# Supplementary material for: Evolving scattering networks for engineering disorder
Source: Nat Comput Sci. 2023 Feb 13;3(2):128–38. doi: 10.1038/s43588-022-00395-x (PMC10766560; doi:10.1038/s43588-022-00395-x)
Supplement: Supplementary file 5 — Supplementary codes for Figs. 2–6. [file 43588_2022_395_MOESM5_ESM.zip]

Archive with 435 entries (348 files):
- Program_Evolving_Wave_Net_rev_221222/Code_Set_Fig_2/
- Program_Evolving_Wave_Net_rev_221222/Code_Set_Fig_2/Data_Generation/
- Program_Evolving_Wave_Net_rev_221222/Code_Set_Fig_2/Data_Generation/Data/
- Program_Evolving_Wave_Net_rev_221222/Code_Set_Fig_2/Data_Generation/dist_vec_calc.m
- Program_Evolving_Wave_Net_rev_221222/Code_Set_Fig_2/Data_Generation/generative_function_MC_prefer_static.m
- Program_Evolving_Wave_Net_rev_221222/Code_Set_Fig_2/Data_Generation/generative_SHU.m
- Program_Evolving_Wave_Net_rev_221222/Code_Set_Fig_2/Data_Generation/init_dist_update.m
- Program_Evolving_Wave_Net_rev_221222/Code_Set_Fig_2/Data_Generation/init_param_set.m
- Program_Evolving_Wave_Net_rev_221222/Code_Set_Fig_2/Data_Generation/monte_carlo_setting_arbitrary.m
- Program_Evolving_Wave_Net_rev_221222/Code_Set_Fig_2/Data_Generation/structure_factor_specific.m
- Program_Evolving_Wave_Net_rev_221222/Code_Set_Fig_2/Post_Processing/
- Program_Evolving_Wave_Net_rev_221222/Code_Set_Fig_2/Post_Processing/cmap_generator.m
- Program_Evolving_Wave_Net_rev_221222/Code_Set_Fig_2/Post_Processing/cmap_S_factor.m
- Program_Evolving_Wave_Net_rev_221222/Code_Set_Fig_2/Post_Processing/cmap_S_factor_select.m
- Program_Evolving_Wave_Net_rev_221222/Code_Set_Fig_2/Post_Processing/dist_vec_calc.m
- Program_Evolving_Wave_Net_rev_221222/Code_Set_Fig_2/Post_Processing/Figures_Final/
- Program_Evolving_Wave_Net_rev_221222/Code_Set_Fig_2/Post_Processing/Figures_Scan_Select/
- Program_Evolving_Wave_Net_rev_221222/Code_Set_Fig_2/Post_Processing/post_plot_MS_FIG.m
- Program_Evolving_Wave_Net_rev_221222/Code_Set_Fig_2/Post_Processing/post_plot_scan_select.m
- Program_Evolving_Wave_Net_rev_221222/Code_Set_Fig_2/Post_Processing/structure_factor_specific.m
- Program_Evolving_Wave_Net_rev_221222/Code_Set_Fig_2/README_Data_Generation.txt
- Program_Evolving_Wave_Net_rev_221222/Code_Set_Fig_2/README_Post_Processing.txt
- Program_Evolving_Wave_Net_rev_221222/Code_Set_Fig_3/
- Program_Evolving_Wave_Net_rev_221222/Code_Set_Fig_3/Data_Generation/
- Program_Evolving_Wave_Net_rev_221222/Code_Set_Fig_3/Data_Generation/Crystals/
- Program_Evolving_Wave_Net_rev_221222/Code_Set_Fig_3/Data_Generation/Crystals/Data/
- Program_Evolving_Wave_Net_rev_221222/Code_Set_Fig_3/Data_Generation/Crystals/dist_vec_calc.m
- Program_Evolving_Wave_Net_rev_221222/Code_Set_Fig_3/Data_Generation/Crystals/init_param_set.m
- Program_Evolving_Wave_Net_rev_221222/Code_Set_Fig_3/Data_Generation/Crystals/monte_carlo_setting.m
- Program_Evolving_Wave_Net_rev_221222/Code_Set_Fig_3/Data_Generation/Crystals/NN_arr.mat
- Program_Evolving_Wave_Net_rev_221222/Code_Set_Fig_3/Data_Generation/Crystals/position_crystals.m
- Program_Evolving_Wave_Net_rev_221222/Code_Set_Fig_3/Data_Generation/Crystals/structure_factor_specific.m
- Program_Evolving_Wave_Net_rev_221222/Code_Set_Fig_3/Data_Generation/Poisson/
- Program_Evolving_Wave_Net_rev_221222/Code_Set_Fig_3/Data_Generation/Poisson/Data/
- Program_Evolving_Wave_Net_rev_221222/Code_Set_Fig_3/Data_Generation/Poisson/dist_vec_calc.m
- Program_Evolving_Wave_Net_rev_221222/Code_Set_Fig_3/Data_Generation/Poisson/init_param_set.m
- Program_Evolving_Wave_Net_rev_221222/Code_Set_Fig_3/Data_Generation/Poisson/monte_carlo_setting.m
- Program_Evolving_Wave_Net_rev_221222/Code_Set_Fig_3/Data_Generation/Poisson/position_poisson.m
- Program_Evolving_Wave_Net_rev_221222/Code_Set_Fig_3/Data_Generation/Poisson/structure_factor_specific.m
- Program_Evolving_Wave_Net_rev_221222/Code_Set_Fig_3/Data_Generation/SHU/
- Program_Evolving_Wave_Net_rev_221222/Code_Set_Fig_3/Data_Generation/SHU/cmap_generator.m
- Program_Evolving_Wave_Net_rev_221222/Code_Set_Fig_3/Data_Generation/SHU/cmap_S_factor.m
- Program_Evolving_Wave_Net_rev_221222/Code_Set_Fig_3/Data_Generation/SHU/Data/
- Program_Evolving_Wave_Net_rev_221222/Code_Set_Fig_3/Data_Generation/SHU/dist_vec_calc.m
- Program_Evolving_Wave_Net_rev_221222/Code_Set_Fig_3/Data_Generation/SHU/generative_function_MC_prefer_dynamic_tuning.m
- Program_Evolving_Wave_Net_rev_221222/Code_Set_Fig_3/Data_Generation/SHU/generative_SHU_tuning.m
- Program_Evolving_Wave_Net_rev_221222/Code_Set_Fig_3/Data_Generation/SHU/init_dist_update.m
- Program_Evolving_Wave_Net_rev_221222/Code_Set_Fig_3/Data_Generation/SHU/init_param_set.m
- Program_Evolving_Wave_Net_rev_221222/Code_Set_Fig_3/Data_Generation/SHU/monte_carlo_setting.m
- Program_Evolving_Wave_Net_rev_221222/Code_Set_Fig_3/Data_Generation/SHU/post_dist_update.m
- Program_Evolving_Wave_Net_rev_221222/Code_Set_Fig_3/Data_Generation/SHU/preference_calc.m
- Program_Evolving_Wave_Net_rev_221222/Code_Set_Fig_3/Data_Generation/SHU/structure_factor_specific.m
- Program_Evolving_Wave_Net_rev_221222/Code_Set_Fig_3/Post_Processing/
- Program_Evolving_Wave_Net_rev_221222/Code_Set_Fig_3/Post_Processing/cmap_generator.m
- Program_Evolving_Wave_Net_rev_221222/Code_Set_Fig_3/Post_Processing/cmap_S_factor.m
- Program_Evolving_Wave_Net_rev_221222/Code_Set_Fig_3/Post_Processing/dist_vec_calc.m
- Program_Evolving_Wave_Net_rev_221222/Code_Set_Fig_3/Post_Processing/Fig_Hist_Weight/
- Program_Evolving_Wave_Net_rev_221222/Code_Set_Fig_3/Post_Processing/Fig_Hist_Weight_Poisson_Crystals/
- Program_Evolving_Wave_Net_rev_221222/Code_Set_Fig_3/Post_Processing/Fig_particle_prob/
- Program_Evolving_Wave_Net_rev_221222/Code_Set_Fig_3/Post_Processing/Hist_Data/
- Program_Evolving_Wave_Net_rev_221222/Code_Set_Fig_3/Post_Processing/Post_Proc_data/
- Program_Evolving_Wave_Net_rev_221222/Code_Set_Fig_3/Post_Processing/PROC_degree_S_factor_Evol_Crystals.m
- Program_Evolving_Wave_Net_rev_221222/Code_Set_Fig_3/Post_Processing/PROC_degree_S_factor_Evol_Poisson.m
- Program_Evolving_Wave_Net_rev_221222/Code_Set_Fig_3/Post_Processing/PROC_degree_S_factor_Evol_SHU.m
- Program_Evolving_Wave_Net_rev_221222/Code_Set_Fig_3/Post_Processing/PROC_HIST_Evol_Crystals.m
- Program_Evolving_Wave_Net_rev_221222/Code_Set_Fig_3/Post_Processing/PROC_HIST_Evol_Poisson.m
- Program_Evolving_Wave_Net_rev_221222/Code_Set_Fig_3/Post_Processing/PROC_HIST_Evol_SHU.m
- Program_Evolving_Wave_Net_rev_221222/Code_Set_Fig_3/Post_Processing/PROC_plot_hist_FIG_Crystals.m
- Program_Evolving_Wave_Net_rev_221222/Code_Set_Fig_3/Post_Processing/PROC_plot_hist_FIG_Poisson.m
- Program_Evolving_Wave_Net_rev_221222/Code_Set_Fig_3/Post_Processing/PROC_plot_hist_FIG_SHU.m
- Program_Evolving_Wave_Net_rev_221222/Code_Set_Fig_3/Post_Processing/PROC_plot_particle_prob_FIG.m
- Program_Evolving_Wave_Net_rev_221222/Code_Set_Fig_3/Post_Processing/PROC_plot_rect_xy_NON_NORM_EVOL.m
- Program_Evolving_Wave_Net_rev_221222/Code_Set_Fig_3/Post_Processing/structure_factor_specific.m
- Program_Evolving_Wave_Net_rev_221222/Code_Set_Fig_3/Post_Processing/ti_post_type.mat
- Program_Evolving_Wave_Net_rev_221222/Code_Set_Fig_3/Post_Processing/ti_post_type_hist.mat
- Program_Evolving_Wave_Net_rev_221222/Code_Set_Fig_3/README_Data_Generation.txt
- Program_Evolving_Wave_Net_rev_221222/Code_Set_Fig_3/README_Post_Processing.txt
- Program_Evolving_Wave_Net_rev_221222/Code_Set_Fig_4/
- Program_Evolving_Wave_Net_rev_221222/Code_Set_Fig_4/Data_Generation/
- Program_Evolving_Wave_Net_rev_221222/Code_Set_Fig_4/Data_Generation/SHU_Dynamic_Type_001_Clad_Prev_001_Post_200/
- Program_Evolving_Wave_Net_rev_221222/Code_Set_Fig_4/Data_Generation/SHU_Dynamic_Type_001_Clad_Prev_001_Post_200/cmap_generator.m
- Program_Evolving_Wave_Net_rev_221222/Code_Set_Fig_4/Data_Generation/SHU_Dynamic_Type_001_Clad_Prev_001_Post_200/cmap_S_factor.m
- Program_Evolving_Wave_Net_rev_221222/Code_Set_Fig_4/Data_Generation/SHU_Dynamic_Type_001_Clad_Prev_001_Post_200/Data/
- Program_Evolving_Wave_Net_rev_221222/Code_Set_Fig_4/Data_Generation/SHU_Dynamic_Type_001_Clad_Prev_001_Post_200/dist_vec_calc.m
- Program_Evolving_Wave_Net_rev_221222/Code_Set_Fig_4/Data_Generation/SHU_Dynamic_Type_001_Clad_Prev_001_Post_200/generative_function_MC_prefer_dynamic_tuning.m
- Program_Evolving_Wave_Net_rev_221222/Code_Set_Fig_4/Data_Generation/SHU_Dynamic_Type_001_Clad_Prev_001_Post_200/generative_SHU_tuning.m
- Program_Evolving_Wave_Net_rev_221222/Code_Set_Fig_4/Data_Generation/SHU_Dynamic_Type_001_Clad_Prev_001_Post_200/init_dist_update.m
- Program_Evolving_Wave_Net_rev_221222/Code_Set_Fig_4/Data_Generation/SHU_Dynamic_Type_001_Clad_Prev_001_Post_200/init_param_set.m
- Program_Evolving_Wave_Net_rev_221222/Code_Set_Fig_4/Data_Generation/SHU_Dynamic_Type_001_Clad_Prev_001_Post_200/monte_carlo_setting.m
- Program_Evolving_Wave_Net_rev_221222/Code_Set_Fig_4/Data_Generation/SHU_Dynamic_Type_001_Clad_Prev_001_Post_200/post_dist_update.m
- Program_Evolving_Wave_Net_rev_221222/Code_Set_Fig_4/Data_Generation/SHU_Dynamic_Type_001_Clad_Prev_001_Post_200/preference_calc.m
- Program_Evolving_Wave_Net_rev_221222/Code_Set_Fig_4/Data_Generation/SHU_Dynamic_Type_001_Clad_Prev_001_Post_200/structure_factor_specific.m
- Program_Evolving_Wave_Net_rev_221222/Code_Set_Fig_4/Data_Generation/SHU_Dynamic_Type_001_Clad_Prev_200_Post_000/
- Program_Evolving_Wave_Net_rev_221222/Code_Set_Fig_4/Data_Generation/SHU_Dynamic_Type_001_Clad_Prev_200_Post_000/cmap_generator.m
- Program_Evolving_Wave_Net_rev_221222/Code_Set_Fig_4/Data_Generation/SHU_Dynamic_Type_001_Clad_Prev_200_Post_000/cmap_S_factor.m
- Program_Evolving_Wave_Net_rev_221222/Code_Set_Fig_4/Data_Generation/SHU_Dynamic_Type_001_Clad_Prev_200_Post_000/Data/
- Program_Evolving_Wave_Net_rev_221222/Code_Set_Fig_4/Data_Generation/SHU_Dynamic_Type_001_Clad_Prev_200_Post_000/dist_vec_calc.m
- Program_Evolving_Wave_Net_rev_221222/Code_Set_Fig_4/Data_Generation/SHU_Dynamic_Type_001_Clad_Prev_200_Post_000/generative_function_MC_prefer_dynamic_tuning.m
- Program_Evolving_Wave_Net_rev_221222/Code_Set_Fig_4/Data_Generation/SHU_Dynamic_Type_001_Clad_Prev_200_Post_000/generative_SHU_tuning.m
- Program_Evolving_Wave_Net_rev_221222/Code_Set_Fig_4/Data_Generation/SHU_Dynamic_Type_001_Clad_Prev_200_Post_000/init_dist_update.m
- Program_Evolving_Wave_Net_rev_221222/Code_Set_Fig_4/Data_Generation/SHU_Dynamic_Type_001_Clad_Prev_200_Post_000/init_param_set.m
- Program_Evolving_Wave_Net_rev_221222/Code_Set_Fig_4/Data_Generation/SHU_Dynamic_Type_001_Clad_Prev_200_Post_000/monte_carlo_setting.m
- Program_Evolving_Wave_Net_rev_221222/Code_Set_Fig_4/Data_Generation/SHU_Dynamic_Type_001_Clad_Prev_200_Post_000/post_dist_update.m
- Program_Evolving_Wave_Net_rev_221222/Code_Set_Fig_4/Data_Generation/SHU_Dynamic_Type_001_Clad_Prev_200_Post_000/preference_calc.m
- Program_Evolving_Wave_Net_rev_221222/Code_Set_Fig_4/Data_Generation/SHU_Dynamic_Type_001_Clad_Prev_200_Post_000/structure_factor_specific.m
- Program_Evolving_Wave_Net_rev_221222/Code_Set_Fig_4/Data_Generation/SHU_Dynamic_Type_001_Core_Prev_001_Post_200/
- Program_Evolving_Wave_Net_rev_221222/Code_Set_Fig_4/Data_Generation/SHU_Dynamic_Type_001_Core_Prev_001_Post_200/cmap_generator.m
- Program_Evolving_Wave_Net_rev_221222/Code_Set_Fig_4/Data_Generation/SHU_Dynamic_Type_001_Core_Prev_001_Post_200/cmap_S_factor.m
- Program_Evolving_Wave_Net_rev_221222/Code_Set_Fig_4/Data_Generation/SHU_Dynamic_Type_001_Core_Prev_001_Post_200/Data/
- Program_Evolving_Wave_Net_rev_221222/Code_Set_Fig_4/Data_Generation/SHU_Dynamic_Type_001_Core_Prev_001_Post_200/dist_vec_calc.m
- Program_Evolving_Wave_Net_rev_221222/Code_Set_Fig_4/Data_Generation/SHU_Dynamic_Type_001_Core_Prev_001_Post_200/generative_function_MC_prefer_dynamic_tuning.m
- Program_Evolving_Wave_Net_rev_221222/Code_Set_Fig_4/Data_Generation/SHU_Dynamic_Type_001_Core_Prev_001_Post_200/generative_SHU_tuning.m
- Program_Evolving_Wave_Net_rev_221222/Code_Set_Fig_4/Data_Generation/SHU_Dynamic_Type_001_Core_Prev_001_Post_200/init_dist_update.m
- Program_Evolving_Wave_Net_rev_221222/Code_Set_Fig_4/Data_Generation/SHU_Dynamic_Type_001_Core_Prev_001_Post_200/init_param_set.m
- Program_Evolving_Wave_Net_rev_221222/Code_Set_Fig_4/Data_Generation/SHU_Dynamic_Type_001_Core_Prev_001_Post_200/monte_carlo_setting.m
- Program_Evolving_Wave_Net_rev_221222/Code_Set_Fig_4/Data_Generation/SHU_Dynamic_Type_001_Core_Prev_001_Post_200/post_dist_update.m
- Program_Evolving_Wave_Net_rev_221222/Code_Set_Fig_4/Data_Generation/SHU_Dynamic_Type_001_Core_Prev_001_Post_200/preference_calc.m
- Program_Evolving_Wave_Net_rev_221222/Code_Set_Fig_4/Data_Generation/SHU_Dynamic_Type_001_Core_Prev_001_Post_200/structure_factor_specific.m
- Program_Evolving_Wave_Net_rev_221222/Code_Set_Fig_4/Data_Generation/SHU_Dynamic_Type_001_Core_Prev_200_Post_000/
- Program_Evolving_Wave_Net_rev_221222/Code_Set_Fig_4/Data_Generation/SHU_Dynamic_Type_001_Core_Prev_200_Post_000/cmap_generator.m
- Program_Evolving_Wave_Net_rev_221222/Code_Set_Fig_4/Data_Generation/SHU_Dynamic_Type_001_Core_Prev_200_Post_000/cmap_S_factor.m
- Program_Evolving_Wave_Net_rev_221222/Code_Set_Fig_4/Data_Generation/SHU_Dynamic_Type_001_Core_Prev_200_Post_000/Data/
- Program_Evolving_Wave_Net_rev_221222/Code_Set_Fig_4/Data_Generation/SHU_Dynamic_Type_001_Core_Prev_200_Post_000/dist_vec_calc.m
- Program_Evolving_Wave_Net_rev_221222/Code_Set_Fig_4/Data_Generation/SHU_Dynamic_Type_001_Core_Prev_200_Post_000/generative_function_MC_prefer_dynamic_tuning.m
- Program_Evolving_Wave_Net_rev_221222/Code_Set_Fig_4/Data_Generation/SHU_Dynamic_Type_001_Core_Prev_200_Post_000/generative_SHU_tuning.m
- Program_Evolving_Wave_Net_rev_221222/Code_Set_Fig_4/Data_Generation/SHU_Dynamic_Type_001_Core_Prev_200_Post_000/init_dist_update.m
- Program_Evolving_Wave_Net_rev_221222/Code_Set_Fig_4/Data_Generation/SHU_Dynamic_Type_001_Core_Prev_200_Post_000/init_param_set.m
- Program_Evolving_Wave_Net_rev_221222/Code_Set_Fig_4/Data_Generation/SHU_Dynamic_Type_001_Core_Prev_200_Post_000/monte_carlo_setting.m
- Program_Evolving_Wave_Net_rev_221222/Code_Set_Fig_4/Data_Generation/SHU_Dynamic_Type_001_Core_Prev_200_Post_000/post_dist_update.m
- Program_Evolving_Wave_Net_rev_221222/Code_Set_Fig_4/Data_Generation/SHU_Dynamic_Type_001_Core_Prev_200_Post_000/preference_calc.m
- Program_Evolving_Wave_Net_rev_221222/Code_Set_Fig_4/Data_Generation/SHU_Dynamic_Type_001_Core_Prev_200_Post_000/structure_factor_specific.m
- Program_Evolving_Wave_Net_rev_221222/Code_Set_Fig_4/Data_Generation/SHU_Dynamic_Type_001_Mixing_Prev_001_Post_200/
- Program_Evolving_Wave_Net_rev_221222/Code_Set_Fig_4/Data_Generation/SHU_Dynamic_Type_001_Mixing_Prev_001_Post_200/cmap_generator.m
- Program_Evolving_Wave_Net_rev_221222/Code_Set_Fig_4/Data_Generation/SHU_Dynamic_Type_001_Mixing_Prev_001_Post_200/cmap_S_factor.m
- Program_Evolving_Wave_Net_rev_221222/Code_Set_Fig_4/Data_Generation/SHU_Dynamic_Type_001_Mixing_Prev_001_Post_200/Data/
- Program_Evolving_Wave_Net_rev_221222/Code_Set_Fig_4/Data_Generation/SHU_Dynamic_Type_001_Mixing_Prev_001_Post_200/dist_vec_calc.m
- Program_Evolving_Wave_Net_rev_221222/Code_Set_Fig_4/Data_Generation/SHU_Dynamic_Type_001_Mixing_Prev_001_Post_200/generative_function_MC_prefer_dynamic_tuning.m
- Program_Evolving_Wave_Net_rev_221222/Code_Set_Fig_4/Data_Generation/SHU_Dynamic_Type_001_Mixing_Prev_001_Post_200/generative_SHU_tuning.m
- Program_Evolving_Wave_Net_rev_221222/Code_Set_Fig_4/Data_Generation/SHU_Dynamic_Type_001_Mixing_Prev_001_Post_200/init_dist_update.m
- Program_Evolving_Wave_Net_rev_221222/Code_Set_Fig_4/Data_Generation/SHU_Dynamic_Type_001_Mixing_Prev_001_Post_200/init_param_set.m
- Program_Evolving_Wave_Net_rev_221222/Code_Set_Fig_4/Data_Generation/SHU_Dynamic_Type_001_Mixing_Prev_001_Post_200/monte_carlo_setting.m
- Program_Evolving_Wave_Net_rev_221222/Code_Set_Fig_4/Data_Generation/SHU_Dynamic_Type_001_Mixing_Prev_001_Post_200/post_dist_update.m
- Program_Evolving_Wave_Net_rev_221222/Code_Set_Fig_4/Data_Generation/SHU_Dynamic_Type_001_Mixing_Prev_001_Post_200/preference_calc.m
- Program_Evolving_Wave_Net_rev_221222/Code_Set_Fig_4/Data_Generation/SHU_Dynamic_Type_001_Mixing_Prev_001_Post_200/structure_factor_specific.m
- Program_Evolving_Wave_Net_rev_221222/Code_Set_Fig_4/Data_Generation/SHU_Dynamic_Type_001_Mixing_Prev_200_Post_000/
- Program_Evolving_Wave_Net_rev_221222/Code_Set_Fig_4/Data_Generation/SHU_Dynamic_Type_001_Mixing_Prev_200_Post_000/cmap_generator.m
- Program_Evolving_Wave_Net_rev_221222/Code_Set_Fig_4/Data_Generation/SHU_Dynamic_Type_001_Mixing_Prev_200_Post_000/cmap_S_factor.m
- Program_Evolving_Wave_Net_rev_221222/Code_Set_Fig_4/Data_Generation/SHU_Dynamic_Type_001_Mixing_Prev_200_Post_000/Data/
- Program_Evolving_Wave_Net_rev_221222/Code_Set_Fig_4/Data_Generation/SHU_Dynamic_Type_001_Mixing_Prev_200_Post_000/dist_vec_calc.m
- Program_Evolving_Wave_Net_rev_221222/Code_Set_Fig_4/Data_Generation/SHU_Dynamic_Type_001_Mixing_Prev_200_Post_000/generative_function_MC_prefer_dynamic_tuning.m
- Program_Evolving_Wave_Net_rev_221222/Code_Set_Fig_4/Data_Generation/SHU_Dynamic_Type_001_Mixing_Prev_200_Post_000/generative_SHU_tuning.m
- Program_Evolving_Wave_Net_rev_221222/Code_Set_Fig_4/Data_Generation/SHU_Dynamic_Type_001_Mixing_Prev_200_Post_000/init_dist_update.m
- Program_Evolving_Wave_Net_rev_221222/Code_Set_Fig_4/Data_Generation/SHU_Dynamic_Type_001_Mixing_Prev_200_Post_000/init_param_set.m
- Program_Evolving_Wave_Net_rev_221222/Code_Set_Fig_4/Data_Generation/SHU_Dynamic_Type_001_Mixing_Prev_200_Post_000/monte_carlo_setting.m
- Program_Evolving_Wave_Net_rev_221222/Code_Set_Fig_4/Data_Generation/SHU_Dynamic_Type_001_Mixing_Prev_200_Post_000/post_dist_update.m
- Program_Evolving_Wave_Net_rev_221222/Code_Set_Fig_4/Data_Generation/SHU_Dynamic_Type_001_Mixing_Prev_200_Post_000/preference_calc.m
- Program_Evolving_Wave_Net_rev_221222/Code_Set_Fig_4/Data_Generation/SHU_Dynamic_Type_001_Mixing_Prev_200_Post_000/structure_factor_specific.m
- Program_Evolving_Wave_Net_rev_221222/Code_Set_Fig_4/Post_Processing/
- Program_Evolving_Wave_Net_rev_221222/Code_Set_Fig_4/Post_Processing/cmap_generator.m
- Program_Evolving_Wave_Net_rev_221222/Code_Set_Fig_4/Post_Processing/cmap_S_factor.m
- Program_Evolving_Wave_Net_rev_221222/Code_Set_Fig_4/Post_Processing/dist_vec_calc.m
- Program_Evolving_Wave_Net_rev_221222/Code_Set_Fig_4/Post_Processing/Fig_Hist_Weight/
- Program_Evolving_Wave_Net_rev_221222/Code_Set_Fig_4/Post_Processing/Fig_particle_prob/
- Program_Evolving_Wave_Net_rev_221222/Code_Set_Fig_4/Post_Processing/Hist_Data/
- Program_Evolving_Wave_Net_rev_221222/Code_Set_Fig_4/Post_Processing/Post_Proc_data/
- Program_Evolving_Wave_Net_rev_221222/Code_Set_Fig_4/Post_Processing/PROC_degree_S_factor_Evol.m
- Program_Evolving_Wave_Net_rev_221222/Code_Set_Fig_4/Post_Processing/PROC_HIST_Evol.m
- Program_Evolving_Wave_Net_rev_221222/Code_Set_Fig_4/Post_Processing/PROC_plot_hist_FIG.m
- Program_Evolving_Wave_Net_rev_221222/Code_Set_Fig_4/Post_Processing/PROC_plot_particle_prob_FIG.m
- Program_Evolving_Wave_Net_rev_221222/Code_Set_Fig_4/Post_Processing/PROC_plot_rect_xy_NON_NORM_EVOL.m
- Program_Evolving_Wave_Net_rev_221222/Code_Set_Fig_4/Post_Processing/structure_factor_specific.m
- Program_Evolving_Wave_Net_rev_221222/Code_Set_Fig_4/Post_Processing/ti_post_type.mat
- Program_Evolving_Wave_Net_rev_221222/Code_Set_Fig_4/README_Data_Generation.txt
- Program_Evolving_Wave_Net_rev_221222/Code_Set_Fig_4/README_Post_Processing.txt
- Program_Evolving_Wave_Net_rev_221222/Code_Set_Fig_5/
- Program_Evolving_Wave_Net_rev_221222/Code_Set_Fig_5/Data_Generation/
- Program_Evolving_Wave_Net_rev_221222/Code_Set_Fig_5/Data_Generation/SHU_Dynamic_Type_001/
- Program_Evolving_Wave_Net_rev_221222/Code_Set_Fig_5/Data_Generation/SHU_Dynamic_Type_001/cmap_generator.m
- Program_Evolving_Wave_Net_rev_221222/Code_Set_Fig_5/Data_Generation/SHU_Dynamic_Type_001/cmap_S_factor.m
- Program_Evolving_Wave_Net_rev_221222/Code_Set_Fig_5/Data_Generation/SHU_Dynamic_Type_001/Data/
- Program_Evolving_Wave_Net_rev_221222/Code_Set_Fig_5/Data_Generation/SHU_Dynamic_Type_001/dist_vec_calc.m
- Program_Evolving_Wave_Net_rev_221222/Code_Set_Fig_5/Data_Generation/SHU_Dynamic_Type_001/generative_function_MC_prefer_dynamic_tuning.m
- Program_Evolving_Wave_Net_rev_221222/Code_Set_Fig_5/Data_Generation/SHU_Dynamic_Type_001/generative_SHU_tuning.m
- Program_Evolving_Wave_Net_rev_221222/Code_Set_Fig_5/Data_Generation/SHU_Dynamic_Type_001/init_dist_update.m
- Program_Evolving_Wave_Net_rev_221222/Code_Set_Fig_5/Data_Generation/SHU_Dynamic_Type_001/init_param_set.m
- Program_Evolving_Wave_Net_rev_221222/Code_Set_Fig_5/Data_Generation/SHU_Dynamic_Type_001/monte_carlo_setting.m
- Program_Evolving_Wave_Net_rev_221222/Code_Set_Fig_5/Data_Generation/SHU_Dynamic_Type_001/post_dist_update.m
- Program_Evolving_Wave_Net_rev_221222/Code_Set_Fig_5/Data_Generation/SHU_Dynamic_Type_001/preference_calc.m
- Program_Evolving_Wave_Net_rev_221222/Code_Set_Fig_5/Data_Generation/SHU_Dynamic_Type_001/structure_factor_specific.m
- Program_Evolving_Wave_Net_rev_221222/Code_Set_Fig_5/Data_Generation/SHU_Dynamic_Type_002/
- Program_Evolving_Wave_Net_rev_221222/Code_Set_Fig_5/Data_Generation/SHU_Dynamic_Type_002/cmap_generator.m
- Program_Evolving_Wave_Net_rev_221222/Code_Set_Fig_5/Data_Generation/SHU_Dynamic_Type_002/cmap_S_factor.m
- Program_Evolving_Wave_Net_rev_221222/Code_Set_Fig_5/Data_Generation/SHU_Dynamic_Type_002/Data/
- Program_Evolving_Wave_Net_rev_221222/Code_Set_Fig_5/Data_Generation/SHU_Dynamic_Type_002/dist_vec_calc.m
- Program_Evolving_Wave_Net_rev_221222/Code_Set_Fig_5/Data_Generation/SHU_Dynamic_Type_002/generative_function_MC_prefer_dynamic_tuning.m
- Program_Evolving_Wave_Net_rev_221222/Code_Set_Fig_5/Data_Generation/SHU_Dynamic_Type_002/generative_SHU_tuning.m
- Program_Evolving_Wave_Net_rev_221222/Code_Set_Fig_5/Data_Generation/SHU_Dynamic_Type_002/init_dist_update.m
- Program_Evolving_Wave_Net_rev_221222/Code_Set_Fig_5/Data_Generation/SHU_Dynamic_Type_002/init_param_set.m
- Program_Evolving_Wave_Net_rev_221222/Code_Set_Fig_5/Data_Generation/SHU_Dynamic_Type_002/monte_carlo_setting.m
- Program_Evolving_Wave_Net_rev_221222/Code_Set_Fig_5/Data_Generation/SHU_Dynamic_Type_002/post_dist_update.m
- Program_Evolving_Wave_Net_rev_221222/Code_Set_Fig_5/Data_Generation/SHU_Dynamic_Type_002/preference_calc.m
- Program_Evolving_Wave_Net_rev_221222/Code_Set_Fig_5/Data_Generation/SHU_Dynamic_Type_002/structure_factor_specific.m
- Program_Evolving_Wave_Net_rev_221222/Code_Set_Fig_5/Data_Generation/SHU_Dynamic_Type_006/
- Program_Evolving_Wave_Net_rev_221222/Code_Set_Fig_5/Data_Generation/SHU_Dynamic_Type_006/cmap_generator.m
- Program_Evolving_Wave_Net_rev_221222/Code_Set_Fig_5/Data_Generation/SHU_Dynamic_Type_006/cmap_S_factor.m
- Program_Evolving_Wave_Net_rev_221222/Code_Set_Fig_5/Data_Generation/SHU_Dynamic_Type_006/Data/
- Program_Evolving_Wave_Net_rev_221222/Code_Set_Fig_5/Data_Generation/SHU_Dynamic_Type_006/dist_vec_calc.m
- Program_Evolving_Wave_Net_rev_221222/Code_Set_Fig_5/Data_Generation/SHU_Dynamic_Type_006/generative_function_MC_prefer_dynamic_tuning.m
- Program_Evolving_Wave_Net_rev_221222/Code_Set_Fig_5/Data_Generation/SHU_Dynamic_Type_006/generative_SHU_tuning.m
- Program_Evolving_Wave_Net_rev_221222/Code_Set_Fig_5/Data_Generation/SHU_Dynamic_Type_006/init_dist_update.m
- Program_Evolving_Wave_Net_rev_221222/Code_Set_Fig_5/Data_Generation/SHU_Dynamic_Type_006/init_param_set.m
- Program_Evolving_Wave_Net_rev_221222/Code_Set_Fig_5/Data_Generation/SHU_Dynamic_Type_006/monte_carlo_setting.m
- Program_Evolving_Wave_Net_rev_221222/Code_Set_Fig_5/Data_Generation/SHU_Dynamic_Type_006/post_dist_update.m
- Program_Evolving_Wave_Net_rev_221222/Code_Set_Fig_5/Data_Generation/SHU_Dynamic_Type_006/preference_calc.m
- Program_Evolving_Wave_Net_rev_221222/Code_Set_Fig_5/Data_Generation/SHU_Dynamic_Type_006/structure_factor_specific.m
- Program_Evolving_Wave_Net_rev_221222/Code_Set_Fig_5/Data_Generation/SHU_Dynamic_Type_017/
- Program_Evolving_Wave_Net_rev_221222/Code_Set_Fig_5/Data_Generation/SHU_Dynamic_Type_017/cmap_generator.m
- Program_Evolving_Wave_Net_rev_221222/Code_Set_Fig_5/Data_Generation/SHU_Dynamic_Type_017/cmap_S_factor.m
- Program_Evolving_Wave_Net_rev_221222/Code_Set_Fig_5/Data_Generation/SHU_Dynamic_Type_017/Data/
- Program_Evolving_Wave_Net_rev_221222/Code_Set_Fig_5/Data_Generation/SHU_Dynamic_Type_017/dist_vec_calc.m
- Program_Evolving_Wave_Net_rev_221222/Code_Set_Fig_5/Data_Generation/SHU_Dynamic_Type_017/generative_function_MC_prefer_dynamic_tuning.m
- Program_Evolving_Wave_Net_rev_221222/Code_Set_Fig_5/Data_Generation/SHU_Dynamic_Type_017/generative_SHU_tuning.m
- Program_Evolving_Wave_Net_rev_221222/Code_Set_Fig_5/Data_Generation/SHU_Dynamic_Type_017/init_dist_update.m
- Program_Evolving_Wave_Net_rev_221222/Code_Set_Fig_5/Data_Generation/SHU_Dynamic_Type_017/init_param_set.m
- Program_Evolving_Wave_Net_rev_221222/Code_Set_Fig_5/Data_Generation/SHU_Dynamic_Type_017/monte_carlo_setting.m
- Program_Evolving_Wave_Net_rev_221222/Code_Set_Fig_5/Data_Generation/SHU_Dynamic_Type_017/post_dist_update.m
- Program_Evolving_Wave_Net_rev_221222/Code_Set_Fig_5/Data_Generation/SHU_Dynamic_Type_017/preference_calc.m
- Program_Evolving_Wave_Net_rev_221222/Code_Set_Fig_5/Data_Generation/SHU_Dynamic_Type_017/structure_factor_specific.m
- Program_Evolving_Wave_Net_rev_221222/Code_Set_Fig_5/Post_Processing/
- Program_Evolving_Wave_Net_rev_221222/Code_Set_Fig_5/Post_Processing/cmap_generator.m
- Program_Evolving_Wave_Net_rev_221222/Code_Set_Fig_5/Post_Processing/cmap_S_factor.m
- Program_Evolving_Wave_Net_rev_221222/Code_Set_Fig_5/Post_Processing/dist_vec_calc.m
- Program_Evolving_Wave_Net_rev_221222/Code_Set_Fig_5/Post_Processing/Fig_Hist_Weight/
- Program_Evolving_Wave_Net_rev_221222/Code_Set_Fig_5/Post_Processing/Fig_particle_prob/
- Program_Evolving_Wave_Net_rev_221222/Code_Set_Fig_5/Post_Processing/Hist_Data/
- Program_Evolving_Wave_Net_rev_221222/Code_Set_Fig_5/Post_Processing/post_preference_calc.m
- Program_Evolving_Wave_Net_rev_221222/Code_Set_Fig_5/Post_Processing/post_preference_ele.mat
- Program_Evolving_Wave_Net_rev_221222/Code_Set_Fig_5/Post_Processing/Post_Proc_data/
- Program_Evolving_Wave_Net_rev_221222/Code_Set_Fig_5/Post_Processing/PROC_degree_S_factor_Evol.m
- Program_Evolving_Wave_Net_rev_221222/Code_Set_Fig_5/Post_Processing/PROC_HIST_Evol.m
- Program_Evolving_Wave_Net_rev_221222/Code_Set_Fig_5/Post_Processing/PROC_plot_hist_FIG.m
- Program_Evolving_Wave_Net_rev_221222/Code_Set_Fig_5/Post_Processing/PROC_plot_particle_prob_FIG.m
- Program_Evolving_Wave_Net_rev_221222/Code_Set_Fig_5/Post_Processing/PROC_plot_rect_xy_NON_NORM_EVOL.m
- Program_Evolving_Wave_Net_rev_221222/Code_Set_Fig_5/Post_Processing/structure_factor_specific.m
- Program_Evolving_Wave_Net_rev_221222/Code_Set_Fig_5/Post_Processing/ti_post_type.mat
- Program_Evolving_Wave_Net_rev_221222/Code_Set_Fig_5/Post_Processing/ti_post_type_hist.mat
- Program_Evolving_Wave_Net_rev_221222/Code_Set_Fig_5/README_Data_Generation.txt
- Program_Evolving_Wave_Net_rev_221222/Code_Set_Fig_5/README_Post_Processing.txt
- Program_Evolving_Wave_Net_rev_221222/Code_Set_Fig_6/
- Program_Evolving_Wave_Net_rev_221222/Code_Set_Fig_6/Data_Generation/
- Program_Evolving_Wave_Net_rev_221222/Code_Set_Fig_6/Data_Generation/Crystals/
- Program_Evolving_Wave_Net_rev_221222/Code_Set_Fig_6/Data_Generation/Crystals/Data/
- Program_Evolving_Wave_Net_rev_221222/Code_Set_Fig_6/Data_Generation/Crystals/dist_vec_calc.m
- Program_Evolving_Wave_Net_rev_221222/Code_Set_Fig_6/Data_Generation/Crystals/init_param_set.m
- Program_Evolving_Wave_Net_rev_221222/Code_Set_Fig_6/Data_Generation/Crystals/monte_carlo_setting.m
- Program_Evolving_Wave_Net_rev_221222/Code_Set_Fig_6/Data_Generation/Crystals/NN_arr.mat
- Program_Evolving_Wave_Net_rev_221222/Code_Set_Fig_6/Data_Generation/Crystals/position_crystals.m
- Program_Evolving_Wave_Net_rev_221222/Code_Set_Fig_6/Data_Generation/Crystals/structure_factor_specific.m
- Program_Evolving_Wave_Net_rev_221222/Code_Set_Fig_6/Data_Generation/Poisson/
- Program_Evolving_Wave_Net_rev_221222/Code_Set_Fig_6/Data_Generation/Poisson/Data/
- Program_Evolving_Wave_Net_rev_221222/Code_Set_Fig_6/Data_Generation/Poisson/dist_vec_calc.m
- Program_Evolving_Wave_Net_rev_221222/Code_Set_Fig_6/Data_Generation/Poisson/init_param_set.m
- Program_Evolving_Wave_Net_rev_221222/Code_Set_Fig_6/Data_Generation/Poisson/monte_carlo_setting.m
- Program_Evolving_Wave_Net_rev_221222/Code_Set_Fig_6/Data_Generation/Poisson/position_poisson.m
- Program_Evolving_Wave_Net_rev_221222/Code_Set_Fig_6/Data_Generation/Poisson/structure_factor_specific.m
- Program_Evolving_Wave_Net_rev_221222/Code_Set_Fig_6/Data_Generation/SHU_Dynamic_Type_001/
- Program_Evolving_Wave_Net_rev_221222/Code_Set_Fig_6/Data_Generation/SHU_Dynamic_Type_001/cmap_generator.m
- Program_Evolving_Wave_Net_rev_221222/Code_Set_Fig_6/Data_Generation/SHU_Dynamic_Type_001/cmap_S_factor.m
- Program_Evolving_Wave_Net_rev_221222/Code_Set_Fig_6/Data_Generation/SHU_Dynamic_Type_001/Data/
- Program_Evolving_Wave_Net_rev_221222/Code_Set_Fig_6/Data_Generation/SHU_Dynamic_Type_001/dist_vec_calc.m
- Program_Evolving_Wave_Net_rev_221222/Code_Set_Fig_6/Data_Generation/SHU_Dynamic_Type_001/generative_function_MC_prefer_dynamic_tuning.m
- Program_Evolving_Wave_Net_rev_221222/Code_Set_Fig_6/Data_Generation/SHU_Dynamic_Type_001/generative_SHU_tuning.m
- Program_Evolving_Wave_Net_rev_221222/Code_Set_Fig_6/Data_Generation/SHU_Dynamic_Type_001/init_dist_update.m
- Program_Evolving_Wave_Net_rev_221222/Code_Set_Fig_6/Data_Generation/SHU_Dynamic_Type_001/init_param_set.m
- Program_Evolving_Wave_Net_rev_221222/Code_Set_Fig_6/Data_Generation/SHU_Dynamic_Type_001/monte_carlo_setting.m
- Program_Evolving_Wave_Net_rev_221222/Code_Set_Fig_6/Data_Generation/SHU_Dynamic_Type_001/post_dist_update.m
- Program_Evolving_Wave_Net_rev_221222/Code_Set_Fig_6/Data_Generation/SHU_Dynamic_Type_001/preference_calc.m
- Program_Evolving_Wave_Net_rev_221222/Code_Set_Fig_6/Data_Generation/SHU_Dynamic_Type_001/structure_factor_specific.m
- Program_Evolving_Wave_Net_rev_221222/Code_Set_Fig_6/Data_Generation/SHU_Dynamic_Type_002/
- Program_Evolving_Wave_Net_rev_221222/Code_Set_Fig_6/Data_Generation/SHU_Dynamic_Type_002/cmap_generator.m
- Program_Evolving_Wave_Net_rev_221222/Code_Set_Fig_6/Data_Generation/SHU_Dynamic_Type_002/cmap_S_factor.m
- Program_Evolving_Wave_Net_rev_221222/Code_Set_Fig_6/Data_Generation/SHU_Dynamic_Type_002/Data/
- Program_Evolving_Wave_Net_rev_221222/Code_Set_Fig_6/Data_Generation/SHU_Dynamic_Type_002/dist_vec_calc.m
- Program_Evolving_Wave_Net_rev_221222/Code_Set_Fig_6/Data_Generation/SHU_Dynamic_Type_002/generative_function_MC_prefer_dynamic_tuning.m
- Program_Evolving_Wave_Net_rev_221222/Code_Set_Fig_6/Data_Generation/SHU_Dynamic_Type_002/generative_SHU_tuning.m
- Program_Evolving_Wave_Net_rev_221222/Code_Set_Fig_6/Data_Generation/SHU_Dynamic_Type_002/init_dist_update.m
- Program_Evolving_Wave_Net_rev_221222/Code_Set_Fig_6/Data_Generation/SHU_Dynamic_Type_002/init_param_set.m
- Program_Evolving_Wave_Net_rev_221222/Code_Set_Fig_6/Data_Generation/SHU_Dynamic_Type_002/monte_carlo_setting.m
- Program_Evolving_Wave_Net_rev_221222/Code_Set_Fig_6/Data_Generation/SHU_Dynamic_Type_002/post_dist_update.m
- Program_Evolving_Wave_Net_rev_221222/Code_Set_Fig_6/Data_Generation/SHU_Dynamic_Type_002/preference_calc.m
- Program_Evolving_Wave_Net_rev_221222/Code_Set_Fig_6/Data_Generation/SHU_Dynamic_Type_002/structure_factor_specific.m
- Program_Evolving_Wave_Net_rev_221222/Code_Set_Fig_6/Data_Generation/SHU_Dynamic_Type_003/
- Program_Evolving_Wave_Net_rev_221222/Code_Set_Fig_6/Data_Generation/SHU_Dynamic_Type_003/cmap_generator.m
- Program_Evolving_Wave_Net_rev_221222/Code_Set_Fig_6/Data_Generation/SHU_Dynamic_Type_003/cmap_S_factor.m
- Program_Evolving_Wave_Net_rev_221222/Code_Set_Fig_6/Data_Generation/SHU_Dynamic_Type_003/Data/
- Program_Evolving_Wave_Net_rev_221222/Code_Set_Fig_6/Data_Generation/SHU_Dynamic_Type_003/dist_vec_calc.m
- Program_Evolving_Wave_Net_rev_221222/Code_Set_Fig_6/Data_Generation/SHU_Dynamic_Type_003/generative_function_MC_prefer_dynamic_tuning.m
- Program_Evolving_Wave_Net_rev_221222/Code_Set_Fig_6/Data_Generation/SHU_Dynamic_Type_003/generative_SHU_tuning.m
- Program_Evolving_Wave_Net_rev_221222/Code_Set_Fig_6/Data_Generation/SHU_Dynamic_Type_003/init_dist_update.m
- Program_Evolving_Wave_Net_rev_221222/Code_Set_Fig_6/Data_Generation/SHU_Dynamic_Type_003/init_param_set.m
[truncated: 135 more entries]
