# Supplementary material for: Evolving scattering networks for engineering disorder
Source: Nat Comput Sci. 2023 Feb 13;3(2):128–38. doi: 10.1038/s43588-022-00395-x (PMC10766560; doi:10.1038/s43588-022-00395-x)
Supplement: Supplementary file 5 — Supplementary codes for Figs. 2–6. [file 43588_2022_395_MOESM5_ESM.zip › Program_Evolving_Wave_Net_rev_221222/Code_Set_Fig_2/Data_Generation/dist_vec_calc.m]

function [dist_vec_info]=dist_vec_calc(rr_vec,NN)

sz_rr_vec=size(rr_vec);
DD=sz_rr_vec(2);

dist_vec_info=cell(1,DD);
for ti_DD=1:1:DD
    dist_vec_info{ti_DD}=zeros(NN,NN);
end

for ti_DD=1:1:DD
    for ti_st=1:1:NN
        for ti_ed=1:1:NN
            dist_vec_info{ti_DD}(ti_ed,ti_st)=rr_vec(ti_ed,ti_DD)-rr_vec(ti_st,ti_DD);
        end
    end
end
