# Supplementary material for: Evolving scattering networks for engineering disorder
Source: Nat Comput Sci. 2023 Feb 13;3(2):128–38. doi: 10.1038/s43588-022-00395-x (PMC10766560; doi:10.1038/s43588-022-00395-x)
Supplement: Supplementary file 5 — Supplementary codes for Figs. 2–6. [file 43588_2022_395_MOESM5_ESM.zip › Program_Evolving_Wave_Net_rev_221222/Code_Set_Fig_2/Data_Generation/init_param_set.m]

%% Initial Parameter Setting

%% Method Selection
method_param=1; %% 1 for Monte-Carlo Method, 2 for Gradient Descent Algorithm 

%% Spatial Domain Definition
NN=500;  %% Particle Number
DD=2;   %% System Dimension
NN_pre=1;

%% Real Space Definition
RR_max=1;   %% Radius for Full Space
RR_ROI_max=0.7;   %% Maximum Radial Position for the region of interest (ROI)
RR_ROI_min=0.3;   %% Minimum Radial Position for the region of interest (ROI)
VV_max=(pi.^(DD/2))./gamma(DD./2+1)*(RR_max.^DD);   %% Volume of a d-dimensional Euclidean ball
VV_ROI_max=(pi.^(DD/2))./gamma(DD./2+1)*(RR_ROI_max.^DD);   %% Volume of a d-dimensional Euclidean ball for RR_ROI_max
VV_ROI_min=(pi.^(DD/2))./gamma(DD./2+1)*(RR_ROI_min.^DD);   %% Volume of a d-dimensional Euclidean ball for RR_ROI_min
VV_ROI=VV_ROI_max-VV_ROI_min;   %% Volume of ROI

rr_a=(NN.^(-1./DD)).*RR_max;    %% Radius of an averaged unit volume for each particle
dd_a=2*rr_a;    %% Characteristic Length: Average Distance between Point Particles    
DD_factor_k=(NN.^(1./DD));

%% Reciprocal Space Definition
km_max=1;   %% Radius for Full k-space
km_ROI_max=0.40;
km_ROI_min=0.20;
VV_max_kk=(pi.^(DD/2))./gamma(DD./2+1)*(km_max.^DD);   %% Volume of a d-dimensional Euclidean ball
VV_ROI_max_kk=(pi.^(DD/2))./gamma(DD./2+1)*(km_ROI_max.^DD);   %% Volume of a d-dimensional Euclidean ball for RR_ROI_max
VV_ROI_min_kk=(pi.^(DD/2))./gamma(DD./2+1)*(km_ROI_min.^DD);   %% Volume of a d-dimensional Euclidean ball for RR_ROI_min
VV_ROI_kk=VV_ROI_max_kk-VV_ROI_min_kk;   %% Volume of ROI

kk_unit=2.*pi./dd_a;
kk_max=km_max.*kk_unit; %% = km_max.*DD_factor_k.*pi./RR_max = km_max.*(NN.^(1./DD)).*pi./RR_max;
kk_ROI_max=km_ROI_max.*kk_unit; %% = km_ROI_max.*DD_factor_k.*pi./RR_max = km_ROI_max.*(NN.^(1./DD)).*pi./RR_max;
kk_ROI_min=km_ROI_min.*kk_unit; %% = km_ROI_min.*DD_factor_k.*pi./RR_max = km_ROI_min.*(NN.^(1./DD)).*pi./RR_max;

%% Monte Carlo Definition
pdf_approx_discrete=4e4;    %% Discretization for approximating probability density functions
monte_num_RR_max=1e4;
monte_num_km_max=1e4;
ang_rr_st=0;
ang_rr_ed=2.*pi;
ang_kk_st=0;
ang_kk_ed=pi;


%% Initial Particle Position
rr_vec=zeros(NN,DD);    %% Full Position Information
rr_vec_init=[0,0];  %% Initial Particle Position
RR_init_min=RR_ROI_min;
RR_init_max=RR_ROI_max;

if NN_pre<2
    if RR_init_min>0
        init_dist_update;
        rr_vec(1:1:NN_pre,:)=rr_vec_cand_init;        
    else
        rr_vec(1,:)=rr_vec_init;
    end
else
    init_dist_update;
    rr_vec(1:1:NN_pre,:)=rr_vec_cand_init;
end

%% Generative Design
% Random Parameter
rng_param=rng_sim;
rng(rng_param);

%% Design Target: Hyperuniformity & Anti-Hyperuniformity / Preference Design
HU_aHU=1;
prefer_const=1;
prefer_type=1;

if prefer_const==1
    ['Static Preferential Attachment! Type: ',num2str(prefer_type,'%02i')]
    gen_arr_ind=((1:1:NN)-1)./(NN-1);
    if prefer_type==1   %% Constant Preference
        fff_prefer=ones(1,NN);        
    elseif prefer_type==2   %% Linearly Decreasing Preference
        fff_prefer=1-gen_arr_ind;
    elseif prefer_type==3   %% Linearly Increasing Preference
        fff_prefer=gen_arr_ind;
    elseif prefer_type==4   %% t.^2 Decreasing Preference
        fff_prefer=(1-gen_arr_ind).^2;
    elseif prefer_type==5   %% t.^2 Increasing Preference
        fff_prefer=gen_arr_ind.^2;
    elseif prefer_type==6   %% t.^(1/2) Decreasing Preference
        fff_prefer=(1-gen_arr_ind).^(1/2);
    elseif prefer_type==7   %% t.^(1/2) Increasing Preference
        fff_prefer=gen_arr_ind.^(1/2);           
    elseif prefer_type==8   %% t.^3 Decreasing Preference
        fff_prefer=(1-gen_arr_ind).^3;
    elseif prefer_type==9   %% t.^3 Increasing Preference
        fff_prefer=gen_arr_ind.^3;        
    elseif prefer_type==10   %% Oscillating Preference
        fff_prefer=1+cos(4*2*pi*gen_arr_ind);
    elseif prefer_type==11   %% Oscillating Preference
        fff_prefer=1.5+cos(4*2*pi*gen_arr_ind);
    else
        
    end    
else
    ['Dynamic Preferential Attachment! Type: ',num2str(prefer_type,'%02i')]
end
