# Supplementary material for: Evolving scattering networks for engineering disorder
Source: Nat Comput Sci. 2023 Feb 13;3(2):128–38. doi: 10.1038/s43588-022-00395-x (PMC10766560; doi:10.1038/s43588-022-00395-x)
Supplement: Supplementary file 5 — Supplementary codes for Figs. 2–6. [file 43588_2022_395_MOESM5_ESM.zip › Program_Evolving_Wave_Net_rev_221222/Code_Set_Fig_2/Post_Processing/cmap_S_factor.m]

clr_level_val{1}=0.0;  clr_level{1}=[0.00 0.00 0.00];
clr_level_val{2}=0.2;  clr_level{2}=[0.40 0.00 0.00];
clr_level_val{3}=0.4;  clr_level{3}=[0.80 0.00 0.00];
clr_level_val{4}=0.6;  clr_level{4}=[1.00 0.00 0.00];
clr_level_val{5}=0.8;  clr_level{5}=[1.00 0.50 0.00];
clr_level_val{6}=1.0;  clr_level{6}=[1.00 1.00 0.00];
clr_min=clr_level_val{1};
clr_max=clr_level_val{6};
clr_map_grid=1000;
[cmap_gen]=cmap_generator(clr_level,clr_level_val,clr_map_grid);
