# Supplementary material for: Evolving scattering networks for engineering disorder
Source: Nat Comput Sci. 2023 Feb 13;3(2):128–38. doi: 10.1038/s43588-022-00395-x (PMC10766560; doi:10.1038/s43588-022-00395-x)
Supplement: Supplementary file 5 — Supplementary codes for Figs. 2–6. [file 43588_2022_395_MOESM5_ESM.zip › Program_Evolving_Wave_Net_rev_221222/Code_Set_Fig_2/README_Data_Generation.txt]

%% Data Generation Codes 221217 - This is the manual for the codes inside the folder "./Data_Generation"

This folder focues on generating an example of evolving wave networks shown in Fig. 2

% ./Data_Generation : Folder of generating data for Fig. 2

%% Data-Generation Running Sequence
In each folder: Code(0)

%% Files of ./Data_Generation

Code(0): generative_SHU.m
    : Main Code - If you want to generate the data for each case, you can just run this code.

Code(1): init_param_set.m
     : Environment Code - This code is run with Code(0).
    - Changable parameters in this code:
      * NN=500: Total particle number
      * NN_pre=1: Pre-defined (before the evolution) particle number, which is set to be 1 in Fig. 2
      * RR_max, RR_ROI_max, RR_ROI_min: Real space information fixed in Fig. 2
      * km_max, km_ROI_max, km_ROI_min: Reciprocal space information fixed in Fig. 2
      * pdf_approx_discrete, monte_num_RR_max, monte_num_km_max, ang_rr_st, ang_rr_ed, ang_kk_st, ang_kk_ed: Parameters for Monte-Carlo sampling fixed in Fig. 2

Code(2): monte_carlo_setting_arbitrary.m
    : Monte-Carlo Discretization code according to Supplementary Note 5. All the necessary parameters are defined in Code(1).

Code(3): generative_function_MC_prefer_static.m
     : Core algorithm code for the evolution process. All the necessary parameters are defined in Codes(0,1).    

Code(4): structure_factor_specific.m
     : Function code for the fast calculation of the structure factor.    
    - Sub-codes
      Code(4-1): dist_vec_calc.m - calculating all the distance information between multiparticles

Code(5): init_dist_update.m
     : Code for setting pre-defined (before the evolution) particles, which is not used in Fig. 2
