# Supplementary material for: Evolving scattering networks for engineering disorder
Source: Nat Comput Sci. 2023 Feb 13;3(2):128–38. doi: 10.1038/s43588-022-00395-x (PMC10766560; doi:10.1038/s43588-022-00395-x)
Supplement: Supplementary file 5 — Supplementary codes for Figs. 2–6. [file 43588_2022_395_MOESM5_ESM.zip › Program_Evolving_Wave_Net_rev_221222/Code_Set_Fig_2/README_Post_Processing.txt]

%% Post Processing Codes 221217 - This is the manual for the codes inside the folder "./Post_Processing"

This folder focues on providing the post-processed data and plots for Fig. 2 in the main text.

%% Post-Processing Running Sequence
Fig. 2a,b,d,f: Code(0)
Fig. 2c,e: Code(1)

%% Files of the folder

Code(0): post_plot_MS_FIG.m
    : Main Plotting Code 1 - Plotting the figures for Fig. 2a,b,d,f

Code(1): post_plot_scan_select.m
    : Main Plotting Code 2 - Plotting the figures for Fig. 2c,e

Code(2): structure_factor_specific.m
     : Function code for the fast calculation of the structure factor.    
    - Sub-codes
      Code(2-1): dist_vec_calc.m - calculating all the distance information between multiparticles

Code(3): [Colormap for Code(0)] cmap_S_factor.m / [Colormap for Code(1)] cmap_S_factor_select.m
     : Colormap-related file for plotting the data after post-processing
    - Sub-codes
      Code(3-1): cmap_generator.m - colormap-related file for plotting the data after post-processing
