# Supplementary material for: Evolving scattering networks for engineering disorder
Source: Nat Comput Sci. 2023 Feb 13;3(2):128–38. doi: 10.1038/s43588-022-00395-x (PMC10766560; doi:10.1038/s43588-022-00395-x)
Supplement: Supplementary file 5 — Supplementary codes for Figs. 2–6. [file 43588_2022_395_MOESM5_ESM.zip › Program_Evolving_Wave_Net_rev_221222/Code_Set_Fig_3/Data_Generation/Crystals/position_crystals.m]

%%

clear all;
close all;

rng_arr=15:2:15;
NN_arr=zeros(1,length(rng_arr));

for ti_rng_scan=1:1:length(rng_arr)
    
    rng_sim=rng_arr(ti_rng_scan);

    init_param_set;
    [cand_pos_num,rr_vec_cand,cand_kk_num,kk_range_set_target,theta_grid,theta_grid_k,theta_cand,theta_cand_k,rr_cand_del,rr_cand_del_kk,rr_cand_del_fit,rr_cand_del_kk_fit,f_rr_cand_del,f_kk_cand_del,rr_cand,rr_cand_kk]=...
        monte_carlo_setting(monte_num_RR_max,monte_num_km_max,VV_ROI,VV_max,VV_ROI_kk,VV_max_kk,ang_rr_st,ang_rr_ed,ang_kk_st,ang_kk_ed,pdf_approx_discrete,DD,rr_vec_init,RR_ROI_min,RR_ROI_max,kk_ROI_min,kk_ROI_max,rng_sim);
    
    x_axis_cry=linspace(-1,1,rng_sim);
    y_axis_cry=linspace(-1,1,rng_sim);

    for ti_temp=1:1:length(y_axis_cry)
        rr_vec_temp(((ti_temp-1).*length(x_axis_cry)+1):1:ti_temp.*length(x_axis_cry),1)=x_axis_cry;
        rr_vec_temp(((ti_temp-1).*length(x_axis_cry)+1):1:ti_temp.*length(x_axis_cry),2)=y_axis_cry(ti_temp).*ones(length(x_axis_cry),1);
    end
    rr_vec_abs=sqrt(rr_vec_temp(:,1).^2+rr_vec_temp(:,2).^2);
    rr_vec=[];
    rr_vec(:,1)=rr_vec_temp(rr_vec_abs<=1,1);
    rr_vec(:,2)=rr_vec_temp(rr_vec_abs<=1,2);
    sz_rr_vec=size(rr_vec);
    NN=sz_rr_vec(1);
    
    NN_arr(ti_rng_scan)=NN  
    
    %% Structural Factor Calculation
    kk_del_fac=0.1;
    [SS_k,kk_range_set,kk_range_axis,kk_del,kk_axis_num,kk_comb_num]=structure_factor_specific(rr_vec,kk_max,RR_max,kk_del_fac);
    ['S-Factor END!']

    %% Structure Factor 2D Conversion
    SS_k_2D=reshape(SS_k,kk_axis_num(1),kk_axis_num(2));
    [kk_range_axis_grid{1},kk_range_axis_grid{2}]=meshgrid(kk_range_axis{1},kk_range_axis{2});

    %% Structure Factor ROI Analysis
    kk_range_rr_grid=sqrt(kk_range_axis_grid{1}.^2+kk_range_axis_grid{2}.^2);
    kk_ROI_ind=(kk_range_rr_grid>=kk_ROI_min)&(kk_range_rr_grid<=kk_ROI_max); kk_ROI_ind_1D=kk_ROI_ind(:);
    kk_non_ROI_inner_ind=(kk_range_rr_grid<kk_ROI_min); kk_non_ROI_inner_ind_1D=kk_non_ROI_inner_ind(:);
    kk_non_ROI_outer_ind=(kk_range_rr_grid>kk_ROI_max)&(kk_range_rr_grid<=kk_max); kk_non_ROI_outer_ind_1D=kk_non_ROI_outer_ind(:);
    kk_non_ROI=kk_non_ROI_inner_ind+kk_non_ROI_outer_ind; kk_non_ROI_1D=kk_non_ROI(:);
    kk_max_ind=(kk_range_rr_grid<=kk_max); kk_max_ind_1D=kk_max_ind(:);

    %% Weight SS_k estimation
    weightpq_SS_k=zeros(NN,NN);
    weightpq_SS_k_inner=zeros(NN,NN);
    weightpq_SS_k_outer=zeros(NN,NN);
    diff_rr_vec_ROI_pq=zeros(2,NN);
    % %% Optimization Code 2 %%%%%%%%%%%%%%%%%%%%%%%%%%%%%%%%%%%%%%%%%%%%%%%%%%%%%%%%%%%%%%%%%%%%%%%%%%%%%%%%%%%%%%%%%%%%%%%%%%%%%%%%%%%%%%%%%%%%%%%%%%%%
    for ti_NN=1:1:NN
        temp_term_1=transpose(rr_vec(ti_NN,:)).*ones(1,NN);
        temp_term_2=transpose(rr_vec);
        diff_rr_vec_ROI_pq=temp_term_1-temp_term_2; %% (p,q) = rr_vec(p) - rr_vec_cand(q)
        temp_phase_pq=kk_range_set(kk_ROI_ind_1D,:)*diff_rr_vec_ROI_pq;
        temp_phase_pq_inner=kk_range_set(kk_non_ROI_inner_ind_1D,:)*diff_rr_vec_ROI_pq;
        temp_phase_pq_outer=kk_range_set(kk_non_ROI_outer_ind_1D,:)*diff_rr_vec_ROI_pq;
        weightpq_SS_k(ti_NN,:)=sum(cos(temp_phase_pq),1)./sum(kk_ROI_ind_1D);
        weightpq_SS_k_inner(ti_NN,:)=sum(cos(temp_phase_pq_inner),1)./sum(kk_non_ROI_inner_ind_1D);
        weightpq_SS_k_outer(ti_NN,:)=sum(cos(temp_phase_pq_outer),1)./sum(kk_non_ROI_outer_ind_1D);
    end
    weightpq_SS_k=weightpq_SS_k-diag(diag(weightpq_SS_k));
    weightpq_SS_k_inner=weightpq_SS_k_inner-diag(diag(weightpq_SS_k_inner));
    weightpq_SS_k_outer=weightpq_SS_k_outer-diag(diag(weightpq_SS_k_outer));
    weight_degree_SS_k=sum(weightpq_SS_k,2)-diag(weightpq_SS_k);
    weight_degree_SS_k_inner=sum(weightpq_SS_k_inner,2)-diag(weightpq_SS_k_inner);
    weight_degree_SS_k_outer=sum(weightpq_SS_k_outer,2)-diag(weightpq_SS_k_outer);
    % % %%%%%%%%%%%%%%%%%%%%%%%%%%%%%%%%%%%%%%%%%%%%%%%%%%%%%%%%%%%%%%%%%%%%%%%%%%%%%%%%%%%%%%%%%%%%%%%%%%%%%%%%%%%%%%%%%%%%%%%%%%%%%%%%%%%%%%%%%%%%%%%%%


    %% Evolution of SS_k
%     SS_k_evol_training=zeros(1,NN);
    SS_k_evol=zeros(1,NN);
    SS_k_evol_inner=zeros(1,NN);
    SS_k_evol_outer=zeros(1,NN);

    for ti_temp=1:1:NN
%         SS_k_evol_training(ti_temp)=1+mean(sum(weightpq(1:1:ti_temp,1:1:ti_temp),1)); 
        SS_k_evol(ti_temp)=1+mean(sum(weightpq_SS_k(1:1:ti_temp,1:1:ti_temp),1)); 
        SS_k_evol_inner(ti_temp)=1+mean(sum(weightpq_SS_k_inner(1:1:ti_temp,1:1:ti_temp),1)); 
        SS_k_evol_outer(ti_temp)=1+mean(sum(weightpq_SS_k_outer(1:1:ti_temp,1:1:ti_temp),1)); 
    end
    
    save('NN_arr','NN_arr');
    clear NN_arr
    
    %% Saving Data Files
    data_file_name=['./Data/Crystal_NN_',num2str(NN,'%05i'),'_k_max_',num2str(round(1e2.*km_ROI_max),'%03i'),'_min_',num2str(round(1e2.*km_ROI_min),'%03i'),'_rng_001']
    save(data_file_name);
    
    load('NN_arr.mat');
end
