# Supplementary material for: Evolving scattering networks for engineering disorder
Source: Nat Comput Sci. 2023 Feb 13;3(2):128–38. doi: 10.1038/s43588-022-00395-x (PMC10766560; doi:10.1038/s43588-022-00395-x)
Supplement: Supplementary file 5 — Supplementary codes for Figs. 2–6. [file 43588_2022_395_MOESM5_ESM.zip › Program_Evolving_Wave_Net_rev_221222/Code_Set_Fig_3/Post_Processing/PROC_plot_rect_xy_NON_NORM_EVOL.m]

function []=plot_rect_xy_NON_NORM_EVOL(x_st,x_ed,x_zero,y_st,y_ed,z_c,clr_edge_back,alpha_rect,line_width_rect,line_style_rect,cmap_rect)

coord(1,:)=[x_st,y_st,z_c];
coord(2,:)=[x_zero,y_st,z_c];
coord(3,:)=[x_ed,y_st,z_c];
coord(4,:)=[x_ed,y_ed,z_c];
coord(5,:)=[x_zero,y_ed,z_c];
coord(6,:)=[x_st,y_ed,z_c];

idx=[1,2,3,4,5,6,1]';

clr_rect=[x_st,x_zero,x_ed,x_ed,x_zero,x_st]';

x_arr = coord(:,1);
y_arr = coord(:,2);
z_arr = coord(:,3);
patch(x_arr(idx), y_arr(idx), z_arr(idx),clr_rect(idx),'facealpha',alpha_rect,'linewidth',line_width_rect,'linestyle',line_style_rect,'edgecolor',clr_edge_back);
colormap(cmap_rect);
caxis([x_st -x_st])
