# Supplementary material for: Evolving scattering networks for engineering disorder
Source: Nat Comput Sci. 2023 Feb 13;3(2):128–38. doi: 10.1038/s43588-022-00395-x (PMC10766560; doi:10.1038/s43588-022-00395-x)
Supplement: Supplementary file 5 — Supplementary codes for Figs. 2–6. [file 43588_2022_395_MOESM5_ESM.zip › Program_Evolving_Wave_Net_rev_221222/Code_Set_Fig_3/README_Data_Generation.txt]

%% Data Generation Codes 221217 - This is the manual for the codes inside the folder "./Data_Generation"

This folder focues on generating ensembles of random realizations for Poisson, SHU, and crystal materials shown in Fig. 3

% ./Data_Generation/Poisson : Folder of generating data for Fig. 3a,d,g,j
% ./Data_Generation/SHU     : Folder of generating data for Fig. 3b,e,h,k
% ./Data_Generation/Crystals: Folder of generating data for Fig. 3c,f,i,l

%% Data-Generation Running Sequence
In each folder: Code(0)

%% Files of ./Data_Generation/Poisson

Code(0): position_poisson.m
    : Main Code - If you want to generate the data for each case, you can just run this code.
    - Changable parameters in this code:
      * rng_arr_max: The number of random realizations for an ensemble

Code(1): init_param_set.m
     : Environment Code - This code is run with Code(0).
    - Changable parameters in this code:
      * NN=500: Total particle number
      * NN_pre=1: Pre-defined (before the evolution) particle number, which is set to be 1 in Fig. 3
      * NN_post=0; Post-defined (after the evolution) particle number, which is set to be 0 in Fig. 3
      * RR_max, RR_ROI_max, RR_ROI_min: Real space information fixed in Fig. 3
      * km_max, km_ROI_max, km_ROI_min=0.05: Reciprocal space information fixed in Fig. 3
      * pdf_approx_discrete, monte_num_RR_max, monte_num_km_max, ang_rr_st, ang_rr_ed, ang_kk_st, ang_kk_ed: Parameters for Monte-Carlo sampling fixed in Fig. 3

Code(2): monte_carlo_setting.m
    : Monte-Carlo Discretization code according to Supplementary Note 5. All the necessary parameters are defined in Code(1).

Code(3): structure_factor_specific.m
     : Function code for the fast calculation of the structure factor.    
    - Sub-codes
      Code(3-1): dist_vec_calc.m - calculating all the distance information between multiparticles


%% Files of ./Data_Generation/SHU

Code(0): generative_SHU_tuning.m
    : Main Code - If you want to generate the data for each case, you can just run this code.
    - Changable parameters in this code:
      * rng_arr_max: The number of random realizations for an ensemble

Code(1): init_param_set.m
     : Environment Code - This code is run with Code(0).
    - Changable parameters in this code:
      * prefer_type: The types of the preference function - defined in the Code(3-1)
            prefer_type=1 : Constant value of the preference function for Fig. 3b,e,h,k data
      * NN=500: Total particle number
      * NN_pre=1: Pre-defined (before the evolution) particle number, which is set to be 1 in Fig. 3
      * NN_post=0; Post-defined (after the evolution) particle number, which is set to be 0 in Fig. 3
      * RR_max, RR_ROI_max, RR_ROI_min: Real space information fixed in Fig. 3
      * km_max, km_ROI_max, km_ROI_min=0.05: Reciprocal space information fixed in Fig. 3
      * pdf_approx_discrete, monte_num_RR_max, monte_num_km_max, ang_rr_st, ang_rr_ed, ang_kk_st, ang_kk_ed: Parameters for Monte-Carlo sampling fixed in Fig. 3

Code(2): monte_carlo_setting.m
    : Monte-Carlo Discretization code according to Supplementary Note 5. All the necessary parameters are defined in Code(1).

Code(3): generative_function_MC_prefer_dynamic_tuning.m
     : Core algorithm code for the evolution process. All the necessary parameters are defined in Codes(0,1).    
    - Sub-codes
      Code(3-1): preference_calc.m - Providing the list for the preference functions
            prefer_type=1  : Constant value of the preference function for Fig. 3b,e,h,k data

Code(4): structure_factor_specific.m
     : Function code for the fast calculation of the structure factor.    
    - Sub-codes
      Code(4-1): dist_vec_calc.m - calculating all the distance information between multiparticles

Code(5): init_dist_update.m
     : Code for setting pre-defined (before the evolution) particles, which is not used in Fig. 3

Code(6): post_dist_update.m
     : Code for setting post-defined (after the evolution) particles, which is not used in Fig. 3

Code(7): cmap_S_factor.m
     : Colormap-related file for plotting during debugging
    - Sub-codes
      Code(7-1): cmap_generator.m - colormap-related file for plotting during debugging


%% Files of ./Data_Generation/Crystals

Code(0): position_crystals.m
    : Main Code - If you want to generate the data for each case, you can just run this code.
    - Changable parameters in this code:
      * rng_arr: The number of grids dividing each axis between [-1,+1]

Code(1): init_param_set.m
     : Environment Code - This code is run with Code(0).
    - Changable parameters in this code:
      * NN=500: Total particle number
      * NN_pre=1: Pre-defined (before the evolution) particle number, which is set to be 1 in Fig. 3
      * NN_post=0; Post-defined (after the evolution) particle number, which is set to be 0 in Fig. 3
      * RR_max, RR_ROI_max, RR_ROI_min: Real space information fixed in Fig. 3
      * km_max, km_ROI_max, km_ROI_min=0.05: Reciprocal space information fixed in Fig. 3
      * pdf_approx_discrete, monte_num_RR_max, monte_num_km_max, ang_rr_st, ang_rr_ed, ang_kk_st, ang_kk_ed: Parameters for Monte-Carlo sampling fixed in Fig. 3

Code(2): monte_carlo_setting.m
    : Monte-Carlo Discretization code according to Supplementary Note 5. All the necessary parameters are defined in Code(1).

Code(3): structure_factor_specific.m
     : Function code for the fast calculation of the structure factor.    
    - Sub-codes
      Code(3-1): dist_vec_calc.m - calculating all the distance information between multiparticles
