# Supplementary material for: Evolving scattering networks for engineering disorder
Source: Nat Comput Sci. 2023 Feb 13;3(2):128–38. doi: 10.1038/s43588-022-00395-x (PMC10766560; doi:10.1038/s43588-022-00395-x)
Supplement: Supplementary file 5 — Supplementary codes for Figs. 2–6. [file 43588_2022_395_MOESM5_ESM.zip › Program_Evolving_Wave_Net_rev_221222/Code_Set_Fig_3/README_Post_Processing.txt]

%% Post Processing Codes 221217 - This is the manual for the codes inside the folder "./Post_Processing"

This folder focues on providing the post-processed data and plots for Fig. 3 in the main text.

%% Post-Processing Running Sequence
Fig. 3j,k,l: Code(0) -> Code(1) -> Code(2)
Fig. 3d,e,f,g,h,i: Code(0) -> Code(1) -> Code(3)
** In Code(0), Code(1), and Code(3), each material state (Poisson/SHU/Crystals) employs the different code depicted by [material state].

%% Files of the folder

Code(0): [Poisson] PROC_degree_S_factor_Evol_Poisson.m / [SHU] PROC_degree_S_factor_Evol_SHU.m / [Crystals] PROC_degree_S_factor_Evol_Crystals.m
    : Main Process Code 1 - The code monitors the link weights during the evolution and the following structure factors

Code(1): [Poisson] PROC_HIST_Evol_Poisson.m / [SHU] PROC_HIST_Evol_SHU.m / [Crystals] PROC_HIST_Evol_Crystals.m
    : Main Process Code 2 - The code monitors the degree statistics and their interpolations during the evolution

Code(2): PROC_plot_particle_prob_FIG.m
    : Main Plotting Code 1 - Plotting the visualizations of node degrees for the long-range scale KL, particle distributions, and structure factors
    : <Tuning Parameters> [Poisson] problem_type=2; / [SHU] problem_type=1; / [Crystals] problem_type=3;

Code(3): [Poisson] PROC_plot_hist_FIG_Poisson.m / [SHU] PROC_plot_hist_FIG_SHU.m / [Crystals] PROC_plot_hist_FIG_Crystals.m 
    : Main Plotting Code 2 - Plotting node degree distributions for long-range and short-range scales
    - Sub-codes
      Code(3-1): PROC_plot_rect_xy_NON_NORM_EVOL.m - Background plotting of Fig. 3d,e,f,g,h,i

Code(4): structure_factor_specific.m
     : Function code for the fast calculation of the structure factor.    
    - Sub-codes
      Code(4-1): dist_vec_calc.m - calculating all the distance information between multiparticles

Code(5): cmap_S_factor.m
     : Colormap-related file for plotting the data after post-processing
    - Sub-codes
      Code(5-1): cmap_generator.m - colormap-related file for plotting the data after post-processing
