# Supplementary material for: Evolving scattering networks for engineering disorder
Source: Nat Comput Sci. 2023 Feb 13;3(2):128–38. doi: 10.1038/s43588-022-00395-x (PMC10766560; doi:10.1038/s43588-022-00395-x)
Supplement: Supplementary file 5 — Supplementary codes for Figs. 2–6. [file 43588_2022_395_MOESM5_ESM.zip › Program_Evolving_Wave_Net_rev_221222/Code_Set_Fig_4/Data_Generation/SHU_Dynamic_Type_001_Clad_Prev_001_Post_200/preference_calc.m]

if NN_curr==1
    preference_ele(NN_curr)=1;
else
    %% Weight Calculation
    if prefer_type==1
        preference_ele=ones(1,NN_curr);
    elseif prefer_type==2
        pref_delta_neg=2.0;
        pref_delta_pos=1.0;
        ww_ROI=weight_degree(1:1:NN_curr)./max(abs(weight_degree(1:1:NN_curr)));
        preference_ele(1:1:NN_curr)=((pref_delta_pos-pref_delta_neg)./2).*ww_ROI+((pref_delta_pos+pref_delta_neg)./2);
    elseif prefer_type==3
        pref_delta_neg=3.0;
        pref_delta_pos=1.0;
        ww_ROI=weight_degree(1:1:NN_curr)./max(abs(weight_degree(1:1:NN_curr)));
        preference_ele(1:1:NN_curr)=((pref_delta_pos-pref_delta_neg)./2).*ww_ROI+((pref_delta_pos+pref_delta_neg)./2);
    elseif prefer_type==4
        pref_delta_neg=4.0;
        pref_delta_pos=1.0;
        ww_ROI=weight_degree(1:1:NN_curr)./max(abs(weight_degree(1:1:NN_curr)));
        preference_ele(1:1:NN_curr)=((pref_delta_pos-pref_delta_neg)./2).*ww_ROI+((pref_delta_pos+pref_delta_neg)./2);
    elseif prefer_type==5
        pref_delta_neg=5.0;
        pref_delta_pos=1.0;
        ww_ROI=weight_degree(1:1:NN_curr)./max(abs(weight_degree(1:1:NN_curr)));
        preference_ele(1:1:NN_curr)=((pref_delta_pos-pref_delta_neg)./2).*ww_ROI+((pref_delta_pos+pref_delta_neg)./2);
    elseif prefer_type==6
        pref_delta_neg=6.0;
        pref_delta_pos=1.0;
        ww_ROI=weight_degree(1:1:NN_curr)./max(abs(weight_degree(1:1:NN_curr)));
        preference_ele(1:1:NN_curr)=((pref_delta_pos-pref_delta_neg)./2).*ww_ROI+((pref_delta_pos+pref_delta_neg)./2);
    elseif prefer_type==7
        pref_delta_neg=7.0;
        pref_delta_pos=1.0;
        ww_ROI=weight_degree(1:1:NN_curr)./max(abs(weight_degree(1:1:NN_curr)));
        preference_ele(1:1:NN_curr)=((pref_delta_pos-pref_delta_neg)./2).*ww_ROI+((pref_delta_pos+pref_delta_neg)./2);
    elseif prefer_type==8
        pref_delta_neg=8.0;
        pref_delta_pos=1.0;
        ww_ROI=weight_degree(1:1:NN_curr)./max(abs(weight_degree(1:1:NN_curr)));
        preference_ele(1:1:NN_curr)=((pref_delta_pos-pref_delta_neg)./2).*ww_ROI+((pref_delta_pos+pref_delta_neg)./2);
    elseif prefer_type==9
        pref_delta_neg=9.0;
        pref_delta_pos=1.0;
        ww_ROI=weight_degree(1:1:NN_curr)./max(abs(weight_degree(1:1:NN_curr)));
        preference_ele(1:1:NN_curr)=((pref_delta_pos-pref_delta_neg)./2).*ww_ROI+((pref_delta_pos+pref_delta_neg)./2);    
    elseif prefer_type==10
        pref_delta_neg=10.0;
        pref_delta_pos=1.0;
        ww_ROI=weight_degree(1:1:NN_curr)./max(abs(weight_degree(1:1:NN_curr)));
        preference_ele(1:1:NN_curr)=((pref_delta_pos-pref_delta_neg)./2).*ww_ROI+((pref_delta_pos+pref_delta_neg)./2);  
    elseif prefer_type==11
        pref_delta_neg=1.0;
        pref_delta_pos=2.0;
        ww_ROI=weight_degree(1:1:NN_curr)./max(abs(weight_degree(1:1:NN_curr)));
        preference_ele(1:1:NN_curr)=((pref_delta_pos-pref_delta_neg)./2).*ww_ROI+((pref_delta_pos+pref_delta_neg)./2);
    elseif prefer_type==12
        pref_delta_neg=1.0;
        pref_delta_pos=3.0;
        ww_ROI=weight_degree(1:1:NN_curr)./max(abs(weight_degree(1:1:NN_curr)));
        preference_ele(1:1:NN_curr)=((pref_delta_pos-pref_delta_neg)./2).*ww_ROI+((pref_delta_pos+pref_delta_neg)./2);
    elseif prefer_type==13
        pref_delta_neg=1.0;
        pref_delta_pos=4.0;
        ww_ROI=weight_degree(1:1:NN_curr)./max(abs(weight_degree(1:1:NN_curr)));
        preference_ele(1:1:NN_curr)=((pref_delta_pos-pref_delta_neg)./2).*ww_ROI+((pref_delta_pos+pref_delta_neg)./2);
    elseif prefer_type==14
        pref_delta_neg=1.0;
        pref_delta_pos=5.0;
        ww_ROI=weight_degree(1:1:NN_curr)./max(abs(weight_degree(1:1:NN_curr)));
        preference_ele(1:1:NN_curr)=((pref_delta_pos-pref_delta_neg)./2).*ww_ROI+((pref_delta_pos+pref_delta_neg)./2);
    elseif prefer_type==15
        pref_delta_neg=1.0;
        pref_delta_pos=6.0;
        ww_ROI=weight_degree(1:1:NN_curr)./max(abs(weight_degree(1:1:NN_curr)));
        preference_ele(1:1:NN_curr)=((pref_delta_pos-pref_delta_neg)./2).*ww_ROI+((pref_delta_pos+pref_delta_neg)./2);
    elseif prefer_type==16
        pref_delta_neg=1.0;
        pref_delta_pos=7.0;
        ww_ROI=weight_degree(1:1:NN_curr)./max(abs(weight_degree(1:1:NN_curr)));
        preference_ele(1:1:NN_curr)=((pref_delta_pos-pref_delta_neg)./2).*ww_ROI+((pref_delta_pos+pref_delta_neg)./2);
    elseif prefer_type==17
        pref_delta_neg=1.0;
        pref_delta_pos=8.0;
        ww_ROI=weight_degree(1:1:NN_curr)./max(abs(weight_degree(1:1:NN_curr)));
        preference_ele(1:1:NN_curr)=((pref_delta_pos-pref_delta_neg)./2).*ww_ROI+((pref_delta_pos+pref_delta_neg)./2);
    elseif prefer_type==18
        pref_delta_neg=1.0;
        pref_delta_pos=9.0;
        ww_ROI=weight_degree(1:1:NN_curr)./max(abs(weight_degree(1:1:NN_curr)));
        preference_ele(1:1:NN_curr)=((pref_delta_pos-pref_delta_neg)./2).*ww_ROI+((pref_delta_pos+pref_delta_neg)./2);    
    elseif prefer_type==19
        pref_delta_neg=1.0;
        pref_delta_pos=10.0;
        ww_ROI=weight_degree(1:1:NN_curr)./max(abs(weight_degree(1:1:NN_curr)));
        preference_ele(1:1:NN_curr)=((pref_delta_pos-pref_delta_neg)./2).*ww_ROI+((pref_delta_pos+pref_delta_neg)./2);  
    else

    end

end

% %% For Test: No Preference
% preference_ele=ones(1,NN_curr);
