# Supplementary material for: Evolving scattering networks for engineering disorder
Source: Nat Comput Sci. 2023 Feb 13;3(2):128–38. doi: 10.1038/s43588-022-00395-x (PMC10766560; doi:10.1038/s43588-022-00395-x)
Supplement: Supplementary file 5 — Supplementary codes for Figs. 2–6. [file 43588_2022_395_MOESM5_ESM.zip › Program_Evolving_Wave_Net_rev_221222/Code_Set_Fig_4/Post_Processing/PROC_degree_S_factor_Evol.m]

clear all;
close all;

mkdir('./Post_Proc_data/');

proc_NN_arr=[200,1;0,200];
problem_1_case_arr=[1,2,3];

for ti_temp_prob=1:1:length(problem_1_case_arr)
    
    problem_1_case=problem_1_case_arr(ti_temp_prob);
    
    if problem_1_case==1
        problem_case_text='Mixing';
    elseif problem_1_case==2
        problem_case_text='Core';
    else
        problem_case_text='Clad';
    end
    
    
    for ti_post_type=1:1:size(proc_NN_arr,2)
        
        save('ti_post_type','ti_post_type','proc_NN_arr','ti_temp_prob','problem_1_case','problem_1_case_arr','problem_case_text');
        
        prefer_type=1;
        proc_NN_pre=proc_NN_arr(1,ti_post_type);
        proc_NN_post=proc_NN_arr(2,ti_post_type);
        data_folder_name=['../Data_Generation/SHU_Dynamic_Type_001_',problem_case_text,'_Prev_',num2str(proc_NN_pre,'%03i'),'_Post_',num2str(proc_NN_post,'%03i')]
        
        %%
        NN=500;
        km_ROI_max=0.5;
        km_ROI_min=0.05;
        NN_pre=proc_NN_pre;
        NN_post=proc_NN_post;
        
        rng_arr_max=100;
        
        for ti_EVOL=1:1:NN
            weight_degree_training_arr{ti_EVOL}=zeros(ti_EVOL*rng_arr_max,1);    %% (Entire Degrees, 1)
            weight_degree_SS_k_arr{ti_EVOL}=zeros(ti_EVOL*rng_arr_max,1);    %% (Entire Degrees, 1)
            weight_degree_SS_k_inner_arr{ti_EVOL}=zeros(ti_EVOL*rng_arr_max,1);    %% (Entire Degrees, 1)
            weight_degree_SS_k_outer_arr{ti_EVOL}=zeros(ti_EVOL*rng_arr_max,1);    %% (Entire Degrees, 1)
        end
        
        SS_k_evol_training_arr=zeros(rng_arr_max,NN);
        SS_k_evol_arr=zeros(rng_arr_max,NN);
        SS_k_evol_inner_arr=zeros(rng_arr_max,NN);
        SS_k_evol_outer_arr=zeros(rng_arr_max,NN);
        
        rr_vec_arr=zeros(NN*rng_arr_max,2);
        
        SS_k_2D_set=cell(rng_arr_max,1);
        rr_vec_set=cell(rng_arr_max,1);
        
        for ti_rng=1:1:rng_arr_max
            rng_param=ti_rng;
            data_file_name=[data_folder_name,'/Data/Pref_',num2str(prefer_type,'%03i'),'_NN_',num2str(NN,'%05i'),'_k_max_',num2str(round(1e2.*km_ROI_max),'%03i'),'_min_',num2str(round(1e2.*km_ROI_min),'%03i'),'_NN_pre_',num2str(NN_pre,'%05i'),'_NN_post_',num2str(NN_post,'%05i'),'_rng_',num2str(rng_param,'%03i')]
            load(data_file_name);
            
            for ti_EVOL=1:1:NN
                if mod(ti_EVOL,10)==0
                    ['Process = ',num2str((ti_EVOL-1)./(NN-1)*100),'%']
                end
                weight_degree_training_arr{ti_EVOL}(((ti_rng-1).*ti_EVOL+1):1:(ti_rng.*ti_EVOL),1)=sum(weightpq(1:1:ti_EVOL,1:1:ti_EVOL),1);
                weight_degree_SS_k_arr{ti_EVOL}(((ti_rng-1).*ti_EVOL+1):1:(ti_rng.*ti_EVOL),1)=sum(weightpq_SS_k(1:1:ti_EVOL,1:1:ti_EVOL),1);
                weight_degree_SS_k_inner_arr{ti_EVOL}(((ti_rng-1).*ti_EVOL+1):1:(ti_rng.*ti_EVOL),1)=sum(weightpq_SS_k_inner(1:1:ti_EVOL,1:1:ti_EVOL),1);
                weight_degree_SS_k_outer_arr{ti_EVOL}(((ti_rng-1).*ti_EVOL+1):1:(ti_rng.*ti_EVOL),1)=sum(weightpq_SS_k_outer(1:1:ti_EVOL,1:1:ti_EVOL),1);
                if ti_EVOL==1
                    kk_range_set_min(:,1)=kk_ROI_min.*cos(theta_cand_k);
                    kk_range_set_min(:,2)=kk_ROI_min.*sin(theta_cand_k);
                    kk_range_set_max(:,1)=kk_ROI_max.*cos(theta_cand_k);
                    kk_range_set_max(:,2)=kk_ROI_max.*sin(theta_cand_k);
                    k_1D_abs=sqrt((kk_range_set(:,1).^2)+(kk_range_set(:,2).^2));
                    k_1D_theta=atan(kk_range_set(:,2)./kk_range_set(:,1));
                    [k_1D_abs_sort,abs_sort_ind]=sort(k_1D_abs,'ascend');
                    [k_1D_theta_sort,theta_sort_ind]=sort(k_1D_theta,'ascend');
                    
                    SS_k_final_arr_1D=zeros(kk_axis_num(1).*kk_axis_num(2),rng_arr_max);
                    SS_k_final_arr_abs_sort=zeros(kk_axis_num(1).*kk_axis_num(2),rng_arr_max);
                    SS_k_final_arr_theta_sort=zeros(kk_axis_num(1).*kk_axis_num(2),rng_arr_max);
                end
            end
            
            SS_k_evol_training_arr(ti_rng,:)=SS_k_evol_training;
            SS_k_evol_arr(ti_rng,:)=SS_k_evol;
            SS_k_evol_inner_arr(ti_rng,:)=SS_k_evol_inner;
            SS_k_evol_outer_arr(ti_rng,:)=SS_k_evol_outer;
            
            SS_k_final_arr_1D(:,ti_rng)=reshape(SS_k_2D,kk_axis_num(1).*kk_axis_num(2),1);
            SS_k_final_arr_abs_sort(:,ti_rng)=SS_k_final_arr_1D(abs_sort_ind,ti_rng);
            SS_k_final_arr_theta_sort(:,ti_rng)=SS_k_final_arr_1D(theta_sort_ind,ti_rng);
            
            rr_vec_arr(((ti_rng-1).*NN+1):1:(ti_rng.*NN),:)=rr_vec;
            
            SS_k_2D_set{ti_rng}=SS_k_2D;
            rr_vec_set{ti_rng}=rr_vec;
            
        end
        
        save_file_name=['./Post_Proc_data/Post_Data_',problem_case_text,'_',num2str(prefer_type,'%03i'),'_NN_',num2str(NN,'%05i'),'_k_max_',num2str(round(1e2.*km_ROI_max),'%03i'),'_min_',num2str(round(1e2.*km_ROI_min),'%03i'),'_NN_pre_',num2str(NN_pre,'%05i'),'_NN_post_',num2str(NN_post,'%05i')]
        save(save_file_name,'-v7.3');
        
        clear all;
        load('ti_post_type.mat');
        
    end
    
end
