# Supplementary material for: Evolving scattering networks for engineering disorder
Source: Nat Comput Sci. 2023 Feb 13;3(2):128–38. doi: 10.1038/s43588-022-00395-x (PMC10766560; doi:10.1038/s43588-022-00395-x)
Supplement: Supplementary file 5 — Supplementary codes for Figs. 2–6. [file 43588_2022_395_MOESM5_ESM.zip › Program_Evolving_Wave_Net_rev_221222/Code_Set_Fig_4/Post_Processing/PROC_plot_hist_FIG.m]

%%
clear all;
close all;

folder_name_fig='./Fig_Hist_Weight';
mkdir(folder_name_fig);
proc_NN_arr=[200,1;0,200];

for ti_plot_prefer_type_2=1:1:3
    
    %% Pre-running Code: (1) PROC_degree_S_factor_Evol.m (2) PROC_HIST_Evol
    plot_prefer_type=ti_plot_prefer_type_2;
    % [1: Mix, 2: Core, 3: Clad]
    if plot_prefer_type==1
        problem_case_text='Mixing';
    elseif plot_prefer_type==2
        problem_case_text='Core';
    else
        problem_case_text='Clad';
    end
    save_type_name=problem_case_text;
    
    
    for ti_post_type=1:1:size(proc_NN_arr,2)
        
        
        NN_pre=proc_NN_arr(1,ti_post_type);
        NN_post=proc_NN_arr(2,ti_post_type);
        
        
        %%
        NN=500;
        km_ROI_max=0.5;
        km_ROI_min=0.05;
        
        rng_arr_max=100;
        
        font_size=24;
        font_size_2=21;
        
        bar_width=0.7;
        
        degree_plot_min=-0.02;
        degree_plot_max=0.02;
        degree_prob_min=0;
        degree_prob_max=0.11;
        
        pos_clr_face=[0 0.5 0.9];
        pos_clr_edge=pos_clr_face;
        neg_clr_face=[0.9 0.5 0.0];
        neg_clr_edge=neg_clr_face;
        
        line_clr=[0.2 0.2 0.2];
        
        axis_range=[-4 4 0 0.17];
        axis_range_outer=[-4 4 0 0.17];
        axis_range_inner=[-300 300 0 0.35];
        axis_range_2=[0 1 0 0.08];
        plot_axis_ratio_weight=[1.57 1 1];
        plot_axis_ratio_SS=[1 1.6 1];
        
        load_file_name=['./Hist_Data/Hist_Data_',problem_case_text,'_',num2str(1,'%03i'),'_NN_',num2str(NN,'%05i'),'_k_max_',num2str(round(1e2.*km_ROI_max),'%03i'),'_min_',num2str(round(1e2.*km_ROI_min),'%03i'),'_NN_pre_',num2str(NN_pre,'%05i'),'_NN_post_',num2str(NN_post,'%05i')]
        
        %% Background %%%%%%%%%%%%%%%%%%%%%%%%%%%%%%%%%%%%%%%%%%%%%%%%%%%%%%%%%%%%%
        x_st=(axis_range(1));
        x_ed=(axis_range(2));
        x_zero=0;
        y_st=axis_range(3);
        y_ed=axis_range(4);
        z_c=0;
        x_st_inner=(axis_range_inner(1));
        x_ed_inner=(axis_range_inner(2));
        x_zero_inner=0;
        y_st_inner=axis_range_inner(3);
        y_ed_inner=axis_range_inner(4);
        z_c_inner=0;
        x_st_outer=(axis_range_outer(1));
        x_ed_outer=(axis_range_outer(2));
        x_zero_outer=0;
        y_st_outer=axis_range_outer(3);
        y_ed_outer=axis_range_outer(4);
        z_c_outer=0;
        bar_face_clr=[1 1 1]*0.75;
        bar_edge_clr=[1 1 1]*0.65;
        clr_neg=[0.9 0.4 0.0];
        clr_pos=[0.0 0.4 0.9];
        clr_edge_back=[0 0 0];
        alpha_rect=0.6;
        line_width_rect=1; line_style_rect='none';
        
        clr_level_val{1}=axis_range(1); clr_level{1}=clr_neg;
        clr_level_val{2}=0;  clr_level{2}=[1 1 1];
        clr_level_val{3}=-axis_range(1);  clr_level{3}=clr_pos;
        clr_min=clr_level_val{1};
        clr_max=clr_level_val{3};
        clr_map_grid=1000;
        [cmap_rect]=cmap_generator(clr_level,clr_level_val,clr_map_grid);
        %% %%%%%%%%%%%%%%%%%%%%%%%%%%%%%%%%%%%%%%%%%%%%%%%%%%%%%%%%%%%%%%%%%%%%%%%%
        
        load(load_file_name);
        
        line_interp=1;
        
        EVOL_num_arr=1:1:NN;
        % folder_name=['./Post_Process/Figures_Degree_',num2str(plot_prefer_type,'%03i')];
        % mkdir(folder_name)
        
        for ti_EVOL=NN:100:NN
            
            if mod(ti_EVOL,50)==1
                ['EVOL Process = ',num2str((ti_EVOL-1)./(EVOL_num_arr_num-1)*100),'%']
            end
            
            EVOL_num=EVOL_num_arr(ti_EVOL);
            
            fig_temp2=figure(1); hold on;
            %     fig_temp2=figure(1e4*plot_prefer_type+ti_EVOL); hold on;
            PROC_plot_rect_xy_NON_NORM_EVOL(x_st,x_ed,x_zero,y_st,y_ed,z_c,clr_edge_back,alpha_rect,line_width_rect,line_style_rect,cmap_rect)
            plot(0.*ones(20,1),linspace(axis_range(3),axis_range(4),20),'linestyle','--','color',[0 0 0],'linewidth',0.5);
            
            bar(hist_cent_degree_evol{ti_EVOL},degree_vec_hist_evol{ti_EVOL}./sum(degree_vec_hist_evol{ti_EVOL}),bar_width,'facecolor',bar_face_clr,'edgecolor',bar_edge_clr,'linestyle','-','linewidth',0.2);
            plot_object=plot(hist_cent_degree_evol_interp{ti_EVOL},degree_vec_hist_evol_interp{ti_EVOL}./sum(degree_vec_hist_evol{ti_EVOL}),'marker','none','linestyle','-','markersize',1,'markerfacecolor',[0 0 1],'markeredgecolor',[0 0 1],'linewidth',1.5,'color',[0 0.3 0]);
            plot_object.Color(4)=0.7;
            
            box on;
            axis(axis_range);
            hx=xlabel('{\itw_p}{\bf^K}');
            hy=ylabel('{\itP}({\itw_p}{\bf^K})');
            h=gca;
            set(h,'Fontname','Helvetica','FontWeight','normal','xtick',[-10:2:10],'ytick',[0.05:0.05:1],'FontSize',font_size_2,'PlotBoxAspectRatio',plot_axis_ratio_weight,'linewidth',1,'xscale','linear');
            set(hx,'Fontname','Helvetica','FontWeight','normal','FontSize',font_size);
            set(hy,'Fontname','Helvetica','FontWeight','normal','FontSize',font_size);
            movegui(fig_temp2,'west');
            
            %% Outer
            fig_temp2=figure(2); hold on;
            %     fig_temp2=figure(1e8*plot_prefer_type+ti_EVOL); hold on;
            PROC_plot_rect_xy_NON_NORM_EVOL(x_st_outer,x_ed_outer,x_zero_outer,y_st_outer,y_ed_outer,z_c_outer,clr_edge_back,alpha_rect,line_width_rect,line_style_rect,cmap_rect)
            plot(0.*ones(20,1),linspace(axis_range_outer(3),axis_range_outer(4),20),'linestyle','--','color',[0 0 0],'linewidth',0.5);
            
            bar(hist_cent_degree_evol_outer{ti_EVOL},degree_vec_hist_evol_outer{ti_EVOL}./sum(degree_vec_hist_evol_outer{ti_EVOL}),bar_width,'facecolor',bar_face_clr,'edgecolor',bar_edge_clr,'linestyle','-','linewidth',0.2);
            plot_object=plot(hist_cent_degree_evol_outer_interp{ti_EVOL},degree_vec_hist_evol_outer_interp{ti_EVOL}./sum(degree_vec_hist_evol_outer{ti_EVOL}),'marker','none','linestyle','-','markersize',1,'markerfacecolor',[0 0 1],'markeredgecolor',[0 0 1],'linewidth',1.5,'color',[0 0.3 0]);
            plot_object.Color(4)=0.7;
            
            box on;
            axis(axis_range_outer);
            hx=xlabel('{\itw_p}{\bf^K}');
            hy=ylabel('{\itP}({\itw_p}{\bf^K})');
            h=gca;
            set(h,'Fontname','Helvetica','FontWeight','normal','xtick',[-10:2:10],'ytick',[0.05:0.05:1],'FontSize',font_size_2,'PlotBoxAspectRatio',plot_axis_ratio_weight,'linewidth',1,'xscale','linear');
            set(hx,'Fontname','Helvetica','FontWeight','normal','FontSize',font_size);
            set(hy,'Fontname','Helvetica','FontWeight','normal','FontSize',font_size);
            movegui(fig_temp2,'west');
            
            %     %% Inner
            %     fig_temp2=figure(4000+plot_prefer_type); hold on;
            %     PROC_plot_rect_xy_NON_NORM_EVOL(x_st_inner,x_ed_inner,x_zero_inner,y_st_inner,y_ed_inner,z_c_inner,clr_edge_back,alpha_rect,line_width_rect,line_style_rect,cmap_rect)
            %     plot(0.*ones(20,1),linspace(axis_range_inner(3),axis_range_inner(4),20),'linestyle','--','color',[0 0 0],'linewidth',0.5);
            %
            %     bar(hist_cent_degree_evol_inner{ti_EVOL},degree_vec_hist_evol_inner{ti_EVOL}./sum(degree_vec_hist_evol_inner{ti_EVOL}),bar_width,'facecolor',[0 0.8 0],'edgecolor',[0 1 0],'linestyle','-','linewidth',0.2);
            %     plot_object=plot(hist_cent_degree_evol_inner_interp{ti_EVOL},degree_vec_hist_evol_inner_interp{ti_EVOL}./sum(degree_vec_hist_evol_inner{ti_EVOL}),'marker','none','linestyle','-','markersize',1,'markerfacecolor',[0 0 1],'markeredgecolor',[0 0 1],'linewidth',1.5,'color',[0 0.3 0]);
            %     plot_object.Color(4)=0.7;
            %
            %     box on;
            %     axis(axis_range_inner);
            %     hx=xlabel('{\itw_p}{\bf^K}');
            %     hy=ylabel('{\itP}({\itw_p}{\bf^K})');
            %     set(hx,'Fontname','Helvetica','FontWeight','normal','FontSize',font_size);
            %     set(hy,'Fontname','Helvetica','FontWeight','normal','FontSize',font_size);
            %     h=gca;
            %     set(h,'Fontname','Helvetica','FontWeight','normal','xtick',[-300:100:300],'FontSize',font_size_2,'PlotBoxAspectRatio',plot_axis_ratio,'linewidth',1,'xscale','linear');
            %     movegui(fig_temp2,'west');
            
            %     %% Save Figures %%%%%%%%%%%%%%%%%%%%%%%%%%%%%%%%%%%%%%%%%%%%%%%%%%%%%%%%%%%%%%%%%%%%%%%%%%%%%%%%%%%%%%%%%%%%%%%%%%%%%%%%%%%%%%%%%%%%%%%%%%%%%%%%%%%
            %     figure(1000+plot_prefer_type);
            %     set(gcf, 'InvertHardCopy', 'off');
            %     set(gcf, 'Color', 'w');
            %     saveas(gcf,[folder_name,'/Degree_Dist_Evol_',num2str(plot_prefer_type,'%03i'),'_EVOL_',num2str(EVOL_num)],'tif');
            %     figure(2000+plot_prefer_type);
            %     set(gcf, 'InvertHardCopy', 'off');
            %     set(gcf, 'Color', 'w');
            %     saveas(gcf,[folder_name,'/Degree_Dist_Evol_',num2str(plot_prefer_type,'%03i'),'_EVOL_',num2str(EVOL_num),'_training'],'tif');
            %     figure(3000+plot_prefer_type);
            %     set(gcf, 'InvertHardCopy', 'off');
            %     set(gcf, 'Color', 'w');
            %     saveas(gcf,[folder_name,'/Degree_Dist_Evol_',num2str(plot_prefer_type,'%03i'),'_EVOL_',num2str(EVOL_num),'_outer'],'tif');
            % %     figure(4000+plot_prefer_type);
            % %     set(gcf, 'InvertHardCopy', 'off');
            % %     set(gcf, 'Color', 'w');
            % %     saveas(gcf,[folder_name,'/Degree_Dist_Evol_',num2str(plot_prefer_type,'%03i'),'_EVOL_',num2str(EVOL_num),'_inner'],'tif');
            
            %     close all;
            
            figure(1);
            file_name_1=[folder_name_fig,'/Fig_degree_K_L_',save_type_name,'_NN_',num2str(NN,'%03i'),'_NN_pre_',num2str(NN_pre,'%05i'),'_NN_post_',num2str(NN_post,'%05i'),'.tif']
            save_fig = gcf;
            set(save_fig, 'Position',  [100, 30, 800, 900]);
            exportgraphics(save_fig,file_name_1,'Resolution',500);
            
            figure(2);
            file_name_2=[folder_name_fig,'/Fig_degree_K_S_',save_type_name,'_NN_',num2str(NN,'%03i'),'_NN_pre_',num2str(NN_pre,'%05i'),'_NN_post_',num2str(NN_post,'%05i'),'.tif']
            save_fig = gcf;
            set(save_fig, 'Position',  [100, 30, 800, 900]);
            exportgraphics(save_fig,file_name_2,'Resolution',500);
            
            
        end
        
        err_ind=1:50:NN;
        SS_clr=[0.3 0.6 1.0];
        SS_clr_outer=[0.6 0.8 0.2];
        SS_clr_line=[0.0 0 0.7];
        SS_clr_line_outer=[0.0 0.6 0.0];
        scatter_size=15;
        scatter_alpha=0.01;
        axis_SS_k=[0 NN 0 1.85];
        % fig_temp2=figure(10000+plot_prefer_type); hold on;
        fig_temp2=figure(4); hold on;
        for ti_rng=1:1:rng_arr_max
            fig_scatter=scatter(1:1:NN,SS_k_evol_arr(ti_rng,:),scatter_size,SS_clr,'filled');
            fig_scatter.MarkerFaceAlpha = scatter_alpha;
            fig_scatter=scatter(1:1:NN,SS_k_evol_outer_arr(ti_rng,:),scatter_size,SS_clr_outer,'filled');
            fig_scatter.MarkerFaceAlpha = scatter_alpha;
        end
        plot(1:1:NN,mean(SS_k_evol_arr,1),'linewidth',3,'color',SS_clr);
        errorbar(err_ind,mean(SS_k_evol_arr(:,err_ind),1),std(SS_k_evol_arr(:,err_ind),1),'linewidth',2,'color',SS_clr_line,'linestyle','none');
        plot(err_ind,mean(SS_k_evol_arr(:,err_ind),1),'linewidth',0.5,'color',SS_clr,'linestyle','none','marker','o','markerfacecolor','none','markeredgecolor',SS_clr_line,'linewidth',1.5);
        plot(1:1:NN,mean(SS_k_evol_outer_arr,1),'linewidth',3,'color',SS_clr_outer);
        errorbar(err_ind,mean(SS_k_evol_outer_arr(:,err_ind),1),std(SS_k_evol_outer_arr(:,err_ind),1),'linewidth',2,'color',SS_clr_line_outer,'linestyle','none');
        plot(err_ind,mean(SS_k_evol_outer_arr(:,err_ind),1),'linewidth',0.5,'color',SS_clr_outer,'linestyle','none','marker','o','markerfacecolor','none','markeredgecolor',SS_clr_line_outer,'linewidth',1.5);
        box on;
        axis(axis_SS_k);
        hx=xlabel('Evolution {\itn}');
        % hy=ylabel('<{\itS_n}>{\bf_K}, <{\itS_n}>{\bf_K}^c');
        hy=ylabel('<{\itS_n}>{\bf_K}');
        h=gca;
        set(h,'Fontname','Helvetica','FontWeight','normal','xtick',[0:100:NN],'FontSize',font_size_2-2,'PlotBoxAspectRatio',plot_axis_ratio_SS,'linewidth',1,'xscale','linear');
        set(hx,'Fontname','Helvetica','FontWeight','normal','FontSize',font_size-2);
        set(hy,'Fontname','Helvetica','FontWeight','normal','FontSize',font_size-2);
        movegui(fig_temp2,'west');
        
        
        figure(4);
        file_name_4=[folder_name_fig,'/Fig_S_Evol_',save_type_name,'_NN_',num2str(NN,'%03i'),'_NN_pre_',num2str(NN_pre,'%05i'),'_NN_post_',num2str(NN_post,'%05i'),'.tif']
        save_fig = gcf;
        set(save_fig, 'Position',  [100, 30, 800, 900]);
        exportgraphics(save_fig,file_name_4,'Resolution',500);
        
        close all;
        
    end
    
end


        
