# Supplementary material for: Evolving scattering networks for engineering disorder
Source: Nat Comput Sci. 2023 Feb 13;3(2):128–38. doi: 10.1038/s43588-022-00395-x (PMC10766560; doi:10.1038/s43588-022-00395-x)
Supplement: Supplementary file 5 — Supplementary codes for Figs. 2–6. [file 43588_2022_395_MOESM5_ESM.zip › Program_Evolving_Wave_Net_rev_221222/Code_Set_Fig_4/Post_Processing/PROC_plot_particle_prob_FIG.m]

clear all;
close all;

folder_name_fig='./Fig_particle_prob';
mkdir(folder_name_fig);

%% Pre-running Code: (1) PROC_degree_S_factor_Evol.m (2) PROC_HIST_Evol

proc_NN_arr=[200,1;0,200];
problem_1_case_arr=[1,2,3];

for ti_temp_prob=1:1:length(problem_1_case_arr)
    problem_1_case=problem_1_case_arr(ti_temp_prob);
    if problem_1_case==1
        problem_case_text='Mixing';
    elseif problem_1_case==2
        problem_case_text='Core';
    else
        problem_case_text='Clad';
    end
    % [1: Mix, 2: Core, 3: Clad]
    
    for ti_post_type=1:1:size(proc_NN_arr,2)
        
        save('ti_post_type','ti_post_type','proc_NN_arr','ti_temp_prob','problem_1_case','problem_1_case_arr','problem_case_text','folder_name_fig');
        
        NN_pre_1=proc_NN_arr(1,ti_post_type);
        NN_post_1=proc_NN_arr(2,ti_post_type);
        
        
        %% Basic Plot Setting
        scatter_alpha=0.8;
        clr_level_val{1}=-1.0; clr_level{1}=[0.9 0.5 0.0];
        clr_level_val{2}=-0.5;  clr_level{2}=[0.95 0.25 0.50];
        clr_level_val{3}=0.0;  clr_level{3}=[1.00 1.00 1.00];
        clr_level_val{4}=0.5;  clr_level{4}=[0.50 0.75 0.95];
        clr_level_val{5}=1.0;  clr_level{5}=[0 0.5 0.9];
        clr_min=clr_level_val{1};
        clr_max=clr_level_val{5};
        clr_map_grid=1000;
        [cmap_gen_prob]=cmap_generator(clr_level,clr_level_val,clr_map_grid);
        plot_norm_degree_offset=1e-2;
        scatter_sz_fac=110;
        scatter_caxis=[-0.3 0.3];
        font_size=22;
        font_size_2=20;
        clr_line=[0 1 1];
        line_style=':';
        
        %% Loading Data Info.
        NN=500;
        km_ROI_max=0.5;
        km_ROI_min=0.05;
        NN_pre=NN_pre_1;
        NN_post=NN_post_1;
        rng_arr_max=100;
        
        
        %% Loading Particle Information
        load_file_name=['./Post_Proc_data/Post_Data_',problem_case_text,'_001_NN_',num2str(NN,'%05i'),'_k_max_',num2str(round(1e2.*km_ROI_max),'%03i'),'_min_',num2str(round(1e2.*km_ROI_min),'%03i'),'_NN_pre_',num2str(NN_pre,'%05i'),'_NN_post_',num2str(NN_post,'%05i')]
        load(load_file_name);
        
        % %% Loading Degree Information
        % load_file_name=['./Hist_Data/Hist_Data_',num2str(prefer_type,'%03i'),'_NN_',num2str(NN,'%05i'),'_k_max_',num2str(round(1e2.*km_ROI_max),'%03i'),'_min_',num2str(round(1e2.*km_ROI_min),'%03i'),'_NN_pre_',num2str(NN_pre,'%05i'),'_NN_post_',num2str(NN_post,'%05i')]
        % load(load_file_name);
        
        %% Plotting
        
        for ti_EVOL=NN:1:NN
            for ti_rng=1:1:5
                
                %% Figure 01: Degree-dependent Particles
                plot_num_1=1000*prefer_type+ti_EVOL;
                save_file_name_1=[folder_name_fig,'/Evol_Degree_Particles_',problem_case_text,'_NN_',num2str(NN,'%03i'),'_EVOL_',num2str(ti_EVOL,'%05i'),'_NN_pre_',num2str(NN_pre,'%05i'),'_NN_post_',num2str(NN_post,'%05i'),'_rng_',num2str(ti_rng,'%03i'),'.tif']
                
                %% %%%%%%%%%%%%%%%%%%%%%%%%%%%%%%%%%%%%%%%%%%%%%%%%%%%%%%%%%%%%%%%%%%%%%%%%%%%%%%%%%%%%%%%%%%%%%
                fig_temp=figure(plot_num_1);
                hold on;
                theta_plot=0:(2.*pi./1000):2.*pi;
                rr_plot=1;
                plot(rr_plot.*cos(theta_plot),rr_plot.*sin(theta_plot),'k-');
                plot(rr_plot.*cos(theta_plot),-rr_plot.*sin(theta_plot),'k-');
                
                % clr_plot_prob_arr;
                plot_degree=weight_degree_SS_k_arr{ti_EVOL}(((ti_rng-1).*ti_EVOL+1):1:(ti_rng.*ti_EVOL),1);
                plot_abs_degree=abs(plot_degree);
                plot_degree_sign=sign(plot_degree);
                
                if problem_1_case==1
                    plot(RR_ROI_min.*cos(theta_plot),RR_ROI_min.*sin(theta_plot),'k-');
                    plot(RR_ROI_min.*cos(theta_plot),-RR_ROI_min.*sin(theta_plot),'k-');
                elseif problem_1_case==2
                    plot(RR_ROI_max.*cos(theta_plot),RR_ROI_max.*sin(theta_plot),'k-');
                    plot(RR_ROI_max.*cos(theta_plot),-RR_ROI_max.*sin(theta_plot),'k-');
                else
                    plot(RR_ROI_min.*cos(theta_plot),RR_ROI_min.*sin(theta_plot),'k-');
                    plot(RR_ROI_min.*cos(theta_plot),-RR_ROI_min.*sin(theta_plot),'k-');
                end
                
                if NN_post==0   %% Poisson & SHU shielding
                    %% (1)-(NN_pre): Poisson Particles
                    plot_particle_ind=((ti_rng-1).*ti_EVOL+1):1:(((ti_rng-1).*ti_EVOL+1)+NN_pre);
                    plot_particle_ind_degree=plot_particle_ind-(ti_rng-1).*ti_EVOL;
                    scatter_plot=scatter(rr_vec_arr(plot_particle_ind,1),rr_vec_arr(plot_particle_ind,2),scatter_sz_fac*plot_abs_degree(plot_particle_ind_degree),plot_degree_sign(plot_particle_ind_degree),'filled','^','markeredgecolor',[0 0 0],'linewidth',0.5);
                    scatter_plot.MarkerFaceAlpha = scatter_alpha;
                    colormap(cmap_gen_prob);
                    caxis([scatter_caxis]);
                    %% (NN_pre+1)-(NN): SHU Particles
                    plot_particle_ind=((ti_rng-1).*ti_EVOL+NN_pre+1):1:(ti_rng.*ti_EVOL);
                    plot_particle_ind_degree=plot_particle_ind-(ti_rng-1).*ti_EVOL;
                    scatter_plot=scatter(rr_vec_arr(plot_particle_ind,1),rr_vec_arr(plot_particle_ind,2),scatter_sz_fac*plot_abs_degree(plot_particle_ind_degree),plot_degree_sign(plot_particle_ind_degree),'filled','o','markeredgecolor',[0 0 0],'linewidth',0.5);
                    scatter_plot.MarkerFaceAlpha = scatter_alpha;
                    colormap(cmap_gen_prob);
                    caxis([scatter_caxis]);
                else    %% SHU + Poisson
                    %% (1)-(NN_pre): Poisson Particles
                    plot_particle_ind=((ti_rng-1).*ti_EVOL+1):1:(((ti_rng-1).*ti_EVOL+1)+(NN-NN_post));
                    plot_particle_ind_degree=plot_particle_ind-(ti_rng-1).*ti_EVOL;
                    scatter_plot=scatter(rr_vec_arr(plot_particle_ind,1),rr_vec_arr(plot_particle_ind,2),scatter_sz_fac*plot_abs_degree(plot_particle_ind_degree),plot_degree_sign(plot_particle_ind_degree),'filled','o','markeredgecolor',[0 0 0],'linewidth',0.5);
                    scatter_plot.MarkerFaceAlpha = scatter_alpha;
                    colormap(cmap_gen_prob);
                    caxis([scatter_caxis]);
                    %% (NN_pre+1)-(NN): SHU Particles
                    plot_particle_ind=((ti_rng-1).*ti_EVOL+(NN-NN_post)+1):1:(ti_rng.*ti_EVOL);
                    plot_particle_ind_degree=plot_particle_ind-(ti_rng-1).*ti_EVOL;
                    scatter_plot=scatter(rr_vec_arr(plot_particle_ind,1),rr_vec_arr(plot_particle_ind,2),scatter_sz_fac*plot_abs_degree(plot_particle_ind_degree),plot_degree_sign(plot_particle_ind_degree),'filled','^','markeredgecolor',[0 0 0],'linewidth',0.5);
                    scatter_plot.MarkerFaceAlpha = scatter_alpha;
                    colormap(cmap_gen_prob);
                    caxis([scatter_caxis]);
                end
                
                
                h=gca;
                set(h,'PlotBoxAspectRatio',[1 1 1],'linewidth',1);
                axis off;
                % plot3(rr_vec(1:1:NN_curr,1),rr_vec(1:1:NN_curr,2),1.*ones(NN_curr,1),'marker','none','markerfacecolor',clr_plot,'markeredgecolor',[0 0.5 0],'markersize',10,'linestyle','--');
                movegui(fig_temp,'west');
                
                figure(plot_num_1);
                save_fig = gcf;
                set(save_fig, 'InvertHardCopy', 'off');
                set(save_fig, 'Color', 'w');
                set(save_fig, 'Position',  [100, 100, 1200, 900]);
                exportgraphics(save_fig,save_file_name_1,'Resolution',500);
                % % %     saveas(gcf,save_file_name_1,'tif');
                
                %% Figure 02: Particle Distribution
                plot_num_2=10000*prefer_type+ti_EVOL;
                save_file_name_2=[folder_name_fig,'/Evol_Particles_',problem_case_text,'_NN_',num2str(NN,'%03i'),'_EVOL_',num2str(ti_EVOL,'%05i'),'_NN_pre_',num2str(NN_pre,'%05i'),'_NN_post_',num2str(NN_post,'%05i'),'_rng_',num2str(ti_rng,'%03i'),'.tif']
                
                %% %%%%%%%%%%%%%%%%%%%%%%%%%%%%%%%%%%%%%%%%%%%%%%%%%%%%%%%%%%%%%%%%%%%%%%%%%%%%%%%%%%%%%%%%%%%%%
                fig_temp=figure(plot_num_2);
                hold on;
                theta_plot=0:(2.*pi./1000):2.*pi;
                rr_plot=1;
                plot(rr_plot.*cos(theta_plot),rr_plot.*sin(theta_plot),'k-');
                plot(rr_plot.*cos(theta_plot),-rr_plot.*sin(theta_plot),'k-');
                plot(RR_ROI_min.*cos(theta_plot),RR_ROI_min.*sin(theta_plot),'k-');
                plot(RR_ROI_min.*cos(theta_plot),-RR_ROI_min.*sin(theta_plot),'k-');
                
                clr_poisson=[0.2 0.7 0.2];
                clr_SHU=[0.2 0.2 0.2];
                
                clr_plot=clr_SHU;
                
                
                if problem_1_case==1
                    plot(RR_ROI_min.*cos(theta_plot),RR_ROI_min.*sin(theta_plot),'k-');
                    plot(RR_ROI_min.*cos(theta_plot),-RR_ROI_min.*sin(theta_plot),'k-');
                elseif problem_1_case==2
                    plot(RR_ROI_max.*cos(theta_plot),RR_ROI_max.*sin(theta_plot),'k-');
                    plot(RR_ROI_max.*cos(theta_plot),-RR_ROI_max.*sin(theta_plot),'k-');
                else
                    plot(RR_ROI_min.*cos(theta_plot),RR_ROI_min.*sin(theta_plot),'k-');
                    plot(RR_ROI_min.*cos(theta_plot),-RR_ROI_min.*sin(theta_plot),'k-');
                end
                
                if NN_post==0   %% Poisson & SHU shielding
                    %% (1)-(NN_pre): Poisson Particles
                    plot_particle_ind=((ti_rng-1).*ti_EVOL+1):1:(((ti_rng-1).*ti_EVOL+1)+NN_pre);
                    plot3(rr_vec_arr(plot_particle_ind,1),rr_vec_arr(plot_particle_ind,2),1.*ones(length(plot_particle_ind),1),'marker','^','markerfacecolor',clr_plot,'markeredgecolor',clr_plot,'markersize',8,'linestyle','none');
                    %% (NN_pre+1)-(NN): SHU Particles
                    plot_particle_ind=((ti_rng-1).*ti_EVOL+NN_pre+1):1:(ti_rng.*ti_EVOL);
                    plot3(rr_vec_arr(plot_particle_ind,1),rr_vec_arr(plot_particle_ind,2),1.*ones(length(plot_particle_ind),1),'marker','o','markerfacecolor',clr_plot,'markeredgecolor',clr_plot,'markersize',8,'linestyle','none');
                else    %% SHU + Poisson
                    %% (1)-(NN_pre): Poisson Particles
                    plot_particle_ind=((ti_rng-1).*ti_EVOL+1):1:(((ti_rng-1).*ti_EVOL+1)+(NN-NN_post));
                    plot3(rr_vec_arr(plot_particle_ind,1),rr_vec_arr(plot_particle_ind,2),1.*ones(length(plot_particle_ind),1),'marker','o','markerfacecolor',clr_plot,'markeredgecolor',clr_plot,'markersize',8,'linestyle','none');
                    caxis([-1 1]);
                    %% (NN_pre+1)-(NN): SHU Particles
                    plot_particle_ind=((ti_rng-1).*ti_EVOL+(NN-NN_post)+1):1:(ti_rng.*ti_EVOL);
                    plot3(rr_vec_arr(plot_particle_ind,1),rr_vec_arr(plot_particle_ind,2),1.*ones(length(plot_particle_ind),1),'marker','^','markerfacecolor',clr_plot,'markeredgecolor',clr_plot,'markersize',8,'linestyle','none');
                end
                
                
                h=gca;
                set(h,'PlotBoxAspectRatio',[1 1 1],'linewidth',1);
                axis off;
                % plot3(rr_vec(1:1:NN_curr,1),rr_vec(1:1:NN_curr,2),1.*ones(NN_curr,1),'marker','none','markerfacecolor',clr_plot,'markeredgecolor',[0 0.5 0],'markersize',10,'linestyle','--');
                movegui(fig_temp,'west');
                
                figure(plot_num_2);
                save_fig = gcf;
                set(save_fig, 'InvertHardCopy', 'off');
                set(save_fig, 'Color', 'w');
                set(save_fig, 'Position',  [100, 100, 1200, 900]);
                exportgraphics(save_fig,save_file_name_2,'Resolution',500);
                % % %     saveas(gcf,save_file_name_2,'tif');
                
                
                %% Figure 03: S-Factor
                %% %%%%%%%%%%%%%%%%%%%%%%%%%%%%%%%%%%%%%%%%%%%%%%%%%%%%%%%%%%%%%%%%%%%%%%%%%%%%%%%%%%%%%%%%%%%%%%%%%%%%%%%%%%%%%%%%%%%%%%%%%%%%%%%%%%%%%%%%%%%%%%%%%%%%%%%%%%%%%%%%%%%%%%%%%%%%%%%%%%%
                %% Structural Factor Calculation
                kk_del_fac=0.1;
                [SS_k,kk_range_set,kk_range_axis,kk_del,kk_axis_num,kk_comb_num]=structure_factor_specific(rr_vec_arr(((ti_rng-1).*ti_EVOL+1):1:(ti_rng.*ti_EVOL),:),kk_max,RR_max,kk_del_fac);
                ['S-Factor END!']
                
                %% Structure Factor 2D Conversion
                SS_k_2D=reshape(SS_k,kk_axis_num(1),kk_axis_num(2));
                [kk_range_axis_grid{1},kk_range_axis_grid{2}]=meshgrid(kk_range_axis{1},kk_range_axis{2});
                
                %% Structure Factor ROI Analysis
                kk_range_rr_grid=sqrt(kk_range_axis_grid{1}.^2+kk_range_axis_grid{2}.^2);
                kk_ROI_ind=(kk_range_rr_grid>=kk_ROI_min)&(kk_range_rr_grid<=kk_ROI_max); kk_ROI_ind_1D=kk_ROI_ind(:);
                kk_non_ROI_inner_ind=(kk_range_rr_grid<kk_ROI_min); kk_non_ROI_inner_ind_1D=kk_non_ROI_inner_ind(:);
                kk_non_ROI_outer_ind=(kk_range_rr_grid>kk_ROI_max)&(kk_range_rr_grid<=kk_max); kk_non_ROI_outer_ind_1D=kk_non_ROI_outer_ind(:);
                kk_non_ROI=kk_non_ROI_inner_ind+kk_non_ROI_outer_ind; kk_non_ROI_1D=kk_non_ROI(:);
                kk_max_ind=(kk_range_rr_grid<=kk_max); kk_max_ind_1D=kk_max_ind(:);
                %% %%%%%%%%%%%%%%%%%%%%%%%%%%%%%%%%%%%%%%%%%%%%%%%%%%%%%%%%%%%%%%%%%%%%%%%%%%%%%%%%%%%%%%%%%%%%%%%%%%%%%%%%%%%%%%%%%%%%%%%%%%%%%%%%%%%%%%%%%%%%%%%%%%%%%%%%%%%%%%%%%%%%%%%%%%%%%%%%%%%
                
                plot_num_3=100000*prefer_type+ti_EVOL;
                save_file_name_3=[folder_name_fig,'/S_Factor_',problem_case_text,'_NN_',num2str(NN,'%03i'),'_EVOL_',num2str(ti_EVOL,'%05i'),'_NN_pre_',num2str(NN_pre,'%05i'),'_NN_post_',num2str(NN_post,'%05i'),'_rng_',num2str(ti_rng,'%03i'),'.tif']
                
                %% %%%%%%%%%%%%%%%%%%%%%%%%%%%%%%%%%%%%%%%%%%%%%%%%%%%%%%%%%%%%%%%%%%%%%%%%%%%%%%%%%%%%%%%%%%%%%
                fig_temp=figure(plot_num_3);
                cmap_S_factor;
                kk_range_set_min(:,1)=kk_ROI_min.*cos(theta_cand_k);
                kk_range_set_min(:,2)=kk_ROI_min.*sin(theta_cand_k);
                kk_range_set_max(:,1)=kk_ROI_max.*cos(theta_cand_k);
                kk_range_set_max(:,2)=kk_ROI_max.*sin(theta_cand_k);
                hold on;
                clr_avg=[0.4 0.4 0.7];
                imagesc(kk_range_axis{1}./kk_unit,kk_range_axis{2}./kk_unit,SS_k_2D./NN);
                % plot(kk_range_set_target(:,1)./kk_unit,kk_range_set_target(:,2)./kk_unit,'marker','o','markerfacecolor','none','markeredgecolor',[1 1 1],'markersize',2.5,'linestyle','none','linewidth',1);
                % plot(-kk_range_set_target(:,1)./kk_unit,-kk_range_set_target(:,2)./kk_unit,'marker','o','markerfacecolor','none','markeredgecolor',[1 1 1],'markersize',2.5,'linestyle','none','linewidth',1);
                plot(kk_range_set_min(:,1)./kk_unit,kk_range_set_min(:,2)./kk_unit,'marker','none','markerfacecolor',clr_avg,'markeredgecolor','none','markersize',2.5,'linestyle',line_style,'color',clr_line,'linewidth',2);
                plot(kk_range_set_max(:,1)./kk_unit,kk_range_set_max(:,2)./kk_unit,'marker','none','markerfacecolor',clr_avg,'markeredgecolor','none','markersize',2.5,'linestyle',line_style,'color',clr_line,'linewidth',2);
                plot(-kk_range_set_min(:,1)./kk_unit,-kk_range_set_min(:,2)./kk_unit,'marker','none','markerfacecolor',clr_avg,'markeredgecolor','none','markersize',2.5,'linestyle',line_style,'color',clr_line,'linewidth',2);
                plot(-kk_range_set_max(:,1)./kk_unit,-kk_range_set_max(:,2)./kk_unit,'marker','none','markerfacecolor',clr_avg,'markeredgecolor','none','markersize',2.5,'linestyle',line_style,'color',clr_line,'linewidth',2);
                colormap(cmap_gen);
                caxis([0 max(max(SS_k_2D./NN)).*0.025]);
                axis([-1 1 -1 1]);
                
                hx=xlabel('{\itk_x} / {\itk}_c');
                hy=ylabel('{\itk_y} / {\itk}_c');
                h=gca;
                %         set(h,'Fontname','Helvetica','FontWeight','normal','xtick',[-1 0 1],'ytick',[-1 0 1],'FontSize',font_size_2+10,'PlotBoxAspectRatio',[1 1 1],'linewidth',1,'ydir','normal','xscale','linear');
                %         set(hx,'Fontname','Helvetica','FontWeight','normal','FontSize',font_size+16);
                %         set(hy,'Fontname','Helvetica','FontWeight','normal','FontSize',font_size+16);
                set(h,'Fontname','Helvetica','FontWeight','normal','xtick',[-1 0 1],'ytick',[-1 0 1],'FontSize',font_size_2,'PlotBoxAspectRatio',[1 1 1],'linewidth',1,'ydir','normal','xscale','linear');
                set(hx,'Fontname','Helvetica','FontWeight','normal','FontSize',font_size);
                set(hy,'Fontname','Helvetica','FontWeight','normal','FontSize',font_size);
                movegui(fig_temp,'west');
                
                cb=colorbar;
                set(cb,'Position',[0.75 0.775 0.04 0.15],'ytick',[0 0.01 0.02])
                figure(plot_num_3);
                save_fig = gcf;
                set(save_fig, 'InvertHardCopy', 'off');
                set(save_fig, 'Color', 'w');
                set(save_fig, 'Position',  [100, 100, 1200, 900]);
                exportgraphics(save_fig,save_file_name_3,'Resolution',500);
                % % %     saveas(gcf,save_file_name_3,'tif');
                
                close all;
            end
            
            clear all;
            load('ti_post_type.mat');
            
        end
    end
end


% % % % 
% % % %     %% Plotting Particles
% % % %     fig_temp=figure(100000+ti_case);
% % % %     hold on;
% % % %     theta_plot=0:(2.*pi./1000):2.*pi;
% % % %     rr_plot=1;
% % % %     plot(rr_plot.*cos(theta_plot),rr_plot.*sin(theta_plot),'k-');
% % % %     plot(rr_plot.*cos(theta_plot),-rr_plot.*sin(theta_plot),'k-');
% % % %     plot(RR_ROI_min.*cos(theta_plot),RR_ROI_min.*sin(theta_plot),'k-');
% % % %     plot(RR_ROI_min.*cos(theta_plot),-RR_ROI_min.*sin(theta_plot),'k-');
% % % %     
% % % %     clr_pre=[0.2 0.2 0.2];
% % % %     clr_SHU=[0.2 0.2 0.2];
% % % %     
% % % %     for ti_plot=1:1:NN
% % % %         clr_plot=clr_SHU;
% % % %         plot3(rr_vec(ti_plot,1),rr_vec(ti_plot,2),1.*ones(1,1),'marker','o','markerfacecolor',clr_plot,'markeredgecolor',clr_plot,'markersize',5.5,'linestyle','none');
% % % %     end
% % % %     axis off;
% % % %     % plot3(rr_vec(1:1:NN_curr,1),rr_vec(1:1:NN_curr,2),1.*ones(NN_curr,1),'marker','none','markerfacecolor',clr_plot,'markeredgecolor',[0 0.5 0],'markersize',10,'linestyle','--');
% % % %     movegui(fig_temp,'west');
% % % %     
% % % %     
% % % %     %% II. Static Plot - Structure Factor
% % % %     cmap_S_factor;
% % % %     kk_range_set_min(:,1)=kk_ROI_min.*cos(theta_cand_k);
% % % %     kk_range_set_min(:,2)=kk_ROI_min.*sin(theta_cand_k);
% % % %     kk_range_set_max(:,1)=kk_ROI_max.*cos(theta_cand_k);
% % % %     kk_range_set_max(:,2)=kk_ROI_max.*sin(theta_cand_k);
% % % %     fig_temp=figure(200000+ti_case);
% % % %     hold on;
% % % %     clr_avg=[0.4 0.4 0.7];
% % % %     % imagesc(kk_range_axis{1}./kk_unit,kk_range_axis{2}./kk_unit,SS_k_2D./NN);
% % % %     imagesc(kk_range_axis{1}./kk_unit,kk_range_axis{2}./kk_unit,SS_k_2D./NN);
% % % %     % plot(kk_range_set_target(:,1)./kk_unit,kk_range_set_target(:,2)./kk_unit,'marker','o','markerfacecolor','none','markeredgecolor',[1 1 1],'markersize',2.5,'linestyle','none','linewidth',1);
% % % %     % plot(-kk_range_set_target(:,1)./kk_unit,-kk_range_set_target(:,2)./kk_unit,'marker','o','markerfacecolor','none','markeredgecolor',[1 1 1],'markersize',2.5,'linestyle','none','linewidth',1);
% % % %     plot(kk_range_set_min(:,1)./kk_unit,kk_range_set_min(:,2)./kk_unit,'marker','none','markerfacecolor',clr_avg,'markeredgecolor','none','markersize',2.5,'linestyle',line_style,'color',clr_line,'linewidth',2);
% % % %     plot(kk_range_set_max(:,1)./kk_unit,kk_range_set_max(:,2)./kk_unit,'marker','none','markerfacecolor',clr_avg,'markeredgecolor','none','markersize',2.5,'linestyle',line_style,'color',clr_line,'linewidth',2);
% % % %     plot(-kk_range_set_min(:,1)./kk_unit,-kk_range_set_min(:,2)./kk_unit,'marker','none','markerfacecolor',clr_avg,'markeredgecolor','none','markersize',2.5,'linestyle',line_style,'color',clr_line,'linewidth',2);
% % % %     plot(-kk_range_set_max(:,1)./kk_unit,-kk_range_set_max(:,2)./kk_unit,'marker','none','markerfacecolor',clr_avg,'markeredgecolor','none','markersize',2.5,'linestyle',line_style,'color',clr_line,'linewidth',2);
% % % %     colormap(cmap_gen);
% % % %     caxis([0 max(SS_k./NN).*0.025]);
% % % %     axis([-1 1 -1 1]);
% % % %     
% % % %     hx=xlabel('{\itk_x} / {\itk}_c');
% % % %     hy=ylabel('{\itk_y} / {\itk}_c');
% % % %     set(hx,'Fontname','Helvetica','FontWeight','normal','FontSize',font_size);
% % % %     set(hy,'Fontname','Helvetica','FontWeight','normal','FontSize',font_size);
% % % %     h=gca;
% % % %     set(h,'Fontname','Helvetica','FontWeight','normal','xtick',[-1 0 1],'ytick',[-1 0 1],'FontSize',font_size_2,'PlotBoxAspectRatio',[1 1 1],'linewidth',1,'ydir','normal','xscale','linear');
% % % %     movegui(fig_temp,'west');
% % % %     
% % % %     cb=colorbar;
% % % %     set(cb,'Position',[0.80 0.775 0.04 0.15],'ytick',[0 0.01 0.02])
% % % %     
% % % %     
% % % %     figure(100000+ti_case);
% % % %     set(gcf, 'InvertHardCopy', 'off');
% % % %     set(gcf, 'Color', 'w');
% % % %     saveas(gcf,['./Figures/Particle_Position_Evol_Type_',num2str(type_num,'%02i'),'_rng_',num2str(ti_case,'%03i')],'tif');
% % % %     figure(200000+ti_case);
% % % %     set(gcf, 'InvertHardCopy', 'off');
% % % %     set(gcf, 'Color', 'w');
% % % %     saveas(gcf,['./Figures/Structure_Factor_Evol_Type_',num2str(type_num,'%02i'),'_rng_',num2str(ti_case,'%03i')],'tif');
% % % % 
% % % %     close all;
% % % % % close all;
% % % % 
% % % % end
% % % % 
% % % % load(['data_SS_k_2D_avg_Evol_',num2str(type_num,'%02i')]);
% % % % fig_temp=figure(300000);
% % % % hold on;
% % % % clr_avg=[0.4 0.4 0.7];
% % % % % imagesc(kk_range_axis{1}./kk_unit,kk_range_axis{2}./kk_unit,SS_k_2D./NN);
% % % % imagesc(kk_range_axis{1}./kk_unit,kk_range_axis{2}./kk_unit,SS_k_2D_avg./NN);
% % % % % plot(kk_range_set_target(:,1)./kk_unit,kk_range_set_target(:,2)./kk_unit,'marker','o','markerfacecolor','none','markeredgecolor',[1 1 1],'markersize',2.5,'linestyle','none','linewidth',1);
% % % % % plot(-kk_range_set_target(:,1)./kk_unit,-kk_range_set_target(:,2)./kk_unit,'marker','o','markerfacecolor','none','markeredgecolor',[1 1 1],'markersize',2.5,'linestyle','none','linewidth',1);
% % % % plot(kk_range_set_min(:,1)./kk_unit,kk_range_set_min(:,2)./kk_unit,'marker','none','markerfacecolor',clr_avg,'markeredgecolor','none','markersize',2.5,'linestyle',line_style,'color',clr_line,'linewidth',2);
% % % % plot(kk_range_set_max(:,1)./kk_unit,kk_range_set_max(:,2)./kk_unit,'marker','none','markerfacecolor',clr_avg,'markeredgecolor','none','markersize',2.5,'linestyle',line_style,'color',clr_line,'linewidth',2);
% % % % plot(-kk_range_set_min(:,1)./kk_unit,-kk_range_set_min(:,2)./kk_unit,'marker','none','markerfacecolor',clr_avg,'markeredgecolor','none','markersize',2.5,'linestyle',line_style,'color',clr_line,'linewidth',2);
% % % % plot(-kk_range_set_max(:,1)./kk_unit,-kk_range_set_max(:,2)./kk_unit,'marker','none','markerfacecolor',clr_avg,'markeredgecolor','none','markersize',2.5,'linestyle',line_style,'color',clr_line,'linewidth',2);
% % % % colormap(cmap_gen);
% % % % caxis([0 max(SS_k./NN).*0.025]);
% % % % axis([-1 1 -1 1]);
% % % % 
% % % % hx=xlabel('{\itk_x} / {\itk}_c');
% % % % hy=ylabel('{\itk_y} / {\itk}_c');
% % % % set(hx,'Fontname','Helvetica','FontWeight','normal','FontSize',font_size);
% % % % set(hy,'Fontname','Helvetica','FontWeight','normal','FontSize',font_size);
% % % % h=gca;
% % % % set(h,'Fontname','Helvetica','FontWeight','normal','xtick',[-1 0 1],'ytick',[-1 0 1],'FontSize',font_size_2,'PlotBoxAspectRatio',[1 1 1],'linewidth',1,'ydir','normal','xscale','linear');
% % % % movegui(fig_temp,'west');
% % % % 
% % % % cb=colorbar;
% % % % set(cb,'Position',[0.80 0.775 0.04 0.15],'ytick',[0 0.01 0.02])
% % % % 
% % % % figure(300000);
% % % % set(gcf, 'InvertHardCopy', 'off');
% % % % set(gcf, 'Color', 'w');
% % % % saveas(gcf,['./Figures/Structure_Factor_Poisson_Evol_Type_',num2str(type_num,'%02i'),'_avg'],'tif');
% % % % 
% % % % 
% % % % 
% % % % 
% % % % 
