# Supplementary material for: Evolving scattering networks for engineering disorder
Source: Nat Comput Sci. 2023 Feb 13;3(2):128–38. doi: 10.1038/s43588-022-00395-x (PMC10766560; doi:10.1038/s43588-022-00395-x)
Supplement: Supplementary file 5 — Supplementary codes for Figs. 2–6. [file 43588_2022_395_MOESM5_ESM.zip › Program_Evolving_Wave_Net_rev_221222/Code_Set_Fig_4/README_Data_Generation.txt]

%% Data Generation Codes 220812 - This is the manual for the codes inside the folder "./Data_Generation"

This folder focues on generating ensembles of random realizations for evolving wave networks with mixing, core, and cladding configurations shown in Fig. 4

% ./Data_Generation/SHU_Dynamic_Type_001_Mixing_Prev_001_Post_200: Folder of generating data for Fig. 4a,g
% ./Data_Generation/SHU_Dynamic_Type_001_Mixing_Prev_200_Post_000: Folder of generating data for Fig. 4d,h
% ./Data_Generation/SHU_Dynamic_Type_001_Core_Prev_001_Post_200: Folder of generating data for Fig. 4b,g
% ./Data_Generation/SHU_Dynamic_Type_001_Core_Prev_200_Post_000: Folder of generating data for Fig. 4e,h
% ./Data_Generation/SHU_Dynamic_Type_001_Clad_Prev_001_Post_200: Folder of generating data for Fig. 4c,g
% ./Data_Generation/SHU_Dynamic_Type_001_Clad_Prev_200_Post_000: Folder of generating data for Fig. 4f,h

** In each folder name, ..._Prev_XXX_Post_YYY means XXX Poisson particles before the SHU process, and YYY Poisson particles after the SHU process.
** e.g. SHU_Dynamic_Type_001_Mixing_Prev_001_Post_200 ==> With 1 initial particle (at the center), 299 SHU particles are included. Then, 200 Poisson particles are included.

%% Data-Generation Running Sequence
In each folder: Code(0)

%% Critical Parameters
- (1,2): Differentiating Fig. 4(a-c,g) and 4(d-f,h)
- (3-8): Differentiating mixing / core / cladding configurations
(1) NN_pre: The number of pre-assigned particles (Poisson Distribution)
(2) NN_post: The number of post-assigned particles (Poisson Distribution)
(3) RR_ROI_max: The maximum radial range of assigning the SHU particles
(4) RR_ROI_min: The minimum radial range of assigning the SHU particles
(5) RR_init_max: The maximum radial range of assigning the Poisson particles "before" the SHU process
(6) RR_init_min: The minimum radial range of assigning the Poisson particles "before" the SHU process
(7) RR_post_max: The maximum radial range of assigning the Poisson particles "after" the SHU process
(8) RR_post_min: The minimum radial range of assigning the Poisson particles "after" the SHU process

%% Caution:
"prefer_type" in Code(1) is fixed to be 1: the constant-valued function inside Code(3-1) 
==> The data in Fig. 4 is based on non-preferential attachment.

%% Files of each folder

Code(0): generative_SHU_tuning.m
    : Main Code - If you want to generate the data for each case, you can just run this code.
    - Changable parameters in this code:
      * rng_arr_max: The number of random realizations for an ensemble

Code(1): init_param_set.m
     : Environment Code - This code is run with Code(0).
    - Changable parameters in this code:
      * NN_pre & NN_post: The number of pre- and post-assigned particles (Poisson Distribution)
      * RR_ROI_max & RR_ROI_min: The radial range of assigning the SHU particles
      * RR_init_max & RR_init_min: The radial range of assigning the Poisson particles "before" the SHU process
      * RR_post_max & RR_post_min: The radial range of assigning the Poisson particles "after" the SHU process
      * prefer_type=1 : Non-preferential attachment (constant-valued preference function)
      * NN=500: Total particle number
      * km_max, km_ROI_max, km_ROI_min=0.05: Reciprocal space information fixed in Fig. 5  
      * pdf_approx_discrete, monte_num_RR_max, monte_num_km_max, ang_rr_st, ang_rr_ed, ang_kk_st, ang_kk_ed: Parameters for Monte-Carlo sampling fixed in Fig. 5

Code(2): monte_carlo_setting.m
    : Monte-Carlo Discretization code according to Supplementary Note 5. All the necessary parameters are defined in Code(1).

Code(3): generative_function_MC_prefer_dynamic_tuning.m
     : Core algorithm code for the evolution process. All the necessary parameters are defined in Codes(0,1).    
    - Sub-codes
      Code(3-1): preference_calc.m - Providing the list for the preference functions
            prefer_type=1  : Non-preferential attachment (constant-valued preference function)

Code(4): structure_factor_specific.m
     : Function code for the fast calculation of the structure factor.    
    - Sub-codes
      Code(4-1): dist_vec_calc.m - calculating all the distance information between multiparticles

Code(5): init_dist_update.m
     : Code for setting pre-defined (before the evolution) particles. All the necessary parameters are defined in Codes(1). 

Code(6): post_dist_update.m
     : Code for setting post-defined (after the evolution) particles. All the necessary parameters are defined in Codes(1). 

Code(7): cmap_S_factor.m
     : Colormap-related file for plotting during debugging
    - Sub-codes
      Code(7-1): cmap_generator.m - colormap-related file for plotting during debugging
