# Supplementary material for: Evolving scattering networks for engineering disorder
Source: Nat Comput Sci. 2023 Feb 13;3(2):128–38. doi: 10.1038/s43588-022-00395-x (PMC10766560; doi:10.1038/s43588-022-00395-x)
Supplement: Supplementary file 5 — Supplementary codes for Figs. 2–6. [file 43588_2022_395_MOESM5_ESM.zip › Program_Evolving_Wave_Net_rev_221222/Code_Set_Fig_5/Post_Processing/post_preference_calc.m]

clear all;
close all;

ww_ROI_post=-10:0.001:10;
prefer_type_max=31;

post_preference_ele=zeros(prefer_type_max,length(ww_ROI_post));

for prefer_type=1:1:prefer_type_max
    
    
    %% Weight Calculation
    if prefer_type==1
        post_preference_ele(prefer_type,:)=ones(1,length(ww_ROI_post));
    elseif prefer_type==2
        tanh_neg=4;
        tanh_pos=1;
        weight_C_tanh=-0.926253;
        tanh_slope=0.6;
        
        post_preference_ele(prefer_type,:)=(tanh_neg+tanh_pos)./2+(tanh_pos-tanh_neg)*tanh(tanh_slope.*(ww_ROI_post-weight_C_tanh))./2;
    elseif prefer_type==3
        tanh_neg=4;
        tanh_pos=1;
        weight_C_tanh=-0.926253;
        tanh_slope=0.5;
        
        post_preference_ele(prefer_type,:)=(tanh_neg+tanh_pos)./2+(tanh_pos-tanh_neg)*tanh(tanh_slope.*(ww_ROI_post-weight_C_tanh))./2;
    elseif prefer_type==4
        tanh_neg=4;
        tanh_pos=1;
        weight_C_tanh=-0.926253;
        tanh_slope=0.4;
        
        post_preference_ele(prefer_type,:)=(tanh_neg+tanh_pos)./2+(tanh_pos-tanh_neg)*tanh(tanh_slope.*(ww_ROI_post-weight_C_tanh))./2;
    elseif prefer_type==5
        tanh_neg=4;
        tanh_pos=1;
        weight_C_tanh=-0.926253;
        tanh_slope=0.3;
        
        post_preference_ele(prefer_type,:)=(tanh_neg+tanh_pos)./2+(tanh_pos-tanh_neg)*tanh(tanh_slope.*(ww_ROI_post-weight_C_tanh))./2;
    elseif prefer_type==6
        tanh_neg=4;
        tanh_pos=1;
        weight_C_tanh=-0.926253;
        tanh_slope=0.2;
        
        post_preference_ele(prefer_type,:)=(tanh_neg+tanh_pos)./2+(tanh_pos-tanh_neg)*tanh(tanh_slope.*(ww_ROI_post-weight_C_tanh))./2;
    elseif prefer_type==7
        tanh_neg=3;
        tanh_pos=1;
        weight_C_tanh=-0.926253;
        tanh_slope=0.6;
        
        post_preference_ele(prefer_type,:)=(tanh_neg+tanh_pos)./2+(tanh_pos-tanh_neg)*tanh(tanh_slope.*(ww_ROI_post-weight_C_tanh))./2;
    elseif prefer_type==8
        tanh_neg=3;
        tanh_pos=1;
        weight_C_tanh=-0.926253;
        tanh_slope=0.5;
        
        post_preference_ele(prefer_type,:)=(tanh_neg+tanh_pos)./2+(tanh_pos-tanh_neg)*tanh(tanh_slope.*(ww_ROI_post-weight_C_tanh))./2;
    elseif prefer_type==9
        tanh_neg=3;
        tanh_pos=1;
        weight_C_tanh=-0.926253;
        tanh_slope=0.4;
        
        post_preference_ele(prefer_type,:)=(tanh_neg+tanh_pos)./2+(tanh_pos-tanh_neg)*tanh(tanh_slope.*(ww_ROI_post-weight_C_tanh))./2; 
    elseif prefer_type==10
        tanh_neg=3;
        tanh_pos=1;
        weight_C_tanh=-0.926253;
        tanh_slope=0.3;
        
        post_preference_ele(prefer_type,:)=(tanh_neg+tanh_pos)./2+(tanh_pos-tanh_neg)*tanh(tanh_slope.*(ww_ROI_post-weight_C_tanh))./2;
    elseif prefer_type==11
        tanh_neg=3;
        tanh_pos=1;
        weight_C_tanh=-0.926253;
        tanh_slope=0.2;
        
        post_preference_ele(prefer_type,:)=(tanh_neg+tanh_pos)./2+(tanh_pos-tanh_neg)*tanh(tanh_slope.*(ww_ROI_post-weight_C_tanh))./2;
    elseif prefer_type==12
        tanh_neg=2;
        tanh_pos=1;
        weight_C_tanh=-0.926253;
        tanh_slope=0.6;
        
        post_preference_ele(prefer_type,:)=(tanh_neg+tanh_pos)./2+(tanh_pos-tanh_neg)*tanh(tanh_slope.*(ww_ROI_post-weight_C_tanh))./2;
    elseif prefer_type==13
        tanh_neg=2;
        tanh_pos=1;
        weight_C_tanh=-0.926253;
        tanh_slope=0.5;
        
        post_preference_ele(prefer_type,:)=(tanh_neg+tanh_pos)./2+(tanh_pos-tanh_neg)*tanh(tanh_slope.*(ww_ROI_post-weight_C_tanh))./2;
    elseif prefer_type==14
        tanh_neg=2;
        tanh_pos=1;
        weight_C_tanh=-0.926253;
        tanh_slope=0.4;
        
        post_preference_ele(prefer_type,:)=(tanh_neg+tanh_pos)./2+(tanh_pos-tanh_neg)*tanh(tanh_slope.*(ww_ROI_post-weight_C_tanh))./2;
    elseif prefer_type==15
        tanh_neg=2;
        tanh_pos=1;
        weight_C_tanh=-0.926253;
        tanh_slope=0.3;
        
        post_preference_ele(prefer_type,:)=(tanh_neg+tanh_pos)./2+(tanh_pos-tanh_neg)*tanh(tanh_slope.*(ww_ROI_post-weight_C_tanh))./2;
    elseif prefer_type==16
        tanh_neg=2;
        tanh_pos=1;
        weight_C_tanh=-0.926253;
        tanh_slope=0.2;
        
        post_preference_ele(prefer_type,:)=(tanh_neg+tanh_pos)./2+(tanh_pos-tanh_neg)*tanh(tanh_slope.*(ww_ROI_post-weight_C_tanh))./2;
    elseif prefer_type==17
        tanh_neg=1;
        tanh_pos=4;
        weight_C_tanh=-0.926253;
        tanh_slope=0.6;
        
        post_preference_ele(prefer_type,:)=(tanh_neg+tanh_pos)./2+(tanh_pos-tanh_neg)*tanh(tanh_slope.*(ww_ROI_post-weight_C_tanh))./2;
    elseif prefer_type==18
        tanh_neg=1;
        tanh_pos=4;
        weight_C_tanh=-0.926253;
        tanh_slope=0.5;
        
        post_preference_ele(prefer_type,:)=(tanh_neg+tanh_pos)./2+(tanh_pos-tanh_neg)*tanh(tanh_slope.*(ww_ROI_post-weight_C_tanh))./2;
    elseif prefer_type==19
        tanh_neg=1;
        tanh_pos=4;
        weight_C_tanh=-0.926253;
        tanh_slope=0.4;
        
        post_preference_ele(prefer_type,:)=(tanh_neg+tanh_pos)./2+(tanh_pos-tanh_neg)*tanh(tanh_slope.*(ww_ROI_post-weight_C_tanh))./2;
    elseif prefer_type==20
        tanh_neg=1;
        tanh_pos=4;
        weight_C_tanh=-0.926253;
        tanh_slope=0.3;
        
        post_preference_ele(prefer_type,:)=(tanh_neg+tanh_pos)./2+(tanh_pos-tanh_neg)*tanh(tanh_slope.*(ww_ROI_post-weight_C_tanh))./2;
    elseif prefer_type==21
        tanh_neg=1;
        tanh_pos=4;
        weight_C_tanh=-0.926253;
        tanh_slope=0.2;
        
        post_preference_ele(prefer_type,:)=(tanh_neg+tanh_pos)./2+(tanh_pos-tanh_neg)*tanh(tanh_slope.*(ww_ROI_post-weight_C_tanh))./2;
    elseif prefer_type==22
        tanh_neg=1;
        tanh_pos=3;
        weight_C_tanh=-0.926253;
        tanh_slope=0.6;
        
        post_preference_ele(prefer_type,:)=(tanh_neg+tanh_pos)./2+(tanh_pos-tanh_neg)*tanh(tanh_slope.*(ww_ROI_post-weight_C_tanh))./2;
    elseif prefer_type==23
        tanh_neg=1;
        tanh_pos=3;
        weight_C_tanh=-0.926253;
        tanh_slope=0.5;
        
        post_preference_ele(prefer_type,:)=(tanh_neg+tanh_pos)./2+(tanh_pos-tanh_neg)*tanh(tanh_slope.*(ww_ROI_post-weight_C_tanh))./2;
    elseif prefer_type==24
        tanh_neg=1;
        tanh_pos=3;
        weight_C_tanh=-0.926253;
        tanh_slope=0.4;
        
        post_preference_ele(prefer_type,:)=(tanh_neg+tanh_pos)./2+(tanh_pos-tanh_neg)*tanh(tanh_slope.*(ww_ROI_post-weight_C_tanh))./2; 
    elseif prefer_type==25
        tanh_neg=1;
        tanh_pos=3;
        weight_C_tanh=-0.926253;
        tanh_slope=0.3;
        
        post_preference_ele(prefer_type,:)=(tanh_neg+tanh_pos)./2+(tanh_pos-tanh_neg)*tanh(tanh_slope.*(ww_ROI_post-weight_C_tanh))./2;
    elseif prefer_type==26
        tanh_neg=1;
        tanh_pos=3;
        weight_C_tanh=-0.926253;
        tanh_slope=0.2;
        
        post_preference_ele(prefer_type,:)=(tanh_neg+tanh_pos)./2+(tanh_pos-tanh_neg)*tanh(tanh_slope.*(ww_ROI_post-weight_C_tanh))./2;
    elseif prefer_type==27
        tanh_neg=1;
        tanh_pos=2;
        weight_C_tanh=-0.926253;
        tanh_slope=0.6;
        
        post_preference_ele(prefer_type,:)=(tanh_neg+tanh_pos)./2+(tanh_pos-tanh_neg)*tanh(tanh_slope.*(ww_ROI_post-weight_C_tanh))./2;
    elseif prefer_type==28
        tanh_neg=1;
        tanh_pos=2;
        weight_C_tanh=-0.926253;
        tanh_slope=0.5;
        
        post_preference_ele(prefer_type,:)=(tanh_neg+tanh_pos)./2+(tanh_pos-tanh_neg)*tanh(tanh_slope.*(ww_ROI_post-weight_C_tanh))./2;
    elseif prefer_type==29
        tanh_neg=1;
        tanh_pos=2;
        weight_C_tanh=-0.926253;
        tanh_slope=0.4;
        
        post_preference_ele(prefer_type,:)=(tanh_neg+tanh_pos)./2+(tanh_pos-tanh_neg)*tanh(tanh_slope.*(ww_ROI_post-weight_C_tanh))./2;
    elseif prefer_type==30
        tanh_neg=1;
        tanh_pos=2;
        weight_C_tanh=-0.926253;
        tanh_slope=0.3;
        
        post_preference_ele(prefer_type,:)=(tanh_neg+tanh_pos)./2+(tanh_pos-tanh_neg)*tanh(tanh_slope.*(ww_ROI_post-weight_C_tanh))./2;
    elseif prefer_type==31
        tanh_neg=1;
        tanh_pos=2;
        weight_C_tanh=-0.926253;
        tanh_slope=0.2;
        
        post_preference_ele(prefer_type,:)=(tanh_neg+tanh_pos)./2+(tanh_pos-tanh_neg)*tanh(tanh_slope.*(ww_ROI_post-weight_C_tanh))./2;
    else
        
    end
    
end

save('post_preference_ele','post_preference_ele','ww_ROI_post');


% %% For Test: No Preference
% post_preference_ele=ones(1,NN_curr);
