# Supplementary material for: Evolving scattering networks for engineering disorder
Source: Nat Comput Sci. 2023 Feb 13;3(2):128–38. doi: 10.1038/s43588-022-00395-x (PMC10766560; doi:10.1038/s43588-022-00395-x)
Supplement: Supplementary file 6 — Plot data for Fig. 2. [file 43588_2022_395_MOESM6_ESM.zip]

Archive with 12 entries (12 files):
- Data_Set_Fig_2/data_Fig2cd.txt
- Data_Set_Fig_2/data_Fig2cd.xls
- Data_Set_Fig_2/data_Fig2ef_0001.txt
- Data_Set_Fig_2/data_Fig2ef_0001.xls
- Data_Set_Fig_2/data_Fig2ef_0010.txt
- Data_Set_Fig_2/data_Fig2ef_0010.xls
- Data_Set_Fig_2/data_Fig2ef_0100.txt
- Data_Set_Fig_2/data_Fig2ef_0100.xls
- Data_Set_Fig_2/data_Fig2ef_0300.txt
- Data_Set_Fig_2/data_Fig2ef_0300.xls
- Data_Set_Fig_2/data_Fig2ef_0500.txt
- Data_Set_Fig_2/data_Fig2ef_0500.xls
