# Supplementary material for: Evolving scattering networks for engineering disorder
Source: Nat Comput Sci. 2023 Feb 13;3(2):128–38. doi: 10.1038/s43588-022-00395-x (PMC10766560; doi:10.1038/s43588-022-00395-x)
Supplement: Supplementary file 6 — Plot data for Fig. 2. [file 43588_2022_395_MOESM6_ESM.zip › Data_Set_Fig_2/data_Fig2cd.txt]

xx_data_Fig2cd	yy_data_Fig2cd
0.428989924323146	0
0.399849916155764	0.143954827729556
0.294719421562832	0.0457303246791771
0.326591146746447	-0.101034388292956
0.547111749282822	0.119589772535874
0.582194643941979	-0.01555035292446
0.473761477016198	-0.128008087492095
0.448607296896713	0.013392719865264
0.691638115927804	0.0962188072849345
0.736381191943005	-0.0451680080571355
0.613144703592149	-0.125972059391171
0.576643469789942	0.0144956833247384
0.504864771946643	0.210982470723918
0.651741600431933	0.215164416508741
0.790825803150685	0.106221184836889
0.658425537104538	0.0716441784041301
0.780153772153124	0.252133178465926
0.519974197267125	0.0823558222173537
0.326003892031898	0.174582043831715
0.40702285532814	0.310630023006969
0.462362490792101	0.177206622015173
0.547568182443836	0.310051541877434
0.613633180403999	0.20044770523205
0.673707993167607	0.343271368046714
0.529517596684359	0.398875251255514
0.274599573029852	0.289671180884058
0.2081537794948	0.173858470670229
0.371062744259331	0.0860077259986537
0.398703425632404	0.246052035001697
0.377897562802597	0.412691944228266
0.529297928853009	0.216325847265811
0.474533879755188	0.330178258884287
0.47256657364409	0.524286035070536
0.673649091079818	0.191131532595702
0.623611791981246	0.320217800464024
0.60201086013261	0.491688318403582
0.533907939745678	0.148768473027341
0.738225562894179	0.373228064008981
0.80622556312889	0.221920136884938
0.564022132375245	0.341987711624732
0.651741600431933	0.215164416508741
0.694349184990973	0.0722439675360221
0.831136431014773	0.0522906719996805
0.691139358072254	0.447802855337883
0.732074376076022	-0.0808217635564175
0.576347144071375	0
0.448607296896713	0.013392719865264
0.526757162127593	0.152140243124842
0.66069632494748	0.0603606198881775
0.397669561021724	0.159620321482289
0.40702285532814	0.310630023006969
0.714613766800793	0.261087304635032
0.294719421562832	0.0457303246791771
0.303977217839448	0.235788899703925
0.256264872953666	0.390125984300179
0.12349589131813	0.316261192857331
0.375012656144471	0.478787445355761
0.530255444361691	0.36158014334612
0.569246911426789	0.219197643966303
0.40702285532814	0.310630023006969
0.443361124157983	0.14175041377301
0.238957643072999	0.238957643072999
0.273337122349732	0.386333738298285
0.240424606291666	0.5193739532904
0.135613373195444	0.431160016296122
0.458514639318284	0.479138022996735
0.40702285532814	0.310630023006969
0.361655159623794	0.187144022830031
0.525288670164066	0.272865615212239
0.56330084320981	0.413331686239173
0.27754601865767	0.323932899966468
0.409345621213568	0.38926999447081
0.312986276528734	0.498363019799659
0.35159533539352	0.637176669790953
0.540218086677836	0.578907700086588
0.424490873906958	0.508225911709429
0.194188201694656	0.624233913049812
0.0917041492560617	0.530358498614854
0.257913611447527	0.455489711783712
0.135465138021916	0.367194324038326
0.167925729991301	0.208932148411907
0.300969517511468	0.313519340888062
-0.00995707673063604	0.396096075382656
0.0189633405540489	0.261987393072983
0.261778215542011	0.108432087211328
0.44386284161295	0.356747356787433
0.590929612865964	0.409789705993844
0.673239079641184	0.293851103658765
0.529297928853009	0.216325847265811
0.377393386743285	0.202865673688367
0.519974197267125	0.0823558222173537
0.648201959325112	0.134236172554914
0.796072270903524	0.147974456820635
0.519546500902537	0.24149618503358
0.422927309572172	0.0738126316417703
0.437449664461453	-0.0650651042005641
0.568339104371261	-0.0214360355519566
0.560150149675508	-0.157029232678562
0.451625709563827	-0.258543816070197
-0.0580095862280135	0.533120678053445
0.0217374278781804	0.658736033235817
0.086242136744335	0.503479012116273
-0.148364428128908	0.649355319543119
-0.210395987798292	0.517106894043803
-0.0881184180827534	0.418876462172604
-0.203681846275788	0.361034908593853
-0.119748335130292	0.267450252149737
-0.225718968229081	0.159699677038953
-0.332416529578331	0.27149896332754
-0.335670062713211	0.424422493049924
-0.358041563983687	0.0847694141154706
-0.455777221561288	0.199787648023211
-0.461262650537687	0.357791987234521
-0.333836134749488	0.244958008081978
-0.238621774985375	0.348759404381247
-0.583233060285754	0.300642401028048
-0.559237206722451	0.152989987499044
-0.508384614394059	0.0127797898762473
-0.455777221561288	0.199787648023211
-0.379583332790582	0.0742649107937065
-0.258215564078744	0.182083558051503
-0.64550654323082	0.151758816665792
-0.668124486137533	0.0146951938349569
-0.529782322560498	0.064392178865967
-0.406092171727832	-0.0754846899293899
-0.569129127153626	-0.106715255930455
-0.279476847883339	0.0330782647660095
-0.252838041259853	-0.0946328777202035
-0.433045146083926	-0.195527380805174
-0.724129670932864	-0.131074496798531
-0.569628641982427	-0.252900584431136
-0.707063774805776	-0.276099227665254
-0.608390326336918	-0.129983393858928
-0.481477668891027	-0.0348506273422347
-0.660631314139267	0.00726431345192784
-0.361520085804032	-0.0636806882720317
-0.3850803568005	0.0848063345117654
-0.53198961478944	0.0486020910216443
-0.482530142227054	-0.114243153768331
-0.551658233114876	0.202533555707865
-0.404780805163412	0.238529286262342
-0.693488103237454	0.151585274180669
-0.403815833787225	0.0856127394667385
0.704303158345275	-0.222741840893475
0.596832794097474	-0.33794682376732
0.310844124985359	-0.276660190684202
0.38899228075699	-0.111688704790089
0.299879838966285	0.00094210339845416
0.225977587816564	-0.140439870153551
0.556974110501295	-0.214471805329791
0.123669825199828	-0.261743765286274
0.0627982110086486	-0.408955927346152
0.196325993817845	-0.377943626685979
-0.0315546522664704	-0.277813784542534
-0.0742996305316928	-0.442100825775871
0.172256965353873	-0.535874888598696
0.0396814622959888	-0.586594763402998
0.067069723809945	-0.419198760866688
0.676143200884402	-0.087575680560954
0.509930224187498	-0.0336907477680785
0.58814901108026	0.0855920002016655
0.435061126752094	0.106619752433362
0.648674300769629	0.266305274213303
0.341525500760696	0.19480270636053
0.504864771946643	0.210982470723918
0.421452432602567	0.343116224447765
0.529517596684359	0.398875251255514
-0.51407396742892	0.0543035081964326
-0.616089804349442	-0.0494611861692567
-0.763028643591071	-0.0275789398125842
0.0647078407862058	-0.244046816068269
-0.637005390168772	-0.174264955026698
-0.757950295814392	-0.158206010823445
-0.668124486137533	0.0146951938349569
-0.508137239628862	-0.0928023381379938
-0.485240172141135	-0.261821390359697
-0.385494654399123	-0.0741647954724471
-0.366219564873232	-0.227597031349128
-0.446410011148463	-0.406201856166745
-0.605893067581829	-0.364777296186707
-0.571364255945528	-0.19361845106352
0.82300282113771	-0.0686755349725203
0.711007709046214	0.0660833551446313
-0.477142635104476	-0.274147602510664
-0.482602793609766	-0.11827071465211
-0.626074050661667	-0.10016874471584
-0.542321570749865	0.0358308223020793
-0.628811447585426	-0.255845371967527
0.202918823427054	-0.304724591204319
0.306046222205702	-0.458030539795057
0.470310782570503	-0.421245473022324
0.36276728797493	-0.318811048097772
0.311827789646729	-0.179816227198172
0.449863721775487	-0.215152550768074
0.423987198624088	-0.0434408985250899
0.572876818560568	0.055060852394514
0.654626780470889	0.190186660862742
0.504864771946643	0.210982470723918
0.59622807499845	-0.123472898540613
0.381504977622642	0.0871660955563433
0.519973245612237	0.0286158591706267
0.676102541579212	-0.012745742247155
0.462642901074929	-0.0996044105533715
0.347221060038554	-0.0471929898706114
0.208223124636919	-0.151783254583723
0.59325485395717	0.337152633433254
-0.321205436796468	-0.210271024312072
-0.34947689079569	-0.341874775812242
-0.206475507615555	-0.287023819574148
-0.27477463802854	-0.101369715784531
-0.278118479126674	0.0476395864192048
-0.398908412808449	-0.00438640386435066
-0.403577671413986	-0.170893066916391
-0.497401948774408	-0.312382696347777
-0.502945581539399	-0.152998338356817
0.65116729616901	0.473100733513048
0.750439312697765	0.344528983618958
-0.561383630926955	-0.434043106735727
-0.701633875043238	-0.407541384008161
-0.757642130680546	-0.264728845195393
-0.615896596666328	-0.281589491781066
-0.648506656108972	-0.125822015539386
-0.781712057165725	-0.115014997357996
-0.0672114230086219	0.567866445748551
-0.0453493815502348	0.399265477836412
-0.175361068499859	0.487084105775063
-0.296997634822254	0.567380309685197
-0.531770056938145	-0.0334561361877177
-0.680382750727291	0.0406605252127474
-0.546196393409211	0.143903451313714
-0.397473157749696	0.128456945534898
-0.402574641658799	-0.0335928725542756
-0.466041374268677	-0.198206921513838
-0.307047035208849	-0.149226502691048
-0.353384179274262	-0.304710293108062
-0.423406168695457	-0.462390690379886
-0.503724083661048	-0.333154892261105
-0.543902210448885	-0.533745321009693
-0.451391956998637	-0.633763608116905
0.17258554877716	-0.395408880795056
-0.536498161347891	0.00758506939336166
-0.618344496347695	-0.142301453759018
-0.461795206845991	-0.14844405408559
0.00937210776961946	-0.372825800788261
-0.269961508755702	-0.459770468347126
-0.365003940015211	-0.551879259430884
0.256129367778713	-0.294228023683851
0.337803169558696	-0.172119311810037
0.368390740370805	-0.335209782030395
0.456642812441651	-0.24269906840048
0.112669514168875	-0.217733436073925
-0.28729263216489	-0.658213036664274
-0.377499503507575	-0.0362825720437757
0.324174213081184	-0.475399837549762
0.184809639940679	-0.48908452062373
0.176895488817978	-0.345832921884774
0.0268691598809007	-0.517882270667851
0.0707034918562507	-0.380370305336141
-0.092224305379479	-0.613424883520011
-0.0953140123866324	-0.467647717752989
-0.204403488882827	-0.548744806860777
0.156173662496539	-0.547164382335404
0.102883873989203	-0.691715116851858
0.0189997890725054	-0.549583002277185
0.255868717315853	-0.643296489463304
-0.0357294426927294	-0.688657367533114
-0.165389812086762	-0.665817039395517
0.0314584512651642	0.476143041308095
0.104039972869901	0.351909586767496
0.249854765522251	0.32315770783266
0.237163359220127	0.478391266532113
0.382735401528311	0.434128096711736
0.398193316625352	0.281727958279517
0.49542309475085	0.424478981645252
0.372184618752375	0.56854111700078
0.519287773243191	0.558233757367208
0.322691277360827	0.377822942086226
-0.257186614167446	0.683871463673331
-0.620158711446107	-0.273005567800238
0.550575136178397	-0.127616464295343
-0.790297626469878	-0.262284385167469
-0.09118540473867	0.369569346932132
-0.0858302820725576	0.217781390691102
-0.120894010018019	0.779128793702738
0.0488604883181347	0.272373377719865
0.206380510910415	0.283122107005728
0.142594063446392	0.412252428592391
0.262582762061839	-0.257679262808365
0.25307774230947	-0.42946932809038
-0.114618125177594	0.571530844608922
-0.00949307006846457	0.671452609482431
0.00296553359936153	0.471973120228085
0.104100556365082	0.575110364455124
0.238253073605001	0.516810868200296
0.171133817563264	0.68434457699093
0.0498637601097385	0.792561771147978
0.014417396828911	0.611780087662596
0.108627014823402	0.449353400082966
0.690834249758341	-0.184333315965664
0.574972477115108	-0.285043673811681
0.0113573186896335	0.361395740555576
-0.0776121448449047	0.475510166897103
-0.148364428128908	0.649355319543119
-0.226592465275424	0.501846681639362
-0.19084654757603	0.355034065785925
0.414532901220849	-0.184042032401737
0.368390740370805	-0.335209782030395
0.486839084905474	-0.351377821603454
0.101634709514113	0.556498702286889
-0.0367441699861127	0.569749148459832
-0.0321230679801915	0.729892569955086
0.0820259097171444	0.674862657630212
0.231899459916868	0.616631715424936
0.160038914760356	0.766731568244879
0.308299916027737	0.712439070443496
0.442894779118973	0.640815401266614
0.345029662193301	0.518133414089174
0.215751304077067	0.428414746704015
0.185366864793839	0.592593551533984
0.07548672873662	0.502095815111138
0.0959274827860442	0.357257895353895
-0.0549385043910048	0.4139491805995
-0.147934936099754	0.537440760616059
0.00742062411198459	0.590483420359787
-0.12059930453247	0.678412174412227
0.726689774310348	-0.321266188473002
0.648143527940318	-0.434549853959131
0.510443346704492	-0.480849301243567
0.382225493049825	-0.545671851551908
0.599722150527995	-0.282207822690272
0.337423966798194	-0.423896259949573
0.464706743817148	-0.372300305304979
0.484436893273235	-0.222406459313749
0.583787987232802	-0.106618617898676
0.789683884817284	-0.214700369754394
0.0820259097171444	0.674862657630212
-0.0357432112725799	0.784106670542726
-0.223453877392527	0.738716834237903
0.123036513366731	0.232375536769952
0.729709673744671	-0.0736065524338394
0.643917574551274	-0.218204625332885
0.590211777434282	-0.360408215217646
0.316956338442273	-0.249061937874784
0.296430383419268	-0.104098941235649
0.434748959452207	-0.101489252051261
0.456642812441651	-0.24269906840048
0.560150149675508	-0.157029232678562
0.537597744694694	0.00591143417656457
-0.0100963559732242	0.25696941907675
0.0496119290909663	0.442998274907441
0.173631167980717	0.507135141964468
-0.0606425083225741	0.591876505647692
-0.100041867866712	0.408220116471182
-0.18996863885975	0.554852989571754
0.231187845210738	0.345997061400607
-0.336497189703473	0.684153985225874
-0.331604820702661	0.511799199540999
-0.45780373979193	0.595975070096206
-0.446248878002498	0.431088074899143
-0.269084405310197	0.381592837077102
0.260604821766956	0.159136300360593
0.363199582848668	0.329444798412871
0.470774543929697	0.449096579438046
0.322742606028867	0.463847321500509
-0.118023681971911	-0.544042047739361
0.323578052635273	0.613460837236221
0.213829136044618	0.516229200269439
0.200282188143045	0.665885963202356
-0.207106115137929	0.150471400457681
0.0674865989839372	0.4260936165551
0.0671951174076586	0.583425809372444
-0.0709131279776179	0.487282526338627
-0.142735671293253	0.308342773306668
0.196042603125964	0.339966712470218
-0.285457083381987	0.254064995194413
0.177035410429322	0.491734769394136
0.322742606028867	0.463847321500509
-0.279476847883339	0.0330782647660095
0.20231014476467	-0.160004382643989
0.345658004307368	-0.205890025187124
0.229846330984476	-0.300191947429118
0.357903412068919	-0.343576944698126
0.423987198624088	-0.0434408985250899
0.295812581564536	-0.0573929887746667
0.414532901220849	-0.184042032401737
0.505991574897504	-0.285460756624662
0.470310782570503	-0.421245473022324
-0.212149800525993	0.460188491755333
-0.26062740865554	0.587032399271817
-0.344778571316406	0.433135643204596
-0.371515692092267	0.575376177899244
-0.529407811296824	0.509816572805415
-0.60043671909342	0.362778550395419
-0.458183807772014	0.338419811518297
0.432664439509321	0.126437968993389
0.340278489165668	0.29810117320178
0.49340505326399	0.2712517234473
0.439226917743636	0.403465618281328
0.411839908577288	0.552123302401105
0.529691818103454	-0.164777817192503
0.433886028472492	-0.0396394359261812
0.345658004307368	-0.205890025187124
0.592983210640732	-0.546423161980822
-0.120142398004765	-0.381972640758188
-0.26895695461529	-0.408049581690174
-0.270765807005492	-0.557125153895032
-0.408434528150488	-0.476697096179252
0.480537214955547	-0.629654620726247
-0.545607140904504	-0.389896620881418
-0.410956065062745	-0.321883388991844
-0.518445089561586	-0.218573379194507
-0.701633875043238	-0.407541384008161
0.270605221464549	0.429381331049266
0.268248145883187	0.604197208153749
0.163606290863775	0.313749772429041
0.133648417589734	0.476746780454749
0.0113573186896335	0.361395740555576
0.0129385397472094	0.514699741067955
0.112094268270274	0.63056844789606
-0.027774310429141	0.654484161475902
-0.17464687598542	0.650428568878917
-0.124908855237477	0.502851071291331
-0.120859575055734	0.337362160721217
-0.639070570505709	-0.52699648423924
-0.494878414669487	-0.526991985734406
-0.556188716412803	-0.38054526148972
-0.36565868131358	-0.425417721022206
-0.384120607454474	-0.633509675176525
-0.234616084518396	0.453394750276758
-0.253739441820692	0.299941381562929
-0.3670831221148	0.416374070708773
-0.382669884103215	0.237820526161005
-0.532211465476841	0.217516619502643
-0.407787275902617	0.106752808260105
-0.398530498826996	-0.278225591425682
-0.254843523300943	-0.286331805861764
-0.319056867661761	-0.170861763973926
-0.228467684801187	-0.429866199434659
-0.458921474350427	-0.0823249596717278
-0.529782322560498	0.064392178865967
-0.663226091237792	0.215495220098721
-0.589128465950764	-0.0819579445174802
-0.668495062064932	-0.230050809566997
-0.499474414973764	-0.241778088798054
-0.158063817590743	-0.251682477357289
-0.252838041259853	-0.0946328777202035
-0.317986557880788	-0.268149182009643
-0.3978968161715	-0.122409044034133
-0.423242726601155	-0.373138656854068
-0.405316463151443	0.0293378777991896
-0.359652654942103	-0.488534683742247
-0.288684688113515	-0.367380268898458
0.601887813517816	0.363655288801031
0.597630809907098	0.536977044159107
0.47532447635833	0.487423359336217
0.641696107972372	-0.0841391040108606
0.666289240829701	-0.238697292958798
0.612776760068876	-0.366303688474217
0.572766787488228	0.056866853706049
0.655809722877337	0.170581206655477
0.106778195094293	0.776475950965992
-0.0417658980891443	0.541560598799289
0.0143278026730037	0.414442327702429
-0.110990327726885	0.405712307490582
-0.584184269050006	-0.377203004507311
-0.477544986286975	-0.502173175034494
-0.455055669708873	-0.331710662231326
-0.541435165846702	-0.190138496810802
-0.366219564873232	-0.227597031349128
0.0214715995143652	0.262285221854026
-0.103738015591028	0.217784662297978
0.535938534796303	0.238951530711155
0.524935375640126	-0.135659776969544
0.464151110350824	-0.270576377009467
-0.460180105827574	-0.0907842988051912
-0.541011554807368	-0.6021210351272
0.493771290916017	-0.456437486376565
0.368948648835826	-0.385543472403292
0.565248036701543	-0.301560828842455
0.70096991041498	-0.432589894754458
0.382225493049825	-0.545671851551908
0.559219483452939	-0.482194570975506
0.235095724665759	-0.525071273623717
0.474871854481586	-0.360055615579578
0.337423966798194	-0.423896259949573
0.393355098748388	-0.245318505904273
0.259409334914443	-0.307622349892613
0.152462959396084	-0.415276601953435
-0.18996863885975	0.554852989571754
-0.0546335413456905	0.667373220282846
0.0963483909082197	0.590302452439472
0.08808791116029	0.4465122803543
-0.0417658980891443	0.541560598799289
-0.0615729859009447	0.388756532995155
-0.203681846275788	0.361034908593853
-0.148679113382682	0.517823422917771
-0.168387754045414	0.696563464766595
0.519974197267125	0.0823558222173537
0.385195580980399	0.209405356172735
0.406917781544467	0.355352379751025
