# Supplementary material for: Evolving scattering networks for engineering disorder
Source: Nat Comput Sci. 2023 Feb 13;3(2):128–38. doi: 10.1038/s43588-022-00395-x (PMC10766560; doi:10.1038/s43588-022-00395-x)
Supplement: Supplementary file 6 — Plot data for Fig. 2. [file 43588_2022_395_MOESM6_ESM.zip › Data_Set_Fig_2/data_Fig2cd.xls]

## Sheet: Sheet1
xx_data_Fig2cd	yy_data_Fig2cd
0.42899	0
0.39985	0.143955
0.294719	0.0457303
0.326591	-0.101034
0.547112	0.11959
0.582195	-0.0155504
0.473761	-0.128008
0.448607	0.0133927
0.691638	0.0962188
0.736381	-0.045168
0.613145	-0.125972
0.576643	0.0144957
0.504865	0.210982
0.651742	0.215164
0.790826	0.106221
0.658426	0.0716442
0.780154	0.252133
0.519974	0.0823558
0.326004	0.174582
0.407023	0.31063
0.462362	0.177207
0.547568	0.310052
0.613633	0.200448
0.673708	0.343271
0.529518	0.398875
0.2746	0.289671
0.208154	0.173858
0.371063	0.0860077
0.398703	0.246052
0.377898	0.412692
0.529298	0.216326
0.474534	0.330178
0.472567	0.524286
0.673649	0.191132
0.623612	0.320218
0.602011	0.491688
0.533908	0.148768
0.738226	0.373228
0.806226	0.22192
0.564022	0.341988
0.651742	0.215164
0.694349	0.072244
0.831136	0.0522907
0.691139	0.447803
0.732074	-0.0808218
0.576347	0
0.448607	0.0133927
0.526757	0.15214
0.660696	0.0603606
0.39767	0.15962
0.407023	0.31063
0.714614	0.261087
0.294719	0.0457303
0.303977	0.235789
0.256265	0.390126
0.123496	0.316261
0.375013	0.478787
0.530255	0.36158
0.569247	0.219198
0.407023	0.31063
0.443361	0.14175
0.238958	0.238958
0.273337	0.386334
0.240425	0.519374
0.135613	0.43116
0.458515	0.479138
0.407023	0.31063
0.361655	0.187144
0.525289	0.272866
0.563301	0.413332
0.277546	0.323933
0.409346	0.38927
0.312986	0.498363
0.351595	0.637177
0.540218	0.578908
0.424491	0.508226
0.194188	0.624234
0.0917041	0.530358
0.257914	0.45549
0.135465	0.367194
0.167926	0.208932
0.30097	0.313519
-0.00995708	0.396096
0.0189633	0.261987
0.261778	0.108432
0.443863	0.356747
0.59093	0.40979
0.673239	0.293851
0.529298	0.216326
0.377393	0.202866
0.519974	0.0823558
0.648202	0.134236
0.796072	0.147974
0.519547	0.241496
0.422927	0.0738126
0.43745	-0.0650651
0.568339	-0.021436
0.56015	-0.157029
0.451626	-0.258544
-0.0580096	0.533121
0.0217374	0.658736
0.0862421	0.503479
-0.148364	0.649355
-0.210396	0.517107
-0.0881184	0.418876
-0.203682	0.361035
-0.119748	0.26745
-0.225719	0.1597
-0.332417	0.271499
-0.33567	0.424422
-0.358042	0.0847694
-0.455777	0.199788
-0.461263	0.357792
-0.333836	0.244958
-0.238622	0.348759
-0.583233	0.300642
-0.559237	0.15299
-0.508385	0.0127798
-0.455777	0.199788
-0.379583	0.0742649
-0.258216	0.182084
-0.645507	0.151759
-0.668124	0.0146952
-0.529782	0.0643922
-0.406092	-0.0754847
-0.569129	-0.106715
-0.279477	0.0330783
-0.252838	-0.0946329
-0.433045	-0.195527
-0.72413	-0.131074
-0.569629	-0.252901
-0.707064	-0.276099
-0.60839	-0.129983
-0.481478	-0.0348506
-0.660631	0.00726431
-0.36152	-0.0636807
-0.38508	0.0848063
-0.53199	0.0486021
-0.48253	-0.114243
-0.551658	0.202534
-0.404781	0.238529
-0.693488	0.151585
-0.403816	0.0856127
0.704303	-0.222742
0.596833	-0.337947
0.310844	-0.27666
0.388992	-0.111689
0.29988	0.000942103
0.225978	-0.14044
0.556974	-0.214472
0.12367	-0.261744
0.0627982	-0.408956
0.196326	-0.377944
-0.0315547	-0.277814
-0.0742996	-0.442101
0.172257	-0.535875
0.0396815	-0.586595
0.0670697	-0.419199
0.676143	-0.0875757
0.50993	-0.0336907
0.588149	0.085592
0.435061	0.10662
0.648674	0.266305
0.341526	0.194803
0.504865	0.210982
0.421452	0.343116
0.529518	0.398875
-0.514074	0.0543035
-0.61609	-0.0494612
-0.763029	-0.0275789
0.0647078	-0.244047
-0.637005	-0.174265
-0.75795	-0.158206
-0.668124	0.0146952
-0.508137	-0.0928023
-0.48524	-0.261821
-0.385495	-0.0741648
-0.36622	-0.227597
-0.44641	-0.406202
-0.605893	-0.364777
-0.571364	-0.193618
0.823003	-0.0686755
0.711008	0.0660834
-0.477143	-0.274148
-0.482603	-0.118271
-0.626074	-0.100169
-0.542322	0.0358308
-0.628811	-0.255845
0.202919	-0.304725
0.306046	-0.458031
0.470311	-0.421245
0.362767	-0.318811
0.311828	-0.179816
0.449864	-0.215153
0.423987	-0.0434409
0.572877	0.0550609
0.654627	0.190187
0.504865	0.210982
0.596228	-0.123473
0.381505	0.0871661
0.519973	0.0286159
0.676103	-0.0127457
0.462643	-0.0996044
0.347221	-0.047193
0.208223	-0.151783
0.593255	0.337153
-0.321205	-0.210271
-0.349477	-0.341875
-0.206476	-0.287024
-0.274775	-0.10137
-0.278118	0.0476396
-0.398908	-0.0043864
-0.403578	-0.170893
-0.497402	-0.312383
-0.502946	-0.152998
0.651167	0.473101
0.750439	0.344529
-0.561384	-0.434043
-0.701634	-0.407541
-0.757642	-0.264729
-0.615897	-0.281589
-0.648507	-0.125822
-0.781712	-0.115015
-0.0672114	0.567866
-0.0453494	0.399265
-0.175361	0.487084
-0.296998	0.56738
-0.53177	-0.0334561
-0.680383	0.0406605
-0.546196	0.143903
-0.397473	0.128457
-0.402575	-0.0335929
-0.466041	-0.198207
-0.307047	-0.149227
-0.353384	-0.30471
-0.423406	-0.462391
-0.503724	-0.333155
-0.543902	-0.533745
-0.451392	-0.633764
0.172586	-0.395409
-0.536498	0.00758507
-0.618344	-0.142301
-0.461795	-0.148444
0.00937211	-0.372826
-0.269962	-0.45977
-0.365004	-0.551879
0.256129	-0.294228
0.337803	-0.172119
0.368391	-0.33521
0.456643	-0.242699
0.11267	-0.217733
-0.287293	-0.658213
-0.3775	-0.0362826
0.324174	-0.4754
0.18481	-0.489085
0.176895	-0.345833
0.0268692	-0.517882
0.0707035	-0.38037
-0.0922243	-0.613425
-0.095314	-0.467648
-0.204403	-0.548745
0.156174	-0.547164
0.102884	-0.691715
0.0189998	-0.549583
0.255869	-0.643296
-0.0357294	-0.688657
-0.16539	-0.665817
0.0314585	0.476143
0.10404	0.35191
0.249855	0.323158
0.237163	0.478391
0.382735	0.434128
0.398193	0.281728
0.495423	0.424479
0.372185	0.568541
0.519288	0.558234
0.322691	0.377823
-0.257187	0.683871
-0.620159	-0.273006
0.550575	-0.127616
-0.790298	-0.262284
-0.0911854	0.369569
-0.0858303	0.217781
-0.120894	0.779129
0.0488605	0.272373
0.206381	0.283122
0.142594	0.412252
0.262583	-0.257679
0.253078	-0.429469
-0.114618	0.571531
-0.00949307	0.671453
0.00296553	0.471973
0.104101	0.57511
0.238253	0.516811
0.171134	0.684345
0.0498638	0.792562
0.0144174	0.61178
0.108627	0.449353
0.690834	-0.184333
0.574972	-0.285044
0.0113573	0.361396
-0.0776121	0.47551
-0.148364	0.649355
-0.226592	0.501847
-0.190847	0.355034
0.414533	-0.184042
0.368391	-0.33521
0.486839	-0.351378
0.101635	0.556499
-0.0367442	0.569749
-0.0321231	0.729893
0.0820259	0.674863
0.231899	0.616632
0.160039	0.766732
0.3083	0.712439
0.442895	0.640815
0.34503	0.518133
0.215751	0.428415
0.185367	0.592594
0.0754867	0.502096
0.0959275	0.357258
-0.0549385	0.413949
-0.147935	0.537441
0.00742062	0.590483
-0.120599	0.678412
0.72669	-0.321266
0.648144	-0.43455
0.510443	-0.480849
0.382225	-0.545672
0.599722	-0.282208
0.337424	-0.423896
0.464707	-0.3723
0.484437	-0.222406
0.583788	-0.106619
0.789684	-0.2147
0.0820259	0.674863
-0.0357432	0.784107
-0.223454	0.738717
0.123037	0.232376
0.72971	-0.0736066
0.643918	-0.218205
0.590212	-0.360408
0.316956	-0.249062
0.29643	-0.104099
0.434749	-0.101489
0.456643	-0.242699
0.56015	-0.157029
0.537598	0.00591143
-0.0100964	0.256969
0.0496119	0.442998
0.173631	0.507135
-0.0606425	0.591877
-0.100042	0.40822
-0.189969	0.554853
0.231188	0.345997
-0.336497	0.684154
-0.331605	0.511799
-0.457804	0.595975
-0.446249	0.431088
-0.269084	0.381593
0.260605	0.159136
0.3632	0.329445
0.470775	0.449097
0.322743	0.463847
-0.118024	-0.544042
0.323578	0.613461
0.213829	0.516229
0.200282	0.665886
-0.207106	0.150471
0.0674866	0.426094
0.0671951	0.583426
-0.0709131	0.487283
-0.142736	0.308343
0.196043	0.339967
-0.285457	0.254065
0.177035	0.491735
0.322743	0.463847
-0.279477	0.0330783
0.20231	-0.160004
0.345658	-0.20589
0.229846	-0.300192
0.357903	-0.343577
0.423987	-0.0434409
0.295813	-0.057393
0.414533	-0.184042
0.505992	-0.285461
0.470311	-0.421245
-0.21215	0.460188
-0.260627	0.587032
-0.344779	0.433136
-0.371516	0.575376
-0.529408	0.509817
-0.600437	0.362779
-0.458184	0.33842
0.432664	0.126438
0.340278	0.298101
0.493405	0.271252
0.439227	0.403466
0.41184	0.552123
0.529692	-0.164778
0.433886	-0.0396394
0.345658	-0.20589
0.592983	-0.546423
-0.120142	-0.381973
-0.268957	-0.40805
-0.270766	-0.557125
-0.408435	-0.476697
0.480537	-0.629655
-0.545607	-0.389897
-0.410956	-0.321883
-0.518445	-0.218573
-0.701634	-0.407541
0.270605	0.429381
0.268248	0.604197
0.163606	0.31375
0.133648	0.476747
0.0113573	0.361396
0.0129385	0.5147
0.112094	0.630568
-0.0277743	0.654484
-0.174647	0.650429
-0.124909	0.502851
-0.12086	0.337362
-0.639071	-0.526996
-0.494878	-0.526992
-0.556189	-0.380545
-0.365659	-0.425418
-0.384121	-0.63351
-0.234616	0.453395
-0.253739	0.299941
-0.367083	0.416374
-0.38267	0.237821
-0.532211	0.217517
-0.407787	0.106753
-0.39853	-0.278226
-0.254844	-0.286332
-0.319057	-0.170862
-0.228468	-0.429866
-0.458921	-0.082325
-0.529782	0.0643922
-0.663226	0.215495
-0.589128	-0.0819579
-0.668495	-0.230051
-0.499474	-0.241778
-0.158064	-0.251682
-0.252838	-0.0946329
-0.317987	-0.268149
-0.397897	-0.122409
-0.423243	-0.373139
-0.405316	0.0293379
-0.359653	-0.488535
-0.288685	-0.36738
0.601888	0.363655
0.597631	0.536977
0.475324	0.487423
0.641696	-0.0841391
0.666289	-0.238697
0.612777	-0.366304
0.572767	0.0568669
0.65581	0.170581
0.106778	0.776476
-0.0417659	0.541561
0.0143278	0.414442
-0.11099	0.405712
-0.584184	-0.377203
-0.477545	-0.502173
-0.455056	-0.331711
-0.541435	-0.190138
-0.36622	-0.227597
0.0214716	0.262285
-0.103738	0.217785
0.535939	0.238952
0.524935	-0.13566
0.464151	-0.270576
-0.46018	-0.0907843
-0.541012	-0.602121
0.493771	-0.456437
0.368949	-0.385543
0.565248	-0.301561
0.70097	-0.43259
0.382225	-0.545672
0.559219	-0.482195
0.235096	-0.525071
0.474872	-0.360056
0.337424	-0.423896
0.393355	-0.245319
0.259409	-0.307622
0.152463	-0.415277
-0.189969	0.554853
-0.0546335	0.667373
0.0963484	0.590302
0.0880879	0.446512
-0.0417659	0.541561
-0.061573	0.388757
-0.203682	0.361035
-0.148679	0.517823
-0.168388	0.696563
0.519974	0.0823558
0.385196	0.209405
0.406918	0.355352
