# Supplementary material for: Evolving scattering networks for engineering disorder
Source: Nat Comput Sci. 2023 Feb 13;3(2):128–38. doi: 10.1038/s43588-022-00395-x (PMC10766560; doi:10.1038/s43588-022-00395-x)
Supplement: Supplementary file 6 — Plot data for Fig. 2. [file 43588_2022_395_MOESM6_ESM.zip › Data_Set_Fig_2/data_Fig2ef_0010.txt]

kx_data_Fig2ef	ky_data_Fig2ef	SS_k_data_Fig2ef_1	SS_k_data_Fig2ef_2	SS_k_data_Fig2ef_3	SS_k_data_Fig2ef_4	SS_k_data_Fig2ef_5	SS_k_data_Fig2ef_6	SS_k_data_Fig2ef_7	SS_k_data_Fig2ef_8	SS_k_data_Fig2ef_9	SS_k_data_Fig2ef_10	SS_k_data_Fig2ef_11	SS_k_data_Fig2ef_12	SS_k_data_Fig2ef_13	SS_k_data_Fig2ef_14	SS_k_data_Fig2ef_15	SS_k_data_Fig2ef_16	SS_k_data_Fig2ef_17	SS_k_data_Fig2ef_18	SS_k_data_Fig2ef_19	SS_k_data_Fig2ef_20	SS_k_data_Fig2ef_21	SS_k_data_Fig2ef_22	SS_k_data_Fig2ef_23	SS_k_data_Fig2ef_24	SS_k_data_Fig2ef_25	SS_k_data_Fig2ef_26	SS_k_data_Fig2ef_27	SS_k_data_Fig2ef_28	SS_k_data_Fig2ef_29	SS_k_data_Fig2ef_30	SS_k_data_Fig2ef_31	SS_k_data_Fig2ef_32	SS_k_data_Fig2ef_33	SS_k_data_Fig2ef_34	SS_k_data_Fig2ef_35	SS_k_data_Fig2ef_36	SS_k_data_Fig2ef_37	SS_k_data_Fig2ef_38	SS_k_data_Fig2ef_39	SS_k_data_Fig2ef_40	SS_k_data_Fig2ef_41	SS_k_data_Fig2ef_42	SS_k_data_Fig2ef_43	SS_k_data_Fig2ef_44	SS_k_data_Fig2ef_45	SS_k_data_Fig2ef_46	SS_k_data_Fig2ef_47	SS_k_data_Fig2ef_48
-1	-1	0.00102095416970483	0.00108852295181868	0.00115420076788093	0.00121693140033326	0.0012756566140651	0.00132934377554407	0.00137701321412583	0.00141776446615387	0.00145080058659624	0.00147544978245286	0.00149118371438944	0.00149763192472167	0.00149459197713071	0.00148203503204856	0.00146010672692806	0.001429123377882	0.00138956366372253	0.00134205609069545	0.00128736266192538	0.00122635928593662	0.00116001355030924	0.00108936055693006	0.00101547756248356	0.000939458190648398	0.000862386980568491	0.000785315009998808	0.000709237282305747	0.000635072496174746	0.000563645728043108	0.000495674453096096	0.000431758214755173	0.000372372128897606	0.000317864281726603	0.000268456953475476	0.000224251478120114	0.000185236435927983	0.000151298774593565	0.000122237369058494	9.77784625043034e-05	7.75923834273025e-05	6.13109074642955e-05	4.85446283211615e-05	3.88997196150296e-05	3.19935078044102e-05	2.74683340900266e-05	2.50032580303912e-05	2.43232448825732e-05	2.52055791411923e-05
-0.991071428571429	-0.991071428571429	0.000932281169343049	0.000993683137893768	0.00105429819885793	0.00111313425090519	0.00116916973607168	0.00122138128402534	0.00126877182382408	0.00131039825527063	0.00134539779943384	0.00137301220299923	0.00139260905155663	0.00140369954969916	0.00140595224721411	0.00139920232648926	0.00138345621195326	0.00135889141309896	0.00132585166351285	0.00128483756453984	0.00123649307916902	0.00118158834522388	0.00112099938326913	0.00105568536070585	0.000986664136914478	0.00091498685338501	0.000841712346712349	0.000767882151122088	0.000694496821624143	0.000622494250538802	0.000552730571281822	0.000485964146840545	0.000422843029756439	0.000363896159493845	0.000309528435942812	0.000260019678741235	0.00021552735537602	0.000176092840767989	0.000141650861125693	0.00011204167874349	8.70254950945373e-05	6.62984894141487e-05	4.9509870704223e-05	3.62793037255129e-05	2.62140743510173e-05	1.89253861625842e-05	1.40432271948654e-05	1.12293114063919e-05	1.01876813189363e-05	1.06726533267647e-05
-0.982142857142857	-0.982142857142857	0.000809837475776378	0.000862748907829517	0.000916175381600896	0.000969212941263757	0.00102089759073077	0.00107023270073717	0.0011162176717344	0.00115787689802879	0.001194288088145	0.0012246090358566	0.00124810200379396	0.00126415497426593	0.00127229913643299	0.0012722221111484	0.00126377656007217	0.0012469839791665	0.00122203363334888	0.001189276743852	0.00114921618782413	0.00110249210630783	0.00104986393782255	0.000992189496777716	0.000930401795965981	0.000865484368292362	0.000798445873357607	0.000730294779045378	0.000662014887216213	0.000594542427157815	0.000528745372518268	0.000465405549686783	0.000405204001213989	0.000348709950594871	0.000296373588645158	0.000248522771082181	0.000205363586150243	0.000166984624522754	0.000133364665382923	0.000104383386312837	7.98346137386512e-05	5.9441557965684e-05	4.28734244299149e-05	2.97627621336583e-05	1.97229020212901e-05	1.23648522334359e-05	7.31305295455287e-06	4.21944942960906e-06	2.77541550487137e-06	2.72114900286091e-06
-0.973214285714286	-0.973214285714286	0.000662381388652874	0.00070525373357938	0.000750128806807095	0.000796205332837671	0.000842588351213721	0.000888316279766803	0.000932390079423974	0.000973803518790096	0.001011573527279	0.0010447696483741	0.00107254165813164	0.00109414449585317	0.00110895976067883	0.00111651315571717	0.00111648740568696	0.00110873032994606	0.00109325791501236	0.00107025239394593	0.00104005549904865	0.00100315720427636	0.000960180409974754	0.000911862140998986	0.000859031926560762	0.000802588103612813	0.000743472833387341	0.000682646641868874	0.000621063289390928	0.000559645742949642	0.000499263968796952	0.000440715184740189	0.000384707114334167	0.000331844672369079	0.000282620386737015	0.000237408730209922	0.00019646440135206	0.000159924461204856	0.000127814105875411	0.00010005573881613	7.64809040882339e-05	5.68445564306639e-05	4.08410780723418e-05	2.81214078120877e-05	1.83106260886834e-05	1.10253409528382e-05	5.89024364100643e-06	2.55324770005738e-06	6.98690480646302e-07	5.81578308429531e-08
-0.964285714285714	-0.964285714285714	0.000501507679226418	0.000533809057694454	0.000569767008737371	0.000608685757684599	0.00064973931059021	0.000691998249290644	0.000734459523777083	0.000776078189642499	0.000815800009077023	0.000852593839266502	0.000885482770971605	0.000913573050400724	0.000936079916197701	0.000952349606603438	0.000961876935111652	0.000964317991205889	0.000959497690673996	0.000947412072010805	0.000928225406007617	0.000902262349427952	0.000869995525661983	0.000832029050901789	0.000789078639769158	0.00074194901626964	0.000691509422065828	0.000638668052858155	0.000584346264533311	0.000529453373993329	0.000474862836395243	0.000421390512917065	0.000369775653871178	0.000320665114404393	0.000274601198072622	0.000232013391563767	0.000193214116316576	0.000158398484391887	0.000127647911285452	0.000100937311814561	7.81454908081685e-05	5.90682416599762e-05	4.343358586569e-05	3.09185277965318e-05	2.11666627635818e-05	1.3805963732807e-05	8.46608289692696e-06	4.79453795552232e-06	2.47120790780841e-06	1.22063724270438e-06
-0.955357142857143	-0.955357142857143	0.000341012871717227	0.000363424500243516	0.000391286137642185	0.000423996896806869	0.000460786518138131	0.00050074217294497	0.000542839200561203	0.000585974670365622	0.000629002610165546	0.000670769729876175	0.000710150493385986	0.000746080450138356	0.000777586828472049	0.00080381551144188	0.000824053658214473	0.00083774739512157	0.000844514174533106	0.000844149581098332	0.000836628547733246	0.00082210112224373	0.000800883094183976	0.000773441945415251	0.000740378722395791	0.000702406539755201	0.000660326510256584	0.000615001953784144	0.000567331766403663	0.000518223829665528	0.000468569310926608	0.00041921864921922	0.000370959940574604	0.000324500334921258	0.000280450937542191	0.000239315575883106	0.00020148365188132	0.000167227155735906	0.000136701773987944	0.000109951887617192	8.69191289972679e-05	6.74540539774973e-05	5.13303905259592e-05	3.82612510846505e-05	2.79166441380534e-05	1.99415927871804e-05	1.39741648463061e-05	9.66273982029508e-06	6.68188196272634e-06	4.7462536007592e-06
-0.946428571428571	-0.946428571428571	0.000196080101899163	0.000210631860489877	0.000232533972267044	0.000261255297892435	0.000296053930111626	0.000336004492022903	0.000380030334796018	0.000426939460432561	0.000475462924671994	0.000524294444550452	0.000572129944108571	0.000617705818843105	0.000659834782126215	0.000697438271401011	0.000729574534060402	0.000755461677375803	0.000774495147971031	0.000786259298086506	0.00079053289204121	0.000787288600692044	0.000776686718348765	0.00075906350995541	0.000734914751379538	0.00070487515803765	0.000669694503319739	0.000630211305752445	0.00058732501091488	0.000541967610142839	0.000495075623365564	0.000447563329312832	0.000400298055004896	0.000354078240900388	0.000309614882032446	0.000267516813184145	0.000228280162336574	0.000192282146226145	0.000159779229935963	0.000130909524022968	0.000105699152534222	8.40721978127625e-05	6.58637171553291e-05	5.08352354642971e-05	3.86920496243768e-05	2.91016362394134e-05	2.17124355639984e-05	1.6172291092031e-05	1.21458556139391e-05	9.33032911942022e-06
-0.9375	-0.9375	8.23367274762106e-05	9.24691291206627e-05	0.000111921565520169	0.000140192609673421	0.000176526913157095	0.000219943694385201	0.000269271108228762	0.000323185245169669	0.000380252416914237	0.00043897333690953	0.000497827798593494	0.000555318490312004	0.000610012661295784	0.000660580464453438	0.000705828944578224	0.000744730809645661	0.000776447312317316	0.000800344772233799	0.0008160044806011	0.000823225940323884	0.000822023601049553	0.000812617442832156	0.000795417939103664	0.000771006084327253	0.000740109299991718	0.000703574131293654	0.000662336713745739	0.000617392022883611	0.000569762921110022	0.000520469984431943	0.000470503030310847	0.000420795178853947	0.000372200166710372	0.000325473500550348	0.000281257889662328	0.000240073240124088	0.000202311331499012	0.000168235136406341	0.000137982588792332	0.000111574463156643	8.89258987752248e-05	6.98609939305843e-05	5.41298084354287e-05	4.14270506565639e-05	3.14116893053393e-05	2.3726721076667e-05	1.80183425240077e-05	1.39538172295701e-05
-0.928571428571428	-0.928571428571428	1.48472478464909e-05	2.53910576195018e-05	4.72529705795035e-05	7.99067569902117e-05	0.000122527941435441	0.000174024372421974	0.000233073656619823	0.000298166114155792	0.000367651799700857	0.000439790068269653	0.000512800145186885	0.000584911185720517	0.000654410379287294	0.000719687762550298	0.000779276550722762	0.000831887971618163	0.000876439786353832	0.000912077897488756	0.000938190672786408	0.000954415843647921	0.00096064006455918	0.000956991436933384	0.000943825501293415	0.000921705380273204	0.00089137690668491	0.000853739692094055	0.000809815179191903	0.000760712774061834	0.000707595171627577	0.000651643969670622	0.000594026615399798	0.000535865646224315	0.000478211076586386	0.000422016649675403	0.000368120521412503	0.000317230779551967	0.000269916028663146	0.000226601097801987	0.000187567757443866	0.000152960171069209	0.000122794659597084	9.69732280199394e-05	7.53001967920588e-05	5.75011986677376e-05	4.32437468143341e-05	3.21585532740591e-05	2.38607784237406e-05	1.79704212745651e-05
-0.919642857142857	-0.919642857142857	7.10903997574075e-06	2.41785041911697e-05	5.45498747317832e-05	9.76043468112329e-05	0.000152380055535306	0.000217605791143142	0.000291742547373041	0.000373031451182078	0.000459546490628057	0.000549250375475101	0.000640051832898571	0.00072986265797862	0.000816652903521832	0.000898502702863869	0.000973649368225644	0.00104052859043559	0.00109780877706317	0.00114441779826237	0.00117956165550817	0.00120273484033184	0.00121372240056323	0.0012125939731565	0.00119969026855623	0.0011756026955465	0.00114114699222533	0.00109733187372283	0.0010453238171615	0.000986409176903894	0.000921954857289027	0.000853368765945836	0.000782061229661264	0.000709408479026829	0.000636719201033396	0.000565205024634245	0.000495955647974102	0.00042991914295747	0.000367887788947394	0.000310489598672716	0.000258185511902678	0.000211272051957266	0.000169889072132888	0.000134032068583614	0.000103568407391417	7.82567099837823e-05	5.77685653372504e-05	4.1711691225971e-05	2.96536508475884e-05	2.11452452233458e-05
-0.910714285714286	-0.910714285714286	7.01186171357353e-05	0.000100919420071543	0.000146949049338674	0.00020741710305667	0.000281145573032481	0.000366606909287441	0.000461970854300589	0.000565158469063784	0.000673901622914206	0.000785806121715051	0.000898416605543227	0.00100928135731214	0.00111601522590297	0.00121635897817452	0.00130823354915179	0.00138978785310393	0.001459439043512	0.00151590435975916	0.00155822396490305	0.00158577445399356	0.00159827298792682	0.00159577227582974	0.00157864688192743	0.00154757156387369	0.00150349255255609	0.00144759285333377	0.00138125278154147	0.00130600703810203	0.00122349968268415	0.0011354383717337	0.0010435491978487	0.000949533397494667	0.000855027089193907	0.000761565068264543	0.000670549521949959	0.00058322434603563	0.000500655546935673	0.000423718008155891	0.000353088693487137	0.000289246157612745	0.000232476044074096	0.000182882076287386	0.000140401894453765	0.000104826963884472	7.58256817111755e-05	5.29687414393822e-05	3.57557795800119e-05	2.36423258778529e-05
-0.901785714285714	-0.901785714285714	0.000211571595465535	0.000264129945350615	0.000333746257961444	0.000419370991117197	0.0005195235341861	0.000632335922167153	0.000755606206608459	0.000886859760551333	0.00102341662723413	0.00116246291137168	0.00130112415902128	0.00143653867728325	0.00156592880667862	0.00168666827379006	0.00179634391502842	0.00189281026833975	0.00197423577138881	0.0020391395745045	0.0020864182661156	0.00211536210886171	0.00212566068726189	0.00211739816414876	0.00209103862481792	0.00204740224741343	0.00198763326871265	0.00191316091043065	0.00182565458782425	0.00172697483637612	0.00161912146163569	0.00150418044118816	0.00138427108685018	0.00126149491147305	0.00113788754128801	0.00101537487575321	0.000895734527484716	0.000780563380962402	0.000671251896748498	0.000568965564760331	0.000474633682669578	0.000388945410672889	0.000312352838346698	0.000245080599262758	0.000187141390074011	0.00013835659767622	9.83811146969404e-05	6.6731332846147e-05	4.28152474015588e-05	2.59635850198006e-05
-0.892857142857143	-0.892857142857143	0.000435250672378745	0.000518074994603182	0.000619650977617497	0.00073857721951283	0.000872979720705646	0.00102056259424317	0.00117866925309052	0.00134435218787076	0.00151444926546421	0.0016856643563732	0.00185465003869302	0.00201809012901762	0.0021727798540513	0.0023157015978589	0.00244409433381704	0.00255551507132797	0.00264789090797325	0.00271956056983963	0.0027693046373873	0.00279636398217919	0.00280044627162814	0.00278172072534418	0.00274080161875205	0.00267872131909313	0.00259689389826052	0.00249707058970552	0.00238128853765394	0.00225181442214749	0.00211108463044025	0.00196164368292598	0.00180608261037591	0.00164697892054587	0.00148683968919087	0.00132804916742239	0.00117282211941845	0.00102316389787463	0.000880838036061497	0.00074734189218136	0.000623890631382644	0.00051140958079022	0.000410534750537098	0.000321621085909581	0.000244757808611912	0.000179790024304873	0.000126345623542512	8.38663875536461e-05	5.16421314055171e-05	2.88466762010238e-05
-0.883928571428571	-0.883928571428571	0.000740643347826226	0.000862334601049457	0.00100430265491593	0.0011647001726125	0.00134116847773264	0.00153089659823619	0.00173069152371096	0.00193705760768825	0.00214628285010811	0.00235452966316716	0.0025579276588321	0.00275266599853411	0.00293508291341585	0.00310175013368071	0.00324955015316626	0.00337574449384885	0.00347803141695178	0.00355459184402298	0.00360412259336338	0.00362585639462832	0.00361956850720034	0.00358557012602697	0.00352468910237897	0.00343823882737301	0.00332797641493565	0.00319605157104348	0.00304494774167875	0.00287741728848859	0.00269641254559944	0.00250501466191368	0.00230636213053157	0.0021035808522279	0.00189971747612039	0.00169767761205179	0.00150017032118595	0.00130966007027887	0.00112832708819179	0.000958036798179264	0.000800318724340827	0.000656354993481118	0.000526978282438207	0.000412678803288223	0.000313619681705702	0.00022965987336236	0.00016038358485404	0.000105135023457954	6.30571970740823e-05	3.31334238028538e-05
-0.875	-0.875	0.00112281577326124	0.00129164609915497	0.00148208220977365	0.00169173952801198	0.00191768701324563	0.00215651580848053	0.00240441973770131	0.00265728538713361	0.00291078929617312	0.00316049964495141	0.00340197975823391	0.00363089074994874	0.00384309070756796	0.00403472795738895	0.00420232615535043	0.00434285920666148	0.00445381432317404	0.00453324187093346	0.00457979103170901	0.00459273069099925	0.00457195536023848	0.00451797633196241	0.00443189864312765	0.00431538477384287	0.00417060632755805	0.00400018521647023	0.00380712610603282	0.0035947420499391	0.00336657536828157	0.00312631588488342	0.002877718644805	0.00262452318110985	0.00237037629402946	0.00211876015001394	0.00187292730839261	0.0016358440461733	0.00141014308443994	0.00119808653106725	0.00100153955266016	0.000821954982495011	0.000660368769438689	0.000517405883653666	0.000393296026096246	0.000287898247335434	0.000200733373058498	0.000131022963676534	7.77334073689746e-05	3.96236620827484e-05
-0.866071428571429	-0.866071428571429	0.00157255209490919	0.00179603410807584	0.0020422333084921	0.00230814358197644	0.00259018162219347	0.00288426632357269	0.00318591054813446	0.00349032278813002	0.00379251602963391	0.0040874209791347	0.0043700007482373	0.00463536410124624	0.00487887445503312	0.00509625197663646	0.00528366634609399	0.00543781803300877	0.00555600626680156	0.00563618225281507	0.00567698658881891	0.00567777025781623	0.00563859900188278	0.00556024130660392	0.00544414063537464	0.00529237293687834	0.00510759079784423	0.00489295591822895	0.00465206184015173	0.00438884905962893	0.00410751478743975	0.00381241970006207	0.0035079940330424	0.00319864531862392	0.00288866995982452	0.00258217066884321	0.00228298158447919	0.00199460262817016	0.00172014436927303	0.00146228435603774	0.00122323553855961	0.00100472707325195	0.000807997464419451	0.00063379967638645	0.000482417547839561	0.000353692566295178	0.000247059821636838	0.000161591759075464	9.6048197981484e-05	4.89309767683295e-05
-0.857142857142857	-0.857142857142857	0.00207675116920734	0.00236122149934478	0.00266928788568217	0.00299724953741568	0.0033408028333982	0.00369513241968789	0.00405501508013209	0.00441493367966871	0.00476919825711277	0.00511207119949806	0.0054378933661536	0.00574120804804805	0.00601687974482792	0.00626020491464379	0.0064670120946042	0.00663374909507332	0.00675755533005843	0.00683631774837763	0.00686870926494351	0.0068542090464722	0.00679310446902745	0.00668647502382943	0.00653615889082154	0.00634470331535167	0.0061153003016729	0.00585170946867539	0.00555817019060806	0.00523930536241276	0.00490001928127788	0.00454539222054287	0.00418057428841775	0.00381068111322774	0.00344069378192472	0.00307536528395716	0.00271913548428911	0.00237605637474972	0.00204972904039773	0.00174325343645504	0.00145919171141119	0.00119954544322026	0.000965746788195425	0.000758663186064874	0.000578614928957937	0.000425404595325245	0.00029835707944306	0.000196368719504832	0.000117963847321882	6.13569538587155e-05
-0.848214285714286	-0.848214285714286	0.00261905578379698	0.00296929638601405	0.00334377087252691	0.00373802564739662	0.00414698432312839	0.00456505124618494	0.00498622806153761	0.00540424038737027	0.00581267144474586	0.00620509934346987	0.00657523466718617	0.00691705502831357	0.00722493337493579	0.00749375702319364	0.00771903465407204	0.00789698884486135	0.00802463209353165	0.0080998247279805	0.00812131355976081	0.0080887506309187	0.00800269190006334	0.00786457620682489	0.00767668532983002	0.00744208640028935	0.00716455834025655	0.00684850435183069	0.00649885278275052	0.00612094892836051	0.00572044049501831	0.00530315954278111	0.0048750037447293	0.00444181974758211	0.0040092912962386	0.00358283459821638	0.00316750315895429	0.0027679040232996	0.00238812702110551	0.00203168824552591	0.00170148860175711	0.00139978786242309	0.00112819426436422	0.000887669290843457	0.000678546913178437	0.000500566225791948	0.000352916106872005	0.000234290280237225	0.000142950948211711	7.67990144055259e-05
-0.839285714285714	-0.839285714285714	0.00318067465845646	0.00359959388679858	0.00404314140321846	0.0045060710529913	0.00498250006054543	0.00546602542638778	0.00594985349062217	0.00642693950393483	0.00689013382000688	0.00733233118353389	0.00774661953804045	0.00812642481778234	0.00846564831621311	0.00875879343548739	0.00900107891090302	0.00918853596274675	0.00931808724572564	0.00938760593165539	0.00939595376187491	0.0093429974287514	0.0092296031770334	0.00905761004207219	0.0088297826497661	0.00854974497986122	0.00822189692833646	0.00785131588566451	0.00744364586696715	0.00700497698041457	0.00654171819649856	0.00606046647989682	0.00556787536645926	0.00507052601136182	0.00457480360366256	0.00408678184221254	0.00361211790470027	0.00315596002363856	0.00272286941970763	0.00231675794442298	0.00194084236168304	0.00159761576285153	0.00128883617420827	0.00101553199020104	0.000778023461762878	0.000575959096034582	0.000408365491100176	0.000273708844479913	0.00016996614334519	9.47038723463001e-05
-0.830357142857143	-0.830357142857143	0.00374134551487461	0.0042297380770572	0.00474291309129307	0.00527481316394641	0.0058187368881559	0.00636746824100275	0.00691341913454734	0.00744878173480335	0.00796568693793038	0.00845636525948592	0.0089133063530947	0.00932941342954918	0.00969814899392032	0.0100136685521693	0.0102709392532576	0.0104658408191083	0.0105952465624841	0.0106570827899682	0.0106503654206905	0.0105752132073694	0.0104328375103868	0.0102255091336744	0.00995650326920832	0.00963002410162728	0.00925111108367497	0.00882552929593453	0.00835964664138588	0.00786030088921358	0.00733465976755677	0.00679007740816283	0.00623395046598561	0.00567357717462452	0.00511602245720062	0.0045679919968734	0.0040357178886012	0.00352485815244303	0.00304041199855461	0.00258665230599492	0.00216707632325411	0.00178437513021046	0.00144042193131975	0.00113627879031955	0.000872220979161393	0.000647777709007199	0.000461787648598622	0.000312467323457591	0.000197490235009479	0.000114074346972015
-0.821428571428571	-0.821428571428571	0.00428037915988749	0.00483677999472776	0.00541788523612506	0.00601683053264224	0.006626106706286	0.00723770194081899	0.0078432569727306	0.00843422968093561	0.00900206525122996	0.00953836796677157	0.0100350706488966	0.0104845978434414	0.0108800190139498	0.0112151882598245	0.0114848674174971	0.0116848298168447	0.0118119424423855	0.0118642247767282	0.0118408831686836	0.0117423201558857	0.0115701187668378	0.0113270024150695	0.0110167715639919	0.0106442188712284	0.0102150250029087	0.00973563773025897	0.00921313727310274	0.00865509112978221	0.00806940182480513	0.00746415111066888	0.00684744417755575	0.00622725735491751	0.0056112926355776	0.00500684212116502	0.00442066518467043	0.0038588807806012	0.0033268769159746	0.00282923883774729	0.00236969700658772	0.0019510954260073	0.00157538039277838	0.00124360924209213	0.000955978191334831	0.000711867951132284	0.000509905381752126	0.000348039136008595	0.000223626953841539	0.000133532064349507
-0.8125	-0.8125	0.00477772032126522	0.00539836240028946	0.00604341069224976	0.00670522209865572	0.00737551443264298	0.00804552084079186	0.00870615694332521	0.00934819688500266	0.00996245427617016	0.0105399638894123	0.0110721599644841	0.0115510470624894	0.0119693595968912	0.0123207064486834	0.0125996974383987	0.012802048868944	0.0129246658590597	0.0129656997444725	0.0129245794183282	0.0128020160992314	0.0125999816386955	0.0123216610945489	0.0119713808877137	0.0115545144124141	0.0110773674710321	0.0105470463426985	0.00997131165922226	0.00935842154502146	0.00871696767338092	0.00805570799598416	0.00738339991494088	0.00670863758752552	0.00603969688691244	0.00538439129288693	0.00474994166238256	0.00414286244008943	0.0035688664251592	0.00303278972328372	0.00253853799711342	0.00208905459561312	0.00168631060820761	0.00133131636594495	0.00102415341236898	0.000764025503450423	0.000549326779721015	0.000377724894202553	0.0002462565846839	0.000151432954405973
-0.803571428571429	-0.803571428571429	0.00521496110630507	0.00589384145800427	0.00659662493755136	0.00731494182409053	0.00803979540049261	0.00876172770531432	0.00947099759468616	0.0101577671222489	0.0108122920417711	0.0114251121355575	0.0119872370744315	0.0124903236215436	0.0129268401995146	0.0132902151429347	0.013574965348109	0.0137768024991104	0.013892714581746	0.0139210209814399	0.0138614000825783	0.0137148889299934	0.0134838551619989	0.0131719420627474	0.0127839881940385	0.0123259236382644	0.011804645401269	0.011227874974361	0.0106040014281927	0.00994191369937701	0.00925082592746464	0.00854009980154324	0.00781906788094191	0.00709686176451606	0.00638224880127916	0.00568348076756695	0.00500815759036682	0.00436310878269189	0.00375429478627713	0.0031867299020524	0.00266442794335871	0.00219037118484535	0.00176650261573304	0.0013937409537911	0.00107201734955313	0.000800332221693831	0.000576830225619512	0.000398890978210567	0.000263232850603105	0.000166026904308628
-0.794642857142857	-0.794642857142857	0.00557624731256787	0.00630529954776839	0.00705756459338905	0.00782402112764072	0.00859503891691338	0.0093605546651304	0.0101102596525079	0.0108337950121752	0.0115209503008805	0.0121618609323346	0.0127472000606718	0.0132683606263954	0.0137176235047391	0.0140883080207581	0.0143749015084092	0.0145731650819494	0.0146802133448203	0.0146945663698545	0.0146161729299706	0.0144464046245202	0.0141880212166895	0.0138451081554135	0.0134229878851308	0.0129281071331964	0.0123679028938972	0.0117506502873342	0.0110852958503646	0.0103812801068493	0.00964835345945372	0.00889638954146357	0.00813520016328018	0.00737435588575598	0.00662301605507096	0.00588977184754565	0.0051825055058899	0.00450826851108616	0.00387318093822397	0.00328235370328396	0.00273983483522148	0.00224858031842099	0.00181044945958753	0.00142622415513208	0.00109565088426007	0.000817503742536223	0.00058966637267943	0.000409230254209168	0.000272606490004251	0.000175647982550089
-0.785714285714286	-0.785714285714286	0.00584902600654939	0.00661839165547918	0.00741011192725397	0.0082146098299918	0.00902172302357769	0.00982088823367225	0.0106013368374224	0.0113522973386565	0.012063200270908	0.0127238809937404	0.0133247758833609	0.0138571075615396	0.0143130550538246	0.0146859051128003	0.0149701813761023	0.0151617485412764	0.0152578893176402	0.015257352544762	0.0151603715324682	0.0149686523620564	0.0146853325758459	0.014314911355571	0.0138631529330887	0.0133369655739655	0.0127442590114812	0.0120937836728185	0.0113949554199448	0.0106576698163818	0.00989211012147541	0.00910855330224049	0.00831717833822664	0.00752788097860641	0.00675009889681154	0.00599265088293328	0.00526359332636595	0.00457009678139469	0.00391834488887697	0.00331345736146549	0.002759438142583	0.00225914923580358	0.0018143100868528	0.0014255218003469	0.00109231490231406	0.000813218831193212	0.000585850866816636	0.000407021799691101	0.000272855310688859	0.00017891778098328
-0.776785714285714	-0.776785714285714	0.00602459414327124	0.00682297956730826	0.00764271404951732	0.00847377888956436	0.00930559843477534	0.0101272312673886	0.0109275718657999	0.0116955583596656	0.0124203818332417	0.0130916925737773	0.0136997987137423	0.0142358528760396	0.0146920226962867	0.0150616414593345	0.01533933553953	0.0155211258647486	0.0156045012198977	0.015588461851812	0.0154735325183781	0.015261744823696	0.0149565893810328	0.0145629390292517	0.0140869449797384	0.0135359083739433	0.0129181302721143	0.0122427435588587	0.0115195306300403	0.0107587310095944	0.00997084322795581	0.00916642537232831	0.00835589869198672	0.00754935851086755	0.00675639646908802	0.0059859377914355	0.00524609687322988	0.00454405399324242	0.00388595542223507	0.00327683860821997	0.00272058350079404	0.00221989044255556	0.00177628442154119	0.0013901448605142	0.0010607595318686	0.000786400644989043	0.000564420668892906	0.000391365038005526	0.000263098552202348	0.000174942030889788
-0.767857142857143	-0.767857142857143	0.00609842166817077	0.00691352252500724	0.00774884069222959	0.00859404410622086	0.0094382762217544	0.0102703519740343	0.0110789634558616	0.0118528908675625	0.0125812141465341	0.0132535206410864	0.0138601042610498	0.0143921517140302	0.014841911717144	0.0152028434528827	0.0154697410053322	0.0156388310579648	0.015707841743393	0.0156760411939791	0.0155442450339859	0.0153147927621698	0.0149914936811374	0.0145795437192251	0.0140854151454467	0.0135167217824148	0.0128820628616291	0.0121908491273378	0.0114531151685404	0.0106793222350375	0.00988015596669137	0.00906632353171714	0.00824835462910162	0.00743641066398543	0.00664010615754817	0.00586834611156881	0.00512918262166182	0.00442969353351824	0.00377588537635469	0.00317262220162701	0.00262358131835169	0.00213123626515809	0.00169686670972931	0.00132059433461646	0.00100144316994532	0.000737422282669845	0.000525628241790519	0.000362364360674367	0.000243273380657334	0.000163480011657992
-0.758928571428571	-0.758928571428571	0.00607023752628714	0.00688920904163603	0.00772716154017653	0.00857358806801331	0.00941749289403243	0.0102475901010395	0.0110525110918596	0.0118210165434805	0.0125422082065901	0.0132057359207011	0.0138019952976165	0.0143223117166816	0.0147591065698231	0.0151060420859105	0.0153581415431919	0.0155118822339558	0.0155652591637471	0.0155178181334405	0.0153706575500841	0.0151263990247025	0.0147891275248989	0.0143643025398777	0.0138586423687216	0.0132799842436259	0.0126371235338859	0.0119396357310159	0.0111976852797322	0.0104218255852252	0.00962279468822439	0.00881131115251606	0.00799787465418607	0.00719257560002851	0.00640491783901913	0.00564365817274527	0.00491666592776655	0.00423080533666347	0.00359184289837224	0.00300438126705769	0.00247182056800957	0.00199634737522967	0.00157895092505953	0.00121946549969114	0.000916637309357365	0.000668213647019334	0.000471051597639646	0.000321243167102033	0.00021425336293937	0.00014506751745389
-0.75	-0.75	0.00594388224470392	0.00675383110477985	0.00758144188194723	0.00841617665852963	0.00924704678252	0.0100628118604044	0.0108521868436652	0.0116040527561252	0.0123076664885591	0.0129528650740876	0.0135302599537163	0.0140314169442043	0.0144490179258018	0.0147770006682539	0.0150106737004095	0.015146803690198	0.0151836734241703	0.0151211091442114	0.0149604766972323	0.0147046466646814	0.0143579293452923	0.0139259811494314	0.0134156846100726	0.0128350048081424	0.0121928255344089	0.0114987689536447	0.0107630028889012	0.00999604009612686	0.00920853404628998	0.00841107577051053	0.00761399625307203	0.00682717867990505	0.00605988457118015	0.00532059745352231	0.00461688726986909	0.00395529819501033	0.00334126193598282	0.00277903796375175	0.00227168146199858	0.0018210391069441	0.00142777212571964	0.00109140543634579	0.000810401065685312	0.00058225348751929	0.000403604034413216	0.000270371125767576	0.000177892729800499	0.000121077246311794
-0.741071428571429	-0.741071428571429	0.00572694520973682	0.00651541788235868	0.00732017265589851	0.00813078514553319	0.00893641969558114	0.00972602653335676	0.0104885461941	0.0112131168167681	0.0118892798042939	0.0125071793421065	0.013057751376006	0.0135328978629465	0.0139256424213245	0.0142302639138941	0.0144424049869371	0.0145591531522075	0.0145790926199613	0.0145023257571149	0.0143304637381014	0.0140665866604917	0.0137151740957206	0.0132820077203071	0.0127740483082744	0.0121992899455879	0.0115665948381936	0.0108855125142719	0.0101660875582637	0.00941866025104659	0.00865366462179912	0.00788142843971419	0.00711197958765187	0.00635486306760667	0.00561897259472058	0.00491240035021468	0.00424230799406782	0.00361482149761312	0.00303495175825736	0.0025065423184355	0.00203224484485328	0.00161352234877454	0.00125067946043983	0.000942918427227474	0.000688418901739382	0.000484439037342709	0.000327434928067073	0.000213195028564978	0.000136985877409115	9.37052303126331e-05
-0.732142857142857	-0.732142857142857	0.00543021747650841	0.00618566024880985	0.00695596664633019	0.00773096601031483	0.008500116385969	0.00925269765202577	0.00997801111621379	0.0106655812664436	0.0113053552751089	0.0118878958657192	0.0124045632676982	0.0128476822045268	0.0132106901778342	0.0134882637183834	0.0136764197647133	0.0137725898899171	0.0137756657132976	0.0136860144916019	0.0135054645682414	0.0132372610517119	0.0128859927793848	0.0124574922831646	0.0119587110929812	0.0113975732774704	0.0107828106146524	0.0101237831968134	0.00943028959307297	0.00871237091248862	0.0079801132247595	0.00724345280200459	0.00651198854378588	0.00579480574131101	0.00510031503099033	0.00443610999015258	0.00380884634893134	0.00322414524434297	0.00268652233931166	0.0021993439861386	0.00176481094689214	0.00138396950918944	0.00105674917172714	0.000782025436255718	0.000557705647288553	0.000380835282349941	0.000247721627133224	0.00015407138284385	9.51384563919155e-05	6.58779847633086e-05
-0.723214285714286	-0.723214285714286	0.00506700112542357	0.00577916907170743	0.00650476564952151	0.00723400516908238	0.00795677026044287	0.00866279891462643	0.00934187722001119	0.00998403360908569	0.0105797303509329	0.0111200480465075	0.0115968590073563	0.012002985621745	0.0123323401305087	0.0125800426412298	0.012742514694188	0.0128175462455081	0.0128043345388733	0.0127034939824585	0.0125170368166926	0.0122483250347124	0.0119019946843095	0.011483854321333	0.0110007599840279	0.010460469600767	0.00987148021658383	0.00924285181503864	0.00858402181150948	0.00790461449453169	0.00721424978832872	0.0065223556998231	0.00583798869750215	0.00516966605052873	0.00452521384002528	0.0039116339485733	0.00333499284896758	0.00280033446144789	0.00231161874397657	0.00187168703793527	0.00148225452809818	0.00114392950763047	0.000856258482964759	0.000617795526177784	0.000426193699598059	0.00027831585332189	0.000170361644048312	9.80072542351698e-05	5.65540129425759e-05	4.10819403987377e-05
-0.714285714285714	-0.714285714285714	0.00465232322386013	0.00531261855492519	0.00598491309985191	0.00665992421414755	0.00732807602661258	0.0079796785094398	0.00860511152236003	0.0091950098034853	0.00974044481103325	0.0102330993497659	0.0106654310440346	0.0110308209435959	0.0113237038641985	0.011539677465321	0.0116755875431527	0.0117295875567592	0.0117011709964494	0.0115911758313744	0.0114017609229993	0.0111363549463377	0.0107995790054905	0.0103971447480642	0.00993573035899417	0.00942283733370926	0.00886663138034315	0.00827577116943816	0.00765922892791124	0.0070261070548393	0.00638545501519218	0.00574609074190051	0.00511643064713138	0.0045043321135374	0.00391695201127398	0.00336062437490294	0.00284075988628143	0.00236176925749062	0.00192701200574181	0.00153877147524094	0.00119825630531643	0.000905627886314219	0.000660052701479418	0.000459777840533555	0.000302227404376531	0.000184117014549311	0.000101583208473709	5.03241528331813e-05	2.57478513937393e-05	2.31238663157156e-05
-0.705357142857143	-0.705357142857143	0.00420210600997283	0.00480383058931251	0.00541615240498888	0.00603039316276054	0.00663761792034612	0.00722880453791664	0.00779501744320864	0.00832758186983474	0.00881825466863712	0.00925938782744115	0.009644080964536	0.00996631928344732	0.0102210937865044	0.0104045009354876	0.0105138194102879	0.0105475621401196	0.0105055023538471	0.0103886730025157	0.0101993395333357	0.00994094662463384	0.00961804010993911	0.00923616591086014	0.00880174834777229	0.00832195069059044	0.00780452123641289	0.00725762854562723	0.00668968972418489	0.00610919580040936	0.00552453830553833	0.00494384112637593	0.00437480155669931	0.00382454423475711	0.00329949132315071	0.00280525187280728	0.00234653282499607	0.00192707355667215	0.00154960527870489	0.00121583596885311	0.000926460877619832	0.000681198001734839	0.000478847293362002	0.000317371779194498	0.000193998217541256	0.000105334437264452	4.75000923591686e-05	1.62672405298236e-05	7.2069215939059e-06	1.58377778194516e-05
-0.696428571428571	-0.696428571428571	0.00373234489519365	0.00427085685387061	0.0048186128555986	0.00536762064562609	0.00590966542353226	0.00643646830211155	0.00693984849267973	0.00741188558523716	0.00784507824122791	0.00823249565586448	0.00856791827632065	0.00884596447939442	0.00906220021307741	0.00921322898420669	0.00929676002033595	0.00931165293761232	0.00925793779565766	0.00913681000180635	0.00895060012617154	0.00870271929092585	0.00839758138671863	0.00804050393131771	0.00763758990594986	0.00719559336996714	0.00672177205225017	0.00622373043767938	0.00570925710049526	0.00518616017702785	0.00466210491404749	0.00414445717428676	0.00364013662844392	0.00315548311665458	0.00269613932790437	0.00226695253134736	0.00187189760928902	0.00151402309982996	0.00119542137152468	0.000917223437754973	0.000679618290525004	0.000481896008129401	0.000322513284691406	0.000199179457544524	0.000108960585628816	4.83986720534606e-05	1.36427387162785e-05	5.88160442088759e-07	5.02045840819165e-06	2.27596431880324e-05
-0.6875	-0.6875	0.00325834244500549	0.00373111245313762	0.00421184251285081	0.00469328650832983	0.00516800692798574	0.00562852126732272	0.0060674516476636	0.00647767424803871	0.0068524651031018	0.00718563886074718	0.00747167721934077	0.00770584397410542	0.00788428389097826	0.00800410298783665	0.00806342822904648	0.00806144511972191	0.00799841220926849	0.0078756520668321	0.00769551886039905	0.00746134324212078	0.00717735580040915	0.00684859087008675	0.00648077298156699	0.00608018866579764	0.0056535467019254	0.00520783018931921	0.00475014403658875	0.00428756158151985	0.00382697408366195	0.00337494676428809	0.00293758490769359	0.00252041328684304	0.00212827184111548	0.00176523012246986	0.00143452254892364	0.00113850597275638	0.000878640498748166	0.000655493889609839	0.00046876928689383	0.000317355371793656	0.000199397507011017	0.00011238785350314	5.32719587808568e-05	1.85688796386982e-05	4.50154330868702e-06	7.1337766944366e-06	2.25102510622892e-05	4.6795504481457e-05
-0.678571428571429	-0.678571428571429	0.00279404004076932	0.00320060854065238	0.00361394127913517	0.00402757575113291	0.00443488591101819	0.00482921578112156	0.00520401584651322	0.00555297907605608	0.00587017336973825	0.00615016727261525	0.00638814591653383	0.00658001435027264	0.00672248569282282	0.00681315188722905	0.0068505352358125	0.00683411935209385	0.00676435865924606	0.00664266608715622	0.00647137915700192	0.00625370517993879	0.00599364682115463	0.00569590977844424	0.00536579478241903	0.00500907653119843	0.0046318725148865	0.00424050495480182	0.00384135927159814	0.00344074259940976	0.00304474587650785	0.00265911296550135	0.00228912008907072	0.00193946861415472	0.00161419388427803	0.00131659239432356	0.00104916913449396	0.000813606412162323	0.000610754904899539	0.000440647119386689	0.000302532844106116	0.000194935603915607	0.000115728567049756	6.22278344962484e-05	3.13005719440962e-05	1.94850382493654e-05	2.31192326956597e-05	3.8474635453847e-05	6.18913586531604e-05	8.99109641203952e-05
-0.669642857142857	-0.669642857142857	0.00235148004271174	0.00269332225580267	0.00304083801188874	0.00338836317851762	0.00373009443769802	0.00406020969322149	0.004372990916074	0.00466294651915629	0.00492493031525292	0.00515425415008394	0.00534679141562878	0.00549906883601608	0.00560834417541326	0.0056726678388929	0.00569092671575863	0.00566286904121497	0.0055891095160824	0.00547111441386386	0.0053111669073782	0.00511231335037763	0.00487829173985707	0.00461344404910407	0.00432261454740109	0.00401103659800834	0.00368421074113178	0.00334777711400208	0.00300738542867165	0.00266856581434695	0.0023366038317941	0.00201642288159713	0.00171247705709909	0.00142865724027747	0.00116821291035698	0.000933691738482534	0.000726898586982307	0.00054887503001888	0.000399899976487879	0.000279511419655051	0.000186548775682111	0.000119214719646113	7.51548975925349e-05	5.15534007923364e-05	4.52414470601499e-05	5.28163358811944e-05	7.07674397884321e-05	9.56057726859505e-05	0.000123993543297462	0.000152870063011775
-0.660714285714286	-0.660714285714286	0.00194042070570902	0.00222073115409432	0.00250574382944212	0.00279058587018	0.00307026601170934	0.00333978170990582	0.0035942284335912	0.00382890847180591	0.00403943656547348	0.00422183970674966	0.00437264855339155	0.00448897807836995	0.00456859531329618	0.00460997234282949	0.00461232305914156	0.0045756225822534	0.00450060868378769	0.00438876500745368	0.00424228634763224	0.00406402671547014	0.00385743137744322	0.00362645448207284	0.00337546428451965	0.00310913832508243	0.0028323512062666	0.00255005783552459	0.00226717515013498	0.00198846541196187	0.00171842415003098	0.00146117573711346	0.00122037941414654	0.00099914832684265	0.000799983817857979	0.000624726833008202	0.000474527860644419	0.000349836340426602	0.000250409963651758	0.000175343755297705	0.00012311829196832	9.16658841918192e-05	7.84530501585077e-05	8.05771446426409e-05	9.48745943491385e-05	0.00011803784088038	0.000146737815035471	0.00017774856953647	0.000208070587782372	0.00023504926788886
-0.651785714285714	-0.651785714285714	0.00156811467167659	0.0017915270095601	0.00201880059458261	0.00224582657406581	0.00246839495442173	0.00268228866288802	0.00288337958350111	0.00306772416625988	0.0032316561717063	0.00337187414111291	0.00348552127566145	0.00357025556517868	0.00362430822513972	0.00364652877499429	0.00363641541502954	0.00359412972507677	0.00352049510723076	0.00341697881614667	0.00328565785337871	0.00312916943508338	0.00295064716348621	0.00275364443017589	0.00254204694235812	0.00231997658123697	0.00209168906531079	0.00186146809251189	0.00163351876729086	0.00141186317722145	0.00120024096567824	0.00100201765184772	0.000820103278085609	0.000656883720822382	0.000514166690255135	0.000393144073260584	0.000294371852365336	0.000217768371773007	0.000162631231178621	0.000127672582152288	0.000111072093616524	0.000110546356008373	0.000123433021645195	0.000146787544671281	0.000177490000000062	0.000212359137968537	0.00024827057959641	0.000282275884248758	0.000311719133008292	0.00033434767087241
-0.642857142857143	-0.642857142857143	0.00123925042399316	0.00141151132469162	0.00158692992004275	0.00176211639388234	0.0019335936933753	0.00209787902543355	0.00225156720038755	0.00239141366908092	0.00251441506098569	0.00261788505185851	0.00269952347058274	0.00275747669520622	0.00279038758514699	0.00279743344582141	0.00277835081772554	0.00273344621702918	0.00266359232054376	0.00257020947499538	0.00245523280858809	0.00232106562109148	0.00217052011612393	0.00200674690501346	0.00183315504507441	0.00165332466651087	0.00147091448258942	0.00128956665960162	0.00111281164031853	0.000943975562653463	0.000786092891444949	0.000641826784924401	0.000513399549799616	0.00040253530319949	0.000310416661147407	0.000237656918734651	0.000184288785379699	0.000149770299559812	0.000133008082457411	0.000132397611251734	0.000145879713073235	0.000171012012940978	0.000205053626243574	0.000245060980970491	0.000287992298628883	0.000330817966141318	0.000370633803137728	0.00040477407736	0.000430921050900351	0.000447207855106621
-0.633928571428571	-0.633928571428571	0.000956045448361617	0.00108366298350267	0.00121387488271104	0.00134395073623678	0.00147108369889575	0.001592460152604	0.00170533114883006	0.00180708371461178	0.00189531006420447	0.00196787277126529	0.00202296402463302	0.00205915721357183	0.00207544926357432	0.00207129236768635	0.0020466140255764	0.00200182460663416	0.00193781198646459	0.0018559231594761	0.00175793309430979	0.00164600146358454	0.00152261823456502	0.00139053944267918	0.00125271477543941	0.00111220886100742	0.000972118375036298	0.000835487244324507	0.000705222330404119	0.000584012016202162	0.000474250091818818	0.000377967240538028	0.000296772264577489	0.00023180496482728	0.000183702304779923	0.000152579152609269	0.000138024515079732	0.000139113762212809	0.000154436903099854	0.000182142522495566	0.000219996536990855	0.000265454491026321	0.000315745699060107	0.00036796716270826	0.000419184861735558	0.000466539745416404	0.000507355544667995	0.00053924539251245	0.000560214186036194	0.000568753650249987
-0.625	-0.625	0.000718470710058418	0.000808358022937939	0.000900414842066336	0.000992499363622306	0.00108240137268422	0.0011679009919016	0.0012468291933473	0.00131712838179107	0.00137691131209421	0.00142451660739958	0.00145855919938639	0.00147797411673083	0.00148205220124444	0.0014704665296846	0.00144328855828728	0.00140099328072448	0.0013444529913543	0.00127491956627603	0.00119399550603512	0.00110359431654768	0.00100589112937645	0.000903264769349339	0.000798232757416217	0.000693380980892298	0.000591289963961806	0.000494459821694878	0.000405236075323404	0.000325738541047071	0.000257795476725893	0.000202885079697643	0.000162086275643976	0.000136040525700557	0.000124926111383037	0.000128446040545914	0.000145830360174963	0.00017585327232851	0.000216865038079446	0.000266838231799368	0.000323427486053374	0.000384041457467317	0.000445925357845227	0.000506252043809389	0.000562219352850736	0.000611151123432906	0.000650599149908065	0.000678443206142296	0.00069298622981447	0.000693041795314294
-0.616071428571429	-0.616071428571429	0.000524578992062853	0.000583713128670435	0.000644724074608384	0.000705980399653406	0.000765787884244292	0.000822438411873529	0.000874260649038221	0.000919671030317009	0.000957223515900336	0.000985656583489461	0.00100393595722105	0.00101129166315277	0.0010072481324707	0.000991646247198088	0.000964656434731659	0.000926782161716101	0.000878853448207277	0.000822010312453022	0.000757676356882864	0.000687523008470196	0.000613425222656047	0.00053740974061825	0.000461597246176706	0.000388139992873752	0.000319156656320683	0.000256666305285	0.000202523471909206	0.00015835633295707	0.000125509987629416	0.000104996732434594	9.74550906562994e-05	0.000103119155628067	0.000121799557438355	0.000152877067554233	0.000195309522303603	0.000247652382600767	0.00030809286320085	0.000374497170401942	0.000444469993301884	0.000515425011531428	0.000584664822849886	0.000649468367762708	0.000707183645398819	0.000755323284306099	0.000791660361396072	0.000814321758332154	0.000821876311872866	0.000813415055875041
-0.607142857142857	-0.607142857142857	0.000370905022515137	0.000406018649851879	0.000442837913143424	0.000480159892472185	0.000516722496786666	0.000551244642017189	0.000582468272819288	0.000609200937978012	0.000630357574041743	0.000645000136673276	0.000652373746065206	0.000651938081882007	0.000643392873601699	0.000626696481595624	0.000602076749324998	0.000570033523001426	0.00053133247625454	0.000486990137165427	0.000438250286117136	0.000386552167411216	0.000333491227317556	0.000280773347906287	0.000230163781563621	0.000183432197838319	0.000142295425167752	0.000108359598928099	8.30635090474283e-05	6.76249712659025e-05	6.29920235637871e-05	6.98006723395777e-05	8.83407821993307e-05	0.000118531520884814	0.000159907540647375	0.000211616804476319	0.00027243065659512	0.00034076639934227	0.000414722281773125	0.000492124438666912	0.000570584952252487	0.000647569853294826	0.000720475543607629	0.000786711818653935	0.000843789406137609	0.000889409722956952	0.000921554396023322	0.000938571998295167	0.000939259424412463	0.000922935373267032
-0.598214285714286	-0.598214285714286	0.000252903331788183	0.000270223928803815	0.000289186050881917	0.000308933472981928	0.000328552814477041	0.000347106176682735	0.000363665702838445	0.000377348945381288	0.000387353864331819	0.000392992255796855	0.000393720422772035	0.000389165952247454	0.00037914955254739	0.000363701031137254	0.000343068652901603	0.000317721308119324	0.00028834313300097	0.000255820457788116	0.00022122120139243	0.000185767080176599	0.000150799244209248	0.000117738189499598	8.80390117756906e-05	6.31432590884429e-05	4.44288002362419e-05	3.31592478181557e-05	3.04345537103834e-05	3.71444271329446e-05	5.39262087222514e-05	8.11287670281913e-05	0.00011878386694476	0.000166586294576763	0.000223883813225444	0.000289677775236563	0.0003626349303973	0.000441110660564908	0.000523183540421372	0.000606700784616462	0.000689333801571883	0.000768642743640626	0.000842148631930628	0.000907411351425341	0.000962111567038088	0.00100413441208179	0.0010316526544191	0.00104320695808922	0.00103778083381257	0.00101486791313914
-0.589285714285714	-0.589285714285714	0.000165390391839318	0.000170437590906388	0.00017715173428524	0.000184944910418673	0.000193172847077052	0.000201161163755247	0.000208233640026578	0.000213741541787697	0.00021709298060731	0.000217781246963037	0.000215411058036593	0.000209721695917652	0.000200606082423754	0.00018812494104037	0.000172515332376848	0.000154193013613949	0.000133748260298056	0.000111934995257978	8.96532883936221e-05	6.79255160614132e-05	4.78666928320557e-05	3.06497044226006e-05	1.746637154735e-05	9.48545348778529e-06	7.80885101788176e-06	1.34273852802542e-05	2.71776074963881e-05	4.97011302491017e-05	8.14079619067167e-05	0.000122445270258099	0.000172672899641219	0.00023164681921147	0.000298611491329402	0.000372501922510104	0.00045195590037732	0.000535336635141513	0.000620765720772406	0.000706166017535208	0.000789313742728154	0.000867898749428754	0.000939591683012027	0.00100211644111996	0.00105332613313704	0.00109128054783098	0.00111432299944803	0.00112115433881527	0.00111090189112409	0.00108318111873992
-0.580357142857143	-0.580357142857143	0.000102960582364126	0.000100407959712029	9.96175937564772e-05	0.000100197884111536	0.000101700789543	0.000103642787544637	0.000105527951094404	0.000106872324542864	0.000107228708172675	0.00010621091719974	0.000103516568115385	9.89474645963557e-05	9.24267070254354e-05	8.40117332141179e-05	7.39026113979047e-05	6.24450471684024e-05	5.012772994752e-05	3.75738272769706e-05	2.55266312383078e-05	1.48295648016219e-05	6.40096047988692e-06	1.20422277346521e-06	2.14172931999101e-07	4.38054312580038e-06	1.4589731173374e-05	3.16260410636948e-05	5.61337139489719e-05	8.85810953013539e-05	0.000129228283826668	0.000178099564989497	0.000234961846363432	0.000299310184514086	0.000370361326091451	0.000447055982863558	0.000528070326374009	0.000611836928648981	0.000696575097754171	0.000780330268614564	0.000861021818529633	0.000936498391750588	0.00100459954694073	0.00106322229377071	0.00111039086836192	0.00114432791919308	0.00116352514195956	0.0011668113191648	0.00115341569209606	0.00112302462203287
-0.571428571428571	-0.571428571428571	6.03505112167628e-05	5.39535866529999e-05	4.94635061662059e-05	4.66217417643391e-05	4.51126649391436e-05	4.45802045414356e-05	4.46467250982714e-05	4.49334316872561e-05	4.5081529519772e-05	4.47733136701411e-05	4.37523393959032e-05	4.18418278389068e-05	3.89604962608745e-05	3.51350660583822e-05	3.05087943417606e-05	2.53454936018722e-05	2.00286457584489e-05	1.5055377673957e-05	1.10252402829984e-05	8.62391748403546e-06	8.60217807573194e-06	1.17505682286931e-05	1.88705171082666e-05	3.07426882522961e-05	4.80935483991469e-05	7.15612383808859e-05	0.000101661912828697	0.000138757762990727	0.000183027947107778	0.000234443623778265	0.000292748214981216	0.000357443917537561	0.000427785336626215	0.000502780935589706	0.00058120278686819	0.000661604874749234	0.000742349947895743	0.000821644655264141	0.000897582430577168	0.000968193325869283	0.00103149974182449	0.00108557676963679	0.00112861565357875	0.00115898871244365	0.00117531392783065	0.00117651732318441	0.00116189122372706	0.0011311465067579
-0.5625	-0.5625	3.27326730938395e-05	2.53204961664764e-05	1.99886323793872e-05	1.65588893947752e-05	1.47949722287439e-05	1.44156996199571e-05	1.5110541787704e-05	1.65568956944979e-05	1.84384306641341e-05	2.04637760240582e-05	2.23847860269215e-05	2.4013607573391e-05	2.52377942657354e-05	2.6032756223153e-05	2.64709081073025e-05	2.67269762361539e-05	2.70790469089555e-05	2.79050786995654e-05	2.9674757336037e-05	3.29367380867582e-05	3.83014920510236e-05	4.6420143813465e-05	5.79598528211274e-05	7.35764438607869e-05	9.38851276404498e-05	0.000119430265592772	0.000150655219059827	0.000187873378151718	0.000231241486820056	0.000280736366056798	0.000336136085691707	0.000397006547220653	0.000462694316806753	0.000532326391558478	0.000604817397003563	0.000678884503968951	0.000753070124377142	0.000825772204079632	0.000895281683668001	0.000959826452539617	0.00101762088485508	0.0010669198258946	0.00110607570094403	0.00113359725299301	0.00114820828630451	0.00114890470553007	0.00113500809865521	0.00110621411961062
-0.553571428571429	-0.553571428571429	1.59267605934701e-05	9.45052369292965e-06	5.23798426784694e-06	3.15009536445943e-06	2.98853790919562e-06	4.50620439115412e-06	7.42009947787103e-06	1.14261715474913e-05	1.62155008892522e-05	2.14912012097548e-05	2.69853439728145e-05	3.2475192191616e-05	3.77980330024235e-05	4.28639272575611e-05	4.76657491838335e-05	5.22859686780151e-05	5.6899731004092e-05	6.17739106526543e-05	6.72619543124671e-05	7.37944780402062e-05	8.18657410301227e-05	9.20162777412123e-05	0.000104812126177874	0.000120821237435671	0.000140587784935092	0.000164605206090741	0.000193288899983037	0.000226949568020107	0.000265768217467387	0.000309773847834492	0.000358824806174699	0.000412594729150332	0.000470563888108396	0.000532016620342033	0.000596045368187877	0.000661561661623482	0.000727314174475865	0.000791913764898037	0.000853865183700524	0.000911604906171767	0.000963544321168918	0.00100811730254287	0.00104383099924759	0.00106931851826944	0.00108339204471071	0.001085094851113	0.0010737505976	0.0010490083187442
-0.544642857142857	-0.544642857142857	6.52451395300657e-06	2.15339244318491e-06	2.22835249885645e-07	6.03637515111499e-07	3.10610068922723e-06	7.4883302756521e-06	1.34670386575368e-05	2.07304549597493e-05	2.89528510967101e-05	3.78101166782634e-05	4.6995758365699e-05	5.6236664052375e-05	6.53079606467499e-05	7.40463072437456e-05	8.23610032425757e-05	9.02423528209329e-05	9.77668115824051e-05	0.00010509854582727	0.00011248715668135	0.000120261456519071	0.000128819329449547	0.000138613856390096	0.000150136033443684	0.000163894554818281	0.000180393263311817	0.000200106987580647	0.000223456581526977	0.000250784053223587	0.000282328715550288	0.00031820530564603	0.000358385003773726	0.000402680233609724	0.00045073404567792	0.000502014775050423	0.000555816525946123	0.00061126587285608	0.000667334984575403	0.000722861179069932	0.000776572709139298	0.000827120367527282	0.000873114291955203	0.000913165152110572	0.000945928718425908	0.000970152652762569	0.000984724229622199	0.000988717598325508	0.000981439135965267	0.000962469421105689
-0.535714285714286	-0.535714285714286	1.93119830386856e-06	1.83264965070373e-07	1.03326851106722e-06	4.34409386339696e-06	9.91692115329013e-06	1.74977212014156e-05	2.67863356868363e-05	3.74478243279479e-05	4.91256644675107e-05	6.1456305194044e-05	7.40845117884747e-05	8.66788895714616e-05	9.8946951223744e-05	0.000110649089726153	0.000121610840814146	0.000131732864055588	0.000140998139319124	0.000149475963690651	0.000157322440255478	0.000164777271354551	0.000172156801122957	0.00017984339103608	0.000188271353195799	0.000197909804366525	0.000209242934462575	0.000222748301559851	0.000238873867101578	0.000258014565766922	0.000280489261023484	0.000306518966940204	0.000336207217452102	0.000369523434888275	0.000406290090090603	0.000446174357728361	0.000488684854289978	0.000533173905483953	0.000578845628058493	0.000624769932789954	0.000669902365695453	0.000713109509021037	0.000753199468230119	0.000788956782241571	0.000819180917713444	0.000842727350217684	0.00085855010130064	0.000865744495708682	0.000863588831778141	0.000851583623560647
-0.526785714285714	-0.526785714285714	3.33085652968856e-07	1.22780253373156e-06	4.84947275340364e-06	1.10459188161256e-05	1.96020795056073e-05	3.02449318329117e-05	4.26510681158923e-05	5.64566855131694e-05	7.12696447579502e-05	8.66831653833238e-05	0.000102290649802377	0.000117701071147452	0.000132554322165596	0.000146535906442428	0.000159390359796398	0.000170932819098207	0.000181058207488643	0.000189747577676583	0.000197071246632133	0.00020318846278972	0.000208343467470976	0.000212857941743606	0.000217119964072763	0.000221569738360175	0.000226682481653124	0.000232948981328673	0.000240854438496495	0.000250856303634553	0.000263361878476431	0.00027870650191761	0.000297133154933308	0.000318774308748125	0.000343636801192604	0.000371590458667782	0.000402361086690765	0.000435528332799096	0.000470528784702458	0.00050666450782877	0.000543117054348729	0.000578966795469331	0.000613217245770059	0.000644823868374229	0.000672726678639996	0.000695885807555851	0.000713319049585308	0.000724140308315692	0.000727597771289469	0.000723110596418564
-0.517857142857143	-0.517857142857143	6.05255742228916e-07	3.82375503858068e-06	9.8654549998356e-06	1.8565089239438e-05	2.96933572433711e-05	4.29603628382564e-05	5.8021768603828e-05	7.44874952325309e-05	9.19326911288312e-05	0.000109910602484863	0.000127966891205385	0.000145654880539965	0.00016255115877775	0.000178270941944416	0.000192482588520518	0.000204920673460631	0.000215397065163135	0.000223809506686381	0.000230147279846106	0.000234493625572494	0.000237024703124219	0.000238004990968491	0.000237779159411141	0.000236760575147343	0.000235416726360343	0.000234251979339684	0.000233788189440809	0.000234543786435688	0.00023701203317161	0.000241639213748345	0.000248803540567166	0.000258795576761269	0.000271800950661241	0.000287886091921606	0.000306987645464036	0.000328906121094011	0.000353304215989152	0.000379710107500885	0.000407525858827375	0.000436040914672391	0.000464450493036332	0.000491878508143547	0.00051740449370147	0.000540093840703655	0.000559030525134824	0.00057335138315501	0.000582280899053448	0.000585165408216984
-0.508928571428571	-0.508928571428571	2.17731508751551e-06	7.21740817347571e-06	1.51441865758855e-05	2.57885112064673e-05	3.8916076120532e-05	5.42293378506347e-05	7.1372211180698e-05	8.99374304922755e-05	0.000109476369523491	0.00012951101232325	0.000149547678015138	0.000169092025055054	0.00018766479989955	0.000204817752796308	0.000220149121549076	0.00023331808370266	0.000244057599018075	0.000252185106997826	0.000257610607465212	0.000260341733972529	0.00026048552761918	0.00025824672961888	0.000253922531085553	0.00024789384404627	0.000240613284413361	0.000232590181211553	0.00022437304243438	0.000216530012335197	0.000209627943884489	0.000204210780126113	0.00020077798637759	0.000199763799442951	0.000201518058787232	0.000206289357315509	0.000214211196208221	0.000225291750247987	0.000239407749130349	0.000256302859077627	0.00027559081109277	0.000296763371451374	0.00031920309110225	0.000342200608476201	0.000364976119965555	0.000386704479278778	0.000406543246145537	0.000423662881336463	0.000437278183136667	0.00044667998416699
-0.5	-0.5	4.87612069932797e-06	1.11906142149394e-05	2.04265381185045e-05	3.24251791541936e-05	4.69615435255111e-05	6.37446637029095e-05	8.24207105745898e-05	0.000102578880067735	0.000123759915091854	0.00014546701921918	0.000167178821672633	0.000188363967459916	0.000208496835038448	0.000227073829422472	0.000243629663294099	0.000257753023962769	0.000269101030747832	0.000277411915626392	0.000282515409145228	0.00028434038227042	0.000282919380984541	0.000278389791357312	0.000270991485286218	0.000261060917461913	0.000249021768365037	0.000235372352055392	0.000220670126917953	0.000205513758208676	0.000190523279240323	0.00017631897976027	0.000163499712370931	0.000152621348188983	0.000144176129472021	0.000138573658554407	0.000136124228823565	0.000137025145155791	0.000141350599564044	0.00014904556493009	0.000159924048483468	0.000173671910693162	0.000189854308558107	0.000207927669460615	0.000227255947623292	0.000247130764777045	0.000266794894890666	0.000285468424551007	0.000302376810314141	0.00031677996609661
-0.491071428571429	-0.491071428571429	8.76429629702491e-06	1.58735766369211e-05	2.59175764374908e-05	3.87650918976377e-05	5.42175768276063e-05	7.20076568389152e-05	9.18004739955072e-05	0.000113197901934137	0.000135745561858374	0.000158942461658643	0.000182252977540536	0.000205120803623653	0.000226984413390182	0.000247293510600604	0.00026552589883786	0.00028120417008511	0.00029391160492404	0.000303306690595464	0.000309135698099796	0.000311242814813786	0.000309577403140285	0.000304198046214514	0.000295273145800722	0.000283077951869442	0.000267988024198402	0.000250469249670603	0.000231064660591549	0.000210378415150826	0.000189057407080787	0.000167771063855874	0.000147189968064057	0.000127963992013572	0.000110700668973386	9.59445341395464e-05	8.41581536830716e-05	7.57055210731474e-05	7.08384370918091e-05	6.96864051642758e-05	7.22504691757477e-05	7.84012998708536e-05	8.78817018763669e-05	0.000100313570483401	0.000115209180070842	0.000131986539173992	0.000149988405507084	0.000168504422467895	0.000186795721292692	0.000204121234219851
-0.482142857142857	-0.482142857142857	1.39914053947676e-05	2.15641599619776e-05	3.20729521309717e-05	4.54316635124037e-05	6.14859050331979e-05	8.00095437879005e-05	0.000100704068321932	0.000123200904723013	0.000147066685698219	0.00017181136367476	0.000196898950765222	0.000221760566977692	0.000245809386911662	0.000268456997608876	0.000289130619029793	0.000307290596065764	0.000322447548721067	0.000334178566079215	0.000342141850161916	0.000346089257330081	0.000345876246280914	0.000341468821100468	0.000332947152748319	0.00032050566974568	0.000304449525224059	0.000285187469043071	0.000263221276361486	0.000239132003718684	0.000213563456278504	0.000187203351513894	0.000160762751694004	0.000134954406937123	0.000110470699719866	8.79619086274579e-05	6.80155125419928e-05	5.11372359025137e-05	3.77344914228628e-05	2.81028097935916e-05	2.24157582551068e-05	2.07187440511485e-05	2.2926977831812e-05	2.8827739791724e-05	3.8086951849083e-05	5.02599169421762e-05	6.48059461507442e-05	8.11064604624803e-05	9.84860310897382e-05	0.000116235714505068
-0.473214285714286	-0.473214285714286	2.06713866625867e-05	2.85705130691891e-05	3.94054272863507e-05	5.31510114398517e-05	6.97132271890122e-05	8.8923466967811e-05	0.00011053572978297	0.0001342268079967	0.000159599561557059	0.000186189242827768	0.000213472722422003	0.000240880358158616	0.000267810149190369	0.000293643728991246	0.00031776367733946	0.000339571575313045	0.000358506190668481	0.00037406116519718	0.000385801581452473	0.000393378813593885	0.000396543115264354	0.00039515346495692	0.000389184274137259	0.000378728662773005	0.000363998117676389	0.000345318467585685	0.00032312223129511	0.000297937517332017	0.000270373771582774	0.00024110477889687	0.000210849422300187	0.000180350785630559	0.000150354249254499	0.000121585271690336	9.47275707632034e-05	7.04024153829828e-05	4.91497129551059e-05	3.14115283644798e-05	1.75185997348848e-05	7.68032580443112e-06	1.9785924849085e-06	3.65685287154527e-07	2.66640358039028e-06	8.58435626311183e-06	1.77122807479631e-05	2.95460926920681e-05	4.35022470829483e-05	5.89378763725537e-05
-0.464285714285714	-0.464285714285714	2.8795648912598e-05	3.70896020161282e-05	4.83274392009383e-05	6.25574055557585e-05	7.97586724390114e-05	9.983335946262e-05	0.000122601339224067	0.000147798086774856	0.00017507572702725	0.000204007318746212	0.000234094297360481	0.00026477688452838	0.000295447164114815	0.000325464425681737	0.000354172291152139	0.000380917070931278	0.000405066744882748	0.000426029932975259	0.000443274211280059	0.000456343141740834	0.000464871418461516	0.000468597588148594	0.000467373876099687	0.000461172739412037	0.000450089872994428	0.000434343508138314	0.000414269964112612	0.000390315536527673	0.00036302492799203	0.000333026542808419	0.0003010150742259	0.000267731906468662	0.000233943931189366	0.000200421436445372	0.000167915763673359	0.000137137443018739	0.000108735509065025	8.32786675626762e-05	6.12389299928018e-05	4.29782582719263e-05	2.87386688557851e-05	1.86361368046981e-05	1.2658519439789e-05	1.06675898891069e-05	1.24051372474183e-05	1.75029565838882e-05	2.54964229991561e-05	3.58412236276626e-05
-0.455357142857143	-0.455357142857143	3.8186511992544e-05	4.71293022199664e-05	5.90404305204704e-05	7.40487870285154e-05	9.22148266457352e-05	0.000113520166321651	0.000137859887929809	0.00016503788531233	0.000194765487535296	0.000226663475659409	0.000260267491267506	0.000295036715621958	0.000330365582676585	0.000365598181137331	0.000400044903998542	0.000433000821748165	0.000463765190526201	0.000491661461155864	0.000516057130720784	0.000536382776113218	0.000552149628881625	0.000562965092182969	0.00056854566240636	0.000568726798116742	0.000563469374799699	0.000552862472372703	0.000537122360040237	0.000516587665973333	0.000491710843462836	0.000463046166547449	0.000431234602644553	0.000396986013612214	0.000361059226473872	0.000324240587716546	0.000287321668148196	0.00025107681691786	0.000216241272301918	0.000183490522813547	0.000153421575421627	0.000126536729235952	0.000103230374706476	8.37792426337773e-05	6.83364171187615e-05	5.69293055036058e-05	4.9461630264684e-05	4.57193768567741e-05	4.53805019447773e-05	4.80280825465176e-05
-0.446428571428571	-0.446428571428571	4.84909302917027e-05	5.84764918211453e-05	7.14760168544255e-05	8.77001576292389e-05	0.000107292931667776	0.000130318874694994	0.000156752778116783	0.000186472426524238	0.00021925464763788	0.000254774873394489	0.000292610290332324	0.000332246534083472	0.000373087760752082	0.000414469811308069	0.000455676077735551	0.000495955585111501	0.000534542725192713	0.000570678017071434	0.000603629231021984	0.00063271219412702	0.000657310601248214	0.000676894182260699	0.000691034625338688	0.000699418724892632	0.000701858309293837	0.000698296604977481	0.000688810806596047	0.000673610743925289	0.000653033661263067	0.000627535250029224	0.000597677196090159	0.000564111616039931	0.000527562857572623	0.000488807224856869	0.000448651257636772	0.00040790924037593	0.000367380643527687	0.000327828202056371	0.000289957316489253	0.000254397419631033	0.00022168588893268	0.000192255002373495	0.0001664223372139	0.000144384899273385	0.000126217149091683	0.000111872964376695	0.000101191449665066	9.3906378321958e-05
-0.4375	-0.4375	5.92100893281524e-05	7.07086041452796e-05	8.52884387703934e-05	0.000103236369962566	0.000124775938529661	0.000150052224584639	0.000179119033093808	0.000211928981529885	0.000248326883242673	0.000288046708842831	0.00033071228718967	0.000375841781501276	0.000422855848842467	0.000471089266992761	0.000519805695539006	0.000568215131816154	0.000615493530507033	0.000660803981299955	0.000703318784409387	0.000742241730755776	0.000776829883236074	0.000806414168117809	0.000830418120730613	0.00084837418615236	0.000859937051641618	0.000864893580672216	0.000863169025546159	0.000854829313214063	0.000840079323294843	0.000819257204321539	0.000792824899826824	0.000761355175948255	0.000725515552888983	0.000686049640230155	0.00064375645759459	0.000599468384870062	0.000554028428086655	0.000508267506753667	0.00046298246536434	0.000418915485978105	0.000376735531134521	0.000337022378395234	0.000300253721765992	0.000266795713925511	0.000236897209887603	0.000210687851146104	0.000188180003472329	0.00016927443547069
-0.428571428571429	-0.428571428571429	6.97569046062589e-05	8.3241775694801e-05	9.98926508233726e-05	0.000120059967826045	0.000144036411919888	0.000172039469322733	0.000204196153931341	0.000240530473778667	0.000280954112165849	0.000325260690964225	0.000373123864206996	0.00042409936270731	0.000477630979254673	0.00053306035326007	0.000589640287807635	0.000646551215017776	0.000702920321216481	0.000757842754995168	0.000810404271659387	0.000859704619006473	0.000904880943357336	0.000945130492076433	0.000979731909471205	0.00100806446623828	0.00102962462706135	0.00104403944442983	0.00105107636649536	0.00105064915955712	0.00104281976789632	0.00102779606120635	0.00100592554866394	0.000977685264607338	0.000943668149780565	0.000904566360355331	0.000861152030996357	0.00081425609510139	0.000764745822596623	0.000713501771512786	0.000661394862915602	0.000609264279254396	0.00055789685420396	0.000508008568713966	0.000460228695045507	0.000415087040495526	0.000373004638270481	0.000334288118009556	0.000299127866558907	0.000267599964766958
-0.419642857142857	-0.419642857142857	7.95309659921033e-05	9.54054221271685e-05	0.00011453825623374	0.000137324719596088	0.000164110392951557	0.000195171759019981	0.000230698638308346	0.000270779127543022	0.000315387596299538	0.0003643761955845	0.000417470215712309	0.000474267503691947	0.000534242016694194	0.000596751452385136	0.000661048763404412	0.000726297236350214	0.000791588699381228	0.000855964320663646	0.000918437375599043	0.000978017296701857	0.00103373427812358	0.00108466368839024	0.00112994955041653	0.00116882637699834	0.00120063870172428	0.00122485771782134	0.00124109452843998	0.00124910961828708	0.00124881827485097	0.00124029181388496	0.00122375459423618	0.00119957693732991	0.0011682641924753	0.0011304423066377	0.00108684036270312	0.00103827064022741	0.000985606824411539	0.00092976104037079	0.000871660419133153	0.000812223908388518	0.000752340024733847	0.000692846205676088	0.000634510360337436	0.000578015139697564	0.000523945352948185	0.000472778849283322	0.000424881067772408	0.000380503335724418
-0.410714285714286	-0.410714285714286	8.79992374259657e-05	0.000106531032945473	0.000128406615561754	0.000154041739795876	0.000183813684691631	0.00021804015807973	0.000256959672921756	0.00030071410477465	0.000349334065457315	0.000402727633559822	0.000460672870746777	0.00052281442762554	0.00058866440843267	0.000657607524354828	0.000728910425480838	0.000801734965690225	0.000875155027561904	0.000948176419670894	0.00101975926003383	0.00108884218002691	0.00115436762525623	0.00121530749532617	0.00127068835418404	0.00131961545689381	0.00136129487670102	0.00139505307672943	0.00142035335152501	0.0014368086622218	0.00144419050209087	0.00144243355294913	0.00143163602333533	0.00141205569230208	0.00138410181387044	0.00134832316247547	0.00130539261514349	0.00125608876807168	0.00120127517057334	0.00114187782540488	0.0010788616493384	0.0010132066102139	0.000945884256058122	0.000877835328398504	0.00080994910657107	0.000743045064261144	0.000677857336013104	0.000615022392853102	0.00055507021581475	0.00049841913773318
-0.401785714285714	-0.401785714285714	9.47708934925986e-05	0.000116042313885088	0.000140717026087297	0.000169202858619482	0.000201883955015825	0.00023909837594169	0.000281116693290465	0.000328122351615857	0.000380194509987893	0.000437293992171279	0.00049925286790537	0.000565768066609697	0.000636399291123552	0.000710571357535249	0.000787580942392444	0.000866607575290184	0.000946728577595165	0.00102693752123112	0.00110616566899582	0.00118330576328332	0.00125723745622226	0.00132685362330158	0.00139108677597826	0.0014489347871976	0.00149948516705268	0.00154193717302328	0.00157562110866847	0.00160001425391232	0.00161475297615636	0.00161964069086502	0.00161465146909326	0.00159992922348643	0.0015757825392747	0.0015426753484093	0.0015012137690895	0.00145212954562803	0.00139626062141336	0.00133452945767457	0.00126791977045586	0.00119745239595245	0.0011241610091558	0.00104906841235742	0.000973164078970281	0.000897383585576323	0.000822590493011789	0.000749561148191432	0.000678972775311817	0.000611395111556566
-0.392857142857143	-0.392857142857143	9.96559792233422e-05	0.000123534509919899	0.000150827931505329	0.000181905284651446	0.000217130727058346	0.000256840228257498	0.000301318681890849	0.000350778273648235	0.000405338894382745	0.000465011313904367	0.000529683734288903	0.000599112225625759	0.000672915415925794	0.00075057366481317	0.000831432802318634	0.000914712364399725	0.000999518110545709	0.00108485847062518	0.00116966444233463	0.00125281235109627	0.00133314879436022	0.00140951702465708	0.00148078398235195	0.00154586717100957	0.00160376057591504	0.0016535588591073	0.00169447912098253	0.0017258795970723	0.00174727475628729	0.00175834638044777	0.00175895033053635	0.0017491188386963	0.00172905830224057	0.00169914269243793	0.00165990282227733	0.00161201183965947	0.00155626742173781	0.00149357123909715	0.00142490633233536	0.00135131309626402	0.00127386459692599	0.00119364195324698	0.00111171049845379	0.00102909739721595	0.000946771334327905	0.000865624811837904	0.00078645949662442	0.00070997495279439
-0.383928571428571	-0.383928571428571	0.000102699931899936	0.000128832671660503	0.000158320587996591	0.000191462572820227	0.000228575763302988	0.000269971724175913	0.000315932375694589	0.000366686565035873	0.000422388145741704	0.000483096368882088	0.000548759303270139	0.000619200893484731	0.000694112137453041	0.000773046724249427	0.000855421322294905	0.000940520553234172	0.00102750653243615	0.00111543270823131	0.00120326159334384	0.00128988585779254	0.00137415214659793	0.00145488690109475	0.00153092340193711	0.00160112921664387	0.00166443322557833	0.00171985141756113	0.00176651068901786	0.00180366994700712	0.00183073790427122	0.00184728706056172	0.00185306348533306	0.00184799214845839	0.00183217768360176	0.00180590060882194	0.00176960916642013	0.0017239070746405	0.00166953760352311	0.00160736449232139	0.00153835031326779	0.00146353295354094	0.00138400093217613	0.00130086829021983	0.00121524979027225	0.00112823713607274	0.00104087687508826	0.00095415057900015	0.000868957811020217	0.000786102288128947
-0.375	-0.375	0.00010418912506827	0.000132021535772445	0.000163055268549152	0.000197489280153156	0.000235568406742135	0.000277559397264382	0.000323725923613843	0.000374303522292878	0.000429475406524638	0.000489350041719414	0.000553941302967473	0.000623151933694134	0.000696760903400703	0.000774415123772432	0.000855625831080242	0.000939769783773338	0.00102609526264863	0.00111373270217589	0.0012017096304706	0.00128896945673244	0.00137439352293299	0.00145682573477756	0.00153509900842379	0.00160806271627553	0.00167461028871246	0.00173370612932681	0.00178441102871568	0.0018259053148744	0.00185750905471692	0.00187869871846122	0.00188911983318721	0.0018885952799262	0.00187712902592002	0.00185490522570722	0.00182228276687179	0.00177978547410471	0.00172808831435301	0.00166800006227545	0.00160044298545283	0.00152643018984382	0.00144704132551777	0.00136339738913221	0.00127663537212033	0.00118788349205283	0.00109823770985675	0.00100874017896834	0.000920360196213511	0.000833978131003467
-0.366071428571429	-0.366071428571429	0.00010462614253133	0.000133443246165259	0.000165193619101148	0.000199950171713793	0.000237863848602812	0.000279139813628888	0.000324011749500337	0.000372715282030071	0.000425461542447707	0.000482411851704539	0.000543654450213173	0.000609184107508204	0.000678885332319746	0.000752519768646866	0.000829718212301956	0.00090997752018122	0.00099266251656106	0.0010770128324627	0.00116215445091319	0.00124711557784879	0.00133084632013493	0.00141224153284477	0.00149016610100696	0.00156348184919762	0.00163107522747076	0.00169188490517185	0.00174492841524024	0.00178932702986885	0.00182432811220133	0.00184932427566753	0.00186386878946024	0.00186768679182198	0.00186068200806775	0.00184293881312322	0.00181471962414088	0.00177645775277766	0.00172874598441241	0.00167232127865333	0.00160804609804054	0.00153688696651263	0.00145989093322561	0.00137816066863515	0.00129282894708251	0.00120503327295561	0.00111589138611612	0.0010264783377589	0.00093780576199718	0.000850803883712389
-0.357142857142857	-0.357142857142857	0.00010467708997371	0.000133662968259825	0.000165184806563358	0.000199169047366342	0.000235656668541131	0.000274779727050382	0.000316735069263922	0.000361756273169632	0.000410084911595718	0.000461942214174737	0.000517502160419214	0.000576866959209083	0.000640045764399704	0.000706937346137756	0.000777317287481391	0.000850830111231492	0.00092698656800769	0.00100516613922683	0.00108462463343317	0.00116450658687349	0.00124386202443997	0.00132166699974918	0.00139684721718098	0.00146830394740923	0.00153494138372605	0.00159569455080435	0.00164955687104439	0.00169560651596467	0.00173303071998037	0.00176114730926897	0.00177942279639171	0.00178748650839604	0.0017851403481972	0.00177236393165317	0.00174931499117144	0.00171632508607986	0.00167389080556842	0.00162266078717441	0.00156341899829429	0.00149706483628798	0.00142459069120569	0.00134705768150431	0.00126557031556731	0.00118125084943106	0.00109521410369851	0.00100854347084195	0.000922268789390735	0.000837346686018377
-0.348214285714286	-0.348214285714286	0.00010509653494608	0.000133406151890914	0.000163717207977809	0.000195796766309342	0.000229566892936422	0.000265081645336013	0.000302500205418037	0.000342057278946894	0.000384031928925284	0.000428716018344411	0.000476383408578955	0.000527260995517516	0.000581502569205286	0.000639166358175222	0.000700196971365553	0.000764412283785348	0.000831495632558475	0.000900993503569826	0.000972318701651478	0.00104475881496354	0.00111748961254051	0.00118959285802948	0.00126007788698084	0.00132790618347244	0.00139201810733199	0.00145136086783548	0.00150491681461667	0.00155173112176577	0.00159093797591304	0.0016217844417571	0.00164365126644368	0.00165606999411193	0.0016587358898619	0.00165151631392074	0.00163445433711455	0.00160776754291502	0.00157184211432326	0.00152722245080303	0.00147459669678842	0.00141477868479317	0.00134868689921317	0.00127732114856414	0.00120173769189539	0.00112302359802364	0.00104227112342669	0.000960552876348532	0.000878898491937602	0.000798273477882087
-0.339285714285714	-0.339285714285714	0.000106638302140853	0.000133474411092148	0.000161641177105746	0.000190742410500035	0.000220580765651772	0.00025113511699113	0.000282532998750257	0.000315019290310128	0.000348922397389779	0.000384619207253206	0.000422500083951549	0.000462935118934296	0.000506242765826942	0.00055266186946162	0.000602327952912101	0.000655254457590519	0.000711319446218249	0.000770258082848545	0.000831661004417419	0.000894978500820505	0.00095953023132376	0.00102452002987813	0.0010890551957212	0.00115216953290119	0.0012128492966127	0.00127006112813214	0.0013227810153459	0.00137002330302859	0.00141086879579323	0.00144449104566271	0.00147017999325097	0.00148736223350834	0.00149561730008267	0.00149468950219098	0.00148449499966943	0.00146512396047407	0.00143683780513388	0.00140006169935534	0.00135537260420146	0.00130348332844187	0.00124522314572132	0.00118151563666978	0.00111335449025075	0.00104177804757965	0.000967843394052481	0.000892600801678591	0.000817069293641996	0.000742214048778544
-0.330357142857143	-0.330357142857143	0.000109962079425553	0.000134649399797217	0.000159871528442844	0.000185075339683766	0.000209952963953498	0.000234419334576893	0.000258583677964221	0.000282716194405393	0.000307211268310628	0.000332548595170662	0.000359253617628871	0.000387858626070596	0.000418865802448355	0.000452713373191033	0.000489745892482074	0.000530189506249555	0.000574132855846844	0.000621514075025579	0.000672114121072527	0.000725556467603635	0.000781312979031513	0.000838715591347353	0.00089697324625741	0.000955193370874904	0.0010124070672559	0.00106759707831896	0.00111972753133362	0.00116777442838053	0.00121075585509102	0.00124776091363485	0.00127797645141988	0.00130071075045812	0.0013154134601989	0.00132169119451093	0.00131931836656471	0.00130824299840848	0.0012885874096318	0.00126064385623135	0.00122486535133863	0.00118185204885118	0.00113233370469732	0.00107714884451962	0.00101722135774726	0.000953535303899534	0.000887108755932075	0.000818967516805729	0.000750119529422817	0.000681530757709284
-0.321428571428571	-0.321428571428571	0.00011554644284924	0.000137595444496201	0.000159280513194322	0.000179908804597954	0.000199080715248181	0.000216667215388445	0.000232779987642895	0.000247735691513612	0.000262015788661704	0.000276223432821054	0.000291038950430197	0.000307175414497772	0.000325335746986851	0.000346172677470634	0.000370252742418451	0.000398025335585927	0.000429797621724559	0.000465715909862108	0.000505753855745494	0.000549707632817841	0.000597197984368507	0.000647678853002518	0.000700452083587804	0.000754687517956632	0.000809447648647277	0.00086371587872019	0.000916427347983995	0.000966501234541093	0.00101287342501173	0.00105452846660727	0.00109052976781553	0.00112004709925129	0.00114238055873392	0.00115698030063024	0.00116346148406848	0.00116161406245297	0.00115140721216437	0.00113298837568834	0.00110667706801694	0.00107295375960056	0.00103244429939051	0.000985900473156961	0.000934177401530239	0.000878208566121248	0.000818979308518413	0.000757499674740229	0.00069477747658433	0.000631792411923256
-0.3125	-0.3125	0.000123618424969313	0.000142771925088043	0.000160593040750925	0.000176277550097366	0.000189362861047767	0.000199704577220047	0.000207444739900526	0.000212973148178486	0.000216883297318127	0.000219924564252152	0.000222952307775157	0.000226877540085335	0.000232617767667545	0.000241050496344299	0.000252970752050335	0.000269053790952781	0.000289823966238175	0.000315630491164073	0.000346630596203936	0.000382780329882628	0.000423833005770173	0.000469345059396087	0.000518688855438629	0.000571071783664125	0.000625560807163378	0.000681111482925651	0.000736600366117277	0.000790859637865231	0.000842712762983391	0.000891009988835152	0.000934662538163771	0.000972674424916543	0.00100417092952403	0.00102842290458503	0.00104486623854393	0.00105311597826388	0.00105297479555493	0.00104443567167537	0.00102767886155167	0.00100306338010299	0.000971113421115089	0.000932500269610825	0.00088802039729736	0.000838570533903882	0.000785120582403047	0.000728685291519924	0.000670295613833373	0.000610970662404848
-0.303571428571429	-0.303571428571429	0.000134108181435906	0.000150365464037981	0.000164295650522495	0.000175022319553071	0.000182058169368889	0.00018528010426681	0.000184894901864362	0.000181396956519008	0.000175519754307648	0.000168182842665864	0.0001604361117658	0.00015340320513931	0.000148225825600869	0.000146010602285785	0.000147780039988224	0.000154428888496935	0.000166687053780201	0.000185089931908378	0.000209956788288809	0.000241377537175776	0.000279208007607442	0.000323073519822954	0.000372380348324954	0.000426334420952138	0.000483966403684986	0.000544162153531698	0.000605697390747458	0.000667275349662904	0.000727566116134371	0.000785246349422113	0.000839038116261354	0.000887745632944202	0.000930288814218206	0.000965732661600601	0.00099331168335408	0.0010124487182626	0.00102276772940579	0.001024100336001	0.00101648605462842	0.00100016641945784	0.000975573338446159	0.000943312213343003	0.000904140500841717	0.000858942516232856	0.000808701376231876	0.000754469042002051	0.000697335455532442	0.000638397762245568
-0.294642857142857	-0.294642857142857	0.000146634813104951	0.000160249994618878	0.000170569308800869	0.000176693352346379	0.000178157039488888	0.000174902354219509	0.000167240650265154	0.000155806099973172	0.000141502073945102	0.00012544235829107	0.000108889183962467	9.31900526302611e-05	7.97152974831614e-05	6.97982181268486e-05	6.4679480883101e-05	6.54572848776303e-05	7.3044567090421e-05	8.81342635913571e-05	0.000111173367676562	0.000142346237101399	0.000181567310730173	0.000228483108208487	0.000282483112851158	0.00034271888536282	0.000408130531000622	0.000477479451099063	0.000549386156132948	0.000622371805092296	0.000694902066979703	0.000765431875482969	0.000832449666770485	0.000894519751077451	0.000950321568282421	0.000998684711928467	0.00103861877010839	0.00106933721953922	0.00109027481466172	0.00110109813001343	0.00110170913458057	0.00109224189452603	0.00107305270906584	0.0010447041772146	0.00100794386515417	0.00096367839037842	0.000912943855710025	0.000856873650940949	0.000796664690444074	0.000733543170953218
-0.285714285714286	-0.285714285714286	0.000160526223118375	0.000171979936223303	0.000179253651643841	0.000181482955527177	0.000178279228142548	0.000169699090258709	0.000156202454147556	0.000138600899588801	0.000117998294719456	9.57257218902916e-05	7.32728477261713e-05	5.22178939423112e-05	3.41583224575444e-05	2.06442479169253e-05	1.31164373524011e-05	1.28505561918757e-05	2.09090791562376e-05	3.81020116848827e-05	6.49572710235577e-05	0.000101701265054223	0.000148249890578065	0.000204209860222714	0.000268889967227335	0.000341321618270882	0.000420287713646418	0.000504358737845444	0.000591934747237902	0.000681291808971101	0.00077063135905372	0.000858130909019972	0.000941994539356275	0.00102050167241972	0.00109205271499588	0.00115521029686595	0.00120873500168278	0.00125161468413562	0.00128308668619433	0.00130265249808971	0.00131008464929767	0.00130542585382253	0.00128898066539577	0.00126130011510182	0.00122316000029325	0.00117553366410972	0.00111956024502323	0.00105650948217252	0.000987744232497425	0.000914681888663002
-0.276785714285714	-0.276785714285714	0.000174872345592663	0.000184818294600501	0.000189847070906089	0.000189194245553325	0.000182607530587485	0.000170311864132304	0.000152962273355183	0.00013158636878934	0.000107518539367072	8.23280706298621e-05	5.77434964719692e-05	3.55755168311442e-05	1.7640771159954e-05	5.68865322995848e-06	1.33319139488486e-06	5.99180588394566e-06	2.08324982905657e-05	4.67307364754523e-05	8.42369797063407e-05	0.000133555453609985	0.000194534442245367	0.000266668025104061	0.000349108859564749	0.000440691303157008	0.000539963892991131	0.000645229958928429	0.000754594948342468	0.000866018888160324	0.000977372307343104	0.00108649389164532	0.00119124814246119	0.00128958136143042	0.00137957437944966	0.00145949058874592	0.00152781801450527	0.00158330437204151	0.00162498428970021	0.00165219812914547	0.00166460209557351	0.00166216959286455	0.00164518403499278	0.00161422356780916	0.0015701383778137	0.00151402146072777	0.00144717388747128	0.00137106573450176	0.00128729393649118	0.00119753837031388
-0.267857142857143	-0.267857142857143	0.000188607527308966	0.000197797867442881	0.000201543370242823	0.000199249500188165	0.000190863753537865	0.000176835281692623	0.000158061606410301	0.000135824427109565	0.0001117167500248	8.7563731986863e-05	6.53397253902361e-05	4.70840346868435e-05	3.48178496495961e-05	3.04647096454189e-05	3.57766809411255e-05	5.2268201889806e-05	8.11592763193802e-05	0.000123329382299225	0.000179283121281776	0.000249128271566971	0.000332566540563941	0.000428896942862251	0.000537031375808986	0.000655521630680157	0.000782596774368288	0.000916209571463425	0.001054090396118	0.00119380691219469	0.0013328276824302	0.0014685878046603	0.00159855466590149	0.00172029195205859	0.00183152014950995	0.00193017192070436	0.00201444092383041	0.00208282287016922	0.0021341478646316	0.00216760334729554	0.00218274723818796	0.00217951117563777	0.0021581940219065	0.00211944608045288	0.0020642447196465	0.00199386232131036	0.00190982766338229	0.00181388199956354	0.00170793121159162	0.0015939954795252
-0.258928571428571	-0.258928571428571	0.000200614632694649	0.000209810232780763	0.000213301964459372	0.000210737595370422	0.000202329175597897	0.000188806097318201	0.000171354722063181	0.000151546735426137	0.00013125862908398	0.000112584879704542	9.7747490741213e-05	8.90045853936392e-05	8.85606882485817e-05	9.84812123640513e-05	0.000120613482699547	0.000156516382357392	0.000207400413063334	0.000274079624859278	0.000356936502217217	0.000455900505456513	0.00057044056853219	0.000699571458055626	0.000841873514623314	0.000995524936401009	0.00115834543583179	0.00132784981161292	0.00150130973672901	0.00167582187488769	0.00184838030614338	0.00201595117011527	0.0021755474226155	0.00232430164763599	0.00245953496881826	0.00257882025857014	0.00268003804336086	0.00276142374371414	0.00282160515936422	0.00285962940555258	0.00287497881666589	0.00286757564927584	0.00283777572911989	0.00278635148693872	0.00271446510818922	0.00262363277407312	0.00251568118961059	0.00239269777332022	0.00225697601836462	0.00211095762404918
-0.25	-0.25	0.000209840902443444	0.000219714178579954	0.00022394512764248	0.000222496112004487	0.000215907402553316	0.000205242617017858	0.000192020380418578	0.000178134538376933	0.000165765501183785	0.000157285469458096	0.000155160387868454	0.00016185149079356	0.000179719244119149	0.000210932353798525	0.000257384309449156	0.000320619666969503	0.0004017719563212	0.000501514738891851	0.000620026943887949	0.000756973196349741	0.000911499422344109	0.00108224359143709	0.00126736104415949	0.00146456346376056	0.00167117019713182	0.00188417031828552	0.00210029356675398	0.00231608808876863	0.00252800276545139	0.00273247183211781	0.00292599947697458	0.00310524215503457	0.00326708646129211	0.00340872057180883	0.00352769747660412	0.00362198848709364	0.00369002579519482	0.00373073318222414	0.00374354431391105	0.00372840840353381	0.00368578336863571	0.00361661693857164	0.00352231648136182	0.0034047086008609	0.00326598980193665	0.00310866972620734	0.00293550861923129	0.00274945079860785
-0.241071428571429	-0.241071428571429	0.000215413993700763	0.000226453001074924	0.000232272952820131	0.000233220255941022	0.000230223493315947	0.000224730274067513	0.000218630151326061	0.000214166118182008	0.000213837443323855	0.000220296780444169	0.000236244576823336	0.000264323815629278	0.000307018054651509	0.00036655557479746	0.000444822230098614	0.000543285304413529	0.000662930337291773	0.000804212492741262	0.000967023621138643	0.00115067571819042	0.00135390102804651	0.00157486858280656	0.00181121652989001	0.0020600991836167	0.00231824735852324	0.00258204020890938	0.0028475865199523	0.00311081317692725	0.00336755838536526	0.00361366712925147	0.00384508633761601	0.00405795728120398	0.00424870283761232	0.00441410744091021	0.00455138776430646	0.00465825246450666	0.00473294963548163	0.00477430096801731	0.00478172197958987	0.00475522805642981	0.0046954264256889	0.00460349454023558	0.00448114570213194	0.00433058306442483	0.00415444342665787	0.00395573247083239	0.00373775326613095	0.00350402999877241
-0.232142857142857	-0.232142857142857	0.000216746144866157	0.000229168887213263	0.000237184747816964	0.0002415880676626	0.000243749830230778	0.000245545093359593	0.000249266531004143	0.000257526782123518	0.00027315255450645	0.000299073599979073	0.000338209760961262	0.00039335928587447	0.000467091523855609	0.000561646941209479	0.000678847158733045	0.000820017398070191	0.000985923355884441	0.00117672410755598	0.00139194218910779	0.00163045152970729	0.00189048342036595	0.0021696502204358	0.00246498603497062	0.0027730031551589	0.00308976265209495	0.00341095716116742	0.00373200359887585	0.00404814332282933	0.00435454708409579	0.00464642203207553	0.00491911801679511	0.0051682304910927	0.00538969744279426	0.0055798879800305	0.00573568044501921	0.00585452823515601	0.00593451185610587	0.0059743761097759	0.0059735517199006	0.00593216110842259	0.00585100844576405	0.0057315544965447	0.00557587715891571	0.00538661894084535	0.00516692292184928	0.00492035900650024	0.0046508424807014	0.00436254702885253
-0.223214285714286	-0.223214285714286	0.000213615116464039	0.000227302537901151	0.000237794751707253	0.000246389757545205	0.000254946743695436	0.000265803447563491	0.000281679866345873	0.000305571204583519	0.000340633192161354	0.000390063067473011	0.000456979592844249	0.000544305452141722	0.000654655275387212	0.000790232346040343	0.000952736779452823	0.00114328762385549	0.00136236093787562	0.00160974545221549	0.00188451694011898	0.0021850319147791	0.00250894075551156	0.00285321985202931	0.00321422186091068	0.00358774270313046	0.00396910350812323	0.00435324533880875	0.00473483422233539	0.00510837377024568	0.00546832250467647	0.00580921291737944	0.0061257692769977	0.00641302126627856	0.0066664106718187	0.00688188855966961	0.00705600064405112	0.00718595888532959	0.00726969772779301	0.00730591379702247	0.00729408830949635	0.00723449189171178	0.00712817195069736	0.0069769231706633	0.00678324212054735	0.00655026733403643	0.00628170655801892	0.00598175314939751	0.00565499382731436	0.00530631015329645
-0.214285714285714	-0.214285714285714	0.000206212424062036	0.000220667309307729	0.000233530403015	0.000246648541276849	0.000262404593658102	0.000283624313427839	0.000313469970376457	0.000355323841762228	0.000412664876512243	0.000488941998172834	0.000587447570248463	0.000711194512905628	0.000862800434396186	0.00104438192817702	0.00125746189399717	0.00150289237664988	0.00178079498989651	0.00209052051701597	0.00243062876645001	0.00279888922486062	0.00319230250480519	0.00360714204445938	0.00403901499636716	0.00448294075439605	0.00493344512523953	0.00538466776392934	0.00583048017129468	0.00626461130270271	0.0066807776673024	0.00707281470881292	0.00743480625389957	0.00776120889142121	0.00804696830222804	0.00828762478962083	0.00847940555806645	0.0086193016436552	0.00870512780403339	0.00873556411697843	0.00871017850342519	0.00862942987014554	0.00849465204683128	0.00830801915963364	0.00807249352639529	0.00779175756682612	0.00747013158379104	0.00711247958112025	0.00672410553191156	0.00631064269388664
-0.205357142857143	-0.205357142857143	0.000195152251514028	0.000209489362759097	0.00022420290139482	0.000241721109986292	0.00026497396836844	0.000297289337747493	0.00034227650035463	0.000403700354263059	0.000485349752053622	0.000590903608581253	0.000723798444295787	0.000887100976045744	0.00108338921917412	0.00131464532754833	0.00158216307877946	0.00188647251918854	0.00222728382781256	0.0026034519531913	0.00301296303432111	0.00345294305232742	0.00391968858687698	0.00440871898597237	0.00491484871407341	0.00543227813530127	0.00595470052857404	0.00647542273129508	0.00698749647739547	0.00748385724195364	0.00795746723401857	0.00840145909517874	0.00880927686509035	0.00917481086555937	0.0094925233285798	0.00975756184555511	0.00996585803740432	0.0101142092292707	0.0102003413485189	0.0102229517388545	0.0101817310840965	0.0100773641492257	0.00991150956052032	0.00968675934773914	0.00940657944684314	0.00907523279992371	0.00869768707924381	0.00827950939543897	0.00782675061843229	0.00734582213777159
-0.196428571428571	-0.196428571428571	0.00018143806513295	0.000194408427737967	0.000210042345256079	0.000231367778170514	0.000261871874861568	0.000305386477456095	0.000365961799411782	0.000447731709521138	0.000554774272667118	0.000690971317819306	0.000859870825770699	0.00106455585288053	0.00130752353505266	0.00159057745325343	0.00191473629529365	0.00228016132772537	0.00268610470776145	0.00313088013090033	0.00361185673943844	0.00412547662513036	0.004667295661219	0.00523204681026585	0.00581372448967481	0.0064056880507992	0.00700078195322412	0.00759146980496448	0.00816997910192034	0.00872845324402113	0.00925910723693358	0.00975438341057169	0.0102071035001241	0.0106106135407169	0.0109589182196462	0.011246801604615	0.0114699315148317	0.0116249452145847	0.011709514574874	0.0117223893554805	0.0116634177942203	0.0115335442382355	0.0113347841000198	0.011070176954651	0.0107437191011302	0.0103602773774348	0.00992548643467736	0.00944563203092233	0.0089275231917276	0.00837835629623461
-0.1875	-0.1875	0.000166388015709043	0.000176437516337112	0.000191693066364734	0.000215785229393716	0.000252754141550037	0.000306924721872534	0.000382770971377828	0.00048477295729339	0.000617270278674489	0.000784315911248945	0.000989534330454089	0.00123598771243322	0.00152605381602145	0.00186131885975853	0.00224248833436239	0.0026693182426794	0.00314056874758102	0.00365398164686552	0.00420628249743859	0.00479320759422237	0.00540955538816018	0.00604926131815272	0.00670549444921843	0.00737077376827334	0.00803710150318497	0.00869611041219016	0.00933922164959949	0.00995780955812373	0.0105433695740828	0.0110876853627525	0.011582991328269	0.0120221267644826	0.0123986781261637	0.0127071061979456	0.0129428553131791	0.0131024422164017	0.0131835226597329	0.013184934362245	0.0131067155283284	0.0129500987018104	0.0127174803124421	0.0124123668358656	0.0120392990234227	0.0116037561511654	0.0111120426764361	0.0105711600651931	0.00998866685540805	0.00937253024490249
-0.178571428571429	-0.178571428571429	0.000151524339767374	0.000156883936288223	0.000170168608870135	0.000195598353990038	0.0002377475032551	0.000301410257105866	0.000391456338098753	0.000512680504650424	0.000669649847926666	0.000866552876096101	0.00110705436930687	0.00139415986598216	0.00173009341948815	0.00211619194956192	0.00255281911313612	0.00303930114457347	0.00357388657794089	0.00415373117750806	0.00477490878207198	0.00543244812974987	0.00612039508873534	0.00683189909237523	0.00755932197958444	0.00829436688904757	0.00902822436163542	0.00975173238222187	0.0104555467499989	0.0111303179137194	0.011766870251	0.0123563797123924	0.0128905457923455	0.013361753928874	0.013763224667672	0.0140891462481494	0.0143347876698594	0.0144965897674792	0.0145722323487454	0.0145606760190092	0.0144621779138936	0.0142782811728335	0.0140117785958061	0.0136666515182296	0.0132479855003636	0.0127618649440261	0.012215249208826	0.0116158331917197	0.0109718956487372	0.0102921387694157
-0.169642857142857	-0.169642857142857	0.00013843576209075	0.000137237855413989	0.000146769754829913	0.000171811607828622	0.000217438683578363	0.000288878115494559	0.000391356878090995	0.000529944862095572	0.000709397074239533	0.000933999048619646	0.00120741951324507	0.00153257420913359	0.00191150451357667	0.00234527417996178	0.002833887082236	0.00337622835330551	0.00397003074588971	0.00461186743566343	0.00529717184522375	0.00602028440962855	0.00677452554650021	0.00755229345247723	0.00834518473919606	0.00914413536120732	0.00993957878924347	0.0107216179574339	0.0114802071728698	0.0122053399286492	0.0128872384131016	0.0135165404616983	0.0140844797550158	0.0145830552242325	0.0150051858806805	0.0153448476311807	0.0155971890672909	0.0157586237132084	0.0158268967712381	0.0158011250014332	0.01568180899822	0.0154708177659246	0.0151713461313044	0.014787846148854	0.0143259342388093	0.0137922763343949	0.0131944537912822	0.0125408132174034	0.0118403037060878	0.0111023051929487
-0.160714285714286	-0.160714285714286	0.000128624985797003	0.000119038096328634	0.000122972704652834	0.000145724244807255	0.000192821866180878	0.000269877518062657	0.000382427434568399	0.000535769982281589	0.000734803975132421	0.000983871600157653	0.00128661003229443	0.00164581564740127	0.00206332447405603	0.00253991216270084	0.00307521630413177	0.00366768340909116	0.00431454227963629	0.00501180487542434	0.0057542951196708	0.00653570541670829	0.00734867998258271	0.00818492343871168	0.00903533250256025	0.00989014804393252	0.0107391242749217	0.0115717114182511	0.01237724786316	0.0131451575784077	0.0138651484142231	0.014527406892378	0.0151227851566409	0.0156429759326249	0.0160806716218696	0.0164297040227893	0.0166851616215252	0.0168434819173625	0.0169025168271135	0.0168615698362203	0.0167214042158112	0.016484222288442	0.0161536163844839	0.0157344927700114	0.0152329704301646	0.0146562571448983	0.0140125057837489	0.0133106541614135	0.0125602521271825	0.0117712798014293
-0.151785714285714	-0.151785714285714	0.000123355415792601	0.000103727445798454	0.000100297620157213	0.000118817315418565	0.000165209872948239	0.000245413377620689	0.000365217020945431	0.000530095081659445	0.000745042678504752	0.00101441746796613	0.00134179137293741	0.00172981623805746	0.00218010701789917	0.00269314572194848	0.00326820887440906	0.00390332070851086	0.00459523371727264	0.00533943754020875	0.00613019649410144	0.00696061537228504	0.00782273245786689	0.00870763803882537	0.00960561609335349	0.0105063062476061	0.011398882609288	0.0122722456617358	0.0131152230747427	0.0139167750585448	0.014666199761826	0.015353334196431	0.0159687462610868	0.0165039136315628	0.016951385580427	0.0173049241784669	0.0175596218022367	0.0177119924162954	0.0177600347010095	0.0177032657424133	0.017542724673637	0.0172809463413129	0.0169219057484699	0.0164709346812714	0.0159346125447558	0.015320633997773	0.0146376564762594	0.0138951311153045	0.0131031209145951	0.0122721102315154
-0.142857142857143	-0.142857142857143	0.000123512062594401	9.25112758587598e-05	8.01699223611454e-05	9.26231400761672e-05	0.000136117775858376	0.000216850392795829	0.000340800030808937	0.000513559794311605	0.000740171442264077	0.00102496715386729	0.0013714225365392	0.00178202473339844	0.00225815917961726	0.00280001815758522	0.00340653381911218	0.00407533779030143	0.00480274886451382	0.00558378963582244	0.00641223224548556	0.00728067272395561	0.00818063272783789	0.00910268681195184	0.0100366127576306	0.0109715619150654	0.0118962460239535	0.0127991365653148	0.0136686723784651	0.0144934710588055	0.0152625395398838	0.0159654792599912	0.0165926814195876	0.0171355080485526	0.0175864549164745	0.017939292727195	0.0181891835306091	0.0183327698481876	0.0183682346300001	0.0182953308249433	0.0181153800361583	0.0178312404334389	0.0174472447867577	0.0169691101531585	0.0164038213771044	0.0157594911369907	0.0150451997744178	0.0142708185662752	0.013446820433085	0.0125840823130849
-0.133928571428571	-0.133928571428571	0.000129490991090902	8.62335156870584e-05	6.37877779528866e-05	6.85897841685861e-05	0.00010713024176641	0.000185789468790745	0.000310668178444724	0.000487418221892592	0.000721077454717518	0.00101591287172161	0.00137527603043492	0.00180147455774661	0.00229566321106367	0.0028577575524261	0.00348637280049128	0.00417878986278707	0.00493094993249949	0.00573747837518393	0.00659173794717352	0.00748591069583625	0.00841110720923531	0.00935750122607705	0.010314487002424	0.0112708562748657	0.0122149911746566	0.0131350690459948	0.014019274814324	0.0148560163451687	0.0156341381359241	0.0163431286949132	0.0169733170838601	0.0175160543289493	0.0179638757364072	0.0183106405730968	0.0185516460806744	0.0186837133710554	0.0187052433871901	0.0186162417909374	0.0184183123426752	0.0181146190481082	0.017709818049313	0.0172099609124589	0.0166223715976479	0.0159554999718189	0.0152187552300734	0.0144223230123293	0.0135769703312551	0.012693842656698
-0.125	-0.125	0.000141129710541569	8.52829195842055e-05	5.20089821718581e-05	4.79536976912192e-05	7.97654038832345e-05	0.000153928552381973	0.000276594205134824	0.000453411512063937	0.000689364294684982	0.000988616823069858	0.00135437273410654	0.00178875079965232	0.00229268091864529	0.00286582328474919	0.00350651318017884	0.00421173327858419	0.00497711471865458	0.00579696755030086	0.00666434047283814	0.00757110909617872	0.0085080912785803	0.00946518744475136	0.0104315431822825	0.0113957308676386	0.0123459465991097	0.0132702183252343	0.0141566207632603	0.0149934925108696	0.015769650670803	0.0164745983346588	0.0170987204087506	0.0176334635085078	0.0180714959928392	0.0184068446479724	0.0186350050510545	0.0187530232346758	0.0187595469201941	0.0186548452746018	0.0184407968560477	0.0181208461297868	0.0176999296419351	0.0171843736159309	0.0165817653697528	0.0159008015255839	0.0151511164841245	0.014343095051403	0.0134876734271284	0.0125961329831736
-0.116071428571429	-0.116071428571429	0.000157687672662362	8.95402042540343e-05	4.52689416568144e-05	3.16330596002272e-05	5.53483286020402e-05	0.000122921159652872	0.000240480514158496	0.000413611684612942	0.000647195999814857	0.000945260456947286	0.00131084113130536	0.00174586396521771	0.00225104619562336	0.00282582125211463	0.00346828945357056	0.00417519626335149	0.00494193924372304	0.00576260419447676	0.00663003028442501	0.00753590330404854	0.00847087549979458	0.00942470981191463	0.0103864457442506	0.0113445835609703	0.0122872830454703	0.0132025726823023	0.0140785648437881	0.0149036723863795	0.0156668219927168	0.0163576596359791	0.0169667436930591	0.0174857214891263	0.0179074854124602	0.0182263051866827	0.0184379334170766	0.0185396821258545	0.0185304686436591	0.0184108299154658	0.0181829049917148	0.0178503861926666	0.0174184401382841	0.0168936005103847	0.0162836350421041	0.0155973897967888	0.0148446142907473	0.0140357714202058	0.0131818364628614	0.0122940896315659
-0.107142857142857	-0.107142857142857	0.000177881798418051	9.83731547160534e-05	4.35387874347806e-05	2.01525258540243e-05	3.49061723777673e-05	9.42458061304765e-05	0.000204206773983795	0.000370251288411881	0.000597112586124026	0.000888649538564914	0.00124771544505821	0.00167604448404287	0.00217415895241663	0.00274129999472289	0.00337538402226023	0.00407298645860611	0.00482935383568306	0.00563844461789862	0.00649299846663188	0.00738463298962735	0.00830396636613046	0.0092407636151073	0.0101841036962755	0.0111225641165668	0.012044419271282	0.0129378483910885	0.0137911487026021	0.0145929492487481	0.0153324207600682	0.0159994770216791	0.0165849633420157	0.0170808279954822	0.0174802728757116	0.0177778800508571	0.0179697114465059	0.0180533794826833	0.0180280871446049	0.0178946366565819	0.0176554066381179	0.0173142983335577	0.0168766522043848	0.0163491368394927	0.0157396127573435	0.0150569742299285	0.0143109727384871	0.0135120260635588	0.0126710173078597	0.0117990883428599
-0.0982142857142857	-0.0982142857142857	0.000199977037249691	0.0001106825064568	4.63290255207454e-05	1.36071746534805e-05	1.90949872384734e-05	6.90982375308522e-05	0.000169490100232788	0.000325553985736161	0.000541833378092661	0.000821992431585102	0.00116869091620199	0.00158347684485068	0.00206669977066383	0.00261744731843573	0.00323350701938441	0.0039113549643137	0.00464617218974548	0.00543188907894961	0.0062612574102567	0.00712594903444509	0.00801667952741174	0.00892335455962835	0.00983523616530686	0.0107411255960032	0.0116295590184507	0.0124890119758906	0.0133081082851983	0.0140758288955577	0.0147817161927337	0.0154160692979548	0.0159701260812185	0.0164362278820048	0.0168079632998688	0.0170802878747097	0.0172496170109644	0.0173138900988559	0.017272604434821	0.0171268182266851	0.0168791226705215	0.0165335837883826	0.016095655402132	0.0155720652717292	0.0149706770305878	0.0143003310913593	0.0135706681595194	0.0127919393682668	0.0119748073274319	0.0111301425547724
-0.0892857142857143	-0.0892857142857143	0.000221926795218649	0.000124996670029247	5.27398739822642e-05	1.166972842555e-05	8.16503034517968e-06	4.83159366525931e-05	0.000137769757237593	0.000281580317798814	0.000484064568135516	0.000748670035241253	0.00107785655331471	0.00147299544717287	0.00193428900630594	0.00246071267096504	0.00304998186830621	0.00369854489667669	0.00440160267217758	0.00515315553752604	0.00594607670378838	0.00677221126616782	0.00762249912131162	0.00848711953095532	0.00935565453994941	0.0102172679796326	0.0110608963825879	0.0118754478128242	0.0126500043851626	0.0133740241156567	0.0140375377154062	0.0146313360147666	0.0151471438827534	0.0155777767838262	0.0159172764851419	0.0161610228833281	0.0163058194502014	0.016349950389085	0.016293208233278	0.0161368912903622	0.0158837710240889	0.0155380301527863	0.0151051729127606	0.0145919095706132	0.0140060178541388	0.0133561844931201	0.0126518305060556	0.0119029242257503	0.0111197863170338	0.0103128911973411
-0.0803571428571428	-0.0803571428571428	0.000241553110595643	0.000139608595154609	6.15549213966822e-05	1.36409451503641e-05	1.96764936495475e-06	3.23410816138097e-05	0.000110125585753482	0.000240100821760062	0.000426326076606508	0.000672015290738219	0.000979426059395067	0.00134976561811922	0.00178311649190991	0.00227838408441431	0.00283326801605172	0.00344425849863243	0.00410665847098087	0.00481463162869107	0.0055612758757459	0.0063387211212039	0.00713824975557303	0.00795043758372567	0.00876531247855685	0.00957252756537677	0.0103615453632745	0.0111218290067637	0.0118430364573704	0.0125152134967265	0.0131289812741302	0.0136757142638846	0.0141477046699627	0.0145383095940781	0.0148420776520142	0.0150548521737113	0.0151738486446378	0.0151977046270165	0.0151265010256083	0.0149617542188242	0.0147063792459574	0.0143646249088644	0.0139419822950517	0.0134450688427859	0.0128814906323259	0.0122596860866567	0.0115887546877343	0.0108782746496885	0.0101381137302815	0.00937823750021285
-0.0714285714285714	-0.0714285714285714	0.000256752166387001	0.000152743713838022	7.13703873096598e-05	1.85387977469169e-05	2.70382648204226e-09	2.12242669060052e-05	8.72358358736356e-05	0.000202505568178272	0.000370810199079168	0.000595118193994162	0.000877486358857144	0.00121897274288625	0.00161956835152281	0.00207814980099433	0.00259245459837492	0.00315908023229012	0.00377350772116518	0.00443014970098664	0.00512242255667657	0.00584284152465927	0.00658313713351198	0.00733439081902776	0.00808718706331168	0.00883177897748539	0.00955826388572488	0.0102567651846483	0.0109176165545894	0.0115315444940274	0.0120898451391078	0.0125845514181087	0.0130085867747405	0.0133559019707403	0.0136215918413679	0.0138019893189099	0.0138947345488945	0.0138988174893095	0.0138145929911259	0.0136437679940586	0.0133893611191949	0.0130556355838687	0.0126480069879937	0.0121729281093857	0.0116377533836519	0.0110505862184255	0.0104201126900589	0.00975542548321933	0.00906584215213804	0.00836072190091194
-0.0625	-0.0625	0.000265707528169441	0.000162744374150867	8.07484831804834e-05	2.5218101706467e-05	1.50143008848236e-06	1.46672381746729e-05	6.93761042031447e-05	0.000169755378642349	0.000319280979889023	0.000520669055658678	0.000775780392451875	0.00108554022774033	0.00144987581961444	0.00186767376266407	0.0023367586147703	0.00285389392687675	0.00341480625773938	0.0040142322203515	0.00464598805930638	0.00530306071243607	0.00597771877948282	0.00666164131898267	0.0073460619350996	0.00802192521109308	0.00868005220646301	0.00931131147010654	0.00990679183976125	0.0104579732043044	0.0109568914036462	0.0113962935322022	0.0117697800951042	0.0120719307378793	0.012298410624483	0.0124460549673182	0.012512929706225	0.0124983668796672	0.0124029738172784	0.0122286158942429	0.0119783732095881	0.0116564721668737	0.0112681935315144	0.0108197590990127	0.0103181996184528	0.00977120706265021	0.00918697470881387	0.00857402878175257	0.007941055607932	0.0072967283277588
-0.0535714285714286	-0.0535714285714286	0.00026709172242191	0.000168253836961581	8.83805353502503e-05	3.25089902804747e-05	5.53605057871342e-06	1.20990197207422e-05	5.64570210082809e-05	0.000142375833482621	0.000273019089932097	0.000450848662001051	0.000677536917314432	0.000953893321536018	0.00127980757816563	0.0016542111563202	0.00207505865916849	0.0025393300421355	0.00304305421088276	0.00358135402596609	0.00414851222637965	0.00473805727085829	0.00534286759696762	0.00595529232665919	0.00656728601560668	0.00717055466393986	0.00775670988847323	0.00831742791025768	0.00884460984362914	0.00933053968932651	0.00976803643804317	0.0101505967830937	0.0104725251205782	0.0107290477790997	0.0109164087631184	0.0110319447066956	0.0110741372080791	0.011042641238997	0.0109382888829657	0.0107630682405745	0.0105200779320575	0.0102134582136056	0.00984830028892099	0.00943053592700794	0.00896680997744085	0.00846433879282072	0.00793075791378796	0.00737396263554825	0.00680194524918555	0.00622263283112546
-0.0446428571428571	-0.0446428571428571	0.000260236653587707	0.000168382022684503	9.32439384979076e-05	3.93604004206844e-05	1.11446172863188e-05	1.27764997932189e-05	4.809458921354e-05	0.000120491080189502	0.000232812606836209	0.000387269404071792	0.000585355329794517	0.000827781039780406	0.00111442234938593	0.00144428549949924	0.00181549067556734	0.00222527471634517	0.00267001350301191	0.00314526405032604	0.00364582584121654	0.00416582046683779	0.00469878816806583	0.00523779943398231	0.00577557940993199	0.00630464251332862	0.00681743435952101	0.00730647787135101	0.00776452029155356	0.00818467774205684	0.00856057398173159	0.00888647010529963	0.00915738209986118	0.00936918342858516	0.00951869013816163	0.00960372638027139	0.00962316868838448	0.00957696784884394	0.00946614773725858	0.00929278104451579	0.00905994237731462	0.00877163977174893	0.00843272619089516	0.00804879307473798	0.00762604846001655	0.00717118257673734	0.00669122414665835	0.00619339084822345	0.00568493756541637	0.00517300610019463
-0.0357142857142857	-0.0357142857142857	0.000245254989738685	0.00016283590988093	9.47368543243221e-05	4.49737624044604e-05	1.74578475399221e-05	1.58981021863278e-05	4.37039945749023e-05	0.000103890784115356	0.000198989899722436	0.000330966778997037	0.000501148455658007	0.000710163009117221	0.000957892756596362	0.0012434427793742	0.00156512603690719	0.00192046594343066	0.00230621687025358	0.00271840260340397	0.00315237234147175	0.00360287337386995	0.00406413914696189	0.00452999101616952	0.00499395160747461	0.00544936738213618	0.00588953772345315	0.00630784765220823	0.00669790113472435	0.00705365187921058	0.00736952852534918	0.00764055121995597	0.00786243673705011	0.00803168954074949	0.00814567649899905	0.00820268332826692	0.00820195127527953	0.0081436930113397	0.00802908721621575	0.00786025184943802	0.00764019663384404	0.00737275579578928	0.007062502605022	0.00671464772162324	0.00633492377518875	0.00592945896120465	0.00550464273136206	0.00506698687005592	0.00462298538212151	0.00417897666268117
-0.0267857142857143	-0.0267857142857143	0.00022309797008618	0.000151999811169484	9.27759274454134e-05	4.89125127978331e-05	2.38142441395386e-05	2.07178533100914e-05	4.26055739013231e-05	9.21206582157494e-05	0.000171487184363933	0.000282436339632429	0.000426141272967379	0.000603162457607826	0.000813405297092288	0.00105609144818024	0.00132974502833043	0.00163219453031435	0.00196059089060665	0.00231144176070879	0.00268066162164855	0.00306363697221391	0.00345530542193292	0.00385024714127108	0.0042427867745088	0.00462710361517733	0.0049973475887421	0.00534775839022197	0.00567278499199721	0.00596720267394989	0.00622622473728898	0.00644560614604027	0.00662173649538633	0.00675171993101938	0.00683343993370462	0.00686560723180423	0.00684778950337623	0.00678042196895109	0.00666479844527934	0.00650304291734946	0.00629806217825167	0.00605348057113924	0.00577355833175117	0.00546309546120839	0.0051273234452738	0.00477178746719861	0.00440222202721217	0.00402442307480229	0.00364411987415847	0.00326684985451215
-0.0178571428571429	-0.0178571428571429	0.000195539895641139	0.000136954550611947	8.78450961751849e-05	5.1174880688772e-05	2.9850665269427e-05	2.66470894313917e-05	4.41306452852059e-05	8.45851266710946e-05	0.000149940552888943	0.000241707546298294	0.000360919068001663	0.000508081286608819	0.00068313517375892	0.000885430190213301	0.00111371115293164	0.00136611906295356	0.00164020633366088	0.0019329664976308	0.0022408780971335	0.002559962088246	0.00288585172169618	0.00321387351506497	0.00353913761073019	0.00385663553124068	0.00416134310714187	0.0044483261690319	0.00471284647189828	0.00495046526015831	0.00515714188923335	0.00532932499508971	0.00546403384630773	0.00555892772137515	0.00561236142270802	0.00562342536232268	0.00559196902446283	0.00551860701876583	0.00540470737348277	0.00525236217067346	0.00506434108236581	0.00484402881626221	0.00459534790955144	0.00432266870793379	0.00403070872293328	0.0037244238637671	0.00340889428154212	0.00308920773594441	0.00277034349221998	0.00245705977537514
-0.00892857142857143	-0.00892857142857143	0.000165085511673872	0.000119429570567811	8.0987634604516e-05	5.22205090584942e-05	3.55576728233347e-05	3.33322609544715e-05	4.77151627173742e-05	8.0649978722414e-05	0.000133790623168462	0.000208443350896959	0.000305514932607467	0.000425468595336518	0.00056828919071761	0.000733458853605464	0.00091994417271527	0.00112619561862583	0.00135015966959787	0.00158930374991511	0.00184065375739598	0.0021008436154301	0.00236617594975795	0.00263269267067411	0.00289625394661756	0.00315262379395809	0.00339756028819827	0.00362690823080956	0.00383669198933417	0.00402320617065277	0.00418310179134446	0.00431346567610236	0.00441189094474983	0.00447653663832431	0.00450617478104108	0.00450022347216592	0.00445876494284718	0.00438254788937438	0.00427297379659181	0.00413206738285882	0.00396243171994776	0.00376718899621155	0.00354990828782172	0.00331452206975637	0.00306523352499018	0.00280641698739851	0.00254251407280945	0.00227792820643438	0.00201692033824112	0.00176350864719568
0	0	0.000134803117557294	0.00010168781721386	7.37385586261576e-05	5.29456237086801e-05	4.12922704379399e-05	4.06996818529979e-05	5.29706325729169e-05	7.9733402368934e-05	0.000122387518204873	0.000182052914059309	0.000259524060217608	0.00035523053031362	0.000469205346282974	0.000601062270967249	0.000749983009079238	0.000914715034517934	0.00109358049162416	0.00128449632686245	0.00148500550334404	0.00169231884187799	0.00190336672750166	0.00211485962844421	0.00232335610381385	0.00252533673516543	0.00271728221304834	0.00289575364933034	0.00305747307512723	0.00319940202686363	0.00331881612224496	0.00341337358510705	0.00348117579299337	0.00352081809202671	0.00353142934671954	0.00351269896278137	0.00346489043227638	0.00338884079491577	0.00328594577800377	0.0031581307608906	0.00300780809740902	0.00283782171103389	0.0026513802417168	0.0024519803600712	0.00224332216393277	0.00202921882524166	0.00181350285374299	0.00159993148157573	0.00139209374437208	0.0011933218366933
0.00892857142857143	0.00892857142857143	0.000108093006680766	8.63494161547727e-05	6.800005044919e-05	5.46063053725052e-05	4.7744766080225e-05	4.89614329693184e-05	5.97242819042991e-05	8.13754851973925e-05	0.000115084680999698	0.000161804700638686	0.000222231144130184	0.000296767132954959	0.00038549446680886	0.000488152269242795	0.000604124028956909	0.000732433733212289	0.000871751552645173	0.00102040927891459	0.00117642544505549	0.00133753978069858	0.00150125637838038	0.00166489468107828	0.00182564715285474	0.00198064227175523	0.00212701129399405	0.00226195708733153	0.00238282322476922	0.00248716147149219	0.00257279579129242	0.00263788104502614	0.00268095465301154	0.0027009796441618	0.00269737771405629	0.00267005115760739	0.00261939282364259	0.00254628355152849	0.00245207688579857	0.00233857121465392	0.00220796983262175	0.00206282977667243	0.00190600061872977	0.00174055470598968	0.00156971061450629	0.00139675181259183	0.00122494271120562	0.00105744440242726	0.000897232449520442	0.000747019089815815
0.0178571428571429	0.0178571428571429	8.84071698489251e-05	7.61661255968209e-05	6.58681282521811e-05	5.86945353922033e-05	5.58610943102646e-05	5.85806533631177e-05	6.80238561937099e-05	8.52789546800397e-05	0.000111311946660265	0.000146928279755146	0.000192737360847246	0.000249121070958396	0.000316207407505527	0.000393850261482639	0.000481616188435345	0.000578778852688103	0.000684321618699839	0.000796948537117111	0.00091510373228765	0.00103699894951134	0.00116064877136775	0.00128391277049726	0.00140454363863787	0.00152024012570509	0.00162870344496484	0.00172769565693749	0.00181509844077254	0.00188897060159972	0.00194760264876145	0.00198956681453572	0.00201376096626158	0.00201944499555739	0.00200626844403459	0.00197428834163822	0.00192397648627857	0.00185621567537247	0.00177228470389005	0.00167383226128392	0.00156284018243967	0.00144157682634397	0.00131254166122942	0.00117840241739186	0.00104192641998071	0.000905907925815176	0.000773093453586241	0.000646107209728381	0.000527378768193805	0.000419075158254054
0.0267857142857143	0.0267857142857143	7.89415235220274e-05	7.37638097369651e-05	6.94239102809817e-05	6.67766104759369e-05	6.67265912934338e-05	7.0198771048636e-05	7.81063237506667e-05	9.13173329791384e-05	0.000110621118662366	0.000136695321925437	0.000170074847889897	0.000211123746553394	0.000260011057312301	0.000316691554046722	0.000380892206778082	0.000452105025597138	0.000529586776691662	0.000612365863614916	0.000699256454929785	0.000788879718154892	0.000879691796085146	0.000970017941869337	0.00105809202056064	0.00114210039391495	0.00122022903833477	0.00129071260881707	0.00135188405958275	0.00140222336884223	0.00144040389391796	0.00146533490554767	0.00147619891721111	0.00147248253602109	0.00145399971403567	0.00142090646942185	0.00137370637114712	0.00131324633308445	0.00124070253690075	0.00115755659036356	0.00106556232064601	0.000966703892353909	0.000863146218716885	0.000757178893159731	0.000651155099140288	0.00054742715114882	0.0004482804723925	0.000355867919269889	0.000272146414850202	0.000198817850183983
0.0357142857142857	0.0357142857142857	8.23257412967875e-05	8.13742127180777e-05	8.0507014703296e-05	8.0307795928082e-05	8.1421493596791e-05	8.45314241494359e-05	9.03337993396063e-05	9.95104636639335e-05	0.000112700735068648	0.000130473290084275	0.000153299064433759	0.000181526138989462	0.000215357547940279	0.000254832881390078	0.000299814459573863	0.00034997873267682	0.000404813412050654	0.000463620669489034	0.000525526555960758	0.000589496595247313	0.00065435730720799	0.000718823216120546	0.000781528708053657	0.000841063923777893	0.000896013716298838	0.000944998570220894	0.000986716278697149	0.00101998310675457	0.00104377314041241	0.00105725453127006	0.00105982139700111	0.00105112022910712	0.00103106978877557	0.000999873636948607	0.000958024641774134	0.000906301030435181	0.000845753796943873	0.000777685536054336	0.000703621038596665	0.00062527024745761	0.000544484428146903	0.000463206645454932	0.000383417850478941	0.000307080063142139	0.00023607827786903	0.000172162818877122	0.000116893922301288	7.15903220730147e-05
0.0446428571428571	0.0446428571428571	0.000100337668427759	0.000100579719092853	0.000100491477646413	0.000100440288094759	0.000100861912283442	0.000102243497086085	0.000105103776334862	0.000109971154670927	0.000117360412862626	0.000127748843559428	0.000141552670081227	0.00015910461663124	0.000180633485076502	0.000206246550894203	0.000235915519714506	0.000269466687726517	0.000306575826593274	0.000346768169835217	0.000389423717043361	0.000433787899573423	0.000478987471858971	0.000524051311824901	0.000567935637922099	0.000609552984879161	0.000647804131032392	0.000681612042338751	0.000709956796644093	0.00073191038051386	0.00074667021313109	0.000753590249656106	0.000752208551191747	0.000742270280152907	0.00072374518729205	0.000696838797628773	0.000661996673709519	0.000619901331589578	0.00057146160236588	0.000517794463893287	0.000460199606767089	0.00040012723859715	0.000339139863656456	0.00027886899377199	0.000220967943667444	0.000167062033128709	0.000118697653258731	7.7291749479814e-05	4.40833256193516e-05	2.00885783490701e-05
0.0535714285714286	0.0535714285714286	0.000133669021746742	0.000132095266162469	0.000130085741478847	0.000127843343144655	0.000125642357512478	0.000123816472959106	0.000122743897595432	0.000122830095575889	0.000124488751711773	0.000128121652386874	0.000134098226624704	0.000142735522212482	0.000154279396476871	0.000168887678905593	0.000186616013476758	0.000207407013351066	0.000231083261436011	0.000257344570015321	0.000285769774680135	0.00031582318639188	0.000346865665380666	0.000378170116866269	0.000408941046651126	0.000438337659921104	0.000465499844444668	0.000489576254857221	0.000509753612485813	0.000525286259241923	0.00053552495777652	0.000539943915777544	0.000538165031458759	0.000529978410371649	0.000515358290028352	0.000494473626734847	0.000467692745729303	0.000435581627437807	0.000398895594735927	0.000358564373097579	0.000315670711350562	0.000271422968909539	0.000227122289020829	0.000184125179860621	0.000143802509550676	0.000107496080916651	7.64740812907934e-05	5.18867967776482e-05	3.47240350036844e-05	2.57757123768316e-05
0.0625	0.0625	0.000181766527259285	0.000175609983143629	0.000169177574115124	0.000162554569988035	0.000155896788546792	0.000149422884170177	0.000143403675583853	0.000138148902390955	0.000133991901920463	0.000131272783761691	0.000130320745896869	0.000131436220980936	0.00013487356212558	0.000140824973373484	0.000149406360571941	0.000160645724093487	0.000174474637171113	0.000190723254697123	0.000209119180115973	0.000229290386135196	0.000250772242566531	0.000273018556316169	0.000295416379293818	0.000317304194875075	0.000337992957583674	0.000356789338730671	0.000373020427382949	0.00038605905526091	0.000395348859371448	0.000400428169988295	0.000400951815751059	0.000396709972975337	0.000387643252563516	0.000373853313981602	0.000355608419423951	0.000333343489372784	0.000307654389240864	0.000279286360857308	0.000249116706768547	0.000218132033740602	0.000187400558211401	0.000158040164370792	0.00013118307872647	0.000107938177397021	8.9352068369656e-05	7.63701856264165e-05	6.97991912512872e-05	7.02720022193268e-05
0.0714285714285714	0.0714285714285714	0.000242767915546794	0.000229707496913779	0.000216742191070675	0.000203879785360174	0.000191194491410495	0.00017882283118366	0.000166956550486951	0.000155832838927433	0.000145722240266972	0.00013691472919443	0.000129704506292335	0.000124374119574043	0.000121178556159597	0.000120329959901382	0.000121983619284	0.000126225834725659	0.000133064216330626	0.000142420883808303	0.000154128942062179	0.000167932491925784	0.000183490309342904	0.00020038319210099	0.00021812483553099	0.000236175962097763	0.000253961299298969	0.00027088888044651	0.000286371038152549	0.000299846374706986	0.000310801930497563	0.000318794733999262	0.00032347190668201	0.000324588514628611	0.000322022405973521	0.000315785348772559	0.000306029885949472	0.00029305144997279	0.000277285426471012	0.000259299018898814	0.000239777940768457	0.000219508142485562	0.000199352960743449	0.000180226253812026	0.000163062249977131	0.000148782983096052	0.000138264313353543	0.000132301627994535	0.000131576381951532	0.000136624668613796
0.0803571428571428	0.0803571428571428	0.000313545556156947	0.000291878362763623	0.000270827490144773	0.000250355543387795	0.000230484829067085	0.000211296258757838	0.000192925316808654	0.000175555271051284	0.000159407912145171	0.000144732204319211	0.000131791313872205	0.000120848548848683	0.000112152791281516	0.000105924030382112	0.000102339609861418	0.000101521784729775	0.000103527142776222	0.000108338384567215	0.000115858875078362	0.000125910282522911	0.000138233508731351	0.000152492994254128	0.000168284354299432	0.000185145173053374	0.000202568658369318	0.000220019740753272	0.000236953094346803	0.000252832467241625	0.000267150637523727	0.000279449262935243	0.000289337868264842	0.000296511217058071	0.000300764343655989	0.00030200457771289	0.00030025997509906	0.00029568367446337	0.000288553824870948	0.000279268873232393	0.000268338156419291	0.000256367907184897	0.000244042950038802	0.000232104527573348	0.000221324853840572	0.000212479133763488	0.000206315911040551	0.000203526706821244	0.000204715983458491	0.000210372508502271
0.0892857142857143	0.0892857142857143	0.000389862411666014	0.000358631114122854	0.000328624456683207	0.0002997836851055	0.000272101196360275	0.000245621986915303	0.000220442241557157	0.000196705150055523	0.000174594147081851	0.000154323871749882	0.000136129233334248	0.000120253045878509	0.000106932753725637	9.63868102552528e-05	8.88012916998633e-05	8.43173259471786e-05	8.3019892567475e-05	8.4928505536322e-05	8.99902255962199e-05	9.80753669613419e-05	0.000108976165804635	0.00012240856892347	0.000138017183862162	0.000155383310619723	0.000174035854138168	0.000193464800366743	0.0002131368310689	0.000232512557699072	0.00025106477628198	0.000268297086445966	0.000283762181156575	0.000297079101128441	0.000307948760445428	0.000316167087844397	0.000321635190814476	0.00032436603567472	0.0003244872438374	0.000322239729492676	0.00031797204322806	0.000312130435309704	0.000305244806736613	0.000297910870661479	0.000290768996131194	0.000284480345130591	0.000279701037594323	0.000277055182714799	0.000277107694361276	0.000280337860236342
0.0982142857142857	0.0982142857142857	0.000466636016090559	0.000425700481619284	0.000386623878339183	0.000349341348599127	0.000313829608994424	0.000280110578684722	0.000248252254263942	0.000218366834571866	0.000190606207179098	0.000165155012137706	0.000142221594266745	0.000122027239307528	0.000104794158701069	9.07327399691449e-05	8.00286127651102e-05	7.28300932996528e-05	6.92365614425323e-05	6.92882954845988e-05	7.29582401762854e-05	8.01461158077661e-05	9.06751919912026e-05	0.00010429195226801	0.000120668768017374	0.000139409586105003	0.000160058518276508	0.000182111105602707	0.000205027922464388	0.000228250085624484	0.000251216148606844	0.00027337979320888	0.000294227681324982	0.000313296803526887	0.00033019065750523	0.0003445936102196	0.000356282842319536	0.000365137341150431	0.000371143497704477	0.000374396970709139	0.000375100604458378	0.000373558322170994	0.000370165059298363	0.000365392946628398	0.00035977409635407	0.000353880480539838	0.000348301515772423	0.000343620075625428	0.000340387739717086	0.000339100150972646
0.107142857142857	0.107142857142857	0.000538297015963968	0.000488343018344502	0.000440853055463399	0.000395763295320037	0.000353041644669285	0.000312693295341999	0.000274763643267229	0.000239338505688615	0.000206541669907071	0.00017652991279057	0.000149485730506967	0.000125608108891741	0.00010510174331223	8.81651800150425e-05	7.49783964516562e-05	6.56903642814806e-05	6.04071446305987e-05	5.91810504193673e-05	6.20013755628088e-05	6.87871367033319e-05	7.93822016403753e-05	9.35530921825007e-05	0.000110989650713719	0.000131308652736869	0.000154060335768554	0.000178737702163631	0.000204788343775157	0.00023162843378765	0.000258658439387757	0.000285280031626716	0.000310913608911635	0.000335015810514284	0.00035709637814119	0.000376733728086315	0.000393588624142601	0.000407415391846655	0.000418070186548884	0.000425515919254845	0.000429823552477469	0.000431169600146171	0.000429829797073886	0.000426169040305532	0.000420627842294942	0.00041370566957644	0.000405941665718319	0.00039789336934218	0.000390114132657725	0.000383130019553932
0.116071428571429	0.116071428571429	0.000599220188646454	0.00054170235361039	0.000487178810284252	0.000435586680064238	0.000386885405532654	0.000341064045082613	0.000298146077943747	0.000258191571888231	0.000221296672593345	0.000187590480857429	0.000157229487808523	0.000130389835229219	0.000107257754713646	8.80186125019402e-05	7.28450438985855e-05	6.18847001244787e-05	5.5248149853881e-05	5.29974767988952e-05	5.51360934807192e-05	6.16002504315818e-05	7.22526608559408e-05	8.68785852415057e-05	0.000105184631130805	0.000126800423320578	0.000151283192626031	0.000178125220788698	0.000206763969037012	0.000236594612169897	0.00026698460266077	0.000297289803768035	0.000326871660221238	0.000355114822484572	0.000381444608060604	0.00040534367230755	0.000426367272606713	0.000444156543479498	0.000458449255694978	0.000469087608051267	0.000476022694160589	0.000479315395364617	0.000479133571425953	0.000475745548986802	0.000469510039712267	0.000460862751085145	0.000450300078463717	0.000438360382804915	0.000425603460170622	0.000412588892923967
0.125	0.125	0.00064419849502783	0.000581219257774211	0.000521656411217226	0.000465442095885114	0.000412522305572422	0.000362865838448224	0.000316470901049914	0.000273369147723576	0.000233627043063879	0.000197344542799633	0.000164651195545567	0.000135699870124358	0.000110658407158165	8.96995760344179e-05	7.29897862703253e-05	6.06770533434808e-05	5.28787514140368e-05	4.96696978764581e-05	5.1071106869957e-05	5.7040920974778e-05	6.74659832516422e-05	8.21564471380576e-05	0.000100842741708233	0.000123175317188607	0.000148727293607885	0.000177000027606572	0.00020743150252293	0.000239407338800373	0.00027227411938652	0.000305354631819807	0.000337964548541519	0.000369430002642292	0.000399105470255081	0.000426391345043235	0.000450750585934612	0.000471723836931313	0.000488942457244145	0.000502138960177336	0.000511154438412903	0.000515942649227817	0.000516570542724459	0.000513215135852851	0.000506156760930383	0.000495768845316038	0.000482504504517709	0.00046688034994247	0.000449458020518193	0.000430824040577803
0.133928571428571	0.133928571428571	0.000668925288723204	0.000603056264217939	0.000540898635970169	0.000482369425707972	0.000427392333351027	0.000375908313357372	0.000327883946953821	0.000283317325576556	0.000242241263619056	0.000204723766574817	0.000170865790054486	0.000140796432108613	0.000114665802058894	9.26359001218255e-05	7.48699203337804e-05	6.15204519406216e-05	5.27170993245227e-05	4.85540661452548e-05	4.9078254778282e-05	5.42784171386721e-05	6.40758580918006e-05	7.83171390601778e-05	9.67691589784645e-05	0.000119116904851997	0.000144964067770477	0.000173836615661309	0.000205189304977783	0.0002384150037255	0.000272856591604599	0.00030782110337341	0.000342595692399986	0.000376464916008971	0.000408728785457005	0.000438720983443197	0.000465826632623162	0.000489499000603345	0.000509274550582454	0.000524785791677122	0.00053577144778871	0.000542083546711678	0.000543691129485116	0.000540680390620975	0.000533251179213144	0.000521709915098611	0.000506459099038167	0.000487983717053683	0.000466834952396667	0.000443611720114672
0.142857142857143	0.142857142857143	0.000670446824225493	0.00060450328894071	0.000542435617632737	0.000484133236675962	0.000429486491025601	0.00037839885631604	0.000330797089079398	0.000286638964841144	0.000245918353889829	0.000208667492053063	0.000174956415047159	0.000144889636011354	0.000118600252829497	9.62417710834151e-05	7.79780165568447e-05	6.3971585096195e-05	5.43713348098378e-05	4.92994641040012e-05	4.88387376060078e-05	5.30204199946205e-05	6.18134552268987e-05	7.51153864073402e-05	9.27454510489063e-05	0.000114440209813991	0.000139851976640703	0.000168550217568909	0.000200025978060428	0.000233699287886627	0.000268929382588779	0.000305027474951909	0.000341271712589425	0.00037692387207279	0.000411247269142098	0.00044352531100228	0.000473080082577235	0.000499290345248442	0.000521608334739229	0.00053957477439078	0.000552831570353801	0.000561131724723151	0.000564346089238104	0.000562466683122474	0.000555606410693779	0.000543995133862361	0.000527972177606256	0.000507975468813826	0.000484527626368611	0.000458219428948667
0.151785714285714	0.151785714285714	0.000647547044918362	0.00058432989356542	0.000525034745725632	0.000469510565538771	0.000417602775285959	0.000369167136535175	0.000324081712906361	0.000282256499679121	0.000243640402231118	0.000208225351801392	0.000176047459569756	0.000147185224611116	0.00012175492396326	9.99034199708251e-05	8.17987175890464e-05	6.76186891389701e-05	5.75384532389587e-05	5.17169459730229e-05	5.02832540875231e-05	5.33232910968067e-05	6.0867387290473e-05	7.28793341474336e-05	8.92473736506991e-05	0.000109777555198766	0.000134189799565732	0.000162116913538115	0.000193106693747378	0.000226627147438967	0.000262074745286134	0.000298785510758791	0.000336048645825337	0.000373122297546016	0.000409250987750394	0.000443684161399888	0.000475695260821842	0.000504600704566521	0.000529778142321202	0.000550683371549406	0.000566865337018356	0.000577978690124988	0.000583793459232184	0.000584201472745893	0.00057921928049889	0.000568987432782935	0.000553766096348053	0.000533927108880256	0.00050994269377789	0.000482371171391726
0.160714285714286	0.160714285714286	0.000601029444893975	0.000543051749707062	0.000488950960848552	0.000438524227178033	0.000391561635793516	0.0003478618004744	0.000307245681909312	0.000269568160978925	0.000234726979229539	0.000202668765509676	0.000173391980865771	0.000146946731278683	0.000123431515633692	0.0001029870904379	8.57877393692472e-05	7.20303311788237e-05	6.19216305862347e-05	5.56643909189409e-05	5.34428022468627e-05	5.54078932013655e-05	6.16634877869302e-05	7.22533002578358e-05	8.71497122218106e-05	0.000106244717922302	0.000129343448160887	0.000156160593150353	0.000186319942826433	0.00021935715327062	0.000254725733658538	0.000291806133448353	0.000329917698280324	0.000368333159081212	0.000406295225728075	0.000443034777541921	0.000477790080607488	0.000509826418650805	0.000538455501521732	0.000563054014112344	0.000583080688966557	0.000598091327352043	0.00060775125491383	0.000611844777282879	0.000610281295635267	0.000603097849123556	0.000590457966835869	0.000572646832667359	0.000550062888206865	0.000523206117379276
0.169642857142857	0.169642857142857	0.000533866515847459	0.000483083469874487	0.000436081330614095	0.000392597328625765	0.000352358464225553	0.000315098830929939	0.000280575336145047	0.000248581276690053	0.000218957314964052	0.000191599503982464	0.000166464122528307	0.000143569201378581	0.000122992743884413	0.00010486776496463	8.93743877600754e-05	7.67293429522389e-05	6.7173308577336e-05	6.09566050219732e-05	5.83238182750725e-05	5.94979625672911e-05	6.46648100742491e-05	7.39580099360095e-05	8.74455917270722e-05	0.00010511840069531	0.000126880945256209	0.000152545053690458	0.00018182663960788	0.000214345767823872	0.000249630097504855	0.000287121661660017	0.000326186825266457	0.000366129152457218	0.000406204810055355	0.000445640043791224	0.000483650187880691	0.000519459610848663	0.000552321962545126	0.000581540070552809	0.000606484839258547	0.000626612531663473	0.00064147986172785	0.000650756392176272	0.000654233817070836	0.000651831807358149	0.000643600207782657	0.000629717491420323	0.000610485499739104	0.000586320617509677
0.178571428571429	0.178571428571429	0.000451195611188414	0.000408757045525978	0.000370003670076451	0.000334609399315546	0.000302234307531988	0.00027254369224035	0.000245225727069924	0.000220007098106064	0.000196666100334067	0.000175042769936294	0.000155045740243444	0.000136655630276607	0.000119924900915026	0.000104974240540066	9.19856653084212e-05	8.11926349193939e-05	7.28675890672352e-05	6.73073993201199e-05	6.48173030623773e-05	6.5693938099056e-05	7.02081269444366e-05	7.85880678122846e-05	9.10035747520161e-05	0.0001075519728336	0.000128246197097675	0.000153005568153444	0.000181649625429641	0.000213895294285859	0.000249357549010999	0.000287553614008748	0.000327910624205048	0.000369776546958479	0.000412434055468856	0.000455116941598755	0.000497028567541935	0.0005373617838339	0.000575319688197246	0.000610136567416996	0.000641098353934687	0.000667561940502728	0.000688972729691293	0.000704879849209111	0.000714948537125432	0.000718969290775378	0.000716863476459785	0.000708685210625387	0.000694619443301546	0.000674976297224521
0.1875	0.1875	0.000360150467114173	0.000326194243882885	0.00029588682091062	0.000268841182795866	0.000244651466216727	0.000222913737412036	0.000203245591866157	0.000185303906491522	0.000168800150644862	0.000153512757028837	0.000139296163586463	0.0001260862590975	0.000113902094205397	0.000102843851714427	9.3087200815229e-05	8.48742851234405e-05	7.85017099719063e-05	7.43059965549691e-05	7.26470560239569e-05	7.38903027867819e-05	7.83880710331111e-05	8.64610205652094e-05	9.83802167883538e-05	0.000114350545393425	0.000134496075790457	0.000158847920385741	0.000187335051657116	0.000219778438573567	0.000255888751611754	0.000295267765201136	0.000337413461886988	0.000381728717960343	0.000427533329872915	0.000474079028390746	0.00052056702682277	0.00056616756407398	0.000610040835500951	0.000651358656783303	0.000689326179803013	0.000723202975670621	0.000752322818647737	0.000776111545148745	0.00079410242290899	0.00080594854476312	0.000811431856666117	0.00081046853747691	0.000803110565064023	0.000789543425642063
0.196428571428571	0.196428571428571	0.000269529413652788	0.000243031849054605	0.000220269504435113	0.00020080323475837	0.000184167573719535	0.000169893164903249	0.000157528303572051	0.000146658855504492	0.000136925887430444	0.000128040432685675	0.000119794922568208	0.000112070934830659	0.000104843041678889	9.81786761860532e-05	9.22340736565708e-05	8.72464786833738e-05	8.35229350863065e-05	8.14260905451665e-05	8.1357546913885e-05	8.37393678208176e-05	8.8994414750325e-05	9.75262195899456e-05	0.000109699114594999	0.000125819329627036	0.000146117731903595	0.000170734826651142	0.000199708559988408	0.000232965370731765	0.00027031482880828	0.000311448078230208	0.000355940176097651	0.000403256290018935	0.000452761588897256	0.00050373454037636	0.000555383216308106	0.000606864109005302	0.000657302878929849	0.000705816391444668	0.000751535358303665	0.000793626879950496	0.000831316187997463	0.000863906913268764	0.000890799252589266	0.000911505475449641	0.00092566229750085	0.000933039748673244	0.000933546276246314	0.000927229943714095
0.205357142857143	0.205357142857143	0.000189313649535607	0.000168009838598562	0.000150714748686611	0.000136952456068194	0.000126209658412454	0.000117959665784938	0.000111685862152621	0.000106903839601956	0.000103181466206947	0.000100156230473027	9.75493075712164e-05	9.51759116003632e-05	9.29516298173416e-05	9.08945747439862e-05	8.9123333670706e-05	8.78508376423979e-05	8.7374408930087e-05	8.80623728907883e-05	9.03377329944788e-05	9.46595031380186e-05	0.000101502366256285	0.000111335380449915	0.000124600481895769	0.000141691536998508	0.000162934674691574	0.000188570584409894	0.000218739397698436	0.000253468684052917	0.000292664987391768	0.000336109212029019	0.00038345604005535	0.000434237429812182	0.000487870111973343	0.000543666869941664	0.000600851268997652	0.000658575387806115	0.000715940010003345	0.000772016655656247	0.000825870774813922	0.000876585389898359	0.000923284461319218	0.000965155261712304	0.00100146907810137	0.00103159961684272	0.00105503856151355	0.0010714078264043	0.00108046815488569	0.00108212382911791
0.214285714285714	0.214285714285714	0.00013006092770903	0.000110443627219632	9.53570013083205e-05	8.43098780820544e-05	7.67579636709286e-05	7.212927131651e-05	6.98494675885453e-05	6.93662731599114e-05	7.01721032437996e-05	7.18242060820842e-05	7.39616540529635e-05	7.63186576352715e-05	7.87338036513645e-05	8.11549614952312e-05	8.36397497281709e-05	8.63516056381926e-05	8.95516472698534e-05	9.35866563613377e-05	9.88736372066814e-05	0.000105881516769375	0.000115110642046982	0.000127070799026336	0.000142258521617028	0.000161134477544506	0.000184101710983466	0.000211485489204178	0.000243515443977751	0.000280310619983581	0.000321867944707886	0.000368054520629189	0.000418604014646469	0.000473117285863188	0.00053106725535952	0.000591807884907291	0.000654587000085676	0.000718562571115863	0.000782821955791114	0.000846403516523359	0.000908319950588188	0.000967582621313718	0.00102322614970235	0.00107433252152517	0.00112005398424505	0.00115963405040339	0.00119242598781342	0.00121790825982997	0.00123569647830063	0.00124555154422732
0.223214285714286	0.223214285714286	0.000102210678054529	7.96115251152276e-05	6.2368384346799e-05	5.00016838352018e-05	4.19572837689641e-05	3.76332035601541e-05	3.64068132087041e-05	3.76615606939579e-05	4.08123419732938e-05	4.53286829877644e-05	5.07549914752146e-05	5.6727247163469e-05	6.29856281950267e-05	6.93827150313573e-05	7.58870658281814e-05	8.2582114365672e-05	8.96604979941873e-05	9.74140737429177e-05	0.000106220021009055	0.00011652355476172	0.000128817880144735	0.000143622104566472	0.000161457884372609	0.000182825618353512	0.000208181008825753	0.000237912792884364	0.000272322402530756	0.000311606244428032	0.000355841200453047	0.000404973842093972	0.000458813728729905	0.000517031026004775	0.000579158540252493	0.000644598122782754	0.000712631258350876	0.0007824335197325	0.000853092449158999	0.000923628321196164	0.000993017153709449	0.0010602152664827	0.00112418464278463	0.00118391832890304	0.00123846511081035	0.00128695273532071	0.00132860899422093	0.00136278006205388	0.00138894556899613	0.00140672999652281
0.232142857142857	0.232142857142857	0.00011534511605218	8.40967326020277e-05	5.93783560596037e-05	4.07528745653862e-05	2.76805970366349e-05	1.95471328562062e-05	1.56923945916818e-05	1.54397285781662e-05	1.81241981877065e-05	2.31190951044908e-05	2.98598327924635e-05	3.78644805990163e-05	4.67503228622586e-05	5.62459706429723e-05	6.61987094775831e-05	7.65769297223773e-05	8.74676513572794e-05	9.90693172797943e-05	0.000111680183064244	0.000125682772138858	0.00014152498907132	0.00015969858648217	0.000180715760064279	0.00020508469910688	0.000233284945484276	0.000265743411832356	0.000302811880040857	0.000344746745534083	0.000391691693199665	0.000443663890085961	0.000500544161586758	0.000562071485745017	0.000627841998897439	0.000697312559752248	0.00076980877284223	0.000844537230767208	0.000920601602178126	0.000997022073163498	0.00107275754721922	0.00114672992638113	0.00121784973577839	0.00128504231749267	0.00134727380807273	0.00140357612744609	0.00145307024458629	0.00149498704566758	0.00152868521139438	0.00155366560891904
0.241071428571429	0.241071428571429	0.000177456515545584	0.000131128816137639	9.28866374925394e-05	6.23685252804835e-05	3.90752232376257e-05	2.23985698393974e-05	1.16522960816532e-05	6.10366039029131e-06	5.00485988441945e-06	7.6231934929345e-06	1.32690199765391e-05	2.13206500140624e-05	3.12454326229996e-05	4.26164380400369e-05	5.51242969661916e-05	6.85839245518898e-05	8.29360311911211e-05	9.8243495572041e-05	0.000114682843061536	0.000132531229219178	0.000152149469303582	0.000173961775878275	0.000198432964557071	0.000226043959846383	0.00025726647709502	0.000292537771802284	0.000332236333930363	0.000376659363289705	0.000426002794252525	0.000480344546534607	0.000539631566811521	0.000603671097341119	0.000672126466858227	0.00074451755042438	0.000820225893469958	0.000898504345795596	0.000978490908516488	0.00105922636527429	0.00113967515253546	0.00121874882593869	0.00129533140331067	0.00136830581228296	0.00143658064278341	0.00149911640260133	0.00155495049747733	0.00160322020468632	0.00164318297904752	0.00167423352019898
0.25	0.25	0.000294273015261217	0.000225972141458533	0.000167712100766932	0.000119240685918931	8.01250795399919e-05	4.97816586582303e-05	2.75086009016183e-05	1.2520157051731e-05	3.98143908403803e-06	1.04259301227883e-06	2.87128035014916e-06	8.6824783749111e-06	1.77647242723746e-05	2.95020675056916e-05	4.33911535645488e-05	5.90530352961263e-05	7.62394896413035e-05	9.48338019909976e-05	0.000114846161755728	0.000136403985525637	0.000159737643176274	0.000185162202758012	0.000213055927961738	0.000243836354119245	0.000277934832668897	0.000315770468310676	0.000357724377151476	0.000404115168415007	0.000455176498095099	0.000511037462468141	0.000571706495634536	0.000637059311895679	0.000706831295011979	0.000780614586864076	0.000857859972654444	0.000937883503547944	0.00101987764551638	0.00110292659987785	0.0011860253110109	0.00126810156389729	0.00134804048182737	0.00142471066541493	0.00149699116987186	0.00156379849932901	0.00162411280505994	0.0016770025081396	0.00172164662491483	0.00175735415349791
0.258928571428571	0.258928571428571	0.000468693775242899	0.000371407849758744	0.000286520056000561	0.000213919314731459	0.000153263484545998	0.000104010008120963	6.54503813686136e-05	3.67472354961467e-05	1.69727858338049e-05	5.14740363921562e-06	2.77106901923174e-07	1.38884134502959e-06	7.56253022100273e-06	1.79590070958287e-05	3.18431048160601e-05	4.86013508603451e-05	6.77539084629142e-05	8.89605981886756e-05	0.00011202102990637	0.000136869064345652	0.000163562000941184	0.000192265049242969	0.000223231780212869	0.000256781367391665	0.000293273513225436	0.000333082010732547	0.000376567914100058	0.000424053283641483	0.000475796431725417	0.000531969528629996	0.000592639333484885	0.000657751698987979	0.000727120363528671	0.000800420395319141	0.000877186495090474	0.000956816202006446	0.00103857788687115	0.0011216232625132	0.00120500399818914	0.00128769189730165	0.00136860198945521	0.00144661780198442	0.00152061801494574	0.00158950366869818	0.00165222508529728	0.00170780768380825	0.00175537591428456	0.00179417460373044
0.267857142857143	0.267857142857143	0.000700378963481705	0.000567351572708406	0.000449466894392218	0.000346783020008358	0.000259069170091596	0.000185837174640343	0.000126377910877741	7.98014095544719e-05	4.5079282561e-05	2.10881075581191e-05	6.65242904810537e-06	5.8609801970877e-07	1.7307711231167e-06	8.99052137761647e-06	2.13616709293616e-05	3.79571368961833e-05	5.80247778663345e-05	8.09594348225331e-05	0.000106308569660512	0.000133771610632493	0.000163193310784145	0.000194551607005478	0.000227940628508434	0.0002635496399353	0.000301638812304507	0.000342512791970011	0.000386493082068995	0.00043389026195848	0.000484977048326448	0.000539963148440941	0.00059897277374263	0.000662025573911828	0.000729021621602356	0.000799730930782207	0.00087378783205189	0.000950690361707479	0.00102980465307482	0.00111037415410953	0.00119153333956198	0.00127232544390306	0.00135172361693468	0.00142865480117392	0.0015020255515639	0.00157074896587714	0.00163377186951973	0.00169010140160828	0.00173883017958458	0.00177915927581022
0.276785714285714	0.276785714285714	0.000985531179023516	0.000810641374284413	0.000653994469300844	0.000515839901198912	0.000396073717748306	0.00029427095595573	0.00020972421258664	0.000141487033967861	8.84206703285595e-05	4.92427021911761e-05	2.25760527899217e-05	6.99694975537657e-06	1.08048873267941e-06	3.4425774641873e-06	1.27771964568111e-05	2.78880961466703e-05	4.7714254310387e-05	7.13486347542651e-05	9.80500122047605e-05	0.000127247851960855	0.000158540449561951	0.000191686739152798	0.000226592363619301	0.000263290759864923	0.000301920144581744	0.000342697386282696	0.000385889815973233	0.000431786060500039	0.000480666979259398	0.000532777747584616	0.000588302060782468	0.000647339334408741	0.000709885652742627	0.00077581907301163	0.000844889732747439	0.000916715037111037	0.000990780027709357	0.00106644285996137	0.00114294514793976	0.00121942677898374	0.00129494465995364	0.00136849473687969	0.00143903653332927	0.00150551938265208	0.00156690948705744	0.00162221692301757	0.00167052172763659	0.00171099824334033
0.285714285714286	0.285714285714286	0.00131689302266974	0.00109501982229539	0.000894797290838766	0.000716680713982318	0.000560701764426663	0.000426501924056379	0.0003133734139476	0.000220306169899673	0.000146039294352507	8.91153561939566e-05	4.79358983916338e-05	2.08165485526681e-05	6.04020706386366e-06	1.90690782100078e-06	6.77910306260854e-06	1.91213108993047e-05	3.75332754505688e-05	6.07760182009018e-05	8.77903980707e-05	0.000117708039455327	0.000149854724914093	0.000183746575397027	0.000219079549497262	0.000255712978511782	0.000293648011221144	0.00033300196736145	0.000373979688917258	0.000416843031888469	0.000461879657497774	0.000509372261464923	0.000559569324630154	0.000612658380533573	0.000668742679138746	0.000727821985105868	0.000789778088890061	0.000854365434955327	0.00092120708934157	0.000989796084602346	0.00105950199957594	0.00112958246014766	0.00119919909027888	0.00126743730472679	0.00133332921997297	0.00139587887103014	0.00145408886123601	0.00150698754116715	0.00155365581175301	0.00159325267493231
0.294642857142857	0.294642857142857	0.0016839713697697	0.00141132130373518	0.00116397416141653	0.000942596441838742	0.000747356444354279	0.000577958966571862	0.000433688883311502	0.000313462048028694	0.000215881825988995	0.000139299487012484	8.18766556368213e-05	4.16480373910886e-05	1.65827094411763e-05	4.64237874926909e-06	3.83516647794324e-06	1.22636680203214e-05	2.81662572569106e-05	4.99508442871923e-05	7.62205503941387e-05	0.000105791024609611	0.000137699385225971	0.00017120501946664	0.000205782708273504	0.000241108754438377	0.000277040975573994	0.000313593574133246	0.000350908011370832	0.000389221088484992	0.000428831475064641	0.000470065922488396	0.000513246359341501	0.00055865898960676	0.000606526405732286	0.000656983591955122	0.000710058533478631	0.000765657969847348	0.000823558642110875	0.000883404189294454	0.000944707656483438	0.00100685939048905	0.00106913992524218	0.00113073730288745	0.00119076814247954	0.00124830165988588	0.0013023857627549	0.00135207429504528	0.00139645448746396	0.0014346736830709
0.303571428571429	0.303571428571429	0.00207348343487832	0.00174786156923531	0.00145136306443863	0.00118486082613886	0.000948652254098065	0.000742495535446259	0.000565656220679301	0.000416962420458909	0.000294866803654214	0.000197513473497767	0.000122807750470709	6.84868972733657e-05	3.21898811526824e-05	1.15243786891943e-05	4.12938332805646e-06	7.73197075687793e-06	2.01970050125535e-05	3.95688215147469e-05	6.41041941290075e-05	9.22961736275798e-05	0.000122888666269365	0.000154881895586128	0.000187529150186024	0.00022032545844693	0.00025298904116859	0.000285436570362099	0.000317753402261128	0.000350160052426455	0.000382976238822458	0.00041658383458628	0.000451390046754851	0.000487792072529974	0.000526144383922956	0.000566729658993275	0.000609734218385789	0.000655228645157037	0.000703154070127808	0.000753314400662664	0.000805374564403722	0.000858864637513226	0.000913189535544165	0.000967643769818275	0.00102143061816339	0.00107368493028694	0.00112349868828834	0.00116994837421635	0.00121212316051005	0.00124915293593178
0.3125	0.3125	0.00247000402700796	0.00209101201734355	0.00174504484342501	0.00143316630901021	0.00115578657947718	0.000912700472664757	0.000703137430171347	0.000525821396291604	0.00037903864911915	0.000260711503209079	0.00016847573728038	9.97595937912161e-05	5.18622482626518e-05	2.2029751841365e-05	7.52660624027879e-06	5.70133007883622e-06	1.40446128911218e-05	3.02389199569131e-05	5.21986992964751e-05	7.81006429456452e-05	0.000106403759169599	0.000135859311895582	0.000165510970041539	0.00019468577488979	0.000222976771315817	0.000250218352632912	0.000276455534288331	0.000301908495122515	0.000326933804170114	0.000351983785175029	0.000377565460583469	0.000404200463531593	0.000432387213226707	0.000462566520193767	0.000495091628126153	0.00053020351432107	0.000568012067258854	0.000608483544548284	0.000651434494125499	0.000696532103143492	0.000743300729061717	0.000791134172244705	0.000839313074498041	0.000887026678236056	0.000933398060323045	0.000977511865999795	0.00101844351358403	0.00105528882060773
0.321428571428571	0.321428571428571	0.00285677861034706	0.00242592746366585	0.00203198844971591	0.00167619007496645	0.00135903032666897	0.00108031743624439	0.00083922368162785	0.000634350337288463	0.000463801673969851	0.000325265764595829	0.000216099770387012	0.000133417362415575	7.41759772380446e-05	3.52617078901936e-05	1.35697888715305e-05	6.07883988542768e-06	9.91728095051059e-06	2.24206130206677e-05	4.11785646941238e-05	6.40714277541115e-05	8.9295232778221e-05	0.000115375741574946	0.000141171546789187	0.000165866862282254	0.000188954853259808	0.000210212586017162	0.000229668868180324	0.000247566397314981	0.000264319735999026	0.000280470683568822	0.000296642618838566	0.000313495345620977	0.000331681886619803	0.000351808545185854	0.000374399393545569	0.000399866156317195	0.000428484246002564	0.000460375479733595	0.000495497771169514	0.000533641855425381	0.000574434875422813	0.00061735044185736	0.000661724582258407	0.000706776822808629	0.000751635504225527	0.000795366323610153	0.000837003020166814	0.000875579085379219
0.330357142857143	0.330357142857143	0.00321665401109712	0.0027373841202358	0.00229879926503413	0.00190225634398476	0.00154830829408523	0.00123674785940385	0.000966665681248443	0.000736520692850682	0.000544220572389031	0.000387209843776236	0.00026256311746206	0.000167080934227565	9.73857124215476e-05	5.00154004032327e-05	2.15125965554164e-05	8.50711308512109e-06	7.79021961583193e-06	1.63790999226885e-05	3.15703808934649e-05	5.09819372056419e-05	7.25825283339154e-05	9.47091764114001e-05	0.00011607253453403	0.000135750816256221	0.000153173150014384	0.000168093479784662	0.000180556349375364	0.000190856077650695	0.000199490952390732	0.000207114139616501	0.000214483022757745	0.000222408653200981	0.000231706913120861	0.000243152866961517	0.000257439614543147	0.000275142762551682	0.000296691408936826	0.000322346293874359	0.000352185519158748	0.000386097983003739	0.000423784426938742	0.000464765753146038	0.000508398050982561	0.000553893576622069	0.00060034676488909	0.000646764221550852	0.000692097550572864	0.000735277815919235
0.339285714285714	0.339285714285714	0.00353306883512189	0.00301067517816882	0.0025325231138737	0.0021000526151315	0.00171383190234992	0.00137360478795628	0.00107835351263614	0.000826374923663969	0.000615367596362404	0.000442527318758498	0.000304648249778428	0.000198227023776974	0.000119567107843431	6.48808203060731e-05	3.03865845690405e-05	1.23992156665622e-05	7.41131013204832e-06	1.21641242250172e-05	2.3706671619051e-05	3.94421391040964e-05	5.71610971560246e-05	7.50613608153721e-05	9.17547249062665e-05	0.000106261146472518	0.000117991267470966	0.000126718454333572	0.000132541771306468	0.000135841496196703	0.000137228926503562	0.00013749230864744	0.000137540752495007	0.000138347968547622	0.000140897588452054	0.000146131704753589	0.00015490409814643	0.000167939416074858	0.000185799332471575	0.000208856462416857	0.000237276535711924	0.000271009058108072	0.000309786416474516	0.000353131122472901	0.000400370645754622	0.000450659068996192	0.000503004609014717	0.000556301895479556	0.000609367784905625	0.000660979414979048
0.348214285714286	0.348214285714286	0.0037910396817	0.00323250551378804	0.00272145281490748	0.00225935190293269	0.00184674135505535	0.00148327951389788	0.00116781250773378	0.000898456496845259	0.000672691591224633	0.000487464690025593	0.000339298373588583	0.000224402935655611	0.000138788675680178	7.83756760865948e-05	3.90984622481147e-05	1.70031774546391e-05	8.33519336477617e-06	9.6154092795504e-06	1.770386096163e-05	2.98496509023387e-05	4.37266157845455e-05	5.74545522153389e-05	6.96062176633883e-05	7.92006995224936e-05	8.56840917336479e-05	8.88987268834134e-05	8.90424748714132e-05	8.66198312537394e-05	8.23866749361892e-05	7.7290673371748e-05	7.24093528531997e-05	6.88878325957809e-05	6.78781463992362e-05	7.04819485933501e-05	7.76982269023199e-05	9.03774301929268e-05	0.000109183171160947	0.000134562390968206	0.000166724583277191	0.000205630377893128	0.000250989488150676	0.00030226773984317	0.000358702630948064	0.00041932662798815	0.000482997192997969	0.000548432360066972	0.000614250546420316	0.000679013192782924
0.357142857142857	0.357142857142857	0.00397807759942693	0.0033918251649607	0.00285588201580313	0.00237169067834638	0.00193971175611269	0.00155948017216939	0.00122967876790257	0.000948226827423341	0.000712380815783223	0.000518844413736245	0.000363884805450914	0.000243452129663434	0.000153299038466853	8.9097418380264e-05	4.65495107185632e-05	2.14909159853294e-05	9.98327186339965e-06	8.39474688024167e-06	1.34668814340471e-05	2.2366723296033e-05	3.27236342462203e-05	4.265057634563e-05	5.07501089099778e-05	5.61057294702643e-05	5.82595636442909e-05	5.71777407375613e-05	5.32050761858427e-05	4.70109122782396e-05	3.95281402258212e-05	3.18875365599682e-05	2.53495938214527e-05	2.12360100667517e-05	2.08629261157951e-05	2.54778675499674e-05	3.62021655649325e-05	5.39804035002247e-05	7.95381718916008e-05	0.000113349122741605	0.00015561200247364	0.00020623802212804	0.000264848602212278	0.000330783217436935	0.000403116772071378	0.000480685667830025	0.000562121490108174	0.000645891040965004	0.000730341293179481	0.000813747732294037
0.366071428571429	0.366071428571429	0.0040849721730536	0.00348054361117316	0.00292875289095477	0.00243095351846105	0.00198747847233505	0.00159770171892981	0.00126011771779414	0.000972436341321442	0.00073169034064218	0.000534352277328919	0.000376457710821711	0.000253731386093099	0.000161713204165093	9.58808767183799e-05	5.17663602123584e-05	2.50634278065291e-05	1.17240604265358e-05	8.04171163928435e-06	1.0719913566579e-05	1.69251310549603e-05	2.43232264429842e-05	3.10993551096128e-05	3.59615603370738e-05	3.81287631972114e-05	3.7304238323395e-05	3.3636019820841e-05	2.7665984807588e-05	2.02696083259943e-05	1.25885674844357e-05	5.95849135300863e-06	1.83420487875652e-06	1.71480030194626e-06	7.07079045455661e-06	1.92754588286579e-05	3.95423269094624e-05	6.88704168532352e-05	0.000107998705197932	0.00015737084988493	0.000217110938053295	0.000287010655820799	0.000366527933646175	0.000454796781731017	0.00055064770864932	0.00065263782164257	0.000759089446488386	0.000868135885088449	0.000977772755162909	0.00108591323248678
0.375	0.375	0.00410638806899067	0.00349407349211909	0.00293615005024368	0.00243382041587847	0.00198724117150987	0.00159559006813695	0.00125715167725274	0.00096941871394519	0.000729206010409422	0.000532773903418643	0.00037595766996008	0.000254299603770315	0.000163180371070464	9.79464133355405e-05	5.40303732426699e-05	2.70617998863087e-05	1.29657320522099e-05	8.04715346485585e-06	9.05974995590153e-06	1.32578630899334e-05	1.84310150729678e-05	2.29208627521291e-05	2.56209113824375e-05	2.59597693160725e-05	2.38691414417747e-05	1.97381317927805e-05	1.43557453753287e-05	8.84373868146682e-06	4.58216205181028e-06	3.13006144853456e-06	6.14386064035544e-06	1.52959276028748e-05	3.21957433235722e-05	5.8315941210024e-05	9.49252766389268e-05	0.000143030326037501	0.000203327411696089	0.000276165911705083	0.00036152375414099	0.000458995521468393	0.000567793215770863	0.000686759368392198	0.000814391828912597	0.000948879247420315	0.00108814597910709	0.00122990489846214	0.00137171641754459	0.00151105186325638
0.383928571428571	0.383928571428571	0.0040412303867704	0.00343166285774008	0.00287760240912717	0.00238004105709483	0.00193891329932411	0.00155316949573357	0.001220867798664	0.000939281765752829	0.000705020487854907	0.000514157849392505	0.000362367413251703	0.00024505938823374	0.000157516193191465	9.50232750926829e-05	5.29920629167744e-05	2.707223805048e-05	1.32508654494845e-05	7.93634749632188e-06	8.02562221633618e-06	1.09535164342516e-05	1.47236691579204e-05	1.79209473924908e-05	1.97057723431302e-05	1.97912457331473e-05	1.84044018024478e-05	1.62332996989039e-05	1.43620041233368e-05	1.419577160392e-05	1.73789598741179e-05	2.57083047002524e-05	4.10442603811774e-05	6.52230773071412e-05	9.99721947093377e-05	0.000146831363258047	0.000207081686439422	0.000281684489190974	0.000371231595970606	0.000475908238209363	0.000595469423668301	0.000729230198770387	0.000876069830851464	0.00103444954165446	0.00120244304700224	0.00137777881040224	0.00155789260932874	0.00173998874982698	0.00192110805419332	0.00209820059253659
0.392857142857143	0.392857142857143	0.00389275004080213	0.00329648870647184	0.00275616722661327	0.00227251164080173	0.00184519384514318	0.00147291135833556	0.00115348553731596	0.000883975235492168	0.000660802597482441	0.000479887474125065	0.000336786824072809	0.000226835444923622	0.000145284446483952	8.74340379592857e-05	4.8757443901142e-05	2.50130828127921e-05	1.23425277790377e-05	7.35220911875833e-06	7.17730238659464e-06	9.52675768532352e-06	1.2708954261522e-05	1.56379936408448e-05	1.78211612174488e-05	1.93285769138463e-05	2.07465078556366e-05	2.31162187697889e-05	2.78605793324846e-05	3.6700924020193e-05	5.15668631379782e-05	7.45018696498885e-05	0.000107567513384203	0.000152749182441467	0.000211866023606819	0.000286487653673499	0.000377859948085663	0.000486841910121619	0.000613855272290444	0.000758848092168008	0.000921273188849427	0.00110008183535404	0.00129373268868158	0.00150021551463578	0.00171708886039147	0.0019415304547062	0.00217039878324621	0.00240030400300487	0.00262768613204266	0.00284889828392702
0.401785714285714	0.401785714285714	0.00366837764611336	0.0030955005333673	0.00257828520427558	0.00211714322871046	0.00171145042351812	0.00135963313153223	0.00105927259336026	0.000807224271641945	0.000599748694435548	0.000432650182991996	0.000301419723155141	0.000201378230204702	0.000127816542865921	7.61286597349828e-05	4.19349944871334e-05	2.11927667867509e-05	1.02910537560823e-05	6.12849052188324e-06	6.17211480424795e-06	8.49638586689561e-06	1.1801957986574e-05	1.54143383272185e-05	1.9263094344919e-05	2.3842782820289e-05	3.0157238481626e-05	3.96492733868767e-05	5.411818878082e-05	7.56277808484098e-05	0.0001064077244581	0.000148751340577961	0.000204912791714059	0.000277006705857368	0.000366913105614512	0.000476190320108715	0.000605998289475136	0.00075703434367139	0.000929483158693517	0.00112298217513786	0.00133660331827137	0.00156885139780712	0.00181767910207436	0.00208051804773474	0.00235432491466439	0.00263564129734557	0.00292066554925856	0.00320533459416296	0.00348541343508144	0.00375658991379
0.410714285714286	0.410714285714286	0.00337929282223521	0.00283901977836487	0.0023534114431894	0.00192252527427443	0.00154541612024302	0.0012202289896127	0.000944309305637605	0.000714327383239214	0.000526413581167716	0.000376300393649774	0.000259467654525567	0.000171287034293969	0.000107162115054874	6.26605260624287e-05	3.36349071244562e-05	1.63298298741543e-05	7.47223754680726e-06	4.34345022892146e-06	4.83131122056357e-06	7.46160683600294e-06	1.14084617816981e-05	1.64839801556873e-05	2.31079533073995e-05	3.22589761062204e-05	4.54087894035402e-05	6.44420867758591e-05	9.15643777668598e-05	0.000129200779438968	0.000179888806806661	0.000246168346575143	0.000330472025763709	0.000435019127782546	0.000561716066154859	0.000712066205302142	0.000887091525617716	0.00108726827521918	0.00131247834361355	0.00156197764459545	0.00183438231951897	0.00212767308070372	0.0024392175214446	0.00276580973704474	0.00310372614314715	0.00344879595525176	0.00379648441739407	0.00414198654785753	0.00448032891319801	0.00480647675466696
0.419642857142857	0.419642857142857	0.0030397541657376	0.00254011822321656	0.00209344304433015	0.00169940280840586	0.00135671625056667	0.00106324573689364	0.000816112983734069	0.000611828046024185	0.000446427930441546	0.000315621016228795	0.000214933393015905	0.000139853251705516	8.59695896813899e-05	4.91017109387051e-05	2.54163085124297e-05	1.15293018951763e-05	4.59005514043254e-06	2.34610954358239e-06	3.18711437504327e-06	6.16721536253717e-06	1.10057481939616e-05	1.80666678088583e-05	2.83177085002975e-05	4.32708003547293e-05	6.49057508426143e-05	9.55796243423854e-05	0.000137924606620176	0.000194737417322425	0.000268863525034246	0.000363079522367285	0.000479977031191446	0.000621851431230201	0.000790598541861727	0.000987622142410571	0.0012137548978584	0.0014691948739878	0.00175345938933687	0.00206535747311149	0.00240298169146009	0.00276371958294413	0.00314428442154722	0.0035407645159254	0.00394868977007417	0.00436311378558515	0.00477870939042817	0.00518987514350923	0.00559085009620942	0.00597583389790416
0.428571428571429	0.428571428571429	0.00266623205716396	0.00221381428970443	0.00181197904169723	0.00145999968035227	0.00115625413149346	0.000898329913638622	0.000683144761567112	0.000507079368022579	0.000366118520408949	0.000255996755235051	0.000172344599773891	0.000110831518438212	6.73018286324165e-05	3.79000926751039e-05	1.91828217398138e-05	8.21373536534287e-06	2.64029471548199e-06	7.49756541711832e-07	1.5035635357048e-06	4.54948033591851e-06	1.02114872313996e-05	1.94580398261088e-05	3.38498771246121e-05	5.54690979091568e-05	8.68317122109517e-05	0.000130786298876784	0.000190401751175575	0.000268847361559363	0.000369268677778317	0.000494662651595347	0.000647755596837977	0.000830887376409603	0.00104590505151906	0.0012940689564426	0.00157597381640829	0.00189148711440487	0.00223970644622002	0.00261893709448927	0.00302669051564742	0.00345970388269492	0.0039139802761248	0.00438484857955297	0.00486704162937611	0.00535479070207773	0.00584193401032651	0.00632203652995609	0.00678851820270936	0.00723478736072729
0.4375	0.4375	0.00227640071945797	0.00187613965936661	0.00152346105491575	0.00121723219652262	0.000955496181862933	0.000735582400330677	0.000554231368499028	0.000407730366370809	0.000292056092550378	0.000203020423650027	0.000136415332096175	8.81530872241558e-05	5.43980347154927e-05	3.16865140521982e-05	1.70318253343054e-05	8.01158590942941e-06	2.83531222006195e-06	3.90609861361746e-07	2.66940540118554e-07	2.75654300281314e-06	8.83270012097981e-06	2.01061501610951e-05	3.87610211306846e-05	6.74722080272463e-05	0.000109306599991482	0.000167610985430604	0.000245889807573735	0.000347676202152257	0.000476399916734069	0.000635255783872188	0.000827076396346675	0.00105421251359868	0.00131842451766318	0.00162078794055012	0.0019616157113364	0.00234039933040275	0.00275577068214588	0.00320548565933539	0.00368643020628266	0.00419464880897821	0.00472539488339368	0.00527320195312191	0.00583197397877152	0.00639509271744216	0.00695553956330915	0.00750602896039322	0.00803915019469296	0.00854751417167315
0.446428571428571	0.446428571428571	0.00188805645635852	0.00154313863380449	0.00124225255146388	0.000983866527070372	0.000765705234805701	0.00058486497950432	0.000437941934157359	0.000321169731072199	0.00023056258779446	0.000162060039154628	0.000111669339072404	7.56016899058987e-05	5.03986504061e-05	3.30453604068239e-05	2.10675935102371e-05	1.2610098272307e-05	6.49420186012883e-06	2.2532143212064e-06	1.44771674469135e-07	1.13987631771439e-06	6.8890175829881e-06	1.966636744242e-05	4.22936305223658e-05	7.80456686533497e-05	0.000130540504266678	0.000203616721673422	0.000301201620099691	0.00042717371888824	0.000585223367418357	0.000778715266423601	0.00101055666243793	0.00128307483458451	0.00159790725687156	0.00195590749601297	0.00235706950321333	0.00280047248900006	0.00328424804540549	0.0038055706133251	0.00436067179943607	0.00494487844200285	0.00555267372378546	0.00617778004847256	0.00681326184936446	0.00745164599923932	0.00808505705093384	0.00870536417000316	0.00930433633283234	0.00987380216256223
0.455357142857143	0.455357142857143	0.00151803494360891	0.00122986838238506	0.00098172014055274	0.000771678607146822	0.000597176150177289	0.00045510838275706	0.000341964894604208	0.00025396780095667	0.000187214275708396	0.000137819150018648	0.000102053673925134	7.64766561366761e-05	5.80544130944414e-05	4.42662669297116e-05	3.31927250670816e-05	2.35839416900019e-05	1.49065909417156e-05	7.36785981081911e-06	1.91588013084321e-06	2.1654813293237e-07	4.60731021168637e-06	1.80291086595197e-05	4.39382651632938e-05	8.62006177281471e-05	0.000148970704498742	0.000236559193361793	0.000353292078799805	0.000503365398947081	0.000690699360267501	0.000918795791339553	0.00119060278010892	0.00150839018247788	0.00187363942863145	0.00228695070387847	0.00274797015209356	0.00325533925317894	0.00380666797413513	0.00439853270053148	0.00502649933660052	0.00568517133365581	0.00636826178405713	0.00706868811731164	0.00777868737126855	0.00848994949888922	0.00919376572253082	0.00988118857414765	0.0105431999703949	0.0111708834732215
0.464285714285714	0.464285714285714	0.00118120131080307	0.000949469172769722	0.000753381377282946	0.000590676447326324	0.000458529154189881	0.000353672860649925	0.000272531763306026	0.000211359370155342	0.000166379389190595	0.000133925142839596	0.000110573663233459	9.32707637902534e-05	7.94436200157502e-05	6.70977208151298e-05	5.48954626646516e-05	4.22141422329769e-05	2.91816460944452e-05	1.66887250916501e-05	6.37736051580151e-06	6.0536359142338e-07	2.3879823794124e-06	1.53179047694119e-05	4.34656267833233e-05	9.12626868789299e-05	0.000163370735500588	0.000264539802557203	0.000399459433530804	0.000572606579442407	0.000788094241242486	0.00104952488222235	0.00135985253226468	0.00172125731731653	0.00213503586111517	0.00260151063112709	0.00311996084634909	0.00368857704256948	0.00430444081412411	0.00496353063471546	0.00566075401910285	0.00639000563862546	0.00714425036296997	0.00791562958448072	0.00869558860510926	0.00947502234423464	0.0102444361710514	0.010994118289266	0.0117143198136719	0.0123954384847399
0.473214285714286	0.473214285714286	0.000889582383457515	0.000712369679668165	0.000566179951239197	0.000448441583328886	0.000356113590312032	0.000285810028564538	0.000233932717205076	0.000196808610042143	0.000170828026814651	0.000152579915120791	0.000138980377664991	0.000127390861488472	0.000115722662977136	0.000102524748465035	8.70523166336934e-05	6.93140249813324e-05	5.00963558772241e-05	3.09641940617247e-05	1.4237311660068e-05	2.94309282018568e-06	7.46461563163159e-07	1.1858587004892e-05	4.09265139044557e-05	9.29063885469823e-05	0.000172923406589494	0.000286121988643677	0.000437509980955253	0.000631800874707013	0.000873258132795406	0.00116554570456169	0.00151158869670582	0.00191344795494729	0.00237221200099845	0.00288790937063337	0.00345944392090192	0.00408455512971838	0.0047598048127313	0.00548059104551984	0.0062411894197111	0.00703482109610243	0.00785374646298488	0.00868938258000793	0.00953244200281194	0.0103730900559005	0.011201117163975	0.0120061224765504	0.0127777047363718	0.013505656155886
0.482142857142857	0.482142857142857	0.000651701076638254	0.000525683707577492	0.000425941022070646	0.000349638956810334	0.000293568021107731	0.000254268706980845	0.000228163634099836	0.000211692803390135	0.000201448222561513	0.000194304153400971	0.000187539315468141	0.000178947562438248	0.000166933821787067	0.000150592449395446	0.000129765589259439	0.000105079634035823	7.79584420249366e-05	5.06125662917656e-05	2.600437671171e-05	7.78958981359312e-06	2.36348059352132e-07	8.12359341580793e-06	3.66210440201888e-05	9.11535926204792e-05	0.000177253387799138	0.000300403221945775	0.000465875123693397	0.000678568229479707	0.000942850083894136	0.00126240548896819	0.00164009688867214	0.00207784003937654	0.00257649838531273	0.00313579913798584	0.00375427356020111	0.00442922339102656	0.00515671473151206	0.00593160005755943	0.00674756835220265	0.00759722267148189	0.0084721837929771	0.00936321796050002	0.0102603861482913	0.0111532117380611	0.0120308630455662	0.0128823467615089	0.0136967080936094	0.014463233219612
0.491071428571429	0.491071428571429	0.000472159134488232	0.000392841685638758	0.000335047336331912	0.000295733264883633	0.000271572260163461	0.000259078021583752	0.000254735680216562	0.000255133968522619	0.00025709537909457	0.000257800660986118	0.000254904106439656	0.00024663627945159	0.00023189112645497	0.000210294781885558	0.000182253828716106	0.000148981285347984	0.000112499152926352	7.5616957132274e-05	4.18863406455179e-05	1.55323909013254e-05	1.36300632163433e-06	4.65819684412194e-06	3.1041765799009e-05	8.63383154366129e-05	0.000176418944461711	0.000307039351238566	0.000483674311339218	0.0007113526555142	0.000994496929117633	0.00133677186425787	0.00174094564187248	0.00220876766561	0.00274086621850779	0.00333666893511564	0.00399434850632628	0.00471079545413955	0.00548161918300831	0.00630117784873116	0.00716263690145959	0.00805805547319836	0.00897849910921854	0.00991417670376532	0.0108545989092532	0.0117887547595651	0.0127053027953236	0.0135927726134205	0.0144397724938383	0.0152351985906296
0.5	0.5	0.000351497117647849	0.000313483959124784	0.000292361413773881	0.000284935480409553	0.000287813605123415	0.000297528759161593	0.000310667321534956	0.00032399726990967	0.000334593117905497	0.000339954064449131	0.00033811194183582	0.000327725761743329	0.000308159958291023	0.000279543807679612	0.000242809956133021	0.00019971050096522	0.000152809631071048	0.000105452429048743	6.17100525107892e-05	2.63021312686513e-05	4.49782405983035e-06	1.99755754466291e-06	2.47980062171111e-05	7.90433503916808e-05	0.000170866257630011	0.000306222359624395	0.000490722232420991	0.000729465025947374	0.00102687792455529	0.00138656555172583	0.00181117325988413	0.00230226797375322	0.00286023988874236	0.00348422787285259	0.00417207089207761	0.00492028718784558	0.00572408229492545	0.00657738631496292	0.00747292017088935	0.00840228987784469	0.00935610719402611	0.0103241343767134	0.0112954501805369	0.0122586337115576	0.0132019623050648	0.0141136192383957	0.0149819068315798	0.015795460334819
0.508928571428571	0.508928571428571	0.000286340947121693	0.000283624338319856	0.000293401582738926	0.000312386811141195	0.000337174196830244	0.000364359724732485	0.00039066547946724	0.000413063053178141	0.000428892627820604	0.000435974330722571	0.000432708596874471	0.000418162494495928	0.00039213927754902	0.000355228813329254	0.000308836986251426	0.000255192689727216	0.000197331574217004	0.000139056307390375	8.48737071017744e-05	3.99097142025109e-05	9.80376445288922e-06	5.84681524133712e-07	1.85307314176308e-05	7.00169386757163e-05	0.000161353153949807	0.000298616669943701	0.000487483399556104	0.000733061749528484	0.0010397333408046	0.00141100464142185	0.00184937338999554	0.00235621340125542	0.00293168096572648	0.00357464559199953	0.00428264730280802	0.00505188209796209	0.00587721655237658	0.00675223184153564	0.00766929679622993	0.00861966890022352	0.00959362147565089	0.0105805946680164	0.0115693672614685	0.0125482458401342	0.013505267375719	0.0144284109763768	0.0153058142858874	0.0161259898818591
0.517857142857143	0.517857142857143	0.000269823801684321	0.000296072884170446	0.000330761213110159	0.000370569998786251	0.000412130134987319	0.000452140626094442	0.00048748840560093	0.000515366263592131	0.000533385571220697	0.000539680547794285	0.000533000960883315	0.000512790379687805	0.000479247412323821	0.000433367742053155	0.000376965227082739	0.000312670832848893	0.000243908712521327	0.000174849327357649	0.000110340089090286	5.58145967153552e-05	1.71821146457016e-05	6.99483140431667e-07	1.28281507641392e-05	6.00794588575488e-05	0.000148851677444598	0.000285262580146341	0.000474981543960936	0.000723065261839979	0.00103380115786964	0.00141056249508914	0.00185567896566614	0.002370326255988	0.00295443769141576	0.00360664059554305	0.00432421945753635	0.00510310740114584	0.0059379068045103	0.00682193924642966	0.00774732426870123	0.00870508576221848	0.0096852841236497	0.0106771717060766	0.0116693685165882	0.012650054610869	0.0136071752120788	0.0145286542496382	0.0154026117815494	0.0162175806377848
0.526785714285714	0.526785714285714	0.000292252210764245	0.000341087917662595	0.000394742478124834	0.000449920824107555	0.000503336929779872	0.000551827942167364	0.00059246875475255	0.000622683875854898	0.000640353427627745	0.000643910179126181	0.000632424668129876	0.000605675699038335	0.000564203813780453	0.000509345712765308	0.000443248044933574	0.000368859479650874	0.000289900506674827	0.000210810970633669	0.000136675919357585	7.31309164157039e-05	2.62485225499325e-05	2.40817376990088e-06	8.1521616687481e-06	5.00308409753805e-05	0.000134440538721917	0.000267457908552588	0.000454674654426815	0.000701036634223034	0.00101069134181872	0.001386847654856	0.00183165152587684	0.00234608099062066	0.00292986347526766	0.00358141791284161	0.00429782363853722	0.00507481743695341	0.00590681947520144	0.00678698818993509	0.00770730351967136	0.0086586772029119	0.00963108821412061	0.0106137407997279	0.0115952420203477	0.0125637952174135	0.0135074054149671	0.0144140923509522	0.0152721066154443	0.0160701442617403
0.535714285714286	0.535714285714286	0.000341967245474174	0.000407210135655781	0.000474159710333926	0.000539597254634607	0.000600361269880254	0.000653456453540808	0.000696162366406832	0.000726138788379763	0.000741524758506966	0.000741028368957988	0.000724004536487971	0.000690518206376362	0.000641390748560486	0.000578227677363109	0.000503426256593955	0.000420162030921098	0.000332353840808822	0.000244607419348174	0.000162138221419705	9.06746847329369e-05	3.63436541104589e-05	5.54020084368845e-06	4.78452452601696e-06	4.05690228802746e-05	0.000119198944429409	0.00024663028968966	0.000428308791040045	0.000669013873785284	0.000972711477705257	0.00134241949849587	0.00178008939333841	0.00228650718822499	0.00286121673284511	0.00350246758028219	0.00420718933402567	0.00497099371623132	0.00578820498263614	0.00665191865610424	0.00755408788829952	0.00848563610370282	0.0094365939483601	0.0103962579731816	0.0113533679432929	0.0122962991946268	0.0132132660688142	0.014092532157749	0.0149226228880517	0.0156925358787204
0.544642857142857	0.544642857142857	0.000406337125020103	0.000482217788814242	0.00055725414057385	0.000628351034310577	0.000692507074602782	0.000746917708714956	0.000789077449119107	0.000816878390198194	0.000828702183988704	0.000823502716722337	0.00080087688059187	0.000761121061491673	0.000705271259342408	0.00063512511692203	0.00055324454798318	0.000462938116278776	0.000368222812955768	0.000273765398461423	0.000184804003630433	0.000107051209449067	4.65803324129885e-05	9.69711887849112e-06	2.79948437016686e-06	3.22283103635907e-05	0.000104112620755044	0.00022421269374308	0.000397764814667894	0.000629331436005091	0.000922660478919361	0.00128055738560501	0.00170477331451422	0.00219591256532063	0.00275336193322332	0.00337524423128745	0.00405839769526944	0.00479838240986984	0.00558951428215036	0.0064249264516324	0.00729665738282362	0.00819576425044098	0.00911245961623304	0.0100362688244465	0.010956205025197	0.0118609582846499	0.0127390948697897	0.0135792625135723	0.0143703972811875	0.0151019275754135
0.553571428571429	0.553571428571429	0.000472807440546706	0.000554132209037715	0.000632652568189418	0.0007054376794579	0.00076967534502784	0.0008227686039864	0.000862431099732388	0.000886778555022048	0.000894413695635492	0.00088450203985173	0.000856836118732386	0.000811885909680392	0.000750833548975191	0.000675590732239571	0.000588797607561363	0.00049380240518951	0.000394621519886291	0.000295880255566383	0.000202734944377202	0.000120777650947439	5.59251540468291e-05	1.42943494216166e-05	2.06662667463386e-06	2.53441281781539e-05	9.00010887516607e-05	0.000201533672288978	0.000364911858498644	0.000584436984201274	0.000863608506106899	0.00120500342481371	0.00161017159436863	0.00207954984184846	0.00261239744303497	0.00320675505145796	0.00385942866889119	0.00456599968753277	0.00532086144072911	0.00611728208445192	0.00694749301079865	0.00780280138290791	0.00867372479318713	0.00955014549854204	0.0104214811914637	0.0112768688372762	0.0121053577569522	0.0128961078712095	0.0136385888525432	0.0143227758625725
0.5625	0.5625	0.000529930362967413	0.0006121983552606	0.000690298078124203	0.000761496566399332	0.000823193170727044	0.000873009185395727	0.000908876077584432	0.000929119834656534	0.000932538951054667	0.00091847364851855	0.000886864062882902	0.000838295335865731	0.000774027817445492	0.000696010908287377	0.000606879445179553	0.00050993194702508	0.000409090484729708	0.000308842404372514	0.000214164607580915	0.000130431563780105	6.33086834888992e-05	1.86331077716939e-05	2.28435448916375e-06	2.00475960815885e-05	7.7472616345136e-05	0.000179731696501003	0.000331479806940969	0.000536720525358819	0.000798681061576654	0.00111969964342828	0.0015011283079559	0.00194325385150725	0.00244523932683531	0.00300508804278458	0.00361963153224199	0.0042845424180247	0.00499437253692607	0.00574261609296345	0.00652179701640062	0.00732357912014067	0.00813889708436163	0.0089581057781465	0.0097711449569013	0.0105677159689726	0.011337466774998	0.0120701813382917	0.0127559692910959	0.0133854517246642
0.571428571428571	0.571428571428571	0.000568295083310375	0.000647765913739813	0.000722281730931188	0.000789333507695095	0.000846547820506396	0.00089176917393293	0.000923140931216366	0.000939182552990234	0.000938860848390408	0.000921653007914003	0.000887599315560357	0.000837343627554407	0.000772159953081759	0.000693963774039981	0.000605307089318493	0.000509356556592008	0.000409854521809878	0.000311063163199308	0.000217692421596337	0.000134812830690574	6.77547875305358e-05	2.19962037113453e-05	3.04083981108638e-06	1.6289939356178e-05	6.69100344210545e-05	0.000159699984763036	0.000298960429582364	0.00048836887077305	0.000730863566018695	0.00102853928846255	0.00138255780822397	0.00179307567313682	0.00225919151720445	0.00277891471280583	0.00334915671584664	0.00396574594260214	0.0046234664750426	0.00531612033108591	0.0060366124713026	0.00677705715826465	0.0075289037531197	0.00828307953983419	0.00903014672387322	0.00976047037075763	0.010464393741419	0.0111324172542951	0.011755377165445	0.012324620012212
0.580357142857143	0.580357142857143	0.000581288361288652	0.000655002884154697	0.000723510263454747	0.000784543991988949	0.000835967242007292	0.00087584768512068	0.000902531077488989	0.000914711500249787	0.000911496142192574	0.000892462567060964	0.000857706522026036	0.000807878515634495	0.000744207620072447	0.000668511229474229	0.000583189827299686	0.000491206174164029	0.000396048714368604	0.000301679405168712	0.000212466587168355	0.00013310392628365	6.85168563742122e-05	2.3758325887707e-05	3.89599105716232e-06	1.38932923696327e-05	5.84870911873849e-05	0.000142064721775551	0.000268543424264613	0.000441255161609962	0.000662839785588251	0.000935149402414512	0.00125916659880046	0.00163493892733883	0.00206153172109365	0.00253700091817092	0.00305838713652323	0.00362173175750687	0.00422211526523352	0.00485371756000385	0.00550989943121705	0.00618330385159866	0.00686597525384956	0.00754949448599754	0.00822512672522015	0.00888397927303975	0.00951716586754396	0.010115973938981	0.0106720311101605	0.0111774672069103
0.589285714285714	0.589285714285714	0.000565626038493391	0.000631385143260367	0.000692155919480126	0.000745925809033275	0.000790798253797155	0.000825059936304123	0.000847247074566218	0.000856208849411624	0.000851166032296182	0.00083176292500367	0.000798110820616021	0.000750821346778032	0.000691028255219833	0.000620396471837034	0.000541117514020829	0.000455890709703557	0.000367890007883507	0.000280716544371066	0.000198337509543213	0.000125012246871852	6.52068815203544e-05	2.34991270297811e-05	4.4752350078463e-06	1.26213283583989e-05	5.22115843921007e-05	0.000127195902716277	0.000241089798050106	0.00039686929554292	0.000596873572994977	0.000842717989623456	0.00113521996560676	0.0014743399334063	0.00185913927550689	0.00228775680021237	0.00275740489560066	0.00326438605125569	0.00380412995874911	0.00437125090679927	0.00495962468800526	0.00556248374380079	0.00617252880556184	0.00678205485507086	0.00738308883855437	0.0079675362360473	0.0085273333213786	0.00905460175553774	0.00954180204369146	0.00998188235780905
0.598214285714286	0.598214285714286	0.00052161291693635	0.000577921454303857	0.000629849875666628	0.000675644437877008	0.000713647625314936	0.000742357851656958	0.000760488606750292	0.000767025313711534	0.000761278141828107	0.000742929050654832	0.000712071420817673	0.000669240756995298	0.000615435126434723	0.000552124218830747	0.000481246175747118	0.000405191633994088	0.000326774750375639	0.000249191316889093	0.000175964426945022	0.000110878505090182	5.79028553922658e-05	2.11062073980628e-05	4.56403397490024e-06	1.22606734819799e-05	4.79885014710102e-05	0.000115246557391617	0.000217141133733889	0.000356290874278183	0.000534738901835529	0.000753874402957228	0.00101436593825247	0.00131610852466007	0.0016581862545271	0.00203885188159591	0.00245552442350019	0.00290480541302083	0.00338251398623459	0.00388374053581294	0.00440291819375572	0.0049339109517832	0.00547011679150022	0.00600458379203306	0.00653013682125722	0.00703951210819103	0.00752549674762151	0.00798107001107779	0.0083995432366937	0.0087746950482425
0.607142857142857	0.607142857142857	0.000453108374171159	0.000499092694482101	0.000541599302767144	0.000579132362643456	0.000610268183973161	0.000633707527134489	0.000648327815911972	0.0006532337075498	0.000647804438563864	0.000631736379894255	0.000605079296139729	0.000568264910874575	0.000522126531986096	0.000467908684822347	0.000407265932639608	0.000342250328103292	0.000275287230040648	0.000209139528940248	0.000146860644753033	9.17369827360079e-05	4.72208484394221e-05	1.68551224506415e-05	4.1912703364746e-06	1.2702504976839e-05	4.56941194505127e-05	0.000106213162038023	0.000196959725104089	0.000320202162292393	0.000477698530765847	0.000670626475902899	0.000899523635325209	0.00116424043948365	0.00146390693103855	0.00179691492030879	0.00216091644599636	0.00255283912741457	0.0029689185858932	0.00340474768913868	0.00385534194397392	0.00431521994130794	0.00477849735368694	0.00523899261140569	0.00569034204840531	0.00612612202369629	0.00653997529634355	0.0069257387692722	0.00727756962484275	0.00759006685707076
0.616071428571429	0.616071428571429	0.000367197074664913	0.00040250534954578	0.000435428607982536	0.000464723160287259	0.000489190892680418	0.000507724400516905	0.000519352536360049	0.00052328500007016	0.000518954556964785	0.000506055469596134	0.000484576770315222	0.000454829085884019	0.000417463851035281	0.000373483912884911	0.000324244729062035	0.000271445594761869	0.000217110592008011	0.000163559231669722	0.000113367047892361	6.9316697674914e-05	3.43404071243114e-05	1.14548820653591e-05	3.69005593637284e-06	1.40132743584143e-05	4.52507061267031e-05	0.000100007918148982	0.000180591651582322	0.000288934883835835	0.000426527253305376	0.000594352859251737	0.000792837328236645	0.00102180586268251	0.00128045375968433	0.00156733061395341	0.00188033910390646	0.00221674891190149	0.00257322595702958	0.00294587673114761	0.00333030713606882	0.0037216948324749	0.0041148737397251	0.00450442898066725	0.00488480025666458	0.00525039137443319	0.00559568343599599	0.00591534905287756	0.00620436486088314	0.00645811959605134
0.625	0.625	0.000273586562315654	0.000298281046749969	0.000321766371515148	0.000343041369821224	0.000361123161460323	0.00037508540957313	0.000384097512288164	0.00038746352906153	0.000384659589004508	0.000375368512308475	0.000359510397905031	0.000337267991473099	0.00030910574740552	0.000275781634779044	0.000238350907975072	0.000198161263503577	0.000156839030892278	0.000116266291411419	7.85490773451325e-05	4.5977069339062e-05	2.09754725068918e-05	6.05000574093517e-06	3.72617536379583e-06	1.64842164672467e-05	4.66912660924184e-05	9.65324756013615e-05	0.000167942869868694	0.000262541814062485	0.000381571951797025	0.000525844429688282	0.000695692122618775	0.000890932422586723	0.00111084095461261	0.00135413733997107	0.00161898384551994	0.00190299744484372	0.00220327548010746	0.0025164347615812	0.0028386635840374	0.00316578578532432	0.00349333563218665	0.00381664200150276	0.00413092004077969	0.00443136824854772	0.0047132687208423	0.00497208817069391	0.00520357724853302	0.00540386567617772
0.633928571428571	0.633928571428571	0.000183774739040121	0.000198224472762429	0.000212619380839974	0.00022618832195679	0.000238152073473819	0.000247755057468641	0.000254298508708644	0.000257174050213408	0.000255896578270408	0.00025013532722296	0.000239741987195261	0.000224774786298417	0.000205517522849618	0.000182492641713611	0.000156467589925625	0.000128453857101754	9.96983016182877e-05	7.16665790850122e-05	4.60187194257777e-05	2.45771364811656e-05	9.28759260233303e-06	2.173873114522e-06	5.28714466803848e-06	2.06511704197165e-05	5.02047271501083e-05	9.57427088704701e-05	0.000158857503049771	0.000240882285099042	0.000342837891104806	0.000465384896151598	0.00060878244537944	0.000772855258013945	0.000956970053189374	0.00116002243400799	0.00138043501776856	0.00161616732164628	0.00186473761133224	0.00212325660310433	0.00238847258600608	0.00265682720916667	0.00292452086888535	0.00318758633991429	0.00344196903404955	0.00368361204471961	0.00390854395594414	0.00411296726395389	0.00429334518478684	0.00444648460474649
0.642857142857143	0.642857142857143	0.000110048664815274	0.000114829910347188	0.000120592484563607	0.000126780835793404	0.000132807324507287	0.000138077799291666	0.000142019085306786	0.000144107509273781	0.000143897510575597	0.000141049341856816	0.000135354847002457	0.000126760321096809	0.000115385506467526	0.000101537860746156	8.57213455347359e-05	6.86391252584349e-05	5.1189731649572e-05	3.44564357136548e-05	1.96897708748451e-05	8.28336255879192e-06	1.74343454925951e-06	1.65257456397994e-06	9.62854404677271e-06	2.72791036762594e-05	5.61539903515527e-05	9.76953177303896e-05	0.000153187775738344	0.00022371007065921	0.000310089073268122	0.000412858125906268	0.000532220899549104	0.0006680220891789	0.00081972609180921	0.00098640462925813	0.00116673406137408	0.00135900289014275	0.00156112968719914	0.0017706913938155	0.00198496165116302	0.00220095852771218	0.00241550072841342	0.0026252711051236	0.00282688604767919	0.00301696912761475	0.00319222719859276	0.00334952703499834	0.00348597051756205	0.00359896635569885
0.651785714285714	0.651785714285714	6.4390344910858e-05	6.02004489844183e-05	5.7826391767672e-05	5.69126706803931e-05	5.7051231339577e-05	5.78012943047226e-05	5.87115088596182e-05	5.93437084562829e-05	5.92974582446208e-05	5.82345253196588e-05	5.59023696436429e-05	5.21557499455887e-05	4.69755652810511e-05	4.04841094276072e-05	3.29560010084708e-05	2.48241653314092e-05	1.66803816308139e-05	9.27006807643482e-06	3.48115216517852e-06	3.27060896421427e-07	9.24057895858477e-07	6.46334750019073e-06	1.81785526783087e-05	3.73093484895615e-05	6.50621897139316e-05	0.000102569204866544	0.00015084643412919	0.000210752661623781	0.000282950129621937	0.000367868421435419	0.000465672759662326	0.000576237887130592	0.000699128580429473	0.000833587692682247	0.00097853243666388	0.00113255940605047	0.00129395859700555	0.00146073644078435	0.00163064759754406	0.00180123499951787	0.00196987737582667	0.00213384324917572	0.00229035017402714	0.00243662779364259	0.00256998313609592	0.00268786645256155	0.00278793582945107	0.00286811878267025
0.660714285714286	0.660714285714286	5.73740691678288e-05	4.49625698813074e-05	3.49339447716175e-05	2.71167929375582e-05	2.12711198455373e-05	1.71028231182724e-05	1.42808490781503e-05	1.24564372758118e-05	1.128377748981e-05	1.04413316383976e-05	9.65302465825957e-06	8.70848592442774e-06	7.48152765919663e-06	5.94607959301552e-06	4.18885958313875e-06	2.41814674402496e-06	9.6813478365898e-07	2.98475717067426e-07	9.8877421950494e-07	3.72795619903687e-06	9.29860678267103e-06	1.85565474947504e-05	3.2406094397655e-05	5.17716027314115e-05	7.75660536081981e-05	0.000110657569353569	0.000151834851357386	0.000201772613642021	0.000260998133372696	0.000329860053712977	0.000408500553241669	0.000496831939130789	0.000594518629071539	0.000700965361269522	0.000815312315536039	0.000936437645427074	0.00106296771630358	0.00119329512269264	0.00132560432666437	0.00145790452383453	0.00158806911208273	0.00171388091725483	0.00183308212698529	0.00194342770498669	0.00204274090981675	0.00212896942961878	0.00220024057208629	0.00225491392030008
0.669642857142857	0.669642857142857	9.71426714111234e-05	7.72615184690801e-05	6.00180451704737e-05	4.54091394372975e-05	3.33520279847881e-05	2.36938264910338e-05	1.62240235485795e-05	1.0689450251693e-05	6.81118738226827e-06	4.302779399465e-06	2.88906199358063e-06	2.32487039838802e-06	2.41288081838209e-06	3.01984828390278e-06	4.09054122649466e-06	5.65873543912532e-06	7.85471636507173e-06	1.09088465358307e-05	1.51508813773868e-05	2.10048577687405e-05	2.8979531337352e-05	3.96544957363885e-05	5.3662274991761e-05	7.16668332108799e-05	9.43390893088576e-05	0.000122330152917634	0.000156243106637689	0.000196604245118231	0.000243834739610811	0.000298223724913213	0.000359903802170177	0.000428829914952737	0.000504762487540511	0.000587255614557687	0.000675650962261752	0.000769077887031784	0.000866460100031027	0.000966529013506666	0.00106784369928509	0.00116881717978306	0.0012677485626811	0.00136286032884085	0.00145233989559108	0.00153438441040534	0.00160724758904983	0.00166928730265922	0.00171901254425937	0.00175512837039324
0.678571428571429	0.678571428571429	0.000188546448256698	0.000161919316490412	0.000137850968210936	0.00011649128006392	9.79045916110408e-05	8.2074714455322e-05	6.89130526562272e-05	5.82695130432607e-05	4.99457785210118e-05	4.37104256482073e-05	3.93152930435399e-05	3.65124523700935e-05	3.50711009984728e-05	3.47936864550382e-05	3.55305881627188e-05	3.71927217054877e-05	3.97614940025657e-05	4.32956226690768e-05	4.79344370095953e-05	5.38973983886815e-05	6.14797103937537e-05	7.10440300056163e-05	8.30084353140246e-05	9.78309483367432e-05	0.000115991048332244	0.000137968736845764	0.000164221826053505	0.000195162212634395	0.000231131966813381	0.000272380107471969	0.00031904094718097	0.000371114874420177	0.000428452393781493	0.000490742169242234	0.000557503712243472	0.000628085227851285	0.000701666982130508	0.000777270386226022	0.00085377281240685	0.000929927969902453	0.00100439147954991	0.00107575110208291	0.00114256090136248	0.00120337846684433	0.00125680418461788	0.00130152143842423	0.00133633654545163	0.00136021718985344
0.6875	0.6875	0.000332518540000214	0.000299827538864955	0.000269285348078722	0.000241180267062978	0.000215714267925489	0.000193003842046029	0.000173084049913921	0.000155915571910606	0.000141394448159867	0.000129364096415556	0.000119629111757612	0.000111970283722315	0.000106160217954682	0.000101978922457222	9.92287142274946e-05	9.77478209784053e-05	9.7422094387646e-05	9.81943148142104e-05	0.00010007065078112	0.000103123937183038	0.000107493550933839	0.000113381787889424	0.000121046776215193	0.000130792094479987	0.000142953393069507	0.000157882440447905	0.000175929126938597	0.000197422053932115	0.000222648412093225	0.000251833905141514	0.000285123503716679	0.000322563815091638	0.000364087828292045	0.000409502740644298	0.00045848149193657	0.000510558528167212	0.000565130191051628	0.000621459985624883	0.000678688820660456	0.000735850150037247	0.000791889772862251	0.000845689881595373	0.000896096786221891	0.000941951594193239	0.000982122995666238	0.00101554119634208	0.00104123196017166	0.00105834967484194
0.696428571428571	0.696428571428571	0.000525744916069337	0.00048763164525633	0.000450952184263025	0.000416119506095378	0.0003834641512358	0.000353231271136358	0.000325580885680536	0.000300591263966776	0.000278265225697181	0.000258539055650102	0.000241293629842263	0.000226367272359829	0.000213569799309958	0.000202697163201946	0.000193546088954095	0.000185928092575621	0.000179682295587386	0.000174686491858023	0.000170865987433982	0.000168199816114866	0.000166724031298288	0.000166531884753483	0.000167770821772685	0.000170636345538138	0.000175362927255209	0.000182212258285282	0.000191459251877121	0.000203376301065229	0.000218216382148483	0.000236195656634215	0.000257476265977898	0.000282150030909334	0.00031022375942685	0.000341606834303065	0.000376101692674646	0.000413397728335393	0.000453069043895728	0.000494576357965107	0.000537273235603121	0.000580416662704728	0.000623181831434166	0.000664680849319498	0.000703984934349648	0.000740149517562769	0.000772241548195439	0.000799368189159811	0.00082070600662065	0.000835529700306623
0.705357142857143	0.705357142857143	0.000760666733716595	0.000717743688805572	0.000675281744821721	0.000633805587092889	0.000593765397902507	0.000555530436259308	0.000519385769036784	0.000485532167340825	0.000454089068878435	0.000425100398260338	0.000398542936339071	0.000374336840358498	0.000352357841983587	0.000332450592812645	0.000314442588790273	0.00029815808742683	0.000283431435576224	0.00027011925068459	0.000258110944120016	0.000247337139937802	0.000237775624066865	0.00022945455466046	0.000222452770963078	0.000216897151821893	0.000212957091942935	0.000210836280029399	0.000210762073891414	0.000212972869451998	0.000217703949517946	0.000225172370850251	0.000235561501575446	0.000249005853058707	0.000265576859439499	0.000285270243301178	0.00030799556739801	0.000333568510803493	0.000361706324882596	0.000392026822502943	0.000424051135960747	0.00045721034889404	0.000490855969177211	0.000524274067999969	0.000556702769824172	0.000587352643554603	0.000615429421845573	0.000640158367544611	0.00066080951800351	0.000676722972982521
0.714285714285714	0.714285714285714	0.00102582912208978	0.000978696957510923	0.000930860515487077	0.000882943914002998	0.00083550789037804	0.000789040237074139	0.000743949263645902	0.000700560396316336	0.00065911591392928	0.000619777707651521	0.000582632845602402	0.000547701626221163	0.00051494771898176	0.000484289920952179	0.000455615005076441	0.00042879110273822	0.000403681050292755	0.000380155137273416	0.000358102722617578	0.000337442233528436	0.000318129127826494	0.000300161482549519	0.000283582966279081	0.000268483056889422	0.000254994476460255	0.000243287927067148	0.000233564321056904	0.000226044803260431	0.000220958956587909	0.000218531663087148	0.000218969156741601	0.000222444849487547	0.000229085536210607	0.000238958586609086	0.000252060711302725	0.000268308846714	0.000287533639127567	0.000309475924768269	0.000333786502262355	0.000360029379625592	0.000387688553659074	0.000416178249456534	0.000444856416055996	0.000473041145677108	0.000500029563048392	0.000525118622471501	0.000547627157618238	0.000566918456293229
0.723214285714286	0.723214285714286	0.00130656502416696	0.00125583113756101	0.00120311291961548	0.00114912217650815	0.00109452068408736	0.00103990778127835	0.00098581081422248	0.000932678633649798	0.000880878236830307	0.000830694532881477	0.000782333100093349	0.000735925700027811	0.000691538218987029	0.000649180626214739	0.000608818472627411	0.000570385406162453	0.000533796151552742	0.00049895939439772	0.00046579002200655	0.000434220206137241	0.000404208864252469	0.000375749104411407	0.000348873341976115	0.0003236558709792	0.000300212775909292	0.000278699177154184	0.000259303911550526	0.000242241854527198	0.000227744188383163	0.00021604700870972	0.000207378734588977	0.000201946845165056	0.000199924503233107	0.000201437644000445	0.000206553103216738	0.000215268333256883	0.000227503209032779	0.000243094359115527	0.000261792373182218	0.00028326213752907	0.00030708643915258	0.000332772859502236	0.000359763855513495	0.000387449802223431	0.000415184652519948	0.000442303759682675	0.000468143311434267	0.000492060743980181
0.732142857142857	0.732142857142857	0.00158597740184007	0.00153227168092135	0.00147527212845088	0.00141576688088936	0.00135450860906421	0.00129219955427895	0.00122947920271116	0.00116691488527906	0.00110499548164305	0.00104412829443614	0.000984639047055952	0.000926774849244845	0.000870709872928494	0.000816553389794467	0.000764359744906017	0.00071413977980695	0.000665873176057908	0.000619521167293594	0.000575039065366171	0.000532388063905177	0.000491545819942417	0.000452515369713448	0.000415332006320831	0.0003800678320377	0.000346833793582026	0.000315779111273846	0.000287088118919963	0.000260974636745565	0.000237674100903875	0.000217433766369147	0.00020050138193667	0.00018711280357464	0.000177479062935008	0.000171773439445817	0.00017011909573301	0.000172577826507954	0.000179140440587712	0.000189719245196556	0.000204143032650718	0.000222154884140064	0.00024341300638054	0.000267494707722613	0.000293903504576783	0.000322079230760049	0.000351410905737616	0.000381252006912701	0.000410937690163704	0.000439803415542013
0.741071428571429	0.741071428571429	0.00184615970039717	0.00179014400509189	0.001729581649782	0.00166532601416321	0.00159820980558209	0.00152902780799856	0.00145852203253891	0.00138736963544066	0.00131617386422353	0.00124545818136397	0.00117566360045194	0.00110714915666854	0.00104019532526759	0.000975010102194409	0.000911737373333534	0.000850467126015096	0.000791247000677427	0.000734094643732603	0.000679010305809044	0.000625989133060166	0.000575032622838707	0.000526158757763913	0.000479410392419942	0.000434861542387906	0.000392621313279433	0.000352835304725309	0.00031568442737838	0.000281381176212146	0.000250163506955395	0.000222286560671031	0.000198012570713751	0.000177599363337305	0.000161287925229265	0.000149289555902981	0.000141773148437762	0.000138853147450867	0.000140578718026199	0.000146924623948623	0.000157784259042139	0.000172965203408927	0.000192187589266803	0.000215085461791987	0.000241211212261726	0.000270043047579446	0.00030099534590666	0.00033343163667327	0.000366679838707455	0.000400049296460813
0.75	0.75	0.00206957470379511	0.00201194365222242	0.0019486501970303	0.00188060209218424	0.00180870055733026	0.00173382099552733	0.00165679586302741	0.00157840012977324	0.00149933966862419	0.00142024280164696	0.00134165511692316	0.00126403755315978	0.00118776763586986	0.00111314364181716	0.00104039137133218	0.000969673124179647	0.00090109840658885	0.000834735846987864	0.000770625767424409	0.000708792847449004	0.000649258327522457	0.000592051229231023	0.0005372181185138	0.000484831003857953	0.000434993041560346	0.000387841811764746	0.000343550028752606	0.000302323653309261	0.00026439748017059	0.000230028375817046	0.000199486437562484	0.000173044430551482	0.000150965931839426	0.000133492667542964	0.000120831568011748	0.000113142085596701	0.000110524319052605	0.000113008467788831	0.000120546098652877	0.000133003648968817	0.000150158514081078	0.00017169797818945	0.000197221146830178	0.000226243931401508	0.000258207024388508	0.000292486692328	0.000328408106030007	0.000365260828009347
0.758928571428571	0.758928571428571	0.00224049729298197	0.0021819690731891	0.00211686806566616	0.00204614578046619	0.00197075996166132	0.00189165351502975	0.00180973533454624	0.00172586353382021	0.00164083149291332	0.00155535702391872	0.00147007484403148	0.00138553242651676	0.00130218918199664	0.0012204188087743	0.00114051454525339	0.00106269696333837	0.000987123862045317	0.000913901757919962	0.000843098425164637	0.000774755914873835	0.000708903480035088	0.000645569850824768	0.000584794342377326	0.000526636333124762	0.00047118272387227	0.000418553073337628	0.000368902201831317	0.000322420157643339	0.000279329546859165	0.000239880332977149	0.000204342314095782	0.000172995578986312	0.000146119325743642	0.000123979494980984	0.000106815721252563	9.48281396734425e-05	8.81645983106145e-05	8.69088202764174e-05	9.10700326954625e-05	0.000100574533668151	0.000115259604518389	0.000134870095117082	0.000159057917598231	0.000187384581483467	0.000219326794620426	0.000254285043187147	0.000291594954208401	0.000330541139453991
0.767857142857143	0.767857142857143	0.00234641831258622	0.00228771543998899	0.0022217850308974	0.00214961211589211	0.00207219887010831	0.00199054197529332	0.00190561162987559	0.00181833277570413	0.0017295690199083	0.00164010962654967	0.00155065983903175	0.00146183467451433	0.00137415620990669	0.00128805425946052	0.0012038702304973	0.00112186384008871	0.00104222228489498	0.000965071381714705	0.000890488139908571	0.000818514190390203	0.000749169480311208	0.000682465648172328	0.000618418520424384	0.000557059216540763	0.000498443413256405	0.000442658397794862	0.000389827631558109	0.000340112646637722	0.000293712204029973	0.000250858750835066	0.000211812320178153	0.000176852118372671	0.000146266135424922	0.000120339194146326	9.93399171197318e-05	8.35071373052463e-05	7.30363055151837e-05	6.80664553373544e-05	6.8668273031598e-05	7.4833786856179e-05	8.6468138279072e-05	0.00010338382832862	0.000125297748270643	0.000151831207720594	0.000182513068490804	0.000216785982537433	0.000254015621109457	0.000293502673488486
0.776785714285714	0.776785714285714	0.00237930549948325	0.00232112657337085	0.00225534837863021	0.00218297984833751	0.00210505589403868	0.00202261340608665	0.0019366686562949	0.00184819672966353	0.00175811352774265	0.00166726078628381	0.00157639443772129	0.00148617652859445	0.00139717077735987	0.00130984173332151	0.00122455737674887	0.0011415948875906	0.0010611492091468	0.00098334394683263	0.00090824407341692	0.000835869862912576	0.000766211447019125	0.000699243381350603	0.000634938623575578	0.000573281361283108	0.000514278182412126	0.000457967153350191	0.000404424456666234	0.000353768338765072	0.000306160224048794	0.000261802962703979	0.000220936290144818	0.000183829683578078	0.000150772901399494	0.000122064580723654	9.79993442053981e-05	7.88539268194088e-05	6.48728743770426e-05	5.6254386854941e-05	5.31368803444798e-05	5.55868215605786e-05	6.35883490304112e-05	7.70351366559565e-05	9.57248802829964e-05	0.000119356698758807	0.000147531640753784	0.000179756380777621	0.000215450076030464	0.000253954243836766
0.785714285714286	0.785714285714286	0.00233662348985262	0.00227960797429113	0.00221490537603272	0.00214353986219525	0.0020665684125021	0.00198505563586097	0.00190004974751712	0.00181256038789143	0.00172353888655653	0.0016338614793362	0.00154431587662619	0.00145559146053733	0.00136827326145359	0.00128283973533159	0.0011996642358151	0.00111901995414486	0.00104108798880625	0.000965968109390791	0.000893691698281667	0.000824236291957675	0.000757541102738275	0.000693522882752485	0.000632091495158621	0.000573164582781655	0.000516680770260386	0.000462610900717715	0.000410966889479486	0.000361807872532522	0.000315243432861907	0.000271433799852981	0.000230587031702583	0.000192953304308042	0.000158816538507439	0.000128483697139679	0.000102272170800786	8.04957434405393e-05	6.3449683639154e-05	5.13955426941364e-05	4.45462553592852e-05	4.30521327329376e-05	4.69883096239698e-05	5.63441616673834e-05	7.10151421209122e-05	9.07974068732176e-05	0.000115385501496316	0.000144373279396833	0.000177258108821587	0.000213448312440171
0.794642857142857	0.794642857142857	0.00222202804967029	0.00216671683792761	0.00210388707108395	0.00203457084542041	0.0019598382846574	0.00188077131781652	0.0017984383749135	0.0017138707330293	0.00162804117475028	0.00154184553055879	0.0014560875697278	0.00137146758435072	0.0012885748824062	0.0012078842725305	0.00112975648984721	0.00105444238313091	0.000982090562908086	0.000912758101652585	0.000846423784393957	0.000783003333659145	0.000722365978908318	0.000664351709003929	0.000608788537525961	0.000555509124916656	0.00050436613775302	0.000455245782433815	0.000408079026092216	0.000362850108876227	0.000319602055650426	0.000278439008048715	0.000239525315765684	0.000203081444991167	0.000169376877939766	0.000138720286600479	0.000111447362479677	8.79067689531054e-05	6.8444751075162e-05	5.33889870794093e-05	4.30322947429629e-05	3.76168133678099e-05	3.73192681571126e-05	4.22378887581019e-05	5.2381498928344e-05	6.76612215416699e-05	8.78851549608397e-05	0.000112756276156252	0.000141873716246343	0.000174737439079888
0.803571428571429	0.803571428571429	0.00204566911737184	0.00199246408331855	0.00193210908705958	0.00186563868538726	0.00179412973098723	0.00171867421553171	0.00164035277832654	0.00156020966257067	0.00147922983848811	0.0013983189279224	0.00131828646150169	0.00123983288080294	0.00116354056811843	0.00108986904980947	0.00101915438033224	0.000951612577364834	0.000887346848447388	0.000826358230293489	0.000768559157166824	0.000713789387655757	0.000661833652422381	0.000612440340965925	0.000565340524296225	0.000520266613061074	0.000476969976734798	0.000435236897818228	0.000394902303773258	0.000355860806119269	0.000318074677694076	0.000281578512009705	0.00024648042905369	0.000212959815726991	0.000181261712217997	0.000151688073891773	0.000124586247817233	0.000100335100268065	7.93293132523178e-05	6.19624317147216e-05	4.86092864937315e-05	3.96084400539187e-05	3.52453018225454e-05	3.57365377384609e-05	4.1216355199529e-05	5.17251814964439e-05	6.72011732142863e-05	8.74748987084195e-05	0.000112267428837262	0.000141191956253799
0.8125	0.8125	0.00182406180157763	0.00177318767363687	0.00171564890484256	0.00165247938167863	0.00158475954386289	0.00151358834663005	0.00144005561513063	0.00136521562175215	0.00129006266290748	0.00121550933368743	0.00114236809960045	0.0010713366479063	0.00100298737078786	0.000937761193169586	0.00087596581398615	0.000817778285823547	0.000763251718721021	0.000712325763952239	0.000664840416862987	0.000620552577923431	0.000579154731064146	0.000540295040444218	0.000503598132643352	0.000468685821693127	0.000435197049378757	0.000402806352072892	0.000371240226467552	0.000340290847705868	0.00030982669171356	0.000279799725594812	0.000250248951978516	0.000221300221080885	0.000193162353737407	0.000166119745483632	0.000140521741784385	0.000116769183833386	9.52986194561909e-05	7.65647515238466e-05	6.10217544805187e-05	4.9104126321329e-05	4.12077575536116e-05	3.76718900050455e-05	3.87626072222569e-05	4.46584457814954e-05	5.54386449456927e-05	7.10744632132903e-05	9.14238874210318e-05	0.000116229946635955
0.821428571428571	0.821428571428571	0.00157951255825466	0.00153098427755957	0.00147628648408741	0.00141645209754246	0.00135256598700127	0.00128573604732673	0.00121706435908513	0.00114761931207744	0.00107840952779852	0.0010103603454174	0.000944293541862948	0.000880910842635119	0.000820781649960306	0.000764335273243459	0.000711857798121092	0.000663493579630972	0.000619251196931912	0.000579013566328308	0.000542551780482326	0.000509542128603085	0.000479585658509261	0.000452229569536234	0.000426989677336913	0.000403373168952025	0.000380900869525569	0.000359128270314493	0.00033766461998448	0.000316189455633986	0.000294466043898789	0.000272351312613015	0.000249801976108511	0.00022687668822564	0.000203734192159588	0.000180627570960708	0.000157894832481706	0.000135946183644885	0.00011524845723934	9.63072466424388e-05	7.96473770340871e-05	6.57923936124076e-05	5.52437765047376e-05	4.8460597723718e-05	4.58403176341218e-05	4.77013777236517e-05	5.42681844909239e-05	6.56589981380267e-05	8.18771422475826e-05	0.000102805840014338
0.830357142857143	0.830357142857143	0.0013391175244284	0.00129271580192903	0.00124052416793713	0.00118357756857253	0.00112297073582392	0.00105982830553619	0.000995274659603277	0.000930404423798265	0.000866254518425967	0.000803778596726341	0.000743824618074679	0.000687116192675223	0.000634238205447561	0.00058562708351367	0.00054156591885081	0.000502184500262063	0.000467464151889285	0.000437247124027775	0.000411250140736818	0.00038908158202998	0.00037026167011488	0.000354244942444717	0.000340444231731565	0.00032825533625021	0.0003170815535895	0.000306357267490523	0.000295569819706488	0.000284278965277683	0.000272133297838316	0.000258883138496099	0.000244389503826231	0.000228628901532532	0.000211693841977186	0.000193789095525936	0.000175223864937359	0.000156400174404361	0.000137797898159733	0.000119956958002536	0.000103457307417056	8.88973874766759e-05	7.68717844761506e-05	6.79488399867019e-05	6.26489603263383e-05	6.14243446158329e-05	6.46407997507963e-05	7.25622385916138e-05	8.53383669491545e-05	0.000102995958596721
0.839285714285714	0.839285714285714	0.00113337940573955	0.00108863652863443	0.00103823069340532	0.000983205533749575	0.000924676124191023	0.000863797992362373	0.000801735429536616	0.000739630085738032	0.000678570813312496	0.00061956567020725	0.000563516913515012	0.000511199708035083	0.000463245147394087	0.000420128040967793	0.000382159763241071	0.000349486298442583	0.000322091447554629	0.000299805002375874	0.000282315537280694	0.000269187328416101	0.000259880786576846	0.000253775687567895	0.000250196405462146	0.000248438301956925	0.000247794400343905	0.000247581475870097	0.000247164725035676	0.000245980233339838	0.000243554542034033	0.000239520716721995	0.000233630440674644	0.000225761789499328	0.000215922486925826	0.00020424858930656	0.000190998694240383	0.000176543911833581	0.000161353971024203	0.000145979953968743	0.000131034255042793	0.000117168444433499	0.000105049777164995	9.53371250009862e-05	8.86571200981432e-05	8.55812854350317e-05	8.66048886098283e-05	9.21281940564216e-05	0.000102440706261336	0.00011770889600613
0.848214285714286	0.848214285714286	0.000994516388304386	0.00095071351630622	0.000900980815862488	0.000846381205398218	0.000788065888921032	0.000727242035348881	0.000665139248145756	0.000602975871693451	0.000541926171554883	0.000483089384058229	0.000427461558264804	0.000375911013113626	0.0003291581079208	0.000287759879713409	0.000252099940914796	0.000222383860894167	0.000198640080306212	0.000180726233497499	0.000168340586959695	0.00016103814600507	0.000158250842237766	0.00015931109513714	0.000163477945608283	0.000169964890354964	0.00017796850519503	0.000186696933868651	0.00019539733646362	0.000203381437369573	0.000210048384875947	0.000214904230546385	0.000217577453023794	0.000217830084034365	0.000215564139684489	0.000210823212971657	0.000203789238871655	0.000194774596509313	0.000184209858987681	0.000172627635939079	0.000160643072683762	0.00014893166949036	0.000138205161922039	0.00012918625644722	0.000122583043004663	0.000119063907473663	0.000119233742277179	0.000123612203719309	0.000132614691981459	0.000146536636532432
0.857142857142857	0.857142857142857	0.000954559385700257	0.000910735703333273	0.000860184689950913	0.000804003210942689	0.000743399729330694	0.000679660342299791	0.000614113004569843	0.000548091051951896	0.000482897143827444	0.000419768713821852	0.000359845955100206	0.000304143272987272	0.000253525016401272	0.000208686155083817	0.000170138406642671	0.000138202141331984	0.000113004208926215	9.44816467945602e-05	8.2391047110157e-05	7.63231895781902e-05	7.57223893061947e-05	7.99098721014935e-05	8.8110375532225e-05	9.94810867169316e-05	0.000113141969333641	0.00012820650415842	0.000143811869993658	0.000159147624610864	0.000173482006866625	0.000186185069137624	0.000196747960559282	0.000204797812457773	0.000210107823498594	0.000212602298682323	0.000212356558385925	0.000209591796057261	0.000204665120861583	0.000198055169702818	0.000190343807113328	0.00018219454753145	0.000174328429088541	0.000167498138539303	0.000162461231508891	0.000159953309749595	0.000160662007408699	0.000165202602068363	0.000174096005012797	0.000187749801056178
0.866071428571429	0.866071428571429	0.00104335091419693	0.00099832414890373	0.000945118113222811	0.000884882314714147	0.000818908735445964	0.000748595833864206	0.0006754100238503	0.000600845819590528	0.000526385856499258	0.000453461982619736	0.000383418562813302	0.000317479051864774	0.000256716775598192	0.000202030715316558	0.000154126925197466	0.000113506030125627	8.04570586655717e-05	5.50576685434505e-05	3.71806262258736e-05	2.65062139189705e-05	2.25400622016103e-05	2.46357496987155e-05	3.20213772007512e-05	4.38292161819058e-05	5.91274536301831e-05	7.69530084013699e-05	9.63443798803558e-05	0.000116373507508472	0.000136175668660909	0.000154976520438982	0.000172115495320254	0.000187064887661299	0.0001994441135081	0.000209028785268131	0.000215754410419408	0.000219714694269511	0.000221154595506641	0.000220458444721208	0.000218133585338359	0.000214790129052866	0.000211117530040294	0.000207858770762284	0.000205783014697963	0.000205657616266229	0.000208220384882008	0.000214152978726966	0.000224056255493662	0.00023842833398683
0.875	0.875	0.00128656876386371	0.00123896581718564	0.00118097477432418	0.00111382030523517	0.00103890883325419	0.000957790032616245	0.0008721149805286	0.000783592237479042	0.000693943168857301	0.000604857820171468	0.000517952617926866	0.000434731090539604	0.000356548691506505	0.00028458266445205	0.000219807721466321	0.000162978117865873	0.00011461650418497	7.5009726189114e-05	4.42115324667052e-05	2.20519430930035e-05	8.15283810215384e-06	1.94914672879443e-06	2.71486266314813e-06	9.5929812198221e-06	2.16283547992531e-05	3.78023958072697e-05	5.70685227590768e-05	7.83872460460209e-05	0.000100759824159807	0.000123259487413282	0.000145059321790542	0.000165456027072336	0.000183888906654036	0.000199953606746107	0.000213410294724112	0.000224186144804717	0.000232372178389037	0.000238214680826407	0.000242101580736245	0.00024454432750207	0.000246155932775282	0.000247625949113642	0.000249693240312084	0.000253117451485626	0.000258650111354314	0.000267006294194243	0.000278837735204604	0.000294708232124862
0.883928571428571	0.883928571428571	0.00170389961574965	0.00165219544918188	0.0015870639465501	0.00150983089559805	0.00142205202500176	0.00132547145810161	0.00122197588347605	0.00111354581206978	0.00100220534925125	0.000889971925692816	0.000778807403724868	0.000670571907447003	0.000566981618203548	0.000469571635943343	0.000379664836324409	0.00029834745881862	0.000226451948747511	0.000164547352776676	0.000112937339755736	7.16656937557261e-05	4.05289103639879e-05	1.90953269876235e-05	6.73003875366529e-06	2.6246985050733e-06	5.83117643457487e-06	1.52979651565497e-05	2.99081615220018e-05	4.85178381726015e-05	6.99936355419224e-05	9.32484575031978e-05	0.000117274238866598	0.000141170867241856	0.000164170481375986	0.000185656528231572	0.00020517713653585	0.000222452549681921	0.000237376549887842	0.000250011992590787	0.000260580749510706	0.000269448525332572	0.00027710516169076	0.000284141168883934	0.000291221327042785	0.000299056271693525	0.000308373022093603	0.000319885423591006	0.000334265457758125	0.000352116327288421
0.892857142857143	0.892857142857143	0.00230748158595417	0.00225004409883938	0.00217527133373365	0.00208461901783129	0.00197983003593832	0.00186288924325572	0.00173597294543981	0.00160139452355868	0.00146154776084244	0.00131884946110147	0.00117568293533483	0.00103434387469204	0.000896990027185094	0.000765595956156508	0.000641913985325863	0.000527442233983185	0.000423400423002136	0.000330713894743478	0.000250006044839144	0.000181599118594562	0.000125523086489703	8.15320888183744e-05	4.91277351614168e-05	2.75883657088161e-05	1.6003233127996e-05	1.33104494322172e-05	1.83374647657528e-05	2.98428056845763e-05	4.65577997055173e-05	6.72270498055119e-05	9.06464952544719e-05	0.000115698000711596	0.000141379550037413	0.000166830280115805	0.000191349767850586	0.000214411174645182	0.000235668051051876	0.000254954803753851	0.000272281021571007	0.000287820040982626	0.000301892299397053	0.000314944171324314	0.00032752310470027	0.000340249968682331	0.000353789588014641	0.000368820471240752	0.000386004740310567	0.000405959238154928
0.901785714285714	0.901785714285714	0.00310072064302436	0.00303585909982357	0.00294888725060853	0.00284142171372394	0.00271543220715862	0.00257319208132772	0.00241722236662576	0.00225023093369471	0.0020750484653828	0.00189456299072684	0.0017116547325321	0.00152913297224537	0.00134967654119695	0.00117577940959259	0.00100970266869278	0.00085343399324763	0.000708655437098864	0.000576720162158451	0.000458638437354773	0.000355072977389568	0.000266343428988746	0.000192439562183593	0.000133042492948638	8.75530574804972e-05	5.51262828972265e-05	3.47107585409154e-05	2.50916096371177e-05	2.49357128833849e-05	3.28377724632212e-05	4.73658946489204e-05	6.71053580172478e-05	9.06993716873332e-05	0.00011688574221541	0.000144528526270748	0.000172643925660693	0.000200419877793975	0.000227229002015536	0.000252634773971622	0.000276391009839352	0.000298434943649442	0.000318874368197101	0.00033796947787707	0.000356110195597709	0.000373789881950211	0.000391576410180808	0.000410081643370845	0.00042993036973576	0.000451729738302562
0.910714285714286	0.910714285714286	0.00407756476487228	0.00400357937305587	0.00390188577375538	0.00377429367465803	0.00362303980481089	0.00345073350574495	0.00326029459661211	0.00305488524414903	0.00283783769190894	0.00261257977357795	0.00238256015145447	0.00215117518398657	0.00192169923779047	0.00169722012336514	0.00148058115459954	0.00127433111607281	0.00108068317593097	0.000901483513348893	0.00073819014629886	0.000591862155831854	0.000463159215621928	0.000352351058178419	0.000259336249484877	0.000183669408797313	0.000124595805992985	8.10921002579839e-05	5.19118549531903e-05	3.56343768938201e-05	3.07153854273383e-05	3.55380177130817e-05	4.8462720339951e-05	6.78746614973043e-05	9.22274188558099e-05	0.00012008185164065	0.000150139245771011	0.000181268022410257	0.000212523516354726	0.000243160554642063	0.000272638790764061	0.000300620969235457	0.000326964502633483	0.000351706932724456	0.000375046013744184	0.000397315294918279	0.000418956187442338	0.000440487575942113	0.000462474074514024	0.000485494032499386
0.919642857142857	0.919642857142857	0.00522229287511096	0.0051375233603244	0.00501871218266881	0.00486789458043951	0.00468761353126019	0.00448085973947	0.00425100258878356	0.00400171393611169	0.00373688676913184	0.0034605508398819	0.00317678741803395	0.00288964528093192	0.00260305997488828	0.00232077824707614	0.00204628936445873	0.00178276481162162	0.00153300760020287	0.00129941213675084	0.00108393529175486	0.000888078999090961	0.000712884401078685	0.000558937248450549	0.000426383975068199	0.000314957601808143	0.00022401238946577	0.000152565962547296	9.93474690262461e-05	6.28502288548214e-05	4.13872582201353e-05	3.31480378322591e-05	3.62549211803085e-05	4.88176506418958e-05	6.89845623097216e-05	9.49892100361911e-05	0.000125191320174144	0.000158111194715866	0.000192456905329532	0.000227143857114614	0.000261306541537326	0.000294302535809735	0.000325709034049521	0.000355312407467361	0.000383091480780363	0.000409195375039938	0.000433916899015726	0.000457662569140561	0.000480920399837901	0.000504226630990334
0.928571428571428	0.928571428571428	0.00650984472197586	0.00641271615249138	0.00627460557451931	0.00609780535163319	0.00588520150610293	0.00564020746438226	0.0053666874165083	0.00506887132173939	0.0047512637625876	0.00441854895828524	0.00407549429496162	0.00372685471342931	0.00337728021822183	0.00303122863674048	0.00269288556991086	0.00236609324181043	0.00205428968263932	0.00176045937541945	0.00148709617084119	0.00123617893606817	0.00100916006153466	0.000806966614183598	0.000630013605172508	0.000478228543172047	0.00035108617851108	0.000247652115056522	0.000166633781137925	0.000106437111997859	6.52272067305713e-05	4.09911835806376e-05	3.16014684841064e-05	3.48778111176784e-05	4.8646427424359e-05	7.07948133486691e-05	9.93209560226933e-05	0.000132375879697993	0.00016829869743212	0.000205643588557689	0.000243198378681389	0.000279994655753044	0.000315309605180339	0.000348659982022933	0.000379788852563789	0.000408645925386128	0.000435362448767349	0.000460221773062529	0.000483626761242382	0.000506065276499631
0.9375	0.9375	0.00790668491476841	0.0077957495365915	0.00763645092388222	0.00743136817599711	0.00718376321326361	0.00689750769191913	0.00657699816867045	0.00622706171365239	0.00585285436310584	0.00545975493062653	0.0050532567562601	0.00463885996577323	0.0042219667396571	0.00380778195609728	0.00340122137916371	0.00300682931918078	0.00262870740422238	0.00227045577856006	0.00193512769505369	0.00162519810379391	0.00134254646887567	0.00108845367903125	0.000863612565665009	0.000668151212699524	0.000501667944811539	0.000363276621308456	0.000251660648045046	0.000165133954017008	0.000101707065736471	5.91563528209866e-05	3.50945125049804e-05	2.70404076035962e-05	3.24864689888926e-05	4.89620157268957e-05	7.40910283513969e-05	0.000105643127006451	0.000141576749272082	0.000180073784726862	0.000219565196686323	0.000258747437977252	0.000296589739086751	0.00033233260594188	0.000365478103882529	0.000395772717796103	0.000423183760523166	0.000447870448208876	0.000470150869116194	0.000490466139603507
0.946428571428571	0.946428571428571	0.00937216144291382	0.00924613583599076	0.00906412217565187	0.00882901277936027	0.00854447293594771	0.00821486047671672	0.00784513225195184	0.0074407398862337	0.00700751740027721	0.00655156343217992	0.00607912086449993	0.00559645666494632	0.00510974467903573	0.00462495397607113	0.00414774515018164	0.00368337672244093	0.00323662348612813	0.00281170829400858	0.00241224841394637	0.00204121718765186	0.00170092132763131	0.00139299379014757	0.00111840177762274	0.000877469062237943	0.000669911492499177	0.000494884254165234	0.00035103921283932	0.000236590472961587	0.000149386150628992	8.69842777371339e-05	4.67307328914561e-05	2.58371292778363e-05	2.14566785882244e-05	3.07561891136245e-05	5.09825399118085e-05	7.95221950983929e-05	0.000113952575467122	0.000152084380822459	0.000191994247177792	0.00023204741973201	0.000270910416748078	0.000307553942891782	0.000341246575555433	0.000371539987239555	0.000398246675170611	0.000421411341041985	0.000441277195318256	0.000458248549447898
0.955357142857143	0.955357142857143	0.0108602883089095	0.0107180856978136	0.0105122473323814	0.0102460009947267	0.00992343610978105	0.00954941555964416	0.00912947311433851	0.00866969903281377	0.00817661662271183	0.00765705270871841	0.0071180050444783	0.00656650971125678	0.00600951147902969	0.00545373996567286	0.00490559422243141	0.00437103810558431	0.00385550847334983	0.00336383788299428	0.00290019306614952	0.00246803004151005	0.00207006629471069	0.00170827002666482	0.00138386605508197	0.00109735755983565	0.000848562501032286	0.000636663217675789	0.00046026744207254	0.000317478746457306	0.000205974278026877	0.000123087539254958	6.58939329284962e-05	3.12968149924695e-05	1.6111880581652e-05	1.71478455816505e-05	3.12815723368498e-05	5.55260171382317e-05	8.70896413073197e-05	0.000123426218706298	0.000162274281493837	0.000201685763800886	0.000240043720614531	0.000276069307685082	0.000308818499369925	0.000337669287381613	0.000362300337726836	0.000382662280109166	0.000398942959348975	0.00041152808889532
0.964285714285714	0.964285714285714	0.0123218554099691	0.0121626133985939	0.0119322999309803	0.0116344952360439	0.0112737257955084	0.0108553681120421	0.0103855368958887	0.00987096040737471	0.00931884594571523	0.0087367386500641	0.00813237687363861	0.00751354740500833	0.00688794374340617	0.00626303049039157	0.005645916703512	0.00504324077568463	0.00446106906533711	0.00390481011670206	0.00337914588788269	0.00288798095795727	0.0024344102254338	0.00202070515085567	0.00164831814810724	0.00131790430323984	0.0010293592068608	0.000781871335625779	0.00057398711814601	0.00040368657714765	0.000268467257822095	0.000165434035050755	9.13923408419777e-05	4.29423673521603e-05	1.65718780053143e-05	8.74539556116671e-06	1.59877260979602e-05	3.49600150413982e-05	6.25268077530583e-05	9.58128940945264e-05	0.000132249044510583	0.000169606084897847	0.000206017099159979	0.000239987882427078	0.00027039608543873	0.000296479783274429	0.000317816462107393	0.000334293639717094	0.000346072514142359	0.000353546166482857
0.973214285714286	0.973214285714286	0.0137067482339755	0.013529852533972	0.0132749005446728	0.0129458357505487	0.01254762584465	0.0120861583046025	0.0115681193154917	0.0110008589605321	0.0103922458693819	0.00975051470132499	0.00908410994291894	0.00840152951595534	0.00771117162274976	0.00702118810511664	0.00633934736615046	0.00567290960728433	0.0050285167758345	0.00441209921057681	0.00382880052615912	0.00328292180345024	0.00277788566484188	0.00231622032376177	0.00189956321871562	0.00152868338600705	0.00120352130299791	0.000923244555350255	0.000686317355755174	0.000490581675250151	0.000333347546678513	0.000211489966638584	0.000121549759006403	5.98357694982958e-05	2.25258346287294e-05	5.76410592635623e-06	5.75250590314336e-06	1.88343391137575e-05	4.15683715777098e-05	7.07920157957389e-05	0.00010367260681894	0.000137746117168556	0.000170943024586232	0.000201601406521134	0.000228467679281238	0.000250685718944284	0.000267775387428065	0.000279601733684851	0.000286336341237451	0.000288412445066617
0.982142857142857	0.982142857142857	0.0149663466353355	0.0147714514896912	0.0144921983644097	0.0141328978826124	0.0136989536830945	0.0131967498178962	0.0126335205845289	0.0120172058938767	0.0113562955567768	0.0106596660687417	0.00993641357961012	0.0091956867518486	0.00844652313880366	0.0076976925557138	0.00695755067717809	0.00623390578243205	0.00553390119335324	0.00486391552023509	0.00422948235883818	0.00363523058171884	0.00308484585052383	0.00258105345716277	0.00212562209367085	0.00171938766576157	0.00136229581529651	0.00105346141277013	0.000791242931617093	0.00057332932926895	0.000396836841193149	0.000258412947503424	0.000154344699024192	8.06685908200961e-05	3.32792441174741e-05	8.03429834953162e-06	8.53118144857445e-07	7.80717832267075e-06	2.52002949339605e-05	4.96372126314404e-05	7.80794279356423e-05	0.000107887513596666	0.000136849600370667	0.000163196058412701	0.00018560079083239	0.000203169897164978	0.00021541877592129	0.000222239005505052	0.000223856565475908	0.000220783130727106
0.991071428571429	0.991071428571429	0.0160558667891048	0.0158429127427549	0.0155401974097903	0.0151523949461628	0.0146853298924749	0.0141458565777748	0.0135417202346703	0.0128814030999704	0.012173959066796	0.0114288406565943	0.0106557221889906	0.00986432304257857	0.00906423482164376	0.00826475607581985	0.00747473796742275	0.00670244395235579	0.00595542614452468	0.00524042058168717	0.00456326311487927	0.0039288271172035	0.00334098366458444	0.00280258429502745	0.00231546591771325	0.00188047693214467	0.00149752314288308	0.00116563162834007	0.000883030352345705	0.000647241002836624	0.000455182309172774	0.000303280932487436	0.000187586944224905	0.000103890906665429	4.78396437780733e-05	1.50479372302055e-05	1.20359506251533e-06	2.16361204152871e-06	1.40394622713309e-05	3.32699264057068e-05	5.66802470392775e-05	8.15268153342714e-05	0.000105527008207179	0.000126874207109457	0.000144238425649252	0.000156753343775102	0.000163990881698044	0.000165924739080287	0.000162884567571228	0.000155502632373157
1	1	0.016936513715095	0.0167057431626224	0.0163808948621704	0.0159669950596991	0.0154702643319873	0.014897989358052	0.0142583758921297	0.0135603863750886	0.0128135659190542	0.0120278606052756	0.0112134321439943	0.0103804729559493	0.0095390256492658	0.00869881068635658	0.00786906576895356	0.00705840012342249	0.00627466645294273	0.0055248528494116	0.00481499643880969	0.00415011998294352	0.00353419209225147	0.00297011113321131	0.0024597123541425	0.00200379721863402	0.00160218343933876	0.00125377375813483	0.000956641131846488	0.000708127664286201	0.000504954381840485	0.000343338785626163	0.000219117030691611	0.000127867581963023	6.50332756370044e-05	2.60388694543556e-05	6.40138981642036e-06	1.83087037956242e-06	8.31941647504375e-06	2.22169121415028e-05	4.02921005204062e-05	5.97782020651223e-05	7.84026764144492e-05	9.44011709209214e-05	0.000106516120140655	0.000113980855225294	0.000116490440229688	0.000114160765214277	0.000107477686470562	9.72382066296145e-05
[truncated: 177 more columns]
