# Supplementary material for: Evolving scattering networks for engineering disorder
Source: Nat Comput Sci. 2023 Feb 13;3(2):128–38. doi: 10.1038/s43588-022-00395-x (PMC10766560; doi:10.1038/s43588-022-00395-x)
Supplement: Supplementary file 6 — Plot data for Fig. 2. [file 43588_2022_395_MOESM6_ESM.zip › Data_Set_Fig_2/data_Fig2ef_0010.xls]

## Sheet: Sheet1
kx_data_Fig2ef	ky_data_Fig2ef	SS_k_data_Fig2ef_ 1	SS_k_data_Fig2ef_ 2	SS_k_data_Fig2ef_ 3	SS_k_data_Fig2ef_ 4	SS_k_data_Fig2ef_ 5	SS_k_data_Fig2ef_ 6	SS_k_data_Fig2ef_ 7	SS_k_data_Fig2ef_ 8	SS_k_data_Fig2ef_ 9	SS_k_data_Fig2ef_ 10	SS_k_data_Fig2ef_ 11	SS_k_data_Fig2ef_ 12	SS_k_data_Fig2ef_ 13	SS_k_data_Fig2ef_ 14	SS_k_data_Fig2ef_ 15	SS_k_data_Fig2ef_ 16	SS_k_data_Fig2ef_ 17	SS_k_data_Fig2ef_ 18	SS_k_data_Fig2ef_ 19	SS_k_data_Fig2ef_ 20	SS_k_data_Fig2ef_ 21	SS_k_data_Fig2ef_ 22	SS_k_data_Fig2ef_ 23	SS_k_data_Fig2ef_ 24	SS_k_data_Fig2ef_ 25	SS_k_data_Fig2ef_ 26	SS_k_data_Fig2ef_ 27	SS_k_data_Fig2ef_ 28	SS_k_data_Fig2ef_ 29	SS_k_data_Fig2ef_ 30	SS_k_data_Fig2ef_ 31	SS_k_data_Fig2ef_ 32	SS_k_data_Fig2ef_ 33	SS_k_data_Fig2ef_ 34	SS_k_data_Fig2ef_ 35	SS_k_data_Fig2ef_ 36	SS_k_data_Fig2ef_ 37	SS_k_data_Fig2ef_ 38	SS_k_data_Fig2ef_ 39	SS_k_data_Fig2ef_ 40	SS_k_data_Fig2ef_ 41	SS_k_data_Fig2ef_ 42	SS_k_data_Fig2ef_ 43	SS_k_data_Fig2ef_ 44	SS_k_data_Fig2ef_ 45	SS_k_data_Fig2ef_ 46	SS_k_data_Fig2ef_ 47	SS_k_data_Fig2ef_ 48
-1	-1	0.00102095	0.00108852	0.0011542	0.00121693	0.00127566	0.00132934	0.00137701	0.00141776	0.0014508	0.00147545	0.00149118	0.00149763	0.00149459	0.00148204	0.00146011	0.00142912	0.00138956	0.00134206	0.00128736	0.00122636	0.00116001	0.00108936	0.00101548	0.000939458	0.000862387	0.000785315	0.000709237	0.000635072	0.000563646	0.000495674	0.000431758	0.000372372	0.000317864	0.000268457	0.000224251	0.000185236	0.000151299	0.000122237	9.77785e-05	7.75924e-05	6.13109e-05	4.85446e-05	3.88997e-05	3.19935e-05	2.74683e-05	2.50033e-05	2.43232e-05	2.52056e-05
-0.991071	-0.991071	0.000932281	0.000993683	0.0010543	0.00111313	0.00116917	0.00122138	0.00126877	0.0013104	0.0013454	0.00137301	0.00139261	0.0014037	0.00140595	0.0013992	0.00138346	0.00135889	0.00132585	0.00128484	0.00123649	0.00118159	0.001121	0.00105569	0.000986664	0.000914987	0.000841712	0.000767882	0.000694497	0.000622494	0.000552731	0.000485964	0.000422843	0.000363896	0.000309528	0.00026002	0.000215527	0.000176093	0.000141651	0.000112042	8.70255e-05	6.62985e-05	4.95099e-05	3.62793e-05	2.62141e-05	1.89254e-05	1.40432e-05	1.12293e-05	1.01877e-05	1.06727e-05
-0.982143	-0.982143	0.000809837	0.000862749	0.000916175	0.000969213	0.0010209	0.00107023	0.00111622	0.00115788	0.00119429	0.00122461	0.0012481	0.00126415	0.0012723	0.00127222	0.00126378	0.00124698	0.00122203	0.00118928	0.00114922	0.00110249	0.00104986	0.000992189	0.000930402	0.000865484	0.000798446	0.000730295	0.000662015	0.000594542	0.000528745	0.000465406	0.000405204	0.00034871	0.000296374	0.000248523	0.000205364	0.000166985	0.000133365	0.000104383	7.98346e-05	5.94416e-05	4.28734e-05	2.97628e-05	1.97229e-05	1.23649e-05	7.31305e-06	4.21945e-06	2.77542e-06	2.72115e-06
-0.973214	-0.973214	0.000662381	0.000705254	0.000750129	0.000796205	0.000842588	0.000888316	0.00093239	0.000973804	0.00101157	0.00104477	0.00107254	0.00109414	0.00110896	0.00111651	0.00111649	0.00110873	0.00109326	0.00107025	0.00104006	0.00100316	0.00096018	0.000911862	0.000859032	0.000802588	0.000743473	0.000682647	0.000621063	0.000559646	0.000499264	0.000440715	0.000384707	0.000331845	0.00028262	0.000237409	0.000196464	0.000159924	0.000127814	0.000100056	7.64809e-05	5.68446e-05	4.08411e-05	2.81214e-05	1.83106e-05	1.10253e-05	5.89024e-06	2.55325e-06	6.9869e-07	5.81578e-08
-0.964286	-0.964286	0.000501508	0.000533809	0.000569767	0.000608686	0.000649739	0.000691998	0.00073446	0.000776078	0.0008158	0.000852594	0.000885483	0.000913573	0.00093608	0.00095235	0.000961877	0.000964318	0.000959498	0.000947412	0.000928225	0.000902262	0.000869996	0.000832029	0.000789079	0.000741949	0.000691509	0.000638668	0.000584346	0.000529453	0.000474863	0.000421391	0.000369776	0.000320665	0.000274601	0.000232013	0.000193214	0.000158398	0.000127648	0.000100937	7.81455e-05	5.90682e-05	4.34336e-05	3.09185e-05	2.11667e-05	1.3806e-05	8.46608e-06	4.79454e-06	2.47121e-06	1.22064e-06
-0.955357	-0.955357	0.000341013	0.000363425	0.000391286	0.000423997	0.000460787	0.000500742	0.000542839	0.000585975	0.000629003	0.00067077	0.00071015	0.00074608	0.000777587	0.000803816	0.000824054	0.000837747	0.000844514	0.00084415	0.000836629	0.000822101	0.000800883	0.000773442	0.000740379	0.000702407	0.000660327	0.000615002	0.000567332	0.000518224	0.000468569	0.000419219	0.00037096	0.0003245	0.000280451	0.000239316	0.000201484	0.000167227	0.000136702	0.000109952	8.69191e-05	6.74541e-05	5.13304e-05	3.82613e-05	2.79166e-05	1.99416e-05	1.39742e-05	9.66274e-06	6.68188e-06	4.74625e-06
-0.946429	-0.946429	0.00019608	0.000210632	0.000232534	0.000261255	0.000296054	0.000336004	0.00038003	0.000426939	0.000475463	0.000524294	0.00057213	0.000617706	0.000659835	0.000697438	0.000729575	0.000755462	0.000774495	0.000786259	0.000790533	0.000787289	0.000776687	0.000759064	0.000734915	0.000704875	0.000669695	0.000630211	0.000587325	0.000541968	0.000495076	0.000447563	0.000400298	0.000354078	0.000309615	0.000267517	0.00022828	0.000192282	0.000159779	0.00013091	0.000105699	8.40722e-05	6.58637e-05	5.08352e-05	3.8692e-05	2.91016e-05	2.17124e-05	1.61723e-05	1.21459e-05	9.33033e-06
-0.9375	-0.9375	8.23367e-05	9.24691e-05	0.000111922	0.000140193	0.000176527	0.000219944	0.000269271	0.000323185	0.000380252	0.000438973	0.000497828	0.000555318	0.000610013	0.00066058	0.000705829	0.000744731	0.000776447	0.000800345	0.000816004	0.000823226	0.000822024	0.000812617	0.000795418	0.000771006	0.000740109	0.000703574	0.000662337	0.000617392	0.000569763	0.00052047	0.000470503	0.000420795	0.0003722	0.000325474	0.000281258	0.000240073	0.000202311	0.000168235	0.000137983	0.000111574	8.89259e-05	6.9861e-05	5.41298e-05	4.14271e-05	3.14117e-05	2.37267e-05	1.80183e-05	1.39538e-05
-0.928571	-0.928571	1.48472e-05	2.53911e-05	4.7253e-05	7.99068e-05	0.000122528	0.000174024	0.000233074	0.000298166	0.000367652	0.00043979	0.0005128	0.000584911	0.00065441	0.000719688	0.000779277	0.000831888	0.00087644	0.000912078	0.000938191	0.000954416	0.00096064	0.000956991	0.000943826	0.000921705	0.000891377	0.00085374	0.000809815	0.000760713	0.000707595	0.000651644	0.000594027	0.000535866	0.000478211	0.000422017	0.000368121	0.000317231	0.000269916	0.000226601	0.000187568	0.00015296	0.000122795	9.69732e-05	7.53002e-05	5.75012e-05	4.32437e-05	3.21586e-05	2.38608e-05	1.79704e-05
-0.919643	-0.919643	7.10904e-06	2.41785e-05	5.45499e-05	9.76043e-05	0.00015238	0.000217606	0.000291743	0.000373031	0.000459546	0.00054925	0.000640052	0.000729863	0.000816653	0.000898503	0.000973649	0.00104053	0.00109781	0.00114442	0.00117956	0.00120273	0.00121372	0.00121259	0.00119969	0.0011756	0.00114115	0.00109733	0.00104532	0.000986409	0.000921955	0.000853369	0.000782061	0.000709408	0.000636719	0.000565205	0.000495956	0.000429919	0.000367888	0.00031049	0.000258186	0.000211272	0.000169889	0.000134032	0.000103568	7.82567e-05	5.77686e-05	4.17117e-05	2.96537e-05	2.11452e-05
-0.910714	-0.910714	7.01186e-05	0.000100919	0.000146949	0.000207417	0.000281146	0.000366607	0.000461971	0.000565158	0.000673902	0.000785806	0.000898417	0.00100928	0.00111602	0.00121636	0.00130823	0.00138979	0.00145944	0.0015159	0.00155822	0.00158577	0.00159827	0.00159577	0.00157865	0.00154757	0.00150349	0.00144759	0.00138125	0.00130601	0.0012235	0.00113544	0.00104355	0.000949533	0.000855027	0.000761565	0.00067055	0.000583224	0.000500656	0.000423718	0.000353089	0.000289246	0.000232476	0.000182882	0.000140402	0.000104827	7.58257e-05	5.29687e-05	3.57558e-05	2.36423e-05
-0.901786	-0.901786	0.000211572	0.00026413	0.000333746	0.000419371	0.000519524	0.000632336	0.000755606	0.00088686	0.00102342	0.00116246	0.00130112	0.00143654	0.00156593	0.00168667	0.00179634	0.00189281	0.00197424	0.00203914	0.00208642	0.00211536	0.00212566	0.0021174	0.00209104	0.0020474	0.00198763	0.00191316	0.00182565	0.00172697	0.00161912	0.00150418	0.00138427	0.00126149	0.00113789	0.00101537	0.000895735	0.000780563	0.000671252	0.000568966	0.000474634	0.000388945	0.000312353	0.000245081	0.000187141	0.000138357	9.83811e-05	6.67313e-05	4.28152e-05	2.59636e-05
-0.892857	-0.892857	0.000435251	0.000518075	0.000619651	0.000738577	0.00087298	0.00102056	0.00117867	0.00134435	0.00151445	0.00168566	0.00185465	0.00201809	0.00217278	0.0023157	0.00244409	0.00255552	0.00264789	0.00271956	0.0027693	0.00279636	0.00280045	0.00278172	0.0027408	0.00267872	0.00259689	0.00249707	0.00238129	0.00225181	0.00211108	0.00196164	0.00180608	0.00164698	0.00148684	0.00132805	0.00117282	0.00102316	0.000880838	0.000747342	0.000623891	0.00051141	0.000410535	0.000321621	0.000244758	0.00017979	0.000126346	8.38664e-05	5.16421e-05	2.88467e-05
-0.883929	-0.883929	0.000740643	0.000862335	0.0010043	0.0011647	0.00134117	0.0015309	0.00173069	0.00193706	0.00214628	0.00235453	0.00255793	0.00275267	0.00293508	0.00310175	0.00324955	0.00337574	0.00347803	0.00355459	0.00360412	0.00362586	0.00361957	0.00358557	0.00352469	0.00343824	0.00332798	0.00319605	0.00304495	0.00287742	0.00269641	0.00250501	0.00230636	0.00210358	0.00189972	0.00169768	0.00150017	0.00130966	0.00112833	0.000958037	0.000800319	0.000656355	0.000526978	0.000412679	0.00031362	0.00022966	0.000160384	0.000105135	6.30572e-05	3.31334e-05
-0.875	-0.875	0.00112282	0.00129165	0.00148208	0.00169174	0.00191769	0.00215652	0.00240442	0.00265729	0.00291079	0.0031605	0.00340198	0.00363089	0.00384309	0.00403473	0.00420233	0.00434286	0.00445381	0.00453324	0.00457979	0.00459273	0.00457196	0.00451798	0.0044319	0.00431538	0.00417061	0.00400019	0.00380713	0.00359474	0.00336658	0.00312632	0.00287772	0.00262452	0.00237038	0.00211876	0.00187293	0.00163584	0.00141014	0.00119809	0.00100154	0.000821955	0.000660369	0.000517406	0.000393296	0.000287898	0.000200733	0.000131023	7.77334e-05	3.96237e-05
-0.866071	-0.866071	0.00157255	0.00179603	0.00204223	0.00230814	0.00259018	0.00288427	0.00318591	0.00349032	0.00379252	0.00408742	0.00437	0.00463536	0.00487887	0.00509625	0.00528367	0.00543782	0.00555601	0.00563618	0.00567699	0.00567777	0.0056386	0.00556024	0.00544414	0.00529237	0.00510759	0.00489296	0.00465206	0.00438885	0.00410751	0.00381242	0.00350799	0.00319865	0.00288867	0.00258217	0.00228298	0.0019946	0.00172014	0.00146228	0.00122324	0.00100473	0.000807997	0.0006338	0.000482418	0.000353693	0.00024706	0.000161592	9.60482e-05	4.8931e-05
-0.857143	-0.857143	0.00207675	0.00236122	0.00266929	0.00299725	0.0033408	0.00369513	0.00405502	0.00441493	0.0047692	0.00511207	0.00543789	0.00574121	0.00601688	0.0062602	0.00646701	0.00663375	0.00675756	0.00683632	0.00686871	0.00685421	0.0067931	0.00668648	0.00653616	0.0063447	0.0061153	0.00585171	0.00555817	0.00523931	0.00490002	0.00454539	0.00418057	0.00381068	0.00344069	0.00307537	0.00271914	0.00237606	0.00204973	0.00174325	0.00145919	0.00119955	0.000965747	0.000758663	0.000578615	0.000425405	0.000298357	0.000196369	0.000117964	6.1357e-05
-0.848214	-0.848214	0.00261906	0.0029693	0.00334377	0.00373803	0.00414698	0.00456505	0.00498623	0.00540424	0.00581267	0.0062051	0.00657523	0.00691706	0.00722493	0.00749376	0.00771903	0.00789699	0.00802463	0.00809982	0.00812131	0.00808875	0.00800269	0.00786458	0.00767669	0.00744209	0.00716456	0.0068485	0.00649885	0.00612095	0.00572044	0.00530316	0.004875	0.00444182	0.00400929	0.00358283	0.0031675	0.0027679	0.00238813	0.00203169	0.00170149	0.00139979	0.00112819	0.000887669	0.000678547	0.000500566	0.000352916	0.00023429	0.000142951	7.6799e-05
-0.839286	-0.839286	0.00318067	0.00359959	0.00404314	0.00450607	0.0049825	0.00546603	0.00594985	0.00642694	0.00689013	0.00733233	0.00774662	0.00812642	0.00846565	0.00875879	0.00900108	0.00918854	0.00931809	0.00938761	0.00939595	0.009343	0.0092296	0.00905761	0.00882978	0.00854974	0.0082219	0.00785132	0.00744365	0.00700498	0.00654172	0.00606047	0.00556788	0.00507053	0.0045748	0.00408678	0.00361212	0.00315596	0.00272287	0.00231676	0.00194084	0.00159762	0.00128884	0.00101553	0.000778023	0.000575959	0.000408365	0.000273709	0.000169966	9.47039e-05
-0.830357	-0.830357	0.00374135	0.00422974	0.00474291	0.00527481	0.00581874	0.00636747	0.00691342	0.00744878	0.00796569	0.00845637	0.00891331	0.00932941	0.00969815	0.0100137	0.0102709	0.0104658	0.0105952	0.0106571	0.0106504	0.0105752	0.0104328	0.0102255	0.0099565	0.00963002	0.00925111	0.00882553	0.00835965	0.0078603	0.00733466	0.00679008	0.00623395	0.00567358	0.00511602	0.00456799	0.00403572	0.00352486	0.00304041	0.00258665	0.00216708	0.00178438	0.00144042	0.00113628	0.000872221	0.000647778	0.000461788	0.000312467	0.00019749	0.000114074
-0.821429	-0.821429	0.00428038	0.00483678	0.00541789	0.00601683	0.00662611	0.0072377	0.00784326	0.00843423	0.00900207	0.00953837	0.0100351	0.0104846	0.01088	0.0112152	0.0114849	0.0116848	0.0118119	0.0118642	0.0118409	0.0117423	0.0115701	0.011327	0.0110168	0.0106442	0.010215	0.00973564	0.00921314	0.00865509	0.0080694	0.00746415	0.00684744	0.00622726	0.00561129	0.00500684	0.00442067	0.00385888	0.00332688	0.00282924	0.0023697	0.0019511	0.00157538	0.00124361	0.000955978	0.000711868	0.000509905	0.000348039	0.000223627	0.000133532
-0.8125	-0.8125	0.00477772	0.00539836	0.00604341	0.00670522	0.00737551	0.00804552	0.00870616	0.0093482	0.00996245	0.01054	0.0110722	0.011551	0.0119694	0.0123207	0.0125997	0.012802	0.0129247	0.0129657	0.0129246	0.012802	0.0126	0.0123217	0.0119714	0.0115545	0.0110774	0.010547	0.00997131	0.00935842	0.00871697	0.00805571	0.0073834	0.00670864	0.0060397	0.00538439	0.00474994	0.00414286	0.00356887	0.00303279	0.00253854	0.00208905	0.00168631	0.00133132	0.00102415	0.000764026	0.000549327	0.000377725	0.000246257	0.000151433
-0.803571	-0.803571	0.00521496	0.00589384	0.00659662	0.00731494	0.0080398	0.00876173	0.009471	0.0101578	0.0108123	0.0114251	0.0119872	0.0124903	0.0129268	0.0132902	0.013575	0.0137768	0.0138927	0.013921	0.0138614	0.0137149	0.0134839	0.0131719	0.012784	0.0123259	0.0118046	0.0112279	0.010604	0.00994191	0.00925083	0.0085401	0.00781907	0.00709686	0.00638225	0.00568348	0.00500816	0.00436311	0.00375429	0.00318673	0.00266443	0.00219037	0.0017665	0.00139374	0.00107202	0.000800332	0.00057683	0.000398891	0.000263233	0.000166027
-0.794643	-0.794643	0.00557625	0.0063053	0.00705756	0.00782402	0.00859504	0.00936055	0.0101103	0.0108338	0.011521	0.0121619	0.0127472	0.0132684	0.0137176	0.0140883	0.0143749	0.0145732	0.0146802	0.0146946	0.0146162	0.0144464	0.014188	0.0138451	0.013423	0.0129281	0.0123679	0.0117507	0.0110853	0.0103813	0.00964835	0.00889639	0.0081352	0.00737436	0.00662302	0.00588977	0.00518251	0.00450827	0.00387318	0.00328235	0.00273983	0.00224858	0.00181045	0.00142622	0.00109565	0.000817504	0.000589666	0.00040923	0.000272606	0.000175648
-0.785714	-0.785714	0.00584903	0.00661839	0.00741011	0.00821461	0.00902172	0.00982089	0.0106013	0.0113523	0.0120632	0.0127239	0.0133248	0.0138571	0.0143131	0.0146859	0.0149702	0.0151617	0.0152579	0.0152574	0.0151604	0.0149687	0.0146853	0.0143149	0.0138632	0.013337	0.0127443	0.0120938	0.011395	0.0106577	0.00989211	0.00910855	0.00831718	0.00752788	0.0067501	0.00599265	0.00526359	0.0045701	0.00391834	0.00331346	0.00275944	0.00225915	0.00181431	0.00142552	0.00109231	0.000813219	0.000585851	0.000407022	0.000272855	0.000178918
-0.776786	-0.776786	0.00602459	0.00682298	0.00764271	0.00847378	0.0093056	0.0101272	0.0109276	0.0116956	0.0124204	0.0130917	0.0136998	0.0142359	0.014692	0.0150616	0.0153393	0.0155211	0.0156045	0.0155885	0.0154735	0.0152617	0.0149566	0.0145629	0.0140869	0.0135359	0.0129181	0.0122427	0.0115195	0.0107587	0.00997084	0.00916643	0.0083559	0.00754936	0.0067564	0.00598594	0.0052461	0.00454405	0.00388596	0.00327684	0.00272058	0.00221989	0.00177628	0.00139014	0.00106076	0.000786401	0.000564421	0.000391365	0.000263099	0.000174942
-0.767857	-0.767857	0.00609842	0.00691352	0.00774884	0.00859404	0.00943828	0.0102704	0.011079	0.0118529	0.0125812	0.0132535	0.0138601	0.0143922	0.0148419	0.0152028	0.0154697	0.0156388	0.0157078	0.015676	0.0155442	0.0153148	0.0149915	0.0145795	0.0140854	0.0135167	0.0128821	0.0121908	0.0114531	0.0106793	0.00988016	0.00906632	0.00824835	0.00743641	0.00664011	0.00586835	0.00512918	0.00442969	0.00377589	0.00317262	0.00262358	0.00213124	0.00169687	0.00132059	0.00100144	0.000737422	0.000525628	0.000362364	0.000243273	0.00016348
-0.758929	-0.758929	0.00607024	0.00688921	0.00772716	0.00857359	0.00941749	0.0102476	0.0110525	0.011821	0.0125422	0.0132057	0.013802	0.0143223	0.0147591	0.015106	0.0153581	0.0155119	0.0155653	0.0155178	0.0153707	0.0151264	0.0147891	0.0143643	0.0138586	0.01328	0.0126371	0.0119396	0.0111977	0.0104218	0.00962279	0.00881131	0.00799787	0.00719258	0.00640492	0.00564366	0.00491667	0.00423081	0.00359184	0.00300438	0.00247182	0.00199635	0.00157895	0.00121947	0.000916637	0.000668214	0.000471052	0.000321243	0.000214253	0.000145068
-0.75	-0.75	0.00594388	0.00675383	0.00758144	0.00841618	0.00924705	0.0100628	0.0108522	0.0116041	0.0123077	0.0129529	0.0135303	0.0140314	0.014449	0.014777	0.0150107	0.0151468	0.0151837	0.0151211	0.0149605	0.0147046	0.0143579	0.013926	0.0134157	0.012835	0.0121928	0.0114988	0.010763	0.00999604	0.00920853	0.00841108	0.007614	0.00682718	0.00605988	0.0053206	0.00461689	0.0039553	0.00334126	0.00277904	0.00227168	0.00182104	0.00142777	0.00109141	0.000810401	0.000582253	0.000403604	0.000270371	0.000177893	0.000121077
-0.741071	-0.741071	0.00572695	0.00651542	0.00732017	0.00813079	0.00893642	0.00972603	0.0104885	0.0112131	0.0118893	0.0125072	0.0130578	0.0135329	0.0139256	0.0142303	0.0144424	0.0145592	0.0145791	0.0145023	0.0143305	0.0140666	0.0137152	0.013282	0.012774	0.0121993	0.0115666	0.0108855	0.0101661	0.00941866	0.00865366	0.00788143	0.00711198	0.00635486	0.00561897	0.0049124	0.00424231	0.00361482	0.00303495	0.00250654	0.00203224	0.00161352	0.00125068	0.000942918	0.000688419	0.000484439	0.000327435	0.000213195	0.000136986	9.37052e-05
-0.732143	-0.732143	0.00543022	0.00618566	0.00695597	0.00773097	0.00850012	0.0092527	0.00997801	0.0106656	0.0113054	0.0118879	0.0124046	0.0128477	0.0132107	0.0134883	0.0136764	0.0137726	0.0137757	0.013686	0.0135055	0.0132373	0.012886	0.0124575	0.0119587	0.0113976	0.0107828	0.0101238	0.00943029	0.00871237	0.00798011	0.00724345	0.00651199	0.00579481	0.00510032	0.00443611	0.00380885	0.00322415	0.00268652	0.00219934	0.00176481	0.00138397	0.00105675	0.000782025	0.000557706	0.000380835	0.000247722	0.000154071	9.51385e-05	6.5878e-05
-0.723214	-0.723214	0.005067	0.00577917	0.00650477	0.00723401	0.00795677	0.0086628	0.00934188	0.00998403	0.0105797	0.01112	0.0115969	0.012003	0.0123323	0.01258	0.0127425	0.0128175	0.0128043	0.0127035	0.012517	0.0122483	0.011902	0.0114839	0.0110008	0.0104605	0.00987148	0.00924285	0.00858402	0.00790461	0.00721425	0.00652236	0.00583799	0.00516967	0.00452521	0.00391163	0.00333499	0.00280033	0.00231162	0.00187169	0.00148225	0.00114393	0.000856258	0.000617796	0.000426194	0.000278316	0.000170362	9.80073e-05	5.6554e-05	4.10819e-05
-0.714286	-0.714286	0.00465232	0.00531262	0.00598491	0.00665992	0.00732808	0.00797968	0.00860511	0.00919501	0.00974044	0.0102331	0.0106654	0.0110308	0.0113237	0.0115397	0.0116756	0.0117296	0.0117012	0.0115912	0.0114018	0.0111364	0.0107996	0.0103971	0.00993573	0.00942284	0.00886663	0.00827577	0.00765923	0.00702611	0.00638546	0.00574609	0.00511643	0.00450433	0.00391695	0.00336062	0.00284076	0.00236177	0.00192701	0.00153877	0.00119826	0.000905628	0.000660053	0.000459778	0.000302227	0.000184117	0.000101583	5.03242e-05	2.57479e-05	2.31239e-05
-0.705357	-0.705357	0.00420211	0.00480383	0.00541615	0.00603039	0.00663762	0.0072288	0.00779502	0.00832758	0.00881825	0.00925939	0.00964408	0.00996632	0.0102211	0.0104045	0.0105138	0.0105476	0.0105055	0.0103887	0.0101993	0.00994095	0.00961804	0.00923617	0.00880175	0.00832195	0.00780452	0.00725763	0.00668969	0.0061092	0.00552454	0.00494384	0.0043748	0.00382454	0.00329949	0.00280525	0.00234653	0.00192707	0.00154961	0.00121584	0.000926461	0.000681198	0.000478847	0.000317372	0.000193998	0.000105334	4.75001e-05	1.62672e-05	7.20692e-06	1.58378e-05
-0.696429	-0.696429	0.00373234	0.00427086	0.00481861	0.00536762	0.00590967	0.00643647	0.00693985	0.00741189	0.00784508	0.0082325	0.00856792	0.00884596	0.0090622	0.00921323	0.00929676	0.00931165	0.00925794	0.00913681	0.0089506	0.00870272	0.00839758	0.0080405	0.00763759	0.00719559	0.00672177	0.00622373	0.00570926	0.00518616	0.0046621	0.00414446	0.00364014	0.00315548	0.00269614	0.00226695	0.0018719	0.00151402	0.00119542	0.000917223	0.000679618	0.000481896	0.000322513	0.000199179	0.000108961	4.83987e-05	1.36427e-05	5.8816e-07	5.02046e-06	2.27596e-05
-0.6875	-0.6875	0.00325834	0.00373111	0.00421184	0.00469329	0.00516801	0.00562852	0.00606745	0.00647767	0.00685247	0.00718564	0.00747168	0.00770584	0.00788428	0.0080041	0.00806343	0.00806145	0.00799841	0.00787565	0.00769552	0.00746134	0.00717736	0.00684859	0.00648077	0.00608019	0.00565355	0.00520783	0.00475014	0.00428756	0.00382697	0.00337495	0.00293758	0.00252041	0.00212827	0.00176523	0.00143452	0.00113851	0.00087864	0.000655494	0.000468769	0.000317355	0.000199398	0.000112388	5.3272e-05	1.85689e-05	4.50154e-06	7.13378e-06	2.25103e-05	4.67955e-05
-0.678571	-0.678571	0.00279404	0.00320061	0.00361394	0.00402758	0.00443489	0.00482922	0.00520402	0.00555298	0.00587017	0.00615017	0.00638815	0.00658001	0.00672249	0.00681315	0.00685054	0.00683412	0.00676436	0.00664267	0.00647138	0.00625371	0.00599365	0.00569591	0.00536579	0.00500908	0.00463187	0.0042405	0.00384136	0.00344074	0.00304475	0.00265911	0.00228912	0.00193947	0.00161419	0.00131659	0.00104917	0.000813606	0.000610755	0.000440647	0.000302533	0.000194936	0.000115729	6.22278e-05	3.13006e-05	1.9485e-05	2.31192e-05	3.84746e-05	6.18914e-05	8.9911e-05
-0.669643	-0.669643	0.00235148	0.00269332	0.00304084	0.00338836	0.00373009	0.00406021	0.00437299	0.00466295	0.00492493	0.00515425	0.00534679	0.00549907	0.00560834	0.00567267	0.00569093	0.00566287	0.00558911	0.00547111	0.00531117	0.00511231	0.00487829	0.00461344	0.00432261	0.00401104	0.00368421	0.00334778	0.00300739	0.00266857	0.0023366	0.00201642	0.00171248	0.00142866	0.00116821	0.000933692	0.000726899	0.000548875	0.0003999	0.000279511	0.000186549	0.000119215	7.51549e-05	5.15534e-05	4.52414e-05	5.28163e-05	7.07674e-05	9.56058e-05	0.000123994	0.00015287
-0.660714	-0.660714	0.00194042	0.00222073	0.00250574	0.00279059	0.00307027	0.00333978	0.00359423	0.00382891	0.00403944	0.00422184	0.00437265	0.00448898	0.0045686	0.00460997	0.00461232	0.00457562	0.00450061	0.00438877	0.00424229	0.00406403	0.00385743	0.00362645	0.00337546	0.00310914	0.00283235	0.00255006	0.00226718	0.00198847	0.00171842	0.00146118	0.00122038	0.000999148	0.000799984	0.000624727	0.000474528	0.000349836	0.00025041	0.000175344	0.000123118	9.16659e-05	7.84531e-05	8.05771e-05	9.48746e-05	0.000118038	0.000146738	0.000177749	0.000208071	0.000235049
-0.651786	-0.651786	0.00156811	0.00179153	0.0020188	0.00224583	0.00246839	0.00268229	0.00288338	0.00306772	0.00323166	0.00337187	0.00348552	0.00357026	0.00362431	0.00364653	0.00363642	0.00359413	0.0035205	0.00341698	0.00328566	0.00312917	0.00295065	0.00275364	0.00254205	0.00231998	0.00209169	0.00186147	0.00163352	0.00141186	0.00120024	0.00100202	0.000820103	0.000656884	0.000514167	0.000393144	0.000294372	0.000217768	0.000162631	0.000127673	0.000111072	0.000110546	0.000123433	0.000146788	0.00017749	0.000212359	0.000248271	0.000282276	0.000311719	0.000334348
-0.642857	-0.642857	0.00123925	0.00141151	0.00158693	0.00176212	0.00193359	0.00209788	0.00225157	0.00239141	0.00251442	0.00261789	0.00269952	0.00275748	0.00279039	0.00279743	0.00277835	0.00273345	0.00266359	0.00257021	0.00245523	0.00232107	0.00217052	0.00200675	0.00183316	0.00165332	0.00147091	0.00128957	0.00111281	0.000943976	0.000786093	0.000641827	0.0005134	0.000402535	0.000310417	0.000237657	0.000184289	0.00014977	0.000133008	0.000132398	0.00014588	0.000171012	0.000205054	0.000245061	0.000287992	0.000330818	0.000370634	0.000404774	0.000430921	0.000447208
-0.633929	-0.633929	0.000956045	0.00108366	0.00121387	0.00134395	0.00147108	0.00159246	0.00170533	0.00180708	0.00189531	0.00196787	0.00202296	0.00205916	0.00207545	0.00207129	0.00204661	0.00200182	0.00193781	0.00185592	0.00175793	0.001646	0.00152262	0.00139054	0.00125271	0.00111221	0.000972118	0.000835487	0.000705222	0.000584012	0.00047425	0.000377967	0.000296772	0.000231805	0.000183702	0.000152579	0.000138025	0.000139114	0.000154437	0.000182143	0.000219997	0.000265454	0.000315746	0.000367967	0.000419185	0.00046654	0.000507356	0.000539245	0.000560214	0.000568754
-0.625	-0.625	0.000718471	0.000808358	0.000900415	0.000992499	0.0010824	0.0011679	0.00124683	0.00131713	0.00137691	0.00142452	0.00145856	0.00147797	0.00148205	0.00147047	0.00144329	0.00140099	0.00134445	0.00127492	0.001194	0.00110359	0.00100589	0.000903265	0.000798233	0.000693381	0.00059129	0.00049446	0.000405236	0.000325739	0.000257795	0.000202885	0.000162086	0.000136041	0.000124926	0.000128446	0.00014583	0.000175853	0.000216865	0.000266838	0.000323427	0.000384041	0.000445925	0.000506252	0.000562219	0.000611151	0.000650599	0.000678443	0.000692986	0.000693042
-0.616071	-0.616071	0.000524579	0.000583713	0.000644724	0.00070598	0.000765788	0.000822438	0.000874261	0.000919671	0.000957224	0.000985657	0.00100394	0.00101129	0.00100725	0.000991646	0.000964656	0.000926782	0.000878853	0.00082201	0.000757676	0.000687523	0.000613425	0.00053741	0.000461597	0.00038814	0.000319157	0.000256666	0.000202523	0.000158356	0.00012551	0.000104997	9.74551e-05	0.000103119	0.0001218	0.000152877	0.00019531	0.000247652	0.000308093	0.000374497	0.00044447	0.000515425	0.000584665	0.000649468	0.000707184	0.000755323	0.00079166	0.000814322	0.000821876	0.000813415
-0.607143	-0.607143	0.000370905	0.000406019	0.000442838	0.00048016	0.000516722	0.000551245	0.000582468	0.000609201	0.000630358	0.000645	0.000652374	0.000651938	0.000643393	0.000626696	0.000602077	0.000570034	0.000531332	0.00048699	0.00043825	0.000386552	0.000333491	0.000280773	0.000230164	0.000183432	0.000142295	0.00010836	8.30635e-05	6.7625e-05	6.2992e-05	6.98007e-05	8.83408e-05	0.000118532	0.000159908	0.000211617	0.000272431	0.000340766	0.000414722	0.000492124	0.000570585	0.00064757	0.000720476	0.000786712	0.000843789	0.00088941	0.000921554	0.000938572	0.000939259	0.000922935
-0.598214	-0.598214	0.000252903	0.000270224	0.000289186	0.000308933	0.000328553	0.000347106	0.000363666	0.000377349	0.000387354	0.000392992	0.00039372	0.000389166	0.00037915	0.000363701	0.000343069	0.000317721	0.000288343	0.00025582	0.000221221	0.000185767	0.000150799	0.000117738	8.8039e-05	6.31433e-05	4.44288e-05	3.31592e-05	3.04346e-05	3.71444e-05	5.39262e-05	8.11288e-05	0.000118784	0.000166586	0.000223884	0.000289678	0.000362635	0.000441111	0.000523184	0.000606701	0.000689334	0.000768643	0.000842149	0.000907411	0.000962112	0.00100413	0.00103165	0.00104321	0.00103778	0.00101487
-0.589286	-0.589286	0.00016539	0.000170438	0.000177152	0.000184945	0.000193173	0.000201161	0.000208234	0.000213742	0.000217093	0.000217781	0.000215411	0.000209722	0.000200606	0.000188125	0.000172515	0.000154193	0.000133748	0.000111935	8.96533e-05	6.79255e-05	4.78667e-05	3.06497e-05	1.74664e-05	9.48545e-06	7.80885e-06	1.34274e-05	2.71776e-05	4.97011e-05	8.1408e-05	0.000122445	0.000172673	0.000231647	0.000298611	0.000372502	0.000451956	0.000535337	0.000620766	0.000706166	0.000789314	0.000867899	0.000939592	0.00100212	0.00105333	0.00109128	0.00111432	0.00112115	0.0011109	0.00108318
-0.580357	-0.580357	0.000102961	0.000100408	9.96176e-05	0.000100198	0.000101701	0.000103643	0.000105528	0.000106872	0.000107229	0.000106211	0.000103517	9.89475e-05	9.24267e-05	8.40117e-05	7.39026e-05	6.2445e-05	5.01277e-05	3.75738e-05	2.55266e-05	1.48296e-05	6.40096e-06	1.20422e-06	2.14173e-07	4.38054e-06	1.45897e-05	3.1626e-05	5.61337e-05	8.85811e-05	0.000129228	0.0001781	0.000234962	0.00029931	0.000370361	0.000447056	0.00052807	0.000611837	0.000696575	0.00078033	0.000861022	0.000936498	0.0010046	0.00106322	0.00111039	0.00114433	0.00116353	0.00116681	0.00115342	0.00112302
-0.571429	-0.571429	6.03505e-05	5.39536e-05	4.94635e-05	4.66217e-05	4.51127e-05	4.45802e-05	4.46467e-05	4.49334e-05	4.50815e-05	4.47733e-05	4.37523e-05	4.18418e-05	3.89605e-05	3.51351e-05	3.05088e-05	2.53455e-05	2.00286e-05	1.50554e-05	1.10252e-05	8.62392e-06	8.60218e-06	1.17506e-05	1.88705e-05	3.07427e-05	4.80935e-05	7.15612e-05	0.000101662	0.000138758	0.000183028	0.000234444	0.000292748	0.000357444	0.000427785	0.000502781	0.000581203	0.000661605	0.00074235	0.000821645	0.000897582	0.000968193	0.0010315	0.00108558	0.00112862	0.00115899	0.00117531	0.00117652	0.00116189	0.00113115
-0.5625	-0.5625	3.27327e-05	2.53205e-05	1.99886e-05	1.65589e-05	1.4795e-05	1.44157e-05	1.51105e-05	1.65569e-05	1.84384e-05	2.04638e-05	2.23848e-05	2.40136e-05	2.52378e-05	2.60328e-05	2.64709e-05	2.6727e-05	2.7079e-05	2.79051e-05	2.96748e-05	3.29367e-05	3.83015e-05	4.64201e-05	5.79599e-05	7.35764e-05	9.38851e-05	0.00011943	0.000150655	0.000187873	0.000231241	0.000280736	0.000336136	0.000397007	0.000462694	0.000532326	0.000604817	0.000678885	0.00075307	0.000825772	0.000895282	0.000959826	0.00101762	0.00106692	0.00110608	0.0011336	0.00114821	0.0011489	0.00113501	0.00110621
-0.553571	-0.553571	1.59268e-05	9.45052e-06	5.23798e-06	3.1501e-06	2.98854e-06	4.5062e-06	7.4201e-06	1.14262e-05	1.62155e-05	2.14912e-05	2.69853e-05	3.24752e-05	3.7798e-05	4.28639e-05	4.76657e-05	5.2286e-05	5.68997e-05	6.17739e-05	6.7262e-05	7.37945e-05	8.18657e-05	9.20163e-05	0.000104812	0.000120821	0.000140588	0.000164605	0.000193289	0.00022695	0.000265768	0.000309774	0.000358825	0.000412595	0.000470564	0.000532017	0.000596045	0.000661562	0.000727314	0.000791914	0.000853865	0.000911605	0.000963544	0.00100812	0.00104383	0.00106932	0.00108339	0.00108509	0.00107375	0.00104901
-0.544643	-0.544643	6.52451e-06	2.15339e-06	2.22835e-07	6.03638e-07	3.1061e-06	7.48833e-06	1.3467e-05	2.07305e-05	2.89529e-05	3.78101e-05	4.69958e-05	5.62367e-05	6.5308e-05	7.40463e-05	8.2361e-05	9.02424e-05	9.77668e-05	0.000105099	0.000112487	0.000120261	0.000128819	0.000138614	0.000150136	0.000163895	0.000180393	0.000200107	0.000223457	0.000250784	0.000282329	0.000318205	0.000358385	0.00040268	0.000450734	0.000502015	0.000555817	0.000611266	0.000667335	0.000722861	0.000776573	0.00082712	0.000873114	0.000913165	0.000945929	0.000970153	0.000984724	0.000988718	0.000981439	0.000962469
-0.535714	-0.535714	1.9312e-06	1.83265e-07	1.03327e-06	4.34409e-06	9.91692e-06	1.74977e-05	2.67863e-05	3.74478e-05	4.91257e-05	6.14563e-05	7.40845e-05	8.66789e-05	9.8947e-05	0.000110649	0.000121611	0.000131733	0.000140998	0.000149476	0.000157322	0.000164777	0.000172157	0.000179843	0.000188271	0.00019791	0.000209243	0.000222748	0.000238874	0.000258015	0.000280489	0.000306519	0.000336207	0.000369523	0.00040629	0.000446174	0.000488685	0.000533174	0.000578846	0.00062477	0.000669902	0.00071311	0.000753199	0.000788957	0.000819181	0.000842727	0.00085855	0.000865744	0.000863589	0.000851584
-0.526786	-0.526786	3.33086e-07	1.2278e-06	4.84947e-06	1.10459e-05	1.96021e-05	3.02449e-05	4.26511e-05	5.64567e-05	7.12696e-05	8.66832e-05	0.000102291	0.000117701	0.000132554	0.000146536	0.00015939	0.000170933	0.000181058	0.000189748	0.000197071	0.000203188	0.000208343	0.000212858	0.00021712	0.00022157	0.000226682	0.000232949	0.000240854	0.000250856	0.000263362	0.000278707	0.000297133	0.000318774	0.000343637	0.00037159	0.000402361	0.000435528	0.000470529	0.000506665	0.000543117	0.000578967	0.000613217	0.000644824	0.000672727	0.000695886	0.000713319	0.00072414	0.000727598	0.000723111
-0.517857	-0.517857	6.05256e-07	3.82376e-06	9.86545e-06	1.85651e-05	2.96934e-05	4.29604e-05	5.80218e-05	7.44875e-05	9.19327e-05	0.000109911	0.000127967	0.000145655	0.000162551	0.000178271	0.000192483	0.000204921	0.000215397	0.00022381	0.000230147	0.000234494	0.000237025	0.000238005	0.000237779	0.000236761	0.000235417	0.000234252	0.000233788	0.000234544	0.000237012	0.000241639	0.000248804	0.000258796	0.000271801	0.000287886	0.000306988	0.000328906	0.000353304	0.00037971	0.000407526	0.000436041	0.00046445	0.000491879	0.000517404	0.000540094	0.000559031	0.000573351	0.000582281	0.000585165
-0.508929	-0.508929	2.17732e-06	7.21741e-06	1.51442e-05	2.57885e-05	3.89161e-05	5.42293e-05	7.13722e-05	8.99374e-05	0.000109476	0.000129511	0.000149548	0.000169092	0.000187665	0.000204818	0.000220149	0.000233318	0.000244058	0.000252185	0.000257611	0.000260342	0.000260486	0.000258247	0.000253923	0.000247894	0.000240613	0.00023259	0.000224373	0.00021653	0.000209628	0.000204211	0.000200778	0.000199764	0.000201518	0.000206289	0.000214211	0.000225292	0.000239408	0.000256303	0.000275591	0.000296763	0.000319203	0.000342201	0.000364976	0.000386704	0.000406543	0.000423663	0.000437278	0.00044668
-0.5	-0.5	4.87612e-06	1.11906e-05	2.04265e-05	3.24252e-05	4.69615e-05	6.37447e-05	8.24207e-05	0.000102579	0.00012376	0.000145467	0.000167179	0.000188364	0.000208497	0.000227074	0.00024363	0.000257753	0.000269101	0.000277412	0.000282515	0.00028434	0.000282919	0.00027839	0.000270991	0.000261061	0.000249022	0.000235372	0.00022067	0.000205514	0.000190523	0.000176319	0.0001635	0.000152621	0.000144176	0.000138574	0.000136124	0.000137025	0.000141351	0.000149046	0.000159924	0.000173672	0.000189854	0.000207928	0.000227256	0.000247131	0.000266795	0.000285468	0.000302377	0.00031678
-0.491071	-0.491071	8.7643e-06	1.58736e-05	2.59176e-05	3.87651e-05	5.42176e-05	7.20077e-05	9.18005e-05	0.000113198	0.000135746	0.000158942	0.000182253	0.000205121	0.000226984	0.000247294	0.000265526	0.000281204	0.000293912	0.000303307	0.000309136	0.000311243	0.000309577	0.000304198	0.000295273	0.000283078	0.000267988	0.000250469	0.000231065	0.000210378	0.000189057	0.000167771	0.00014719	0.000127964	0.000110701	9.59445e-05	8.41582e-05	7.57055e-05	7.08384e-05	6.96864e-05	7.22505e-05	7.84013e-05	8.78817e-05	0.000100314	0.000115209	0.000131987	0.000149988	0.000168504	0.000186796	0.000204121
-0.482143	-0.482143	1.39914e-05	2.15642e-05	3.2073e-05	4.54317e-05	6.14859e-05	8.00095e-05	0.000100704	0.000123201	0.000147067	0.000171811	0.000196899	0.000221761	0.000245809	0.000268457	0.000289131	0.000307291	0.000322448	0.000334179	0.000342142	0.000346089	0.000345876	0.000341469	0.000332947	0.000320506	0.00030445	0.000285187	0.000263221	0.000239132	0.000213563	0.000187203	0.000160763	0.000134954	0.000110471	8.79619e-05	6.80155e-05	5.11372e-05	3.77345e-05	2.81028e-05	2.24158e-05	2.07187e-05	2.2927e-05	2.88277e-05	3.8087e-05	5.02599e-05	6.48059e-05	8.11065e-05	9.8486e-05	0.000116236
-0.473214	-0.473214	2.06714e-05	2.85705e-05	3.94054e-05	5.3151e-05	6.97132e-05	8.89235e-05	0.000110536	0.000134227	0.0001596	0.000186189	0.000213473	0.00024088	0.00026781	0.000293644	0.000317764	0.000339572	0.000358506	0.000374061	0.000385802	0.000393379	0.000396543	0.000395153	0.000389184	0.000378729	0.000363998	0.000345318	0.000323122	0.000297938	0.000270374	0.000241105	0.000210849	0.000180351	0.000150354	0.000121585	9.47276e-05	7.04024e-05	4.91497e-05	3.14115e-05	1.75186e-05	7.68033e-06	1.97859e-06	3.65685e-07	2.6664e-06	8.58436e-06	1.77123e-05	2.95461e-05	4.35022e-05	5.89379e-05
-0.464286	-0.464286	2.87956e-05	3.70896e-05	4.83274e-05	6.25574e-05	7.97587e-05	9.98334e-05	0.000122601	0.000147798	0.000175076	0.000204007	0.000234094	0.000264777	0.000295447	0.000325464	0.000354172	0.000380917	0.000405067	0.00042603	0.000443274	0.000456343	0.000464871	0.000468598	0.000467374	0.000461173	0.00045009	0.000434344	0.00041427	0.000390316	0.000363025	0.000333027	0.000301015	0.000267732	0.000233944	0.000200421	0.000167916	0.000137137	0.000108736	8.32787e-05	6.12389e-05	4.29783e-05	2.87387e-05	1.86361e-05	1.26585e-05	1.06676e-05	1.24051e-05	1.7503e-05	2.54964e-05	3.58412e-05
-0.455357	-0.455357	3.81865e-05	4.71293e-05	5.90404e-05	7.40488e-05	9.22148e-05	0.00011352	0.00013786	0.000165038	0.000194765	0.000226663	0.000260267	0.000295037	0.000330366	0.000365598	0.000400045	0.000433001	0.000463765	0.000491661	0.000516057	0.000536383	0.00055215	0.000562965	0.000568546	0.000568727	0.000563469	0.000552862	0.000537122	0.000516588	0.000491711	0.000463046	0.000431235	0.000396986	0.000361059	0.000324241	0.000287322	0.000251077	0.000216241	0.000183491	0.000153422	0.000126537	0.00010323	8.37792e-05	6.83364e-05	5.69293e-05	4.94616e-05	4.57194e-05	4.53805e-05	4.80281e-05
-0.446429	-0.446429	4.84909e-05	5.84765e-05	7.1476e-05	8.77002e-05	0.000107293	0.000130319	0.000156753	0.000186472	0.000219255	0.000254775	0.00029261	0.000332247	0.000373088	0.00041447	0.000455676	0.000495956	0.000534543	0.000570678	0.000603629	0.000632712	0.000657311	0.000676894	0.000691035	0.000699419	0.000701858	0.000698297	0.000688811	0.000673611	0.000653034	0.000627535	0.000597677	0.000564112	0.000527563	0.000488807	0.000448651	0.000407909	0.000367381	0.000327828	0.000289957	0.000254397	0.000221686	0.000192255	0.000166422	0.000144385	0.000126217	0.000111873	0.000101191	9.39064e-05
-0.4375	-0.4375	5.92101e-05	7.07086e-05	8.52884e-05	0.000103236	0.000124776	0.000150052	0.000179119	0.000211929	0.000248327	0.000288047	0.000330712	0.000375842	0.000422856	0.000471089	0.000519806	0.000568215	0.000615494	0.000660804	0.000703319	0.000742242	0.00077683	0.000806414	0.000830418	0.000848374	0.000859937	0.000864894	0.000863169	0.000854829	0.000840079	0.000819257	0.000792825	0.000761355	0.000725516	0.00068605	0.000643756	0.000599468	0.000554028	0.000508268	0.000462982	0.000418915	0.000376736	0.000337022	0.000300254	0.000266796	0.000236897	0.000210688	0.00018818	0.000169274
-0.428571	-0.428571	6.97569e-05	8.32418e-05	9.98927e-05	0.00012006	0.000144036	0.000172039	0.000204196	0.00024053	0.000280954	0.000325261	0.000373124	0.000424099	0.000477631	0.00053306	0.00058964	0.000646551	0.00070292	0.000757843	0.000810404	0.000859705	0.000904881	0.00094513	0.000979732	0.00100806	0.00102962	0.00104404	0.00105108	0.00105065	0.00104282	0.0010278	0.00100593	0.000977685	0.000943668	0.000904566	0.000861152	0.000814256	0.000764746	0.000713502	0.000661395	0.000609264	0.000557897	0.000508009	0.000460229	0.000415087	0.000373005	0.000334288	0.000299128	0.0002676
-0.419643	-0.419643	7.9531e-05	9.54054e-05	0.000114538	0.000137325	0.00016411	0.000195172	0.000230699	0.000270779	0.000315388	0.000364376	0.00041747	0.000474268	0.000534242	0.000596751	0.000661049	0.000726297	0.000791589	0.000855964	0.000918437	0.000978017	0.00103373	0.00108466	0.00112995	0.00116883	0.00120064	0.00122486	0.00124109	0.00124911	0.00124882	0.00124029	0.00122375	0.00119958	0.00116826	0.00113044	0.00108684	0.00103827	0.000985607	0.000929761	0.00087166	0.000812224	0.00075234	0.000692846	0.00063451	0.000578015	0.000523945	0.000472779	0.000424881	0.000380503
-0.410714	-0.410714	8.79992e-05	0.000106531	0.000128407	0.000154042	0.000183814	0.00021804	0.00025696	0.000300714	0.000349334	0.000402728	0.000460673	0.000522814	0.000588664	0.000657608	0.00072891	0.000801735	0.000875155	0.000948176	0.00101976	0.00108884	0.00115437	0.00121531	0.00127069	0.00131962	0.00136129	0.00139505	0.00142035	0.00143681	0.00144419	0.00144243	0.00143164	0.00141206	0.0013841	0.00134832	0.00130539	0.00125609	0.00120128	0.00114188	0.00107886	0.00101321	0.000945884	0.000877835	0.000809949	0.000743045	0.000677857	0.000615022	0.00055507	0.000498419
-0.401786	-0.401786	9.47709e-05	0.000116042	0.000140717	0.000169203	0.000201884	0.000239098	0.000281117	0.000328122	0.000380195	0.000437294	0.000499253	0.000565768	0.000636399	0.000710571	0.000787581	0.000866608	0.000946729	0.00102694	0.00110617	0.00118331	0.00125724	0.00132685	0.00139109	0.00144893	0.00149949	0.00154194	0.00157562	0.00160001	0.00161475	0.00161964	0.00161465	0.00159993	0.00157578	0.00154268	0.00150121	0.00145213	0.00139626	0.00133453	0.00126792	0.00119745	0.00112416	0.00104907	0.000973164	0.000897384	0.00082259	0.000749561	0.000678973	0.000611395
-0.392857	-0.392857	9.9656e-05	0.000123535	0.000150828	0.000181905	0.000217131	0.00025684	0.000301319	0.000350778	0.000405339	0.000465011	0.000529684	0.000599112	0.000672915	0.000750574	0.000831433	0.000914712	0.000999518	0.00108486	0.00116966	0.00125281	0.00133315	0.00140952	0.00148078	0.00154587	0.00160376	0.00165356	0.00169448	0.00172588	0.00174727	0.00175835	0.00175895	0.00174912	0.00172906	0.00169914	0.0016599	0.00161201	0.00155627	0.00149357	0.00142491	0.00135131	0.00127386	0.00119364	0.00111171	0.0010291	0.000946771	0.000865625	0.000786459	0.000709975
-0.383929	-0.383929	0.0001027	0.000128833	0.000158321	0.000191463	0.000228576	0.000269972	0.000315932	0.000366687	0.000422388	0.000483096	0.000548759	0.000619201	0.000694112	0.000773047	0.000855421	0.000940521	0.00102751	0.00111543	0.00120326	0.00128989	0.00137415	0.00145489	0.00153092	0.00160113	0.00166443	0.00171985	0.00176651	0.00180367	0.00183074	0.00184729	0.00185306	0.00184799	0.00183218	0.0018059	0.00176961	0.00172391	0.00166954	0.00160736	0.00153835	0.00146353	0.001384	0.00130087	0.00121525	0.00112824	0.00104088	0.000954151	0.000868958	0.000786102
-0.375	-0.375	0.000104189	0.000132022	0.000163055	0.000197489	0.000235568	0.000277559	0.000323726	0.000374304	0.000429475	0.00048935	0.000553941	0.000623152	0.000696761	0.000774415	0.000855626	0.00093977	0.0010261	0.00111373	0.00120171	0.00128897	0.00137439	0.00145683	0.0015351	0.00160806	0.00167461	0.00173371	0.00178441	0.00182591	0.00185751	0.0018787	0.00188912	0.0018886	0.00187713	0.00185491	0.00182228	0.00177979	0.00172809	0.001668	0.00160044	0.00152643	0.00144704	0.0013634	0.00127664	0.00118788	0.00109824	0.00100874	0.00092036	0.000833978
-0.366071	-0.366071	0.000104626	0.000133443	0.000165194	0.00019995	0.000237864	0.00027914	0.000324012	0.000372715	0.000425462	0.000482412	0.000543654	0.000609184	0.000678885	0.00075252	0.000829718	0.000909978	0.000992663	0.00107701	0.00116215	0.00124712	0.00133085	0.00141224	0.00149017	0.00156348	0.00163108	0.00169188	0.00174493	0.00178933	0.00182433	0.00184932	0.00186387	0.00186769	0.00186068	0.00184294	0.00181472	0.00177646	0.00172875	0.00167232	0.00160805	0.00153689	0.00145989	0.00137816	0.00129283	0.00120503	0.00111589	0.00102648	0.000937806	0.000850804
-0.357143	-0.357143	0.000104677	0.000133663	0.000165185	0.000199169	0.000235657	0.00027478	0.000316735	0.000361756	0.000410085	0.000461942	0.000517502	0.000576867	0.000640046	0.000706937	0.000777317	0.00085083	0.000926987	0.00100517	0.00108462	0.00116451	0.00124386	0.00132167	0.00139685	0.0014683	0.00153494	0.00159569	0.00164956	0.00169561	0.00173303	0.00176115	0.00177942	0.00178749	0.00178514	0.00177236	0.00174931	0.00171633	0.00167389	0.00162266	0.00156342	0.00149706	0.00142459	0.00134706	0.00126557	0.00118125	0.00109521	0.00100854	0.000922269	0.000837347
-0.348214	-0.348214	0.000105097	0.000133406	0.000163717	0.000195797	0.000229567	0.000265082	0.0003025	0.000342057	0.000384032	0.000428716	0.000476383	0.000527261	0.000581503	0.000639166	0.000700197	0.000764412	0.000831496	0.000900994	0.000972319	0.00104476	0.00111749	0.00118959	0.00126008	0.00132791	0.00139202	0.00145136	0.00150492	0.00155173	0.00159094	0.00162178	0.00164365	0.00165607	0.00165874	0.00165152	0.00163445	0.00160777	0.00157184	0.00152722	0.0014746	0.00141478	0.00134869	0.00127732	0.00120174	0.00112302	0.00104227	0.000960553	0.000878898	0.000798273
-0.339286	-0.339286	0.000106638	0.000133474	0.000161641	0.000190742	0.000220581	0.000251135	0.000282533	0.000315019	0.000348922	0.000384619	0.0004225	0.000462935	0.000506243	0.000552662	0.000602328	0.000655254	0.000711319	0.000770258	0.000831661	0.000894979	0.00095953	0.00102452	0.00108906	0.00115217	0.00121285	0.00127006	0.00132278	0.00137002	0.00141087	0.00144449	0.00147018	0.00148736	0.00149562	0.00149469	0.00148449	0.00146512	0.00143684	0.00140006	0.00135537	0.00130348	0.00124522	0.00118152	0.00111335	0.00104178	0.000967843	0.000892601	0.000817069	0.000742214
-0.330357	-0.330357	0.000109962	0.000134649	0.000159872	0.000185075	0.000209953	0.000234419	0.000258584	0.000282716	0.000307211	0.000332549	0.000359254	0.000387859	0.000418866	0.000452713	0.000489746	0.00053019	0.000574133	0.000621514	0.000672114	0.000725556	0.000781313	0.000838716	0.000896973	0.000955193	0.00101241	0.0010676	0.00111973	0.00116777	0.00121076	0.00124776	0.00127798	0.00130071	0.00131541	0.00132169	0.00131932	0.00130824	0.00128859	0.00126064	0.00122487	0.00118185	0.00113233	0.00107715	0.00101722	0.000953535	0.000887109	0.000818968	0.00075012	0.000681531
-0.321429	-0.321429	0.000115546	0.000137595	0.000159281	0.000179909	0.000199081	0.000216667	0.00023278	0.000247736	0.000262016	0.000276223	0.000291039	0.000307175	0.000325336	0.000346173	0.000370253	0.000398025	0.000429798	0.000465716	0.000505754	0.000549708	0.000597198	0.000647679	0.000700452	0.000754688	0.000809448	0.000863716	0.000916427	0.000966501	0.00101287	0.00105453	0.00109053	0.00112005	0.00114238	0.00115698	0.00116346	0.00116161	0.00115141	0.00113299	0.00110668	0.00107295	0.00103244	0.0009859	0.000934177	0.000878209	0.000818979	0.0007575	0.000694777	0.000631792
-0.3125	-0.3125	0.000123618	0.000142772	0.000160593	0.000176278	0.000189363	0.000199705	0.000207445	0.000212973	0.000216883	0.000219925	0.000222952	0.000226878	0.000232618	0.00024105	0.000252971	0.000269054	0.000289824	0.00031563	0.000346631	0.00038278	0.000423833	0.000469345	0.000518689	0.000571072	0.000625561	0.000681111	0.0007366	0.00079086	0.000842713	0.00089101	0.000934663	0.000972674	0.00100417	0.00102842	0.00104487	0.00105312	0.00105297	0.00104444	0.00102768	0.00100306	0.000971113	0.0009325	0.00088802	0.000838571	0.000785121	0.000728685	0.000670296	0.000610971
-0.303571	-0.303571	0.000134108	0.000150365	0.000164296	0.000175022	0.000182058	0.00018528	0.000184895	0.000181397	0.00017552	0.000168183	0.000160436	0.000153403	0.000148226	0.000146011	0.00014778	0.000154429	0.000166687	0.00018509	0.000209957	0.000241378	0.000279208	0.000323074	0.00037238	0.000426334	0.000483966	0.000544162	0.000605697	0.000667275	0.000727566	0.000785246	0.000839038	0.000887746	0.000930289	0.000965733	0.000993312	0.00101245	0.00102277	0.0010241	0.00101649	0.00100017	0.000975573	0.000943312	0.000904141	0.000858943	0.000808701	0.000754469	0.000697335	0.000638398
-0.294643	-0.294643	0.000146635	0.00016025	0.000170569	0.000176693	0.000178157	0.000174902	0.000167241	0.000155806	0.000141502	0.000125442	0.000108889	9.31901e-05	7.97153e-05	6.97982e-05	6.46795e-05	6.54573e-05	7.30446e-05	8.81343e-05	0.000111173	0.000142346	0.000181567	0.000228483	0.000282483	0.000342719	0.000408131	0.000477479	0.000549386	0.000622372	0.000694902	0.000765432	0.00083245	0.00089452	0.000950322	0.000998685	0.00103862	0.00106934	0.00109027	0.0011011	0.00110171	0.00109224	0.00107305	0.0010447	0.00100794	0.000963678	0.000912944	0.000856874	0.000796665	0.000733543
-0.285714	-0.285714	0.000160526	0.00017198	0.000179254	0.000181483	0.000178279	0.000169699	0.000156202	0.000138601	0.000117998	9.57257e-05	7.32728e-05	5.22179e-05	3.41583e-05	2.06442e-05	1.31164e-05	1.28506e-05	2.09091e-05	3.8102e-05	6.49573e-05	0.000101701	0.00014825	0.00020421	0.00026889	0.000341322	0.000420288	0.000504359	0.000591935	0.000681292	0.000770631	0.000858131	0.000941995	0.0010205	0.00109205	0.00115521	0.00120874	0.00125161	0.00128309	0.00130265	0.00131008	0.00130543	0.00128898	0.0012613	0.00122316	0.00117553	0.00111956	0.00105651	0.000987744	0.000914682
-0.276786	-0.276786	0.000174872	0.000184818	0.000189847	0.000189194	0.000182608	0.000170312	0.000152962	0.000131586	0.000107519	8.23281e-05	5.77435e-05	3.55755e-05	1.76408e-05	5.68865e-06	1.33319e-06	5.99181e-06	2.08325e-05	4.67307e-05	8.4237e-05	0.000133555	0.000194534	0.000266668	0.000349109	0.000440691	0.000539964	0.00064523	0.000754595	0.000866019	0.000977372	0.00108649	0.00119125	0.00128958	0.00137957	0.00145949	0.00152782	0.0015833	0.00162498	0.0016522	0.0016646	0.00166217	0.00164518	0.00161422	0.00157014	0.00151402	0.00144717	0.00137107	0.00128729	0.00119754
-0.267857	-0.267857	0.000188608	0.000197798	0.000201543	0.00019925	0.000190864	0.000176835	0.000158062	0.000135824	0.000111717	8.75637e-05	6.53397e-05	4.7084e-05	3.48178e-05	3.04647e-05	3.57767e-05	5.22682e-05	8.11593e-05	0.000123329	0.000179283	0.000249128	0.000332567	0.000428897	0.000537031	0.000655522	0.000782597	0.00091621	0.00105409	0.00119381	0.00133283	0.00146859	0.00159855	0.00172029	0.00183152	0.00193017	0.00201444	0.00208282	0.00213415	0.0021676	0.00218275	0.00217951	0.00215819	0.00211945	0.00206424	0.00199386	0.00190983	0.00181388	0.00170793	0.001594
-0.258929	-0.258929	0.000200615	0.00020981	0.000213302	0.000210738	0.000202329	0.000188806	0.000171355	0.000151547	0.000131259	0.000112585	9.77475e-05	8.90046e-05	8.85607e-05	9.84812e-05	0.000120613	0.000156516	0.0002074	0.00027408	0.000356937	0.000455901	0.000570441	0.000699571	0.000841874	0.000995525	0.00115835	0.00132785	0.00150131	0.00167582	0.00184838	0.00201595	0.00217555	0.0023243	0.00245953	0.00257882	0.00268004	0.00276142	0.00282161	0.00285963	0.00287498	0.00286758	0.00283778	0.00278635	0.00271447	0.00262363	0.00251568	0.0023927	0.00225698	0.00211096
-0.25	-0.25	0.000209841	0.000219714	0.000223945	0.000222496	0.000215907	0.000205243	0.00019202	0.000178135	0.000165766	0.000157285	0.00015516	0.000161851	0.000179719	0.000210932	0.000257384	0.00032062	0.000401772	0.000501515	0.000620027	0.000756973	0.000911499	0.00108224	0.00126736	0.00146456	0.00167117	0.00188417	0.00210029	0.00231609	0.002528	0.00273247	0.002926	0.00310524	0.00326709	0.00340872	0.0035277	0.00362199	0.00369003	0.00373073	0.00374354	0.00372841	0.00368578	0.00361662	0.00352232	0.00340471	0.00326599	0.00310867	0.00293551	0.00274945
-0.241071	-0.241071	0.000215414	0.000226453	0.000232273	0.00023322	0.000230223	0.00022473	0.00021863	0.000214166	0.000213837	0.000220297	0.000236245	0.000264324	0.000307018	0.000366556	0.000444822	0.000543285	0.00066293	0.000804212	0.000967024	0.00115068	0.0013539	0.00157487	0.00181122	0.0020601	0.00231825	0.00258204	0.00284759	0.00311081	0.00336756	0.00361367	0.00384509	0.00405796	0.0042487	0.00441411	0.00455139	0.00465825	0.00473295	0.0047743	0.00478172	0.00475523	0.00469543	0.00460349	0.00448115	0.00433058	0.00415444	0.00395573	0.00373775	0.00350403
-0.232143	-0.232143	0.000216746	0.000229169	0.000237185	0.000241588	0.00024375	0.000245545	0.000249267	0.000257527	0.000273153	0.000299074	0.00033821	0.000393359	0.000467092	0.000561647	0.000678847	0.000820017	0.000985923	0.00117672	0.00139194	0.00163045	0.00189048	0.00216965	0.00246499	0.002773	0.00308976	0.00341096	0.003732	0.00404814	0.00435455	0.00464642	0.00491912	0.00516823	0.0053897	0.00557989	0.00573568	0.00585453	0.00593451	0.00597438	0.00597355	0.00593216	0.00585101	0.00573155	0.00557588	0.00538662	0.00516692	0.00492036	0.00465084	0.00436255
-0.223214	-0.223214	0.000213615	0.000227303	0.000237795	0.00024639	0.000254947	0.000265803	0.00028168	0.000305571	0.000340633	0.000390063	0.00045698	0.000544305	0.000654655	0.000790232	0.000952737	0.00114329	0.00136236	0.00160975	0.00188452	0.00218503	0.00250894	0.00285322	0.00321422	0.00358774	0.0039691	0.00435325	0.00473483	0.00510837	0.00546832	0.00580921	0.00612577	0.00641302	0.00666641	0.00688189	0.007056	0.00718596	0.0072697	0.00730591	0.00729409	0.00723449	0.00712817	0.00697692	0.00678324	0.00655027	0.00628171	0.00598175	0.00565499	0.00530631
-0.214286	-0.214286	0.000206212	0.000220667	0.00023353	0.000246649	0.000262405	0.000283624	0.00031347	0.000355324	0.000412665	0.000488942	0.000587448	0.000711195	0.0008628	0.00104438	0.00125746	0.00150289	0.00178079	0.00209052	0.00243063	0.00279889	0.0031923	0.00360714	0.00403901	0.00448294	0.00493345	0.00538467	0.00583048	0.00626461	0.00668078	0.00707281	0.00743481	0.00776121	0.00804697	0.00828762	0.00847941	0.0086193	0.00870513	0.00873556	0.00871018	0.00862943	0.00849465	0.00830802	0.00807249	0.00779176	0.00747013	0.00711248	0.00672411	0.00631064
-0.205357	-0.205357	0.000195152	0.000209489	0.000224203	0.000241721	0.000264974	0.000297289	0.000342277	0.0004037	0.00048535	0.000590904	0.000723798	0.000887101	0.00108339	0.00131465	0.00158216	0.00188647	0.00222728	0.00260345	0.00301296	0.00345294	0.00391969	0.00440872	0.00491485	0.00543228	0.0059547	0.00647542	0.0069875	0.00748386	0.00795747	0.00840146	0.00880928	0.00917481	0.00949252	0.00975756	0.00996586	0.0101142	0.0102003	0.010223	0.0101817	0.0100774	0.00991151	0.00968676	0.00940658	0.00907523	0.00869769	0.00827951	0.00782675	0.00734582
-0.196429	-0.196429	0.000181438	0.000194408	0.000210042	0.000231368	0.000261872	0.000305386	0.000365962	0.000447732	0.000554774	0.000690971	0.000859871	0.00106456	0.00130752	0.00159058	0.00191474	0.00228016	0.0026861	0.00313088	0.00361186	0.00412548	0.0046673	0.00523205	0.00581372	0.00640569	0.00700078	0.00759147	0.00816998	0.00872845	0.00925911	0.00975438	0.0102071	0.0106106	0.0109589	0.0112468	0.0114699	0.0116249	0.0117095	0.0117224	0.0116634	0.0115335	0.0113348	0.0110702	0.0107437	0.0103603	0.00992549	0.00944563	0.00892752	0.00837836
-0.1875	-0.1875	0.000166388	0.000176438	0.000191693	0.000215785	0.000252754	0.000306925	0.000382771	0.000484773	0.00061727	0.000784316	0.000989534	0.00123599	0.00152605	0.00186132	0.00224249	0.00266932	0.00314057	0.00365398	0.00420628	0.00479321	0.00540956	0.00604926	0.00670549	0.00737077	0.0080371	0.00869611	0.00933922	0.00995781	0.0105434	0.0110877	0.011583	0.0120221	0.0123987	0.0127071	0.0129429	0.0131024	0.0131835	0.0131849	0.0131067	0.0129501	0.0127175	0.0124124	0.0120393	0.0116038	0.011112	0.0105712	0.00998867	0.00937253
-0.178571	-0.178571	0.000151524	0.000156884	0.000170169	0.000195598	0.000237748	0.00030141	0.000391456	0.000512681	0.00066965	0.000866553	0.00110705	0.00139416	0.00173009	0.00211619	0.00255282	0.0030393	0.00357389	0.00415373	0.00477491	0.00543245	0.0061204	0.0068319	0.00755932	0.00829437	0.00902822	0.00975173	0.0104555	0.0111303	0.0117669	0.0123564	0.0128905	0.0133618	0.0137632	0.0140891	0.0143348	0.0144966	0.0145722	0.0145607	0.0144622	0.0142783	0.0140118	0.0136667	0.013248	0.0127619	0.0122152	0.0116158	0.0109719	0.0102921
-0.169643	-0.169643	0.000138436	0.000137238	0.00014677	0.000171812	0.000217439	0.000288878	0.000391357	0.000529945	0.000709397	0.000933999	0.00120742	0.00153257	0.0019115	0.00234527	0.00283389	0.00337623	0.00397003	0.00461187	0.00529717	0.00602028	0.00677453	0.00755229	0.00834518	0.00914414	0.00993958	0.0107216	0.0114802	0.0122053	0.0128872	0.0135165	0.0140845	0.0145831	0.0150052	0.0153448	0.0155972	0.0157586	0.0158269	0.0158011	0.0156818	0.0154708	0.0151713	0.0147878	0.0143259	0.0137923	0.0131945	0.0125408	0.0118403	0.0111023
-0.160714	-0.160714	0.000128625	0.000119038	0.000122973	0.000145724	0.000192822	0.000269878	0.000382427	0.00053577	0.000734804	0.000983872	0.00128661	0.00164582	0.00206332	0.00253991	0.00307522	0.00366768	0.00431454	0.0050118	0.0057543	0.00653571	0.00734868	0.00818492	0.00903533	0.00989015	0.0107391	0.0115717	0.0123772	0.0131452	0.0138651	0.0145274	0.0151228	0.015643	0.0160807	0.0164297	0.0166852	0.0168435	0.0169025	0.0168616	0.0167214	0.0164842	0.0161536	0.0157345	0.015233	0.0146563	0.0140125	0.0133107	0.0125603	0.0117713
-0.151786	-0.151786	0.000123355	0.000103727	0.000100298	0.000118817	0.00016521	0.000245413	0.000365217	0.000530095	0.000745043	0.00101442	0.00134179	0.00172982	0.00218011	0.00269315	0.00326821	0.00390332	0.00459523	0.00533944	0.0061302	0.00696062	0.00782273	0.00870764	0.00960562	0.0105063	0.0113989	0.0122722	0.0131152	0.0139168	0.0146662	0.0153533	0.0159687	0.0165039	0.0169514	0.0173049	0.0175596	0.017712	0.01776	0.0177033	0.0175427	0.0172809	0.0169219	0.0164709	0.0159346	0.0153206	0.0146377	0.0138951	0.0131031	0.0122721
-0.142857	-0.142857	0.000123512	9.25113e-05	8.01699e-05	9.26231e-05	0.000136118	0.00021685	0.0003408	0.00051356	0.000740171	0.00102497	0.00137142	0.00178202	0.00225816	0.00280002	0.00340653	0.00407534	0.00480275	0.00558379	0.00641223	0.00728067	0.00818063	0.00910269	0.0100366	0.0109716	0.0118962	0.0127991	0.0136687	0.0144935	0.0152625	0.0159655	0.0165927	0.0171355	0.0175865	0.0179393	0.0181892	0.0183328	0.0183682	0.0182953	0.0181154	0.0178312	0.0174472	0.0169691	0.0164038	0.0157595	0.0150452	0.0142708	0.0134468	0.0125841
-0.133929	-0.133929	0.000129491	8.62335e-05	6.37878e-05	6.85898e-05	0.00010713	0.000185789	0.000310668	0.000487418	0.000721077	0.00101591	0.00137528	0.00180147	0.00229566	0.00285776	0.00348637	0.00417879	0.00493095	0.00573748	0.00659174	0.00748591	0.00841111	0.0093575	0.0103145	0.0112709	0.012215	0.0131351	0.0140193	0.014856	0.0156341	0.0163431	0.0169733	0.0175161	0.0179639	0.0183106	0.0185516	0.0186837	0.0187052	0.0186162	0.0184183	0.0181146	0.0177098	0.01721	0.0166224	0.0159555	0.0152188	0.0144223	0.013577	0.0126938
-0.125	-0.125	0.00014113	8.52829e-05	5.2009e-05	4.79537e-05	7.97654e-05	0.000153929	0.000276594	0.000453412	0.000689364	0.000988617	0.00135437	0.00178875	0.00229268	0.00286582	0.00350651	0.00421173	0.00497711	0.00579697	0.00666434	0.00757111	0.00850809	0.00946519	0.0104315	0.0113957	0.0123459	0.0132702	0.0141566	0.0149935	0.0157697	0.0164746	0.0170987	0.0176335	0.0180715	0.0184068	0.018635	0.018753	0.0187595	0.0186548	0.0184408	0.0181208	0.0176999	0.0171844	0.0165818	0.0159008	0.0151511	0.0143431	0.0134877	0.0125961
-0.116071	-0.116071	0.000157688	8.95402e-05	4.52689e-05	3.16331e-05	5.53483e-05	0.000122921	0.000240481	0.000413612	0.000647196	0.00094526	0.00131084	0.00174586	0.00225105	0.00282582	0.00346829	0.0041752	0.00494194	0.0057626	0.00663003	0.0075359	0.00847088	0.00942471	0.0103864	0.0113446	0.0122873	0.0132026	0.0140786	0.0149037	0.0156668	0.0163577	0.0169667	0.0174857	0.0179075	0.0182263	0.0184379	0.0185397	0.0185305	0.0184108	0.0181829	0.0178504	0.0174184	0.0168936	0.0162836	0.0155974	0.0148446	0.0140358	0.0131818	0.0122941
-0.107143	-0.107143	0.000177882	9.83732e-05	4.35388e-05	2.01525e-05	3.49062e-05	9.42458e-05	0.000204207	0.000370251	0.000597113	0.00088865	0.00124772	0.00167604	0.00217416	0.0027413	0.00337538	0.00407299	0.00482935	0.00563844	0.006493	0.00738463	0.00830397	0.00924076	0.0101841	0.0111226	0.0120444	0.0129378	0.0137911	0.0145929	0.0153324	0.0159995	0.016585	0.0170808	0.0174803	0.0177779	0.0179697	0.0180534	0.0180281	0.0178946	0.0176554	0.0173143	0.0168767	0.0163491	0.0157396	0.015057	0.014311	0.013512	0.012671	0.0117991
-0.0982143	-0.0982143	0.000199977	0.000110683	4.6329e-05	1.36072e-05	1.9095e-05	6.90982e-05	0.00016949	0.000325554	0.000541833	0.000821992	0.00116869	0.00158348	0.0020667	0.00261745	0.00323351	0.00391135	0.00464617	0.00543189	0.00626126	0.00712595	0.00801668	0.00892335	0.00983524	0.0107411	0.0116296	0.012489	0.0133081	0.0140758	0.0147817	0.0154161	0.0159701	0.0164362	0.016808	0.0170803	0.0172496	0.0173139	0.0172726	0.0171268	0.0168791	0.0165336	0.0160957	0.0155721	0.0149707	0.0143003	0.0135707	0.0127919	0.0119748	0.0111301
-0.0892857	-0.0892857	0.000221927	0.000124997	5.27399e-05	1.16697e-05	8.16503e-06	4.83159e-05	0.00013777	0.00028158	0.000484065	0.00074867	0.00107786	0.001473	0.00193429	0.00246071	0.00304998	0.00369854	0.0044016	0.00515316	0.00594608	0.00677221	0.0076225	0.00848712	0.00935565	0.0102173	0.0110609	0.0118754	0.01265	0.013374	0.0140375	0.0146313	0.0151471	0.0155778	0.0159173	0.016161	0.0163058	0.01635	0.0162932	0.0161369	0.0158838	0.015538	0.0151052	0.0145919	0.014006	0.0133562	0.0126518	0.0119029	0.0111198	0.0103129
-0.0803571	-0.0803571	0.000241553	0.000139609	6.15549e-05	1.36409e-05	1.96765e-06	3.23411e-05	0.000110126	0.000240101	0.000426326	0.000672015	0.000979426	0.00134977	0.00178312	0.00227838	0.00283327	0.00344426	0.00410666	0.00481463	0.00556128	0.00633872	0.00713825	0.00795044	0.00876531	0.00957253	0.0103615	0.0111218	0.011843	0.0125152	0.013129	0.0136757	0.0141477	0.0145383	0.0148421	0.0150549	0.0151738	0.0151977	0.0151265	0.0149618	0.0147064	0.0143646	0.013942	0.0134451	0.0128815	0.0122597	0.0115888	0.0108783	0.0101381	0.00937824
-0.0714286	-0.0714286	0.000256752	0.000152744	7.13704e-05	1.85388e-05	2.70383e-09	2.12243e-05	8.72358e-05	0.000202506	0.00037081	0.000595118	0.000877486	0.00121897	0.00161957	0.00207815	0.00259245	0.00315908	0.00377351	0.00443015	0.00512242	0.00584284	0.00658314	0.00733439	0.00808719	0.00883178	0.00955826	0.0102568	0.0109176	0.0115315	0.0120898	0.0125846	0.0130086	0.0133559	0.0136216	0.013802	0.0138947	0.0138988	0.0138146	0.0136438	0.0133894	0.0130556	0.012648	0.0121729	0.0116378	0.0110506	0.0104201	0.00975543	0.00906584	0.00836072
-0.0625	-0.0625	0.000265708	0.000162744	8.07485e-05	2.52181e-05	1.50143e-06	1.46672e-05	6.93761e-05	0.000169755	0.000319281	0.000520669	0.00077578	0.00108554	0.00144988	0.00186767	0.00233676	0.00285389	0.00341481	0.00401423	0.00464599	0.00530306	0.00597772	0.00666164	0.00734606	0.00802193	0.00868005	0.00931131	0.00990679	0.010458	0.0109569	0.0113963	0.0117698	0.0120719	0.0122984	0.0124461	0.0125129	0.0124984	0.012403	0.0122286	0.0119784	0.0116565	0.0112682	0.0108198	0.0103182	0.00977121	0.00918697	0.00857403	0.00794106	0.00729673
-0.0535714	-0.0535714	0.000267092	0.000168254	8.83805e-05	3.2509e-05	5.53605e-06	1.2099e-05	5.6457e-05	0.000142376	0.000273019	0.000450849	0.000677537	0.000953893	0.00127981	0.00165421	0.00207506	0.00253933	0.00304305	0.00358135	0.00414851	0.00473806	0.00534287	0.00595529	0.00656729	0.00717055	0.00775671	0.00831743	0.00884461	0.00933054	0.00976804	0.0101506	0.0104725	0.010729	0.0109164	0.0110319	0.0110741	0.0110426	0.0109383	0.0107631	0.0105201	0.0102135	0.0098483	0.00943054	0.00896681	0.00846434	0.00793076	0.00737396	0.00680195	0.00622263
-0.0446429	-0.0446429	0.000260237	0.000168382	9.32439e-05	3.93604e-05	1.11446e-05	1.27765e-05	4.80946e-05	0.000120491	0.000232813	0.000387269	0.000585355	0.000827781	0.00111442	0.00144429	0.00181549	0.00222527	0.00267001	0.00314526	0.00364583	0.00416582	0.00469879	0.0052378	0.00577558	0.00630464	0.00681743	0.00730648	0.00776452	0.00818468	0.00856057	0.00888647	0.00915738	0.00936918	0.00951869	0.00960373	0.00962317	0.00957697	0.00946615	0.00929278	0.00905994	0.00877164	0.00843273	0.00804879	0.00762605	0.00717118	0.00669122	0.00619339	0.00568494	0.00517301
-0.0357143	-0.0357143	0.000245255	0.000162836	9.47369e-05	4.49738e-05	1.74578e-05	1.58981e-05	4.3704e-05	0.000103891	0.00019899	0.000330967	0.000501148	0.000710163	0.000957893	0.00124344	0.00156513	0.00192047	0.00230622	0.0027184	0.00315237	0.00360287	0.00406414	0.00452999	0.00499395	0.00544937	0.00588954	0.00630785	0.0066979	0.00705365	0.00736953	0.00764055	0.00786244	0.00803169	0.00814568	0.00820268	0.00820195	0.00814369	0.00802909	0.00786025	0.0076402	0.00737276	0.0070625	0.00671465	0.00633492	0.00592946	0.00550464	0.00506699	0.00462299	0.00417898
-0.0267857	-0.0267857	0.000223098	0.000152	9.27759e-05	4.89125e-05	2.38142e-05	2.07179e-05	4.26056e-05	9.21207e-05	0.000171487	0.000282436	0.000426141	0.000603162	0.000813405	0.00105609	0.00132975	0.00163219	0.00196059	0.00231144	0.00268066	0.00306364	0.00345531	0.00385025	0.00424279	0.0046271	0.00499735	0.00534776	0.00567278	0.0059672	0.00622622	0.00644561	0.00662174	0.00675172	0.00683344	0.00686561	0.00684779	0.00678042	0.0066648	0.00650304	0.00629806	0.00605348	0.00577356	0.0054631	0.00512732	0.00477179	0.00440222	0.00402442	0.00364412	0.00326685
-0.0178571	-0.0178571	0.00019554	0.000136955	8.78451e-05	5.11749e-05	2.98507e-05	2.66471e-05	4.41306e-05	8.45851e-05	0.000149941	0.000241708	0.000360919	0.000508081	0.000683135	0.00088543	0.00111371	0.00136612	0.00164021	0.00193297	0.00224088	0.00255996	0.00288585	0.00321387	0.00353914	0.00385664	0.00416134	0.00444833	0.00471285	0.00495047	0.00515714	0.00532932	0.00546403	0.00555893	0.00561236	0.00562343	0.00559197	0.00551861	0.00540471	0.00525236	0.00506434	0.00484403	0.00459535	0.00432267	0.00403071	0.00372442	0.00340889	0.00308921	0.00277034	0.00245706
-0.00892857	-0.00892857	0.000165086	0.00011943	8.09876e-05	5.22205e-05	3.55577e-05	3.33323e-05	4.77152e-05	8.065e-05	0.000133791	0.000208443	0.000305515	0.000425469	0.000568289	0.000733459	0.000919944	0.0011262	0.00135016	0.0015893	0.00184065	0.00210084	0.00236618	0.00263269	0.00289625	0.00315262	0.00339756	0.00362691	0.00383669	0.00402321	0.0041831	0.00431347	0.00441189	0.00447654	0.00450617	0.00450022	0.00445876	0.00438255	0.00427297	0.00413207	0.00396243	0.00376719	0.00354991	0.00331452	0.00306523	0.00280642	0.00254251	0.00227793	0.00201692	0.00176351
0	0	0.000134803	0.000101688	7.37386e-05	5.29456e-05	4.12923e-05	4.06997e-05	5.29706e-05	7.97334e-05	0.000122388	0.000182053	0.000259524	0.000355231	0.000469205	0.000601062	0.000749983	0.000914715	0.00109358	0.0012845	0.00148501	0.00169232	0.00190337	0.00211486	0.00232336	0.00252534	0.00271728	0.00289575	0.00305747	0.0031994	0.00331882	0.00341337	0.00348118	0.00352082	0.00353143	0.0035127	0.00346489	0.00338884	0.00328595	0.00315813	0.00300781	0.00283782	0.00265138	0.00245198	0.00224332	0.00202922	0.0018135	0.00159993	0.00139209	0.00119332
0.00892857	0.00892857	0.000108093	8.63494e-05	6.80001e-05	5.46063e-05	4.77448e-05	4.89614e-05	5.97243e-05	8.13755e-05	0.000115085	0.000161805	0.000222231	0.000296767	0.000385494	0.000488152	0.000604124	0.000732434	0.000871752	0.00102041	0.00117643	0.00133754	0.00150126	0.00166489	0.00182565	0.00198064	0.00212701	0.00226196	0.00238282	0.00248716	0.0025728	0.00263788	0.00268095	0.00270098	0.00269738	0.00267005	0.00261939	0.00254628	0.00245208	0.00233857	0.00220797	0.00206283	0.001906	0.00174055	0.00156971	0.00139675	0.00122494	0.00105744	0.000897232	0.000747019
0.0178571	0.0178571	8.84072e-05	7.61661e-05	6.58681e-05	5.86945e-05	5.58611e-05	5.85807e-05	6.80239e-05	8.5279e-05	0.000111312	0.000146928	0.000192737	0.000249121	0.000316207	0.00039385	0.000481616	0.000578779	0.000684322	0.000796949	0.000915104	0.001037	0.00116065	0.00128391	0.00140454	0.00152024	0.0016287	0.0017277	0.0018151	0.00188897	0.0019476	0.00198957	0.00201376	0.00201944	0.00200627	0.00197429	0.00192398	0.00185622	0.00177228	0.00167383	0.00156284	0.00144158	0.00131254	0.0011784	0.00104193	0.000905908	0.000773093	0.000646107	0.000527379	0.000419075
0.0267857	0.0267857	7.89415e-05	7.37638e-05	6.94239e-05	6.67766e-05	6.67266e-05	7.01988e-05	7.81063e-05	9.13173e-05	0.000110621	0.000136695	0.000170075	0.000211124	0.000260011	0.000316692	0.000380892	0.000452105	0.000529587	0.000612366	0.000699256	0.00078888	0.000879692	0.000970018	0.00105809	0.0011421	0.00122023	0.00129071	0.00135188	0.00140222	0.0014404	0.00146533	0.0014762	0.00147248	0.001454	0.00142091	0.00137371	0.00131325	0.0012407	0.00115756	0.00106556	0.000966704	0.000863146	0.000757179	0.000651155	0.000547427	0.00044828	0.000355868	0.000272146	0.000198818
0.0357143	0.0357143	8.23257e-05	8.13742e-05	8.0507e-05	8.03078e-05	8.14215e-05	8.45314e-05	9.03338e-05	9.95105e-05	0.000112701	0.000130473	0.000153299	0.000181526	0.000215358	0.000254833	0.000299814	0.000349979	0.000404813	0.000463621	0.000525527	0.000589497	0.000654357	0.000718823	0.000781529	0.000841064	0.000896014	0.000944999	0.000986716	0.00101998	0.00104377	0.00105725	0.00105982	0.00105112	0.00103107	0.000999874	0.000958025	0.000906301	0.000845754	0.000777686	0.000703621	0.00062527	0.000544484	0.000463207	0.000383418	0.00030708	0.000236078	0.000172163	0.000116894	7.15903e-05
0.0446429	0.0446429	0.000100338	0.00010058	0.000100491	0.00010044	0.000100862	0.000102243	0.000105104	0.000109971	0.00011736	0.000127749	0.000141553	0.000159105	0.000180633	0.000206247	0.000235916	0.000269467	0.000306576	0.000346768	0.000389424	0.000433788	0.000478987	0.000524051	0.000567936	0.000609553	0.000647804	0.000681612	0.000709957	0.00073191	0.00074667	0.00075359	0.000752209	0.00074227	0.000723745	0.000696839	0.000661997	0.000619901	0.000571462	0.000517794	0.0004602	0.000400127	0.00033914	0.000278869	0.000220968	0.000167062	0.000118698	7.72917e-05	4.40833e-05	2.00886e-05
0.0535714	0.0535714	0.000133669	0.000132095	0.000130086	0.000127843	0.000125642	0.000123816	0.000122744	0.00012283	0.000124489	0.000128122	0.000134098	0.000142736	0.000154279	0.000168888	0.000186616	0.000207407	0.000231083	0.000257345	0.00028577	0.000315823	0.000346866	0.00037817	0.000408941	0.000438338	0.0004655	0.000489576	0.000509754	0.000525286	0.000535525	0.000539944	0.000538165	0.000529978	0.000515358	0.000494474	0.000467693	0.000435582	0.000398896	0.000358564	0.000315671	0.000271423	0.000227122	0.000184125	0.000143803	0.000107496	7.64741e-05	5.18868e-05	3.4724e-05	2.57757e-05
0.0625	0.0625	0.000181767	0.00017561	0.000169178	0.000162555	0.000155897	0.000149423	0.000143404	0.000138149	0.000133992	0.000131273	0.000130321	0.000131436	0.000134874	0.000140825	0.000149406	0.000160646	0.000174475	0.000190723	0.000209119	0.00022929	0.000250772	0.000273019	0.000295416	0.000317304	0.000337993	0.000356789	0.00037302	0.000386059	0.000395349	0.000400428	0.000400952	0.00039671	0.000387643	0.000373853	0.000355608	0.000333343	0.000307654	0.000279286	0.000249117	0.000218132	0.000187401	0.00015804	0.000131183	0.000107938	8.93521e-05	7.63702e-05	6.97992e-05	7.0272e-05
0.0714286	0.0714286	0.000242768	0.000229707	0.000216742	0.00020388	0.000191194	0.000178823	0.000166957	0.000155833	0.000145722	0.000136915	0.000129705	0.000124374	0.000121179	0.00012033	0.000121984	0.000126226	0.000133064	0.000142421	0.000154129	0.000167932	0.00018349	0.000200383	0.000218125	0.000236176	0.000253961	0.000270889	0.000286371	0.000299846	0.000310802	0.000318795	0.000323472	0.000324589	0.000322022	0.000315785	0.00030603	0.000293051	0.000277285	0.000259299	0.000239778	0.000219508	0.000199353	0.000180226	0.000163062	0.000148783	0.000138264	0.000132302	0.000131576	0.000136625
0.0803571	0.0803571	0.000313546	0.000291878	0.000270827	0.000250356	0.000230485	0.000211296	0.000192925	0.000175555	0.000159408	0.000144732	0.000131791	0.000120849	0.000112153	0.000105924	0.00010234	0.000101522	0.000103527	0.000108338	0.000115859	0.00012591	0.000138234	0.000152493	0.000168284	0.000185145	0.000202569	0.00022002	0.000236953	0.000252832	0.000267151	0.000279449	0.000289338	0.000296511	0.000300764	0.000302005	0.00030026	0.000295684	0.000288554	0.000279269	0.000268338	0.000256368	0.000244043	0.000232105	0.000221325	0.000212479	0.000206316	0.000203527	0.000204716	0.000210373
0.0892857	0.0892857	0.000389862	0.000358631	0.000328624	0.000299784	0.000272101	0.000245622	0.000220442	0.000196705	0.000174594	0.000154324	0.000136129	0.000120253	0.000106933	9.63868e-05	8.88013e-05	8.43173e-05	8.30199e-05	8.49285e-05	8.99902e-05	9.80754e-05	0.000108976	0.000122409	0.000138017	0.000155383	0.000174036	0.000193465	0.000213137	0.000232513	0.000251065	0.000268297	0.000283762	0.000297079	0.000307949	0.000316167	0.000321635	0.000324366	0.000324487	0.00032224	0.000317972	0.00031213	0.000305245	0.000297911	0.000290769	0.00028448	0.000279701	0.000277055	0.000277108	0.000280338
0.0982143	0.0982143	0.000466636	0.0004257	0.000386624	0.000349341	0.00031383	0.000280111	0.000248252	0.000218367	0.000190606	0.000165155	0.000142222	0.000122027	0.000104794	9.07327e-05	8.00286e-05	7.28301e-05	6.92366e-05	6.92883e-05	7.29582e-05	8.01461e-05	9.06752e-05	0.000104292	0.000120669	0.00013941	0.000160059	0.000182111	0.000205028	0.00022825	0.000251216	0.00027338	0.000294228	0.000313297	0.000330191	0.000344594	0.000356283	0.000365137	0.000371143	0.000374397	0.000375101	0.000373558	0.000370165	0.000365393	0.000359774	0.00035388	0.000348302	0.00034362	0.000340388	0.0003391
0.107143	0.107143	0.000538297	0.000488343	0.000440853	0.000395763	0.000353042	0.000312693	0.000274764	0.000239339	0.000206542	0.00017653	0.000149486	0.000125608	0.000105102	8.81652e-05	7.49784e-05	6.56904e-05	6.04071e-05	5.91811e-05	6.20014e-05	6.87871e-05	7.93822e-05	9.35531e-05	0.00011099	0.000131309	0.00015406	0.000178738	0.000204788	0.000231628	0.000258658	0.00028528	0.000310914	0.000335016	0.000357096	0.000376734	0.000393589	0.000407415	0.00041807	0.000425516	0.000429824	0.00043117	0.00042983	0.000426169	0.000420628	0.000413706	0.000405942	0.000397893	0.000390114	0.00038313
0.116071	0.116071	0.00059922	0.000541702	0.000487179	0.000435587	0.000386885	0.000341064	0.000298146	0.000258192	0.000221297	0.00018759	0.000157229	0.00013039	0.000107258	8.80186e-05	7.2845e-05	6.18847e-05	5.52481e-05	5.29975e-05	5.51361e-05	6.16003e-05	7.22527e-05	8.68786e-05	0.000105185	0.0001268	0.000151283	0.000178125	0.000206764	0.000236595	0.000266985	0.00029729	0.000326872	0.000355115	0.000381445	0.000405344	0.000426367	0.000444157	0.000458449	0.000469088	0.000476023	0.000479315	0.000479134	0.000475746	0.00046951	0.000460863	0.0004503	0.00043836	0.000425603	0.000412589
0.125	0.125	0.000644198	0.000581219	0.000521656	0.000465442	0.000412522	0.000362866	0.000316471	0.000273369	0.000233627	0.000197345	0.000164651	0.0001357	0.000110658	8.96996e-05	7.29898e-05	6.06771e-05	5.28788e-05	4.96697e-05	5.10711e-05	5.70409e-05	6.7466e-05	8.21564e-05	0.000100843	0.000123175	0.000148727	0.000177	0.000207432	0.000239407	0.000272274	0.000305355	0.000337965	0.00036943	0.000399105	0.000426391	0.000450751	0.000471724	0.000488942	0.000502139	0.000511154	0.000515943	0.000516571	0.000513215	0.000506157	0.000495769	0.000482505	0.00046688	0.000449458	0.000430824
0.133929	0.133929	0.000668925	0.000603056	0.000540899	0.000482369	0.000427392	0.000375908	0.000327884	0.000283317	0.000242241	0.000204724	0.000170866	0.000140796	0.000114666	9.26359e-05	7.48699e-05	6.15205e-05	5.27171e-05	4.85541e-05	4.90783e-05	5.42784e-05	6.40759e-05	7.83171e-05	9.67692e-05	0.000119117	0.000144964	0.000173837	0.000205189	0.000238415	0.000272857	0.000307821	0.000342596	0.000376465	0.000408729	0.000438721	0.000465827	0.000489499	0.000509275	0.000524786	0.000535771	0.000542084	0.000543691	0.00054068	0.000533251	0.00052171	0.000506459	0.000487984	0.000466835	0.000443612
0.142857	0.142857	0.000670447	0.000604503	0.000542436	0.000484133	0.000429486	0.000378399	0.000330797	0.000286639	0.000245918	0.000208667	0.000174956	0.00014489	0.0001186	9.62418e-05	7.7978e-05	6.39716e-05	5.43713e-05	4.92995e-05	4.88387e-05	5.30204e-05	6.18135e-05	7.51154e-05	9.27455e-05	0.00011444	0.000139852	0.00016855	0.000200026	0.000233699	0.000268929	0.000305027	0.000341272	0.000376924	0.000411247	0.000443525	0.00047308	0.00049929	0.000521608	0.000539575	0.000552832	0.000561132	0.000564346	0.000562467	0.000555606	0.000543995	0.000527972	0.000507975	0.000484528	0.000458219
0.151786	0.151786	0.000647547	0.00058433	0.000525035	0.000469511	0.000417603	0.000369167	0.000324082	0.000282256	0.00024364	0.000208225	0.000176047	0.000147185	0.000121755	9.99034e-05	8.17987e-05	6.76187e-05	5.75385e-05	5.17169e-05	5.02833e-05	5.33233e-05	6.08674e-05	7.28793e-05	8.92474e-05	0.000109778	0.00013419	0.000162117	0.000193107	0.000226627	0.000262075	0.000298786	0.000336049	0.000373122	0.000409251	0.000443684	0.000475695	0.000504601	0.000529778	0.000550683	0.000566865	0.000577979	0.000583793	0.000584201	0.000579219	0.000568987	0.000553766	0.000533927	0.000509943	0.000482371
0.160714	0.160714	0.000601029	0.000543052	0.000488951	0.000438524	0.000391562	0.000347862	0.000307246	0.000269568	0.000234727	0.000202669	0.000173392	0.000146947	0.000123432	0.000102987	8.57877e-05	7.20303e-05	6.19216e-05	5.56644e-05	5.34428e-05	5.54079e-05	6.16635e-05	7.22533e-05	8.71497e-05	0.000106245	0.000129343	0.000156161	0.00018632	0.000219357	0.000254726	0.000291806	0.000329918	0.000368333	0.000406295	0.000443035	0.00047779	0.000509826	0.000538456	0.000563054	0.000583081	0.000598091	0.000607751	0.000611845	0.000610281	0.000603098	0.000590458	0.000572647	0.000550063	0.000523206
0.169643	0.169643	0.000533867	0.000483083	0.000436081	0.000392597	0.000352358	0.000315099	0.000280575	0.000248581	0.000218957	0.0001916	0.000166464	0.000143569	0.000122993	0.000104868	8.93744e-05	7.67293e-05	6.71733e-05	6.09566e-05	5.83238e-05	5.9498e-05	6.46648e-05	7.3958e-05	8.74456e-05	0.000105118	0.000126881	0.000152545	0.000181827	0.000214346	0.00024963	0.000287122	0.000326187	0.000366129	0.000406205	0.00044564	0.00048365	0.00051946	0.000552322	0.00058154	0.000606485	0.000626613	0.00064148	0.000650756	0.000654234	0.000651832	0.0006436	0.000629717	0.000610485	0.000586321
0.178571	0.178571	0.000451196	0.000408757	0.000370004	0.000334609	0.000302234	0.000272544	0.000245226	0.000220007	0.000196666	0.000175043	0.000155046	0.000136656	0.000119925	0.000104974	9.19857e-05	8.11926e-05	7.28676e-05	6.73074e-05	6.48173e-05	6.56939e-05	7.02081e-05	7.85881e-05	9.10036e-05	0.000107552	0.000128246	0.000153006	0.00018165	0.000213895	0.000249358	0.000287554	0.000327911	0.000369777	0.000412434	0.000455117	0.000497029	0.000537362	0.00057532	0.000610137	0.000641098	0.000667562	0.000688973	0.00070488	0.000714949	0.000718969	0.000716863	0.000708685	0.000694619	0.000674976
0.1875	0.1875	0.00036015	0.000326194	0.000295887	0.000268841	0.000244651	0.000222914	0.000203246	0.000185304	0.0001688	0.000153513	0.000139296	0.000126086	0.000113902	0.000102844	9.30872e-05	8.48743e-05	7.85017e-05	7.4306e-05	7.26471e-05	7.38903e-05	7.83881e-05	8.6461e-05	9.83802e-05	0.000114351	0.000134496	0.000158848	0.000187335	0.000219778	0.000255889	0.000295268	0.000337413	0.000381729	0.000427533	0.000474079	0.000520567	0.000566168	0.000610041	0.000651359	0.000689326	0.000723203	0.000752323	0.000776112	0.000794102	0.000805949	0.000811432	0.000810469	0.000803111	0.000789543
0.196429	0.196429	0.000269529	0.000243032	0.00022027	0.000200803	0.000184168	0.000169893	0.000157528	0.000146659	0.000136926	0.00012804	0.000119795	0.000112071	0.000104843	9.81787e-05	9.22341e-05	8.72465e-05	8.35229e-05	8.14261e-05	8.13575e-05	8.37394e-05	8.89944e-05	9.75262e-05	0.000109699	0.000125819	0.000146118	0.000170735	0.000199709	0.000232965	0.000270315	0.000311448	0.00035594	0.000403256	0.000452762	0.000503735	0.000555383	0.000606864	0.000657303	0.000705816	0.000751535	0.000793627	0.000831316	0.000863907	0.000890799	0.000911505	0.000925662	0.00093304	0.000933546	0.00092723
0.205357	0.205357	0.000189314	0.00016801	0.000150715	0.000136952	0.00012621	0.00011796	0.000111686	0.000106904	0.000103181	0.000100156	9.75493e-05	9.51759e-05	9.29516e-05	9.08946e-05	8.91233e-05	8.78508e-05	8.73744e-05	8.80624e-05	9.03377e-05	9.46595e-05	0.000101502	0.000111335	0.0001246	0.000141692	0.000162935	0.000188571	0.000218739	0.000253469	0.000292665	0.000336109	0.000383456	0.000434237	0.00048787	0.000543667	0.000600851	0.000658575	0.00071594	0.000772017	0.000825871	0.000876585	0.000923284	0.000965155	0.00100147	0.0010316	0.00105504	0.00107141	0.00108047	0.00108212
0.214286	0.214286	0.000130061	0.000110444	9.5357e-05	8.43099e-05	7.6758e-05	7.21293e-05	6.98495e-05	6.93663e-05	7.01721e-05	7.18242e-05	7.39617e-05	7.63187e-05	7.87338e-05	8.1155e-05	8.36397e-05	8.63516e-05	8.95516e-05	9.35867e-05	9.88736e-05	0.000105882	0.000115111	0.000127071	0.000142259	0.000161134	0.000184102	0.000211485	0.000243515	0.000280311	0.000321868	0.000368055	0.000418604	0.000473117	0.000531067	0.000591808	0.000654587	0.000718563	0.000782822	0.000846404	0.00090832	0.000967583	0.00102323	0.00107433	0.00112005	0.00115963	0.00119243	0.00121791	0.0012357	0.00124555
0.223214	0.223214	0.000102211	7.96115e-05	6.23684e-05	5.00017e-05	4.19573e-05	3.76332e-05	3.64068e-05	3.76616e-05	4.08123e-05	4.53287e-05	5.0755e-05	5.67272e-05	6.29856e-05	6.93827e-05	7.58871e-05	8.25821e-05	8.96605e-05	9.74141e-05	0.00010622	0.000116524	0.000128818	0.000143622	0.000161458	0.000182826	0.000208181	0.000237913	0.000272322	0.000311606	0.000355841	0.000404974	0.000458814	0.000517031	0.000579159	0.000644598	0.000712631	0.000782434	0.000853092	0.000923628	0.000993017	0.00106022	0.00112418	0.00118392	0.00123847	0.00128695	0.00132861	0.00136278	0.00138895	0.00140673
0.232143	0.232143	0.000115345	8.40967e-05	5.93784e-05	4.07529e-05	2.76806e-05	1.95471e-05	1.56924e-05	1.54397e-05	1.81242e-05	2.31191e-05	2.98598e-05	3.78645e-05	4.67503e-05	5.6246e-05	6.61987e-05	7.65769e-05	8.74677e-05	9.90693e-05	0.00011168	0.000125683	0.000141525	0.000159699	0.000180716	0.000205085	0.000233285	0.000265743	0.000302812	0.000344747	0.000391692	0.000443664	0.000500544	0.000562071	0.000627842	0.000697313	0.000769809	0.000844537	0.000920602	0.000997022	0.00107276	0.00114673	0.00121785	0.00128504	0.00134727	0.00140358	0.00145307	0.00149499	0.00152869	0.00155367
0.241071	0.241071	0.000177457	0.000131129	9.28866e-05	6.23685e-05	3.90752e-05	2.23986e-05	1.16523e-05	6.10366e-06	5.00486e-06	7.62319e-06	1.3269e-05	2.13207e-05	3.12454e-05	4.26164e-05	5.51243e-05	6.85839e-05	8.2936e-05	9.82435e-05	0.000114683	0.000132531	0.000152149	0.000173962	0.000198433	0.000226044	0.000257266	0.000292538	0.000332236	0.000376659	0.000426003	0.000480345	0.000539632	0.000603671	0.000672126	0.000744518	0.000820226	0.000898504	0.000978491	0.00105923	0.00113968	0.00121875	0.00129533	0.00136831	0.00143658	0.00149912	0.00155495	0.00160322	0.00164318	0.00167423
0.25	0.25	0.000294273	0.000225972	0.000167712	0.000119241	8.01251e-05	4.97817e-05	2.75086e-05	1.25202e-05	3.98144e-06	1.04259e-06	2.87128e-06	8.68248e-06	1.77647e-05	2.95021e-05	4.33912e-05	5.9053e-05	7.62395e-05	9.48338e-05	0.000114846	0.000136404	0.000159738	0.000185162	0.000213056	0.000243836	0.000277935	0.00031577	0.000357724	0.000404115	0.000455176	0.000511037	0.000571706	0.000637059	0.000706831	0.000780615	0.00085786	0.000937884	0.00101988	0.00110293	0.00118603	0.0012681	0.00134804	0.00142471	0.00149699	0.0015638	0.00162411	0.001677	0.00172165	0.00175735
0.258929	0.258929	0.000468694	0.000371408	0.00028652	0.000213919	0.000153263	0.00010401	6.54504e-05	3.67472e-05	1.69728e-05	5.1474e-06	2.77107e-07	1.38884e-06	7.56253e-06	1.7959e-05	3.18431e-05	4.86014e-05	6.77539e-05	8.89606e-05	0.000112021	0.000136869	0.000163562	0.000192265	0.000223232	0.000256781	0.000293274	0.000333082	0.000376568	0.000424053	0.000475796	0.00053197	0.000592639	0.000657752	0.00072712	0.00080042	0.000877186	0.000956816	0.00103858	0.00112162	0.001205	0.00128769	0.0013686	0.00144662	0.00152062	0.0015895	0.00165223	0.00170781	0.00175538	0.00179417
0.267857	0.267857	0.000700379	0.000567352	0.000449467	0.000346783	0.000259069	0.000185837	0.000126378	7.98014e-05	4.50793e-05	2.10881e-05	6.65243e-06	5.86098e-07	1.73077e-06	8.99052e-06	2.13617e-05	3.79571e-05	5.80248e-05	8.09594e-05	0.000106309	0.000133772	0.000163193	0.000194552	0.000227941	0.00026355	0.000301639	0.000342513	0.000386493	0.00043389	0.000484977	0.000539963	0.000598973	0.000662026	0.000729022	0.000799731	0.000873788	0.00095069	0.0010298	0.00111037	0.00119153	0.00127233	0.00135172	0.00142865	0.00150203	0.00157075	0.00163377	0.0016901	0.00173883	0.00177916
0.276786	0.276786	0.000985531	0.000810641	0.000653994	0.00051584	0.000396074	0.000294271	0.000209724	0.000141487	8.84207e-05	4.92427e-05	2.25761e-05	6.99695e-06	1.08049e-06	3.44258e-06	1.27772e-05	2.78881e-05	4.77143e-05	7.13486e-05	9.805e-05	0.000127248	0.00015854	0.000191687	0.000226592	0.000263291	0.00030192	0.000342697	0.00038589	0.000431786	0.000480667	0.000532778	0.000588302	0.000647339	0.000709886	0.000775819	0.00084489	0.000916715	0.00099078	0.00106644	0.00114295	0.00121943	0.00129494	0.00136849	0.00143904	0.00150552	0.00156691	0.00162222	0.00167052	0.001711
0.285714	0.285714	0.00131689	0.00109502	0.000894797	0.000716681	0.000560702	0.000426502	0.000313373	0.000220306	0.000146039	8.91154e-05	4.79359e-05	2.08165e-05	6.04021e-06	1.90691e-06	6.7791e-06	1.91213e-05	3.75333e-05	6.0776e-05	8.77904e-05	0.000117708	0.000149855	0.000183747	0.00021908	0.000255713	0.000293648	0.000333002	0.00037398	0.000416843	0.00046188	0.000509372	0.000559569	0.000612658	0.000668743	0.000727822	0.000789778	0.000854365	0.000921207	0.000989796	0.0010595	0.00112958	0.0011992	0.00126744	0.00133333	0.00139588	0.00145409	0.00150699	0.00155366	0.00159325
0.294643	0.294643	0.00168397	0.00141132	0.00116397	0.000942596	0.000747356	0.000577959	0.000433689	0.000313462	0.000215882	0.000139299	8.18767e-05	4.1648e-05	1.65827e-05	4.64238e-06	3.83517e-06	1.22637e-05	2.81663e-05	4.99508e-05	7.62206e-05	0.000105791	0.000137699	0.000171205	0.000205783	0.000241109	0.000277041	0.000313594	0.000350908	0.000389221	0.000428831	0.000470066	0.000513246	0.000558659	0.000606526	0.000656984	0.000710059	0.000765658	0.000823559	0.000883404	0.000944708	0.00100686	0.00106914	0.00113074	0.00119077	0.0012483	0.00130239	0.00135207	0.00139645	0.00143467
0.303571	0.303571	0.00207348	0.00174786	0.00145136	0.00118486	0.000948652	0.000742496	0.000565656	0.000416962	0.000294867	0.000197513	0.000122808	6.84869e-05	3.21899e-05	1.15244e-05	4.12938e-06	7.73197e-06	2.0197e-05	3.95688e-05	6.41042e-05	9.22962e-05	0.000122889	0.000154882	0.000187529	0.000220325	0.000252989	0.000285437	0.000317753	0.00035016	0.000382976	0.000416584	0.00045139	0.000487792	0.000526144	0.00056673	0.000609734	0.000655229	0.000703154	0.000753314	0.000805375	0.000858865	0.00091319	0.000967644	0.00102143	0.00107368	0.0011235	0.00116995	0.00121212	0.00124915
0.3125	0.3125	0.00247	0.00209101	0.00174504	0.00143317	0.00115579	0.0009127	0.000703137	0.000525821	0.000379039	0.000260712	0.000168476	9.97596e-05	5.18622e-05	2.20298e-05	7.52661e-06	5.70133e-06	1.40446e-05	3.02389e-05	5.21987e-05	7.81006e-05	0.000106404	0.000135859	0.000165511	0.000194686	0.000222977	0.000250218	0.000276456	0.000301908	0.000326934	0.000351984	0.000377565	0.0004042	0.000432387	0.000462567	0.000495092	0.000530204	0.000568012	0.000608484	0.000651434	0.000696532	0.000743301	0.000791134	0.000839313	0.000887027	0.000933398	0.000977512	0.00101844	0.00105529
0.321429	0.321429	0.00285678	0.00242593	0.00203199	0.00167619	0.00135903	0.00108032	0.000839224	0.00063435	0.000463802	0.000325266	0.0002161	0.000133417	7.4176e-05	3.52617e-05	1.35698e-05	6.07884e-06	9.91728e-06	2.24206e-05	4.11786e-05	6.40714e-05	8.92952e-05	0.000115376	0.000141172	0.000165867	0.000188955	0.000210213	0.000229669	0.000247566	0.00026432	0.000280471	0.000296643	0.000313495	0.000331682	0.000351809	0.000374399	0.000399866	0.000428484	0.000460375	0.000495498	0.000533642	0.000574435	0.00061735	0.000661725	0.000706777	0.000751636	0.000795366	0.000837003	0.000875579
0.330357	0.330357	0.00321665	0.00273738	0.0022988	0.00190226	0.00154831	0.00123675	0.000966666	0.000736521	0.000544221	0.00038721	0.000262563	0.000167081	9.73857e-05	5.00154e-05	2.15126e-05	8.50711e-06	7.79022e-06	1.63791e-05	3.15704e-05	5.09819e-05	7.25825e-05	9.47092e-05	0.000116073	0.000135751	0.000153173	0.000168093	0.000180556	0.000190856	0.000199491	0.000207114	0.000214483	0.000222409	0.000231707	0.000243153	0.00025744	0.000275143	0.000296691	0.000322346	0.000352186	0.000386098	0.000423784	0.000464766	0.000508398	0.000553894	0.000600347	0.000646764	0.000692098	0.000735278
0.339286	0.339286	0.00353307	0.00301068	0.00253252	0.00210005	0.00171383	0.0013736	0.00107835	0.000826375	0.000615368	0.000442527	0.000304648	0.000198227	0.000119567	6.48808e-05	3.03866e-05	1.23992e-05	7.41131e-06	1.21641e-05	2.37067e-05	3.94421e-05	5.71611e-05	7.50614e-05	9.17547e-05	0.000106261	0.000117991	0.000126718	0.000132542	0.000135841	0.000137229	0.000137492	0.000137541	0.000138348	0.000140898	0.000146132	0.000154904	0.000167939	0.000185799	0.000208856	0.000237277	0.000271009	0.000309786	0.000353131	0.000400371	0.000450659	0.000503005	0.000556302	0.000609368	0.000660979
0.348214	0.348214	0.00379104	0.00323251	0.00272145	0.00225935	0.00184674	0.00148328	0.00116781	0.000898456	0.000672692	0.000487465	0.000339298	0.000224403	0.000138789	7.83757e-05	3.90985e-05	1.70032e-05	8.33519e-06	9.61541e-06	1.77039e-05	2.98497e-05	4.37266e-05	5.74546e-05	6.96062e-05	7.92007e-05	8.56841e-05	8.88987e-05	8.90425e-05	8.66198e-05	8.23867e-05	7.72907e-05	7.24094e-05	6.88878e-05	6.78781e-05	7.04819e-05	7.76982e-05	9.03774e-05	0.000109183	0.000134562	0.000166725	0.00020563	0.000250989	0.000302268	0.000358703	0.000419327	0.000482997	0.000548432	0.000614251	0.000679013
0.357143	0.357143	0.00397808	0.00339183	0.00285588	0.00237169	0.00193971	0.00155948	0.00122968	0.000948227	0.000712381	0.000518844	0.000363885	0.000243452	0.000153299	8.90974e-05	4.65495e-05	2.14909e-05	9.98327e-06	8.39475e-06	1.34669e-05	2.23667e-05	3.27236e-05	4.26506e-05	5.07501e-05	5.61057e-05	5.82596e-05	5.71777e-05	5.32051e-05	4.70109e-05	3.95281e-05	3.18875e-05	2.53496e-05	2.1236e-05	2.08629e-05	2.54779e-05	3.62022e-05	5.39804e-05	7.95382e-05	0.000113349	0.000155612	0.000206238	0.000264849	0.000330783	0.000403117	0.000480686	0.000562121	0.000645891	0.000730341	0.000813748
0.366071	0.366071	0.00408497	0.00348054	0.00292875	0.00243095	0.00198748	0.0015977	0.00126012	0.000972436	0.00073169	0.000534352	0.000376458	0.000253731	0.000161713	9.58809e-05	5.17664e-05	2.50634e-05	1.17241e-05	8.04171e-06	1.07199e-05	1.69251e-05	2.43232e-05	3.10994e-05	3.59616e-05	3.81288e-05	3.73042e-05	3.3636e-05	2.7666e-05	2.02696e-05	1.25886e-05	5.95849e-06	1.8342e-06	1.7148e-06	7.07079e-06	1.92755e-05	3.95423e-05	6.88704e-05	0.000107999	0.000157371	0.000217111	0.000287011	0.000366528	0.000454797	0.000550648	0.000652638	0.000759089	0.000868136	0.000977773	0.00108591
0.375	0.375	0.00410639	0.00349407	0.00293615	0.00243382	0.00198724	0.00159559	0.00125715	0.000969419	0.000729206	0.000532774	0.000375958	0.0002543	0.00016318	9.79464e-05	5.40304e-05	2.70618e-05	1.29657e-05	8.04715e-06	9.05975e-06	1.32579e-05	1.8431e-05	2.29209e-05	2.56209e-05	2.59598e-05	2.38691e-05	1.97381e-05	1.43557e-05	8.84374e-06	4.58216e-06	3.13006e-06	6.14386e-06	1.52959e-05	3.21957e-05	5.83159e-05	9.49253e-05	0.00014303	0.000203327	0.000276166	0.000361524	0.000458996	0.000567793	0.000686759	0.000814392	0.000948879	0.00108815	0.0012299	0.00137172	0.00151105
0.383929	0.383929	0.00404123	0.00343166	0.0028776	0.00238004	0.00193891	0.00155317	0.00122087	0.000939282	0.00070502	0.000514158	0.000362367	0.000245059	0.000157516	9.50233e-05	5.29921e-05	2.70722e-05	1.32509e-05	7.93635e-06	8.02562e-06	1.09535e-05	1.47237e-05	1.79209e-05	1.97058e-05	1.97912e-05	1.84044e-05	1.62333e-05	1.4362e-05	1.41958e-05	1.7379e-05	2.57083e-05	4.10443e-05	6.52231e-05	9.99722e-05	0.000146831	0.000207082	0.000281684	0.000371232	0.000475908	0.000595469	0.00072923	0.00087607	0.00103445	0.00120244	0.00137778	0.00155789	0.00173999	0.00192111	0.0020982
0.392857	0.392857	0.00389275	0.00329649	0.00275617	0.00227251	0.00184519	0.00147291	0.00115349	0.000883975	0.000660803	0.000479887	0.000336787	0.000226835	0.000145284	8.7434e-05	4.87574e-05	2.50131e-05	1.23425e-05	7.35221e-06	7.1773e-06	9.52676e-06	1.2709e-05	1.5638e-05	1.78212e-05	1.93286e-05	2.07465e-05	2.31162e-05	2.78606e-05	3.67009e-05	5.15669e-05	7.45019e-05	0.000107568	0.000152749	0.000211866	0.000286488	0.00037786	0.000486842	0.000613855	0.000758848	0.000921273	0.00110008	0.00129373	0.00150022	0.00171709	0.00194153	0.0021704	0.0024003	0.00262769	0.0028489
0.401786	0.401786	0.00366838	0.0030955	0.00257829	0.00211714	0.00171145	0.00135963	0.00105927	0.000807224	0.000599749	0.00043265	0.00030142	0.000201378	0.000127817	7.61287e-05	4.1935e-05	2.11928e-05	1.02911e-05	6.12849e-06	6.17211e-06	8.49639e-06	1.1802e-05	1.54143e-05	1.92631e-05	2.38428e-05	3.01572e-05	3.96493e-05	5.41182e-05	7.56278e-05	0.000106408	0.000148751	0.000204913	0.000277007	0.000366913	0.00047619	0.000605998	0.000757034	0.000929483	0.00112298	0.0013366	0.00156885	0.00181768	0.00208052	0.00235432	0.00263564	0.00292067	0.00320533	0.00348541	0.00375659
0.410714	0.410714	0.00337929	0.00283902	0.00235341	0.00192253	0.00154542	0.00122023	0.000944309	0.000714327	0.000526414	0.0003763	0.000259468	0.000171287	0.000107162	6.26605e-05	3.36349e-05	1.63298e-05	7.47224e-06	4.34345e-06	4.83131e-06	7.46161e-06	1.14085e-05	1.6484e-05	2.3108e-05	3.2259e-05	4.54088e-05	6.44421e-05	9.15644e-05	0.000129201	0.000179889	0.000246168	0.000330472	0.000435019	0.000561716	0.000712066	0.000887092	0.00108727	0.00131248	0.00156198	0.00183438	0.00212767	0.00243922	0.00276581	0.00310373	0.0034488	0.00379648	0.00414199	0.00448033	0.00480648
0.419643	0.419643	0.00303975	0.00254012	0.00209344	0.0016994	0.00135672	0.00106325	0.000816113	0.000611828	0.000446428	0.000315621	0.000214933	0.000139853	8.59696e-05	4.91017e-05	2.54163e-05	1.15293e-05	4.59006e-06	2.34611e-06	3.18711e-06	6.16722e-06	1.10057e-05	1.80667e-05	2.83177e-05	4.32708e-05	6.49058e-05	9.55796e-05	0.000137925	0.000194737	0.000268864	0.00036308	0.000479977	0.000621851	0.000790599	0.000987622	0.00121375	0.00146919	0.00175346	0.00206536	0.00240298	0.00276372	0.00314428	0.00354076	0.00394869	0.00436311	0.00477871	0.00518988	0.00559085	0.00597583
0.428571	0.428571	0.00266623	0.00221381	0.00181198	0.00146	0.00115625	0.00089833	0.000683145	0.000507079	0.000366119	0.000255997	0.000172345	0.000110832	6.73018e-05	3.79001e-05	1.91828e-05	8.21374e-06	2.64029e-06	7.49757e-07	1.50356e-06	4.54948e-06	1.02115e-05	1.9458e-05	3.38499e-05	5.54691e-05	8.68317e-05	0.000130786	0.000190402	0.000268847	0.000369269	0.000494663	0.000647756	0.000830887	0.00104591	0.00129407	0.00157597	0.00189149	0.00223971	0.00261894	0.00302669	0.0034597	0.00391398	0.00438485	0.00486704	0.00535479	0.00584193	0.00632204	0.00678852	0.00723479
0.4375	0.4375	0.0022764	0.00187614	0.00152346	0.00121723	0.000955496	0.000735582	0.000554231	0.00040773	0.000292056	0.00020302	0.000136415	8.81531e-05	5.4398e-05	3.16865e-05	1.70318e-05	8.01159e-06	2.83531e-06	3.9061e-07	2.66941e-07	2.75654e-06	8.8327e-06	2.01062e-05	3.8761e-05	6.74722e-05	0.000109307	0.000167611	0.00024589	0.000347676	0.0004764	0.000635256	0.000827076	0.00105421	0.00131842	0.00162079	0.00196162	0.0023404	0.00275577	0.00320549	0.00368643	0.00419465	0.00472539	0.0052732	0.00583197	0.00639509	0.00695554	0.00750603	0.00803915	0.00854751
0.446429	0.446429	0.00188806	0.00154314	0.00124225	0.000983867	0.000765705	0.000584865	0.000437942	0.00032117	0.000230563	0.00016206	0.000111669	7.56017e-05	5.03987e-05	3.30454e-05	2.10676e-05	1.26101e-05	6.4942e-06	2.25321e-06	1.44772e-07	1.13988e-06	6.88902e-06	1.96664e-05	4.22936e-05	7.80457e-05	0.000130541	0.000203617	0.000301202	0.000427174	0.000585223	0.000778715	0.00101056	0.00128307	0.00159791	0.00195591	0.00235707	0.00280047	0.00328425	0.00380557	0.00436067	0.00494488	0.00555267	0.00617778	0.00681326	0.00745165	0.00808506	0.00870536	0.00930434	0.0098738
0.455357	0.455357	0.00151803	0.00122987	0.00098172	0.000771679	0.000597176	0.000455108	0.000341965	0.000253968	0.000187214	0.000137819	0.000102054	7.64767e-05	5.80544e-05	4.42663e-05	3.31927e-05	2.35839e-05	1.49066e-05	7.36786e-06	1.91588e-06	2.16548e-07	4.60731e-06	1.80291e-05	4.39383e-05	8.62006e-05	0.000148971	0.000236559	0.000353292	0.000503365	0.000690699	0.000918796	0.0011906	0.00150839	0.00187364	0.00228695	0.00274797	0.00325534	0.00380667	0.00439853	0.0050265	0.00568517	0.00636826	0.00706869	0.00777869	0.00848995	0.00919377	0.00988119	0.0105432	0.0111709
0.464286	0.464286	0.0011812	0.000949469	0.000753381	0.000590676	0.000458529	0.000353673	0.000272532	0.000211359	0.000166379	0.000133925	0.000110574	9.32708e-05	7.94436e-05	6.70977e-05	5.48955e-05	4.22141e-05	2.91816e-05	1.66887e-05	6.37736e-06	6.05364e-07	2.38798e-06	1.53179e-05	4.34656e-05	9.12627e-05	0.000163371	0.00026454	0.000399459	0.000572607	0.000788094	0.00104952	0.00135985	0.00172126	0.00213504	0.00260151	0.00311996	0.00368858	0.00430444	0.00496353	0.00566075	0.00639001	0.00714425	0.00791563	0.00869559	0.00947502	0.0102444	0.0109941	0.0117143	0.0123954
0.473214	0.473214	0.000889582	0.00071237	0.00056618	0.000448442	0.000356114	0.00028581	0.000233933	0.000196809	0.000170828	0.00015258	0.00013898	0.000127391	0.000115723	0.000102525	8.70523e-05	6.9314e-05	5.00964e-05	3.09642e-05	1.42373e-05	2.94309e-06	7.46462e-07	1.18586e-05	4.09265e-05	9.29064e-05	0.000172923	0.000286122	0.00043751	0.000631801	0.000873258	0.00116555	0.00151159	0.00191345	0.00237221	0.00288791	0.00345944	0.00408456	0.0047598	0.00548059	0.00624119	0.00703482	0.00785375	0.00868938	0.00953244	0.0103731	0.0112011	0.0120061	0.0127777	0.0135057
0.482143	0.482143	0.000651701	0.000525684	0.000425941	0.000349639	0.000293568	0.000254269	0.000228164	0.000211693	0.000201448	0.000194304	0.000187539	0.000178948	0.000166934	0.000150592	0.000129766	0.00010508	7.79584e-05	5.06126e-05	2.60044e-05	7.78959e-06	2.36348e-07	8.12359e-06	3.6621e-05	9.11536e-05	0.000177253	0.000300403	0.000465875	0.000678568	0.00094285	0.00126241	0.0016401	0.00207784	0.0025765	0.0031358	0.00375427	0.00442922	0.00515671	0.0059316	0.00674757	0.00759722	0.00847218	0.00936322	0.0102604	0.0111532	0.0120309	0.0128823	0.0136967	0.0144632
0.491071	0.491071	0.000472159	0.000392842	0.000335047	0.000295733	0.000271572	0.000259078	0.000254736	0.000255134	0.000257095	0.000257801	0.000254904	0.000246636	0.000231891	0.000210295	0.000182254	0.000148981	0.000112499	7.5617e-05	4.18863e-05	1.55324e-05	1.36301e-06	4.6582e-06	3.10418e-05	8.63383e-05	0.000176419	0.000307039	0.000483674	0.000711353	0.000994497	0.00133677	0.00174095	0.00220877	0.00274087	0.00333667	0.00399435	0.0047108	0.00548162	0.00630118	0.00716264	0.00805806	0.0089785	0.00991418	0.0108546	0.0117888	0.0127053	0.0135928	0.0144398	0.0152352
0.5	0.5	0.000351497	0.000313484	0.000292361	0.000284935	0.000287814	0.000297529	0.000310667	0.000323997	0.000334593	0.000339954	0.000338112	0.000327726	0.00030816	0.000279544	0.00024281	0.000199711	0.00015281	0.000105452	6.17101e-05	2.63021e-05	4.49782e-06	1.99756e-06	2.4798e-05	7.90434e-05	0.000170866	0.000306222	0.000490722	0.000729465	0.00102688	0.00138657	0.00181117	0.00230227	0.00286024	0.00348423	0.00417207	0.00492029	0.00572408	0.00657739	0.00747292	0.00840229	0.00935611	0.0103241	0.0112955	0.0122586	0.013202	0.0141136	0.0149819	0.0157955
0.508929	0.508929	0.000286341	0.000283624	0.000293402	0.000312387	0.000337174	0.00036436	0.000390665	0.000413063	0.000428893	0.000435974	0.000432709	0.000418162	0.000392139	0.000355229	0.000308837	0.000255193	0.000197332	0.000139056	8.48737e-05	3.99097e-05	9.80376e-06	5.84682e-07	1.85307e-05	7.00169e-05	0.000161353	0.000298617	0.000487483	0.000733062	0.00103973	0.001411	0.00184937	0.00235621	0.00293168	0.00357465	0.00428265	0.00505188	0.00587722	0.00675223	0.0076693	0.00861967	0.00959362	0.0105806	0.0115694	0.0125482	0.0135053	0.0144284	0.0153058	0.016126
0.517857	0.517857	0.000269824	0.000296073	0.000330761	0.00037057	0.00041213	0.000452141	0.000487488	0.000515366	0.000533386	0.000539681	0.000533001	0.00051279	0.000479247	0.000433368	0.000376965	0.000312671	0.000243909	0.000174849	0.00011034	5.58146e-05	1.71821e-05	6.99483e-07	1.28282e-05	6.00795e-05	0.000148852	0.000285263	0.000474982	0.000723065	0.0010338	0.00141056	0.00185568	0.00237033	0.00295444	0.00360664	0.00432422	0.00510311	0.00593791	0.00682194	0.00774732	0.00870509	0.00968528	0.0106772	0.0116694	0.0126501	0.0136072	0.0145287	0.0154026	0.0162176
0.526786	0.526786	0.000292252	0.000341088	0.000394742	0.000449921	0.000503337	0.000551828	0.000592469	0.000622684	0.000640353	0.00064391	0.000632425	0.000605676	0.000564204	0.000509346	0.000443248	0.000368859	0.000289901	0.000210811	0.000136676	7.31309e-05	2.62485e-05	2.40817e-06	8.15216e-06	5.00308e-05	0.000134441	0.000267458	0.000454675	0.000701037	0.00101069	0.00138685	0.00183165	0.00234608	0.00292986	0.00358142	0.00429782	0.00507482	0.00590682	0.00678699	0.0077073	0.00865868	0.00963109	0.0106137	0.0115952	0.0125638	0.0135074	0.0144141	0.0152721	0.0160701
0.535714	0.535714	0.000341967	0.00040721	0.00047416	0.000539597	0.000600361	0.000653456	0.000696162	0.000726139	0.000741525	0.000741028	0.000724005	0.000690518	0.000641391	0.000578228	0.000503426	0.000420162	0.000332354	0.000244607	0.000162138	9.06747e-05	3.63437e-05	5.5402e-06	4.78452e-06	4.0569e-05	0.000119199	0.00024663	0.000428309	0.000669014	0.000972711	0.00134242	0.00178009	0.00228651	0.00286122	0.00350247	0.00420719	0.00497099	0.0057882	0.00665192	0.00755409	0.00848564	0.00943659	0.0103963	0.0113534	0.0122963	0.0132133	0.0140925	0.0149226	0.0156925
0.544643	0.544643	0.000406337	0.000482218	0.000557254	0.000628351	0.000692507	0.000746918	0.000789077	0.000816878	0.000828702	0.000823503	0.000800877	0.000761121	0.000705271	0.000635125	0.000553245	0.000462938	0.000368223	0.000273765	0.000184804	0.000107051	4.65803e-05	9.69712e-06	2.79948e-06	3.22283e-05	0.000104113	0.000224213	0.000397765	0.000629331	0.00092266	0.00128056	0.00170477	0.00219591	0.00275336	0.00337524	0.0040584	0.00479838	0.00558951	0.00642493	0.00729666	0.00819576	0.00911246	0.0100363	0.0109562	0.011861	0.0127391	0.0135793	0.0143704	0.0151019
0.553571	0.553571	0.000472807	0.000554132	0.000632653	0.000705438	0.000769675	0.000822769	0.000862431	0.000886779	0.000894414	0.000884502	0.000856836	0.000811886	0.000750834	0.000675591	0.000588798	0.000493802	0.000394622	0.00029588	0.000202735	0.000120778	5.59252e-05	1.42943e-05	2.06663e-06	2.53441e-05	9.00011e-05	0.000201534	0.000364912	0.000584437	0.000863609	0.001205	0.00161017	0.00207955	0.0026124	0.00320676	0.00385943	0.004566	0.00532086	0.00611728	0.00694749	0.0078028	0.00867372	0.00955015	0.0104215	0.0112769	0.0121054	0.0128961	0.0136386	0.0143228
0.5625	0.5625	0.00052993	0.000612198	0.000690298	0.000761497	0.000823193	0.000873009	0.000908876	0.00092912	0.000932539	0.000918474	0.000886864	0.000838295	0.000774028	0.000696011	0.000606879	0.000509932	0.00040909	0.000308842	0.000214165	0.000130432	6.33087e-05	1.86331e-05	2.28435e-06	2.00476e-05	7.74726e-05	0.000179732	0.00033148	0.000536721	0.000798681	0.0011197	0.00150113	0.00194325	0.00244524	0.00300509	0.00361963	0.00428454	0.00499437	0.00574262	0.0065218	0.00732358	0.0081389	0.00895811	0.00977114	0.0105677	0.0113375	0.0120702	0.012756	0.0133855
0.571429	0.571429	0.000568295	0.000647766	0.000722282	0.000789334	0.000846548	0.000891769	0.000923141	0.000939183	0.000938861	0.000921653	0.000887599	0.000837344	0.00077216	0.000693964	0.000605307	0.000509357	0.000409855	0.000311063	0.000217692	0.000134813	6.77548e-05	2.19962e-05	3.04084e-06	1.62899e-05	6.691e-05	0.0001597	0.00029896	0.000488369	0.000730864	0.00102854	0.00138256	0.00179308	0.00225919	0.00277891	0.00334916	0.00396575	0.00462347	0.00531612	0.00603661	0.00677706	0.0075289	0.00828308	0.00903015	0.00976047	0.0104644	0.0111324	0.0117554	0.0123246
0.580357	0.580357	0.000581288	0.000655003	0.00072351	0.000784544	0.000835967	0.000875848	0.000902531	0.000914712	0.000911496	0.000892463	0.000857707	0.000807879	0.000744208	0.000668511	0.00058319	0.000491206	0.000396049	0.000301679	0.000212467	0.000133104	6.85169e-05	2.37583e-05	3.89599e-06	1.38933e-05	5.84871e-05	0.000142065	0.000268543	0.000441255	0.00066284	0.000935149	0.00125917	0.00163494	0.00206153	0.002537	0.00305839	0.00362173	0.00422212	0.00485372	0.0055099	0.0061833	0.00686598	0.00754949	0.00822513	0.00888398	0.00951717	0.010116	0.010672	0.0111775
0.589286	0.589286	0.000565626	0.000631385	0.000692156	0.000745926	0.000790798	0.00082506	0.000847247	0.000856209	0.000851166	0.000831763	0.000798111	0.000750821	0.000691028	0.000620396	0.000541118	0.000455891	0.00036789	0.000280717	0.000198338	0.000125012	6.52069e-05	2.34991e-05	4.47524e-06	1.26213e-05	5.22116e-05	0.000127196	0.00024109	0.000396869	0.000596874	0.000842718	0.00113522	0.00147434	0.00185914	0.00228776	0.0027574	0.00326439	0.00380413	0.00437125	0.00495962	0.00556248	0.00617253	0.00678205	0.00738309	0.00796754	0.00852733	0.0090546	0.0095418	0.00998188
0.598214	0.598214	0.000521613	0.000577921	0.00062985	0.000675644	0.000713648	0.000742358	0.000760489	0.000767025	0.000761278	0.000742929	0.000712071	0.000669241	0.000615435	0.000552124	0.000481246	0.000405192	0.000326775	0.000249191	0.000175964	0.000110879	5.79029e-05	2.11062e-05	4.56403e-06	1.22607e-05	4.79885e-05	0.000115247	0.000217141	0.000356291	0.000534739	0.000753874	0.00101437	0.00131611	0.00165819	0.00203885	0.00245552	0.00290481	0.00338251	0.00388374	0.00440292	0.00493391	0.00547012	0.00600458	0.00653014	0.00703951	0.0075255	0.00798107	0.00839954	0.0087747
0.607143	0.607143	0.000453108	0.000499093	0.000541599	0.000579132	0.000610268	0.000633708	0.000648328	0.000653234	0.000647804	0.000631736	0.000605079	0.000568265	0.000522127	0.000467909	0.000407266	0.00034225	0.000275287	0.00020914	0.000146861	9.1737e-05	4.72208e-05	1.68551e-05	4.19127e-06	1.27025e-05	4.56941e-05	0.000106213	0.00019696	0.000320202	0.000477699	0.000670626	0.000899524	0.00116424	0.00146391	0.00179691	0.00216092	0.00255284	0.00296892	0.00340475	0.00385534	0.00431522	0.0047785	0.00523899	0.00569034	0.00612612	0.00653998	0.00692574	0.00727757	0.00759007
0.616071	0.616071	0.000367197	0.000402505	0.000435429	0.000464723	0.000489191	0.000507724	0.000519353	0.000523285	0.000518955	0.000506055	0.000484577	0.000454829	0.000417464	0.000373484	0.000324245	0.000271446	0.000217111	0.000163559	0.000113367	6.93167e-05	3.43404e-05	1.14549e-05	3.69006e-06	1.40133e-05	4.52507e-05	0.000100008	0.000180592	0.000288935	0.000426527	0.000594353	0.000792837	0.00102181	0.00128045	0.00156733	0.00188034	0.00221675	0.00257323	0.00294588	0.00333031	0.00372169	0.00411487	0.00450443	0.0048848	0.00525039	0.00559568	0.00591535	0.00620436	0.00645812
0.625	0.625	0.000273587	0.000298281	0.000321766	0.000343041	0.000361123	0.000375085	0.000384098	0.000387464	0.00038466	0.000375369	0.00035951	0.000337268	0.000309106	0.000275782	0.000238351	0.000198161	0.000156839	0.000116266	7.85491e-05	4.59771e-05	2.09755e-05	6.05001e-06	3.72618e-06	1.64842e-05	4.66913e-05	9.65325e-05	0.000167943	0.000262542	0.000381572	0.000525844	0.000695692	0.000890932	0.00111084	0.00135414	0.00161898	0.001903	0.00220328	0.00251643	0.00283866	0.00316579	0.00349334	0.00381664	0.00413092	0.00443137	0.00471327	0.00497209	0.00520358	0.00540387
0.633929	0.633929	0.000183775	0.000198224	0.000212619	0.000226188	0.000238152	0.000247755	0.000254299	0.000257174	0.000255897	0.000250135	0.000239742	0.000224775	0.000205518	0.000182493	0.000156468	0.000128454	9.96983e-05	7.16666e-05	4.60187e-05	2.45771e-05	9.28759e-06	2.17387e-06	5.28714e-06	2.06512e-05	5.02047e-05	9.57427e-05	0.000158858	0.000240882	0.000342838	0.000465385	0.000608782	0.000772855	0.00095697	0.00116002	0.00138044	0.00161617	0.00186474	0.00212326	0.00238847	0.00265683	0.00292452	0.00318759	0.00344197	0.00368361	0.00390854	0.00411297	0.00429335	0.00444648
0.642857	0.642857	0.000110049	0.00011483	0.000120592	0.000126781	0.000132807	0.000138078	0.000142019	0.000144108	0.000143898	0.000141049	0.000135355	0.00012676	0.000115386	0.000101538	8.57213e-05	6.86391e-05	5.11897e-05	3.44564e-05	1.96898e-05	8.28336e-06	1.74343e-06	1.65257e-06	9.62854e-06	2.72791e-05	5.6154e-05	9.76953e-05	0.000153188	0.00022371	0.000310089	0.000412858	0.000532221	0.000668022	0.000819726	0.000986405	0.00116673	0.001359	0.00156113	0.00177069	0.00198496	0.00220096	0.0024155	0.00262527	0.00282689	0.00301697	0.00319223	0.00334953	0.00348597	0.00359897
0.651786	0.651786	6.43903e-05	6.02004e-05	5.78264e-05	5.69127e-05	5.70512e-05	5.78013e-05	5.87115e-05	5.93437e-05	5.92975e-05	5.82345e-05	5.59024e-05	5.21557e-05	4.69756e-05	4.04841e-05	3.2956e-05	2.48242e-05	1.66804e-05	9.27007e-06	3.48115e-06	3.27061e-07	9.24058e-07	6.46335e-06	1.81786e-05	3.73093e-05	6.50622e-05	0.000102569	0.000150846	0.000210753	0.00028295	0.000367868	0.000465673	0.000576238	0.000699129	0.000833588	0.000978532	0.00113256	0.00129396	0.00146074	0.00163065	0.00180123	0.00196988	0.00213384	0.00229035	0.00243663	0.00256998	0.00268787	0.00278794	0.00286812
0.660714	0.660714	5.73741e-05	4.49626e-05	3.49339e-05	2.71168e-05	2.12711e-05	1.71028e-05	1.42808e-05	1.24564e-05	1.12838e-05	1.04413e-05	9.65302e-06	8.70849e-06	7.48153e-06	5.94608e-06	4.18886e-06	2.41815e-06	9.68135e-07	2.98476e-07	9.88774e-07	3.72796e-06	9.29861e-06	1.85565e-05	3.24061e-05	5.17716e-05	7.75661e-05	0.000110658	0.000151835	0.000201773	0.000260998	0.00032986	0.000408501	0.000496832	0.000594519	0.000700965	0.000815312	0.000936438	0.00106297	0.0011933	0.0013256	0.0014579	0.00158807	0.00171388	0.00183308	0.00194343	0.00204274	0.00212897	0.00220024	0.00225491
0.669643	0.669643	9.71427e-05	7.72615e-05	6.0018e-05	4.54091e-05	3.3352e-05	2.36938e-05	1.6224e-05	1.06895e-05	6.81119e-06	4.30278e-06	2.88906e-06	2.32487e-06	2.41288e-06	3.01985e-06	4.09054e-06	5.65874e-06	7.85472e-06	1.09088e-05	1.51509e-05	2.10049e-05	2.89795e-05	3.96545e-05	5.36623e-05	7.16668e-05	9.43391e-05	0.00012233	0.000156243	0.000196604	0.000243835	0.000298224	0.000359904	0.00042883	0.000504762	0.000587256	0.000675651	0.000769078	0.00086646	0.000966529	0.00106784	0.00116882	0.00126775	0.00136286	0.00145234	0.00153438	0.00160725	0.00166929	0.00171901	0.00175513
0.678571	0.678571	0.000188546	0.000161919	0.000137851	0.000116491	9.79046e-05	8.20747e-05	6.89131e-05	5.82695e-05	4.99458e-05	4.37104e-05	3.93153e-05	3.65125e-05	3.50711e-05	3.47937e-05	3.55306e-05	3.71927e-05	3.97615e-05	4.32956e-05	4.79344e-05	5.38974e-05	6.14797e-05	7.1044e-05	8.30084e-05	9.78309e-05	0.000115991	0.000137969	0.000164222	0.000195162	0.000231132	0.00027238	0.000319041	0.000371115	0.000428452	0.000490742	0.000557504	0.000628085	0.000701667	0.00077727	0.000853773	0.000929928	0.00100439	0.00107575	0.00114256	0.00120338	0.0012568	0.00130152	0.00133634	0.00136022
0.6875	0.6875	0.000332519	0.000299828	0.000269285	0.00024118	0.000215714	0.000193004	0.000173084	0.000155916	0.000141394	0.000129364	0.000119629	0.00011197	0.00010616	0.000101979	9.92287e-05	9.77478e-05	9.74221e-05	9.81943e-05	0.000100071	0.000103124	0.000107494	0.000113382	0.000121047	0.000130792	0.000142953	0.000157882	0.000175929	0.000197422	0.000222648	0.000251834	0.000285124	0.000322564	0.000364088	0.000409503	0.000458481	0.000510559	0.00056513	0.00062146	0.000678689	0.00073585	0.00079189	0.00084569	0.000896097	0.000941952	0.000982123	0.00101554	0.00104123	0.00105835
0.696429	0.696429	0.000525745	0.000487632	0.000450952	0.00041612	0.000383464	0.000353231	0.000325581	0.000300591	0.000278265	0.000258539	0.000241294	0.000226367	0.00021357	0.000202697	0.000193546	0.000185928	0.000179682	0.000174686	0.000170866	0.0001682	0.000166724	0.000166532	0.000167771	0.000170636	0.000175363	0.000182212	0.000191459	0.000203376	0.000218216	0.000236196	0.000257476	0.00028215	0.000310224	0.000341607	0.000376102	0.000413398	0.000453069	0.000494576	0.000537273	0.000580417	0.000623182	0.000664681	0.000703985	0.00074015	0.000772242	0.000799368	0.000820706	0.00083553
0.705357	0.705357	0.000760667	0.000717744	0.000675282	0.000633806	0.000593765	0.00055553	0.000519386	0.000485532	0.000454089	0.0004251	0.000398543	0.000374337	0.000352358	0.000332451	0.000314443	0.000298158	0.000283431	0.000270119	0.000258111	0.000247337	0.000237776	0.000229455	0.000222453	0.000216897	0.000212957	0.000210836	0.000210762	0.000212973	0.000217704	0.000225172	0.000235562	0.000249006	0.000265577	0.00028527	0.000307996	0.000333569	0.000361706	0.000392027	0.000424051	0.00045721	0.000490856	0.000524274	0.000556703	0.000587353	0.000615429	0.000640158	0.00066081	0.000676723
0.714286	0.714286	0.00102583	0.000978697	0.000930861	0.000882944	0.000835508	0.00078904	0.000743949	0.00070056	0.000659116	0.000619778	0.000582633	0.000547702	0.000514948	0.00048429	0.000455615	0.000428791	0.000403681	0.000380155	0.000358103	0.000337442	0.000318129	0.000300161	0.000283583	0.000268483	0.000254994	0.000243288	0.000233564	0.000226045	0.000220959	0.000218532	0.000218969	0.000222445	0.000229086	0.000238959	0.000252061	0.000268309	0.000287534	0.000309476	0.000333787	0.000360029	0.000387689	0.000416178	0.000444856	0.000473041	0.00050003	0.000525119	0.000547627	0.000566918
0.723214	0.723214	0.00130657	0.00125583	0.00120311	0.00114912	0.00109452	0.00103991	0.000985811	0.000932679	0.000880878	0.000830695	0.000782333	0.000735926	0.000691538	0.000649181	0.000608818	0.000570385	0.000533796	0.000498959	0.00046579	0.00043422	0.000404209	0.000375749	0.000348873	0.000323656	0.000300213	0.000278699	0.000259304	0.000242242	0.000227744	0.000216047	0.000207379	0.000201947	0.000199925	0.000201438	0.000206553	0.000215268	0.000227503	0.000243094	0.000261792	0.000283262	0.000307086	0.000332773	0.000359764	0.00038745	0.000415185	0.000442304	0.000468143	0.000492061
0.732143	0.732143	0.00158598	0.00153227	0.00147527	0.00141577	0.00135451	0.0012922	0.00122948	0.00116691	0.001105	0.00104413	0.000984639	0.000926775	0.00087071	0.000816553	0.00076436	0.00071414	0.000665873	0.000619521	0.000575039	0.000532388	0.000491546	0.000452515	0.000415332	0.000380068	0.000346834	0.000315779	0.000287088	0.000260975	0.000237674	0.000217434	0.000200501	0.000187113	0.000177479	0.000171773	0.000170119	0.000172578	0.00017914	0.000189719	0.000204143	0.000222155	0.000243413	0.000267495	0.000293904	0.000322079	0.000351411	0.000381252	0.000410938	0.000439803
0.741071	0.741071	0.00184616	0.00179014	0.00172958	0.00166533	0.00159821	0.00152903	0.00145852	0.00138737	0.00131617	0.00124546	0.00117566	0.00110715	0.0010402	0.00097501	0.000911737	0.000850467	0.000791247	0.000734095	0.00067901	0.000625989	0.000575033	0.000526159	0.00047941	0.000434862	0.000392621	0.000352835	0.000315684	0.000281381	0.000250164	0.000222287	0.000198013	0.000177599	0.000161288	0.00014929	0.000141773	0.000138853	0.000140579	0.000146925	0.000157784	0.000172965	0.000192188	0.000215085	0.000241211	0.000270043	0.000300995	0.000333432	0.00036668	0.000400049
0.75	0.75	0.00206957	0.00201194	0.00194865	0.0018806	0.0018087	0.00173382	0.0016568	0.0015784	0.00149934	0.00142024	0.00134166	0.00126404	0.00118777	0.00111314	0.00104039	0.000969673	0.000901098	0.000834736	0.000770626	0.000708793	0.000649258	0.000592051	0.000537218	0.000484831	0.000434993	0.000387842	0.00034355	0.000302324	0.000264397	0.000230028	0.000199486	0.000173044	0.000150966	0.000133493	0.000120832	0.000113142	0.000110524	0.000113008	0.000120546	0.000133004	0.000150159	0.000171698	0.000197221	0.000226244	0.000258207	0.000292487	0.000328408	0.000365261
0.758929	0.758929	0.0022405	0.00218197	0.00211687	0.00204615	0.00197076	0.00189165	0.00180974	0.00172586	0.00164083	0.00155536	0.00147007	0.00138553	0.00130219	0.00122042	0.00114051	0.0010627	0.000987124	0.000913902	0.000843098	0.000774756	0.000708903	0.00064557	0.000584794	0.000526636	0.000471183	0.000418553	0.000368902	0.00032242	0.00027933	0.00023988	0.000204342	0.000172996	0.000146119	0.000123979	0.000106816	9.48281e-05	8.81646e-05	8.69088e-05	9.107e-05	0.000100575	0.00011526	0.00013487	0.000159058	0.000187385	0.000219327	0.000254285	0.000291595	0.000330541
0.767857	0.767857	0.00234642	0.00228772	0.00222179	0.00214961	0.0020722	0.00199054	0.00190561	0.00181833	0.00172957	0.00164011	0.00155066	0.00146183	0.00137416	0.00128805	0.00120387	0.00112186	0.00104222	0.000965071	0.000890488	0.000818514	0.000749169	0.000682466	0.000618419	0.000557059	0.000498443	0.000442658	0.000389828	0.000340113	0.000293712	0.000250859	0.000211812	0.000176852	0.000146266	0.000120339	9.93399e-05	8.35071e-05	7.30363e-05	6.80665e-05	6.86683e-05	7.48338e-05	8.64681e-05	0.000103384	0.000125298	0.000151831	0.000182513	0.000216786	0.000254016	0.000293503
0.776786	0.776786	0.00237931	0.00232113	0.00225535	0.00218298	0.00210506	0.00202261	0.00193667	0.0018482	0.00175811	0.00166726	0.00157639	0.00148618	0.00139717	0.00130984	0.00122456	0.00114159	0.00106115	0.000983344	0.000908244	0.00083587	0.000766211	0.000699243	0.000634939	0.000573281	0.000514278	0.000457967	0.000404424	0.000353768	0.00030616	0.000261803	0.000220936	0.00018383	0.000150773	0.000122065	9.79993e-05	7.88539e-05	6.48729e-05	5.62544e-05	5.31369e-05	5.55868e-05	6.35883e-05	7.70351e-05	9.57249e-05	0.000119357	0.000147532	0.000179756	0.00021545	0.000253954
0.785714	0.785714	0.00233662	0.00227961	0.00221491	0.00214354	0.00206657	0.00198506	0.00190005	0.00181256	0.00172354	0.00163386	0.00154432	0.00145559	0.00136827	0.00128284	0.00119966	0.00111902	0.00104109	0.000965968	0.000893692	0.000824236	0.000757541	0.000693523	0.000632091	0.000573165	0.000516681	0.000462611	0.000410967	0.000361808	0.000315243	0.000271434	0.000230587	0.000192953	0.000158817	0.000128484	0.000102272	8.04957e-05	6.34497e-05	5.13955e-05	4.45463e-05	4.30521e-05	4.69883e-05	5.63442e-05	7.10151e-05	9.07974e-05	0.000115386	0.000144373	0.000177258	0.000213448
0.794643	0.794643	0.00222203	0.00216672	0.00210389	0.00203457	0.00195984	0.00188077	0.00179844	0.00171387	0.00162804	0.00154185	0.00145609	0.00137147	0.00128857	0.00120788	0.00112976	0.00105444	0.000982091	0.000912758	0.000846424	0.000783003	0.000722366	0.000664352	0.000608789	0.000555509	0.000504366	0.000455246	0.000408079	0.00036285	0.000319602	0.000278439	0.000239525	0.000203081	0.000169377	0.00013872	0.000111447	8.79068e-05	6.84448e-05	5.3389e-05	4.30323e-05	3.76168e-05	3.73193e-05	4.22379e-05	5.23815e-05	6.76612e-05	8.78852e-05	0.000112756	0.000141874	0.000174737
0.803571	0.803571	0.00204567	0.00199246	0.00193211	0.00186564	0.00179413	0.00171867	0.00164035	0.00156021	0.00147923	0.00139832	0.00131829	0.00123983	0.00116354	0.00108987	0.00101915	0.000951613	0.000887347	0.000826358	0.000768559	0.000713789	0.000661834	0.00061244	0.000565341	0.000520267	0.00047697	0.000435237	0.000394902	0.000355861	0.000318075	0.000281579	0.00024648	0.00021296	0.000181262	0.000151688	0.000124586	0.000100335	7.93293e-05	6.19624e-05	4.86093e-05	3.96084e-05	3.52453e-05	3.57365e-05	4.12164e-05	5.17252e-05	6.72012e-05	8.74749e-05	0.000112267	0.000141192
0.8125	0.8125	0.00182406	0.00177319	0.00171565	0.00165248	0.00158476	0.00151359	0.00144006	0.00136522	0.00129006	0.00121551	0.00114237	0.00107134	0.00100299	0.000937761	0.000875966	0.000817778	0.000763252	0.000712326	0.00066484	0.000620553	0.000579155	0.000540295	0.000503598	0.000468686	0.000435197	0.000402806	0.00037124	0.000340291	0.000309827	0.0002798	0.000250249	0.0002213	0.000193162	0.00016612	0.000140522	0.000116769	9.52986e-05	7.65648e-05	6.10218e-05	4.91041e-05	4.12078e-05	3.76719e-05	3.87626e-05	4.46584e-05	5.54386e-05	7.10745e-05	9.14239e-05	0.00011623
0.821429	0.821429	0.00157951	0.00153098	0.00147629	0.00141645	0.00135257	0.00128574	0.00121706	0.00114762	0.00107841	0.00101036	0.000944294	0.000880911	0.000820782	0.000764335	0.000711858	0.000663494	0.000619251	0.000579014	0.000542552	0.000509542	0.000479586	0.00045223	0.00042699	0.000403373	0.000380901	0.000359128	0.000337665	0.000316189	0.000294466	0.000272351	0.000249802	0.000226877	0.000203734	0.000180628	0.000157895	0.000135946	0.000115248	9.63072e-05	7.96474e-05	6.57924e-05	5.52438e-05	4.84606e-05	4.58403e-05	4.77014e-05	5.42682e-05	6.5659e-05	8.18771e-05	0.000102806
0.830357	0.830357	0.00133912	0.00129272	0.00124052	0.00118358	0.00112297	0.00105983	0.000995275	0.000930404	0.000866255	0.000803779	0.000743825	0.000687116	0.000634238	0.000585627	0.000541566	0.000502185	0.000467464	0.000437247	0.00041125	0.000389082	0.000370262	0.000354245	0.000340444	0.000328255	0.000317082	0.000306357	0.00029557	0.000284279	0.000272133	0.000258883	0.00024439	0.000228629	0.000211694	0.000193789	0.000175224	0.0001564	0.000137798	0.000119957	0.000103457	8.88974e-05	7.68718e-05	6.79488e-05	6.2649e-05	6.14243e-05	6.46408e-05	7.25622e-05	8.53384e-05	0.000102996
0.839286	0.839286	0.00113338	0.00108864	0.00103823	0.000983206	0.000924676	0.000863798	0.000801735	0.00073963	0.000678571	0.000619566	0.000563517	0.0005112	0.000463245	0.000420128	0.00038216	0.000349486	0.000322091	0.000299805	0.000282316	0.000269187	0.000259881	0.000253776	0.000250196	0.000248438	0.000247794	0.000247581	0.000247165	0.00024598	0.000243555	0.000239521	0.00023363	0.000225762	0.000215922	0.000204249	0.000190999	0.000176544	0.000161354	0.00014598	0.000131034	0.000117168	0.00010505	9.53371e-05	8.86571e-05	8.55813e-05	8.66049e-05	9.21282e-05	0.000102441	0.000117709
0.848214	0.848214	0.000994516	0.000950714	0.000900981	0.000846381	0.000788066	0.000727242	0.000665139	0.000602976	0.000541926	0.000483089	0.000427462	0.000375911	0.000329158	0.00028776	0.0002521	0.000222384	0.00019864	0.000180726	0.000168341	0.000161038	0.000158251	0.000159311	0.000163478	0.000169965	0.000177969	0.000186697	0.000195397	0.000203381	0.000210048	0.000214904	0.000217577	0.00021783	0.000215564	0.000210823	0.000203789	0.000194775	0.00018421	0.000172628	0.000160643	0.000148932	0.000138205	0.000129186	0.000122583	0.000119064	0.000119234	0.000123612	0.000132615	0.000146537
0.857143	0.857143	0.000954559	0.000910736	0.000860185	0.000804003	0.0007434	0.00067966	0.000614113	0.000548091	0.000482897	0.000419769	0.000359846	0.000304143	0.000253525	0.000208686	0.000170138	0.000138202	0.000113004	9.44816e-05	8.2391e-05	7.63232e-05	7.57224e-05	7.99099e-05	8.81104e-05	9.94811e-05	0.000113142	0.000128207	0.000143812	0.000159148	0.000173482	0.000186185	0.000196748	0.000204798	0.000210108	0.000212602	0.000212357	0.000209592	0.000204665	0.000198055	0.000190344	0.000182195	0.000174328	0.000167498	0.000162461	0.000159953	0.000160662	0.000165203	0.000174096	0.00018775
0.866071	0.866071	0.00104335	0.000998324	0.000945118	0.000884882	0.000818909	0.000748596	0.00067541	0.000600846	0.000526386	0.000453462	0.000383419	0.000317479	0.000256717	0.000202031	0.000154127	0.000113506	8.04571e-05	5.50577e-05	3.71806e-05	2.65062e-05	2.25401e-05	2.46357e-05	3.20214e-05	4.38292e-05	5.91275e-05	7.6953e-05	9.63444e-05	0.000116374	0.000136176	0.000154977	0.000172115	0.000187065	0.000199444	0.000209029	0.000215754	0.000219715	0.000221155	0.000220458	0.000218134	0.00021479	0.000211118	0.000207859	0.000205783	0.000205658	0.00020822	0.000214153	0.000224056	0.000238428
0.875	0.875	0.00128657	0.00123897	0.00118097	0.00111382	0.00103891	0.00095779	0.000872115	0.000783592	0.000693943	0.000604858	0.000517953	0.000434731	0.000356549	0.000284583	0.000219808	0.000162978	0.000114617	7.50097e-05	4.42115e-05	2.20519e-05	8.15284e-06	1.94915e-06	2.71486e-06	9.59298e-06	2.16284e-05	3.78024e-05	5.70685e-05	7.83872e-05	0.00010076	0.000123259	0.000145059	0.000165456	0.000183889	0.000199954	0.00021341	0.000224186	0.000232372	0.000238215	0.000242102	0.000244544	0.000246156	0.000247626	0.000249693	0.000253117	0.00025865	0.000267006	0.000278838	0.000294708
0.883929	0.883929	0.0017039	0.0016522	0.00158706	0.00150983	0.00142205	0.00132547	0.00122198	0.00111355	0.00100221	0.000889972	0.000778807	0.000670572	0.000566982	0.000469572	0.000379665	0.000298347	0.000226452	0.000164547	0.000112937	7.16657e-05	4.05289e-05	1.90953e-05	6.73004e-06	2.6247e-06	5.83118e-06	1.5298e-05	2.99082e-05	4.85178e-05	6.99936e-05	9.32485e-05	0.000117274	0.000141171	0.00016417	0.000185657	0.000205177	0.000222453	0.000237377	0.000250012	0.000260581	0.000269449	0.000277105	0.000284141	0.000291221	0.000299056	0.000308373	0.000319885	0.000334265	0.000352116
0.892857	0.892857	0.00230748	0.00225004	0.00217527	0.00208462	0.00197983	0.00186289	0.00173597	0.00160139	0.00146155	0.00131885	0.00117568	0.00103434	0.00089699	0.000765596	0.000641914	0.000527442	0.0004234	0.000330714	0.000250006	0.000181599	0.000125523	8.15321e-05	4.91277e-05	2.75884e-05	1.60032e-05	1.33104e-05	1.83375e-05	2.98428e-05	4.65578e-05	6.7227e-05	9.06465e-05	0.000115698	0.00014138	0.00016683	0.00019135	0.000214411	0.000235668	0.000254955	0.000272281	0.00028782	0.000301892	0.000314944	0.000327523	0.00034025	0.00035379	0.00036882	0.000386005	0.000405959
0.901786	0.901786	0.00310072	0.00303586	0.00294889	0.00284142	0.00271543	0.00257319	0.00241722	0.00225023	0.00207505	0.00189456	0.00171165	0.00152913	0.00134968	0.00117578	0.0010097	0.000853434	0.000708655	0.00057672	0.000458638	0.000355073	0.000266343	0.00019244	0.000133042	8.75531e-05	5.51263e-05	3.47108e-05	2.50916e-05	2.49357e-05	3.28378e-05	4.73659e-05	6.71054e-05	9.06994e-05	0.000116886	0.000144529	0.000172644	0.00020042	0.000227229	0.000252635	0.000276391	0.000298435	0.000318874	0.000337969	0.00035611	0.00037379	0.000391576	0.000410082	0.00042993	0.00045173
0.910714	0.910714	0.00407756	0.00400358	0.00390189	0.00377429	0.00362304	0.00345073	0.00326029	0.00305489	0.00283784	0.00261258	0.00238256	0.00215118	0.0019217	0.00169722	0.00148058	0.00127433	0.00108068	0.000901484	0.00073819	0.000591862	0.000463159	0.000352351	0.000259336	0.000183669	0.000124596	8.10921e-05	5.19119e-05	3.56344e-05	3.07154e-05	3.5538e-05	4.84627e-05	6.78747e-05	9.22274e-05	0.000120082	0.000150139	0.000181268	0.000212524	0.000243161	0.000272639	0.000300621	0.000326965	0.000351707	0.000375046	0.000397315	0.000418956	0.000440488	0.000462474	0.000485494
0.919643	0.919643	0.00522229	0.00513752	0.00501871	0.00486789	0.00468761	0.00448086	0.004251	0.00400171	0.00373689	0.00346055	0.00317679	0.00288965	0.00260306	0.00232078	0.00204629	0.00178276	0.00153301	0.00129941	0.00108394	0.000888079	0.000712884	0.000558937	0.000426384	0.000314958	0.000224012	0.000152566	9.93475e-05	6.28502e-05	4.13873e-05	3.3148e-05	3.62549e-05	4.88177e-05	6.89846e-05	9.49892e-05	0.000125191	0.000158111	0.000192457	0.000227144	0.000261307	0.000294303	0.000325709	0.000355312	0.000383091	0.000409195	0.000433917	0.000457663	0.00048092	0.000504227
0.928571	0.928571	0.00650984	0.00641272	0.00627461	0.00609781	0.0058852	0.00564021	0.00536669	0.00506887	0.00475126	0.00441855	0.00407549	0.00372685	0.00337728	0.00303123	0.00269289	0.00236609	0.00205429	0.00176046	0.0014871	0.00123618	0.00100916	0.000806967	0.000630014	0.000478229	0.000351086	0.000247652	0.000166634	0.000106437	6.52272e-05	4.09912e-05	3.16015e-05	3.48778e-05	4.86464e-05	7.07948e-05	9.9321e-05	0.000132376	0.000168299	0.000205644	0.000243198	0.000279995	0.00031531	0.00034866	0.000379789	0.000408646	0.000435362	0.000460222	0.000483627	0.000506065
0.9375	0.9375	0.00790668	0.00779575	0.00763645	0.00743137	0.00718376	0.00689751	0.006577	0.00622706	0.00585285	0.00545975	0.00505326	0.00463886	0.00422197	0.00380778	0.00340122	0.00300683	0.00262871	0.00227046	0.00193513	0.0016252	0.00134255	0.00108845	0.000863613	0.000668151	0.000501668	0.000363277	0.000251661	0.000165134	0.000101707	5.91564e-05	3.50945e-05	2.70404e-05	3.24865e-05	4.8962e-05	7.4091e-05	0.000105643	0.000141577	0.000180074	0.000219565	0.000258747	0.00029659	0.000332333	0.000365478	0.000395773	0.000423184	0.00044787	0.000470151	0.000490466
0.946429	0.946429	0.00937216	0.00924614	0.00906412	0.00882901	0.00854447	0.00821486	0.00784513	0.00744074	0.00700752	0.00655156	0.00607912	0.00559646	0.00510974	0.00462495	0.00414775	0.00368338	0.00323662	0.00281171	0.00241225	0.00204122	0.00170092	0.00139299	0.0011184	0.000877469	0.000669911	0.000494884	0.000351039	0.00023659	0.000149386	8.69843e-05	4.67307e-05	2.58371e-05	2.14567e-05	3.07562e-05	5.09825e-05	7.95222e-05	0.000113953	0.000152084	0.000191994	0.000232047	0.00027091	0.000307554	0.000341247	0.00037154	0.000398247	0.000421411	0.000441277	0.000458249
0.955357	0.955357	0.0108603	0.0107181	0.0105122	0.010246	0.00992344	0.00954942	0.00912947	0.0086697	0.00817662	0.00765705	0.00711801	0.00656651	0.00600951	0.00545374	0.00490559	0.00437104	0.00385551	0.00336384	0.00290019	0.00246803	0.00207007	0.00170827	0.00138387	0.00109736	0.000848563	0.000636663	0.000460267	0.000317479	0.000205974	0.000123088	6.58939e-05	3.12968e-05	1.61119e-05	1.71478e-05	3.12816e-05	5.5526e-05	8.70896e-05	0.000123426	0.000162274	0.000201686	0.000240044	0.000276069	0.000308818	0.000337669	0.0003623	0.000382662	0.000398943	0.000411528
0.964286	0.964286	0.0123219	0.0121626	0.0119323	0.0116345	0.0112737	0.0108554	0.0103855	0.00987096	0.00931885	0.00873674	0.00813238	0.00751355	0.00688794	0.00626303	0.00564592	0.00504324	0.00446107	0.00390481	0.00337915	0.00288798	0.00243441	0.00202071	0.00164832	0.0013179	0.00102936	0.000781871	0.000573987	0.000403687	0.000268467	0.000165434	9.13923e-05	4.29424e-05	1.65719e-05	8.7454e-06	1.59877e-05	3.496e-05	6.25268e-05	9.58129e-05	0.000132249	0.000169606	0.000206017	0.000239988	0.000270396	0.00029648	0.000317816	0.000334294	0.000346073	0.000353546
0.973214	0.973214	0.0137067	0.0135299	0.0132749	0.0129458	0.0125476	0.0120862	0.0115681	0.0110009	0.0103922	0.00975051	0.00908411	0.00840153	0.00771117	0.00702119	0.00633935	0.00567291	0.00502852	0.0044121	0.0038288	0.00328292	0.00277789	0.00231622	0.00189956	0.00152868	0.00120352	0.000923245	0.000686317	0.000490582	0.000333348	0.00021149	0.00012155	5.98358e-05	2.25258e-05	5.76411e-06	5.75251e-06	1.88343e-05	4.15684e-05	7.0792e-05	0.000103673	0.000137746	0.000170943	0.000201601	0.000228468	0.000250686	0.000267775	0.000279602	0.000286336	0.000288412
0.982143	0.982143	0.0149663	0.0147715	0.0144922	0.0141329	0.013699	0.0131967	0.0126335	0.0120172	0.0113563	0.0106597	0.00993641	0.00919569	0.00844652	0.00769769	0.00695755	0.00623391	0.0055339	0.00486392	0.00422948	0.00363523	0.00308485	0.00258105	0.00212562	0.00171939	0.0013623	0.00105346	0.000791243	0.000573329	0.000396837	0.000258413	0.000154345	8.06686e-05	3.32792e-05	8.0343e-06	8.53118e-07	7.80718e-06	2.52003e-05	4.96372e-05	7.80794e-05	0.000107888	0.00013685	0.000163196	0.000185601	0.00020317	0.000215419	0.000222239	0.000223857	0.000220783
0.991071	0.991071	0.0160559	0.0158429	0.0155402	0.0151524	0.0146853	0.0141459	0.0135417	0.0128814	0.012174	0.0114288	0.0106557	0.00986432	0.00906423	0.00826476	0.00747474	0.00670244	0.00595543	0.00524042	0.00456326	0.00392883	0.00334098	0.00280258	0.00231547	0.00188048	0.00149752	0.00116563	0.00088303	0.000647241	0.000455182	0.000303281	0.000187587	0.000103891	4.78396e-05	1.50479e-05	1.2036e-06	2.16361e-06	1.40395e-05	3.32699e-05	5.66802e-05	8.15268e-05	0.000105527	0.000126874	0.000144238	0.000156753	0.000163991	0.000165925	0.000162885	0.000155503
1	1	0.0169365	0.0167057	0.0163809	0.015967	0.0154703	0.014898	0.0142584	0.0135604	0.0128136	0.0120279	0.0112134	0.0103805	0.00953903	0.00869881	0.00786907	0.0070584	0.00627467	0.00552485	0.004815	0.00415012	0.00353419	0.00297011	0.00245971	0.0020038	0.00160218	0.00125377	0.000956641	0.000708128	0.000504954	0.000343339	0.000219117	0.000127868	6.50333e-05	2.60389e-05	6.40139e-06	1.83087e-06	8.31942e-06	2.22169e-05	4.02921e-05	5.97782e-05	7.84027e-05	9.44012e-05	0.000106516	0.000113981	0.00011649	0.000114161	0.000107478	9.72382e-05
[truncated: 177 more columns]
