# Supplementary material for: Evolving scattering networks for engineering disorder
Source: Nat Comput Sci. 2023 Feb 13;3(2):128–38. doi: 10.1038/s43588-022-00395-x (PMC10766560; doi:10.1038/s43588-022-00395-x)
Supplement: Supplementary file 6 — Plot data for Fig. 2. [file 43588_2022_395_MOESM6_ESM.zip › Data_Set_Fig_2/data_Fig2ef_0100.txt]

kx_data_Fig2ef	ky_data_Fig2ef	SS_k_data_Fig2ef_1	SS_k_data_Fig2ef_2	SS_k_data_Fig2ef_3	SS_k_data_Fig2ef_4	SS_k_data_Fig2ef_5	SS_k_data_Fig2ef_6	SS_k_data_Fig2ef_7	SS_k_data_Fig2ef_8	SS_k_data_Fig2ef_9	SS_k_data_Fig2ef_10	SS_k_data_Fig2ef_11	SS_k_data_Fig2ef_12	SS_k_data_Fig2ef_13	SS_k_data_Fig2ef_14	SS_k_data_Fig2ef_15	SS_k_data_Fig2ef_16	SS_k_data_Fig2ef_17	SS_k_data_Fig2ef_18	SS_k_data_Fig2ef_19	SS_k_data_Fig2ef_20	SS_k_data_Fig2ef_21	SS_k_data_Fig2ef_22	SS_k_data_Fig2ef_23	SS_k_data_Fig2ef_24	SS_k_data_Fig2ef_25	SS_k_data_Fig2ef_26	SS_k_data_Fig2ef_27	SS_k_data_Fig2ef_28	SS_k_data_Fig2ef_29	SS_k_data_Fig2ef_30	SS_k_data_Fig2ef_31	SS_k_data_Fig2ef_32	SS_k_data_Fig2ef_33	SS_k_data_Fig2ef_34	SS_k_data_Fig2ef_35	SS_k_data_Fig2ef_36	SS_k_data_Fig2ef_37	SS_k_data_Fig2ef_38	SS_k_data_Fig2ef_39	SS_k_data_Fig2ef_40	SS_k_data_Fig2ef_41	SS_k_data_Fig2ef_42	SS_k_data_Fig2ef_43	SS_k_data_Fig2ef_44	SS_k_data_Fig2ef_45	SS_k_data_Fig2ef_46	SS_k_data_Fig2ef_47	SS_k_data_Fig2ef_48
-1	-1	0.0010140654098691	0.000941368882337426	0.000860558119884051	0.000801940997509873	0.000794353680736534	0.000858778252869748	0.00100328180658938	0.00122046194612857	0.00148801489929449	0.00177232602621896	0.00203430266319782	0.00223619605297399	0.00234800231418699	0.00235221351398301	0.00224614038598058	0.00204161328888195	0.0017624281680262	0.00144030182309089	0.0011102569284545	0.000806269616836517	0.000557748380639471	0.0003870822586485	0.000308212227674199	0.000326022708485717	0.000436343676146013	0.000626461732693876	0.000876182093295937	0.00115957369496576	0.00144750179528523	0.00171089182878009	0.00192441823137441	0.00207006061871881	0.00213982025266383	0.00213692325093478	0.00207508093711212	0.00197579068253721	0.00186413944134065	0.00176398041307845	0.00169356229407041	0.00166262131821511	0.00167159767962837	0.00171309261346579	0.00177508666000393	0.00184496257712087	0.0019131601968161	0.00197540665957272	0.00203289025446849	0.00209036420780769
-0.991071428571429	-0.991071428571429	0.00115294540425826	0.00101547473196024	0.000850694195543646	0.000692227852937301	0.000574918620504569	0.00052775824479235	0.000567713993459256	0.00069585669397117	0.000896675375481082	0.00114073300168386	0.00139006309245597	0.00160511740459457	0.0017517896211641	0.00180711317519116	0.00176262100211573	0.00162494011562122	0.00141381229417974	0.00115822806265883	0.000891627628336341	0.000647126818242855	0.000453511731166079	0.000332411234230651	0.000296719365873513	0.000350098543735127	0.000487299045213925	0.000695070864692786	0.000953561459040724	0.00123820448971893	0.00152213781850448	0.00177910950768501	0.00198665654963629	0.002129137518526	0.00220005614203517	0.00220310776529864	0.00215155425188841	0.0020658651249785	0.00196997505959428	0.0018868837850867	0.00183454517691864	0.00182297520102172	0.0018532366801269	0.00191849209273974	0.00200677639283566	0.00210468210408093	0.00220090531284413	0.00228865274007961	0.00236625181466617	0.00243584642589805
-0.982142857142857	-0.982142857142857	0.00144672208271726	0.00125849032509667	0.00102125650092166	0.000770666347786285	0.000546454439538412	0.000384909850270899	0.000311761268654064	0.00033706623469837	0.000453237717222274	0.000636619798587189	0.000852218095518265	0.0010605022088396	0.00122479187781151	0.00131770036111032	0.00132542362788622	0.00124922835082887	0.00110414563810226	0.000915452366559882	0.000713887051454222	0.000530641668444361	0.000393013825607834	0.00032127984899194	0.00032697666996462	0.000412470886804258	0.000571519407193895	0.000790502583298925	0.00105009770724531	0.00132728394603547	0.00159765190450512	0.00183798172259535	0.00202894874071214	0.00215765864220475	0.00221957903907338	0.00221939872333555	0.00217045824199929	0.00209265508065526	0.00200907739676632	0.00194196465478571	0.00190882274244673	0.00191955023293298	0.00197523067121389	0.00206885116571154	0.00218772029820481	0.00231691371220601	0.00244280456676515	0.00255572447919402	0.00265106156149503	0.00272856814758773
-0.973214285714286	-0.973214285714286	0.00182874754210159	0.00160864492588164	0.00131744384465851	0.000991414676919128	0.000673764013114212	0.000406864741417474	0.000224409998857535	0.000145210931501637	0.000169987387749188	0.000281808512776754	0.000450005248848154	0.000636609733194195	0.000803863456750929	0.000921189533028062	0.000970257596538926	0.000947298141875976	0.000862493007743156	0.000736903644623464	0.000597848389988775	0.000473818278182381	0.000389923534478808	0.000364559359464482	0.000407585047988209	0.000519946719559593	0.000694432392427738	0.000917165953646169	0.00116950232551518	0.00143011499840772	0.00167718928150261	0.00189068653556673	0.00205460227009456	0.00215902753613358	0.00220169884171748	0.00218866014383476	0.0021337181321406	0.00205656500318141	0.00197973595589697	0.00192488276867315	0.00190908112427375	0.00194196134620174	0.0020243163666279	0.00214851478184627	0.00230060912974649	0.00246359877463114	0.00262100773324649	0.0027598629911102	0.00287233871309703	0.00295572225022582
-0.964285714285714	-0.964285714285714	0.00222772802928436	0.00199562811102877	0.00167207849993285	0.00129269233434229	0.000902657013800874	0.00054893534034075	0.000271908784925658	9.82733857449603e-05	3.67151249843924e-05	7.72437587630763e-05	0.000194220139886331	0.000352286407563568	0.00051380335718259	0.000646152158330938	0.000727407358755558	0.000749370427092973	0.000717623561815089	0.000648941551686671	0.000566919239174847	0.000496925616015717	0.000461456344138235	0.000476678453156071	0.000550554364942964	0.000682525839843637	0.000864439300874123	0.0010822592944738	0.00131814269173138	0.00155257759754414	0.00176644710878231	0.0019429843203059	0.00206959952384127	0.00213948788040845	0.00215281257021441	0.00211717351232917	0.00204707858474046	0.00196226440074232	0.00188495159775785	0.00183640414516536	0.00183340469043443	0.00188537117543676	0.0019927684645234	0.00214721062732268	0.00233326160919487	0.00253152609614955	0.00272229622122193	0.00288888148410104	0.00301984610440094	0.00310968959971215
-0.955357142857143	-0.955357142857143	0.00258176424734678	0.00235470636347203	0.00201937959901118	0.00160977282322765	0.00117173538207096	0.000755311166748589	0.000406072620221591	0.00015731571764465	2.47813088354518e-05	4.97417734097771e-06	7.73140281378948e-05	0.00020948637101826	0.00036468035489289	0.000509063307220207	0.000617910906555417	0.000679243315335614	0.000694477787745894	0.00067631577674747	0.000644659583051773	0.000621673087660977	0.0006271164148965	0.000674833962715686	0.000770863145145861	0.000913190509456658	0.00109283337271054	0.00129574357687896	0.00150502792911747	0.00170311220851638	0.00187366175790017	0.00200322740011519	0.00208265277008799	0.00210824500932909	0.00208260830809407	0.00201493318765446	0.0019204926639526	0.00181916553470879	0.00173299049689985	0.00168300920222877	0.00168590374111944	0.00175108728212285	0.00187889934296041	0.00206036844592426	0.00227866981954252	0.00251200837276948	0.00273730690086352	0.0029338786709977	0.00308627535573097	0.00318572885197087
-0.946428571428571	-0.946428571428571	0.00284933781047076	0.00263862736042965	0.00230742737007555	0.00188758715454909	0.00142467515246274	0.000970549280791709	0.000574540568364535	0.00027512956901294	9.38838549260135e-05	3.2889245707441e-05	7.60882770164268e-05	0.000194047425158727	0.000350932587188623	0.000512056040678632	0.000650351952173902	0.000750516636291493	0.00081019271157129	0.000838303026070142	0.000851263917241106	0.000868184671593545	0.000906225820895918	0.000977066673333978	0.00108501922126511	0.00122685711849347	0.00139303684062447	0.00156976426629605	0.00174133175563187	0.00189228306243663	0.00200917661622012	0.00208191941313646	0.00210476112609258	0.00207704112357103	0.00200368972054794	0.00189535798115115	0.00176796134195258	0.00164143077800658	0.00153759323739241	0.00147732508321368	0.00147737193863237	0.00154741987083253	0.0016880601607683	0.0018901735425319	0.00213598292336295	0.00240165128568135	0.00266093312692483	0.00288912787395076	0.00306650980837327	0.00318054729325702
-0.9375	-0.9375	0.00301511012399978	0.0028249478270794	0.00250681165869117	0.00209038760102138	0.00162051351412053	0.00115002852076812	0.00073090925567445	0.000405568322119175	0.000200157296787479	0.000121240077382744	0.000156408224345808	0.000278503365123401	0.000452320827242538	0.000642183618216417	0.000818700255488158	0.000963347367981381	0.00107013942567033	0.00114438654041557	0.00119920356603277	0.0012508623257439	0.00131419169584645	0.00139903653711811	0.0015083754180338	0.00163820584064477	0.00177887589913038	0.00191727837605569	0.0020392699395653	0.00213180904183692	0.00218454374608119	0.00219082560598332	0.0021482912702184	0.00205919347167955	0.00193058385395039	0.00177430431890068	0.00160660832994248	0.00144718097001683	0.00131739668213375	0.00123783924937746	0.00122535610089803	0.00129014571231797	0.00143349839334691	0.00164677015662661	0.00191195773851412	0.00220390500840817	0.00249379399577136	0.00275326159606889	0.00295832543998523	0.00309234739071144
-0.928571428571428	-0.928571428571428	0.00308964472966875	0.00291752076772006	0.00261388155552622	0.00220664616108153	0.00173996664085578	0.00126734874232216	0.00084278734428536	0.000511774109838498	0.000304072957247907	0.000229740009842821	0.00027909949148865	0.000426473701715252	0.000636634734997781	0.000872399964596888	0.00110165320977265	0.00130234999718617	0.00146466214982979	0.00159016177035751	0.00168863941840884	0.00177362644666004	0.00185784949544698	0.00194968101426842	0.00205124440513174	0.00215832303145714	0.0022617585365515	0.00234972436161401	0.00241018192036498	0.00243295454648702	0.00241111337384257	0.00234165463124692	0.00222566014661979	0.00206821019532497	0.00187825277067689	0.00166847131882416	0.00145501313389003	0.00125682634712627	0.00109436244481703	0.00098754493661513	0.000953143732374222	0.00100195127919464	0.00113634014848777	0.00134881951710842	0.0016220691533657	0.00193063747390652	0.0022441172029	0.00253125854496732	0.00276424445036148	0.00292230324605438
-0.919642857142857	-0.919642857142857	0.00310355674948665	0.00294221838651429	0.00264825338135246	0.00224846010425545	0.00178672553302153	0.00131737964484507	0.000896332733279219	0.000571828126949084	0.000376745811300608	0.000324029159429606	0.000406073144220313	0.000597997946847044	0.000863868697012935	0.00116432174460783	0.00146385649047701	0.00173627710523255	0.00196733726632226	0.00215438687315789	0.00230354160714333	0.00242541438011476	0.00253065017420264	0.00262637355647622	0.00271426317902257	0.0027904453804973	0.00284690556204525	0.00287378202714665	0.00286180298168714	0.00280424906711549	0.00269810051126563	0.00254435045374655	0.00234772357870543	0.00211615474984911	0.00186033431951429	0.00159345214201174	0.00133105058992706	0.00109072111910982	0.000891323444756992	0.000751501505268955	0.000687492268967471	0.000710501799471116	0.000824163956041865	0.00102271369534092	0.00129044754664474	0.00160280963717991	0.00192908768304027	0.00223632294370396	0.00249373551631244	0.00267682603437539
-0.910714285714286	-0.910714285714286	0.00309780487510349	0.00293823290631057	0.00264550181698505	0.00224595290763681	0.00178379116005491	0.00131463246748988	0.000896624581090076	0.000580945114006759	0.000403643554675618	0.000380485689593582	0.000505758884946582	0.000755085989614744	0.00109140522562178	0.00147262257210557	0.00185918188051832	0.00221997009661982	0.00253551095378103	0.00279814115700757	0.00300960650322257	0.00317707318860517	0.00330879639594797	0.00341059129564786	0.00348387267821458	0.00352550086293016	0.00352915373713243	0.00348757903825061	0.00339495090458483	0.00324866716291989	0.0030502136066093	0.00280507701199747	0.00252198943758534	0.00221194103915475	0.00188737125563888	0.00156176596319755	0.00124962891625797	0.000966560149318939	0.00072905148165389	0.000553648887859778	0.000455326297418943	0.000445204984974116	0.000528042857647692	0.000700110563972888	0.000948095622639196	0.00124951064444242	0.00157476308453426	0.00189065451532938	0.00216472254177654	0.00236961558365678
-0.901785714285714	-0.901785714285714	0.00311259729697203	0.00294719978245035	0.0026469642042471	0.0022382162326628	0.00176596465660861	0.00128762436973106	0.000864110107987683	0.000550069964328716	0.000385249878966689	0.000388727583408904	0.000557092402579847	0.000866746110900246	0.00127958801783221	0.00175064965162828	0.00223592343569244	0.00269874513678299	0.0031135864152933	0.00346684131922745	0.00375494835410183	0.00398078283997863	0.00414954515360644	0.00426531250895489	0.00432906582033735	0.00433847604085695	0.00428919887843785	0.00417703299124018	0.00400014051094118	0.00376062848894625	0.00346508735242113	0.00312406579500718	0.00275080258124439	0.00235973008209586	0.00196526168259317	0.00158119165675556	0.00122074562906916	0.0008970280198439	0.000623422524788166	0.000413479646026573	0.000279982282329053	0.000233168305609185	0.000278416674714293	0.000413965303349445	0.000629337205284305	0.000905063998033102	0.00121402817619707	0.00152436658079413	0.00180348928344908	0.00202247634531508
-0.892857142857143	-0.892857142857143	0.00317752700302129	0.00300273265971723	0.00268911099701094	0.00226300431606204	0.00177037086402876	0.00127071124453074	0.000828158704676185	0.00050145821239293	0.000334839786123579	0.0003515979116093	0.000551570927829037	0.00091283028687224	0.0013969631127364	0.00195659118247881	0.00254338899877778	0.00311491783728148	0.00363904156385645	0.00409539434515281	0.00447413316718371	0.00477283012294883	0.00499269268198686	0.00513528447243367	0.00520059291773398	0.00518677320570514	0.00509135294638286	0.0049132650684976	0.00465489488745087	0.0043234110150677	0.00393094900038093	0.00349362144788008	0.00302970545584086	0.00255759188851324	0.00209410711018773	0.00165364045047172	0.00124819754455782	0.000888158548653266	0.000583264112980484	0.000343264148880635	0.000177773381509924	9.51496206806788e-05	0.000100560854802877	0.000193726450524949	0.000367005462573968	0.000604499601115408	0.000882634738503865	0.00117233562389106	0.00144250827404296	0.00166420227434988
-0.883928571428571	-0.883928571428571	0.0033050813620176	0.00312269247784169	0.00279487643506429	0.00234753099858853	0.00182720508000863	0.00129531060169071	0.000819287079276588	0.000462383044288093	0.000274057844930345	0.000282877642980439	0.000493214093421295	0.000886197869542062	0.00142444811917695	0.00205932289554264	0.00273899741656029	0.00341566609837928	0.00405055670671845	0.00461611439700673	0.00509546949753202	0.00547994506391622	0.0057657319622048	0.00595088760837714	0.00603352486522772	0.00601156037389282	0.00588384609043402	0.0056520744461004	0.00532264250806287	0.00490772538208487	0.00442510364307956	0.00389670844423403	0.00334625531815308	0.00279660901669214	0.00226758018505443	0.00177469167915973	0.00132912719949147	0.00093869421289736	0.000609316976932055	0.000346420953833511	0.000155622584004802	4.23800497067532e-05	1.06161789050725e-05	6.06855075584758e-05	0.000187314504082823	0.000378219132881882	0.000613972774327773	0.000869395029376789	0.00111634153072618	0.001327403805447
-0.875	-0.875	0.00348873171085436	0.00330572830352784	0.0029687441741438	0.00250232379518727	0.00195270334649165	0.00138243953171047	0.000861786542338751	0.000458400562827216	0.000227349051521913	0.000203341272162368	0.000396593802001733	0.00079292901064828	0.00135778189003534	0.00204298894059659	0.00279474156215898	0.00356100838574798	0.00429705866528442	0.00496834095202404	0.00555070706715265	0.00602862226289739	0.00639240607635793	0.00663562036449666	0.00675347326717755	0.00674263938269661	0.00660236050577592	0.0063362490952216	0.00595399134943416	0.00547219058201099	0.00491387483620013	0.00430661686054209	0.0036796445867678	0.00306062566164104	0.00247290262924089	0.00193381491496248	0.00145441886776331	0.00104050990352274	0.00069448457048391	0.000417362702951757	0.000210281555125679	7.497259925146e-05	1.30745892133239e-05	2.45199279053969e-05	0.000105542124185095	0.000247000195020018	0.000433659626332784	0.000644826213438324	0.000856368415739143	0.00104378678844579
-0.866071428571429	-0.866071428571429	0.00370565312931086	0.00353253863625744	0.00319641069484163	0.00271927672915584	0.00214571361791095	0.00153807500064747	0.000968269792039553	0.000507577119601505	0.000216416052982916	0.00013600023993893	0.000283377355115166	0.000650592640096897	0.001207817647286	0.00190947186963304	0.00270182921275074	0.00353045752854451	0.00434609637756094	0.00510814119571514	0.00578560306793147	0.00635605935328803	0.00680353657644673	0.00711637948342876	0.00728595762832413	0.00730662933485158	0.00717686663472414	0.00690100245887415	0.00649082024289129	0.00596622758275945	0.00535452092375357	0.00468816800328496	0.00400147780764922	0.00332686124700711	0.00269151352119534	0.00211523840499613	0.00160982299816768	0.0011799534626105	0.000825260256813538	0.000542809320908406	0.000329286690553889	0.000182270891203904	0.000100301008887158	8.18335560509569e-05	0.00012352589845616	0.000218490952660245	0.000355181978604912	0.000517388462792196	0.000685508929414622	0.000838905151962671
-0.857142857142857	-0.857142857142857	0.00392304408946542	0.0037711855498715	0.00344875367771086	0.00297402496293144	0.00238835435191663	0.00175212188818182	0.00113712897305655	0.000616763962851225	0.000255758022589534	0.000101436621408027	0.000178022471543812	0.000484854688415901	0.000998533095420072	0.00167818871519413	0.00247251419965971	0.00332698421296497	0.00418987952615766	0.00501622284745822	0.00576938660574971	0.0064207593859385	0.00694829479325345	0.0073349136517436	0.00756757402745353	0.00763743564158444	0.00754105844249709	0.00728214198291968	0.00687306094731678	0.0063354511363873	0.00569934142552816	0.00500073193067056	0.00427796300458732	0.00356757224488336	0.00290049633222713	0.00229939845512454	0.00177761603015345	0.00133981189090856	0.000983992327458179	0.000704242947683484	0.000493409797493636	0.000345044255091337	0.000254200857269761	0.000217043878994474	0.000229574529610025	0.00028603709972795	0.000377635319770354	0.000492076865130705	0.000614204150136457	0.000727642121458107
-0.848214285714286	-0.848214285714286	0.00410626588563366	0.00398491795967727	0.00368887879526408	0.0032317888672059	0.00265030891326246	0.00200092997659553	0.00135319592965192	0.000780484443380197	0.00035002932197838	0.000114019640882309	0.000103346462567159	0.000324959009751712	0.000762996719807652	0.00138308091800954	0.00213856785077767	0.0029773115284481	0.00384759742375058	0.00470232739334495	0.00550112727252636	0.00621064075872767	0.00680370798080206	0.00725830061563944	0.00755697346780423	0.00768725283903711	0.00764293360156728	0.00742584267878359	0.0070473719903704	0.00652906159716975	0.00590172547126898	0.00520299112551932	0.00447355665203091	0.00375282845070648	0.0030747879236876	0.00246489565536741	0.00193859156369514	0.00150156181882907	0.00115152628730201	0.000880966287608783	0.000680046638956097	0.000539023707822789	0.000449650474187759	0.000405420100827411	0.000400834006285735	0.000430143520804663	0.000486128326003294	0.000559417747301226	0.000638659268759915	0.000711557961067762
-0.839285714285714	-0.839285714285714	0.0042267601830492	0.00414051757385833	0.00388042274870793	0.00345512843166002	0.00289553856425292	0.00225253503218788	0.00159118859271431	0.000982406370774179	0.000493523595427064	0.000179557345122917	7.66592176223864e-05	0.000198785637695232	0.000537885763683151	0.00106716979320762	0.00174644352418367	0.00252820704633979	0.00336326387680652	0.00420492943528941	0.0050114484759844	0.00574677538595976	0.00638028993789847	0.0068862106611124	0.0072433964157814	0.00743593809244894	0.00745454008749622	0.00729830570043175	0.00697629064213829	0.00650814820789102	0.0059233679513793	0.00525895217028543	0.0045557802264687	0.0038542629379455	0.00319008915372414	0.00259086048190369	0.00207420293670411	0.00164759602590557	0.00130976680054191	0.00105316306073712	0.000866829714499476	0.000739005802538404	0.000658925710883441	0.000617589476091013	0.00060757916057948	0.000622253770223282	0.000654788547066483	0.000697508704476994	0.000741819454789384	0.000778806438593826
-0.830357142857143	-0.830357142857143	0.00426795460418762	0.00421524545502663	0.00399516849415547	0.0036117580195926	0.00308976961699141	0.00247328145151767	0.00182097442970251	0.00119884332890221	0.000671642961076413	0.000294624729463143	0.000107014383589213	0.000128257190392251	0.000357427195112432	0.000775524643089741	0.00134983481931046	0.00203921723130187	0.00279919006065114	0.00358594372381007	0.00435886244541212	0.00508161790907579	0.00572228821350054	0.00625314957935045	0.00665075073850555	0.0068966425229763	0.0069787852928959	0.00689330961561891	0.00664606950472043	0.0062533736133743	0.00574142298438606	0.0051442811380799	0.00450056679706007	0.00384938757472069	0.0032262334850872	0.00265956909510867	0.00216870076444229	0.00176319861915953	0.00144380387637012	0.00120444311891017	0.00103477860581189	0.000922688372774747	0.000856187575594672	0.000824528238428818	0.000818477497972397	0.000829999384173321	0.00085169378878879	0.000876352189286127	0.000896883724772976	0.000906689630107897
-0.821428571428571	-0.821428571428571	0.00422802499473251	0.00420098123636494	0.00401837203001972	0.00368073302265424	0.00320709545527983	0.00263431486158722	0.00201339598177279	0.00140337548315907	0.000863848414509874	0.000447495303356758	0.00019392445527499	0.000125809243978821	0.000247766826349251	0.000547832410885263	0.00100087903925906	0.00157303254709652	0.00222609061618849	0.00292115795905226	0.00362107825627901	0.00429166140278571	0.00490205216144356	0.00542477316923123	0.00583596361928539	0.00611614676523544	0.00625156630935986	0.00623583173044134	0.00607140043606965	0.0057703647158114	0.0053541208413248	0.00485174316821637	0.00429719611498381	0.0037258033599371	0.00317057766390117	0.00265904859598379	0.00221110435093513	0.00183812535182419	0.00154339872542961	0.00132354083121864	0.00117048440579273	0.00107354289540516	0.00102114552546347	0.00100200707464227	0.00100569929710459	0.00102276593100623	0.00104462358914359	0.00106349612014164	0.00107254997994775	0.00106626752702284
-0.8125	-0.8125	0.00411924765143853	0.00410494508795077	0.00395088574950188	0.00365585710806589	0.00323440028499466	0.00271662193755157	0.0021454260775497	0.00157156425357438	0.00104737458096468	0.000620345760789082	0.000327642083317869	0.000192469634214598	0.00022272704742908	0.000411882852417751	0.000741581984507652	0.00118520850892998	0.00171157256344308	0.00228803902653181	0.00288271127663641	0.00346562976014349	0.00400924097702301	0.00448856008607946	0.00488145491614446	0.00516933583333275	0.00533830176710308	0.0053805476660077	0.00529566094974031	0.00509137806815068	0.00478345240965488	0.00439447589518803	0.00395174159455323	0.00348446317451716	0.00302081601386825	0.0025852965725172	0.00219680772600206	0.00186769835426203	0.00160376846625421	0.00140505593668012	0.00126709609355398	0.00118231568070345	0.00114128384893647	0.00113366507188738	0.0011488578365472	0.00117641391910746	0.00120638449374831	0.00122972151953482	0.00123878940433366	0.00122794405495596
-0.803571428571429	-0.803571428571429	0.00396450774578236	0.00394724995769143	0.00380799197033925	0.00354590740868477	0.00317293621579898	0.00271376318136083	0.00220371519586777	0.00168485617993491	0.00120095597485122	0.000792243498481688	0.000490872103250485	0.00031783094792274	0.000281688940042342	0.000379151957406589	0.000597053143877628	0.000915164668638894	0.00130916180007465	0.00175318157956652	0.00222164962181916	0.00269032301707106	0.00313673420784599	0.00354035793631093	0.003882833341206	0.00414846798708969	0.00432507484288251	0.00440500899829148	0.00438613790364359	0.00427243704446489	0.00407396188100592	0.00380608518575777	0.00348806253208845	0.00314114549053337	0.00278655792277624	0.00244366208938905	0.00212857083932961	0.00185333633551848	0.00162570510735687	0.00144931509952378	0.00132415241375768	0.00124709318293524	0.00121241744243367	0.00121226861334856	0.00123710973208144	0.0012762667226045	0.00131863552312721	0.0013535686413647	0.00137186985930341	0.00136674526842164
-0.794642857142857	-0.794642857142857	0.0037921225897647	0.00375622759730457	0.00361561287906704	0.00337203149634195	0.00303709193574415	0.00263205178000126	0.00218606120374739	0.00173307227394218	0.00130793494713878	0.000942377948416528	0.000661581339587562	0.000481892508874998	0.000409965945590419	0.000443294290681753	0.000571824206280917	0.000780179639141665	0.00104997863948484	0.00136182111274141	0.00169670343329229	0.00203682217993698	0.00236590298896048	0.00266928765491488	0.00293401653456157	0.0031490669296761	0.00330578707523225	0.00339844501117195	0.00342473221798266	0.00338604650436286	0.00328742732473266	0.00313710843301801	0.00294575382029895	0.00272551876846247	0.00248910482308886	0.00224894982623623	0.00201662519890821	0.00180242949894378	0.00161510097653728	0.00146154666601361	0.00134651060806209	0.00127216991649656	0.00123773011022946	0.00123915876988384	0.00126922093538644	0.00131794565495086	0.00137356443080962	0.00142384123830302	0.0014575949971331	0.00146613571620294
-0.785714285714286	-0.785714285714286	0.00363036370057478	0.00356284723327936	0.00340505956419404	0.00316324638510975	0.00285099795675661	0.00248851508787339	0.00210083938674153	0.00171526489604288	0.00135834985091128	0.00105304652332863	0.000816439973780907	0.000658444464384899	0.000581591156031489	0.000581811435822044	0.0006499353447021	0.000773526024301846	0.000938673782427453	0.00113146329284682	0.00133896834121291	0.00154977451529149	0.0017541402128404	0.00194395572549865	0.00211264654049203	0.00225510837590577	0.0023676881165286	0.00244816788119283	0.00249569004525336	0.00251058351570342	0.00249410293332195	0.00244814801257137	0.00237506304121954	0.00227760793095579	0.00215913902542696	0.00202395462006623	0.00187767471126333	0.00172746904869022	0.00158194752911004	0.00145059161173679	0.00134272333160845	0.00126614949362104	0.00122574199996203	0.00122228160634171	0.0012518758917858	0.00130615931682867	0.00137331511053061	0.001439766485652	0.00149221859091761	0.00151963823435884
-0.776785714285714	-0.776785714285714	0.00350290345281761	0.00339554076016231	0.00320762638791585	0.0029512421207896	0.0026439809144423	0.00230739364319386	0.00196484884256588	0.00163908912396425	0.00134986375406464	0.00111202265015169	0.000934369854401783	0.00081941818291913	0.000764003777879511	0.000760557918134421	0.000798733148889657	0.000867061302475504	0.000954377755646671	0.00105085361003996	0.00114859799659433	0.00124188982495023	0.00132714778226286	0.00140274412973684	0.00146872598828268	0.00152645431228518	0.00157813481000415	0.00162621696916204	0.00167268064854626	0.00171829940252609	0.00176203712563946	0.00180076740007425	0.0018294790375872	0.00184204075057859	0.00183245903389571	0.00179641190139823	0.00173272245291159	0.00164439169988363	0.00153886354359748	0.00142734368001321	0.00132320785592886	0.00123976141914746	0.00118779182792368	0.00117343779346614	0.00119685563768195	0.00125200012418802	0.00132759054366759	0.00140906347166183	0.0014810891586041	0.00153010623583089
-0.767857142857143	-0.767857142857143	0.00342596013711135	0.00327641128749243	0.00305013406375171	0.00276562880054336	0.00244594469242709	0.00211610215959553	0.0018002678161161	0.00151909261660082	0.00128762023893478	0.00111407727547032	0.000999689994972614	0.000939475475179673	0.000923777460045486	0.000940202903747714	0.000975588550339119	0.00101768716582077	0.00105638480185293	0.00108440250597301	0.00109755453211283	0.0010946980717799	0.00107750582553446	0.00105013542841665	0.00101879073248817	0.000991108443901214	0.000975292026109281	0.000978966689057495	0.00100783347844652	0.00106432330240313	0.00114654723637932	0.00124786438196118	0.00135731754475723	0.00146102299133511	0.00154437694965842	0.00159471482982852	0.00160389384703916	0.001570219641283	0.00149922900422023	0.00140306318455928	0.0012984720288179	0.00120380536735213	0.0011355946790378	0.00110543989611648	0.00111786075978251	0.00116955935985369	0.00125022107362586	0.0013446337092256	0.0014356154262155	0.00150708205515879
-0.758928571428571	-0.758928571428571	0.00340733180385853	0.0032192671545241	0.00295207508950731	0.00263042773270331	0.00228354348111662	0.00194148919402902	0.00163143241863445	0.00137443049878138	0.00118325588837381	0.00106156108264925	0.00100442709921519	0.00100007879005183	0.00103235116878953	0.0010833988329948	0.00113617093905095	0.00117630870958702	0.00119331507980356	0.00118103739413069	0.00113763941768314	0.00106528498150319	0.00096970999317245	0.000859750882586389	0.000746775360669774	0.000643879422159193	0.000564712480263448	0.000521881776678561	0.000525045579317269	0.000578981877952408	0.00068205187332281	0.000825508994634852	0.000994003963749757	0.00116741222967043	0.00132380890798047	0.00144311364472618	0.00151070745070327	0.00152025398621958	0.00147507141027525	0.00138768267484775	0.00127756106379	0.00116749143633989	0.00107928591943901	0.00102974442350672	0.00102769494354981	0.00107269802960401	0.00115561567155279	0.00126082260159248	0.00136948205870791	0.00146310447411986
-0.75	-0.75	0.00344697755621951	0.00322936708870245	0.00292447632612332	0.00256212552530778	0.00217761913238967	0.00180695024254784	0.00148199057950368	0.0012264628355746	0.00105334389604082	0.00096406080635251	0.000949483945720977	0.000992379568267895	0.00107073749273437	0.00116129315855034	0.00124262915399531	0.00129743852434864	0.00131379583896021	0.00128553326447812	0.00121198833426145	0.00109743802493172	0.000950461189414603	0.000783318549351819	0.000611271974460126	0.00045165211444243	0.00032247581150681	0.000240525856727048	0.000219006878280234	0.000265118777521543	0.000378063373299875	0.000548049790412554	0.000756750893692566	0.000979394980987637	0.00118831048698061	0.00135736809102457	0.00146648648857864	0.00150526920577714	0.00147496121779573	0.00138823997400324	0.00126681477572283	0.00113729222540546	0.00102615453228115	0.000954894061322779	0.000936301476079219	0.000972627267006912	0.00105589715534698	0.00117017098719942	0.00129511389753565	0.00140999905767324
-0.741071428571429	-0.741071428571429	0.0035384744802747	0.00330434792726365	0.00297013190987594	0.00256914144978244	0.00214194027373404	0.00173058372230872	0.00137271533565979	0.00109653886248482	0.000917507800729729	0.000837215191589765	0.000844514315545615	0.0009184657012097	0.00103239007841732	0.00115817896953956	0.00127009107459056	0.00134750534453364	0.00137643046289035	0.00134988742801857	0.00126750021785271	0.0011346983224046	0.000961853127033191	0.000763484713081329	0.00055746548204666	0.000363996919122226	0.000204108814673796	9.75465524478858e-05	6.01412304105862e-05	0.000101026450626469	0.000220280908312839	0.000407652160032119	0.000642905126113716	0.000898044148846902	0.0011412414938008	0.0013418717711955	0.00147571892031426	0.00152928934781885	0.00150228269991331	0.00140762700026278	0.00126900010691224	0.00111631212713271	0.000980077566480769	0.00088584797654091	0.000849844872367642	0.000876637057350486	0.000959221654682566	0.00108131663757787	0.00122119172074264	0.00135607014742254
-0.732142857142857	-0.732142857142857	0.00367062350975816	0.00343563919405658	0.0030846015224677	0.00265223986076245	0.00218293861718023	0.00172425330524382	0.00131998965376736	0.00100408700762378	0.000796369888508175	0.000700824749642178	0.000706523962903069	0.000790787388191081	0.000923769871597767	0.00107347858099144	0.00121028436245833	0.00131025777318396	0.00135704246462799	0.00134236120277566	0.00126552766821099	0.00113244455820864	0.000954496776320527	0.000747545998047632	0.000530987651074321	0.000326641802945881	0.000157192396902045	4.39946114499834e-05	4.3102699697295e-06	4.83286272005521e-05	0.000176580415483014	0.000378458677863652	0.000632460493060654	0.000908458450420856	0.00117186257396897	0.00138905415697604	0.00153309341798341	0.00158853585677349	0.00155429937550586	0.00144389638148396	0.00128290155258141	0.00110413417836229	0.000941543878175637	0.00082407215280356	0.000770748245342587	0.000787970504308958	0.000869402848175862	0.00099831258712437	0.00115164166063359	0.00130476783784532
-0.723214285714286	-0.723214285714286	0.00382868042695626	0.00360976785725124	0.00325736588648229	0.00280532753616087	0.00229998107992866	0.00179323029773659	0.00133478917773974	0.000964986185412897	0.000709433326305005	0.000576431768044851	0.000557387563380811	0.000629887696287494	0.000762588387144546	0.000920805258927539	0.00107171234769507	0.0011883220130702	0.00125183544410521	0.00125239535435112	0.00118861529212196	0.00106642062428198	0.000897693813015067	0.000699015241637756	0.000490522764598024	0.000294687410313976	0.000134709338490687	3.23189328212934e-05	5.00204981803209e-06	6.2978489452455e-05	0.000206538405543543	0.000424474377761962	0.000694266367615091	0.000984374325503803	0.00125852951717333	0.00148140653921862	0.00162464324018612	0.00167197934466636	0.00162237805520664	0.00149037449729599	0.00130347922672767	0.00109711479229175	0.000908117423490327	0.000768154341004436	0.000698408916117965	0.000706570809875928	0.000786617294556916	0.000921225632126642	0.00108607704173652	0.00125494183215908
-0.714285714285714	-0.714285714285714	0.00399505043703893	0.00380925491173045	0.00347274966194141	0.00301620858448191	0.0024857693086068	0.0019360794534224	0.00142194159073921	0.000990141649557625	0.000672977301186305	0.000484597015196986	0.000420625482828316	0.000460849297747034	0.000574139991088827	0.000724435428876982	0.000876550455193726	0.00100082461243835	0.00107604584985143	0.00109057769446435	0.0010420243392062	0.00093599202770345	0.000784509246466442	0.000604487279775647	0.000416327676740963	0.000242529660683929	0.000106020003610852	2.79746191073105e-05	2.5114175154874e-05	0.000106762390004618	0.000272243321862549	0.000509347886765792	0.000794540041875979	0.0010952827874606	0.00137439935703771	0.00159586184779898	0.00173096295845272	0.00176360853302645	0.00169354911848208	0.00153674963391132	0.00132269728277726	0.00108912572198539	0.000875219230467129	0.00071470481371626	0.000630253717828067	0.000630292387975774	0.000708748518317542	0.00084757697918282	0.0010212947813173	0.00120235514582806
-0.705357142857143	-0.705357142857143	0.00414966254534759	0.00401317616073612	0.0037105586505474	0.00326715184520666	0.00272667429479831	0.00214459991160037	0.00157953078092543	0.0010842384630004	0.000698082197674618	0.000442159383984146	0.000317903442199455	0.000309084711134697	0.000386480892102625	0.000514024908242759	0.000655099966371942	0.000777834185477557	0.000858666435624209	0.00088397202996561	0.000850000599352851	0.000761669802394552	0.000630822658730306	0.000474414089954244	0.000312828256218616	0.000168259724664463	6.29283188427465e-05	1.69058075961139e-05	4.55130823845433e-05	0.000156534158691022	0.000347778767898926	0.000605690584482435	0.000905656565904372	0.00121439985746786	0.00149438397633827	0.00170963302845257	0.00183192788411284	0.0018461084105417	0.0017532830069643	0.00157112580476266	0.00133105089183729	0.00107274684545322	0.000837159735775293	0.000659372572129485	0.000562848741957778	0.000556178691343436	0.000632875595920606	0.000774058173378586	0.000953216097897215	0.00114183477109004
-0.696428571428571	-0.696428571428571	0.00427049203734224	0.0041977590157785	0.0039466969817913	0.0035354366307796	0.00300309353820688	0.00240386473105118	0.001798489466416	0.00124476630856498	0.000788979506375933	0.000459820968863804	0.000265782940661095	0.000196206639335398	0.000225405083089357	0.000318716465631492	0.000439104012063505	0.000553022935401803	0.000634656326327431	0.000668144739185069	0.000647940903740696	0.000577777163350405	0.000468865396919822	0.000337861106906588	0.00020488832082298	9.16539004067225e-05	1.94931924899693e-05	7.15984153145488e-06	6.83137739188597e-05	0.000208918406457146	0.00042502789124724	0.000701610793485523	0.00101302761376	0.00132552492397917	0.00160167157328702	0.00180615110193679	0.00191188389377489	0.00190522111115128	0.00178901965227797	0.00158278412219094	0.0013196724866056	0.0010408617476507	0.000788382226656606	0.000597893936875381	0.000492897152746928	0.000481531991454953	0.000556512110413702	0.000698010262033744	0.000878652966461684	0.00106935269050948
-0.6875	-0.6875	0.00433473234926606	0.00433750166275902	0.00415420627118218	0.00379425656666101	0.00329014378711291	0.00269261494570843	0.00206260246230297	0.00146153967411761	0.000941997555159041	0.000540426830147268	0.000273242163298688	0.000136696676309695	0.000110172077503017	0.000161852461562774	0.000255400268559432	0.000356261089413479	0.000436542202320903	0.000477913744101077	0.000472512152804027	0.000422237363554248	0.000337037024310635	0.000232747698978821	0.000128872824678179	4.64260046219354e-05	5.77061166224246e-06	2.4325961270955e-05	0.000114110540529507	0.000279311353660985	0.000514311427539751	0.000802762556639477	0.00111826654475835	0.00142698995631026	0.00169212131623601	0.00187958837347432	0.00196402710139134	0.00193377058780316	0.0017936954259906	0.0015651387852989	0.00128270756102688	0.000988498002079963	0.000724853185585313	0.000527145328133241	0.000418079856175243	0.000404668429952768	0.000478393670662998	0.000618347154735778	0.000796452968071906	0.000983460139492325
-0.678571428571429	-0.678571428571429	0.00432091535996311	0.00440718329167823	0.00430513040117298	0.00401438910686998	0.0035590769418662	0.00298436182008117	0.00234923866646421	0.00171700777907873	0.00114539947999868	0.000678276529289667	0.000340394123087872	0.000135944205954683	5.07598246920635e-05	5.73187645804751e-05	0.000121228648676676	0.000207775589963074	0.000287352429102906	0.000339042874676339	0.000352170355679253	0.000326072983605357	0.000268632415368032	0.000194130619191902	0.000120875128351656	6.88141937361502e-05	5.71687125313425e-05	0.000102024913430724	0.000213894052547919	0.000395422213446723	0.00063964181650377	0.00092929168790346	0.00123770611279466	0.00153154748458531	0.00177526320352572	0.00193668143391416	0.00199275706548376	0.00193427200788002	0.00176837190378013	0.00151819805069707	0.00121947674263105	0.000914616020762983	0.000645456263559725	0.000446165574476504	0.00033776404427989	0.000325394212166964	0.00039881585879447	0.000535852850543555	0.000707849956791864	0.00088577872170604
-0.669642857142857	-0.669642857142857	0.00421190716255373	0.00438481817121641	0.00437335994544321	0.00416685682493304	0.00377968686574693	0.00324947861603292	0.0026310846272997	0.00198760623158112	0.00138034472650772	0.000859692879227682	0.00045865186823555	0.000189974303992891	4.70865877209814e-05	8.15123210568336e-06	4.20754141509818e-05	0.000115059905594052	0.000196416811465036	0.000262778775857382	0.000300333162897089	0.000305188977986392	0.000282304298066325	0.000243516119924256	0.000205144641823022	0.000185468918472807	0.000202192932483398	0.000269927420192512	0.000397743743815093	0.000586992202861534	0.000829747354269584	0.00110835167595807	0.0013964929505928	0.00166203254911047	0.00187142872289715	0.00199516087777625	0.00201318577069159	0.00191927235709988	0.00172315422874173	0.00144981942591589	0.00113585521531711	0.000823439289906542	0.000553145118444089	0.000357049688563304	0.000253599998494812	0.000245305284016794	0.000319666382752284	0.000452996819629552	0.000616126773124653	0.000780582110791613
-0.660714285714286	-0.660714285714286	0.0039982906248561	0.00425519633780094	0.00433822750976441	0.0042264667100265	0.00392368600971031	0.00345832516344161	0.00287895662819689	0.00224623203631941	0.00162303782341218	0.00106488209839603	0.000612348402025245	0.000286865907748838	9.02345470776373e-05	7.52292959410084e-06	1.23231831225774e-05	7.30274255856951e-05	0.000158817183561981	0.000244367700169653	0.000312736256649398	0.000356378508529041	0.000376594892201026	0.000381883782295548	0.000385672714886391	0.000403775745185488	0.000451775128264822	0.000542432562406519	0.000683243700908189	0.000874349403947301	0.00110714880959429	0.00136403783762038	0.00161964593365977	0.0018437285248299	0.00200551795699719	0.0020789259642448	0.00204764721661784	0.00190905725057467	0.00167590956928881	0.00137522509804596	0.00104435995378431	0.000724894692064873	0.000455538568330738	0.000265531254888282	0.000169959690741222	0.000167989370120081	0.000244334011923206	0.000373524918314601	0.000525889055910437	0.000673774128387401
-0.651785714285714	-0.651785714285714	0.00368133257088585	0.0040132908918861	0.00418823793471502	0.00417572519566408	0.00396866058849499	0.00358511009421266	0.00306546707591944	0.00246565637588825	0.00184788258163922	0.0012708751454991	0.000781549165432967	0.00040953655565985	0.000165298371039606	4.17111142177029e-05	1.83306246890225e-05	6.71231665573209e-05	0.000158372324156108	0.000265686292142786	0.000369435326981312	0.000458403978719628	0.00052982068704563	0.000588150338132169	0.000643090100425198	0.000707140226524394	0.000793007604680616	0.000911017856972157	0.00106670727942469	0.00125883598598043	0.00147815939102684	0.0017073425353023	0.00192233272283557	0.00209528934390174	0.00219883023484933	0.00221097149108661	0.00211982695636374	0.001927008583198	0.00164880374202642	0.00131460517070905	0.000962658933558788	0.000633835674681945	0.000364651521447634	0.000181016572431144	9.40842982304435e-05	9.91210299227356e-05	0.000177614510425774	0.000302070027439038	0.000442303396250887	0.000571703378771219
-0.642857142857143	-0.642857142857143	0.00327464157856087	0.00366662981395336	0.00392406369971682	0.00400832396760862	0.00390188492326057	0.00361186405478784	0.00316900362599652	0.0026223971344879	0.00203119424570582	0.00145509337915118	0.000945549848557726	0.00053930077944067	0.000255157274684696	9.42292777459501e-05	4.30313859180436e-05	7.84285830869142e-05	0.000173200168025506	0.000301117840609059	0.000440764233621781	0.000577735008063529	0.000705246987961912	0.000823431210445536	0.000937695690296439	0.00105652668764586	0.00118902329290455	0.00134239686563867	0.00151965829476808	0.00171776407180689	0.00192655691735667	0.00212885432610958	0.00230194962355769	0.00242056903623763	0.00246100041902147	0.00240575167181972	0.00224781841423536	0.00199354814522079	0.00166324946317527	0.00128910947474393	0.000910572336396701	0.000567956177991536	0.000295576812977674	0.000115857766381485	3.57564350739279e-05	4.63397752952652e-05	0.000125611523933278	0.000243909981492966	0.000370567508621422	0.000480222625391363
-0.633928571428571	-0.633928571428571	0.00280380594414155	0.00323581127140658	0.00355991970348643	0.00373129118950069	0.00372310992715844	0.00353168900602454	0.00317725209217694	0.00270034748210044	0.00215481352769773	0.00159889720698238	0.00108638891966646	0.000659453196231317	0.000344296562688459	0.000150088666911467	7.08359583897618e-05	8.93662822764438e-05	0.000182316985178876	0.000325042271337475	0.000495604666310928	0.000677380664026829	0.000860174570577939	0.0010400084007704	0.00121790096385737	0.00139797990447853	0.00158523643570125	0.00178319268754603	0.0019917463333653	0.00220549080672532	0.00241284915611321	0.00259635064723031	0.00273427082866865	0.00280362782273803	0.00278420772092296	0.00266295550795245	0.00243781924859773	0.00212007513481515	0.00173435048159008	0.00131599468423609	0.000906042413285222	0.000544626048910832	0.000264158176255396	8.37758423334358e-05	6.34084323980399e-06	1.87464261438595e-05	9.55113277580948e-05	0.000204839491599648	0.000315701846234389	0.000404230587055512
-0.625	-0.625	0.00230372935748722	0.00275268896955121	0.00312268747909844	0.00336506487705781	0.00344551599906341	0.00335045217229297	0.00308944668884675	0.00269338230424344	0.00220888839724724	0.00169041430268473	0.00119167028204721	0.00075812363552472	0.00042182188177126	0.000199170961624545	9.16063842768669e-05	8.85281064573058e-05	0.000171538505322619	0.000318961615773013	0.000509790000682256	0.000726511090369428	0.000956599870586008	0.00119274103238212	0.00143201518898596	0.00167435226702568	0.00192055777441066	0.00217020307434462	0.0024196742644207	0.00266070055721177	0.00287970432257105	0.00305828388775723	0.00317501363147086	0.00320850954531314	0.00314139271386106	0.00296446301894613	0.00268017200975729	0.00230445318120516	0.00186618530400311	0.00140401828765103	0.000960894638245105	0.000577206856860441	0.000283973539628576	9.75517244597528e-05	1.71589467718092e-05	2.58844143355295e-05	9.50549088649451e-05	0.000190990188876291	0.000282557575854633	0.000347696765636819
-0.616071428571429	-0.616071428571429	0.00181394530009629	0.00225628830840894	0.00264863829429363	0.00294115179474857	0.00309434581217982	0.00308633827764257	0.00291670687344081	0.00260628931064818	0.00219318778093584	0.0017260410876501	0.0012561107927871	0.000829810395102173	0.00048301535014573	0.000237942855743729	0.000102749085796929	7.34228476898178e-05	0.000137179402796667	0.000276427725252774	0.000472477975056032	0.000708399221481115	0.000970734450351505	0.00125004578448881	0.00154044762843985	0.00183838158205921	0.00214092042551706	0.0024438983585268	0.00274018033431387	0.00301840836440054	0.00326257216945626	0.00345270375837841	0.00356685346788172	0.00358425954395289	0.0034893079766302	0.00327556952647625	0.00294899630215543	0.00252935355572638	0.00204920487220287	0.00155024448088943	0.00107738787968599	0.000671641389618665	0.000363201303193845	0.00016634036824006	7.73541919302343e-05	7.61969876991591e-05	0.000131573739239967	0.000208387829324001	0.000275803127668182	0.000313956325401542
-0.607142857142857	-0.607142857142857	0.00137273382994774	0.00178709292285299	0.00217818686540834	0.00249759165016245	0.00270324007211873	0.00276711837972733	0.00268019803348424	0.00245368975879131	0.00211658591943434	0.00171026583164613	0.00128148945578656	0.000875294251379748	0.000529136109422273	0.000269167297241068	0.000108967833676725	5.04979086098394e-05	8.66418480642468e-05	0.000204532261690277	0.00038887263512363	0.000624660394556878	0.000898966864061628	0.0012016765372993	0.00152527461119807	0.00186388493769947	0.00221181760649565	0.00256191694506043	0.0029040303068836	0.00322394694921181	0.00350316080522356	0.0037197527465057	0.00385053439551736	0.00387434146857713	0.00377604617802459	0.00355055210539322	0.00320584062604228	0.00276414693253345	0.00226060529898722	0.00173919855415983	0.00124648116532084	0.000824164828365254	0.000502084503851241	0.000293154624638776	0.000191609514421096	0.000175135696790034	0.000210592265886373	0.000262102696749774	0.000299633239452013	0.000305949326920468
-0.598214285714286	-0.598214285714286	0.00101122827623828	0.00138080096223365	0.00174963311965282	0.00207300564079013	0.00230886107880372	0.00242553161878972	0.00240734927446803	0.002257059738605	0.00199475538484377	0.00165382830383324	0.00127503203853287	0.000900011976475217	0.000565593669739171	0.000299769285116142	0.000119819585842245	3.24966291079105e-05	3.5793282525538e-05	0.000121611017508071	0.000278616925054172	0.00049471199692393	0.000758744178933031	0.00106131967698523	0.00139474475352763	0.00175225048128688	0.0021267255614358	0.00250923138855524	0.00288761736498798	0.00324559161278956	0.00356260860556153	0.00381487396063166	0.00397760724288305	0.00402844304237065	0.00395152665871286	0.00374155143123622	0.00340679059583241	0.0029701899843259	0.00246785887930793	0.00194480581169021	0.00144841776888132	0.00102081763103043	0.00069167508530105	0.000473138369008565	0.00035822336794258	0.000323278476994543	0.000334187313651834	0.000355009416112062	0.000357049879374602	0.000326106092136191
-0.589285714285714	-0.589285714285714	0.000748771813037535	0.00106285390258948	0.00139316617290706	0.00170041289608017	0.00194485095330671	0.00209366466275855	0.00212684847347733	0.00204042714259884	0.00184653678087639	0.00157062683226759	0.00124663852226234	0.000911341794826284	0.000599026094814534	0.000337481507876963	0.000145779821248302	3.39004550702835e-05	3.86153549721313e-06	5.17865255115502e-05	0.000170281133612848	0.000350583279654633	0.000584120562890121	0.000863300678195008	0.00118152391730321	0.00153252499979665	0.00190923137438733	0.00230238640318858	0.00269924291463457	0.00308268145399711	0.00343112274381643	0.00371954798847478	0.00392178303552702	0.0040139397502428	0.00397857812547549	0.00380883426533139	0.00351155470810486	0.00310848198139522	0.00263480333955419	0.00213488828790403	0.00165570562865177	0.00123906795973435	0.000914315048575884	0.000693157266927735	0.000568073729953247	0.000514926909472298	0.00049946463015626	0.000486369693821559	0.000448757025355901	0.000375737174559632
-0.580357142857143	-0.580357142857143	0.000590532059087735	0.000844918054346526	0.00112641218748879	0.00140212552127628	0.00163639810609588	0.00179751303784733	0.00186347704253469	0.00182567603014695	0.00168980087287103	0.00147410825720671	0.00120565945200927	0.000915535374791732	0.000634101922569355	0.000387217280048381	0.00019391795855592	6.57086039770727e-05	7.22235700723073e-06	1.77887201375619e-05	9.33697499370589e-05	0.000228381565672221	0.000417055691140865	0.00065415650277989	0.000935014450376756	0.00125494254585435	0.0016081822483495	0.00198659195406015	0.00237835922082609	0.00276708078401549	0.00313158515378946	0.00344683160404107	0.00368607332016245	0.00382421513972462	0.00384196315637412	0.00373003231497666	0.00349245300924576	0.00314799848492792	0.00272900157091431	0.0022773326579435	0.0018379806454129	0.00145135623313865	0.00114593246880575	0.000932982025473711	0.000804870354451476	0.000737638087609596	0.000697597117615876	0.000650612011909404	0.000571921217460324	0.000454015701217287
-0.571428571428571	-0.571428571428571	0.000527864093608051	0.000724070290590557	0.000952488848583574	0.00118683245995444	0.00139660004541857	0.00155292364609476	0.00163393963409062	0.00162853275716166	0.00153778302039908	0.00137403726663461	0.00115806839108738	0.00091514639787415	0.000670961266941791	0.000448215372176286	0.000264411742277979	0.000131005823856886	5.37641176427062e-05	3.39554720402446e-05	6.9917790567394e-05	0.000158578859318134	0.00029662074193554	0.000481111560819687	0.000709548146653465	0.000979343319690806	0.0012868601499306	0.00162616076019581	0.00198771178313317	0.00235736630470179	0.00271599431501625	0.00304011760957028	0.00330378245014747	0.00348166195589682	0.00355305018406286	0.00350606593290793	0.00334113125482819	0.00307273269857618	0.00272868149899351	0.00234656374512684	0.00196773196137337	0.001629881694282	0.00135978868374656	0.0011679762618945	0.00104683086617807	0.000972990106868345	0.000913822936447767	0.000836739924402024	0.000719198122528934	0.000556859017547928
-0.5625	-0.5625	0.00054126295148122	0.00068481111176715	0.000860957178363708	0.00104949324264969	0.00122541948320676	0.00136382741417753	0.00144464535210052	0.00145618228173512	0.00139679094880802	0.0012744818879146	0.00110481125038569	0.000907713306830703	0.000704084003720007	0.000512842186645445	0.000348955660330729	0.000222609806407274	0.000139409621982342	0.000101309749149437	0.0001078890017511	0.000157613173684016	0.000248822370040828	0.000380289716858685	0.000551292444170424	0.000761202644955152	0.0010086544180786	0.00129039824427609	0.00160002803284119	0.00192685700018966	0.002255296241628	0.00256510820715019	0.00283282121183193	0.00303437953393677	0.00314878767855347	0.00316215548165789	0.0030712664621694	0.00288568547912996	0.00262757333508305	0.00232880131113734	0.00202559074963101	0.00175159739471007	0.00153092697903426	0.00137282219974514	0.00126957841074543	0.00119861069917027	0.00112862064003381	0.00102872055794417	0.000878451007415358	0.000676144694390079
-0.553571428571429	-0.553571428571429	0.00060513869301696	0.000703363745967578	0.000831381559799008	0.000974004951576124	0.00111142524365058	0.00122313765225276	0.00129194344901431	0.00130708464324532	0.00126586812089096	0.00117356915767858	0.00104183879070873	0.000886160355433386	0.000723038278507736	0.000567547928149684	0.000431674852016651	0.000323604632844337	0.000247875231890307	0.000206134803589874	0.000198184920636717	0.000223018938280165	0.000279648821264054	0.000367605940912673	0.000487069913498035	0.000638616506471043	0.000822596540860262	0.00103818994007761	0.00128224429238812	0.00154810582282755	0.00182475483398682	0.00209661807964254	0.00234439417129439	0.00254706230879672	0.00268495781443592	0.00274344839567717	0.00271643194671883	0.00260871390970318	0.00243640143470781	0.0022248060212187	0.00200392781201775	0.00180227388071436	0.00164035588853713	0.00152552941630973	0.0014497393604208	0.00139118508189775	0.00132000386930914	0.00120699713897861	0.00103346813130937	0.000799681060285974
-0.544642857142857	-0.544642857142857	0.000693243072506223	0.000753193284937326	0.000838598821093276	0.000937948874014464	0.00103584300809234	0.00111604530885172	0.00116471678246916	0.00117301772839231	0.00113850568035488	0.00106511744303436	0.000961900610872533	0.000840944762432461	0.000715088767292914	0.000595936499366774	0.000492538350944817	0.000410862438141037	0.000353964899507913	0.00032263073983949	0.000316216992546139	0.000333473065727813	0.000373198242519906	0.000434677292814384	0.000517880257247565	0.000623416299853249	0.000752214942924447	0.000904906129406978	0.00108091402276301	0.00127737648430389	0.00148812937931951	0.00170310138537076	0.0019084897215597	0.00208798387658916	0.00222506518922816	0.00230607868995505	0.00232344058662221	0.002278124816799	0.00218056786814379	0.00204939507639274	0.00190787865269515	0.0017786789977682	0.00167802482433291	0.00161086399524631	0.00156851344232594	0.00152989106977462	0.00146658509721712	0.0013509872261936	0.00116574839091913	0.000912188996154745
-0.535714285714286	-0.535714285714286	0.000783482624619509	0.000810433185774463	0.000858417760488488	0.000918239844262118	0.000977887545371903	0.0010248539579882	0.00104864431006626	0.00104280051494442	0.00100595724684481	0.000941747469149555	0.00085769778445476	0.000763498539181792	0.00066913825811994	0.000583344852249866	0.000512613698287727	0.00046089282068614	0.000429810985089941	0.000419228709551608	0.000427882581935289	0.000453960057739143	0.00049553995252243	0.000550913118830511	0.000618824379653779	0.00069864626232276	0.00079043337425055	0.000894757646582938	0.00101223145187656	0.00114270749997159	0.00128428593504004	0.00143241057197784	0.00157942963973011	0.00171497081035476	0.00182730863835471	0.00190560941689648	0.00194260106141348	0.00193694521435534	0.00189449673373155	0.00182779421732601	0.00175353513198837	0.00168836756237245	0.00164392440773322	0.00162245017982368	0.0016144629772872	0.00159956905834242	0.00155083309009877	0.00144215288741924	0.00125713433501111	0.000997283185489597
-0.526785714285714	-0.526785714285714	0.000861088082896458	0.00085799980379645	0.000872420399379735	0.000896318808960987	0.000920054776628913	0.000934121788099449	0.000931017406373907	0.000906703126051375	0.000861265148526415	0.000798644633686251	0.000725580468249613	0.000650111527371149	0.000580061885302352	0.000521871513319908	0.000479972934685531	0.000456717279420372	0.000452692072039059	0.000467198330774395	0.000498679879151601	0.000544998036707365	0.000603568241582507	0.000671464722985096	0.00074561585263973	0.000823150302415204	0.000901842409441802	0.000980498046440937	0.00105907600294582	0.00113838916732516	0.00121937121514784	0.00130208347938542	0.0013848005786478	0.00146357702329616	0.00153261211225659	0.00158549846074086	0.00161711893501525	0.00162565026719854	0.00161395547826638	0.00158969184247024	0.00156375508268232	0.00154717111252566	0.0015471053829717	0.00156311373743528	0.00158494027041768	0.00159297000080625	0.00156186283779449	0.0014670438474235	0.00129281520851694	0.00104014632144734
-0.517857142857143	-0.517857142857143	0.000919602298563106	0.000887577387927366	0.000870824787103518	0.000861694643988063	0.000852097549735186	0.000834817796616049	0.000804851857712056	0.000760351369822185	0.000702879362518075	0.000636911805760851	0.000568751650233594	0.000505188539067183	0.000452282233021856	0.000414564566133267	0.000394781537949584	0.000394101454133878	0.000412568488689491	0.000449533652158588	0.00050385798892713	0.000573825186600271	0.000656862475365388	0.000749282984862757	0.000846281582274784	0.000942328811306273	0.00103194518712343	0.00111066351485711	0.00117587144672177	0.00122722312569685	0.00126643048857457	0.00129645676756825	0.00132036359370677	0.00134022136281815	0.00135651005962998	0.00136828978109325	0.00137414143636671	0.00137355669956882	0.00136820821378536	0.0013624617282287	0.00136265732537291	0.00137506759984065	0.00140293810312306	0.00144347513996877	0.00148590208510836	0.00151163360653211	0.00149718127766539	0.00141967897510187	0.00126407915694404	0.00103035867042217
-0.508928571428571	-0.508928571428571	0.000959755812201784	0.000899250472154956	0.000852913575460839	0.000813107618402436	0.000772781270936304	0.000726474025520135	0.00067122245814743	0.000607046282408322	0.000536814120616254	0.000465490867713131	0.000398974167113187	0.00034286078852552	0.000301496301942292	0.000277549617231536	0.000272159138601754	0.000285490756694759	0.000317405055841579	0.0003679043600798	0.000437130091421618	0.000524871840182523	0.00062976213201327	0.000748486137419212	0.000875373098584682	0.00100263637180547	0.00112132106913202	0.00122277194856517	0.00130023603121174	0.00135013785914159	0.00137264399991788	0.0013713474355964	0.00135218279684182	0.00132193376544353	0.00128682356898554	0.00125163557954081	0.00121960015215929	0.00119297369458152	0.00117393594797724	0.00116525717262628	0.00117021957343438	0.00119153147527361	0.00122938425775751	0.00127924140657233	0.00133025852011376	0.00136527710708666	0.00136304832394805	0.00130276109263904	0.00117020996870668	0.000964250146038415
-0.5	-0.5	0.000986849569262719	0.000899181321855228	0.000825181574538644	0.000757225996805942	0.000689114277658565	0.0006168540017417	0.000539216747963588	0.000457823330094018	0.000376638822522404	0.000300950272110687	0.000236087025305132	0.000186251529439018	0.000153810897802466	0.000139255188854011	0.000141802674026674	0.00016040239747795	0.00019473211702526	0.000245773363143162	0.000315677718694766	0.000406880971690757	0.000520696045225547	0.000655828644199037	0.000807335242176849	0.000966448486337241	0.00112145335231226	0.00125948155285416	0.00136880217586226	0.0014410182877649	0.00147259006900929	0.00146529522054459	0.00142554800208898	0.00136282940382098	0.00128772410420852	0.00121013433721047	0.00113812195589967	0.00107755955486977	0.00103244566187248	0.00100547726046116	0.000998377456876748	0.00101159471156588	0.00104329524565871	0.00108796286133397	0.00113525801852294	0.001169930266877	0.00117343564596819	0.00112748128356599	0.00101909921700672	0.000846214771158962
-0.491071428571429	-0.491071428571429	0.00100760692342464	0.000896207186901527	0.000797932052350492	0.000705425576534881	0.000613411820254059	0.000519316760007837	0.00042353721186559	0.000329171295790185	0.000241158032516972	0.000164966989934509	0.00010515886049994	6.42299421437724e-05	4.2110724394754e-05	3.65108054055128e-05	4.40383834491131e-05	6.17566372279315e-05	8.86627637874957e-05	0.000126555566884241	0.000179913102877314	0.000254694349287005	0.00035632200194276	0.000487389841417272	0.000645773058870506	0.000823753058859215	0.00100851115978415	0.0011839702591443	0.00133358106690893	0.00144337593468319	0.00150453281664758	0.00151482969623254	0.00147868337368105	0.00140585846140753	0.00130928130499127	0.00120259272940986	0.00109806590498002	0.00100531257274709	0.000930878786353716	0.000878506661630994	0.000849628773755083	0.000843644619352402	0.000857713660107246	0.000886121938145656	0.000919618212020868	0.000945333132663702	0.000947883681641171	0.000911988414216737	0.000826431346024054	0.000688650102778225
-0.482142857142857	-0.482142857142857	0.00102750420611303	0.000898440287637305	0.000781402458783511	0.000669668847977612	0.000559103944832793	0.000448659881866397	0.000340409682636633	0.000238962534433956	0.000150258612153932	7.99450677493274e-05	3.17197951324186e-05	6.11743689098265e-06	1.52274919846818e-07	8.02333567852198e-06	2.27799963334856e-05	3.85330501803256e-05	5.25792328444123e-05	6.67665083342033e-05	8.75918689444051e-05	0.00012485815293997	0.000189130282062679	0.000288603005633041	0.000426207002146135	0.000597766142402116	0.00079177066317255	0.000990914098473886	0.00117507338678554	0.0013250262961953	0.00142600945218467	0.00147027762322799	0.00145811031171723	0.00139713720458868	0.00130029144499109	0.0011830204617192	0.00106049939837771	0.000945480191187274	0.000847121061388456	0.000770782782257452	0.000718475218271466	0.000689493255984341	0.000680840522754813	0.000687273447361204	0.000701113057986547	0.000712238932577083	0.000708780256536218	0.000678887211506782	0.000613616491792219	0.000510494587411576
-0.473214285714286	-0.473214285714286	0.00104934018891652	0.000910846558166158	0.000782538551951918	0.000658675361678103	0.000536490992896926	0.000416612724854302	0.000302911350637607	0.000201645333849072	0.000119925538102996	6.37503672215656e-05	3.6063501365329e-05	3.53836098012623e-05	5.54900942435972e-05	8.6414677834868e-05	0.0001166375921659	0.000136017381285065	0.000138710109379541	0.0001252525187546	0.000103137726937214	8.55749917291697e-05	8.86047525343157e-05	0.00012720354324346	0.000211325342261675	0.0003428901873864	0.000514520321998537	0.000710390878586967	0.000909023731081993	0.00108735888492358	0.00122512470964094	0.00130848095167484	0.00133213398581428	0.00129955068536341	0.00122139787052175	0.00111276380767766	0.000989958927120099	0.000867689003668575	0.00075716682872684	0.000665367088783266	0.000595260235854873	0.00054660630644019	0.000516825902740972	0.000501600216362621	0.000495121021673979	0.000490201938464007	0.000478651197262409	0.000452304767414468	0.000404905534769961	0.000334646957033559
-0.464285714285714	-0.464285714285714	0.00107334486395073	0.000934401573153448	0.000803263856442622	0.000675419909795052	0.000549612554092247	0.000428220370807201	0.000316991408057035	0.000223978561974418	0.000157707208167133	0.000124854344435951	0.000127950136543571	0.000163734383088667	0.000222744479429726	0.00029046330225778	0.000349964289274245	0.000385559847156732	0.000386615855200838	0.000350552776165666	0.000284174513131235	0.000202836915881692	0.000127500647908835	8.02670125256089e-05	7.94161275964602e-05	0.00013513229001248	0.000246958125735395	0.000403600011001798	0.000585123322611402	0.000766985360746729	0.000924915947397138	0.0010394860691601	0.00109934171527026	0.00110247453130304	0.00105543338133278	0.000970897498331839	0.000864390697970987	0.000751028686822781	0.000643047017277044	0.00054852237530279	0.000471294620915602	0.000411754628173767	0.000367987006159308	0.000336788567017409	0.000314290672441433	0.00029620349582983	0.000277952543645614	0.00025508726849473	0.000224255779444415	0.000184779084050057
-0.455357142857143	-0.455357142857143	0.0010986014971322	0.000966893948657517	0.00084059792164543	0.000716564175207002	0.000595044781784927	0.000480094689582367	0.000379276990800049	0.000302481591444292	0.000259862071953958	0.000259173414444515	0.000303064761077209	0.00038704313246094	0.000498795182039897	0.000619307646997532	0.000725805537314616	0.000796035060544342	0.000812994943527867	0.000768997468310157	0.000668002886480367	0.00052552399378904	0.000365963345737659	0.00021788011623255	0.000108216838558118	5.68002183069276e-05	7.23822769635023e-05	0.000151116146784335	0.000277762275095984	0.000429255492920895	0.00057970849239452	0.000705626939755422	0.00079013668646029	0.000825353449296411	0.000812555561260819	0.000760395623496246	0.000681847366099102	0.000590812024064306	0.00049926076723862	0.000415506317194258	0.000343784806117147	0.000284925648994911	0.000237616348838857	0.000199702280936459	0.000169097764977131	0.000144154639646234	0.000123626064231125	0.000106561485010152	9.24959983062432e-05	8.21407252099304e-05
-0.446428571428571	-0.446428571428571	0.00112512315116728	0.0010049274704629	0.000888410385753347	0.000773849358287994	0.000662880529748174	0.000560986877462844	0.000477284515953159	0.000423351158732805	0.000411042471606723	0.00044954920695634	0.000542267326792761	0.000684270215190291	0.000861189678669285	0.00105008749843645	0.00122246271466564	0.00134899399834879	0.00140510925519181	0.00137615693163843	0.00126093332565083	0.0010726271519151	0.000836814525816686	0.000586834068818703	0.000357511751782771	0.000178616735215961	6.94997689799928e-05	3.60731187997765e-05	7.07124096121683e-05	0.000154950357973193	0.000264178110695751	0.000373140874516653	0.000460914016164079	0.000514284136587746	0.000528954061959267	0.000508592232147924	0.000462285326743097	0.000401286250268583	0.000336003718792766	0.000273966195161346	0.000219100541885881	0.0001722291627839	0.000132345420564799	9.80723670588941e-05	6.87728060188577e-05	4.50146579495054e-05	2.84050323748226e-05	2.10708373261761e-05	2.51865763629289e-05	4.28892436951898e-05
-0.4375	-0.4375	0.00115571464263033	0.00104631534836291	0.000940122665285522	0.000836917953969307	0.000739535558391611	0.000654500711713542	0.00059201852600562	0.00056496860024839	0.000586757233677383	0.000668211303041789	0.000814069037086646	0.00101990753767374	0.0012704303158901	0.00153985717920408	0.00179472810357798	0.00199884727952721	0.00211950591138912	0.0021337002350764	0.00203293771667711	0.00182545633616627	0.0015352290170439	0.0011978575098717	0.000854191154136703	0.000543044650985433	0.000294592523523216	0.000125832546460242	3.8986720915696e-05	2.29871788668736e-05	5.7467033180522e-05	0.000118130807184628	0.000182148772153385	0.000232347038651962	0.000259394270679308	0.000261780801408231	0.000243973581569709	0.000213551081249253	0.000178274657527572	0.00014391989244235	0.000113339959336342	8.67890566860843e-05	6.31405426199956e-05	4.14073884587651e-05	2.1966279064016e-05	7.08078108748844e-06	6.2940315801141e-07	7.2540974316746e-06	3.13441605035558e-05	7.62937955463408e-05
-0.428571428571429	-0.428571428571429	0.00119682307879684	0.00109196390583995	0.000991418072859852	0.00089664802913588	0.000811531057778853	0.000743191126465583	0.000702307913668476	0.000702449786330739	0.00075815613991427	0.000881842250213719	0.00108002172531177	0.00134970242815975	0.00167597830201558	0.00203172596883232	0.00237991494792894	0.00267843600791959	0.00288669567858327	0.00297269720918817	0.00291908667434603	0.00272677379209808	0.00241522704499861	0.00201927879013517	0.00158307409115817	0.0011524517684653	0.000767388053753224	0.000456075517018756	0.000231772673175275	9.28635142822798e-05	2.57978946499826e-05	9.94347441147503e-06	2.30261893186507e-05	4.58432403438018e-05	6.52733041990765e-05	7.51666662634116e-05	7.53046029475606e-05	6.91021016675575e-05	6.09673047219401e-05	5.41809535236291e-05	4.98630861778742e-05	4.71647639502453e-05	4.44029966873118e-05	4.05760980958874e-05	3.66301091265011e-05	3.59970257432036e-05	4.42250097579728e-05	6.78579557599202e-05	0.000112979332192638	0.000183928693794143
-0.419642857142857	-0.419642857142857	0.00125790899910661	0.00114652964442525	0.00104205859006408	0.000947974860464202	0.000869159949624651	0.000812932778804854	0.000789771688709525	0.000813152867746948	0.000898077010293488	0.00105820537561203	0.00130199218037135	0.00162863995409962	0.00202496732078494	0.00246425432014898	0.00290778766127137	0.00330923097075661	0.00362123898259801	0.00380310892625703	0.00382789614894989	0.00368743044975352	0.00339407201036291	0.00297875130294226	0.00248567131490682	0.00196480055173575	0.00146375988681964	0.00102078714569484	0.000660137532160552	0.000390640542009683	0.000207359562436745	9.55936222795137e-05	3.59994300625186e-05	9.49878280808036e-06	8.74543107194592e-07	4.54645004968501e-07	3.88022785648934e-06	1.04767779141399e-05	2.10561230294217e-05	3.60048474918828e-05	5.42813049547735e-05	7.35449661614473e-05	9.12166601864499e-05	0.000105952316725204	0.000118898147476183	0.000134204012265434	0.000158553320436563	0.000199818594805065	0.000265250977543779	0.000359761318268125
-0.410714285714286	-0.410714285714286	0.00134935316518942	0.00121753992000353	0.00109621138840595	0.000991363222314972	0.000909010995381383	0.000856390796806084	0.000843143690596887	0.000881797663745928	0.000986947918706785	0.00117286936279873	0.0014497918864435	0.00181958366747996	0.00227195388617977	0.00278236893247706	0.00331261659458571	0.00381439121458045	0.00423554267450951	0.00452792485222568	0.00465529120034162	0.0045995609303013	0.00436406867632181	0.00397305177758164	0.00346746436147009	0.00289802439524037	0.00231699128712944	0.00177039112150352	0.0012922083787933	0.000901512465523681	0.000602740765103311	0.00038861876684436	0.000244652205904813	0.000153902880598353	0.000100890473488875	7.38798423824181e-05	6.53750076653972e-05	7.11759312933682e-05	8.87120821748197e-05	0.000115461269051213	0.000148091754782469	0.000182608561658489	0.000215370623779576	0.000244512048888103	0.000271151665637523	0.000299848786093782	0.00033802450531378	0.000394422546418252	0.000477010752234003	0.000590916167527655
-0.401785714285714	-0.401785714285714	0.00147940313201647	0.00131316665535969	0.00116116257903665	0.0010325147560697	0.000934672229161986	0.000874687783364902	0.000860857608271297	0.00090393403353207	0.00101713681131582	0.00121448450724157	0.00150747726338485	0.00190074085778799	0.0023877110852392	0.00294763883430087	0.00354504204199855	0.0041322339952086	0.00465483306084673	0.0050593941013222	0.00530170448942739	0.00535402732713121	0.00520973322862854	0.00488430961283503	0.00441253737040539	0.00384247514538564	0.00322757515759304	0.00261860229809645	0.00205696330646901	0.00157060948923474	0.00117298747949081	0.000864769472180507	0.000637492427707947	0.000477919897967976	0.000371967549347786	0.000307362508063316	0.000274714715479596	0.000267202168374679	0.000279457040511277	0.000306385846217958	0.000342543714565541	0.000382371251587206	0.000421210661129776	0.000456681726644599	0.000489828182635599	0.000525492016658899	0.000571615624189228	0.000637524648543955	0.000731589016377473	0.000858882439703746
-0.392857142857143	-0.392857142857143	0.00165100972474544	0.00143928266199927	0.00124479517717492	0.00108042045389332	0.000955457994420335	0.000876858357558859	0.000851249638392209	0.000886902266303427	0.000994692367140724	0.00118736208817989	0.00147687627912156	0.00187030032792776	0.0023651877628936	0.00294579001408609	0.00358136814602392	0.00422748059087639	0.00483043325133555	0.0053342851708546	0.00568911717827418	0.0058588819829104	0.00582717424303765	0.00559969065234933	0.00520288473732215	0.00467916973067223	0.00407976831390135	0.00345676461002598	0.00285597756710186	0.00231194942036061	0.00184573467829394	0.0014654598508815	0.00116899545112093	0.000947696378114074	0.000790102930064134	0.000684735045660995	0.000621555090663452	0.000592168344858957	0.000589222299724254	0.000605646764133264	0.000634311247992213	0.000668408796131445	0.00070251247093168	0.000733923010618155	0.000763747007398476	0.000797174231503753	0.00084264978950336	0.000909985673458075	0.00100781151789317	0.00114100889542433
-0.383928571428571	-0.383928571428571	0.00185950044661493	0.00159667944597118	0.00135258522702846	0.00114434461938824	0.000983550885940077	0.000877273962135681	0.000830350177762665	0.000848048906834294	0.000938035763364981	0.0011107129502855	0.00137748644987467	0.00174715977254396	0.00222129686520123	0.00278983822636088	0.00342835159475689	0.00409800431031389	0.0047487226582149	0.00532521370023371	0.00577477820748388	0.00605534250646989	0.0061420205068132	0.00603081931818604	0.00573874415684408	0.0053003719269996	0.00476173670582456	0.00417290943690191	0.00358083265933126	0.00302376440243339	0.00252817249260631	0.00210825752597043	0.00176765550569006	0.00150244169427313	0.00130441974319129	0.00116383856387604	0.00107105246926432	0.00101709120032742	0.00099348798674902	0.000991912585639632	0.00100412596626429	0.00102254485965165	0.0010413719087184	0.00105793492026453	0.00107369986907981	0.0010944424275078	0.00112927964861124	0.00118860868239505	0.00128136135258303	0.00141224318153749
-0.375	-0.375	0.00209185290029707	0.00177931068022075	0.00148501667105248	0.00123061936751291	0.00103036871898311	0.000891743877658363	0.000817842699551527	0.000810633811908814	0.00087388716724735	0.0010146676383	0.0012426910790952	0.00156749211751395	0.0019940532649508	0.00251809102060428	0.0031224212725243	0.00377565647193991	0.00443395554696794	0.00504579210101736	0.00555892945727433	0.00592820255700881	0.00612246534295362	0.00612923165180883	0.00595606973162126	0.00562856076529936	0.00518540124403358	0.00467182050076877	0.00413275684609348	0.00360713960160654	0.00312421246503901	0.00270224019218568	0.00234933904436986	0.00206572337710652	0.00184647055996568	0.00168399532194342	0.00156973038610173	0.00149491179062959	0.00145072544484659	0.00142827311955667	0.00141880791069296	0.00141449130725499	0.00140961972302917	0.00140197469429043	0.00139377897485966	0.00139175902513418	0.00140602664045057	0.00144783645201605	0.00152664348586291	0.00164715616338177
-0.366071428571429	-0.366071428571429	0.00232791786630181	0.00197415294440664	0.00163619443083646	0.00134016083045674	0.00110314640489146	0.000933315123524795	0.000832208445775832	0.000798415080815406	0.000831360397377167	0.000933940122635757	0.00111306466123153	0.00137780505553232	0.0017355638740589	0.00218732505514042	0.00272338326512411	0.00332091202348764	0.00394430598375897	0.00454853906559894	0.0050850046029389	0.00550865622851401	0.00578492178112914	0.00589490547467185	0.00583780696026626	0.00563015146324096	0.00530216099541253	0.00489220973750675	0.00444064671821587	0.00398426777677044	0.00355240514936567	0.00316508860646704	0.00283317490798896	0.00255989856352643	0.0023430757970664	0.00217722914892546	0.00205514636261408	0.00196873810995979	0.00190938567496537	0.00186816203549116	0.0018363111716734	0.00180619322498292	0.00177262182959311	0.00173424453981163	0.0016944557375634	0.0016613533069655	0.00164646334946622	0.00166230350670974	0.00171922947712517	0.00182229074743994
-0.357142857142857	-0.357142857142857	0.0025434174774322	0.00216282708441126	0.00179408832398509	0.00146739048587545	0.00120262396096426	0.00100882774706517	0.000886240377507791	0.00083019010979661	0.000835572831555938	0.000900529173756823	0.00102818723385002	0.00122591429279965	0.00150225834902337	0.00186245076349406	0.00230379064579372	0.00281231390352747	0.00336184258495396	0.00391589940174423	0.00443222731692483	0.00486897834047948	0.00519120956332625	0.00537625560123526	0.00541684213614979	0.00532137320080684	0.0051115036190956	0.00481771419398791	0.00447398777927918	0.00411275769583555	0.00376107462475395	0.00343850464925744	0.00315677051268205	0.00292072743060563	0.00273003337218077	0.00258087363430353	0.00246729770035262	0.00238203038474868	0.00231691067736968	0.00226328591661246	0.00221268886611168	0.00215795853716863	0.00209470003758125	0.00202271841220359	0.00194691100918521	0.00187713182896396	0.0018267595351015	0.00181005353766135	0.00183876595236624	0.00191877012876297
-0.348214285714286	-0.348214285714286	0.0027140596877516	0.00232463243109938	0.00194237492404457	0.00160083301440334	0.00132239549144029	0.00111703727309236	0.000983967394963006	0.000915537504327029	0.000902197411151278	0.000937048445463545	0.00101870664145464	0.00115169909374342	0.00134433402536872	0.00160470801594887	0.00193604308810902	0.00233273921043253	0.00277833715798326	0.00324607239188121	0.00370201022807057	0.00411007788458236	0.00443783135844759	0.00466163521235762	0.00477012007299039	0.00476524876095153	0.00466092753366257	0.0044796741458645	0.00424824911489326	0.00399328138537193	0.0037377675595567	0.00349896673774935	0.00328777467658602	0.00310927697559418	0.00296395702442266	0.00284901628016523	0.00275942816909962	0.00268861135115081	0.00262886483650342	0.00257185828521315	0.00250946050021614	0.00243502311216257	0.00234497828973389	0.0022403586693825	0.00212770642153107	0.00201887541256133	0.0019294570425159	0.00187592357220234	0.00187197950991517	0.00192491930403779
-0.339285714285714	-0.339285714285714	0.00281980429681435	0.00244025550435411	0.00206339913208004	0.00172519168928168	0.00145000576300978	0.00124867356604717	0.00111963229759636	0.00105266748411772	0.00103411966433658	0.00105209704047469	0.00110030474639055	0.00117953527993618	0.00129653986804737	0.00146072886920769	0.00167973225778712	0.00195513525105511	0.00227962212923058	0.00263634869133012	0.00300074536443111	0.00334430495366389	0.00363940793357194	0.00386401167285117	0.00400512340044211	0.00406034460154569	0.00403729839897677	0.00395127766131821	0.003821837209269	0.00366920679002991	0.00351130482219923	0.00336184256601409	0.00322963227122012	0.00311887401628709	0.00302999348487412	0.00296058266245632	0.00290613892194766	0.00286053250517815	0.00281635824592895	0.00276545283828957	0.00269983198744923	0.00261312783699197	0.00250234756758998	0.00236952606134379	0.00222270911010943	0.00207574752750123	0.00194661892432854	0.00185437097852552	0.00181519464870991	0.00183846320390916
-0.330357142857143	-0.330357142857143	0.00284827388769129	0.00249523621384208	0.00214148094215299	0.00182431110430333	0.0015694190470518	0.00138829625776673	0.00127883247030169	0.0012287479602278	0.0012208335836446	0.00123858078513444	0.00127076588259801	0.00131390454562447	0.00137210932873512	0.00145459256904557	0.0015716666467089	0.00173044528379595	0.00193146141592243	0.00216710354041526	0.00242223582693965	0.00267676589449806	0.00290942514197056	0.00310175866439541	0.0032413414784331	0.00332351733969811	0.00335139727378513	0.00333432053151446	0.00328533870056307	0.00321844448709874	0.00314620662583618	0.00307823609810006	0.00302059038249781	0.0029759323767376	0.00294408969374785	0.00292265116637374	0.00290737426603675	0.00289239260670785	0.00287041377366782	0.00283319862588793	0.00277256573416612	0.00268197562889411	0.00255848020411765	0.0024045691786009	0.0022293076639963	0.00204820591867847	0.00188150772332065	0.00175097661255699	0.00167569584625799	0.00166775103226662
-0.321428571428571	-0.321428571428571	0.00279653404102593	0.00248235536541524	0.00216572676419306	0.00188423363778439	0.00166415825538178	0.00151737354367512	0.00144140958601244	0.00142247851128823	0.00144055940365008	0.00147520386346753	0.00151063202655155	0.00153896008550643	0.00156094908882096	0.00158433559698821	0.00162041598073249	0.00167995041422786	0.00176953902365598	0.00188939864569793	0.00203301632720929	0.00218861442541176	0.002341886334216	0.00247917650391938	0.0025902456516057	0.00266996753409814	0.00271866607141743	0.00274120129659301	0.00274522976491166	0.00273921567938363	0.00273072774923081	0.00272536049668547	0.00272635018263227	0.00273471376378514	0.00274960601958748	0.00276860308897985	0.00278776313037333	0.00280152227347908	0.0028026680599955	0.00278271214774295	0.0027329146414809	0.00264600315489929	0.0025183428897082	0.00235204661943333	0.00215636632208099	0.0019477523634414	0.00174821707850318	0.00158204782949438	0.00147137615304143	0.00143149397562702
-0.3125	-0.3125	0.00267090172100148	0.00240241816835107	0.00213167942961949	0.00189558911420654	0.00172030403529647	0.00161776603573658	0.00158530029862459	0.00160819012164401	0.00166446187878929	0.00173064654503207	0.0017871374898848	0.00182196287674812	0.00183226804836066	0.00182342135929057	0.00180624805326474	0.00179330936851929	0.00179528344335617	0.00181835603733699	0.00186315716382744	0.00192530543574216	0.001997184931175	0.00207029711134628	0.00213746585809987	0.00219432153047571	0.00223978282578267	0.00227558906519221	0.00230520380512514	0.00233253758692114	0.00236089963034113	0.0023924179603393	0.00242793930787858	0.00246722324407213	0.00250915208053587	0.00255172070490137	0.00259172888256349	0.00262430855408096	0.00264259426582181	0.00263790826576717	0.00260074145577836	0.00252257885546792	0.00239830771988939	0.00222865691703149	0.00202195094600954	0.0017944952293151	0.00156915977803502	0.00137214886936837	0.0012284312804282	0.00115672567096353
-0.303571428571429	-0.303571428571429	0.00248495271618071	0.00226335368321463	0.00204149585367821	0.00185480335766186	0.00172866825245114	0.0016747924989767	0.00169042093440013	0.00176047358031898	0.00186193652584107	0.00196939856537335	0.00206043731626387	0.00211969667064077	0.00214090509659907	0.0021266415702659	0.00208621029828231	0.00203239476285758	0.00197803242867544	0.00193326145178829	0.00190399049827472	0.00189173644785244	0.00189458655681971	0.00190877869298018	0.00193031565782958	0.00195613651036268	0.00198460256072114	0.0020153277848844	0.00204859944121205	0.00208472851937126	0.00212362224071681	0.00216471370871015	0.00220718594611637	0.00225027005375565	0.00229334447782451	0.00233563919979197	0.00237553095076609	0.00240963755184268	0.00243209554428987	0.00243445910913978	0.00240655029401311	0.00233833427498658	0.00222255511728726	0.00205754886684967	0.00184945867991754	0.00161308964605676	0.00137088237376	0.00114991092972188	0.000977320176992529	0.000875074873813638
-0.294642857142857	-0.294642857142857	0.00225634343482794	0.00207799743028613	0.00190276425174503	0.00176398523188429	0.00168575981562488	0.00167926952979735	0.00174177125157219	0.00185833581758016	0.00200580113311663	0.00215795134991195	0.0022907324968249	0.00238640718588619	0.00243589610919683	0.00243904795011993	0.00240308564632666	0.00233986563581832	0.00226276926766743	0.00218399657748705	0.00211279237934828	0.00205479261201384	0.00201234418748463	0.00198541942631209	0.00197267069604275	0.00197225226369852	0.00198222524360213	0.00200057858101006	0.002025063106301	0.00205309100857472	0.00208188683259404	0.00210892129958455	0.00213248189060494	0.00215210933234295	0.00216861412194705	0.00218350018497612	0.00219783453658065	0.00221084364730354	0.00221870221192011	0.00221403186026403	0.00218650708494008	0.00212468789257087	0.00201883144140136	0.00186408250905419	0.00166321594986995	0.00142808725296767	0.00117916928865651	0.000942976401686123	0.000747702299293038	0.000617890366722693
-0.285714285714286	-0.285714285714286	0.00200331777366107	0.00186124483389595	0.00172643570492787	0.00162973379048771	0.00159353913296793	0.00162827021998894	0.00173124964196793	0.00188812582275412	0.00207638863594368	0.00227010908203161	0.00244483161037635	0.0025816092693083	0.00266946410362023	0.0027059877453524	0.00269624924911379	0.00265053245468416	0.00258160299733012	0.00250218069390742	0.0024230999109328	0.00235235610008267	0.00229495595216867	0.0022532942376212	0.00222771854208507	0.002217012100375	0.00221867967376512	0.00222909146410609	0.00224365516356288	0.00225720082120312	0.00226467183886356	0.00226205434266018	0.00224731152182522	0.00222099029915551	0.00218618629014757	0.00214770152781293	0.00211047358627955	0.00207762205237039	0.00204865956667477	0.00201847228346317	0.00197754902381123	0.00191364416909326	0.00181466525133785	0.00167218860716712	0.00148474010812805	0.00125992243051017	0.00101466192772949	0.000773255998057354	0.0005634323790413	0.000411151681112398
-0.276785714285714	-0.276785714285714	0.00174177305488553	0.00162736954959155	0.00152454263920792	0.0014613812995906	0.00145829085084196	0.00152472105400549	0.0016580680406705	0.0018448694885886	0.00206391611085263	0.00229051602077375	0.00250096087270714	0.00267628789473115	0.00280468222867241	0.0028822402564066	0.00291221071159906	0.00290314399935618	0.00286654072761677	0.00281457661226619	0.0027583224943555	0.00270664313475409	0.00266572908059464	0.00263906246183246	0.0026275770715277	0.00262983992112721	0.0026422123863388	0.00265908028401226	0.0026733129032329	0.00267708525412644	0.00266307789761777	0.00262589529104873	0.00256338234238819	0.00247743825605878	0.0023739736169299	0.00226183791177165	0.00215082128279897	0.00204913000837052	0.00196095807535262	0.00188484764981065	0.00181340813710325	0.00173466019433264	0.00163485579733388	0.0015022054594236	0.00133063651471712	0.00112260676233751	0.000890149287466781	0.000653704184651178	0.000438815061214922	0.000271303787575256
-0.267857142857143	-0.267857142857143	0.00148352201046045	0.00138817219287797	0.00130835846602839	0.00126927699804879	0.00128913459540054	0.00137623795694009	0.00152801628317003	0.00173207990686945	0.00196898093413187	0.00221600339121393	0.00245114731417944	0.00265651208517828	0.00282050330092491	0.00293861423335804	0.00301287452158959	0.00305032665872779	0.0030610256214943	0.00305604276848309	0.00304582058374432	0.00303903072015824	0.00304190543426041	0.00305790029321496	0.00308753132079332	0.00312830169497501	0.00317474851754023	0.00321874010562618	0.00325018583810789	0.00325825679025614	0.00323306611121994	0.00316756877360023	0.00305927813375814	0.00291132860368315	0.00273248297685219	0.00253589221278123	0.0023367217023344	0.00214908173912466	0.00198294673063098	0.00184183598545761	0.00172191559661585	0.00161287726990275	0.00150052235534735	0.00137053416558506	0.00121257755653784	0.00102372019571148	0.000810275039627685	0.000587504077683195	0.00037712217543744	0.000203075253275318
-0.258928571428571	-0.258928571428571	0.00123599149677397	0.0011523115277378	0.00108743535864457	0.00106360468202764	0.0010966927536272	0.0011937151177676	0.00135205102548195	0.00156044398177485	0.00180147150184875	0.00205488678261442	0.00230110345479132	0.00252414020988745	0.0027135389192395	0.00286505421750528	0.00298020295016477	0.00306498314851953	0.00312817624623002	0.00317962401380166	0.00322875249517598	0.00328345454819444	0.00334930224718292	0.00342898778399575	0.00352190433031116	0.00362385983645455	0.00372702265728947	0.0038202728164285	0.00389013057454912	0.00392233573034214	0.00390397380382233	0.00382583911069127	0.00368455860478497	0.0034839400683056	0.0032350941682878	0.00295511116406676	0.00266440341673034	0.00238317257457109	0.00212772952374473	0.0019075030605318	0.00172347503394633	0.00156848433371936	0.00142941308337824	0.00129080940905944	0.00113912960261264	0.000966598249799986	0.000773742711735855	0.000569951793985029	0.000371869944071481	0.000199955663421754
-0.25	-0.25	0.00100316704419134	0.000925775450118747	0.000869618925902746	0.000853962906942581	0.000892258990609682	0.000990106526601162	0.00114472271255009	0.00134594462883386	0.00157846349246469	0.00182475537805594	0.00206807617892484	0.00229494498328919	0.0024967217029295	0.00267013302760305	0.00281684419469358	0.00294234976968869	0.00305452789943838	0.00316216766788178	0.00327366939483822	0.00339598451008234	0.00353375856841056	0.00368860526812666	0.00385847943647447	0.00403720999671608	0.00421435402268737	0.00437558752528399	0.00450381755727031	0.00458107186056839	0.00459102023861202	0.00452176058181383	0.00436833221250188	0.00413436444802001	0.0038323664551211	0.00348241141334258	0.00310931503494166	0.00273877274014975	0.00239320541057446	0.00208818816507797	0.00183025499567046	0.00161659153890539	0.00143670894935474	0.00127573321765656	0.0011185599344549	0.000953912553135859	0.000777359071483969	0.000592586936783063	0.000410650329318007	0.000247386212709338
-0.241071428571429	-0.241071428571429	0.000787254206710313	0.000713097543838255	0.000661792549332315	0.000649615254581301	0.000687533340501574	0.000779624202339532	0.000922817887946026	0.00110793852867475	0.00132174617275546	0.00154949462561646	0.00177746041811804	0.00199496838777459	0.00219561046507045	0.00237757122700891	0.00254317412143313	0.00269789456420401	0.00284912457563483	0.00300492415684514	0.00317289073966962	0.00335916820438986	0.00356754728142395	0.00379860738049814	0.00404891561137961	0.00431040319974071	0.00457013508966551	0.00481072530580146	0.00501159435170388	0.00515111081317768	0.00520943714193447	0.00517166742250144	0.00503067350013711	0.00478902746023673	0.004459476828888	0.00406370618948674	0.00362947428902105	0.00318658619109446	0.00276245157931532	0.00237811309635818	0.00204555960164937	0.00176687562408623	0.00153537759162964	0.00133844397485342	0.00116136769728946	0.000991337855417268	0.000820648040045764	0.000648431645917007	0.00048058876419052	0.00032800344128901
-0.232142857142857	-0.232142857142857	0.000590377806245849	0.000518723243838381	0.000470862549625694	0.00046005077058817	0.000494712533335338	0.00057730764808698	0.000704351606348627	0.000867514444663851	0.00105549770442472	0.00125625021756352	0.00145905817221226	0.00165613020972129	0.00184346124078046	0.0020209475046238	0.00219188575575231	0.00236208071558763	0.00253879177144168	0.00272968566963243	0.00294186268551303	0.00318093509930904	0.00345009786018465	0.00374916073253641	0.00407360006907734	0.00441380227784024	0.00475476115333473	0.00507651056505303	0.00535549435988631	0.0055668991420619	0.00568773852137554	0.0057002406210674	0.00559492428077618	0.00537271211037198	0.00504554881260011	0.00463525828643105	0.00417072933750617	0.00368388487414692	0.00320517274439393	0.00275944339506577	0.00236301248560206	0.0020224556136194	0.00173530418116147	0.00149239570320116	0.00128127811901719	0.00108985999839928	0.000909484077546627	0.000736778881331918	0.000573963487038728	0.000427661099043141
-0.223214285714286	-0.223214285714286	0.000415712142088843	0.000347934281012749	0.000304434135553592	0.00029537207853473	0.000326547662287561	0.000398699059475115	0.000507795033838303	0.00064619505236457	0.00080437478431694	0.000972820170143739	0.00114370159948569	0.00131203949130961	0.00147622796176195	0.00163794544890263	0.00180160348429749	0.00197353699336708	0.00216111641132564	0.00237188402827793	0.0026127227527848	0.00288899766583509	0.0032036013298394	0.0035558923674897	0.00394062600644535	0.00434709542856401	0.00475878419619411	0.00515382956623785	0.00550649295502212	0.00578963751136666	0.00597796571110618	0.00605153603589932	0.00599892568649704	0.0058193890688219	0.00552350042815039	0.00513204369878387	0.00467326552253315	0.00417895612979356	0.00368008159923315	0.0032027935070292	0.00276555930948544	0.00237790617725189	0.00204091188107722	0.00174919533982052	0.0014938479912582	0.00126557788721661	0.00105734689681082	0.000865957815292721	0.000692341221774793	0.000540623489194502
-0.214285714285714	-0.214285714285714	0.000267693309354973	0.000206941279543063	0.000170763622535042	0.000166092200206517	0.000195969225104109	0.000259270783858952	0.000351262779852385	0.000464820062135106	0.000592005074568826	0.000725651513774346	0.000860638885919053	0.000994656924575186	0.00112840616345788	0.00126531663201235	0.00141095167549595	0.00157227829453136	0.00175693400600023	0.00197253055859956	0.00222594743015116	0.00252252239256686	0.00286506700375177	0.00325272166736201	0.00367979187200612	0.00413482946935036	0.00460029046614363	0.00505307541985743	0.00546612735042313	0.00581104483735546	0.00606141414681675	0.00619634088436891	0.00620353498196733	0.00608131862176394	0.00583909563703592	0.00549611302024825	0.00507869558438009	0.00461645982906381	0.00413823184634941	0.00366845052509213	0.00322471546178332	0.00281686804709646	0.00244764118425813	0.00211456531839648	0.00181256055432121	0.00153653649657347	0.00128338303865143	0.00105294257941406	0.000847846695227304	0.000672398805781173
-0.205357142857143	-0.205357142857143	0.000151317115457842	0.000102080375449589	7.78568960954649e-05	8.21496184937518e-05	0.000115038865405679	0.000173330314380943	0.000251374324805004	0.000342344688366607	0.00043967401428929	0.000538334548525612	0.000635724633644761	0.000732046288137545	0.000830197627268577	0.000935312254815451	0.0010541252126561	0.00119432205678047	0.00136394916035603	0.00157086396267487	0.00182212602189312	0.00212320912972222	0.00247696753168886	0.00288240501283556	0.00333343877106082	0.00381797009432808	0.0043176210409741	0.00480843813187927	0.0052626978836319	0.00565170610221276	0.00594922214372474	0.00613493224302079	0.00619730631299834	0.00613523726318396	0.00595807830949497	0.00568401791722205	0.00533708823858369	0.00494340303920391	0.00452738809187668	0.0041087561036185	0.00370078990405342	0.00331017829038065	0.00293827914303828	0.00258335757307635	0.00224314426659239	0.00191702856857023	0.00160734402169889	0.00131947733928013	0.00106085867997275	0.000839183834754044
-0.196428571428571	-0.196428571428571	7.08549205206146e-05	3.83904274745719e-05	3.19212541674279e-05	5.1267751862176e-05	9.32651839952741e-05	0.000152349112978538	0.000221650007174673	0.000294342629647482	0.000364948901484933	0.000430327114611129	0.000490182595407078	0.000547071796197436	0.00060599996584298	0.000673792487924598	0.000758428760078877	0.00086846652775549	0.00101257956070806	0.00119912436467238	0.00143558658503246	0.00172776639293884	0.00207865129385181	0.00248707227241067	0.00294639871457923	0.0034436420623142	0.00395935770244364	0.00446863346780475	0.00494324079879867	0.00535474653621131	0.00567811071933194	0.0058951067239305	0.00599685704523167	0.00598490831567167	0.00587055429498296	0.00567249331483077	0.00541328551212463	0.00511535808385973	0.00479741745200448	0.00447203176105421	0.00414486473008762	0.00381564113163663	0.00348050573095053	0.00313510768632037	0.00277758477136858	0.00241067480908576	0.00204242855453717	0.00168537159239383	0.00135436334327206	0.001063724807802
-0.1875	-0.1875	2.8518780789283e-05	1.80896050100283e-05	3.56537009819993e-05	7.70817933069654e-05	0.000135622421664902	0.000202948477328102	0.000270552997772562	0.000331195040137408	0.000380094296521603	0.00041565078475551	0.000439599729438305	0.000456660459195457	0.000473855743104603	0.000499728211903769	0.000543648962405755	0.000615313091269376	0.000724384875018966	0.000880141580772428	0.00109091604752083	0.00136318125748074	0.00170025173343232	0.00210076124834681	0.00255725509119443	0.00305534271379796	0.00357384201050988	0.00408619111292193	0.00456313066445776	0.00497633167692446	0.00530234842666225	0.00552610065159035	0.00564309806436628	0.00565983107696755	0.00559212848719076	0.00546174118347753	0.00529183786156462	0.00510238243368496	0.00490642285474444	0.00470813189121161	0.00450304034774266	0.00428038697742771	0.00402700393855327	0.00373178921351173	0.00338968114620303	0.00300417979596699	0.00258782165318067	0.00216051555944171	0.00174616083839989	0.00136836514054378
-0.178571428571429	-0.178571428571429	2.36149320389074e-05	3.95334648587575e-05	8.69684295390438e-05	0.000157628424234023	0.000240828250010734	0.000325025135183663	0.000399552573931806	0.000456203352585086	0.000490356402582111	0.000501464559686595	0.000492887198867813	0.000471213453498179	0.00044532900815984	0.000425499006271364	0.00042266573186807	0.000448017605579243	0.000512725309154824	0.00062762072705877	0.000802564579454847	0.00104533186752648	0.00136002619511749	0.00174526417441259	0.00219257554837362	0.00268556742404151	0.0032003482589004	0.00370748680617223	0.00417543124656048	0.0045749168042742	0.00488355351037416	0.00508961240876413	0.00519408687264231	0.00521040701521961	0.00516167518446657	0.00507585924394167	0.00497988804556677	0.00489390663342382	0.00482697612179864	0.00477522266759193	0.00472290736812074	0.00464622664176003	0.00451901986324711	0.00431911332540937	0.00403387867887678	0.00366376824238121	0.00322306362105913	0.00273772034936031	0.0022408504867808	0.00176689746019683
-0.169642857142857	-0.169642857142857	5.25426453822322e-05	9.70988775295052e-05	0.000178684038796133	0.000284775433980279	0.000400486063007435	0.000510614770570326	0.00060175867635707	0.000664084080193454	0.000692440147137114	0.000686668161402524	0.00065116130007003	0.000593906814377667	0.000525340701308532	0.000457333440622916	0.000402507021680853	0.000373896299060892	0.000384775056987738	0.000448339048932464	0.000576929004365985	0.000780605431417729	0.00106512837621857	0.0014296820985502	0.0018649253473434	0.00235205278310627	0.00286346245404848	0.00336533060933583	0.00382195164414793	0.00420121246331741	0.00448016858817739	0.00464949705917622	0.00471569747368072	0.00470030563788992	0.00463600347135998	0.00456021684799793	0.00450741852307074	0.00450173375120432	0.004551471674865	0.00464685014836443	0.00476151418073524	0.00485761821854534	0.00489344472723238	0.00483195729148591	0.00464847509680158	0.00433585868754627	0.00390616451239638	0.00338851947446135	0.00282379480179254	0.00225732502707813
-0.160714285714286	-0.160714285714286	0.000109687479205098	0.000182142423533208	0.000299426131417904	0.000444952063305145	0.000599545298591021	0.000744016106468683	0.000861685146469285	0.000940394314996807	0.000973669152738582	0.000960914142781855	0.000906762191752264	0.000819894826390785	0.000711741108652553	0.000595421164387368	0.00048513539072077	0.00039596399836824	0.000343811909407614	0.000345093950028924	0.000415765744001704	0.000569484131242916	0.000814990904996284	0.00115317053550541	0.00157452452048863	0.00205792469662094	0.0025713858194515	0.00307522799577349	0.00352744887054357	0.00389052208686992	0.00413834210329643	0.00426179509412256	0.00427154732079283	0.00419711744502847	0.0040820541558318	0.00397591136992216	0.00392449357784164	0.0039603356493491	0.00409544703217153	0.00431795118948298	0.00459346196133203	0.00487103248796196	0.00509252048340922	0.00520346841004642	0.00516327425586768	0.00495260308647954	0.00457661663577686	0.00406352523494961	0.00345897170395962	0.00281760585234727
-0.151785714285714	-0.151785714285714	0.000188928625582543	0.000284823082610976	0.000435632218692021	0.000621184288027752	0.000818211916988339	0.00100343436220398	0.0011565126154014	0.00126234277354594	0.00131232617086254	0.00130451729437407	0.00124283092033272	0.00113570744107591	0.000994723759684517	0.000833566066988819	0.00066756799421725	0.000513727209511767	0.000390839950955221	0.000319233999387472	0.000319606638511372	0.000410703302459491	0.000605959151095093	0.000909667205549054	0.00131359856683708	0.00179515364321355	0.0023179840417176	0.00283558368627308	0.0032976820565789	0.00365853338387252	0.00388557358569121	0.00396659233896444	0.00391366145258221	0.00376259486523967	0.00356760001571549	0.00339182755151696	0.00329549362519607	0.00332389750995983	0.00349781321121649	0.0038083357339508	0.00421738164658204	0.00466386966455051	0.00507440537415431	0.00537634117777229	0.00551059751706914	0.00544172298199525	0.00516331039685375	0.00469791580022937	0.00409180139927866	0.00340586971180413
-0.142857142857143	-0.142857142857143	0.000285241377960534	0.000396274164025182	0.000574188127930587	0.000796047453244076	0.0010350385624094	0.0012640158822802	0.00145887820063476	0.00160116732646105	0.00167949090005169	0.00168968003702832	0.00163391590954644	0.00151930400949155	0.0013564653399247	0.00115861702701894	0.000941353571575445	0.000722990569703548	0.000525006507439956	0.000371930098290019	0.000290053777336321	0.000304630638942425	0.000435679946405002	0.000693065822564699	0.00107196647452776	0.00155006286835849	0.00208764165599362	0.00263130898407631	0.00312123231060479	0.00350093807858952	0.00372791608328791	0.00378283338992079	0.00367519424459038	0.00344383969024896	0.00315167333715471	0.0028752227758139	0.00269082234494128	0.00266004960970771	0.00281734758785092	0.00316242279753967	0.00365908168343111	0.00424085243824991	0.00482232936236384	0.00531399226918809	0.00563756197515719	0.00573890586592361	0.00559610364303937	0.00522137121993484	0.00465685845637782	0.00396557791182199
-0.133928571428571	-0.133928571428571	0.000395810958671003	0.00051046055992349	0.000704993627892214	0.000954843096177265	0.00123055982141577	0.001501745078614	0.0017408092403475	0.0019258715293395	0.00204235719659814	0.00208320161861069	0.00204793943525964	0.0019412341610977	0.00177150314262079	0.00155017568125962	0.00129181375894249	0.00101491214784462	0.000742805944100527	0.000503882841729209	0.000330324301978782	0.000254914993999277	0.000306008491760909	0.000501385066548468	0.000842301915368065	0.00130933426254536	0.00186150696093695	0.00243968576314974	0.00297431664192151	0.0033965574530437	0.00365089111452369	0.00370669898647911	0.00356619863895581	0.00326668317886799	0.00287606374392572	0.00248209845941573	0.00217708358998601	0.00204085909306103	0.00212547495116177	0.00244463894571943	0.00297015020503572	0.00363610917766566	0.0043500969436083	0.00500909381155998	0.0055169769746473	0.00580020047090669	0.00581875456537889	0.00557059267488663	0.0050891349733534	0.00443487615784147
-0.125	-0.125	0.000520210477921483	0.000625119088547677	0.000822729247768296	0.0010881876859313	0.00139062725305438	0.00169738244028519	0.00197806240991307	0.00220771885249704	0.0023686114132329	0.00245046740789519	0.0024495479414357	0.00236714864403179	0.00220828026850963	0.00198114507960226	0.00169767351786846	0.00137490717181151	0.00103655288182922	0.000713743526782451	0.000444043210601108	0.000268072642432584	0.000223752175367152	0.000338920547525661	0.000623781534266678	0.00106504495456407	0.00162360105648858	0.00223703948664245	0.00282736725280445	0.0033130895897263	0.00362367180154394	0.00371359387370257	0.00357297823321453	0.00323222445610685	0.00275917040993417	0.00224880504167319	0.00180715608657753	0.00153229913901326	0.00149616514117839	0.00173077315886036	0.00222167514805501	0.00290994527559626	0.00370229960731707	0.00448728313866424	0.00515427632890152	0.00561160691816736	0.00580038849863321	0.00570174172215345	0.00533652680679241	0.00475827749159959
-0.116071428571429	-0.116071428571429	0.000659495691399699	0.000741440738480999	0.000927294168812375	0.00119331552288113	0.0015086157707659	0.00183953515391826	0.002153940664362	0.00242460466574411	0.00263110651596114	0.00276012866117478	0.00280448131302275	0.00276155103897523	0.00263201360141663	0.00241952088744652	0.00213168493108633	0.00178213839142882	0.00139290868171557	0.000995977992800435	0.000632856366090752	0.000351333271927864	0.000199251629308855	0.000216017435684693	0.000423393638931904	0.000817684574455923	0.00136550024731068	0.00200480770809184	0.00265198180920523	0.00321425388385509	0.00360562190027428	0.00376326089490273	0.00366103988717282	0.00331706717958963	0.00279323217809132	0.00218629093640464	0.00161181669949216	0.00118390499037146	0.000994517501641849	0.0010965263309494	0.00149382215347235	0.00214042231041582	0.00294867359889069	0.00380480136188198	0.00458861987533949	0.00519349742119072	0.00554279962626565	0.00559995370858796	0.00537074293442758	0.00489809956994793
-0.107142857142857	-0.107142857142857	0.000814440056691855	0.000862539149340929	0.00102275565466475	0.00127372392028327	0.00158592667422643	0.00192611077050986	0.00226170895178339	0.00256435760641882	0.00281188510443428	0.00298860327039182	0.00308424329149798	0.00309228962225947	0.00300865018123248	0.00283148369656074	0.00256259488357865	0.00221020446265229	0.00179227274774139	0.00133909859129768	0.00089379793789942	0.000509575944760249	0.000243416628155899	0.000146777520530612	0.000254855831938193	0.000576714877174995	0.00108879070726716	0.00173391068940537	0.00242697115327917	0.00306702227679514	0.0035540022632359	0.00380711180820095	0.00378115190319466	0.00347727087866083	0.00294550758118788	0.00227810671835423	0.00159448488935508	0.00102051754222671	0.000666085204621067	0.000605260838674225	0.000863025012279175	0.00141106465175869	0.00217334116149093	0.00304012441637429	0.00388752264281258	0.00459855372285115	0.00508169400470105	0.00528359214007259	0.00519403720793981	0.00484297367463031
-0.0982142857142857	-0.0982142857142857	0.0009834566902813	0.000991142975353557	0.00111508770426231	0.00133723882247869	0.00163064185969562	0.0019637792865689	0.00230501975314205	0.00262620256566397	0.00290465936093407	0.00312345161264391	0.00327015396184325	0.00333498132907936	0.00330929457955371	0.00318543218636869	0.0029583986524901	0.00262928765015128	0.00220960361143641	0.0017250834997841	0.00121740512986625	0.000742416320079004	0.00036422703989945	0.000145539049285115	0.000135700514588861	0.000358871083009299	0.000805094474141907	0.00142682975536147	0.0021425738182052	0.00284777456097449	0.00343159197622818	0.00379659680112817	0.0038775738337668	0.00365548095185942	0.00316338595371298	0.0024827319062637	0.0017302502945872	0.00103781542139428	0.000529063864472191	0.000297333674354372	0.000389234677940929	0.000796993817122732	0.00146089156324819	0.00228103085108977	0.00313582266467146	0.00390333578207355	0.00448129104284829	0.00480202302618105	0.00484001430053644	0.00461129919217124
-0.0892857142857143	-0.0892857142857143	0.001160921198626	0.00112722758700043	0.00120935025784344	0.00139302536307149	0.00165467252094153	0.00196556489246231	0.00229622474130671	0.0026200150402054	0.00291515265665727	0.0031648517153097	0.00335589315064718	0.00347644240806415	0.00351423790756343	0.00345623466114332	0.0032903856062508	0.00300955868244194	0.00261679472125933	0.00213043691834639	0.00158732687913641	0.00104241359004048	0.000563787365821201	0.000223215874064225	8.34836630934226e-05	0.000184908505340585	0.000534021943216676	0.00109734164018594	0.00180236842932754	0.0025465345061718	0.00321310101834319	0.00369134764367983	0.00389721859426189	0.00379020276982004	0.00338276977052905	0.00274007975960405	0.00196964800466709	0.00120274405843431	0.000571066848224141	0.000183256253979551	0.000105843110352362	0.000352293000447466	0.000882083187792395	0.00160965996087033	0.00242112808803516	0.0031950630405424	0.00382321085319372	0.00422714681521403	0.00436808101901977	0.00424862535929624
-0.0803571428571428	-0.0803571428571428	0.00133655794657208	0.00126637191656331	0.00130715497297449	0.00144837928305194	0.00167015606806289	0.00194717105005341	0.00225296865378901	0.0025635140589452	0.00285918094968769	0.00312478723146585	0.00334791414786716	0.00351632681950074	0.00361568835149532	0.00362878998127249	0.00353715772397855	0.00332520356168717	0.00298623296064557	0.00252883482239435	0.00198170719500771	0.00139499405095635	0.000836788599833293	0.000384511636850078	0.000112173627819465	7.57584159469677e-05	0.000299791387688551	0.000768315392539683	0.00142288169917555	0.00216884850722671	0.00288952759030296	0.00346592153328185	0.00379837890529189	0.00382582382589599	0.00353848926475786	0.0029812811915649	0.00224678249518896	0.00145906060821031	0.000751386056964778	0.000242257675684964	1.44700355288454e-05	0.000101276039954499	0.000482156215679849	0.0010886656546479	0.00181875687432942	0.00255633307373468	0.00319191712074147	0.00364037974369742	0.00385258741112345	0.003819344097468
-0.0714285714285714	-0.0714285714285714	0.0014962850542403	0.00139945760742921	0.0014052140270057	0.00150621604163233	0.00168606726566368	0.00192297587845962	0.0021938944606176	0.00247804223273933	0.00275888262819031	0.00302407740814116	0.00326356294151706	0.00346652739413911	0.00361852090242937	0.00370004759866553	0.00368769298649454	0.00355816926421538	0.00329476553371946	0.0028948035173265	0.00237608198495796	0.00178015861591029	0.0011707699532908	0.000626681066890179	0.000229586210375966	4.90367999972949e-05	0.000127401239362982	0.000468262047602706	0.00103126447510533	0.00173527147834712	0.00246997315377173	0.00311421784669813	0.00355771749169084	0.00372183123162041	0.00357510660259829	0.00314020207815276	0.0024905434661151	0.00173720281672203	0.00100855146584157	0.000426759015926132	8.58423825461765e-05	3.55761213773502e-05	0.000274259256928601	0.000751409212618921	0.00137936799799378	0.00205103065586793	0.00265982261260021	0.00311786549805457	0.00336896691773892	0.00339443188685686
-0.0625	-0.0625	0.00162450030486434	0.00151396012197537	0.00149548030910771	0.00156399424405809	0.0017059577788953	0.00190272176742049	0.00213451327775438	0.00238392960628807	0.00263795172467719	0.00288788661031758	0.00312726488816267	0.00334839210252468	0.00353878461340423	0.0036789384796574	0.00374267729632127	0.00370070859237903	0.0035271148990583	0.00320753984334471	0.00274707108648201	0.00217551322077543	0.00154802976179114	0.000940011186018819	0.000436331148438944	0.000116589293461948	3.91463370410932e-05	0.000227402001907801	0.000661632421398182	0.00127875629604766	0.00198080722623032	0.0026509947553826	0.00317447575583801	0.003459757920646	0.00345632799393784	0.00316474991887392	0.00263699087562412	0.00196677650327084	0.0012718892048054	0.000672023189243101	0.000266710469926965	0.000117736030160424	0.000239405447382827	0.000598274813628633	0.00112191694377193	0.00171444772860419	0.00227527843271171	0.0027171436548868	0.00297992144719238	0.0030379448588072
-0.0535714285714286	-0.0535714285714286	0.00170734894018371	0.00159661668144706	0.0015669374639724	0.00161441356624461	0.00172743084781181	0.00188973393810976	0.0020842416993304	0.00229653428596841	0.00251696840390483	0.002740714747561	0.00296559880984873	0.00318831915764234	0.00340022244533348	0.00358414040336095	0.0037137076517822	0.00375605133706278	0.00367786951683729	0.00345390105673054	0.00307590591533265	0.00255978608173555	0.00194856900305319	0.00130969270661048	0.000726255532295132	0.000283356433181527	5.19987671994013e-05	7.39051181188535e-05	0.000350729761419702	0.000840464154615744	0.00146241833143113	0.00211032411991266	0.00267126349303426	0.00304671765972217	0.00317141225955965	0.00302597476866113	0.00264066840295626	0.00208935002551408	0.00147489005311044	0.000909110066528332	0.00049142315622038	0.000290552459035477	0.000332928461342813	0.000599825988773341	0.00103337146471008	0.00154968265033438	0.00205601626181664	0.00246818054756456	0.00272471167426059	0.0027952992859615
-0.0446428571428571	-0.0446428571428571	0.00173617616065827	0.0016368279554527	0.00160861310574728	0.00164772347208523	0.00174347659022533	0.00188108513662922	0.00204529243165827	0.00222386632666262	0.00240988332401998	0.00260198762982303	0.00280234252742202	0.0030126819702908	0.00322953339886278	0.00344011735369842	0.00362047598067523	0.00373697485261119	0.00375151789994756	0.00362979162788966	0.00335087322972186	0.00291587666070602	0.00235319179710173	0.00171838981586584	0.00108795523715991	0.000547435123228067	0.000176031152015776	3.07335436330061e-05	0.000133505325033979	0.000464618160368596	0.000964061527346947	0.00154123694825945	0.00209129474956859	0.00251491190320516	0.00273742948261582	0.00272329690693813	0.00248272221389402	0.00206909510089081	0.00156775011526845	0.00107850738915758	0.000695736027732926	0.000490136364535527	0.00049594497956024	0.000705968771056049	0.00107507571184444	0.00153093638602222	0.00198934321922109	0.0023706479554711	0.0026138890953929	0.00268596519548768
-0.0357142857142857	-0.0357142857142857	0.00171023753313706	0.00162988673751546	0.00161300823739268	0.00165500981652296	0.00174527143573337	0.00186959081657251	0.00201360493743423	0.00216627902221401	0.00232240480848413	0.00248320191995038	0.00265456891823371	0.00284319087437756	0.0030514091122899	0.00327229271847427	0.00348653913656126	0.00366256969147741	0.00376048988067193	0.00373959500904308	0.00356806030618787	0.00323264385046273	0.00274589964311382	0.00214869014867106	0.00150669064327436	0.000900914980252083	0.000413756822490657	0.000113267199914521	3.90486965183925e-05	0.000193032935487188	0.000537500393770813	0.0010011787721791	0.0014924599281723	0.00191712964926258	0.00219691056375346	0.0022848529625063	0.00217425115626121	0.00189917414180513	0.00152655126188515	0.00114161152311882	0.000829904916536098	0.000659808375957438	0.000669197021222072	0.000858919365071295	0.00119412260984989	0.00161272170995245	0.00203880562787545	0.00239785816087654	0.00263051362134207	0.00270215301560382
-0.0267857142857143	-0.0267857142857143	0.00163786719639684	0.00157911040670516	0.00157897330504449	0.00163152658738611	0.00172562889976404	0.00184701792356444	0.00198145668811622	0.00211816632388217	0.00225254018126275	0.00238717396324338	0.00253059552966089	0.00269367767370869	0.0028844228845725	0.00310242371247924	0.00333462923901073	0.00355395023255702	0.00372168273546477	0.00379381975023862	0.00373026427791956	0.00350502971191049	0.00311498404300233	0.00258474835422923	0.0019660422609244	0.00133095883713099	0.000760083807128812	0.00032769922442376	8.71852126344666e-05	5.99046963845049e-05	0.000230241595959312	0.000548174796965583	0.000939095622365948	0.00131891052859004	0.00161121835952911	0.00176282504173223	0.00175419684393833	0.00160258409246345	0.00135720385950244	0.00108765765276116	0.000868254118849447	0.000761759115945148	0.000806119589224445	0.0010069212542074	0.00133695559399864	0.00174263762715108	0.00215552589729598	0.00250618992191902	0.00273735278318219	0.0028136346128169
-0.0178571428571429	-0.0178571428571429	0.0015356613166885	0.00149619806878481	0.00151316861477265	0.00157909775901292	0.00168209642238955	0.00180755995854005	0.00194095201579331	0.00207108411501029	0.00219298830182483	0.00230940274171196	0.00243011565098443	0.00256892161948999	0.00273862359975867	0.00294518176105784	0.00318256344013141	0.00342992052037864	0.00365233734362098	0.003805603075011	0.00384443907840003	0.0037326112597767	0.00345265651909719	0.00301277230683705	0.00244885733527054	0.00182068915695975	0.00120256587965648	0.000670103686045401	0.000285921320280946	8.73739491456245e-05	7.91809700882586e-05	0.000232770375845032	0.000492662399781514	0.000788592154920768	0.00105072027287828	0.00122453762794923	0.00128212393727281	0.00122726289838394	0.00109334558681534	0.000934661840521214	0.000813182991672267	0.000783921094520845	0.000882186952580558	0.00111552649739736	0.00146194841634357	0.00187456754118072	0.00229134591415907	0.00264755517909931	0.00288813674084063	0.00297736469144351
-0.00892857142857143	-0.00892857142857143	0.00142573003875064	0.00139957648459918	0.00142959975538623	0.00150684535852506	0.0016187800484244	0.00175056332404302	0.00188736575224985	0.00201735746978647	0.00213461822186928	0.00224102864426098	0.00234629117149283	0.00246561914438659	0.00261525016072614	0.00280662693349913	0.0030406446882159	0.00330360076328954	0.00356628407854333	0.00378700857430536	0.00391845123435675	0.00391712977465568	0.00375352145392744	0.00342042886333686	0.00293738788580678	0.00234968672666289	0.00172176499401036	0.00112610595151438	0.000629885926932093	0.000282297731507821	0.000105430464754897	9.08470109376798e-05	0.000202714760225631	0.000386820566723636	0.000583411507757626	0.00074089468556261	0.00082723069451685	0.000836417826416282	0.000788648046273314	0.000724226828532033	0.000692813969134869	0.000740605454723612	0.000898488455602039	0.00117388130093093	0.00154802026647392	0.00197912923639303	0.00241054273018963	0.00278177703590988	0.00303999891240909	0.00314942252087836
0	0	0.0013315711362526	0.00131102192400168	0.00134722265030006	0.00142994281661881	0.00154632246343402	0.00168170351542201	0.00182138173063191	0.00195314066187151	0.0020700219769562	0.00217249229667575	0.0022691134014035	0.00237507252845546	0.00250845124279816	0.00268477998512767	0.00291105187357186	0.0031807532780355	0.00347145920402059	0.00374608820816908	0.003958089416182	0.00405983310134117	0.00401255572756924	0.00379563065954844	0.00341288413365831	0.00289420904693759	0.00229174823527999	0.00167118883641495	0.00109991477578015	0.000634591729911943	0.00031098052868993	0.000138313259303119	9.95189529034588e-05	0.000157204157371066	0.000263920214903332	0.000374228434216451	0.000455663825154283	0.000495999998051926	0.00050515307500975	0.000511391676559141	0.000552906972573564	0.000666896200592541	0.000878859681761928	0.00119468604910485	0.00159735648454933	0.00204894269344822	0.0024973061017654	0.00288584194011088	0.00316399883797398	0.00329626302023734
0.00892857142857143	0.00892857142857143	0.00127348530370507	0.00125130448942775	0.00128612972157856	0.00136662578102051	0.00147996525463171	0.00161224426021137	0.00174959178222003	0.00188008377849385	0.00199616057340666	0.00209686925125714	0.0021890616410163	0.00228677415766448	0.00240841230453403	0.00257197423671323	0.00278920709087919	0.00306009361063502	0.00336923641639484	0.00368544677597577	0.00396517657404985	0.00415950146234154	0.00422340467510776	0.00412538774650328	0.00385516413794148	0.00342748232044867	0.00288093704633486	0.00227177833983056	0.00166393363871273	0.00111740880769719	0.000677673844380969	0.000368441068109253	0.000189443796734127	0.000119616431597086	0.000124765841070496	0.000167742022406148	0.00021853819464188	0.000261821042623885	0.000300086878667819	0.000351774350580553	0.000444943775149213	0.00060823029913238	0.000861420171115638	0.00120803760232561	0.00163177413008397	0.00209760422852977	0.00255727480164853	0.00295782737244436	0.00325115824185957	0.00340248281684415
0.0178571428571429	0.0178571428571429	0.00126458509841722	0.00123587051596515	0.0012632158665624	0.00133416854239645	0.00143615300292085	0.00155654655242831	0.00168311617381064	0.0018051731381542	0.00191541661105356	0.00201200506923346	0.00210007897799417	0.00219189527992643	0.00230498324641702	0.00245825028909153	0.00266661815254838	0.00293535858442347	0.00325562616477354	0.00360261823320214	0.00393729919468705	0.00421180508514948	0.00437769561231889	0.00439539977114937	0.00424274514130227	0.00392052121174486	0.00345362056919069	0.00288730012151648	0.00227926329888636	0.00168928611147412	0.00116872474584617	0.000752281164904592	0.000453846485120212	0.000267227472213816	0.000171349043588112	0.000138428112513829	0.000142914006750801	0.000168864864853009	0.00021390247130009	0.00028882731607615	0.000413128806243631	0.000607689315490222	0.000886682570542072	0.00125083611705096	0.00168383765995585	0.00215283552500381	0.00261294316011572	0.00301467979222663	0.00331260802424768	0.00347321639823317
0.0267857142857143	0.0267857142857143	0.00130831032292404	0.001271583397712	0.00128837412614376	0.00134482204486744	0.00142853940976498	0.00152847927978645	0.00163473242574276	0.00173883421680416	0.00183483764494585	0.0019209526785895	0.00200113458083136	0.00208578798899971	0.00219084185387199	0.00233484728755964	0.00253435553686094	0.00279846751799121	0.00312390416741922	0.00349205992184532	0.00386919382345154	0.00421022986485049	0.00446574211753259	0.00459082781885488	0.0045539695108393	0.0043438407049186	0.00397238599913925	0.00347333181345545	0.00289635724482423	0.00229820076226994	0.00173272207067609	0.00124217960831818	0.000851654664246522	0.000567736791546924	0.000381496090141208	0.000274692619689727	0.000227393084076839	0.000224880162429383	0.000262016050810022	0.000343974003637718	0.000483269836555929	0.000694033274201763	0.000985190240492909	0.00135449636438365	0.00178511227460809	0.00224572534162741	0.00269429530129424	0.00308458316022716	0.0033739506691044	0.00353065197804758
0.0357142857142857	0.0357142857142857	0.00139799050291443	0.00135528308389841	0.0013621456884365	0.00140273127272865	0.00146442441102725	0.00153768575719187	0.0016153105223375	0.00169186942716535	0.00176386729941222	0.00183070938145136	0.00189607431698529	0.0019689390740522	0.00206342558861056	0.00219689253724251	0.0023862194227359	0.00264286992714911	0.00296787312066997	0.00334813309579975	0.00375535211335445	0.00414832605032747	0.00447856232040936	0.00469829057607996	0.00476923089930437	0.00467016222699923	0.00440150635162091	0.00398578684374744	0.00346378264531108	0.00288722607350846	0.00230972303479696	0.00177797831985015	0.00132528223260823	0.000968591023748702	0.00070958134545	0.000539034595080358	0.000443083860965545	0.000409449403169133	0.00043189706667291	0.000511735052980142	0.000656048164214439	0.000873307085346671	0.00116772730828703	0.00153409374529606	0.0019546319767527	0.00239894615544637	0.00282722079673886	0.00319602724722537	0.00346541337210627	0.00360565261660281
0.0446428571428571	0.0446428571428571	0.00151849195468901	0.00147447193118409	0.00147538359777584	0.00150260229093511	0.0015425426992424	0.00158670049675786	0.00163053756768846	0.00167211635977574	0.00171127373385442	0.00174972431320453	0.00179195138964331	0.00184627476498048	0.00192525248087455	0.00204467209837185	0.00222080189785573	0.00246618041122756	0.00278483030395365	0.00316818449756335	0.00359305640880396	0.00402262326031731	0.00441069543586852	0.00470869537248043	0.0048740021612895	0.00487785677244076	0.00471101357057436	0.00438578962403862	0.00393399441750363	0.00340120453965917	0.00283872056290857	0.00229507336352054	0.00180899369706116	0.00140531318034138	0.00109445259284371	0.000875199095561669	0.000739637729065093	0.000678607574747296	0.000686024065426934	0.000760839697431479	0.000906172660263687	0.00112599666695115	0.00142051206131449	0.0017817094855532	0.00219059318910759	0.00261707509650529	0.00302281951655555	0.00336651940917487	0.00361043697370137	0.00372671285012742
0.0535714285714286	0.0535714285714286	0.001649488649061	0.00160991353942152	0.00161098601818498	0.00163044338033595	0.00165277227972947	0.00166968182122066	0.00167882795380335	0.00168177298056083	0.00168218646094954	0.00168496865732201	0.00169643867740222	0.001725174205234	0.00178271582100972	0.0018832909737568	0.00204199937997776	0.00227144617248797	0.00257743579655795	0.00295483843210863	0.00338493330074499	0.00383533017200856	0.00426300196656017	0.00462017220271816	0.00486200996763972	0.00495452169269585	0.00488086569586599	0.00464461529536979	0.00426919219753333	0.00379360351482021	0.00326549973128247	0.00273318930699137	0.00223843344836767	0.00181155641715213	0.0014697289709195	0.00121840797866917	0.00105508787576152	0.000973965134068668	0.000969979663789609	0.0010410009638799	0.00118757130621724	0.0014104094793252	0.00170658670371278	0.00206571113341461	0.00246748428302654	0.00288162261111773	0.0032704829140748	0.00359398018818093	0.00381575108244739	0.00390916622723632
0.0625	0.0625	0.00176953380850167	0.00173948137995227	0.00174725052516221	0.00176618453236742	0.00177783700292991	0.00177309685631906	0.00175098675934254	0.00171613523438461	0.00167609404332402	0.00163944729474977	0.0016151446604918	0.00161288031224814	0.00164384592611017	0.00172097882559598	0.00185797545926021	0.0020667971807368	0.0023540079547417	0.00271684557042464	0.00314024306767306	0.00359596198223897	0.00404456331270943	0.00444023432187638	0.00473770638548993	0.00489986881711725	0.00490439664637881	0.00474786290803282	0.00444636974958544	0.00403256113639713	0.00354974976946432	0.00304456557083896	0.00255983085950346	0.00212921262261962	0.00177464676965041	0.00150673587588468	0.00132751708180362	0.00123440497474118	0.00122389407338646	0.00129380587946643	0.00144341399644088	0.00167150743030486	0.00197314010630352	0.00233626372028109	0.00273952475490765	0.00315220622838079	0.00353670227542059	0.0038532018642878	0.00406562925881269	0.00414751694328801
0.0714285714285714	0.0714285714285714	0.00185997270994931	0.00184233146093187	0.00186202931073311	0.00188752598410693	0.00189657644093071	0.00187818793781623	0.00183172119688561	0.00176409326264253	0.00168636239135259	0.00161086744812003	0.00154963281326724	0.00151411438852559	0.00151577580836867	0.00156664200603199	0.00167898818597127	0.00186367539236894	0.00212721537347056	0.00246824093841945	0.0028744673808587	0.00332130541080831	0.00377297974459525	0.00418639317670079	0.00451722573753214	0.00472709240107979	0.00479020246853984	0.00469799164795429	0.00446063947030038	0.0041051256179917	0.00367031724145542	0.00320028468464187	0.0027374223725489	0.00231690547011494	0.00196356321462357	0.00169153227714959	0.0015062771140709	0.00140794999858482	0.00139478037043534	0.00146530078093348	0.00161868690512687	0.00185316260019225	0.00216309296206125	0.00253585898348921	0.00294973984478631	0.00337378728912092	0.00377013428431722	0.00409849595284049	0.00432199088955826	0.00441301227881334
0.0803571428571428	0.0803571428571428	0.00190785110438456	0.00190245849665194	0.00193671897229506	0.00197409739812281	0.00198798416792669	0.00196460323864882	0.00190261132025389	0.00181025194455995	0.00170139660422917	0.00159182365078429	0.00149669817845272	0.00142958419463355	0.00140266817204117	0.00142741623833243	0.0015147669890622	0.00167420399422817	0.00191156251521763	0.00222602267203957	0.00260721710908809	0.00303356460835538	0.00347275436712321	0.00388478877722312	0.00422729166467962	0.00446211214061429	0.0045618081686139	0.00451452094130899	0.00432608531750865	0.00401887764855471	0.00362770015257909	0.00319371824884622	0.00275790460880318	0.00235548290313243	0.00201250213174956	0.00174502069100552	0.00156063067457095	0.00146142391968258	0.00144716910932567	0.0015175205850658	0.0016724872279529	0.00191102283660475	0.00222826339916873	0.00261243166787005	0.00304260878168579	0.00348838453215463	0.00391189851923861	0.00427211972689349	0.00453057322832986	0.00465729042195668
0.0892857142857143	0.0892857142857143	0.00190729297406207	0.00191091817897264	0.00195922477023938	0.0020109873701888	0.00203506524693721	0.00201430710549614	0.00194578887791651	0.00183811510827698	0.00170711596045219	0.00157141771837868	0.00144906533166614	0.00135577047259901	0.00130466699241279	0.0013069064244815	0.00137218764313804	0.0015084460103971	0.00172036438874938	0.00200694883289616	0.00235892889738387	0.00275701204065338	0.00317194023284229	0.00356687471112501	0.00390199241557318	0.00414050867107881	0.00425485223282707	0.00423156751591408	0.00407376244456511	0.00380049937439907	0.00344328124043296	0.00304050272654366	0.00263121408536762	0.00224965032688736	0.00192168654075286	0.00166378184976897	0.00148424801111223	0.00138603630447454	0.0013698619702322	0.00143648109549667	0.00158729198318553	0.00182303695155356	0.00214104569846127	0.00253198718558588	0.00297732676272463	0.00344855133504442	0.00390876738901886	0.00431662797706249	0.00463189188298758	0.00482144596318691
0.0982142857142857	0.0982142857142857	0.00185924709872435	0.00186638467790237	0.00192535451347908	0.00199092017946851	0.00202766413590314	0.0020148604946663	0.00194742510442159	0.00183351537451777	0.0016900687093499	0.00153783538087264	0.00139725713159637	0.00128598186901414	0.00121809701141724	0.00120454521920692	0.00125384606228226	0.00137227391236741	0.00156300082737094	0.0018242613149798	0.00214713351997536	0.00251386590276049	0.00289768615614112	0.00326469401732515	0.0035778582244404	0.0038024884501974	0.00391203996870442	0.00389289874999961	0.00374696461117661	0.00349136276973956	0.00315532857712151	0.00277502331100789	0.00238754623556486	0.00202556480912968	0.00171374855914129	0.00146763513376937	0.0012948445557015	0.00119789839987165	0.00117748485634858	0.00123495474373277	0.00137314651336589	0.0015952205908613	0.00190185769445291	0.00228774006478498	0.00273852176994286	0.00322942056538782	0.00372615162387053	0.00418829307263549	0.00457450600124528	0.00484851612352624
0.107142857142857	0.107142857142857	0.00176991194230674	0.00177414745601565	0.00183852331105225	0.00191473988728446	0.00196372353360441	0.00196137238724067	0.00190022356586622	0.00178744567618833	0.00164037099254459	0.00148115779302981	0.00133206329456759	0.0012123016480766	0.00113675596876815	0.00111614610148867	0.00115783019296768	0.00126635116675666	0.00144312008468245	0.00168513561013792	0.00198318148244002	0.0023203251963181	0.00267162148971763	0.00300566564904849	0.00328811859947928	0.00348670132358677	0.00357663019980703	0.0035452110302812	0.00339442054764953	0.0031407620869017	0.00281236251165901	0.00244398645596786	0.00207117605691221	0.00172492434611537	0.00142809982413422	0.00119431425779003	0.00102921893597131	0.000933532147548678	0.000906639495772183	0.000949499362232074	0.0010658547595626	0.00126131558338022	0.00154056277921163	0.00190353489739931	0.00234181028365083	0.00283639407762771	0.00335776245422556	0.00386841291262147	0.00432749344948266	0.00469652645748006
0.116071428571429	0.116071428571429	0.00164843342553573	0.00164401429860574	0.00170806490998208	0.00179029668296217	0.00184885597341915	0.00185679771349874	0.00180441288388584	0.00169764858383398	0.00155374176296558	0.00139565719424174	0.00124689866766204	0.00112781588257209	0.00105383955640945	0.00103537949925928	0.00107863117660957	0.00118638885076578	0.00135817236729173	0.00158943822478371	0.00187018337896573	0.0021836641733494	0.00250609136056541	0.00280796854509438	0.00305727062162929	0.00322405960603643	0.00328560233700651	0.00323076663807227	0.00306253568593336	0.002797893493879	0.00246498822546544	0.00209818886992504	0.0017322082681133	0.0013967065670619	0.00111264009494249	0.000891121359813291	0.000734848743058778	0.000641452385363053	0.000607589539252414	0.000632453333215625	0.000719577835449862	0.000876361245541902	0.00111142821363046	0.00143060807591094	0.00183273046676252	0.00230651551474218	0.00282954738953143	0.00336975665959724	0.00388916418971034	0.00434904884916267
0.125	0.125	0.00150456444681275	0.00148778683228103	0.00154673801741009	0.00163019611870267	0.00169452171242567	0.00171068353824629	0.00166714177844977	0.00156867695836076	0.00143218547094832	0.00128100790633713	0.0011394129908703	0.00102847203240813	0.000963892179612253	0.000955662408902469	0.00100882726767066	0.00112448943786488	0.00130028795975172	0.00153002077914308	0.00180260856160029	0.00210103389719004	0.00240207528430444	0.00267751592523848	0.00289708124472541	0.00303278169578562	0.00306379839789585	0.00298073146702133	0.00278805248065972	0.00250397785250672	0.00215761353725377	0.00178393552790955	0.00141775756590659	0.00108812263802644	0.000814449064545596	0.000605289195677049	0.000459849653896803	0.000371676320038942	0.000333335174548728	0.000340681507458359	0.000395468271697194	0.000505548990463377	0.00068263331262767	0.000938252131630652	0.00127908774669711	0.00170298830224784	0.00219677910821755	0.00273647723003939	0.00328986340994566	0.00382075593795141
0.133928571428571	0.133928571428571	0.00134687253663543	0.00131697319287588	0.00136811982696521	0.00144907663888673	0.00151539876608888	0.00153682383612139	0.0015005764328778	0.00141054511527657	0.00128325631804439	0.00114217246168163	0.00101196378345464	0.000914069074165665	0.000864220311776317	0.000871884637953757	0.000941001546193509	0.00107112566461994	0.00125817812750365	0.00149439475572303	0.00176757779717287	0.00206021364903405	0.00234924338839688	0.00260717952048347	0.0028048734960467	0.00291567774656004	0.00292019804310934	0.00281048393327559	0.00259248620725182	0.00228595031130946	0.00192153160892286	0.0015356421707801	0.00116416082400706	0.000836473949999947	0.000571259007301001	0.00037498274315631	0.000243379181916656	0.000165393591321021	0.000128443465086806	0.000123530502474337	0.000148821865778106	0.000210773984154289	0.000322563787953649	0.000500323351432836	0.000758242007323405	0.00110385522543992	0.00153472591686603	0.00203729194397586	0.00258804201464616	0.00315657350285019
0.142857142857143	0.142857142857143	0.00118183408823042	0.00114122337482674	0.00118448659418737	0.00126108610047359	0.00132663654603868	0.00135048305837573	0.00131927997823724	0.00123642796110906	0.00111820795205102	0.000988094880570332	0.000870908266258995	0.000788168563272017	0.000755413476879821	0.000781505124237959	0.000869356088106643	0.00101719229413429	0.00121951985232003	0.00146731841463766	0.0017474953534007	0.00204210856487457	0.00232812584535369	0.00257843634693187	0.00276447256816365	0.00286025182007478	0.00284708449456992	0.00271781387741288	0.00247938956207419	0.00215287862329136	0.00177061815310983	0.00137094783273919	0.000991622997272862	0.000663402912216827	0.000405314229354631	0.000222693912007998	0.00010842159563491	4.69459213142887e-05	2.00118502134272e-05	1.2594111530762e-05	1.7539195108667e-05	3.78056906882991e-05	8.58536765893603e-05	0.000180479708709546	0.000342019833778504	0.000587186440672884	0.000924790256028335	0.00135325591550462	0.0018602893144986	0.00242447002690635
0.151785714285714	0.151785714285714	0.00101384926347066	0.000967689124949219	0.00100554267968688	0.0010780561956715	0.00114159552328036	0.00116585160772284	0.00113755008523621	0.00106004825507302	0.000949587307436143	0.000829639304294038	0.000725002269879787	0.000657045714377183	0.000640916609088033	0.000684792579926524	0.000790644928503313	0.000955629343996354	0.00117323613127525	0.00143366417382789	0.0017233924555178	0.00202441663393664	0.00231391441552552	0.00256509089242268	0.00274962743909429	0.00284161609406392	0.00282228137291541	0.00268436834294531	0.00243496221780373	0.00209576180554426	0.0017004051179639	0.00128918879883839	0.000902225990975026	0.000572546773187378	0.00032072307896359	0.000152263867531107	5.83604311746848e-05	1.97429423064128e-05	1.26566870842202e-05	1.54787672266692e-05	1.43963173511688e-05	6.86942213563668e-06	2.2097504123979e-06	1.93436743339872e-05	8.24934419990269e-05	0.000215930450248759	0.000439038264579012	0.000762678472933127	0.00118738148709235	0.00170334633015563
0.160714285714286	0.160714285714286	0.000845947784020166	0.000801218635197243	0.000838063133035512	0.00090859678403865	0.000970440984371125	0.000994224393582757	0.000967295866268939	0.000893382767117044	0.000788908252845692	0.000677368939844977	0.000583417032735405	0.000528069116717806	0.000525889441833648	0.000584272005154769	0.000704303107371458	0.000882311550589219	0.00111119794413158	0.00138094930980714	0.00167825727688109	0.00198567586143657	0.00228109039352963	0.00253829892262981	0.00272921083847198	0.00282763339297287	0.00281401575227874	0.00268005080930417	0.00243186182131358	0.00209070230236754	0.00169063933012866	0.00127343366240113	0.000881570684663131	0.000550924150235692	0.000304695373512561	0.00015001037194177	7.79397302913951e-05	6.68929489266741e-05	8.85455762156664e-05	0.000114889966681349	0.000124799545471791	0.000108699027794933	7.04657526677652e-05	2.63912132938657e-05	1.71110251587891e-06	2.5691212466723e-05	0.000126429124490796	0.000326387273824915	0.000639293557286562	0.0010685746091873
0.169642857142857	0.169642857142857	0.000680806424271771	0.000645085323052663	0.000686256729050847	0.000758045843939823	0.000819666548469966	0.000843118165310545	0.000816798703350188	0.000745139352781584	0.000644934044606535	0.000539733962482364	0.000453940302442114	0.000408029410174821	0.000415784036926407	0.000483679326185202	0.000611911777194789	0.000796157152500262	0.00102910048280425	0.00130108114563915	0.00159971365470263	0.00190889023191327	0.0022079506830959	0.00247188250172629	0.00267315372053035	0.00278525843335523	0.00278743364501826	0.00266948701084047	0.00243543404997865	0.00210477673128428	0.00171074833039742	0.0012955789410744	0.000903604890538768	0.000573639373096583	0.000332271654054245	0.000189592890198594	0.000138298117051681	0.000156330010712122	0.000212416519384617	0.00027322085222686	0.000310523392060785	0.000306949810449718	0.000259198647335891	0.000178366197210609	8.76326263161076e-05	1.80863511395626e-05	3.70844433263584e-06	7.6488264893303e-05	0.0002623583705163	0.000578247242859173
0.178571428571429	0.178571428571429	0.00052169375746616	0.00050187298107026	0.000552509759173758	0.000629002928092926	0.000692368024354631	0.00071625932126081	0.000690409922091386	0.000620179880042228	0.000522856644650755	0.000422051171613047	0.000341812101737019	0.000301900105980426	0.000315115875021874	0.000386847654050201	0.000516325990443486	0.000698643215273898	0.000926524854323132	0.00119112461556119	0.00148163801617915	0.00178410469625528	0.00208019697182746	0.00234692382443866	0.00255796347483877	0.00268683450439644	0.00271147945716958	0.00261926676157479	0.0024111025501894	0.00210339754131752	0.00172706215011119	0.00132340098034671	0.000937559694359054	0.000610828585917756	0.000373446941452913	0.000239484415446333	0.000204915839219757	0.000249275887706004	0.000340471853570391	0.000441653644842838	0.000518654647740846	0.000546503537090349	0.000513839972943676	0.000424630276887701	0.000297204580403366	0.000161156353387398	5.29391184679673e-05	1.1024046932796e-05	7.12915868142123e-05	0.000263029116822976
0.1875	0.1875	0.000373075727757254	0.000374200202012328	0.000438164784703265	0.000522097390978338	0.000588943209805898	0.000614168618163349	0.000588986088189963	0.000519782749761042	0.00042437160117918	0.000326383006322412	0.000249406506215097	0.000212330715218874	0.000226792746161698	0.000296919613577261	0.000420848423758203	0.00059305316068568	0.000806405367941498	0.00105316134590536	0.00132459415969724	0.00160959176832703	0.00189302009797451	0.00215484185090706	0.00237081979421574	0.00251516083928372	0.00256481662343997	0.00250454517200042	0.00233144990111291	0.00205767748115629	0.00171030348677094	0.00132808137465202	0.000955505185939924	0.000635329543467339	0.000401113156373608	0.000271389710176934	0.000246713892344709	0.000310177667657911	0.00043121642726451	0.000571825750843082	0.000693856394840324	0.000765941411747813	0.000768831715849205	0.000698382279382247	0.000565991632670824	0.000396795161463208	0.00022622929245341	9.56714810776425e-05	4.77513939018785e-05	0.000121714411172058
0.196428571428571	0.196428571428571	0.000240796456841958	0.000265121899844366	0.00034410148376729	0.000436700457285456	0.000507886952242086	0.000534994980143035	0.000510722338436465	0.000442439843100371	0.000348402814893188	0.000252151475828829	0.000176692357215737	0.000139910770470477	0.000152144184877213	0.000216119971021856	0.000328750430776402	0.00048378980444389	0.00067422349917903	0.000893499524766094	0.00113523270852038	0.00139163749347906	0.00165147075418517	0.00189852194823322	0.0021115890620285	0.00226645034198592	0.00233971087231934	0.00231376038694034	0.00218162154102858	0.00195034140216328	0.00164183336515239	0.00129065251443361	0.000938932690705791	0.000629427683592128	0.000398090361512843	0.000267763016982542	0.000244307938964589	0.00031595090735843	0.000455893681472607	0.000627561123805636	0.000791352375921944	0.000911567664018461	0.000962298711250241	0.000931431549642969	0.000822387957112536	0.000653683160781932	0.000456689983933583	0.000272122302593802	0.00014570448706865	0.000123356947746457
0.205357142857143	0.205357142857143	0.000131915874408129	0.000178222784261822	0.000271057719455665	0.000371438759691035	0.000446461479204107	0.000475310400715763	0.000452043769933758	0.000384817732061459	0.000292103146198863	0.000197138116454647	0.000122178549713267	8.39917052939345e-05	9.15407509511579e-05	0.000146092264874866	0.000243258992444549	0.000375974505817555	0.000537224765503701	0.000721567837484284	0.00092497788037117	0.00114318660101254	0.00136926230087051	0.00159148576562397	0.00179255318640923	0.0019507648467144	0.00204325378437678	0.00205065077796449	0.00196206757531846	0.00177906531762131	0.00151742973426301	0.00120606342987031	0.00088299855061694	0.000589244063285059	0.000361721684112576	0.000226774101312382	0.000195596723231495	0.000262496276673872	0.000406243789975944	0.000594134991888114	0.000787859306519505	0.000950018722870549	0.00105016074536051	0.00106944637074556	0.00100345817182076	0.000863039582378081	0.000673341061133368	0.000471381911333706	0.000302432540972021	0.000215448071924941
0.214285714285714	0.214285714285714	5.43750145243636e-05	0.000117543103019463	0.000219781506401321	0.000324534051637025	0.000401188608087135	0.000430727908821783	0.000408332480105038	0.000342584337487227	0.000251771705850737	0.000158474272895546	8.39418724533965e-05	4.36925738534586e-05	4.52922991679754e-05	8.85837786956532e-05	0.000167913826353202	0.000275370193112436	0.000403829344660844	0.000548781584475968	0.000708376437994614	0.000881765787396009	0.001066418365102	0.00125545542900246	0.00143610027694473	0.00159003042964912	0.00169586027453968	0.00173332854112979	0.0016882105590421	0.00155668210331827	0.00134791663144486	0.00108408865926881	0.000797576883770887	0.000525843536171497	0.00030503022908147	0.000163611770410879	0.000117420467839663	0.000167017721258111	0.00029785002596729	0.000483031600383168	0.000688095604005593	0.000876759345773532	0.00101669714448352	0.00108447621348893	0.00106910003390244	0.000973912842551657	0.000816857074736562	0.00062919734369896	0.000452841275581419	0.000336358138589198
0.223214285714286	0.223214285714286	1.66421915804664e-05	8.75025919136692e-05	0.000191175066597981	0.000294106017314959	0.000368256449585823	0.0003963722521665	0.000374441886277345	0.000310965481664637	0.000223463978265897	0.000133318067392478	6.0372780100314e-05	1.86925178961519e-05	1.44319046163282e-05	4.61298810687649e-05	0.000107030576309498	0.00018848457515465	0.000283238737259094	0.000387541037678607	0.000501422199556535	0.000627130942112587	0.000766308149884034	0.000916906484390148	0.00107097291303837	0.00121418151505558	0.00132750139243077	0.00139075617811756	0.00138725860212491	0.00130834904037282	0.00115663016663626	0.000946979459265144	0.000704955548399996	0.000462846596608768	0.00025417086800119	0.000107789121316097	4.28472221753167e-05	6.55390365837374e-05	0.000168243226949382	0.000331069647903089	0.000525386332285612	0.000718590437377319	0.000879282501557112	0.000982085329587351	0.00101154890922123	0.000964811659441708	0.000852868812250881	0.000700392489448411	0.000544066643816197	0.000429396854098296
0.232142857142857	0.232142857142857	2.73852815761728e-05	9.29090582081142e-05	0.000186553320788348	0.000278585098294403	0.000343995231691576	0.000367344582873788	0.000345103185467701	0.00028507751310556	0.000203264132611922	0.000119099886214796	5.0432957649432e-05	9.52748644234447e-06	1.05058889193854e-06	2.2385474046136e-05	6.5943167510546e-05	0.000122597878831701	0.000185097623147995	0.000250371565957958	0.000320038742546676	0.000399000639092405	0.000492600815127517	0.000603283469796454	0.000727851727618492	0.000856270047041469	0.000972521824217282	0.0010574491409247	0.00109293310953952	0.00106637899334455	0.00097435654776823	0.000824438712310853	0.00063472195877515	0.000431075387905509	0.000242701596062376	9.69647077739169e-05	1.4566371803552e-05	6.0172114956798e-06	7.00166995921105e-05	0.000193923128957819	0.000356084404756044	0.000529504551708847	0.000686187448841826	0.000801520415563757	0.000858183326986391	0.000849221408176517	0.000780038731391729	0.000669125154476554	0.000547335943490833	0.000455550737543772
0.241071428571429	0.241071428571429	9.50726264112964e-05	0.000138992950959345	0.000208010096581061	0.000277286289672857	0.000325528057650767	0.000339330185262108	0.000315396662440923	0.000260207046267414	0.000187361075384604	0.000113422227271053	5.34345711565298e-05	1.73149055385584e-05	8.02306103330053e-06	2.18772904398905e-05	5.07632318987927e-05	8.54586966280364e-05	0.000119008004983584	0.000149104497756595	0.0001787638910998	0.000215095664789629	0.000266551187266565	0.000339482049325792	0.000435052706272024	0.000547462202890821	0.000664070307758085	0.000767498670307214	0.000839235922870809	0.000863865781461618	0.000832866879585008	0.000747040556415255	0.000616969339688572	0.00046139317619119	0.000303880360501797	0.000168540894275983	7.56983843429697e-05	3.83803614129903e-05	6.02454981147231e-05	0.000135223151905875	0.00024879454934165	0.000380578625206812	0.000507743378822192	0.000608743407759067	0.000666945638515637	0.000673790551015069	0.00063119606413845	0.000552925597499037	0.000464628341892412	0.000402266928482555
0.25	0.25	0.000227301534144655	0.000231268678810908	0.000258725049067443	0.000291034714306472	0.000311562805079431	0.000309398028945363	0.000281414712433756	0.000232226841443181	0.000172153967760545	0.000113844790817424	6.85442837323731e-05	4.30524390546685e-05	3.81934421482921e-05	4.91615916045107e-05	6.75648672760425e-05	8.45036209506098e-05	9.37358578433469e-05	9.39697810035676e-05	8.95875826706198e-05	8.95633919908281e-05	0.000104860450020337	0.000145030136634539	0.000214967150352148	0.000312739799761231	0.000429126653797505	0.000549034917060913	0.000654479871420958	0.000728403188960689	0.00075840446271747	0.000739500194230839	0.000675285175083838	0.00057727251005234	0.000462618516424102	0.000350786965676729	0.000259895110418642	0.000203483911998132	0.000188292244694969	0.00021335456153445	0.000270463927053786	0.000345816851659828	0.000422521503520235	0.000483606842938532	0.00051518576010785	0.00050945547469404	0.000467226588223604	0.000399647563298355	0.000328756113627006	0.000286490756664045
0.258928571428571	0.258928571428571	0.000429652686757191	0.000374961694886846	0.000342930255000426	0.000322582120885072	0.00030312132708036	0.000276874388144127	0.000241102534968552	0.000198241328406097	0.000154577676113367	0.000117818651544812	9.43159992367904e-05	8.67969794243908e-05	9.32925142883567e-05	0.000107594547399185	0.000121120290769401	0.000125642634147613	0.000116083492632553	9.25350061773136e-05	6.08806870350012e-05	3.17752265558493e-05	1.81979283209983e-05	3.21925788687207e-05	8.16362353085194e-05	0.000167879972339363	0.00028487990475359	0.000420052427989705	0.000556650732033959	0.000677087538926112	0.00076641624782217	0.00081517612023122	0.000820995845430467	0.000788671829304662	0.000728800758168418	0.000655356159172628	0.00058278577030106	0.000523241697743249	0.000484454105564678	0.000468570937468877	0.000472074336630389	0.000486704483798751	0.000501204340991988	0.000503644330604335	0.000484069560540085	0.000437199549880883	0.000364876231248493	0.000277898595491652	0.000196828316107441	0.000151347403140532
0.267857142857143	0.267857142857143	0.000703998340163857	0.000573807160526215	0.000465254454911644	0.000376487259452464	0.000303880831142217	0.000244013111598304	0.000195085963466793	0.000157385801619125	0.000132699399316885	0.000122943995599458	0.000128530148991052	0.000147072178551716	0.000172964488493836	0.000198080413775898	0.000213500865456456	0.000211847037039268	0.000189574646638223	0.000148552943448531	9.64133322477898e-05	4.54665843562403e-05	1.03669616692734e-05	5.04052169133007e-06	3.95997312854119e-05	0.000117982035671676	0.000236874164520951	0.000386167089088494	0.000550815762644045	0.000713651298626389	0.000858492753171873	0.000972874711358959	0.00104984121516881	0.00108850886145517	0.00109339826076534	0.00107279601674608	0.00103657987568374	0.000993991419104407	0.000951783170833667	0.000913037273252411	0.000876799345939759	0.000838535723685028	0.000791327197872374	0.000727655796747735	0.000641602817671119	0.000531230930506327	0.00040085571314162	0.00026282927327831	0.000138391776460245	5.71428075958147e-05
0.276785714285714	0.276785714285714	0.00104642833835809	0.000828224448722988	0.000629304097849379	0.000458204094695696	0.000319798453563283	0.00021611055636144	0.000147163179250731	0.00011153194037407	0.000106451653794139	0.000127550513715666	0.000168475998227173	0.000220763774241035	0.000274255047583437	0.00031820049655346	0.000342951734908064	0.00034190959094433	0.000313248250883531	0.000260918302444606	0.000194563124209831	0.000128230976130691	7.8063317234879e-05	5.94061033676556e-05	8.39509191949679e-05	0.000157522022720378	0.000278980908936677	0.000440461030936117	0.000628841015773722	0.000828093929156766	0.00102197916224486	0.00119650845262166	0.00134171637637188	0.00145246165833517	0.00152822070073576	0.00157204759156819	0.00158901871466548	0.00158453389995051	0.00156281664322232	0.00152587094425213	0.0014730472447385	0.00140127413076308	0.00130593925381573	0.00118234746492808	0.00102762935378209	0.00084290160267632	0.000635386330768328	0.00042009500202551	0.000220609209383774	6.84926041907283e-05
0.285714285714286	0.285714285714286	0.00144522870478553	0.00113315176870556	0.000835599811040142	0.000572334032655613	0.000357834352436047	0.000200777269705671	0.000104118251196661	6.55578364779665e-05	7.82126710961228e-05	0.000131408347764345	0.000211611259237254	0.000303574764325052	0.000391762532574275	0.000462028944129031	0.000503411105574545	0.000509766234238268	0.000480921330436151	0.000423024251278029	0.000347904585343104	0.000271446168992113	0.000211192616879671	0.000183593602703064	0.000201400018597292	0.000271700089321405	0.000394957086761221	0.000565194872040826	0.000771234351581403	0.000998672556114859	0.00123216616028731	0.00145755863846611	0.00166347117999221	0.00184213209074113	0.00198940239449732	0.00210412034855162	0.00218700037766144	0.00223936840335433	0.0022620022804389	0.00225429390822844	0.00221388315160287	0.00213685080262624	0.00201850305590387	0.00185472490933656	0.00164380966089184	0.00138857553447373	0.00109846211315618	0.000791182150408062	0.000493429177726282	0.000240155195671706
0.294642857142857	0.294642857142857	0.00187955304485008	0.00147609535534398	0.00107929019470729	0.000720300933126588	0.000423858131684089	0.000206287353654914	7.46430179216557e-05	2.68793487004779e-05	5.28951125394137e-05	0.000136249993691292	0.000256348343582564	0.000390895456277321	0.000518432326505722	0.000620740178081855	0.000684884592272002	0.000704660806192555	0.000681229006322704	0.000622805545546429	0.000543401506749275	0.00046075430695326	0.000393747438912291	0.000359719746798811	0.000372097730007102	0.000438728471146727	0.000561155629246062	0.000734896271578588	0.000950584986833418	0.00119569783472802	0.00145648549639593	0.00171974626247949	0.00197414691849267	0.00221092679608094	0.00242396192522304	0.00260928903421491	0.00276427102069943	0.00288662012476479	0.00297349040279978	0.00302082324889354	0.00302309399893002	0.00297357136519444	0.00286516068355767	0.00269184428069505	0.00245064440297351	0.0021439118243624	0.00178159927465681	0.0013830455392871	0.000977720031435176	0.00060440692603972
0.303571428571429	0.303571428571429	0.00231947176222477	0.00183610284805809	0.00134830738173824	0.000898006672636406	0.000520143365319104	0.000239231162644445	6.7410385182775e-05	4.12198778257822e-06	3.72958818193836e-05	0.000145779800832271	0.000302623344454405	0.000478776785712192	0.000646757847806741	0.000783873311484764	0.000874649896195598	0.000912226776881397	0.000898586545084895	0.000843644644625569	0.000763365019118674	0.000677201284562207	0.000605254770826611	0.000565573041695289	0.000571974476711244	0.000632679983087058	0.000749880913817434	0.000920203412053438	0.00113587859173071	0.00138632549217511	0.00165981748400072	0.00194493397983691	0.00223158316469946	0.00251149259650961	0.00277817502954889	0.00302646453474214	0.00325177212979438	0.00344923233365447	0.00361291281004182	0.0037352510982681	0.00380687268268392	0.00381693078291095	0.0037540779124175	0.00360811563177451	0.00337225974467156	0.00304580526555179	0.00263680091173554	0.00216418862077085	0.00165878330838867	0.00116251226136569
0.3125	0.3125	0.00272791150387538	0.00218432715021232	0.00162270901884525	0.00109421112317053	0.000643119241847929	0.000302004693342108	8.86555782572549e-05	5.0953667343967e-06	3.86810347800479e-05	0.000164985131129657	0.000351946275688883	0.000564643271726686	0.000770016525407549	0.000940921030464756	0.00105903206946351	0.00111631526762757	0.00111498943137596	0.00106612421135821	0.000987196029721006	0.000899049780833776	0.000822763251833724	0.000776880157954794	0.000775373883931942	0.00082654836975536	0.00093290563753318	0.00109184526603913	0.00129693971264628	0.00153946996710875	0.00180991283139391	0.00209913325787803	0.00239913061979124	0.00270329037911181	0.00300617989300575	0.00330298639140265	0.00358872595713382	0.00385736411112825	0.00410099481765854	0.00430923528316756	0.0044690089139845	0.00456489621981349	0.00458021234178826	0.00449889842566765	0.00430818025516226	0.00400175882526641	0.00358308534005987	0.00306808993513872	0.00248664147488639	0.00188206975234425
0.321428571428571	0.321428571428571	0.00306461441498842	0.00248657498935401	0.00187580605846414	0.0012903649318338	0.000782152352772607	0.000390870253964523	0.000139888880707952	3.45281850650252e-05	6.28669141222937e-05	0.000198807335172846	0.000406805309127429	0.000647469649259137	0.000883165139666553	0.00108282100816591	0.00122533074531984	0.00130119314816842	0.00131234154706565	0.00127038905682105	0.00119373829290274	0.00110413234050762	0.00102324508812493	0.000969828025740707	0.000957770170726807	0.000995224248043275	0.00108474771636927	0.00122424061719287	0.00140836103826454	0.00163007388038231	0.00188203221548359	0.00215758087963834	0.0024512797579578	0.00275894171812699	0.00307724898428378	0.00340304742630479	0.00373242968067621	0.00405972223123959	0.00437650527731361	0.00467082521372836	0.00492680113624493	0.00512485757649527	0.00524280564511775	0.00525791622758708	0.00514996909343752	0.00490503300047115	0.00451947481328527	0.00400347396957318	0.00338320463233048	0.00270090249058013
0.330357142857143	0.330357142857143	0.00329173116877336	0.00270777406532723	0.00207730660510742	0.00146237101925826	0.000920008357307095	0.000495327345369012	0.000216480434596715	9.22253582858963e-05	0.000112315156792528	0.000250503118136467	0.000469550420275588	0.000727348047170176	0.000983150648644491	0.00120297810445994	0.001363450114022	0.00145363454698783	0.00147485003332657	0.00143870155576092	0.00136388665000752	0.00127244939962012	0.00118616479651418	0.00112361891191497	0.00109834533251754	0.00111813470291713	0.00118540451543438	0.0012983446627732	0.00145246720276897	0.0016421904405399	0.00186216080696478	0.00210812952685257	0.00237731874162925	0.00266830399061038	0.00298049180942267	0.00331328552202164	0.00366502678472899	0.00403179944053094	0.00440620592114884	0.00477628091233134	0.00512477907621387	0.0054291324409064	0.00566237892499898	0.0057952817013552	0.00579967492529092	0.00565280072132357	0.0053420946617407	0.00486960747370641	0.00425510307397163	0.00353691644678303
0.339285714285714	0.339285714285714	0.00338014558762371	0.00281775141822034	0.00219818729467205	0.00158429763417621	0.0010352901721461	0.00059930163752725	0.00030775654728751	0.000172331283484457	0.000184885995733631	0.000320229286888415	0.000541125635481214	0.00080462248428246	0.00106861682757686	0.00129761938029032	0.00146689056385324	0.0015644669581454	0.00159099839968119	0.00155769647383657	0.0014829853169435	0.00138859806128746	0.00129586019882763	0.00122276036018276	0.00118217251413262	0.00118132058793604	0.00122232806320721	0.001303520043809	0.00142106972819302	0.00157060427888806	0.0017484818666513	0.00195258245637429	0.0021825779478736	0.00243973145097731	0.00272630897673943	0.0030446794076488	0.00339615641380122	0.00377963064857118	0.00419007595372984	0.00461709427619017	0.00504377116029507	0.00544620660722194	0.00579411475865271	0.00605280743527999	0.00618667267347396	0.00616394827190156	0.00596222914989526	0.0055738226377782	0.00500987361590296	0.00430220092546626
0.348214285714286	0.348214285714286	0.00331526435552021	0.00279724205787417	0.00221646756153564	0.00163351745614146	0.0011066372996052	0.000684225907114141	0.000398921720324537	0.000264183941052641	0.00027382350831435	0.000404430485541049	0.0006201606869531	0.000878974109225561	0.00113922556941456	0.00136552234974263	0.00153297222116321	0.00162929828255594	0.00165471874947381	0.00161989442205311	0.00154255651537263	0.00144358941848679	0.00134333771899179	0.0012587521842572	0.00120173370905246	0.00117874364556519	0.00119149067135804	0.00123833065500187	0.00131595248743817	0.00142096450235621	0.00155111146010541	0.00170599462335348	0.001887290727435	0.00209853749267181	0.00234456521045452	0.00263062234744439	0.0029612025168628	0.00333856958320126	0.00376102503440907	0.00422107115994038	0.00470376985700745	0.00518573011034022	0.00563521646382665	0.0060138039911452	0.00627978886207165	0.00639321639500684	0.00632197406669907	0.00604801273739122	0.0055725139132421	0.00491880480346735
0.357142857142857	0.357142857142857	0.00310092082221737	0.00264278965920194	0.00212266453297806	0.0015962529931338	0.00111793031726705	0.000733551212016259	0.000474637011167464	0.00035485084496565	0.000369268169530468	0.000496457912540539	0.000702905117213969	0.000948921515239616	0.00119497686684327	0.00140737668168217	0.00156240435979803	0.00164839103775179	0.00166559820907514	0.00162420771478917	0.00154102914653767	0.00143569884791803	0.00132713660498693	0.00123086415701349	0.00115752517013815	0.00111264952697652	0.00109744660644267	0.00111024662304827	0.0011481606111498	0.00120858935742998	0.00129034244998367	0.00139427851015707	0.00152349638083539	0.00168316201689461	0.00188004202309227	0.00212175544846097	0.00241569335115654	0.00276753737224038	0.00317936654272892	0.00364747973028106	0.00416024914894173	0.00469649900070097	0.00522500054957999	0.00570562838576245	0.00609250220764363	0.00633906183305223	0.00640455881368728	0.0062610032318824	0.00589930007479229	0.00533324878254931
0.366071428571429	0.366071428571429	0.00276029950615804	0.00236926390845919	0.0019235816654756	0.00147222071270904	0.00106333158226024	0.000737735787542387	0.000523568012849839	0.000432943642490695	0.000461163889973119	0.000588517067358363	0.000784275195350521	0.00101211022026863	0.00123593602912192	0.00142516083598157	0.00155850772417335	0.00162588690146656	0.00162820826206664	0.00157541944295894	0.00148336047758215	0.00137018310809595	0.00125306912716662	0.00114581632723815	0.00105759525899301	0.000992886947780987	0.000952363168957108	0.000934320718720237	0.000936251857339305	0.000956211922659097	0.000993789976818874	0.00105064244940438	0.00113065999306204	0.00123987183746304	0.00138614853675314	0.00157867317353787	0.00182706389762021	0.00214000143503409	0.00252328126777567	0.00297737597831494	0.00349482388494103	0.00405798754387935	0.00463786675265515	0.00519463214981985	0.00568032947716224	0.00604380611382956	0.00623740242203385	0.00622444671155127	0.00598622733628339	0.00552700389721908
0.375	0.375	0.00233335896128274	0.00200912496854059	0.00164330315301857	0.00127709459946617	0.00095084497757377	0.000698464276123649	0.000542815796201118	0.000492851437387736	0.000542962668844223	0.000674616563088651	0.000859932882779371	0.00106651446010362	0.0012626382675745	0.00142188888707364	0.00152647150836409	0.00156874105369728	0.0015508596263927	0.00148286304025306	0.0013796996125302	0.00125794419523485	0.00113286667210704	0.00101636565685863	0.000916017409282803	0.000835208668306359	0.000774091510015299	0.000730970513424124	0.000703726912780101	0.000690984064336108	0.000692876845332497	0.000711443782643558	0.000750759606218118	0.000816935959184159	0.000918041887704802	0.00106387027191017	0.00126536086931436	0.00153344719066328	0.00187716561792073	0.00230105648365778	0.00280215952947888	0.00336718398849965	0.00397062233142401	0.00457459211612361	0.00513098586113469	0.00558609560183545	0.0058873305923678	0.00599108700165166	0.00587040195538155	0.00552085884384383
0.383928571428571	0.383928571428571	0.00187099525725295	0.00160824251838607	0.0013208082312722	0.00104188434325434	0.000803269179474112	0.000630861575129708	0.000540995565002749	0.00053825743364843	0.000615170178718342	0.000753792366929844	0.000928925695723606	0.00111233051312612	0.00127717304088941	0.00140190949979285	0.00147295428959939	0.00148574972468469	0.00144419251294008	0.00135870114815349	0.00124345571867165	0.00111345521649281	0.000981998797770478	0.000859026067159099	0.000750499122448684	0.000658745640130044	0.000583476386369089	0.000523090835973897	0.000475906471194346	0.000441069405308751	0.00041907534992112	0.000411986579391499	0.000423515877894788	0.000459132163912447	0.000526231478537047	0.000634254797193837	0.000794488067552345	0.0010192197432016	0.00132000486360332	0.00170499938228524	0.0021756419905114	0.00272328919639621	0.00332664810986789	0.00395090464065958	0.00454925691606063	0.00506714103097906	0.00544885349152225	0.00564566207501278	0.00562400978162977	0.00537219573026157
0.392857142857143	0.392857142857143	0.00142696170183927	0.00121887023191659	0.00100437129207693	0.00080897885871585	0.000655935698524466	0.000562817135971213	0.000538905232903247	0.000583815268047434	0.000687645066979947	0.000832643558724622	0.000996111297985233	0.00115401142818212	0.00128463602904388	0.0013716714802226	0.00140614033203029	0.00138693830314037	0.00131997988780851	0.00121624753578423	0.00108924298987242	0.000952419628539083	0.000817117072211347	0.000691344566929986	0.000579518386667581	0.000483017589512404	0.000401246499533612	0.000332825171255556	0.000276581304292208	0.000232162507856928	0.000200271599646773	0.000182683044382133	0.000182268408396751	0.000203214255656177	0.00025146852234493	0.00033525119940584	0.000465287343961836	0.000654342277471959	0.000915713684131754	0.00126057187354839	0.00169439292112065	0.00221310860614815	0.00279988689421573	0.00342355025031124	0.00403947098247521	0.00459335394757167	0.00502770217959477	0.00529009653910993	0.00534187252809574	0.00516549956731924
0.401785714285714	0.401785714285714	0.00104914031324278	0.000891086453564826	0.000743693490908963	0.000625392389607088	0.000551356727749499	0.000531166318205858	0.000567217391243664	0.000654192996380883	0.000779733479806613	0.000926233927752279	0.00107348340996129	0.00120169385617496	0.00129438300779001	0.00134059925391019	0.00133610670733546	0.00128336190690918	0.00119036316212076	0.00106868268534392	0.000931145925682907	0.000789664707303167	0.000653651605889015	0.000529264896552302	0.000419505562206261	0.000324973319024109	0.000244946695513879	0.000178420987228384	0.000124822255261673	8.42844591550778e-05	5.7571753779692e-05	4.58801361985535e-05	5.08046449405202e-05	7.46838584256284e-05	0.000121348391590625	0.000197061130627958	0.000311226910194931	0.000476352751076461	0.000706815320921684	0.00101625047096622	0.00141377318274061	0.001899666938117	0.00246152402057362	0.00307195417932443	0.00368883299601328	0.00425862783117586	0.00472269275897436	0.00502570630394727	0.00512481410350696	0.00499770006588022
0.410714285714286	0.410714285714286	0.000771982567408199	0.000664446026358448	0.000581315658963543	0.000534469647453168	0.000531680702873594	0.000575240493597047	0.000661329998464829	0.000780286869667269	0.000917776707305169	0.00105671812944342	0.00117966930066909	0.00127128533711354	0.00132042631827759	0.00132154771622442	0.00127513530037724	0.00118713256108127	0.00106751200934098	0.000928315840412381	0.000781593200794868	0.000637662888890647	0.000504028567423348	0.000385092986198954	0.000282605811898585	0.000196594938576741	0.000126426693575735	7.16475747336942e-05	3.23777408027988e-05	9.2184485799065e-06	2.84002578955667e-06	1.35634509177045e-05	4.12803457584146e-05	8.59495462197981e-05	0.000148684112345026	0.000233163926600502	0.00034686625019105	0.000501491461720537	0.00071203768804523	0.000994258647229004	0.00136067404355565	0.00181578635241724	0.00235155604484793	0.00294436888623021	0.00355460756189046	0.00412950304669284	0.00460926190140104	0.00493569124671659	0.00506186173734008	0.00496094238127518
0.419642857142857	0.419642857142857	0.000611722809462347	0.000561616453039877	0.000545120853113132	0.000567763818258987	0.000630463011213091	0.00072900277573253	0.000854251857114817	0.000993125750073182	0.00113017681307678	0.00124958845203753	0.00133727307436187	0.0013827418578152	0.00138043801387013	0.00133030665444619	0.00123750505863072	0.00111131621464418	0.000963484790696666	0.000806312462495931	0.000650897344264563	0.000505862471333716	0.000376794304554627	0.000266430843779477	0.000175445726126578	0.000103523010581147	5.03533552228239e-05	1.62300614720516e-05	2.07510540220301e-06	8.93976176511324e-06	3.72366301395208e-05	8.60983427033191e-05	0.000153267106999274	0.000235777935755141	0.000331432664372988	0.000440741549611496	0.000568732262330043	0.000725891433295965	0.000927581164487387	0.00119157692732879	0.00153385230484873	0.00196327843877538	0.00247636536334598	0.00305340552684693	0.00365728821870612	0.00423581625104683	0.00472764356066333	0.00507111626223436	0.00521453975275101	0.00512590875626934
0.428571428571429	0.428571428571429	0.000565351733048084	0.000585365097909145	0.000643560658433898	0.000738860751821191	0.000865533598976535	0.00101343930298278	0.0011689821225657	0.00131664486186823	0.00144088123332385	0.00152808076411479	0.00156830491281283	0.00155652374709203	0.00149315634210603	0.00138382673483774	0.00123837701143946	0.00106931023940312	0.000889944296236748	0.000712618321181815	0.000547287042648565	0.000400757360712299	0.000276676553729645	0.000176201356821533	9.91053242318853e-05	4.49661293627357e-05	1.40534745809831e-05	7.62841496479516e-06	2.75514629976086e-05	7.53337311265874e-05	0.000150984463801813	0.000252137266178029	0.000373921439145819	0.00050986662081135	0.000653819139982159	0.000802483640719654	0.000957889213706	0.00112892217943738	0.00133114366050191	0.001584437207559	0.00190855703517279	0.00231725288445774	0.00281217574745222	0.00337806269285379	0.0039806463615423	0.00456830347046689	0.00507771267284417	0.00544289050626757	0.00560612584751878	0.00552875364107493
0.4375	0.4375	0.000613462659975665	0.000719508937319136	0.000864656503584609	0.0010405473172556	0.0012345904485436	0.00143094048687679	0.00161210120951411	0.00176092113057501	0.00186266850254599	0.00190685503884631	0.00188851813544426	0.00180875953018752	0.001674457737975	0.00149720371694407	0.00129163516086977	0.00107344606510335	0.000857407487155808	0.000655738594068252	0.000477106594288252	0.000326413118994662	0.000205360056557445	0.000113610875321066	5.02150777128036e-05	1.48855711144775e-05	8.74246203048545e-06	3.42705669670937e-05	9.44603285328869e-05	0.000191361761538848	0.000324507496578938	0.00048978066954049	0.000679262542777907	0.000882378618571614	0.00108830592745026	0.00128919105707831	0.00148337172193966	0.00167760932932048	0.00188740937494849	0.00213485338164076	0.00244393776503799	0.00283408815836168	0.00331312408432093	0.00387131653432201	0.00447818136134222	0.00508323872398337	0.00562120110367263	0.0060210855463682	0.00621780081400182	0.00616407047387478
0.446428571428571	0.446428571428571	0.000726167717802487	0.000933516775097423	0.0011789696814271	0.00144598899284406	0.00171458557821439	0.00196304273843904	0.00217013340281337	0.00231750201386816	0.00239182764962785	0.002386409237237	0.00230190767342189	0.0021461208533259	0.00193282773327363	0.0016798886860841	0.00140690811080542	0.0011328344286271	0.000873881839113052	0.00064210397345241	0.000444835943003781	0.000285061413591061	0.000162578653956779	7.56669265253953e-05	2.28304806020825e-05	4.1578544890426e-06	2.19027297802359e-05	8.00701618983168e-05	0.00018305080275817	0.00033363003875027	0.000530934942781561	0.00076899511873532	0.00103653036640993	0.00131832563959894	0.00159815083671667	0.00186271805877384	0.00210576313874064	0.00233111563278565	0.00255367444388658	0.00279756462600342	0.00309136472236772	0.00346103661111695	0.00392188305082106	0.00447131446895428	0.00508427887064995	0.00571283389023243	0.00629056380046701	0.00674151943825114	0.00699231411472562	0.0069851946704862
0.455357142857143	0.455357142857143	0.000870560271740197	0.00118959866810384	0.00154581317108375	0.0019136663903958	0.00226512548525396	0.00257218139283946	0.00280968558073161	0.00295808904292946	0.0030056417758316	0.00294967912974926	0.00279676719557628	0.00256166998640218	0.00226529757602527	0.00193196028344726	0.0015863622649058	0.00125080324226081	0.000943016127557987	0.000674957748291827	0.000452704938243686	0.000277411502871375	0.000147082178540402	5.87519102350307e-05	1.05581351817028e-05	3.190664415061e-06	4.03147884613901e-05	0.000127782663756878	0.000271742589600455	0.000476065887445788	0.000739760366624656	0.00105515174448082	0.00140753546535073	0.00177671818849024	0.00214042121114256	0.00247899973615387	0.00278047010133986	0.00304456554375632	0.00328456307865788	0.00352597947208482	0.00380187944006264	0.00414534753340801	0.00458046067195659	0.00511365820627703	0.00572757309948619	0.00637907668351482	0.0070025288503479	0.00751815952452813	0.00784436763177603	0.00791177703889807
0.464285714285714	0.464285714285714	0.0010178646172639	0.00145055031481597	0.00192122940498715	0.00239495164016396	0.00283518723872038	0.00320719972179761	0.00348153515004515	0.00363712812729315	0.00366353178085249	0.00356189279767248	0.00334448924907641	0.00303288600493203	0.00265499133322877	0.00224147534086198	0.00182210628678107	0.00142256167966518	0.00106218109469789	0.000752963476914521	0.00049989888749157	0.000302494153171408	0.000157137642915492	5.97852069146125e-05	8.36964486068714e-06	4.36494625764783e-06	5.30845725398694e-05	0.000162549258353475	0.000341087108158162	0.000594165085549351	0.000921218134164525	0.00131336217317477	0.00175279333369494	0.00221437272524218	0.0026694128466354	0.00309111220266927	0.00346056176494533	0.00377191364922038	0.00403527470986725	0.00427621903750685	0.00453147092883168	0.00484117203534809	0.00523902312225787	0.00574226584840443	0.00634375415423145	0.00700814831412232	0.00767355250326863	0.00825883733314282	0.00867567091099499	0.00884320334376716
0.473214285714286	0.473214285714286	0.00114855611127675	0.00168649162173968	0.00226587561409715	0.00284260603553355	0.00337168723691386	0.00381149180813459	0.00412793494810859	0.00429797662403984	0.00431191061765735	0.00417406050861438	0.00390174914675254	0.00352268881271687	0.0030711967609922	0.00258382576095038	0.00209507998727075	0.00163385350912352	0.001221092538016	0.000868969621563832	0.000581602959692142	0.000357094917167337	0.00019043786003512	7.66768385776655e-05	1.36562368158311e-05	3.73131942294824e-06	5.40015376088871e-05	0.000174906343020119	0.000377377613577478	0.000669103279199424	0.00105074574407636	0.00151309648377664	0.00203607421193656	0.00259016763152439	0.00314041890455866	0.00365243154809029	0.00409930147007677	0.00446796334555434	0.00476334614241498	0.00500901174257107	0.00524359301445739	0.00551324172313091	0.00586125403300047	0.00631683583455863	0.00688539180810075	0.00754263300941994	0.00823417354653422	0.00888123267500394	0.00939179181795733	0.00967535909166337
0.482142857142857	0.482142857142857	0.00125432096447689	0.00187898496899125	0.00255104364842385	0.00321830610170802	0.00382802860404041	0.00433204937697146	0.00469165108931553	0.00488148038303312	0.00489193642537407	0.004729648585815	0.00441595769794182	0.00398363600508126	0.00347236289833995	0.00292366285630546	0.00237607656796048	0.00186127045767103	0.00140161205375829	0.001009483875834	0.000688319647355706	0.000435066802344016	0.000243547016096199	0.000108033721585918	2.63165532838636e-05	1.59251961164442e-06	4.27150409440298e-05	0.000162629964081817	0.000375195594245218	0.000690962275205175	0.00111279950313237	0.00163242431637296	0.00222883831929494	0.00286939309939666	0.00351369899122603	0.004119953028149	0.00465262075341091	0.00508991953281804	0.00542936134076681	0.00568981110540302	0.00590910847186269	0.00613719411246943	0.00642569739263158	0.0068158500373434	0.00732716244264856	0.00794936807863359	0.00863964824659448	0.00932616770198109	0.00991767800212188	0.0103176582907153
0.491071428571429	0.491071428571429	0.00133660189187151	0.00202175025019953	0.0027615729204127	0.00349760241575681	0.00417080245023395	0.00472749172520496	0.00512484486790452	0.00533521602889654	0.00534865219081167	0.00517321693364738	0.00483308422979994	0.00436471759376463	0.00381175105613642	0.00321937760910864	0.00262909700383915	0.00207457764499206	0.00157917309761675	0.00115534593959676	0.000805939944326057	0.000526952065736357	0.000311225792196839	0.000152344323835804	4.7963770709081e-05	1.90305042118033e-06	2.44988708207352e-05	0.000131028342025489	0.000338367358536311	0.00066043769313976	0.00110332877453716	0.00166118182716961	0.00231392379916395	0.00302769591675115	0.00375834581296033	0.00445771143997085	0.00508174259129174	0.00559893844092206	0.00599728199390668	0.00628793695930908	0.00650447265972721	0.00669723253364284	0.0069235007501522	0.00723512329412779	0.00766596378294147	0.00822182458323011	0.00887514356137751	0.00956592005565762	0.0102090960066334	0.010707283341303
0.5	0.5	0.00140241083085947	0.00211811720299893	0.00289525336232771	0.0036714062014177	0.00438331522791982	0.00497343420826775	0.00539595836722169	0.00562148609026668	0.00563964311035526	0.00545929362613188	0.00510634140008542	0.00461950844032903	0.00404479215063184	0.00342948465026126	0.00281666204759467	0.00224092303243396	0.00172591031871789	0.00128383718960345	0.000916919739576505	0.000620330386349913	0.000386073058343451	0.000207054583648196	8.05995935619952e-05	1.07311802803169e-05	8.71563216419302e-06	9.16386877444981e-05	0.000279121779552108	0.0005886597079366	0.00103040561204593	0.00160246999646103	0.00228786309446261	0.00305404029813457	0.00385559786138636	0.00464005752374879	0.00535598050107573	0.00596201374943746	0.00643505720900027	0.006775683827465	0.00700930961237702	0.00718236754823831	0.0073537544735974	0.0075828820375995	0.00791652592202198	0.00837711146104726	0.00895496217242356	0.00960635879802757	0.0102581346263251	0.0108182053605041
0.508928571428571	0.508928571428571	0.00145883210605679	0.00217622478218901	0.00295923781344602	0.00374400078378529	0.00446542903640213	0.00506422321048929	0.00549325508652292	0.00572244467866038	0.00574142838787287	0.00555965407456577	0.00520395201721759	0.00471403680369504	0.00413671210879067	0.00351971846645303	0.0029061598371773	0.00233028275096788	0.0018151073588234	0.00137208368910162	0.00100262852624031	0.000701134310854281	0.000458857188482411	0.000267994810327884	0.000125253037167754	3.42691718114572e-05	6.4049874760328e-06	5.96441351965109e-05	0.000215618424291064	0.000495123921665637	0.000912826852020954	0.00147213548173002	0.00216135116814427	0.00295214189903856	0.00380106993498105	0.0046543698760794	0.00545549539354159	0.00615426744082318	0.00671592807925232	0.0071281853638553	0.00740452514514407	0.00758267530550623	0.00771804306685644	0.00787302048984879	0.00810402683822588	0.00844879119331472	0.00891650017472467	0.00948298219806949	0.0100921454664913	0.0106636304919416
0.517857142857143	0.517857142857143	0.0015079876925468	0.00220355968842632	0.00296474505407647	0.00372845034313505	0.00443012035479178	0.00501095941389331	0.00542447607758574	0.00564140836021537	0.00565231649893784	0.00546750358410227	0.00511436737475159	0.00463270704756814	0.00406881989382958	0.00346936638681141	0.00287594036565191	0.00232107980832885	0.0018261502711356	0.00140119845917806	0.00104657189944595	0.000755875082292968	0.000519698195990625	0.000329504219242537	0.000181074705149368	7.69769350698137e-05	2.76191159949093e-05	5.06119630156581e-05	0.000168364853083335	0.000404114358847021	0.000776891812448501	0.00129623528080822	0.00195766662206258	0.00274000581719178	0.00360542074344945	0.00450269410709027	0.00537357640697783	0.00616139515223331	0.00682046301424382	0.00732443857998306	0.00767177584264278	0.0078868091543553	0.00801581355515656	0.00811840813604122	0.00825570978036354	0.00847745018872996	0.00881063291547666	0.00925211638931708	0.0097667802641911	0.0102918145992564
0.526785714285714	0.526785714285714	0.00154409441935293	0.00220256559173876	0.00292173417426178	0.00364089711469781	0.00429794544382414	0.00483661456173139	0.00521299069430092	0.00540029912575825	0.0053912658154115	0.00519775435331894	0.00484785058161543	0.0043809964252195	0.00384207144420982	0.00327542839067726	0.00271979866716211	0.00220473370349909	0.00174891114755442	0.00136029345514003	0.00103785080873752	0.000774389386892788	0.000559962371643873	0.000385357695502391	0.000245213325231325	0.000140374145726108	7.91616553804593e-05	7.72916128550372e-05	0.000156275918530194	0.000340313833992243	0.000651924179829436	0.00110686890301329	0.00170920554693019	0.00244749223358357	0.00329316460918798	0.00420185277495385	0.00511791005620662	0.00598175953467288	0.00673896780425792	0.00734940219210518	0.00779458134278873	0.00808149521858856	0.008241759928359	0.0083258872554006	0.00839349677018355	0.00850123774663458	0.00869078584908196	0.00897937376018483	0.00935486060538421	0.00977643111395782
0.535714285714286	0.535714285714286	0.00155364671584169	0.00216871438255737	0.00283516461854764	0.00349544054083814	0.00409104594748349	0.0045696928249597	0.00489161396353434	0.00503404698950582	0.00499320139724073	0.00478347033543898	0.00443414758036496	0.00398434586351622	0.00347708912686174	0.00295361332552964	0.00244875873060337	0.00198802553678676	0.00158648401817038	0.0012493786828206	0.000974020318644519	0.000752456429754252	0.000574437368035672	0.000430302327477743	0.000313530050293629	0.000222777815684429	0.00016324535017858	0.000147165004088825	0.000193186862296082	0.000324460724611655	0.000565363609788859	0.000937088363776039	0.00145264992811331	0.00211218814258284	0.00289963503553522	0.00378177037525303	0.00471036344892486	0.00562752028246017	0.00647363358383697	0.00719663748354651	0.0077607886795019	0.00815308381610959	0.00838575216631652	0.00849399531072348	0.00852913458240511	0.00854834779790919	0.00860298179418847	0.00872781095585089	0.00893346661150415	0.00920360986278845
0.544642857142857	0.544642857142857	0.00151886657164437	0.00209170398931862	0.00270394679837375	0.00330103143292067	0.00382832684958457	0.00423813515736113	0.00449573048569251	0.0045834267972784	0.00450201490595901	0.0042694049418234	0.00391684272593852	0.00348351324529115	0.00301059827199539	0.00253586423372693	0.0020896314915509	0.00169258901362123	0.00135548011970588	0.00108031256586191	0.000862528202066283	0.000693538568046368	0.000563166546598229	0.00046175476314085	0.000381911649133766	0.000319982066816816	0.000277310297146983	0.000261226253183823	0.000285500988141211	0.000369883265216786	0.000538335907437438	0.000815786301045447	0.00122357062816859	0.00177419827756929	0.00246645618628844	0.00328206957096011	0.00418503111829738	0.00512427794954911	0.00603970269438796	0.00687068574577781	0.00756563341901619	0.00809059946309203	0.0084350912852005	0.00861364839724811	0.00866263925720059	0.00863276089899669	0.00857869451445104	0.00854802897443646	0.00857174542690931	0.00865821051968009
0.553571428571429	0.553571428571429	0.00142361429101246	0.00195953172317741	0.00252287813587313	0.00306116971662335	0.00352300286463568	0.00386496101278951	0.00405739719888196	0.00408805947755375	0.00396292573762162	0.00370416484725219	0.00334571645109887	0.00292744358110801	0.00248904744483701	0.00206488750755045	0.0016805425590948	0.00135147036959507	0.00108360979337199	0.000875359892074032	0.000720169784780641	0.000609017831341725	0.000532310000151091	0.00048108240406496	0.000447720114469406	0.000426585390266402	0.000414918401801015	0.000414143241908235	0.000431366585565328	0.000480528927570983	0.000582496869626071	0.000763465218658868	0.00105138735676638	0.00147069823490619	0.00203618800443289	0.00274734281303234	0.00358462968542741	0.00450897379240004	0.00546507370962271	0.0063883483905256	0.00721441526168079	0.00788929697221401	0.00837824331375608	0.00867123947400061	0.00878393025821703	0.0087536750535895	0.00863152379442238	0.00847180599452955	0.00832153126360816	0.00821178996282838
0.5625	0.5625	0.00126020537267407	0.00176433674224841	0.00228697201480677	0.00277634752795964	0.00318296718283814	0.00346655519386315	0.00360170115556173	0.00358111994969193	0.00341590285148986	0.00313275060612456	0.00276881105985246	0.00236523668623024	0.0019608046780141	0.00158684513698712	0.00126432895791252	0.00100338538782858	0.000804911053455041	0.000663464841143167	0.000570441200024151	0.000516623316151056	0.000493588595519579	0.000493943900558377	0.000510838099416675	0.000537477056587684	0.000567354628473015	0.000595609163304452	0.00062141235950301	0.000650761115134378	0.000698659882860803	0.000789601118157383	0.000955538592348887	0.00123115497887758	0.00164699943410204	0.00222179638331305	0.00295568297166359	0.0038261602666218	0.00478809402636953	0.00577825748591887	0.00672386813943774	0.00755359402657981	0.0082088481005678	0.00865303183152769	0.00887678516113603	0.00889816050863593	0.00875775464865919	0.00850992969853057	0.00821206644548606	0.00791413057381521
0.571428571428571	0.571428571428571	0.00103523407807831	0.00150834283802413	0.00199686526246812	0.00244836462331488	0.00281359713069987	0.00305370803727536	0.00314594412813474	0.00308672790045026	0.0028914480025729	0.00259100762902422	0.00222587591168088	0.00183892960128921	0.00146860954286895	0.00114378074547038	0.000881207580046159	0.000685862770757681	0.000553568473819729	0.000474918066063754	0.000439199631743773	0.000437195881410446	0.000462218297123125	0.000509395237418702	0.000573868436782586	0.000648958587771512	0.000725403151732148	0.000792421834978112	0.000840721703203838	0.000866805832176024	0.000877330660764864	0.000891975828519023	0.000943464591555182	0.00107399191384485	0.00132823743817697	0.0017441209087447	0.00234322494937237	0.00312313506538755	0.00405371038258997	0.00507852964712113	0.00612162862809105	0.00709843184888767	0.00792878752702152	0.00854949239627169	0.00892377668208714	0.0090458887746524	0.00894000607907578	0.00865393294843426	0.00824912842809181	0.00778928427210824
0.580357142857143	0.580357142857143	0.000772659730938064	0.00120811711833578	0.00166363002216285	0.00208508290526045	0.00242190593028375	0.0026347274044055	0.00270141274639136	0.00262021744376394	0.00240934173172006	0.00210293973515906	0.00174442530085234	0.00137852998716735	0.0010438395569773	0.000767381518784067	0.000562287475799622	0.000428749437828007	0.000357643076111565	0.000335534649545897	0.000349505273179093	0.000390397175098889	0.000453663440881975	0.000537818339043746	0.000641298605093121	0.000759110292849056	0.000880770783149101	0.000990702894489934	0.00107148280607315	0.00110939465353508	0.00110087887373158	0.00105794522164859	0.00101063368541216	0.0010051832822639	0.00109758693762635	0.00134341673974955	0.00178587961221994	0.00244471182965733	0.00330854795743118	0.00433277028939152	0.0054436945754954	0.00654855057653125	0.00754941268435732	0.00835834566031746	0.008910768064302	0.00917445686524045	0.00915260624234873	0.00888065991183816	0.00841793919246108	0.00783608391735656
0.589285714285714	0.589285714285714	0.000513031947465844	0.000895725140701625	0.00131141555490624	0.0017040318756381	0.00202056847797648	0.00221937534274963	0.00227679350800852	0.00219070285536428	0.00198014871266335	0.00168105592407774	0.00133892601588643	0.00100011911121256	0.000703654698316856	0.000475321239032793	0.000325285230136845	0.000249482500199121	0.00023409573511929	0.000261637983923836	0.000316791872335001	0.000390308156427345	0.000479909473098325	0.000588099645985735	0.000717774600178089	0.00086727609025545	0.00102679472209275	0.00117771538303275	0.00129567119316094	0.0013569478326037	0.00134677043463814	0.00126723264358649	0.00114243446206905	0.00101887382674548	0.000960196362366933	0.00103679528396888	0.00131211671518337	0.00182850600730553	0.00259575864915539	0.00358510835228089	0.00473028117352981	0.00593572654657529	0.00709056805214783	0.00808557475284285	0.00882982987065741	0.00926390265556456	0.00936715957552796	0.00915816242786961	0.00868856720169952	0.00803221232997869
0.598214285714286	0.598214285714286	0.000308658182216081	0.00061611439540704	0.000976877500001758	0.00133356549588018	0.00163038988983331	0.00182218838362719	0.00188189102370397	0.00180478780954085	0.00160858531837362	0.00132915071519677	0.00101283137763573	0.000707056281609478	0.000451348618879688	0.000270777906462485	0.000173259335493057	0.00015111540059514	0.000186205597458254	0.000257002273390561	0.000345503509506591	0.00044197255288837	0.00054616395854863	0.000664763814740136	0.000805941527233555	0.000972850235489974	0.00115834168938338	0.0013429332338668	0.00149721381355167	0.00158861458660058	0.00159113465184539	0.00149557598989742	0.00131741022671402	0.00109972679216283	0.000909751489186851	0.000828937381856252	0.000938243106502114	0.00130151604447173	0.00195054771818431	0.00287518458875246	0.00402088587744339	0.00529455022685405	0.00657765767406573	0.0077442133233572	0.00867999663261506	0.00929942993138822	0.00955699929581437	0.00945141362231668	0.00902225494476658	0.00834037976850376
0.607142857142857	0.607142857142857	0.000215514256917246	0.000420999908297183	0.000705173677946707	0.00101092100849044	0.00128022934034617	0.00146396030109087	0.00153030260496929	0.00147004840728966	0.0012974480631544	0.00104636033435921	0.00076250505441422	0.000493568496644536	0.000279453401056471	0.000144943250378187	9.64450209153434e-05	0.000123424993318917	0.000203924894232517	0.000312467530603142	0.000428031149013504	0.000539776410554211	0.000648866068884076	0.000765860958846194	0.000904500072656815	0.00107380842469351	0.00127109370089842	0.00147829315954784	0.00166331002865366	0.00178662892928299	0.00181197226982732	0.00171846752047089	0.0015111052365557	0.00122639820719778	0.000931110540066568	0.000713500331464499	0.000668331157652145	0.000878504472940576	0.00139714021255815	0.00223402974449553	0.00334956395180955	0.00465768703534357	0.00603750985733992	0.0073513867394066	0.00846593940191907	0.00927199147513466	0.00969974716908904	0.00972668438601416	0.0093772377375716	0.00871503038015312
0.616071428571429	0.616071428571429	0.000283512963402651	0.000360414093985054	0.000543198352170844	0.000777363194200866	0.00100410991338399	0.00117072743126862	0.00124007863678716	0.0011970979529933	0.00105078012984313	0.000831127490240894	0.000581700616084062	0.000349491212626368	0.000174518461818082	8.16420281463239e-05	7.65351692306986e-05	0.000146690997060889	0.000267012432566045	0.000408311257726632	0.000546251167576568	0.000668144757311603	0.000775610731559719	0.000882273188891327	0.00100713115094114	0.00116554789462454	0.00136062962040679	0.00157782919688997	0.00178486920181648	0.00193769569892544	0.00199149925245339	0.00191431549074783	0.00169976397960801	0.00137538456724061	0.00100385200649297	0.00067592052210852	0.000495898625282575	0.000562303100097922	0.000947627466224134	0.00168155622559955	0.00274135176070632	0.00405167141580199	0.00549408366460446	0.00692451144828586	0.00819520869030134	0.00917703171203152	0.00977786390897007	0.00995402492764743	0.00971307867344887	0.00910825574589659
0.625	0.625	0.000547174701710124	0.000473690931700471	0.000531456923613908	0.000671388667928564	0.000836037420891369	0.000970335464847136	0.0010320376884227	0.000999546394037382	0.000875299770518258	0.000683883109207792	0.000465265278184802	0.000264762463701123	0.000122169177116201	6.27339611361362e-05	9.22046302670461e-05	0.000197118729026732	0.000350129606783592	0.000518800792650702	0.00067534243811633	0.000804479828460891	0.000907136265906791	0.000998771354177943	0.0011027426324976	0.00124054194102698	0.00142178206310123	0.00163706852908692	0.00185627854267205	0.00203341086897073	0.00211740224100168	0.00206658657241076	0.00186326668629236	0.00152451880139757	0.00110598826640842	0.000696938305083362	0.000406832646040852	0.000345778802333888	0.000602726354320249	0.00122601132714571	0.00221048321218851	0.00349412185412194	0.00496505968366552	0.00647773838626187	0.00787505318308169	0.00901219057227075	0.0097776790331186	0.0101079448027727	0.00999317159997422	0.0094741228551898
0.633928571428571	0.633928571428571	0.0010186863964728	0.00078183152995418	0.000696363170856647	0.000721505070572852	0.000803701635657626	0.000887375125776527	0.000926121197682596	0.000891844680607076	0.00077971410303855	0.000607744529797043	0.000411096372529893	0.000232487654983612	0.000111115108404811	7.28866640433325e-05	0.000124451290713419	0.000252528973454666	0.000428635500550753	0.000617831555944102	0.000789001777484037	0.000923706973874401	0.00102100161759292	0.00109670084841741	0.00117714051947766	0.00128908476294017	0.00144865234199285	0.00165260093287308	0.00187486403823254	0.00206995752932349	0.002183069986595	0.00216478444462329	0.00198694440839343	0.00165557282052813	0.00121717302039964	0.000756119351811425	0.000382867538567782	0.000214895993065164	0.00035409501264828	0.000865304208308291	0.00176061195530198	0.00299288754713625	0.00446008587189209	0.00601960008465368	0.00750986458026621	0.0087749939540144	0.0096877789235803	0.0101669083662336	0.0101856708589385	0.00977125016167855
0.642857142857143	0.642857142857143	0.00168481437109903	0.0012829073403401	0.00104467954468993	0.000940251665451853	0.000922570046036425	0.00093775888906861	0.000936763430876881	0.000885657660232205	0.000772215100113318	0.000607183398080945	0.000419978362901666	0.000249907672224581	0.000135185567876332	0.000102591244981669	0.000160475865763311	0.000296949907629975	0.000483696181997017	0.000684315492639593	0.000864838149395355	0.00100338464476626	0.00109613310922009	0.00115772984842216	0.00121581963541658	0.00130106776709362	0.0014354315251129	0.0016221174387293	0.00184041384786317	0.00204744079001372	0.00218708114968041	0.00220439794370672	0.00206221668259577	0.00175570254370521	0.00132094382881707	0.000834759932642289	0.000404914465381274	0.000152164995087837	0.000187572327577456	0.000589734525198953	0.00138679559447762	0.00254715541470001	0.00398099360988568	0.00555244385471865	0.00710004618001455	0.00846146272007907	0.00949771658285969	0.010112525619914	0.0102635279489503	0.00996400622320487
0.651785714285714	0.651785714285714	0.00250829150425602	0.00195148140041756	0.00156134249941361	0.00132085928863879	0.00119182408790595	0.00112434545777134	0.00106855848413228	0.000985856660476468	0.000857009331402113	0.000685242206288298	0.000493588284198849	0.000317261848868407	0.000193094617527958	0.000148851829400038	0.000195291099273911	0.000323103142363714	0.000505554711607662	0.000706083423058757	0.000888696002568085	0.00102818733189154	0.00111717660815666	0.00116778181939154	0.00120722462583216	0.00126838905560715	0.00137787788564962	0.00154498970867477	0.00175500690806986	0.00196920817595538	0.00213232157385771	0.00218614031655511	0.00208625223885742	0.00181776236054789	0.00140582444143656	0.000917797150320767	0.000455686712157443	0.000139793985090163	8.66027976328925e-05	0.000385408864363136	0.00107863423350015	0.00215008878719273	0.00352378943350712	0.00507372086667835	0.00664264000705706	0.0080662094092363	0.00919778626349656	0.0099292700096593	0.010204451406306	0.010023019641514
0.660714285714286	0.660714285714286	0.00343334121715213	0.00274214332560762	0.00221115015435792	0.00183733814674528	0.00159315641995582	0.00143477608620452	0.00131345187919449	0.00118734737519094	0.00103101879011959	0.000840302227045924	0.000631491654293081	0.000435151027918215	0.000286297908983639	0.000213653256614766	0.000230902968874935	0.000332374576739642	0.000494324875419299	0.000681475691124484	0.000856946471876011	0.000992728711214636	0.0010776218393557	0.00112019019037383	0.00114565590275485	0.00118735989154729	0.00127503695566625	0.00142320862110123	0.0016231823340755	0.00184136926445301	0.00202506447487951	0.00211486136985515	0.00206100704866531	0.00183974445646025	0.00146538508675593	0.000994626590649594	0.00052131344569664	0.000162040134677527	3.51824478731153e-05	0.000237578763339141	0.00082376753689027	0.00179225079768054	0.00308180006387079	0.00457869772246763	0.00613351344009516	0.00758407841641823	0.00878016543908553	0.00960523481602427	0.00999144567168084	0.00992571234880367
0.669642857142857	0.669642857142857	0.00439415976943803	0.00359638055919552	0.00294393679065599	0.00244799640203201	0.00209276831320864	0.00184214303096527	0.00165029632387431	0.00147372750267527	0.00128183838733176	0.00106351836678601	0.000828216643192199	0.000601407168295358	0.000415817669217244	0.000300910332555784	0.000273559579314338	0.000332533844630406	0.000458329683957214	0.000618404401411198	0.00077631422376524	0.000902116591987666	0.000980968516937576	0.00101728797337859	0.00103304624369527	0.00106041437281794	0.00113064892773667	0.00126230710617289	0.0014522755654115	0.00167253824836945	0.00187420822731625	0.00199845092614701	0.00199201955562244	0.00182371425549381	0.00149755384379669	0.00105898141079425	0.000591911526495061	0.000206520595752915	1.98767622774982e-05	0.000133264838410483	0.000610953307500767	0.00146495598199665	0.00264910749582331	0.00406379647532452	0.005570451582431	0.00701287466041792	0.00824120693431188	0.00913396305003724	0.00961420235594441	0.00965732604953071
0.678571428571429	0.678571428571429	0.00532464101010353	0.00445135199729479	0.00370212828498755	0.0031016335993503	0.00264616199562717	0.00230841948358993	0.00204700641832293	0.00181827629826939	0.00158767560864444	0.00133782163663499	0.00107143125189951	0.000808564725923153	0.00057914618275728	0.000412968156496481	0.000330041937013641	0.000334031196486292	0.000410626315253794	0.000531312149003731	0.000661434267164309	0.00077020787639797	0.000839699886916053	0.00087003643981846	0.000879105877210921	0.000896577614359478	0.000953721646586697	0.00107182830702259	0.00125261262721862	0.00147365065074534	0.00169069109099215	0.00184690714607512	0.00188725655640629	0.00177460476156433	0.00150355026196081	0.00110818820931061	0.000661314740105325	0.000264517397395534	3.07464937179125e-05	6.27919823986247e-05	0.00043215092333437	0.0011628026126614	0.00222340562900784	0.00352963785009744	0.00495624628895689	0.00635636226519142	0.00758422185677183	0.0085169057758363	0.00907114832696049	0.00921250588351162
0.6875	0.6875	0.00616749481261941	0.00524882946718024	0.00442913209536436	0.00374510597008416	0.00320470526676746	0.00278992874622536	0.0024648965374742	0.00218716126512682	0.00191944375033387	0.00163892411392494	0.001341891741621	0.00104279802238915	0.000768243212320801	0.000547768502696509	0.000404153794000482	0.000346010723445619	0.000364778152425018	0.000436954737108999	0.000530888156583944	0.000616104506568697	0.000672383784850888	0.000695799306097078	0.000699755234533016	0.000710467146793744	0.00075795390015009	0.000864993711718846	0.00103724558619583	0.0012576160523995	0.00148696002727765	0.00167158082883411	0.00175615379757144	0.00169912656768004	0.00148677380840361	0.00114215890239093	0.000726290491654955	0.000330520850241342	6.12899789364092e-05	2.01691069247405e-05	0.00028334460974309	0.000884917790142566	0.00180762329871396	0.00298298089322404	0.00430087638678221	0.00562659531033576	0.00682185671319511	0.00776572812017235	0.00837155352543731	0.00859708133119169
0.696428571428571	0.696428571428571	0.00688117759089983	0.00594266939455015	0.00507694874319327	0.00433074530129393	0.00372260256377328	0.00324368450634915	0.00286426497743892	0.00254417964943798	0.00224459539049894	0.00193818820745926	0.00161529713852091	0.0012847212455062	0.000969264536354872	0.000697527749140364	0.000494421116025976	0.000373162362442096	0.000331047671772117	0.000350168935623263	0.000402805456602944	0.000459845608351257	0.000499682495674573	0.000514842938352487	0.000514217189467544	0.000520002161531015	0.000560015613848614	0.000657452929881947	0.000821037699541042	0.0010385964343446	0.00127631488024007	0.00148448990138109	0.00160884603992848	0.00160490009232584	0.00145185961460129	0.00116241494899386	0.000785588633292518	0.00040135934802064	0.000107703222904668	2.51876220577762e-06	0.000164172480501507	0.000634809104420916	0.00141001755867339	0.0024370729798766	0.00362212253632868	0.00484479226686087	0.0059772002422931	0.00690359121367921	0.00753689548772375	0.00782938609310962
0.705357142857143	0.705357142857143	0.00744362150834577	0.00650361305069994	0.00561168351431875	0.00482225655475768	0.0041629048817886	0.00363329582585237	0.00321002626802361	0.0028559856307434	0.00253183095763557	0.00220670856795833	0.00186563516482684	0.00151188968222093	0.00116412048346041	0.000849281236770495	0.000593594770702148	0.000414213929393178	0.000313974891195653	0.000280698397214954	0.000291149879781838	0.000318397385427687	0.000340294542883142	0.000346455821265677	0.000341494494729575	0.000343358150539435	0.000377032098773668	0.000465287346003135	0.00061912620270937	0.000830835495088828	0.00107199839809463	0.00129756795743806	0.00145548748407389	0.0014997825532865	0.00140396785948565	0.00117131196512402	0.000839085176111706	0.000475252027304207	0.000167835038117656	8.93319727328623e-06	7.66910766969886e-05	0.000419059802024338	0.00104284056918291	0.0019103492815964	0.00294437547022119	0.00404033435427223	0.00508304347679425	0.00596471855362499	0.0066007334691528	0.00694038692980742
0.714285714285714	0.714285714285714	0.00785245881768087	0.00692085464122986	0.00601618487242417	0.00519815605481292	0.00450150426178928	0.00393331361636706	0.00347624458360507	0.00309667552450258	0.00275561594963343	0.00241964217488245	0.00206919631664401	0.00170235642055768	0.00133342740155043	0.000987088863052803	0.000689995246271661	0.000462344581766478	0.00031184891530588	0.000231779915753133	0.000203542123740095	0.000202887847169426	0.000207810432569811	0.000205644200476675	0.000197109674963269	0.000195920408794879	0.000223871963651806	0.000302699524453918	0.000445029558317448	0.000647158643771805	0.000886035121971863	0.00112177239656898	0.00130555422707482	0.00139129097263442	0.00134825687305278	0.00117149474036546	0.000887151034356779	0.000551021881789817	0.000240175815608707	3.91764356300273e-05	2.37439653472149e-05	0.000245343679355832	0.000720017193864436	0.00142383228889646	0.00229585915114113	0.00324794820896104	0.00417917574308108	0.00499195481085138	0.00560665016598568	0.00597207555592521
0.723214285714286	0.723214285714286	0.00812211632438282	0.00720049387228517	0.0062896850108968	0.00545240841669913	0.00472858158093604	0.00413132769762317	0.00364874876058857	0.00325081544241966	0.00289952994293668	0.00255978616746345	0.00220827300241269	0.00183836215462637	0.00146003440795765	0.00109523072176852	0.000770210660308278	0.000507239945934657	0.000318015646844845	0.000200654941249291	0.000140989624155375	0.000117630770956766	0.00010915784520161	0.00010115935216733	9.08883958046274e-05	8.79903584214015e-05	0.000110919429014681	0.000179960047768658	0.000308838943537133	0.000497442980625427	0.000727983639701648	0.00096610040976643	0.00116708991098949	0.00128603200875105	0.00128944114195907	0.00116551523856505	0.000930247275854437	0.000627570067881024	0.000323099996419945	9.25790291911497e-05	7.40056475061923e-06	0.00012032363248701	0.000454459790714868	0.000997874549207427	0.00170487648495222	0.00250359210842726	0.00330810035720477	0.0040325305652537	0.00460428754708435	0.00497396869843925
0.732142857142857	0.732142857142857	0.00827866142493535	0.00736154842839391	0.00644490674084516	0.00559251710045488	0.00484755975319263	0.00422767318193398	0.00372550591945366	0.00331442086674795	0.00295780723749394	0.00261963675409804	0.00227368001483699	0.00190923351996973	0.00153218227137256	0.00116147741946878	0.000822307822619852	0.000538068318379793	0.000323458325647587	0.000180627289281409	9.9342136417929e-05	6.09547616044381e-05	4.48334945779234e-05	3.52065714761158e-05	2.62508549590645e-05	2.377918577364e-05	4.28891305951078e-05	0.00010214946679058	0.000215973305516544	0.000387449329488193	0.000603889154019712	0.000836688926394856	0.00104596637104437	0.00118912411822349	0.00123136130303882	0.00115551768870581	0.000968667977362936	0.000703590414455653	0.000414437050016751	0.0001673267948562	2.78126211218563e-05	4.79327231327109e-05	0.000255659448789738	0.00064899643911428	0.00119589890412638	0.00183988184146167	0.00250996000563736	0.00313271674026393	0.00364400258421878	0.00399804803874657
0.741071428571429	0.741071428571429	0.00835353816534604	0.0074305386216961	0.0065035048864305	0.00563578055436039	0.00487210951875531	0.0042331218203275	0.00371495206742745	0.00329390490710747	0.00293490264706536	0.00260158247768437	0.00226557921407112	0.00191282078572274	0.00154550086575261	0.00117955366425284	0.000838630744704709	0.000546455904654006	0.000319780551405922	0.000163892760329436	7.18316795483747e-05	2.73548109820303e-05	1.06112990989169e-05	4.69781026720884e-06	1.03279206902429e-06	1.84658362512291e-06	1.89457417424745e-05	6.90255629148213e-05	0.000166857738101058	0.000318368926477727	0.000515749704153108	0.000736247611644871	0.000945328300906987	0.00110369577511428	0.0011765707053782	0.0011429336595717	0.00100233969025036	0.000777435374353167	0.000511325783080485	0.000260184470260152	8.26543205382493e-05	2.83591043203433e-05	0.00012804736201208	0.000387484974916544	0.000786319033067819	0.00128199059890362	0.00181766694794803	0.00233235887071116	0.00277105787411382	0.00309291362728411
0.75	0.75	0.00837733519456319	0.00743573920052386	0.00649086992576955	0.00560465824599831	0.00482205449504803	0.00416529322729953	0.00363288755935657	0.00320345951395028	0.0028433863014499	0.00251636028535234	0.00219255086941488	0.00185522789978872	0.0015034146471109	0.00115019755939103	0.000817449163851321	0.000528620245939757	0.000301690731445811	0.000144225988497142	5.18147163980431e-05	1.01588496692762e-05	2.87429206653478e-08	3.48435493651889e-06	9.42116623101597e-06	1.67211462348853e-05	3.40085924465918e-05	7.60224879830675e-05	0.000157633405856199	0.000287264705317	0.000461715051883789	0.000664050339783312	0.000865423880589365	0.00103061384779934	0.00112602855916697	0.00112820715108359	0.00103063350445181	0.000847043635699592	0.000610246216927492	0.000366571540935686	0.000167130700322986	5.78316296342711e-05	7.03745919662921e-05	0.000216181213084668	0.000484484574356348	0.00084482268484994	0.00125318899206636	0.00166034255486808	0.00202043206502495	0.00229819297871106
0.758928571428571	0.758928571428571	0.0083745342490155	0.00740205800514321	0.00643124880727107	0.00552218442092779	0.0047190852063214	0.00404465551389491	0.00349875176907054	0.00306160992648455	0.00270081106904986	0.00238029647726138	0.00206928749689722	0.00174904296281126	0.00141598120509928	0.00108065124565562	0.000763107521055511	0.000486142387729491	0.000268324338547043	0.000118751001911433	3.48732880552247e-05	3.83911285248062e-06	6.7967382329206e-06	2.47692929922771e-05	4.42917450575058e-05	6.11024889774605e-05	8.07706016204814e-05	0.000116047258872897	0.000181698026109146	0.000288328022075982	0.000437041107294009	0.00061658367771613	0.000803964730566582	0.000968597752354532	0.00107903645668355	0.00111064158406716	0.00105221913471277	0.000909890324142787	0.000707128956511655	0.000480850683119757	0.000274409606309457	0.000129099999426394	7.60910154983667e-05	0.000130570560202277	0.000289299251117616	0.000531941336392354	0.000825668741272481	0.00113184446587669	0.00141323782968442	0.00164026328313428
0.767857142857143	0.767857142857143	0.00835988768430724	0.00734722967630479	0.0063439013624303	0.00540817289745998	0.00458304707545438	0.00389089829003027	0.00333207113886684	0.00288773587583222	0.00252632754063246	0.00221206513157568	0.00191357233719383	0.0016106308563206	0.00129759545508217	0.000982861970040074	0.000684782872521746	0.000425307817630127	0.000223157984651596	8.83861644716528e-05	1.97243793965298e-05	5.30566917314079e-06	2.63931890929245e-05	6.29205084815314e-05	9.91680819214562e-05	0.000127899752491174	0.000151754000296762	0.000181490871270269	0.000231608630275449	0.000314608001088237	0.000435583885835614	0.000588754442560886	0.000757016836763035	0.000914793658028952	0.00103353212638199	0.00108848638822431	0.00106504831623521	0.000962988487185363	0.000797494393944278	0.000596700976415004	0.000396281182873861	0.000232373059098159	0.000134487889275559	0.000119991222589429	0.000191309213255724	0.000336319578991084	0.000531630366808002	0.000747824296666126	0.000955396208703559	0.00113009624137374
0.776785714285714	0.776785714285714	0.00833675588340113	0.00727969981249043	0.00624070595968661	0.0052766642324183	0.00442929512521309	0.00372021773220791	0.00314967165778762	0.00269920237513086	0.0023377354186361	0.00202968571392234	0.00174327655861683	0.0014572079005267	0.00116423466379865	0.00087099254015263	0.000594344804448503	0.000355378320643048	0.000172728294629363	5.70172833410492e-05	7.83090262377728e-06	1.39226609541219e-05	5.64436366885193e-05	0.000114173147440514	0.000169204845638847	0.000211456132957809	0.000240734265202952	0.000265802792620252	0.000300746486707498	0.000359694042868033	0.000451416937624248	0.000575357235285941	0.000720242812396452	0.00086573903576914	0.000986759319459017	0.00105933934597207	0.00106656279940193	0.00100301593536233	0.000876637421030803	0.000707504661432451	0.00052387181721386	0.00035644229238778	0.000232251339816575	0.000169565370942676	0.000174886694268422	0.000242589832391941	0.000357069325364102	0.000496719342579361	0.000638725049159689	0.000763586244676211
0.785714285714286	0.785714285714286	0.008297461702416	0.00719829709341416	0.00612534326868797	0.00513477371533178	0.00426730849778567	0.00354375163838653	0.00296395108181744	0.00250946466866662	0.00214941327823174	0.00184828121504161	0.00157397027707056	0.00130435380309503	0.00103093896424551	0.000758948881241906	0.000504008448934196	0.000286438636176842	0.000124723086665941	2.98643089507598e-05	2.05701254099622e-06	3.04528646077458e-05	9.59501346335887e-05	0.000176138416400628	0.000250976018998399	0.000307619266231424	0.000343094361234557	0.000364122534365917	0.000384203604580682	0.000418813219440504	0.000480072322888105	0.000572372363884753	0.000690160550396064	0.000818490579962781	0.000936194852715371	0.00102083948942718	0.00105416794533354	0.00102663655541127	0.000939910862549996	0.000806740695159302	0.000648308170472575	0.000489763322071763	0.000355068787433557	0.000262376074753411	0.000220946620606251	0.000230188988872617	0.000280842262502451	0.000357842438268242	0.000444083423835427	0.000524188792976103
0.794642857142857	0.794642857142857	0.00822551058026973	0.00709358540936803	0.00599397673399434	0.00498287583005809	0.00410051634360891	0.00336713879623504	0.0027822211565002	0.00232721036125435	0.00197125989613659	0.00167881516521471	0.00141746090858781	0.0011643729069683	0.000910033705454985	0.000658513851500377	0.000424434505422692	0.000227513308222209	8.6154859527225e-05	1.17373863308758e-05	5.02004657922117e-06	5.55113317950204e-05	0.000143852179559402	0.000246484398662306	0.000341300078440333	0.000412747896689974	0.000455058609931342	0.000472786652310238	0.000478598072104692	0.000488967441175084	0.000518983167606833	0.000577664416276186	0.00066501920627445	0.000771580280230476	0.000880484738578023	0.000971499406721802	0.00102591173817354	0.00103102501048198	0.000983150014470785	0.000888415877255552	0.000761301992405573	0.000621361233357956	0.000489015140516864	0.000381460468029654	0.000309613541415088	0.000276688434590127	0.000278563937009981	0.000305667922483832	0.000345802909888897	0.000387213615830301
0.803571428571429	0.803571428571429	0.00809936685107717	0.00695065056985205	0.00583722224261927	0.00481593462134409	0.00392714829390744	0.00319101552739962	0.00260693712990942	0.0021563727410167	0.0018085154228821	0.00152773008343635	0.00128125541051453	0.00104559225090764	0.000810284430737975	0.000578387856038894	0.000363686571753792	0.000185467266664442	6.22205317351869e-05	5.85795985030901e-06	1.78627226520058e-05	8.82715249648567e-05	0.000197651567098053	0.000321476279777466	0.000435712566950827	0.000522158697720943	0.000572179665510207	0.00058793892904875	0.000580895745365217	0.000568045428117659	0.000566940480979984	0.000590802844678881	0.000644961368828428	0.000725458071065894	0.000820077301825019	0.000911426436952	0.000981199620561878	0.00101450925826662	0.00100322224667414	0.000947556136922437	0.000855673378355105	0.000741522134868961	0.00062157620316896	0.000511330229468283	0.000422377597410678	0.000360669996830725	0.000326212263057346	0.000314087327160019	0.000316427310767487	0.000324805370468774
0.8125	0.8125	0.00789733738898397	0.00675297403231151	0.00564312922295878	0.00462574116949902	0.00374188336080628	0.00301221691008865	0.00243656566894458	0.0019967492117817	0.00166218672635296	0.00139721646594867	0.00116869928186443	0.000952394430482131	0.000736849178417387	0.000524087650434809	0.000327100750391359	0.000164861199784889	5.61416849677641e-05	1.36631040544823e-05	3.99812214083481e-05	0.000126062765084576	0.000252820931552491	0.000395146889779982	0.000527372081615209	0.000628774359256059	0.000687773982065005	0.000703835618176518	0.000686696056213631	0.000653213490810371	0.00062270862140201	0.000611998593390643	0.000631338876873345	0.000682197584876811	0.000757281852247138	0.0008426578002001	0.000921306117758198	0.00097715614371168	0.000998603770343132	0.000980731049117525	0.000925832271984851	0.000842297794285122	0.000742293435338584	0.00063890835547108	0.000543486317599572	0.000463718682609159	0.000402822359452815	0.000359835241433104	0.000330814720349477	0.000310574865260856
0.821428571428571	0.821428571428571	0.00760296863598886	0.00648694221094131	0.00540083588960095	0.00440380149233975	0.00353808671023403	0.00282548667729818	0.00226688405732789	0.00184498877109031	0.00152980278954279	0.00128579966753601	0.00107944852021359	0.000885624302579224	0.00069166919367592	0.000498369370941075	0.000317783602338711	0.00016855350992353	6.98773655684013e-05	3.56068434645027e-05	6.9860822414229e-05	0.000165157294302422	0.000303440128247531	0.000459675806203637	0.00060708867378871	0.000722738492013897	0.000792104929483864	0.000811630371224253	0.000788703348922389	0.000739199390507828	0.000683272535082249	0.000640468958651638	0.000625330641455767	0.000644464060451407	0.000695632705577931	0.000768911584527199	0.000849454040829921	0.000921084819499264	0.00096981874918481	0.000986519103676554	0.000968201565461802	0.000917866394113517	0.000843098872352983	0.000753929739263276	0.000660545231387921	0.000571379532443146	0.000491950645685798	0.00042457734696309	0.000368905135983477	0.00032302062326002
0.830357142857143	0.830357142857143	0.00721021549234985	0.00614641717950832	0.00510447710244568	0.00414458051857476	0.00331043456836892	0.00262555492937924	0.00209259339327706	0.00169582297901815	0.00140634015791578	0.00118903116371976	0.00100999635339139	0.000843023691428634	0.000673889671839927	0.000501717808122184	0.000337251062645355	0.000198558649702377	0.000105248034369112	7.25604945876173e-05	0.000106719601034429	0.00020257808327654	0.000344047865347852	0.00050713630278072	0.000664808394250694	0.000792493216116062	0.000872944117425735	0.000899363159885975	0.000876150920093789	0.000817223628356778	0.000742403996266993	0.000672804288194436	0.000626289452888788	0.000614009353003698	0.000638665480165902	0.000694725072907819	0.000770334912199715	0.000850330656922913	0.000919561313016649	0.00096577542216729	0.000981515305801737	0.00096476771640722	0.000918436107215026	0.000848952241092062	0.000764482017082603	0.000673188977446965	0.000581921134193474	0.000495527815591166	0.000416844418421659	0.000347245314450391
0.839285714285714	0.839285714285714	0.00672752837211821	0.00573667077074089	0.00475681010793431	0.00384872400154047	0.00305768707985866	0.00240945373585505	0.00190919259774707	0.0015435277304487	0.00128531008182296	0.00110024641720692	0.000954158152286586	0.00081951529227506	0.000680033569734737	0.000532519584916352	0.000385723203493312	0.000256587081167194	0.000164830022122923	0.000127139094266444	0.000152296480027163	0.000238319268851203	0.000372203097188883	0.000532250093425085	0.000692372880406964	0.000827336916665202	0.000917729420705527	0.00095355642832559	0.000935731565097807	0.000875233623040566	0.000790245590204413	0.000702017485501802	0.000630424615143876	0.000590182103733222	0.000588447487053894	0.000624168953881509	0.000689119641544735	0.000770201107134218	0.000852379250352618	0.000921568664768177	0.000966895074227557	0.00098199047315607	0.00096524173052463	0.000919151238856642	0.000849126828901637	0.000762075692230866	0.000665141038100946	0.000564819812677746	0.000466572954382049	0.00037492014276646
0.848214285714286	0.848214285714286	0.00617999098591842	0.00527691096647791	0.00437191607473927	0.0035257639669527	0.00278526723511318	0.00217887349206339	0.00171504231184155	0.00138364401480837	0.00116010124181895	0.00101151149548626	0.000903625664668081	0.000807397090129116	0.000703904033351221	0.000586779549627656	0.000461795662737848	0.000343837797789875	0.000252043275338804	0.000204244774438859	0.000211973446435052	0.000277112051192393	0.000390886110959827	0.000535336230093818	0.000686855368887802	0.000820929958109668	0.000916991907344388	0.000962314748946645	0.000954153357152171	0.000899758684265805	0.000814387021997873	0.000717850850715702	0.000630430951658078	0.000569036565577975	0.00054436452008139	0.000559520145795034	0.000610204607139073	0.000686235209635152	0.00077392238906373	0.000858722415524044	0.00092762245507485	0.000970863881763627	0.000982817941935032	0.000962037056349804	0.000910667530090715	0.000833498129281242	0.000736930161316287	0.000628103770349856	0.000514327875618313	0.000402863886952643
0.857142857142857	0.857142857142857	0.00560879041516562	0.00480067524458464	0.00397629799462565	0.00319571724320514	0.00250717591485698	0.00194222972903858	0.00151343477130725	0.00121491496636476	0.00102566033189243	0.000914939475415739	0.000848835570543449	0.000796714659026447	0.000736459102448892	0.000657552801122145	0.00056154357500773	0.000459943704903656	0.000370148883691018	0.000310346162562537	0.00029455763266567	0.000328891455791868	0.00040976594663358	0.000524409131677705	0.000653424104662562	0.00077476680111293	0.000868205198312407	0.00091927267348442	0.00092189445932228	0.000879203950435084	0.000802487076805622	0.000708596398587106	0.000616472037283408	0.000543536661480311	0.000502682897120442	0.000500373296590692	0.000536086718284868	0.000603045495109265	0.000689913728021259	0.000783014884079843	0.000868592543251089	0.00093471756788092	0.000972592237922386	0.000977171693654741	0.000947173470448195	0.000884648108714973	0.000794326132668253	0.00068294346487753	0.000558693710050813	0.000430880927563013
0.866071428571429	0.866071428571429	0.00506764811254114	0.00435358611412063	0.0036077971483943	0.00288898441642252	0.00224668830214752	0.0017159684114734	0.00131431560718774	0.00104122705970838	0.000880452058090597	0.000804470734440314	0.00078038448616648	0.00077615379092815	0.000766071550435235	0.000734525552708587	0.000677454646376696	0.000601370684330776	0.000520305303699273	0.000451443845431513	0.000410442360807499	0.000407439739386384	0.000444576906752266	0.000515469051937147	0.000606631712531557	0.000700439332581201	0.000778888458985716	0.000827309084743199	0.000837234694905379	0.000807876187047088	0.000745982268627232	0.000664225646473172	0.000578549252611641	0.000505080345301243	0.000457246738582914	0.000443619301699865	0.000466798916430746	0.000523421825457021	0.000605133337774826	0.000700221736835148	0.000795535541808196	0.000878327398501978	0.000937756176471458	0.000965903037779398	0.000958283154021704	0.000913934633528961	0.000835223710084391	0.000727516408088732	0.000598838114213942	0.000459586601399642
0.875	0.875	0.00461636643043041	0.00398837334880619	0.00331203342046198	0.00264411269260153	0.00203531382048353	0.00152457087725992	0.00113515493158276	0.000873140325723715	0.000728413620929475	0.00067799373227768	0.00069104600563121	0.000734689423407659	0.000779574159573128	0.000804275783078023	0.00079780305184494	0.00075989982465059	0.000699259669238623	0.000630172910033552	0.000568406605831811	0.000527221841561916	0.000514343374985828	0.000530441071897339	0.000569323849274603	0.000619668621686383	0.000667792835387389	0.000700794121390998	0.000709355709172813	0.000689644394519207	0.000643967896789741	0.000580147482012024	0.000509831702486252	0.000446171139450838	0.000401358568722509	0.000384508981228002	0.000400230675377636	0.000448061497173242	0.000522758972312479	0.000615280198876487	0.000714193896711938	0.000807242192867666	0.000882805980117333	0.000931105260845633	0.000945059455549113	0.000920817893055091	0.000858029302964448	0.000759941508412643	0.000633408226981074	0.000488836403901986
0.883928571428571	0.883928571428571	0.00431226614658619	0.00375761789945612	0.00313652866348029	0.00250332470478772	0.00190971440900843	0.00139880454591539	0.00100042944048244	0.000728451840883241	0.000580396499759263	0.000539408894132007	0.000578154276870524	0.000663955770384647	0.00076427657479924	0.000851620968663455	0.000907069871262943	0.000921951912120204	0.000897522039836519	0.000842900142753057	0.000771834076293122	0.000699033271054597	0.000636839039111067	0.000592860467857154	0.000568949084807199	0.000561573720037482	0.000563359883402381	0.000565337871647525	0.000559341125748472	0.00054002202379489	0.000506087875054941	0.000460564514888878	0.000410116910327144	0.000363646031094144	0.000330502526995657	0.000318693849986621	0.000333416654926259	0.000376141934566392	0.000444347483154898	0.00053186335400231	0.000629697286443829	0.00072715396508973	0.000813057178750444	0.000876918982765542	0.000909958642603246	0.000905937077346355	0.000861821680030292	0.000778318749412046	0.000660300830451454	0.000517117161063189
0.892857142857143	0.892857142857143	0.00420086846588811	0.00370525478008108	0.0031232219876002	0.00250619886190699	0.00190666525977629	0.00137203943112682	0.000939322924279515	0.000631250647054415	0.000454476945602082	0.000400017934399604	0.00044581536562818	0.000560950320561565	0.000710778540115961	0.00086213263232849	0.000987764303237903	0.00106937570861019	0.00109887625338774	0.00107784040988803	0.00101546472765617	0.000925565324959559	0.000823277344212889	0.00072209979489621	0.000631787576265048	0.000557366861720313	0.000499294465655396	0.000454551737386674	0.000418303484372219	0.000385687373992377	0.000353331167399291	0.000320305158619931	0.000288372303914776	0.000261560529183875	0.000245216209430932	0.00024478116374079	0.000264558327576674	0.000306698368414153	0.000370566750319195	0.000452559961932754	0.000546353053603194	0.000643496095639789	0.000734244736697622	0.000808510680585962	0.000856844109176857	0.000871398194849738	0.000846859579219748	0.000781343292105032	0.000677236895398184	0.000541936282459408
0.901785714285714	0.901785714285714	0.00430755050536208	0.00385833687987655	0.00330060193422105	0.00268241477222108	0.00205664268813777	0.00147488699681369	0.000981593236189793	0.000609142314223989	0.000374600331761946	0.000278563386739396	0.000306215556905062	0.000430376596567843	0.000616011125509302	0.000825458639399708	0.00102356195987002	0.00118193373210511	0.00128179087453065	0.00131506521081128	0.00128380869968589	0.0011981939616366	0.0010736144595535	0.000927482056168334	0.00077629537591912	0.000633426958924803	0.000507885466934232	0.000404095410550169	0.000322544543723927	0.000261012244006653	0.000216029629070102	0.000184235501060445	0.000163367936961819	0.000152745552113956	0.000153217108572562	0.000166667223556481	0.00019524043001443	0.000240476567395159	0.000302538647830959	0.000379669977658355	0.000467956055030079	0.000561405756537708	0.000652320030755012	0.000731893062221979	0.000790990878365079	0.000821067800172177	0.000815198304684738	0.000769205384194365	0.000682844450618781	0.000560950803733414
0.910714285714286	0.910714285714286	0.00463193988756018	0.00422075849643814	0.00367701057481112	0.00304490647284124	0.00237711264037167	0.00172892363195625	0.00115203288252004	0.000688732289977213	0.000367330625514059	0.000199415677982777	0.000179316713361228	0.000285794756886716	0.000485654003531574	0.000738686325083818	0.00100318103832631	0.00124118329406006	0.00142277114062016	0.00152882267205235	0.00155201949288478	0.00149612847202091	0.00137386739532979	0.00120384843171684	0.00100718039273665	0.000804291440641693	0.000612422818445628	0.000444071030496407	0.000306458325788165	0.00020192706869418	0.00012901351336816	8.38797880178479e-05	6.17748088249286e-05	5.8247375426485e-05	6.99295666763056e-05	9.4821790632047e-05	0.000132118049346614	0.000181691242226531	0.000243401887381628	0.000316397608647033	0.000398542567955675	0.000486069754696788	0.000573500947095056	0.000653842822898971	0.000719049833099821	0.000760742716152425	0.00077117518696093	0.000744434939689241	0.000677834408653615	0.000573385219593878
0.919642857142857	0.919642857142857	0.00514644386100627	0.00477046221579536	0.00423668762111052	0.00358495001660668	0.00286692050044365	0.00214069524940781	0.00146444838122629	0.000889970968531146	0.000456956326769393	0.000188803958510448	9.05048633138903e-05	0.000148870468072185	0.00033502471758961	0.000608750856980233	0.000924025713275896	0.00123492665680584	0.00150108126892291	0.00169194457106764	0.00178940847897079	0.00178853102983762	0.00169646855812243	0.00152995309627219	0.00131184025252326	0.00106733595518523	0.000820488824371071	0.000591421772980367	0.000394599421447671	0.000238223214447134	0.000124651469950336	5.15894626248481e-05	1.37068839436363e-05	4.32462090490393e-06	1.68634376815273e-05	4.58455333567294e-05	8.73604456604382e-05	0.00013902238799654	0.000199534553864618	0.000268024300160027	0.000343320099871535	0.000423316028438149	0.000504528350130987	0.000581908498465145	0.000648949369361669	0.000698110013036397	0.000721579783062212	0.000712391516559353	0.000665857815234631	0.000581234941281461
0.928571428571428	0.928571428571428	0.0057995631197097	0.0054610868937713	0.00493975378111469	0.00427054671574804	0.00350321581981037	0.0026974129700305	0.00191644776080138	0.00122043785661394	0.000659739643380828	0.000269528490063017	6.62495387887865e-05	4.64001920683541e-05	0.000187774433838996	0.000452949510885637	0.000794483184300991	0.00116106381391267	0.00150374975815477	0.00178146202823355	0.00196504562934633	0.00203946149455834	0.00200396914589496	0.00187046061185348	0.0016603612024702	0.00140068483099459	0.00111989861984601	0.000844210075393298	0.00059475508045296	0.000385966304245607	0.000225178497472596	0.000113320381080915	4.63873850876524e-05	1.73079687702786e-05	1.78151470407726e-05	4.00041526423991e-05	7.73736037588322e-05	0.000125280718994721	0.000180861100625686	0.000242548095138001	0.00030936587415495	0.000380167853515376	0.000452962240087837	0.000524428316989856	0.000589696737587567	0.000642451781871678	0.000675408506377077	0.00068120805075339	0.000653741040404545	0.000589837807415352
0.9375	0.9375	0.00652365728971634	0.00622814380483837	0.0057266138642319	0.00504892798544799	0.00424201466292343	0.00336563199109045	0.0024864155068199	0.00167092004432096	0.000978527195699238	0.000455130670325099	0.000128419633841778	5.36675000445164e-06	7.22247393417794e-05	0.000296988912130268	0.00063394616135564	0.00102965412612141	0.00142951829890704	0.00178408399320397	0.00205423873461393	0.00221471316316904	0.00225554211786435	0.00218145763024256	0.00200948291038648	0.00176523519831934	0.00147859044069185	0.00117939550662142	0.000893835026431367	0.000641890117085366	0.00043610079023012	0.00028160668553294	0.000177235600554452	0.000117270736790065	9.34744540875681e-05	9.69783630908971e-05	0.000119748683238694	0.000155471451258217	0.000199839808499036	0.000250335572508876	0.0003056620584797	0.000365002531509507	0.000427260532586728	0.000490404503330407	0.00055100930212906	0.000604072840609598	0.000643185635150104	0.000661130233197994	0.00065096475358702	0.000607581039855787
0.946428571428571	0.946428571428571	0.00724582563549185	0.00699881321282119	0.00652632571278089	0.00585318335812252	0.00502283230314967	0.00409372593298395	0.0031337885387687	0.00221359791719956	0.00139911461586367	0.000744862855794293	0.000288418808356284	4.68924740435417e-05	1.58245455629593e-05	0.000170597860569423	0.000470130674741623	0.000862323183307508	0.00129051077971684	0.00170006718977628	0.00204431198930838	0.00228900666701305	0.00241495064851723	0.00241847831563583	0.00230996518015162	0.00211072826311743	0.00184890947010866	0.00155503071075954	0.00125789313501197	0.000981368406837979	0.000742425228883626	0.000550491392209324	0.000408018074945171	0.000311932099364342	0.000255562858748585	0.000230623455037527	0.000228899204538776	0.000243423218766898	0.000269061821042083	0.00030255727502554	0.000342157614805347	0.000386995509370567	0.00043636879658541	0.000489044672813322	0.000542680196539229	0.000593439557071241	0.000635895595599417	0.000663316251816219	0.00066843231491344	0.000644736658460871
0.955357142857143	0.955357142857143	0.00789979057148458	0.00770357135912919	0.00726754261060114	0.00661207388783063	0.00577693599032351	0.00481819784891671	0.00380313731129483	0.0028037427635431	0.00188957578438575	0.00112085325971016	0.000542580015570272	0.000180426208751971	3.88182638014356e-05	0.000101429683262853	0.000333956264693477	0.000688778056051905	0.00111088351264146	0.00154428850593128	0.00193814255003563	0.0022517825478167	0.00245816188650569	0.00254532683813249	0.00251589759646368	0.00238479460986747	0.00217568748297688	0.00191679546843888	0.00163671145581004	0.0013608510808542	0.0011089622765532	0.000893903952855294	0.000721662368000739	0.000592367808463896	0.000501940113594095	0.000443948604714948	0.000411317130443831	0.000397615094909575	0.000397814620878602	0.00040852443925785	0.000427803363663124	0.000454697244799921	0.000488638448758588	0.000528815914778537	0.000573592070644282	0.000620030633893653	0.000663613148984185	0.000698251197303956	0.0007167206580579	0.000711624643100127
0.964285714285714	0.964285714285714	0.00843633607606931	0.00828732149900904	0.00788993328601148	0.00726126775791745	0.00643787515278145	0.00547297131917516	0.00443171714946075	0.00338511275231376	0.00240322470474548	0.00154853592653089	0.000870175761445108	0.000399664023470379	0.000148608633199065	0.000108559170704541	0.000252966857661247	0.000540962550265758	0.000922462920428406	0.00134397218120665	0.00175437895073104	0.00211006533882816	0.00237874958239951	0.00254166495065902	0.00259391425292328	0.00254309795399438	0.00240655441238217	0.00220773274599176	0.00197231020991618	0.00172465070441308	0.0014850839792268	0.00126829215961878	0.00108286316226078	0.000931857528339614	0.000814079129246002	0.000725668424263378	0.000661654822100644	0.000617195275606647	0.000588356187547382	0.00057242573495564	0.000567840401682403	0.000573854813452093	0.000590079498764545	0.000615975737042109	0.000650357830111164	0.000690935981180404	0.000733949371266976	0.000773981890191561	0.000804097572225808	0.000816445323920089
0.973214285714286	0.973214285714286	0.00883007560135971	0.00871767778236793	0.00835371752846468	0.00775374886516109	0.00695227698826294	0.00600000287140057	0.00495928199619029	0.00389835954400266	0.00288507426987949	0.00198075053664095	0.00123493199975786	0.000681473503646966	0.000336327786483057	0.000197167294981591	0.000244789873725491	0.000446084643132695	0.000758190256150319	0.00113336914232664	0.00152405609476282	0.00188752657071887	0.00218967742519583	0.00240752361914468	0.00253018250336074	0.00255832416412396	0.00250228202264767	0.00237920545134432	0.0022097596594151	0.00201491179727183	0.00181327836468097	0.00161936131970506	0.00144280189271516	0.00128857681947444	0.00115789666914921	0.00104947383224618	0.000960821983870478	0.000889319659720819	0.000832888793295421	0.000790265642988199	0.000760939967685534	0.000744885775163689	0.000742200789058442	0.000752728902267561	0.000775689527776283	0.000809309648325312	0.000850466578258985	0.000894400219231313	0.000934620312243907	0.000963180509453218
0.982142857142857	0.982142857142857	0.0090810869869628	0.00898858417596958	0.00864523358853332	0.00806716108220363	0.00728864716981591	0.00635907288014055	0.0053382750984822	0.00429094497616246	0.00328077903452901	0.00236505339699423	0.00159016270865824	0.0009884855757544	0.000576748127813369	0.000355888129768201	0.000312290721612414	0.00042017498451837	0.000644849340151986	0.000946511588341681	0.00128423887351054	0.0016197954374009	0.00192089148965352	0.00216356847851923	0.0023334745131643	0.00242592818444239	0.00244483465887439	0.00240068651512829	0.00230801818480159	0.00218275458518528	0.00203988193591956	0.00189177209956949	0.0017473327801053	0.00161197272687015	0.00148820813738518	0.00137663188128618	0.00127694197412216	0.00118877795824813	0.00111221985545479	0.00104792683754172	0.000996993025635229	0.000960648344924146	0.000939925406154548	0.000935362832855793	0.000946750972648151	0.000972881439183166	0.00101126220178426	0.00105781008314797	0.00110661430644649	0.00114994153422928
0.991071428571429	0.991071428571429	0.00921109719873059	0.00911844763868802	0.00877724932167599	0.00820640241681955	0.00744219368181533	0.00653460593354812	0.00554222958030745	0.00452654056705856	0.00354632791471142	0.00265293325377193	0.00188674827707856	0.00127516376226942	0.000831934477608494	0.000557760308084667	0.000441802472253023	0.000463845979070722	0.000596857995556485	0.00080974244955832	0.00107012609067595	0.00134701801712632	0.00161316941812635	0.00184694335984649	0.00203351115582305	0.00216524126372906	0.0022412426548889	0.00226615257523715	0.00224838875128078	0.00219818255732608	0.00212574244615281	0.00203985242769842	0.0019470968777742	0.00185174926266783	0.00175620949875611	0.00166176343145234	0.0015693962608479	0.00148042610892317	0.00139681754082503	0.00132115359212438	0.00125634882130442	0.00120524291803336	0.00117021078573144	0.0011528700151055	0.00115388871832379	0.00117283277749279	0.00120797306508973	0.00125601326352067	0.00131178588423656	0.00136806377681358
1	1	0.00925516160113571	0.00914320437437789	0.00878387890224894	0.00820077756542878	0.00743447150432166	0.00653789001746541	0.00557043930101309	0.0045918107045941	0.00365639663835488	0.00280902417804844	0.00208239488814634	0.00149626842412949	0.00105812934972814	0.000764890704018422	0.00060513735356653	0.000561481777640856	0.000612749673674488	0.000735874444722884	0.000907505655879349	0.00110539526414785	0.00130961350461472	0.00150358648262971	0.00167487799248224	0.00181559760935607	0.00192233078466171	0.00199555722353299	0.00203863097136079	0.00205650365605234	0.0020544428794232	0.00203700355110193	0.00200744464378526	0.00196766459811005	0.00191859070818129	0.00186084302141315	0.00179543588385765	0.00172429566932276	0.00165045294158048	0.00157788199210821	0.00151107047020859	0.00145447009858025	0.00141198577293353	0.00138660750434905	0.00138020275950248	0.00139340400940087	0.00142548487045223	0.00147413979157912	0.0015351635482685	0.00160213883223821
[truncated: 177 more columns]
