# Supplementary material for: Evolving scattering networks for engineering disorder
Source: Nat Comput Sci. 2023 Feb 13;3(2):128–38. doi: 10.1038/s43588-022-00395-x (PMC10766560; doi:10.1038/s43588-022-00395-x)
Supplement: Supplementary file 6 — Plot data for Fig. 2. [file 43588_2022_395_MOESM6_ESM.zip › Data_Set_Fig_2/data_Fig2ef_0100.xls]

## Sheet: Sheet1
kx_data_Fig2ef	ky_data_Fig2ef	SS_k_data_Fig2ef_ 1	SS_k_data_Fig2ef_ 2	SS_k_data_Fig2ef_ 3	SS_k_data_Fig2ef_ 4	SS_k_data_Fig2ef_ 5	SS_k_data_Fig2ef_ 6	SS_k_data_Fig2ef_ 7	SS_k_data_Fig2ef_ 8	SS_k_data_Fig2ef_ 9	SS_k_data_Fig2ef_ 10	SS_k_data_Fig2ef_ 11	SS_k_data_Fig2ef_ 12	SS_k_data_Fig2ef_ 13	SS_k_data_Fig2ef_ 14	SS_k_data_Fig2ef_ 15	SS_k_data_Fig2ef_ 16	SS_k_data_Fig2ef_ 17	SS_k_data_Fig2ef_ 18	SS_k_data_Fig2ef_ 19	SS_k_data_Fig2ef_ 20	SS_k_data_Fig2ef_ 21	SS_k_data_Fig2ef_ 22	SS_k_data_Fig2ef_ 23	SS_k_data_Fig2ef_ 24	SS_k_data_Fig2ef_ 25	SS_k_data_Fig2ef_ 26	SS_k_data_Fig2ef_ 27	SS_k_data_Fig2ef_ 28	SS_k_data_Fig2ef_ 29	SS_k_data_Fig2ef_ 30	SS_k_data_Fig2ef_ 31	SS_k_data_Fig2ef_ 32	SS_k_data_Fig2ef_ 33	SS_k_data_Fig2ef_ 34	SS_k_data_Fig2ef_ 35	SS_k_data_Fig2ef_ 36	SS_k_data_Fig2ef_ 37	SS_k_data_Fig2ef_ 38	SS_k_data_Fig2ef_ 39	SS_k_data_Fig2ef_ 40	SS_k_data_Fig2ef_ 41	SS_k_data_Fig2ef_ 42	SS_k_data_Fig2ef_ 43	SS_k_data_Fig2ef_ 44	SS_k_data_Fig2ef_ 45	SS_k_data_Fig2ef_ 46	SS_k_data_Fig2ef_ 47	SS_k_data_Fig2ef_ 48
-1	-1	0.00101407	0.000941369	0.000860558	0.000801941	0.000794354	0.000858778	0.00100328	0.00122046	0.00148801	0.00177233	0.0020343	0.0022362	0.002348	0.00235221	0.00224614	0.00204161	0.00176243	0.0014403	0.00111026	0.00080627	0.000557748	0.000387082	0.000308212	0.000326023	0.000436344	0.000626462	0.000876182	0.00115957	0.0014475	0.00171089	0.00192442	0.00207006	0.00213982	0.00213692	0.00207508	0.00197579	0.00186414	0.00176398	0.00169356	0.00166262	0.0016716	0.00171309	0.00177509	0.00184496	0.00191316	0.00197541	0.00203289	0.00209036
-0.991071	-0.991071	0.00115295	0.00101547	0.000850694	0.000692228	0.000574919	0.000527758	0.000567714	0.000695857	0.000896675	0.00114073	0.00139006	0.00160512	0.00175179	0.00180711	0.00176262	0.00162494	0.00141381	0.00115823	0.000891628	0.000647127	0.000453512	0.000332411	0.000296719	0.000350099	0.000487299	0.000695071	0.000953561	0.0012382	0.00152214	0.00177911	0.00198666	0.00212914	0.00220006	0.00220311	0.00215155	0.00206587	0.00196998	0.00188688	0.00183455	0.00182298	0.00185324	0.00191849	0.00200678	0.00210468	0.00220091	0.00228865	0.00236625	0.00243585
-0.982143	-0.982143	0.00144672	0.00125849	0.00102126	0.000770666	0.000546454	0.00038491	0.000311761	0.000337066	0.000453238	0.00063662	0.000852218	0.0010605	0.00122479	0.0013177	0.00132542	0.00124923	0.00110415	0.000915452	0.000713887	0.000530642	0.000393014	0.00032128	0.000326977	0.000412471	0.000571519	0.000790503	0.0010501	0.00132728	0.00159765	0.00183798	0.00202895	0.00215766	0.00221958	0.0022194	0.00217046	0.00209266	0.00200908	0.00194196	0.00190882	0.00191955	0.00197523	0.00206885	0.00218772	0.00231691	0.0024428	0.00255572	0.00265106	0.00272857
-0.973214	-0.973214	0.00182875	0.00160864	0.00131744	0.000991415	0.000673764	0.000406865	0.00022441	0.000145211	0.000169987	0.000281809	0.000450005	0.00063661	0.000803863	0.00092119	0.000970258	0.000947298	0.000862493	0.000736904	0.000597848	0.000473818	0.000389924	0.000364559	0.000407585	0.000519947	0.000694432	0.000917166	0.0011695	0.00143011	0.00167719	0.00189069	0.0020546	0.00215903	0.0022017	0.00218866	0.00213372	0.00205657	0.00197974	0.00192488	0.00190908	0.00194196	0.00202432	0.00214851	0.00230061	0.0024636	0.00262101	0.00275986	0.00287234	0.00295572
-0.964286	-0.964286	0.00222773	0.00199563	0.00167208	0.00129269	0.000902657	0.000548935	0.000271909	9.82734e-05	3.67151e-05	7.72438e-05	0.00019422	0.000352286	0.000513803	0.000646152	0.000727407	0.00074937	0.000717624	0.000648942	0.000566919	0.000496926	0.000461456	0.000476678	0.000550554	0.000682526	0.000864439	0.00108226	0.00131814	0.00155258	0.00176645	0.00194298	0.0020696	0.00213949	0.00215281	0.00211717	0.00204708	0.00196226	0.00188495	0.0018364	0.0018334	0.00188537	0.00199277	0.00214721	0.00233326	0.00253153	0.0027223	0.00288888	0.00301985	0.00310969
-0.955357	-0.955357	0.00258176	0.00235471	0.00201938	0.00160977	0.00117174	0.000755311	0.000406073	0.000157316	2.47813e-05	4.97418e-06	7.7314e-05	0.000209486	0.00036468	0.000509063	0.000617911	0.000679243	0.000694478	0.000676316	0.00064466	0.000621673	0.000627116	0.000674834	0.000770863	0.000913191	0.00109283	0.00129574	0.00150503	0.00170311	0.00187366	0.00200323	0.00208265	0.00210825	0.00208261	0.00201493	0.00192049	0.00181917	0.00173299	0.00168301	0.0016859	0.00175109	0.0018789	0.00206037	0.00227867	0.00251201	0.00273731	0.00293388	0.00308628	0.00318573
-0.946429	-0.946429	0.00284934	0.00263863	0.00230743	0.00188759	0.00142468	0.000970549	0.000574541	0.00027513	9.38839e-05	3.28892e-05	7.60883e-05	0.000194047	0.000350933	0.000512056	0.000650352	0.000750517	0.000810193	0.000838303	0.000851264	0.000868185	0.000906226	0.000977067	0.00108502	0.00122686	0.00139304	0.00156976	0.00174133	0.00189228	0.00200918	0.00208192	0.00210476	0.00207704	0.00200369	0.00189536	0.00176796	0.00164143	0.00153759	0.00147733	0.00147737	0.00154742	0.00168806	0.00189017	0.00213598	0.00240165	0.00266093	0.00288913	0.00306651	0.00318055
-0.9375	-0.9375	0.00301511	0.00282495	0.00250681	0.00209039	0.00162051	0.00115003	0.000730909	0.000405568	0.000200157	0.00012124	0.000156408	0.000278503	0.000452321	0.000642184	0.0008187	0.000963347	0.00107014	0.00114439	0.0011992	0.00125086	0.00131419	0.00139904	0.00150838	0.00163821	0.00177888	0.00191728	0.00203927	0.00213181	0.00218454	0.00219083	0.00214829	0.00205919	0.00193058	0.0017743	0.00160661	0.00144718	0.0013174	0.00123784	0.00122536	0.00129015	0.0014335	0.00164677	0.00191196	0.00220391	0.00249379	0.00275326	0.00295833	0.00309235
-0.928571	-0.928571	0.00308964	0.00291752	0.00261388	0.00220665	0.00173997	0.00126735	0.000842787	0.000511774	0.000304073	0.00022974	0.000279099	0.000426474	0.000636635	0.0008724	0.00110165	0.00130235	0.00146466	0.00159016	0.00168864	0.00177363	0.00185785	0.00194968	0.00205124	0.00215832	0.00226176	0.00234972	0.00241018	0.00243295	0.00241111	0.00234165	0.00222566	0.00206821	0.00187825	0.00166847	0.00145501	0.00125683	0.00109436	0.000987545	0.000953144	0.00100195	0.00113634	0.00134882	0.00162207	0.00193064	0.00224412	0.00253126	0.00276424	0.0029223
-0.919643	-0.919643	0.00310356	0.00294222	0.00264825	0.00224846	0.00178673	0.00131738	0.000896333	0.000571828	0.000376746	0.000324029	0.000406073	0.000597998	0.000863869	0.00116432	0.00146386	0.00173628	0.00196734	0.00215439	0.00230354	0.00242541	0.00253065	0.00262637	0.00271426	0.00279045	0.00284691	0.00287378	0.0028618	0.00280425	0.0026981	0.00254435	0.00234772	0.00211615	0.00186033	0.00159345	0.00133105	0.00109072	0.000891323	0.000751502	0.000687492	0.000710502	0.000824164	0.00102271	0.00129045	0.00160281	0.00192909	0.00223632	0.00249374	0.00267683
-0.910714	-0.910714	0.0030978	0.00293823	0.0026455	0.00224595	0.00178379	0.00131463	0.000896625	0.000580945	0.000403644	0.000380486	0.000505759	0.000755086	0.00109141	0.00147262	0.00185918	0.00221997	0.00253551	0.00279814	0.00300961	0.00317707	0.0033088	0.00341059	0.00348387	0.0035255	0.00352915	0.00348758	0.00339495	0.00324867	0.00305021	0.00280508	0.00252199	0.00221194	0.00188737	0.00156177	0.00124963	0.00096656	0.000729051	0.000553649	0.000455326	0.000445205	0.000528043	0.000700111	0.000948096	0.00124951	0.00157476	0.00189065	0.00216472	0.00236962
-0.901786	-0.901786	0.0031126	0.0029472	0.00264696	0.00223822	0.00176596	0.00128762	0.00086411	0.00055007	0.00038525	0.000388728	0.000557092	0.000866746	0.00127959	0.00175065	0.00223592	0.00269875	0.00311359	0.00346684	0.00375495	0.00398078	0.00414955	0.00426531	0.00432907	0.00433848	0.0042892	0.00417703	0.00400014	0.00376063	0.00346509	0.00312407	0.0027508	0.00235973	0.00196526	0.00158119	0.00122075	0.000897028	0.000623423	0.00041348	0.000279982	0.000233168	0.000278417	0.000413965	0.000629337	0.000905064	0.00121403	0.00152437	0.00180349	0.00202248
-0.892857	-0.892857	0.00317753	0.00300273	0.00268911	0.002263	0.00177037	0.00127071	0.000828159	0.000501458	0.00033484	0.000351598	0.000551571	0.00091283	0.00139696	0.00195659	0.00254339	0.00311492	0.00363904	0.00409539	0.00447413	0.00477283	0.00499269	0.00513528	0.00520059	0.00518677	0.00509135	0.00491327	0.00465489	0.00432341	0.00393095	0.00349362	0.00302971	0.00255759	0.00209411	0.00165364	0.0012482	0.000888159	0.000583264	0.000343264	0.000177773	9.51496e-05	0.000100561	0.000193726	0.000367005	0.0006045	0.000882635	0.00117234	0.00144251	0.0016642
-0.883929	-0.883929	0.00330508	0.00312269	0.00279488	0.00234753	0.00182721	0.00129531	0.000819287	0.000462383	0.000274058	0.000282878	0.000493214	0.000886198	0.00142445	0.00205932	0.002739	0.00341567	0.00405056	0.00461611	0.00509547	0.00547995	0.00576573	0.00595089	0.00603352	0.00601156	0.00588385	0.00565207	0.00532264	0.00490773	0.0044251	0.00389671	0.00334626	0.00279661	0.00226758	0.00177469	0.00132913	0.000938694	0.000609317	0.000346421	0.000155623	4.238e-05	1.06162e-05	6.06855e-05	0.000187315	0.000378219	0.000613973	0.000869395	0.00111634	0.0013274
-0.875	-0.875	0.00348873	0.00330573	0.00296874	0.00250232	0.0019527	0.00138244	0.000861787	0.000458401	0.000227349	0.000203341	0.000396594	0.000792929	0.00135778	0.00204299	0.00279474	0.00356101	0.00429706	0.00496834	0.00555071	0.00602862	0.00639241	0.00663562	0.00675347	0.00674264	0.00660236	0.00633625	0.00595399	0.00547219	0.00491387	0.00430662	0.00367964	0.00306063	0.0024729	0.00193381	0.00145442	0.00104051	0.000694485	0.000417363	0.000210282	7.49726e-05	1.30746e-05	2.45199e-05	0.000105542	0.000247	0.00043366	0.000644826	0.000856368	0.00104379
-0.866071	-0.866071	0.00370565	0.00353254	0.00319641	0.00271928	0.00214571	0.00153808	0.00096827	0.000507577	0.000216416	0.000136	0.000283377	0.000650593	0.00120782	0.00190947	0.00270183	0.00353046	0.0043461	0.00510814	0.0057856	0.00635606	0.00680354	0.00711638	0.00728596	0.00730663	0.00717687	0.006901	0.00649082	0.00596623	0.00535452	0.00468817	0.00400148	0.00332686	0.00269151	0.00211524	0.00160982	0.00117995	0.00082526	0.000542809	0.000329287	0.000182271	0.000100301	8.18336e-05	0.000123526	0.000218491	0.000355182	0.000517388	0.000685509	0.000838905
-0.857143	-0.857143	0.00392304	0.00377119	0.00344875	0.00297402	0.00238835	0.00175212	0.00113713	0.000616764	0.000255758	0.000101437	0.000178022	0.000484855	0.000998533	0.00167819	0.00247251	0.00332698	0.00418988	0.00501622	0.00576939	0.00642076	0.00694829	0.00733491	0.00756757	0.00763744	0.00754106	0.00728214	0.00687306	0.00633545	0.00569934	0.00500073	0.00427796	0.00356757	0.0029005	0.0022994	0.00177762	0.00133981	0.000983992	0.000704243	0.00049341	0.000345044	0.000254201	0.000217044	0.000229575	0.000286037	0.000377635	0.000492077	0.000614204	0.000727642
-0.848214	-0.848214	0.00410627	0.00398492	0.00368888	0.00323179	0.00265031	0.00200093	0.0013532	0.000780484	0.000350029	0.00011402	0.000103346	0.000324959	0.000762997	0.00138308	0.00213857	0.00297731	0.0038476	0.00470233	0.00550113	0.00621064	0.00680371	0.0072583	0.00755697	0.00768725	0.00764293	0.00742584	0.00704737	0.00652906	0.00590173	0.00520299	0.00447356	0.00375283	0.00307479	0.0024649	0.00193859	0.00150156	0.00115153	0.000880966	0.000680047	0.000539024	0.00044965	0.00040542	0.000400834	0.000430144	0.000486128	0.000559418	0.000638659	0.000711558
-0.839286	-0.839286	0.00422676	0.00414052	0.00388042	0.00345513	0.00289554	0.00225254	0.00159119	0.000982406	0.000493524	0.000179557	7.66592e-05	0.000198786	0.000537886	0.00106717	0.00174644	0.00252821	0.00336326	0.00420493	0.00501145	0.00574678	0.00638029	0.00688621	0.0072434	0.00743594	0.00745454	0.00729831	0.00697629	0.00650815	0.00592337	0.00525895	0.00455578	0.00385426	0.00319009	0.00259086	0.0020742	0.0016476	0.00130977	0.00105316	0.00086683	0.000739006	0.000658926	0.000617589	0.000607579	0.000622254	0.000654789	0.000697509	0.000741819	0.000778806
-0.830357	-0.830357	0.00426795	0.00421525	0.00399517	0.00361176	0.00308977	0.00247328	0.00182097	0.00119884	0.000671643	0.000294625	0.000107014	0.000128257	0.000357427	0.000775525	0.00134983	0.00203922	0.00279919	0.00358594	0.00435886	0.00508162	0.00572229	0.00625315	0.00665075	0.00689664	0.00697879	0.00689331	0.00664607	0.00625337	0.00574142	0.00514428	0.00450057	0.00384939	0.00322623	0.00265957	0.0021687	0.0017632	0.0014438	0.00120444	0.00103478	0.000922688	0.000856188	0.000824528	0.000818477	0.000829999	0.000851694	0.000876352	0.000896884	0.00090669
-0.821429	-0.821429	0.00422802	0.00420098	0.00401837	0.00368073	0.0032071	0.00263431	0.0020134	0.00140338	0.000863848	0.000447495	0.000193924	0.000125809	0.000247767	0.000547832	0.00100088	0.00157303	0.00222609	0.00292116	0.00362108	0.00429166	0.00490205	0.00542477	0.00583596	0.00611615	0.00625157	0.00623583	0.0060714	0.00577036	0.00535412	0.00485174	0.0042972	0.0037258	0.00317058	0.00265905	0.0022111	0.00183813	0.0015434	0.00132354	0.00117048	0.00107354	0.00102115	0.00100201	0.0010057	0.00102277	0.00104462	0.0010635	0.00107255	0.00106627
-0.8125	-0.8125	0.00411925	0.00410495	0.00395089	0.00365586	0.0032344	0.00271662	0.00214543	0.00157156	0.00104737	0.000620346	0.000327642	0.00019247	0.000222727	0.000411883	0.000741582	0.00118521	0.00171157	0.00228804	0.00288271	0.00346563	0.00400924	0.00448856	0.00488145	0.00516934	0.0053383	0.00538055	0.00529566	0.00509138	0.00478345	0.00439448	0.00395174	0.00348446	0.00302082	0.0025853	0.00219681	0.0018677	0.00160377	0.00140506	0.0012671	0.00118232	0.00114128	0.00113367	0.00114886	0.00117641	0.00120638	0.00122972	0.00123879	0.00122794
-0.803571	-0.803571	0.00396451	0.00394725	0.00380799	0.00354591	0.00317294	0.00271376	0.00220372	0.00168486	0.00120096	0.000792243	0.000490872	0.000317831	0.000281689	0.000379152	0.000597053	0.000915165	0.00130916	0.00175318	0.00222165	0.00269032	0.00313673	0.00354036	0.00388283	0.00414847	0.00432507	0.00440501	0.00438614	0.00427244	0.00407396	0.00380609	0.00348806	0.00314115	0.00278656	0.00244366	0.00212857	0.00185334	0.00162571	0.00144932	0.00132415	0.00124709	0.00121242	0.00121227	0.00123711	0.00127627	0.00131864	0.00135357	0.00137187	0.00136675
-0.794643	-0.794643	0.00379212	0.00375623	0.00361561	0.00337203	0.00303709	0.00263205	0.00218606	0.00173307	0.00130793	0.000942378	0.000661581	0.000481893	0.000409966	0.000443294	0.000571824	0.00078018	0.00104998	0.00136182	0.0016967	0.00203682	0.0023659	0.00266929	0.00293402	0.00314907	0.00330579	0.00339845	0.00342473	0.00338605	0.00328743	0.00313711	0.00294575	0.00272552	0.0024891	0.00224895	0.00201663	0.00180243	0.0016151	0.00146155	0.00134651	0.00127217	0.00123773	0.00123916	0.00126922	0.00131795	0.00137356	0.00142384	0.00145759	0.00146614
-0.785714	-0.785714	0.00363036	0.00356285	0.00340506	0.00316325	0.002851	0.00248852	0.00210084	0.00171526	0.00135835	0.00105305	0.00081644	0.000658444	0.000581591	0.000581811	0.000649935	0.000773526	0.000938674	0.00113146	0.00133897	0.00154977	0.00175414	0.00194396	0.00211265	0.00225511	0.00236769	0.00244817	0.00249569	0.00251058	0.0024941	0.00244815	0.00237506	0.00227761	0.00215914	0.00202395	0.00187767	0.00172747	0.00158195	0.00145059	0.00134272	0.00126615	0.00122574	0.00122228	0.00125188	0.00130616	0.00137332	0.00143977	0.00149222	0.00151964
-0.776786	-0.776786	0.0035029	0.00339554	0.00320763	0.00295124	0.00264398	0.00230739	0.00196485	0.00163909	0.00134986	0.00111202	0.00093437	0.000819418	0.000764004	0.000760558	0.000798733	0.000867061	0.000954378	0.00105085	0.0011486	0.00124189	0.00132715	0.00140274	0.00146873	0.00152645	0.00157813	0.00162622	0.00167268	0.0017183	0.00176204	0.00180077	0.00182948	0.00184204	0.00183246	0.00179641	0.00173272	0.00164439	0.00153886	0.00142734	0.00132321	0.00123976	0.00118779	0.00117344	0.00119686	0.001252	0.00132759	0.00140906	0.00148109	0.00153011
-0.767857	-0.767857	0.00342596	0.00327641	0.00305013	0.00276563	0.00244594	0.0021161	0.00180027	0.00151909	0.00128762	0.00111408	0.00099969	0.000939475	0.000923777	0.000940203	0.000975589	0.00101769	0.00105638	0.0010844	0.00109755	0.0010947	0.00107751	0.00105014	0.00101879	0.000991108	0.000975292	0.000978967	0.00100783	0.00106432	0.00114655	0.00124786	0.00135732	0.00146102	0.00154438	0.00159471	0.00160389	0.00157022	0.00149923	0.00140306	0.00129847	0.00120381	0.00113559	0.00110544	0.00111786	0.00116956	0.00125022	0.00134463	0.00143562	0.00150708
-0.758929	-0.758929	0.00340733	0.00321927	0.00295208	0.00263043	0.00228354	0.00194149	0.00163143	0.00137443	0.00118326	0.00106156	0.00100443	0.00100008	0.00103235	0.0010834	0.00113617	0.00117631	0.00119332	0.00118104	0.00113764	0.00106528	0.00096971	0.000859751	0.000746775	0.000643879	0.000564712	0.000521882	0.000525046	0.000578982	0.000682052	0.000825509	0.000994004	0.00116741	0.00132381	0.00144311	0.00151071	0.00152025	0.00147507	0.00138768	0.00127756	0.00116749	0.00107929	0.00102974	0.00102769	0.0010727	0.00115562	0.00126082	0.00136948	0.0014631
-0.75	-0.75	0.00344698	0.00322937	0.00292448	0.00256213	0.00217762	0.00180695	0.00148199	0.00122646	0.00105334	0.000964061	0.000949484	0.00099238	0.00107074	0.00116129	0.00124263	0.00129744	0.0013138	0.00128553	0.00121199	0.00109744	0.000950461	0.000783319	0.000611272	0.000451652	0.000322476	0.000240526	0.000219007	0.000265119	0.000378063	0.00054805	0.000756751	0.000979395	0.00118831	0.00135737	0.00146649	0.00150527	0.00147496	0.00138824	0.00126681	0.00113729	0.00102615	0.000954894	0.000936301	0.000972627	0.0010559	0.00117017	0.00129511	0.00141
-0.741071	-0.741071	0.00353847	0.00330435	0.00297013	0.00256914	0.00214194	0.00173058	0.00137272	0.00109654	0.000917508	0.000837215	0.000844514	0.000918466	0.00103239	0.00115818	0.00127009	0.00134751	0.00137643	0.00134989	0.0012675	0.0011347	0.000961853	0.000763485	0.000557465	0.000363997	0.000204109	9.75466e-05	6.01412e-05	0.000101026	0.000220281	0.000407652	0.000642905	0.000898044	0.00114124	0.00134187	0.00147572	0.00152929	0.00150228	0.00140763	0.001269	0.00111631	0.000980078	0.000885848	0.000849845	0.000876637	0.000959222	0.00108132	0.00122119	0.00135607
-0.732143	-0.732143	0.00367062	0.00343564	0.0030846	0.00265224	0.00218294	0.00172425	0.00131999	0.00100409	0.00079637	0.000700825	0.000706524	0.000790787	0.00092377	0.00107348	0.00121028	0.00131026	0.00135704	0.00134236	0.00126553	0.00113244	0.000954497	0.000747546	0.000530988	0.000326642	0.000157192	4.39946e-05	4.31027e-06	4.83286e-05	0.00017658	0.000378459	0.00063246	0.000908458	0.00117186	0.00138905	0.00153309	0.00158854	0.0015543	0.0014439	0.0012829	0.00110413	0.000941544	0.000824072	0.000770748	0.000787971	0.000869403	0.000998313	0.00115164	0.00130477
-0.723214	-0.723214	0.00382868	0.00360977	0.00325737	0.00280533	0.00229998	0.00179323	0.00133479	0.000964986	0.000709433	0.000576432	0.000557388	0.000629888	0.000762588	0.000920805	0.00107171	0.00118832	0.00125184	0.0012524	0.00118862	0.00106642	0.000897694	0.000699015	0.000490523	0.000294687	0.000134709	3.23189e-05	5.00205e-06	6.29785e-05	0.000206538	0.000424474	0.000694266	0.000984374	0.00125853	0.00148141	0.00162464	0.00167198	0.00162238	0.00149037	0.00130348	0.00109711	0.000908117	0.000768154	0.000698409	0.000706571	0.000786617	0.000921226	0.00108608	0.00125494
-0.714286	-0.714286	0.00399505	0.00380925	0.00347275	0.00301621	0.00248577	0.00193608	0.00142194	0.000990142	0.000672977	0.000484597	0.000420625	0.000460849	0.00057414	0.000724435	0.00087655	0.00100082	0.00107605	0.00109058	0.00104202	0.000935992	0.000784509	0.000604487	0.000416328	0.00024253	0.00010602	2.79746e-05	2.51142e-05	0.000106762	0.000272243	0.000509348	0.00079454	0.00109528	0.0013744	0.00159586	0.00173096	0.00176361	0.00169355	0.00153675	0.0013227	0.00108913	0.000875219	0.000714705	0.000630254	0.000630292	0.000708749	0.000847577	0.00102129	0.00120236
-0.705357	-0.705357	0.00414966	0.00401318	0.00371056	0.00326715	0.00272667	0.0021446	0.00157953	0.00108424	0.000698082	0.000442159	0.000317903	0.000309085	0.000386481	0.000514025	0.0006551	0.000777834	0.000858666	0.000883972	0.000850001	0.00076167	0.000630823	0.000474414	0.000312828	0.00016826	6.29283e-05	1.69058e-05	4.55131e-05	0.000156534	0.000347779	0.000605691	0.000905657	0.0012144	0.00149438	0.00170963	0.00183193	0.00184611	0.00175328	0.00157113	0.00133105	0.00107275	0.00083716	0.000659373	0.000562849	0.000556179	0.000632876	0.000774058	0.000953216	0.00114183
-0.696429	-0.696429	0.00427049	0.00419776	0.0039467	0.00353544	0.00300309	0.00240386	0.00179849	0.00124477	0.00078898	0.000459821	0.000265783	0.000196207	0.000225405	0.000318716	0.000439104	0.000553023	0.000634656	0.000668145	0.000647941	0.000577777	0.000468865	0.000337861	0.000204888	9.16539e-05	1.94932e-05	7.15984e-06	6.83138e-05	0.000208918	0.000425028	0.000701611	0.00101303	0.00132552	0.00160167	0.00180615	0.00191188	0.00190522	0.00178902	0.00158278	0.00131967	0.00104086	0.000788382	0.000597894	0.000492897	0.000481532	0.000556512	0.00069801	0.000878653	0.00106935
-0.6875	-0.6875	0.00433473	0.0043375	0.00415421	0.00379426	0.00329014	0.00269261	0.0020626	0.00146154	0.000941998	0.000540427	0.000273242	0.000136697	0.000110172	0.000161852	0.0002554	0.000356261	0.000436542	0.000477914	0.000472512	0.000422237	0.000337037	0.000232748	0.000128873	4.6426e-05	5.77061e-06	2.4326e-05	0.000114111	0.000279311	0.000514311	0.000802763	0.00111827	0.00142699	0.00169212	0.00187959	0.00196403	0.00193377	0.0017937	0.00156514	0.00128271	0.000988498	0.000724853	0.000527145	0.00041808	0.000404668	0.000478394	0.000618347	0.000796453	0.00098346
-0.678571	-0.678571	0.00432092	0.00440718	0.00430513	0.00401439	0.00355908	0.00298436	0.00234924	0.00171701	0.0011454	0.000678277	0.000340394	0.000135944	5.07598e-05	5.73188e-05	0.000121229	0.000207776	0.000287352	0.000339043	0.00035217	0.000326073	0.000268632	0.000194131	0.000120875	6.88142e-05	5.71687e-05	0.000102025	0.000213894	0.000395422	0.000639642	0.000929292	0.00123771	0.00153155	0.00177526	0.00193668	0.00199276	0.00193427	0.00176837	0.0015182	0.00121948	0.000914616	0.000645456	0.000446166	0.000337764	0.000325394	0.000398816	0.000535853	0.00070785	0.000885779
-0.669643	-0.669643	0.00421191	0.00438482	0.00437336	0.00416686	0.00377969	0.00324948	0.00263108	0.00198761	0.00138034	0.000859693	0.000458652	0.000189974	4.70866e-05	8.15123e-06	4.20754e-05	0.00011506	0.000196417	0.000262779	0.000300333	0.000305189	0.000282304	0.000243516	0.000205145	0.000185469	0.000202193	0.000269927	0.000397744	0.000586992	0.000829747	0.00110835	0.00139649	0.00166203	0.00187143	0.00199516	0.00201319	0.00191927	0.00172315	0.00144982	0.00113586	0.000823439	0.000553145	0.00035705	0.0002536	0.000245305	0.000319666	0.000452997	0.000616127	0.000780582
-0.660714	-0.660714	0.00399829	0.0042552	0.00433823	0.00422647	0.00392369	0.00345833	0.00287896	0.00224623	0.00162304	0.00106488	0.000612348	0.000286866	9.02345e-05	7.52293e-06	1.23232e-05	7.30274e-05	0.000158817	0.000244368	0.000312736	0.000356379	0.000376595	0.000381884	0.000385673	0.000403776	0.000451775	0.000542433	0.000683244	0.000874349	0.00110715	0.00136404	0.00161965	0.00184373	0.00200552	0.00207893	0.00204765	0.00190906	0.00167591	0.00137523	0.00104436	0.000724895	0.000455539	0.000265531	0.00016996	0.000167989	0.000244334	0.000373525	0.000525889	0.000673774
-0.651786	-0.651786	0.00368133	0.00401329	0.00418824	0.00417573	0.00396866	0.00358511	0.00306547	0.00246566	0.00184788	0.00127088	0.000781549	0.000409537	0.000165298	4.17111e-05	1.83306e-05	6.71232e-05	0.000158372	0.000265686	0.000369435	0.000458404	0.000529821	0.00058815	0.00064309	0.00070714	0.000793008	0.000911018	0.00106671	0.00125884	0.00147816	0.00170734	0.00192233	0.00209529	0.00219883	0.00221097	0.00211983	0.00192701	0.0016488	0.00131461	0.000962659	0.000633836	0.000364652	0.000181017	9.40843e-05	9.9121e-05	0.000177615	0.00030207	0.000442303	0.000571703
-0.642857	-0.642857	0.00327464	0.00366663	0.00392406	0.00400832	0.00390188	0.00361186	0.003169	0.0026224	0.00203119	0.00145509	0.00094555	0.000539301	0.000255157	9.42293e-05	4.30314e-05	7.84286e-05	0.0001732	0.000301118	0.000440764	0.000577735	0.000705247	0.000823431	0.000937696	0.00105653	0.00118902	0.0013424	0.00151966	0.00171776	0.00192656	0.00212885	0.00230195	0.00242057	0.002461	0.00240575	0.00224782	0.00199355	0.00166325	0.00128911	0.000910572	0.000567956	0.000295577	0.000115858	3.57564e-05	4.63398e-05	0.000125612	0.00024391	0.000370568	0.000480223
-0.633929	-0.633929	0.00280381	0.00323581	0.00355992	0.00373129	0.00372311	0.00353169	0.00317725	0.00270035	0.00215481	0.0015989	0.00108639	0.000659453	0.000344297	0.000150089	7.0836e-05	8.93663e-05	0.000182317	0.000325042	0.000495605	0.000677381	0.000860175	0.00104001	0.0012179	0.00139798	0.00158524	0.00178319	0.00199175	0.00220549	0.00241285	0.00259635	0.00273427	0.00280363	0.00278421	0.00266296	0.00243782	0.00212008	0.00173435	0.00131599	0.000906042	0.000544626	0.000264158	8.37758e-05	6.34084e-06	1.87464e-05	9.55113e-05	0.000204839	0.000315702	0.000404231
-0.625	-0.625	0.00230373	0.00275269	0.00312269	0.00336506	0.00344552	0.00335045	0.00308945	0.00269338	0.00220889	0.00169041	0.00119167	0.000758124	0.000421822	0.000199171	9.16064e-05	8.85281e-05	0.000171539	0.000318962	0.00050979	0.000726511	0.0009566	0.00119274	0.00143202	0.00167435	0.00192056	0.0021702	0.00241967	0.0026607	0.0028797	0.00305828	0.00317501	0.00320851	0.00314139	0.00296446	0.00268017	0.00230445	0.00186619	0.00140402	0.000960895	0.000577207	0.000283974	9.75517e-05	1.71589e-05	2.58844e-05	9.50549e-05	0.00019099	0.000282558	0.000347697
-0.616071	-0.616071	0.00181395	0.00225629	0.00264864	0.00294115	0.00309435	0.00308634	0.00291671	0.00260629	0.00219319	0.00172604	0.00125611	0.00082981	0.000483015	0.000237943	0.000102749	7.34228e-05	0.000137179	0.000276428	0.000472478	0.000708399	0.000970734	0.00125005	0.00154045	0.00183838	0.00214092	0.0024439	0.00274018	0.00301841	0.00326257	0.0034527	0.00356685	0.00358426	0.00348931	0.00327557	0.002949	0.00252935	0.0020492	0.00155024	0.00107739	0.000671641	0.000363201	0.00016634	7.73542e-05	7.6197e-05	0.000131574	0.000208388	0.000275803	0.000313956
-0.607143	-0.607143	0.00137273	0.00178709	0.00217819	0.00249759	0.00270324	0.00276712	0.0026802	0.00245369	0.00211659	0.00171027	0.00128149	0.000875294	0.000529136	0.000269167	0.000108968	5.04979e-05	8.66418e-05	0.000204532	0.000388873	0.00062466	0.000898967	0.00120168	0.00152527	0.00186388	0.00221182	0.00256192	0.00290403	0.00322395	0.00350316	0.00371975	0.00385053	0.00387434	0.00377605	0.00355055	0.00320584	0.00276415	0.00226061	0.0017392	0.00124648	0.000824165	0.000502085	0.000293155	0.00019161	0.000175136	0.000210592	0.000262103	0.000299633	0.000305949
-0.598214	-0.598214	0.00101123	0.0013808	0.00174963	0.00207301	0.00230886	0.00242553	0.00240735	0.00225706	0.00199476	0.00165383	0.00127503	0.000900012	0.000565594	0.000299769	0.00011982	3.24966e-05	3.57933e-05	0.000121611	0.000278617	0.000494712	0.000758744	0.00106132	0.00139474	0.00175225	0.00212673	0.00250923	0.00288762	0.00324559	0.00356261	0.00381487	0.00397761	0.00402844	0.00395153	0.00374155	0.00340679	0.00297019	0.00246786	0.00194481	0.00144842	0.00102082	0.000691675	0.000473138	0.000358223	0.000323278	0.000334187	0.000355009	0.00035705	0.000326106
-0.589286	-0.589286	0.000748772	0.00106285	0.00139317	0.00170041	0.00194485	0.00209366	0.00212685	0.00204043	0.00184654	0.00157063	0.00124664	0.000911342	0.000599026	0.000337482	0.00014578	3.39005e-05	3.86154e-06	5.17865e-05	0.000170281	0.000350583	0.000584121	0.000863301	0.00118152	0.00153252	0.00190923	0.00230239	0.00269924	0.00308268	0.00343112	0.00371955	0.00392178	0.00401394	0.00397858	0.00380883	0.00351155	0.00310848	0.0026348	0.00213489	0.00165571	0.00123907	0.000914315	0.000693157	0.000568074	0.000514927	0.000499465	0.00048637	0.000448757	0.000375737
-0.580357	-0.580357	0.000590532	0.000844918	0.00112641	0.00140213	0.0016364	0.00179751	0.00186348	0.00182568	0.0016898	0.00147411	0.00120566	0.000915535	0.000634102	0.000387217	0.000193918	6.57086e-05	7.22236e-06	1.77887e-05	9.33697e-05	0.000228382	0.000417056	0.000654157	0.000935014	0.00125494	0.00160818	0.00198659	0.00237836	0.00276708	0.00313159	0.00344683	0.00368607	0.00382422	0.00384196	0.00373003	0.00349245	0.003148	0.002729	0.00227733	0.00183798	0.00145136	0.00114593	0.000932982	0.00080487	0.000737638	0.000697597	0.000650612	0.000571921	0.000454016
-0.571429	-0.571429	0.000527864	0.00072407	0.000952489	0.00118683	0.0013966	0.00155292	0.00163394	0.00162853	0.00153778	0.00137404	0.00115807	0.000915146	0.000670961	0.000448215	0.000264412	0.000131006	5.37641e-05	3.39555e-05	6.99178e-05	0.000158579	0.000296621	0.000481112	0.000709548	0.000979343	0.00128686	0.00162616	0.00198771	0.00235737	0.00271599	0.00304012	0.00330378	0.00348166	0.00355305	0.00350607	0.00334113	0.00307273	0.00272868	0.00234656	0.00196773	0.00162988	0.00135979	0.00116798	0.00104683	0.00097299	0.000913823	0.00083674	0.000719198	0.000556859
-0.5625	-0.5625	0.000541263	0.000684811	0.000860957	0.00104949	0.00122542	0.00136383	0.00144465	0.00145618	0.00139679	0.00127448	0.00110481	0.000907713	0.000704084	0.000512842	0.000348956	0.00022261	0.00013941	0.00010131	0.000107889	0.000157613	0.000248822	0.00038029	0.000551292	0.000761203	0.00100865	0.0012904	0.00160003	0.00192686	0.0022553	0.00256511	0.00283282	0.00303438	0.00314879	0.00316216	0.00307127	0.00288569	0.00262757	0.0023288	0.00202559	0.0017516	0.00153093	0.00137282	0.00126958	0.00119861	0.00112862	0.00102872	0.000878451	0.000676145
-0.553571	-0.553571	0.000605139	0.000703364	0.000831382	0.000974005	0.00111143	0.00122314	0.00129194	0.00130708	0.00126587	0.00117357	0.00104184	0.00088616	0.000723038	0.000567548	0.000431675	0.000323605	0.000247875	0.000206135	0.000198185	0.000223019	0.000279649	0.000367606	0.00048707	0.000638617	0.000822597	0.00103819	0.00128224	0.00154811	0.00182475	0.00209662	0.00234439	0.00254706	0.00268496	0.00274345	0.00271643	0.00260871	0.0024364	0.00222481	0.00200393	0.00180227	0.00164036	0.00152553	0.00144974	0.00139119	0.00132	0.001207	0.00103347	0.000799681
-0.544643	-0.544643	0.000693243	0.000753193	0.000838599	0.000937949	0.00103584	0.00111605	0.00116472	0.00117302	0.00113851	0.00106512	0.000961901	0.000840945	0.000715089	0.000595936	0.000492538	0.000410862	0.000353965	0.000322631	0.000316217	0.000333473	0.000373198	0.000434677	0.00051788	0.000623416	0.000752215	0.000904906	0.00108091	0.00127738	0.00148813	0.0017031	0.00190849	0.00208798	0.00222507	0.00230608	0.00232344	0.00227812	0.00218057	0.0020494	0.00190788	0.00177868	0.00167802	0.00161086	0.00156851	0.00152989	0.00146659	0.00135099	0.00116575	0.000912189
-0.535714	-0.535714	0.000783483	0.000810433	0.000858418	0.00091824	0.000977888	0.00102485	0.00104864	0.0010428	0.00100596	0.000941747	0.000857698	0.000763499	0.000669138	0.000583345	0.000512614	0.000460893	0.000429811	0.000419229	0.000427883	0.00045396	0.00049554	0.000550913	0.000618824	0.000698646	0.000790433	0.000894758	0.00101223	0.00114271	0.00128429	0.00143241	0.00157943	0.00171497	0.00182731	0.00190561	0.0019426	0.00193695	0.0018945	0.00182779	0.00175354	0.00168837	0.00164392	0.00162245	0.00161446	0.00159957	0.00155083	0.00144215	0.00125713	0.000997283
-0.526786	-0.526786	0.000861088	0.000858	0.00087242	0.000896319	0.000920055	0.000934122	0.000931017	0.000906703	0.000861265	0.000798645	0.00072558	0.000650112	0.000580062	0.000521872	0.000479973	0.000456717	0.000452692	0.000467198	0.00049868	0.000544998	0.000603568	0.000671465	0.000745616	0.00082315	0.000901842	0.000980498	0.00105908	0.00113839	0.00121937	0.00130208	0.0013848	0.00146358	0.00153261	0.0015855	0.00161712	0.00162565	0.00161396	0.00158969	0.00156376	0.00154717	0.00154711	0.00156311	0.00158494	0.00159297	0.00156186	0.00146704	0.00129282	0.00104015
-0.517857	-0.517857	0.000919602	0.000887577	0.000870825	0.000861695	0.000852098	0.000834818	0.000804852	0.000760351	0.000702879	0.000636912	0.000568752	0.000505189	0.000452282	0.000414565	0.000394782	0.000394101	0.000412568	0.000449534	0.000503858	0.000573825	0.000656862	0.000749283	0.000846282	0.000942329	0.00103195	0.00111066	0.00117587	0.00122722	0.00126643	0.00129646	0.00132036	0.00134022	0.00135651	0.00136829	0.00137414	0.00137356	0.00136821	0.00136246	0.00136266	0.00137507	0.00140294	0.00144348	0.0014859	0.00151163	0.00149718	0.00141968	0.00126408	0.00103036
-0.508929	-0.508929	0.000959756	0.00089925	0.000852914	0.000813108	0.000772781	0.000726474	0.000671222	0.000607046	0.000536814	0.000465491	0.000398974	0.000342861	0.000301496	0.00027755	0.000272159	0.000285491	0.000317405	0.000367904	0.00043713	0.000524872	0.000629762	0.000748486	0.000875373	0.00100264	0.00112132	0.00122277	0.00130024	0.00135014	0.00137264	0.00137135	0.00135218	0.00132193	0.00128682	0.00125164	0.0012196	0.00119297	0.00117394	0.00116526	0.00117022	0.00119153	0.00122938	0.00127924	0.00133026	0.00136528	0.00136305	0.00130276	0.00117021	0.00096425
-0.5	-0.5	0.00098685	0.000899181	0.000825182	0.000757226	0.000689114	0.000616854	0.000539217	0.000457823	0.000376639	0.00030095	0.000236087	0.000186252	0.000153811	0.000139255	0.000141803	0.000160402	0.000194732	0.000245773	0.000315678	0.000406881	0.000520696	0.000655829	0.000807335	0.000966448	0.00112145	0.00125948	0.0013688	0.00144102	0.00147259	0.0014653	0.00142555	0.00136283	0.00128772	0.00121013	0.00113812	0.00107756	0.00103245	0.00100548	0.000998377	0.00101159	0.0010433	0.00108796	0.00113526	0.00116993	0.00117344	0.00112748	0.0010191	0.000846215
-0.491071	-0.491071	0.00100761	0.000896207	0.000797932	0.000705426	0.000613412	0.000519317	0.000423537	0.000329171	0.000241158	0.000164967	0.000105159	6.42299e-05	4.21107e-05	3.65108e-05	4.40384e-05	6.17566e-05	8.86628e-05	0.000126556	0.000179913	0.000254694	0.000356322	0.00048739	0.000645773	0.000823753	0.00100851	0.00118397	0.00133358	0.00144338	0.00150453	0.00151483	0.00147868	0.00140586	0.00130928	0.00120259	0.00109807	0.00100531	0.000930879	0.000878507	0.000849629	0.000843645	0.000857714	0.000886122	0.000919618	0.000945333	0.000947884	0.000911988	0.000826431	0.00068865
-0.482143	-0.482143	0.0010275	0.00089844	0.000781402	0.000669669	0.000559104	0.00044866	0.00034041	0.000238963	0.000150259	7.99451e-05	3.17198e-05	6.11744e-06	1.52275e-07	8.02334e-06	2.278e-05	3.85331e-05	5.25792e-05	6.67665e-05	8.75919e-05	0.000124858	0.00018913	0.000288603	0.000426207	0.000597766	0.000791771	0.000990914	0.00117507	0.00132503	0.00142601	0.00147028	0.00145811	0.00139714	0.00130029	0.00118302	0.0010605	0.00094548	0.000847121	0.000770783	0.000718475	0.000689493	0.000680841	0.000687273	0.000701113	0.000712239	0.00070878	0.000678887	0.000613616	0.000510495
-0.473214	-0.473214	0.00104934	0.000910847	0.000782539	0.000658675	0.000536491	0.000416613	0.000302911	0.000201645	0.000119926	6.37504e-05	3.60635e-05	3.53836e-05	5.54901e-05	8.64147e-05	0.000116638	0.000136017	0.00013871	0.000125253	0.000103138	8.5575e-05	8.86048e-05	0.000127204	0.000211325	0.00034289	0.00051452	0.000710391	0.000909024	0.00108736	0.00122512	0.00130848	0.00133213	0.00129955	0.0012214	0.00111276	0.000989959	0.000867689	0.000757167	0.000665367	0.00059526	0.000546606	0.000516826	0.0005016	0.000495121	0.000490202	0.000478651	0.000452305	0.000404906	0.000334647
-0.464286	-0.464286	0.00107334	0.000934402	0.000803264	0.00067542	0.000549613	0.00042822	0.000316991	0.000223979	0.000157707	0.000124854	0.00012795	0.000163734	0.000222744	0.000290463	0.000349964	0.00038556	0.000386616	0.000350553	0.000284175	0.000202837	0.000127501	8.0267e-05	7.94161e-05	0.000135132	0.000246958	0.0004036	0.000585123	0.000766985	0.000924916	0.00103949	0.00109934	0.00110247	0.00105543	0.000970897	0.000864391	0.000751029	0.000643047	0.000548522	0.000471295	0.000411755	0.000367987	0.000336789	0.000314291	0.000296203	0.000277953	0.000255087	0.000224256	0.000184779
-0.455357	-0.455357	0.0010986	0.000966894	0.000840598	0.000716564	0.000595045	0.000480095	0.000379277	0.000302482	0.000259862	0.000259173	0.000303065	0.000387043	0.000498795	0.000619308	0.000725806	0.000796035	0.000812995	0.000768997	0.000668003	0.000525524	0.000365963	0.00021788	0.000108217	5.68002e-05	7.23823e-05	0.000151116	0.000277762	0.000429255	0.000579708	0.000705627	0.000790137	0.000825353	0.000812556	0.000760396	0.000681847	0.000590812	0.000499261	0.000415506	0.000343785	0.000284926	0.000237616	0.000199702	0.000169098	0.000144155	0.000123626	0.000106561	9.2496e-05	8.21407e-05
-0.446429	-0.446429	0.00112512	0.00100493	0.00088841	0.000773849	0.000662881	0.000560987	0.000477285	0.000423351	0.000411042	0.000449549	0.000542267	0.00068427	0.00086119	0.00105009	0.00122246	0.00134899	0.00140511	0.00137616	0.00126093	0.00107263	0.000836815	0.000586834	0.000357512	0.000178617	6.94998e-05	3.60731e-05	7.07124e-05	0.00015495	0.000264178	0.000373141	0.000460914	0.000514284	0.000528954	0.000508592	0.000462285	0.000401286	0.000336004	0.000273966	0.000219101	0.000172229	0.000132345	9.80724e-05	6.87728e-05	4.50147e-05	2.8405e-05	2.10708e-05	2.51866e-05	4.28892e-05
-0.4375	-0.4375	0.00115571	0.00104632	0.000940123	0.000836918	0.000739536	0.000654501	0.000592019	0.000564969	0.000586757	0.000668211	0.000814069	0.00101991	0.00127043	0.00153986	0.00179473	0.00199885	0.00211951	0.0021337	0.00203294	0.00182546	0.00153523	0.00119786	0.000854191	0.000543045	0.000294593	0.000125833	3.89867e-05	2.29872e-05	5.7467e-05	0.000118131	0.000182149	0.000232347	0.000259394	0.000261781	0.000243974	0.000213551	0.000178275	0.00014392	0.00011334	8.67891e-05	6.31405e-05	4.14074e-05	2.19663e-05	7.08078e-06	6.29403e-07	7.2541e-06	3.13442e-05	7.62938e-05
-0.428571	-0.428571	0.00119682	0.00109196	0.000991418	0.000896648	0.000811531	0.000743191	0.000702308	0.00070245	0.000758156	0.000881842	0.00108002	0.0013497	0.00167598	0.00203173	0.00237991	0.00267844	0.0028867	0.0029727	0.00291909	0.00272677	0.00241523	0.00201928	0.00158307	0.00115245	0.000767388	0.000456076	0.000231773	9.28635e-05	2.57979e-05	9.94347e-06	2.30262e-05	4.58432e-05	6.52733e-05	7.51667e-05	7.53046e-05	6.91021e-05	6.09673e-05	5.4181e-05	4.98631e-05	4.71648e-05	4.4403e-05	4.05761e-05	3.66301e-05	3.5997e-05	4.4225e-05	6.7858e-05	0.000112979	0.000183929
-0.419643	-0.419643	0.00125791	0.00114653	0.00104206	0.000947975	0.00086916	0.000812933	0.000789772	0.000813153	0.000898077	0.00105821	0.00130199	0.00162864	0.00202497	0.00246425	0.00290779	0.00330923	0.00362124	0.00380311	0.0038279	0.00368743	0.00339407	0.00297875	0.00248567	0.0019648	0.00146376	0.00102079	0.000660138	0.000390641	0.00020736	9.55936e-05	3.59994e-05	9.49878e-06	8.74543e-07	4.54645e-07	3.88023e-06	1.04768e-05	2.10561e-05	3.60048e-05	5.42813e-05	7.3545e-05	9.12167e-05	0.000105952	0.000118898	0.000134204	0.000158553	0.000199819	0.000265251	0.000359761
-0.410714	-0.410714	0.00134935	0.00121754	0.00109621	0.000991363	0.000909011	0.000856391	0.000843144	0.000881798	0.000986948	0.00117287	0.00144979	0.00181958	0.00227195	0.00278237	0.00331262	0.00381439	0.00423554	0.00452792	0.00465529	0.00459956	0.00436407	0.00397305	0.00346746	0.00289802	0.00231699	0.00177039	0.00129221	0.000901512	0.000602741	0.000388619	0.000244652	0.000153903	0.00010089	7.38798e-05	6.5375e-05	7.11759e-05	8.87121e-05	0.000115461	0.000148092	0.000182609	0.000215371	0.000244512	0.000271152	0.000299849	0.000338025	0.000394423	0.000477011	0.000590916
-0.401786	-0.401786	0.0014794	0.00131317	0.00116116	0.00103251	0.000934672	0.000874688	0.000860858	0.000903934	0.00101714	0.00121448	0.00150748	0.00190074	0.00238771	0.00294764	0.00354504	0.00413223	0.00465483	0.00505939	0.0053017	0.00535403	0.00520973	0.00488431	0.00441254	0.00384248	0.00322758	0.0026186	0.00205696	0.00157061	0.00117299	0.000864769	0.000637492	0.00047792	0.000371968	0.000307363	0.000274715	0.000267202	0.000279457	0.000306386	0.000342544	0.000382371	0.000421211	0.000456682	0.000489828	0.000525492	0.000571616	0.000637525	0.000731589	0.000858882
-0.392857	-0.392857	0.00165101	0.00143928	0.0012448	0.00108042	0.000955458	0.000876858	0.00085125	0.000886902	0.000994692	0.00118736	0.00147688	0.0018703	0.00236519	0.00294579	0.00358137	0.00422748	0.00483043	0.00533429	0.00568912	0.00585888	0.00582717	0.00559969	0.00520288	0.00467917	0.00407977	0.00345676	0.00285598	0.00231195	0.00184573	0.00146546	0.001169	0.000947696	0.000790103	0.000684735	0.000621555	0.000592168	0.000589222	0.000605647	0.000634311	0.000668409	0.000702512	0.000733923	0.000763747	0.000797174	0.00084265	0.000909986	0.00100781	0.00114101
-0.383929	-0.383929	0.0018595	0.00159668	0.00135259	0.00114434	0.000983551	0.000877274	0.00083035	0.000848049	0.000938036	0.00111071	0.00137749	0.00174716	0.0022213	0.00278984	0.00342835	0.004098	0.00474872	0.00532521	0.00577478	0.00605534	0.00614202	0.00603082	0.00573874	0.00530037	0.00476174	0.00417291	0.00358083	0.00302376	0.00252817	0.00210826	0.00176766	0.00150244	0.00130442	0.00116384	0.00107105	0.00101709	0.000993488	0.000991913	0.00100413	0.00102254	0.00104137	0.00105793	0.0010737	0.00109444	0.00112928	0.00118861	0.00128136	0.00141224
-0.375	-0.375	0.00209185	0.00177931	0.00148502	0.00123062	0.00103037	0.000891744	0.000817843	0.000810634	0.000873887	0.00101467	0.00124269	0.00156749	0.00199405	0.00251809	0.00312242	0.00377566	0.00443396	0.00504579	0.00555893	0.0059282	0.00612247	0.00612923	0.00595607	0.00562856	0.0051854	0.00467182	0.00413276	0.00360714	0.00312421	0.00270224	0.00234934	0.00206572	0.00184647	0.001684	0.00156973	0.00149491	0.00145073	0.00142827	0.00141881	0.00141449	0.00140962	0.00140197	0.00139378	0.00139176	0.00140603	0.00144784	0.00152664	0.00164716
-0.366071	-0.366071	0.00232792	0.00197415	0.00163619	0.00134016	0.00110315	0.000933315	0.000832208	0.000798415	0.00083136	0.00093394	0.00111306	0.00137781	0.00173556	0.00218733	0.00272338	0.00332091	0.00394431	0.00454854	0.005085	0.00550866	0.00578492	0.00589491	0.00583781	0.00563015	0.00530216	0.00489221	0.00444065	0.00398427	0.00355241	0.00316509	0.00283317	0.0025599	0.00234308	0.00217723	0.00205515	0.00196874	0.00190939	0.00186816	0.00183631	0.00180619	0.00177262	0.00173424	0.00169446	0.00166135	0.00164646	0.0016623	0.00171923	0.00182229
-0.357143	-0.357143	0.00254342	0.00216283	0.00179409	0.00146739	0.00120262	0.00100883	0.00088624	0.00083019	0.000835573	0.000900529	0.00102819	0.00122591	0.00150226	0.00186245	0.00230379	0.00281231	0.00336184	0.0039159	0.00443223	0.00486898	0.00519121	0.00537626	0.00541684	0.00532137	0.0051115	0.00481771	0.00447399	0.00411276	0.00376107	0.0034385	0.00315677	0.00292073	0.00273003	0.00258087	0.0024673	0.00238203	0.00231691	0.00226329	0.00221269	0.00215796	0.0020947	0.00202272	0.00194691	0.00187713	0.00182676	0.00181005	0.00183877	0.00191877
-0.348214	-0.348214	0.00271406	0.00232463	0.00194237	0.00160083	0.0013224	0.00111704	0.000983967	0.000915538	0.000902197	0.000937048	0.00101871	0.0011517	0.00134433	0.00160471	0.00193604	0.00233274	0.00277834	0.00324607	0.00370201	0.00411008	0.00443783	0.00466164	0.00477012	0.00476525	0.00466093	0.00447967	0.00424825	0.00399328	0.00373777	0.00349897	0.00328777	0.00310928	0.00296396	0.00284902	0.00275943	0.00268861	0.00262886	0.00257186	0.00250946	0.00243502	0.00234498	0.00224036	0.00212771	0.00201888	0.00192946	0.00187592	0.00187198	0.00192492
-0.339286	-0.339286	0.0028198	0.00244026	0.0020634	0.00172519	0.00145001	0.00124867	0.00111963	0.00105267	0.00103412	0.0010521	0.0011003	0.00117954	0.00129654	0.00146073	0.00167973	0.00195514	0.00227962	0.00263635	0.00300075	0.0033443	0.00363941	0.00386401	0.00400512	0.00406034	0.0040373	0.00395128	0.00382184	0.00366921	0.0035113	0.00336184	0.00322963	0.00311887	0.00302999	0.00296058	0.00290614	0.00286053	0.00281636	0.00276545	0.00269983	0.00261313	0.00250235	0.00236953	0.00222271	0.00207575	0.00194662	0.00185437	0.00181519	0.00183846
-0.330357	-0.330357	0.00284827	0.00249524	0.00214148	0.00182431	0.00156942	0.0013883	0.00127883	0.00122875	0.00122083	0.00123858	0.00127077	0.0013139	0.00137211	0.00145459	0.00157167	0.00173045	0.00193146	0.0021671	0.00242224	0.00267677	0.00290943	0.00310176	0.00324134	0.00332352	0.0033514	0.00333432	0.00328534	0.00321844	0.00314621	0.00307824	0.00302059	0.00297593	0.00294409	0.00292265	0.00290737	0.00289239	0.00287041	0.0028332	0.00277257	0.00268198	0.00255848	0.00240457	0.00222931	0.00204821	0.00188151	0.00175098	0.0016757	0.00166775
-0.321429	-0.321429	0.00279653	0.00248236	0.00216573	0.00188423	0.00166416	0.00151737	0.00144141	0.00142248	0.00144056	0.0014752	0.00151063	0.00153896	0.00156095	0.00158434	0.00162042	0.00167995	0.00176954	0.0018894	0.00203302	0.00218861	0.00234189	0.00247918	0.00259025	0.00266997	0.00271867	0.0027412	0.00274523	0.00273922	0.00273073	0.00272536	0.00272635	0.00273471	0.00274961	0.0027686	0.00278776	0.00280152	0.00280267	0.00278271	0.00273291	0.002646	0.00251834	0.00235205	0.00215637	0.00194775	0.00174822	0.00158205	0.00147138	0.00143149
-0.3125	-0.3125	0.0026709	0.00240242	0.00213168	0.00189559	0.0017203	0.00161777	0.0015853	0.00160819	0.00166446	0.00173065	0.00178714	0.00182196	0.00183227	0.00182342	0.00180625	0.00179331	0.00179528	0.00181836	0.00186316	0.00192531	0.00199718	0.0020703	0.00213747	0.00219432	0.00223978	0.00227559	0.0023052	0.00233254	0.0023609	0.00239242	0.00242794	0.00246722	0.00250915	0.00255172	0.00259173	0.00262431	0.00264259	0.00263791	0.00260074	0.00252258	0.00239831	0.00222866	0.00202195	0.0017945	0.00156916	0.00137215	0.00122843	0.00115673
-0.303571	-0.303571	0.00248495	0.00226335	0.0020415	0.0018548	0.00172867	0.00167479	0.00169042	0.00176047	0.00186194	0.0019694	0.00206044	0.0021197	0.00214091	0.00212664	0.00208621	0.00203239	0.00197803	0.00193326	0.00190399	0.00189174	0.00189459	0.00190878	0.00193032	0.00195614	0.0019846	0.00201533	0.0020486	0.00208473	0.00212362	0.00216471	0.00220719	0.00225027	0.00229334	0.00233564	0.00237553	0.00240964	0.0024321	0.00243446	0.00240655	0.00233833	0.00222256	0.00205755	0.00184946	0.00161309	0.00137088	0.00114991	0.00097732	0.000875075
-0.294643	-0.294643	0.00225634	0.002078	0.00190276	0.00176399	0.00168576	0.00167927	0.00174177	0.00185834	0.0020058	0.00215795	0.00229073	0.00238641	0.0024359	0.00243905	0.00240309	0.00233987	0.00226277	0.002184	0.00211279	0.00205479	0.00201234	0.00198542	0.00197267	0.00197225	0.00198223	0.00200058	0.00202506	0.00205309	0.00208189	0.00210892	0.00213248	0.00215211	0.00216861	0.0021835	0.00219783	0.00221084	0.0022187	0.00221403	0.00218651	0.00212469	0.00201883	0.00186408	0.00166322	0.00142809	0.00117917	0.000942976	0.000747702	0.00061789
-0.285714	-0.285714	0.00200332	0.00186124	0.00172644	0.00162973	0.00159354	0.00162827	0.00173125	0.00188813	0.00207639	0.00227011	0.00244483	0.00258161	0.00266946	0.00270599	0.00269625	0.00265053	0.0025816	0.00250218	0.0024231	0.00235236	0.00229496	0.00225329	0.00222772	0.00221701	0.00221868	0.00222909	0.00224366	0.0022572	0.00226467	0.00226205	0.00224731	0.00222099	0.00218619	0.0021477	0.00211047	0.00207762	0.00204866	0.00201847	0.00197755	0.00191364	0.00181467	0.00167219	0.00148474	0.00125992	0.00101466	0.000773256	0.000563432	0.000411152
-0.276786	-0.276786	0.00174177	0.00162737	0.00152454	0.00146138	0.00145829	0.00152472	0.00165807	0.00184487	0.00206392	0.00229052	0.00250096	0.00267629	0.00280468	0.00288224	0.00291221	0.00290314	0.00286654	0.00281458	0.00275832	0.00270664	0.00266573	0.00263906	0.00262758	0.00262984	0.00264221	0.00265908	0.00267331	0.00267709	0.00266308	0.0026259	0.00256338	0.00247744	0.00237397	0.00226184	0.00215082	0.00204913	0.00196096	0.00188485	0.00181341	0.00173466	0.00163486	0.00150221	0.00133064	0.00112261	0.000890149	0.000653704	0.000438815	0.000271304
-0.267857	-0.267857	0.00148352	0.00138817	0.00130836	0.00126928	0.00128913	0.00137624	0.00152802	0.00173208	0.00196898	0.002216	0.00245115	0.00265651	0.0028205	0.00293861	0.00301287	0.00305033	0.00306103	0.00305604	0.00304582	0.00303903	0.00304191	0.0030579	0.00308753	0.0031283	0.00317475	0.00321874	0.00325019	0.00325826	0.00323307	0.00316757	0.00305928	0.00291133	0.00273248	0.00253589	0.00233672	0.00214908	0.00198295	0.00184184	0.00172192	0.00161288	0.00150052	0.00137053	0.00121258	0.00102372	0.000810275	0.000587504	0.000377122	0.000203075
-0.258929	-0.258929	0.00123599	0.00115231	0.00108744	0.0010636	0.00109669	0.00119372	0.00135205	0.00156044	0.00180147	0.00205489	0.0023011	0.00252414	0.00271354	0.00286505	0.0029802	0.00306498	0.00312818	0.00317962	0.00322875	0.00328345	0.0033493	0.00342899	0.0035219	0.00362386	0.00372702	0.00382027	0.00389013	0.00392234	0.00390397	0.00382584	0.00368456	0.00348394	0.00323509	0.00295511	0.0026644	0.00238317	0.00212773	0.0019075	0.00172348	0.00156848	0.00142941	0.00129081	0.00113913	0.000966598	0.000773743	0.000569952	0.00037187	0.000199956
-0.25	-0.25	0.00100317	0.000925775	0.000869619	0.000853963	0.000892259	0.000990107	0.00114472	0.00134594	0.00157846	0.00182476	0.00206808	0.00229494	0.00249672	0.00267013	0.00281684	0.00294235	0.00305453	0.00316217	0.00327367	0.00339598	0.00353376	0.00368861	0.00385848	0.00403721	0.00421435	0.00437559	0.00450382	0.00458107	0.00459102	0.00452176	0.00436833	0.00413436	0.00383237	0.00348241	0.00310932	0.00273877	0.00239321	0.00208819	0.00183025	0.00161659	0.00143671	0.00127573	0.00111856	0.000953913	0.000777359	0.000592587	0.00041065	0.000247386
-0.241071	-0.241071	0.000787254	0.000713098	0.000661793	0.000649615	0.000687533	0.000779624	0.000922818	0.00110794	0.00132175	0.00154949	0.00177746	0.00199497	0.00219561	0.00237757	0.00254317	0.00269789	0.00284912	0.00300492	0.00317289	0.00335917	0.00356755	0.00379861	0.00404892	0.0043104	0.00457014	0.00481073	0.00501159	0.00515111	0.00520944	0.00517167	0.00503067	0.00478903	0.00445948	0.00406371	0.00362947	0.00318659	0.00276245	0.00237811	0.00204556	0.00176688	0.00153538	0.00133844	0.00116137	0.000991338	0.000820648	0.000648432	0.000480589	0.000328003
-0.232143	-0.232143	0.000590378	0.000518723	0.000470863	0.000460051	0.000494713	0.000577308	0.000704352	0.000867514	0.0010555	0.00125625	0.00145906	0.00165613	0.00184346	0.00202095	0.00219189	0.00236208	0.00253879	0.00272969	0.00294186	0.00318094	0.0034501	0.00374916	0.0040736	0.0044138	0.00475476	0.00507651	0.00535549	0.0055669	0.00568774	0.00570024	0.00559492	0.00537271	0.00504555	0.00463526	0.00417073	0.00368388	0.00320517	0.00275944	0.00236301	0.00202246	0.0017353	0.0014924	0.00128128	0.00108986	0.000909484	0.000736779	0.000573963	0.000427661
-0.223214	-0.223214	0.000415712	0.000347934	0.000304434	0.000295372	0.000326548	0.000398699	0.000507795	0.000646195	0.000804375	0.00097282	0.0011437	0.00131204	0.00147623	0.00163795	0.0018016	0.00197354	0.00216112	0.00237188	0.00261272	0.002889	0.0032036	0.00355589	0.00394063	0.0043471	0.00475878	0.00515383	0.00550649	0.00578964	0.00597797	0.00605154	0.00599893	0.00581939	0.0055235	0.00513204	0.00467327	0.00417896	0.00368008	0.00320279	0.00276556	0.00237791	0.00204091	0.0017492	0.00149385	0.00126558	0.00105735	0.000865958	0.000692341	0.000540623
-0.214286	-0.214286	0.000267693	0.000206941	0.000170764	0.000166092	0.000195969	0.000259271	0.000351263	0.00046482	0.000592005	0.000725652	0.000860639	0.000994657	0.00112841	0.00126532	0.00141095	0.00157228	0.00175693	0.00197253	0.00222595	0.00252252	0.00286507	0.00325272	0.00367979	0.00413483	0.00460029	0.00505308	0.00546613	0.00581104	0.00606141	0.00619634	0.00620353	0.00608132	0.0058391	0.00549611	0.0050787	0.00461646	0.00413823	0.00366845	0.00322472	0.00281687	0.00244764	0.00211457	0.00181256	0.00153654	0.00128338	0.00105294	0.000847847	0.000672399
-0.205357	-0.205357	0.000151317	0.00010208	7.78569e-05	8.21496e-05	0.000115039	0.00017333	0.000251374	0.000342345	0.000439674	0.000538335	0.000635725	0.000732046	0.000830198	0.000935312	0.00105413	0.00119432	0.00136395	0.00157086	0.00182213	0.00212321	0.00247697	0.00288241	0.00333344	0.00381797	0.00431762	0.00480844	0.0052627	0.00565171	0.00594922	0.00613493	0.00619731	0.00613524	0.00595808	0.00568402	0.00533709	0.0049434	0.00452739	0.00410876	0.00370079	0.00331018	0.00293828	0.00258336	0.00224314	0.00191703	0.00160734	0.00131948	0.00106086	0.000839184
-0.196429	-0.196429	7.08549e-05	3.83904e-05	3.19213e-05	5.12678e-05	9.32652e-05	0.000152349	0.00022165	0.000294343	0.000364949	0.000430327	0.000490183	0.000547072	0.000606	0.000673792	0.000758429	0.000868467	0.00101258	0.00119912	0.00143559	0.00172777	0.00207865	0.00248707	0.0029464	0.00344364	0.00395936	0.00446863	0.00494324	0.00535475	0.00567811	0.00589511	0.00599686	0.00598491	0.00587055	0.00567249	0.00541329	0.00511536	0.00479742	0.00447203	0.00414486	0.00381564	0.00348051	0.00313511	0.00277758	0.00241067	0.00204243	0.00168537	0.00135436	0.00106372
-0.1875	-0.1875	2.85188e-05	1.80896e-05	3.56537e-05	7.70818e-05	0.000135622	0.000202948	0.000270553	0.000331195	0.000380094	0.000415651	0.0004396	0.00045666	0.000473856	0.000499728	0.000543649	0.000615313	0.000724385	0.000880142	0.00109092	0.00136318	0.00170025	0.00210076	0.00255726	0.00305534	0.00357384	0.00408619	0.00456313	0.00497633	0.00530235	0.0055261	0.0056431	0.00565983	0.00559213	0.00546174	0.00529184	0.00510238	0.00490642	0.00470813	0.00450304	0.00428039	0.004027	0.00373179	0.00338968	0.00300418	0.00258782	0.00216052	0.00174616	0.00136837
-0.178571	-0.178571	2.36149e-05	3.95335e-05	8.69684e-05	0.000157628	0.000240828	0.000325025	0.000399553	0.000456203	0.000490356	0.000501465	0.000492887	0.000471213	0.000445329	0.000425499	0.000422666	0.000448018	0.000512725	0.000627621	0.000802565	0.00104533	0.00136003	0.00174526	0.00219258	0.00268557	0.00320035	0.00370749	0.00417543	0.00457492	0.00488355	0.00508961	0.00519409	0.00521041	0.00516168	0.00507586	0.00497989	0.00489391	0.00482698	0.00477522	0.00472291	0.00464623	0.00451902	0.00431911	0.00403388	0.00366377	0.00322306	0.00273772	0.00224085	0.0017669
-0.169643	-0.169643	5.25426e-05	9.70989e-05	0.000178684	0.000284775	0.000400486	0.000510615	0.000601759	0.000664084	0.00069244	0.000686668	0.000651161	0.000593907	0.000525341	0.000457333	0.000402507	0.000373896	0.000384775	0.000448339	0.000576929	0.000780605	0.00106513	0.00142968	0.00186493	0.00235205	0.00286346	0.00336533	0.00382195	0.00420121	0.00448017	0.0046495	0.0047157	0.00470031	0.004636	0.00456022	0.00450742	0.00450173	0.00455147	0.00464685	0.00476151	0.00485762	0.00489344	0.00483196	0.00464848	0.00433586	0.00390616	0.00338852	0.00282379	0.00225733
-0.160714	-0.160714	0.000109687	0.000182142	0.000299426	0.000444952	0.000599545	0.000744016	0.000861685	0.000940394	0.000973669	0.000960914	0.000906762	0.000819895	0.000711741	0.000595421	0.000485135	0.000395964	0.000343812	0.000345094	0.000415766	0.000569484	0.000814991	0.00115317	0.00157452	0.00205792	0.00257139	0.00307523	0.00352745	0.00389052	0.00413834	0.0042618	0.00427155	0.00419712	0.00408205	0.00397591	0.00392449	0.00396034	0.00409545	0.00431795	0.00459346	0.00487103	0.00509252	0.00520347	0.00516327	0.0049526	0.00457662	0.00406353	0.00345897	0.00281761
-0.151786	-0.151786	0.000188929	0.000284823	0.000435632	0.000621184	0.000818212	0.00100343	0.00115651	0.00126234	0.00131233	0.00130452	0.00124283	0.00113571	0.000994724	0.000833566	0.000667568	0.000513727	0.00039084	0.000319234	0.000319607	0.000410703	0.000605959	0.000909667	0.0013136	0.00179515	0.00231798	0.00283558	0.00329768	0.00365853	0.00388557	0.00396659	0.00391366	0.00376259	0.0035676	0.00339183	0.00329549	0.0033239	0.00349781	0.00380834	0.00421738	0.00466387	0.00507441	0.00537634	0.0055106	0.00544172	0.00516331	0.00469792	0.0040918	0.00340587
-0.142857	-0.142857	0.000285241	0.000396274	0.000574188	0.000796047	0.00103504	0.00126402	0.00145888	0.00160117	0.00167949	0.00168968	0.00163392	0.0015193	0.00135647	0.00115862	0.000941354	0.000722991	0.000525007	0.00037193	0.000290054	0.000304631	0.00043568	0.000693066	0.00107197	0.00155006	0.00208764	0.00263131	0.00312123	0.00350094	0.00372792	0.00378283	0.00367519	0.00344384	0.00315167	0.00287522	0.00269082	0.00266005	0.00281735	0.00316242	0.00365908	0.00424085	0.00482233	0.00531399	0.00563756	0.00573891	0.0055961	0.00522137	0.00465686	0.00396558
-0.133929	-0.133929	0.000395811	0.000510461	0.000704994	0.000954843	0.00123056	0.00150175	0.00174081	0.00192587	0.00204236	0.0020832	0.00204794	0.00194123	0.0017715	0.00155018	0.00129181	0.00101491	0.000742806	0.000503883	0.000330324	0.000254915	0.000306008	0.000501385	0.000842302	0.00130933	0.00186151	0.00243969	0.00297432	0.00339656	0.00365089	0.0037067	0.0035662	0.00326668	0.00287606	0.0024821	0.00217708	0.00204086	0.00212547	0.00244464	0.00297015	0.00363611	0.0043501	0.00500909	0.00551698	0.0058002	0.00581875	0.00557059	0.00508913	0.00443488
-0.125	-0.125	0.00052021	0.000625119	0.000822729	0.00108819	0.00139063	0.00169738	0.00197806	0.00220772	0.00236861	0.00245047	0.00244955	0.00236715	0.00220828	0.00198115	0.00169767	0.00137491	0.00103655	0.000713744	0.000444043	0.000268073	0.000223752	0.000338921	0.000623782	0.00106504	0.0016236	0.00223704	0.00282737	0.00331309	0.00362367	0.00371359	0.00357298	0.00323222	0.00275917	0.00224881	0.00180716	0.0015323	0.00149617	0.00173077	0.00222168	0.00290995	0.0037023	0.00448728	0.00515428	0.00561161	0.00580039	0.00570174	0.00533653	0.00475828
-0.116071	-0.116071	0.000659496	0.000741441	0.000927294	0.00119332	0.00150862	0.00183954	0.00215394	0.0024246	0.00263111	0.00276013	0.00280448	0.00276155	0.00263201	0.00241952	0.00213168	0.00178214	0.00139291	0.000995978	0.000632856	0.000351333	0.000199252	0.000216017	0.000423394	0.000817685	0.0013655	0.00200481	0.00265198	0.00321425	0.00360562	0.00376326	0.00366104	0.00331707	0.00279323	0.00218629	0.00161182	0.0011839	0.000994518	0.00109653	0.00149382	0.00214042	0.00294867	0.0038048	0.00458862	0.0051935	0.0055428	0.00559995	0.00537074	0.0048981
-0.107143	-0.107143	0.00081444	0.000862539	0.00102276	0.00127372	0.00158593	0.00192611	0.00226171	0.00256436	0.00281189	0.0029886	0.00308424	0.00309229	0.00300865	0.00283148	0.00256259	0.0022102	0.00179227	0.0013391	0.000893798	0.000509576	0.000243417	0.000146778	0.000254856	0.000576715	0.00108879	0.00173391	0.00242697	0.00306702	0.003554	0.00380711	0.00378115	0.00347727	0.00294551	0.00227811	0.00159448	0.00102052	0.000666085	0.000605261	0.000863025	0.00141106	0.00217334	0.00304012	0.00388752	0.00459855	0.00508169	0.00528359	0.00519404	0.00484297
-0.0982143	-0.0982143	0.000983457	0.000991143	0.00111509	0.00133724	0.00163064	0.00196378	0.00230502	0.0026262	0.00290466	0.00312345	0.00327015	0.00333498	0.00330929	0.00318543	0.0029584	0.00262929	0.0022096	0.00172508	0.00121741	0.000742416	0.000364227	0.000145539	0.000135701	0.000358871	0.000805094	0.00142683	0.00214257	0.00284777	0.00343159	0.0037966	0.00387757	0.00365548	0.00316339	0.00248273	0.00173025	0.00103782	0.000529064	0.000297334	0.000389235	0.000796994	0.00146089	0.00228103	0.00313582	0.00390334	0.00448129	0.00480202	0.00484001	0.0046113
-0.0892857	-0.0892857	0.00116092	0.00112723	0.00120935	0.00139303	0.00165467	0.00196556	0.00229622	0.00262002	0.00291515	0.00316485	0.00335589	0.00347644	0.00351424	0.00345623	0.00329039	0.00300956	0.00261679	0.00213044	0.00158733	0.00104241	0.000563787	0.000223216	8.34837e-05	0.000184909	0.000534022	0.00109734	0.00180237	0.00254653	0.0032131	0.00369135	0.00389722	0.0037902	0.00338277	0.00274008	0.00196965	0.00120274	0.000571067	0.000183256	0.000105843	0.000352293	0.000882083	0.00160966	0.00242113	0.00319506	0.00382321	0.00422715	0.00436808	0.00424863
-0.0803571	-0.0803571	0.00133656	0.00126637	0.00130715	0.00144838	0.00167016	0.00194717	0.00225297	0.00256351	0.00285918	0.00312479	0.00334791	0.00351633	0.00361569	0.00362879	0.00353716	0.0033252	0.00298623	0.00252883	0.00198171	0.00139499	0.000836789	0.000384512	0.000112174	7.57584e-05	0.000299791	0.000768315	0.00142288	0.00216885	0.00288953	0.00346592	0.00379838	0.00382582	0.00353849	0.00298128	0.00224678	0.00145906	0.000751386	0.000242258	1.447e-05	0.000101276	0.000482156	0.00108867	0.00181876	0.00255633	0.00319192	0.00364038	0.00385259	0.00381934
-0.0714286	-0.0714286	0.00149629	0.00139946	0.00140521	0.00150622	0.00168607	0.00192298	0.00219389	0.00247804	0.00275888	0.00302408	0.00326356	0.00346653	0.00361852	0.00370005	0.00368769	0.00355817	0.00329477	0.0028948	0.00237608	0.00178016	0.00117077	0.000626681	0.000229586	4.90368e-05	0.000127401	0.000468262	0.00103126	0.00173527	0.00246997	0.00311422	0.00355772	0.00372183	0.00357511	0.0031402	0.00249054	0.0017372	0.00100855	0.000426759	8.58424e-05	3.55761e-05	0.000274259	0.000751409	0.00137937	0.00205103	0.00265982	0.00311787	0.00336897	0.00339443
-0.0625	-0.0625	0.0016245	0.00151396	0.00149548	0.00156399	0.00170596	0.00190272	0.00213451	0.00238393	0.00263795	0.00288789	0.00312726	0.00334839	0.00353878	0.00367894	0.00374268	0.00370071	0.00352711	0.00320754	0.00274707	0.00217551	0.00154803	0.000940011	0.000436331	0.000116589	3.91463e-05	0.000227402	0.000661632	0.00127876	0.00198081	0.00265099	0.00317448	0.00345976	0.00345633	0.00316475	0.00263699	0.00196678	0.00127189	0.000672023	0.00026671	0.000117736	0.000239405	0.000598275	0.00112192	0.00171445	0.00227528	0.00271714	0.00297992	0.00303794
-0.0535714	-0.0535714	0.00170735	0.00159662	0.00156694	0.00161441	0.00172743	0.00188973	0.00208424	0.00229653	0.00251697	0.00274071	0.0029656	0.00318832	0.00340022	0.00358414	0.00371371	0.00375605	0.00367787	0.0034539	0.00307591	0.00255979	0.00194857	0.00130969	0.000726256	0.000283356	5.19988e-05	7.39051e-05	0.00035073	0.000840464	0.00146242	0.00211032	0.00267126	0.00304672	0.00317141	0.00302597	0.00264067	0.00208935	0.00147489	0.00090911	0.000491423	0.000290552	0.000332928	0.000599826	0.00103337	0.00154968	0.00205602	0.00246818	0.00272471	0.0027953
-0.0446429	-0.0446429	0.00173618	0.00163683	0.00160861	0.00164772	0.00174348	0.00188109	0.00204529	0.00222387	0.00240988	0.00260199	0.00280234	0.00301268	0.00322953	0.00344012	0.00362048	0.00373697	0.00375152	0.00362979	0.00335087	0.00291588	0.00235319	0.00171839	0.00108796	0.000547435	0.000176031	3.07335e-05	0.000133505	0.000464618	0.000964062	0.00154124	0.00209129	0.00251491	0.00273743	0.0027233	0.00248272	0.0020691	0.00156775	0.00107851	0.000695736	0.000490136	0.000495945	0.000705969	0.00107508	0.00153094	0.00198934	0.00237065	0.00261389	0.00268597
-0.0357143	-0.0357143	0.00171024	0.00162989	0.00161301	0.00165501	0.00174527	0.00186959	0.0020136	0.00216628	0.0023224	0.0024832	0.00265457	0.00284319	0.00305141	0.00327229	0.00348654	0.00366257	0.00376049	0.0037396	0.00356806	0.00323264	0.0027459	0.00214869	0.00150669	0.000900915	0.000413757	0.000113267	3.90487e-05	0.000193033	0.0005375	0.00100118	0.00149246	0.00191713	0.00219691	0.00228485	0.00217425	0.00189917	0.00152655	0.00114161	0.000829905	0.000659808	0.000669197	0.000858919	0.00119412	0.00161272	0.00203881	0.00239786	0.00263051	0.00270215
-0.0267857	-0.0267857	0.00163787	0.00157911	0.00157897	0.00163153	0.00172563	0.00184702	0.00198146	0.00211817	0.00225254	0.00238717	0.0025306	0.00269368	0.00288442	0.00310242	0.00333463	0.00355395	0.00372168	0.00379382	0.00373026	0.00350503	0.00311498	0.00258475	0.00196604	0.00133096	0.000760084	0.000327699	8.71852e-05	5.99047e-05	0.000230242	0.000548175	0.000939096	0.00131891	0.00161122	0.00176283	0.0017542	0.00160258	0.0013572	0.00108766	0.000868254	0.000761759	0.00080612	0.00100692	0.00133696	0.00174264	0.00215553	0.00250619	0.00273735	0.00281363
-0.0178571	-0.0178571	0.00153566	0.0014962	0.00151317	0.0015791	0.0016821	0.00180756	0.00194095	0.00207108	0.00219299	0.0023094	0.00243012	0.00256892	0.00273862	0.00294518	0.00318256	0.00342992	0.00365234	0.0038056	0.00384444	0.00373261	0.00345266	0.00301277	0.00244886	0.00182069	0.00120257	0.000670104	0.000285921	8.73739e-05	7.9181e-05	0.00023277	0.000492662	0.000788592	0.00105072	0.00122454	0.00128212	0.00122726	0.00109335	0.000934662	0.000813183	0.000783921	0.000882187	0.00111553	0.00146195	0.00187457	0.00229135	0.00264756	0.00288814	0.00297736
-0.00892857	-0.00892857	0.00142573	0.00139958	0.0014296	0.00150685	0.00161878	0.00175056	0.00188737	0.00201736	0.00213462	0.00224103	0.00234629	0.00246562	0.00261525	0.00280663	0.00304064	0.0033036	0.00356628	0.00378701	0.00391845	0.00391713	0.00375352	0.00342043	0.00293739	0.00234969	0.00172176	0.00112611	0.000629886	0.000282298	0.00010543	9.0847e-05	0.000202715	0.000386821	0.000583412	0.000740895	0.000827231	0.000836418	0.000788648	0.000724227	0.000692814	0.000740605	0.000898488	0.00117388	0.00154802	0.00197913	0.00241054	0.00278178	0.00304	0.00314942
0	0	0.00133157	0.00131102	0.00134722	0.00142994	0.00154632	0.0016817	0.00182138	0.00195314	0.00207002	0.00217249	0.00226911	0.00237507	0.00250845	0.00268478	0.00291105	0.00318075	0.00347146	0.00374609	0.00395809	0.00405983	0.00401256	0.00379563	0.00341288	0.00289421	0.00229175	0.00167119	0.00109991	0.000634592	0.000310981	0.000138313	9.9519e-05	0.000157204	0.00026392	0.000374228	0.000455664	0.000496	0.000505153	0.000511392	0.000552907	0.000666896	0.00087886	0.00119469	0.00159736	0.00204894	0.00249731	0.00288584	0.003164	0.00329626
0.00892857	0.00892857	0.00127349	0.0012513	0.00128613	0.00136663	0.00147997	0.00161224	0.00174959	0.00188008	0.00199616	0.00209687	0.00218906	0.00228677	0.00240841	0.00257197	0.00278921	0.00306009	0.00336924	0.00368545	0.00396518	0.0041595	0.0042234	0.00412539	0.00385516	0.00342748	0.00288094	0.00227178	0.00166393	0.00111741	0.000677674	0.000368441	0.000189444	0.000119616	0.000124766	0.000167742	0.000218538	0.000261821	0.000300087	0.000351774	0.000444944	0.00060823	0.00086142	0.00120804	0.00163177	0.0020976	0.00255727	0.00295783	0.00325116	0.00340248
0.0178571	0.0178571	0.00126459	0.00123587	0.00126322	0.00133417	0.00143615	0.00155655	0.00168312	0.00180517	0.00191542	0.00201201	0.00210008	0.0021919	0.00230498	0.00245825	0.00266662	0.00293536	0.00325563	0.00360262	0.0039373	0.00421181	0.0043777	0.0043954	0.00424275	0.00392052	0.00345362	0.0028873	0.00227926	0.00168929	0.00116872	0.000752281	0.000453846	0.000267227	0.000171349	0.000138428	0.000142914	0.000168865	0.000213902	0.000288827	0.000413129	0.000607689	0.000886683	0.00125084	0.00168384	0.00215284	0.00261294	0.00301468	0.00331261	0.00347322
0.0267857	0.0267857	0.00130831	0.00127158	0.00128837	0.00134482	0.00142854	0.00152848	0.00163473	0.00173883	0.00183484	0.00192095	0.00200113	0.00208579	0.00219084	0.00233485	0.00253436	0.00279847	0.0031239	0.00349206	0.00386919	0.00421023	0.00446574	0.00459083	0.00455397	0.00434384	0.00397239	0.00347333	0.00289636	0.0022982	0.00173272	0.00124218	0.000851655	0.000567737	0.000381496	0.000274693	0.000227393	0.00022488	0.000262016	0.000343974	0.00048327	0.000694033	0.00098519	0.0013545	0.00178511	0.00224573	0.0026943	0.00308458	0.00337395	0.00353065
0.0357143	0.0357143	0.00139799	0.00135528	0.00136215	0.00140273	0.00146442	0.00153769	0.00161531	0.00169187	0.00176387	0.00183071	0.00189607	0.00196894	0.00206343	0.00219689	0.00238622	0.00264287	0.00296787	0.00334813	0.00375535	0.00414833	0.00447856	0.00469829	0.00476923	0.00467016	0.00440151	0.00398579	0.00346378	0.00288723	0.00230972	0.00177798	0.00132528	0.000968591	0.000709581	0.000539035	0.000443084	0.000409449	0.000431897	0.000511735	0.000656048	0.000873307	0.00116773	0.00153409	0.00195463	0.00239895	0.00282722	0.00319603	0.00346541	0.00360565
0.0446429	0.0446429	0.00151849	0.00147447	0.00147538	0.0015026	0.00154254	0.0015867	0.00163054	0.00167212	0.00171127	0.00174972	0.00179195	0.00184627	0.00192525	0.00204467	0.0022208	0.00246618	0.00278483	0.00316818	0.00359306	0.00402262	0.0044107	0.0047087	0.004874	0.00487786	0.00471101	0.00438579	0.00393399	0.0034012	0.00283872	0.00229507	0.00180899	0.00140531	0.00109445	0.000875199	0.000739638	0.000678608	0.000686024	0.00076084	0.000906173	0.001126	0.00142051	0.00178171	0.00219059	0.00261708	0.00302282	0.00336652	0.00361044	0.00372671
0.0535714	0.0535714	0.00164949	0.00160991	0.00161099	0.00163044	0.00165277	0.00166968	0.00167883	0.00168177	0.00168219	0.00168497	0.00169644	0.00172517	0.00178272	0.00188329	0.002042	0.00227145	0.00257744	0.00295484	0.00338493	0.00383533	0.004263	0.00462017	0.00486201	0.00495452	0.00488087	0.00464462	0.00426919	0.0037936	0.0032655	0.00273319	0.00223843	0.00181156	0.00146973	0.00121841	0.00105509	0.000973965	0.00096998	0.001041	0.00118757	0.00141041	0.00170659	0.00206571	0.00246748	0.00288162	0.00327048	0.00359398	0.00381575	0.00390917
0.0625	0.0625	0.00176953	0.00173948	0.00174725	0.00176618	0.00177784	0.0017731	0.00175099	0.00171614	0.00167609	0.00163945	0.00161514	0.00161288	0.00164385	0.00172098	0.00185798	0.0020668	0.00235401	0.00271685	0.00314024	0.00359596	0.00404456	0.00444023	0.00473771	0.00489987	0.0049044	0.00474786	0.00444637	0.00403256	0.00354975	0.00304457	0.00255983	0.00212921	0.00177465	0.00150674	0.00132752	0.0012344	0.00122389	0.00129381	0.00144341	0.00167151	0.00197314	0.00233626	0.00273952	0.00315221	0.0035367	0.0038532	0.00406563	0.00414752
0.0714286	0.0714286	0.00185997	0.00184233	0.00186203	0.00188753	0.00189658	0.00187819	0.00183172	0.00176409	0.00168636	0.00161087	0.00154963	0.00151411	0.00151578	0.00156664	0.00167899	0.00186368	0.00212722	0.00246824	0.00287447	0.00332131	0.00377298	0.00418639	0.00451723	0.00472709	0.0047902	0.00469799	0.00446064	0.00410513	0.00367032	0.00320028	0.00273742	0.00231691	0.00196356	0.00169153	0.00150628	0.00140795	0.00139478	0.0014653	0.00161869	0.00185316	0.00216309	0.00253586	0.00294974	0.00337379	0.00377013	0.0040985	0.00432199	0.00441301
0.0803571	0.0803571	0.00190785	0.00190246	0.00193672	0.0019741	0.00198798	0.0019646	0.00190261	0.00181025	0.0017014	0.00159182	0.0014967	0.00142958	0.00140267	0.00142742	0.00151477	0.0016742	0.00191156	0.00222602	0.00260722	0.00303356	0.00347275	0.00388479	0.00422729	0.00446211	0.00456181	0.00451452	0.00432609	0.00401888	0.0036277	0.00319372	0.0027579	0.00235548	0.0020125	0.00174502	0.00156063	0.00146142	0.00144717	0.00151752	0.00167249	0.00191102	0.00222826	0.00261243	0.00304261	0.00348838	0.0039119	0.00427212	0.00453057	0.00465729
0.0892857	0.0892857	0.00190729	0.00191092	0.00195922	0.00201099	0.00203507	0.00201431	0.00194579	0.00183812	0.00170712	0.00157142	0.00144907	0.00135577	0.00130467	0.00130691	0.00137219	0.00150845	0.00172036	0.00200695	0.00235893	0.00275701	0.00317194	0.00356687	0.00390199	0.00414051	0.00425485	0.00423157	0.00407376	0.0038005	0.00344328	0.0030405	0.00263121	0.00224965	0.00192169	0.00166378	0.00148425	0.00138604	0.00136986	0.00143648	0.00158729	0.00182304	0.00214105	0.00253199	0.00297733	0.00344855	0.00390877	0.00431663	0.00463189	0.00482145
0.0982143	0.0982143	0.00185925	0.00186638	0.00192535	0.00199092	0.00202766	0.00201486	0.00194743	0.00183352	0.00169007	0.00153784	0.00139726	0.00128598	0.0012181	0.00120455	0.00125385	0.00137227	0.001563	0.00182426	0.00214713	0.00251387	0.00289769	0.00326469	0.00357786	0.00380249	0.00391204	0.0038929	0.00374696	0.00349136	0.00315533	0.00277502	0.00238755	0.00202556	0.00171375	0.00146764	0.00129484	0.0011979	0.00117748	0.00123495	0.00137315	0.00159522	0.00190186	0.00228774	0.00273852	0.00322942	0.00372615	0.00418829	0.00457451	0.00484852
0.107143	0.107143	0.00176991	0.00177415	0.00183852	0.00191474	0.00196372	0.00196137	0.00190022	0.00178745	0.00164037	0.00148116	0.00133206	0.0012123	0.00113676	0.00111615	0.00115783	0.00126635	0.00144312	0.00168514	0.00198318	0.00232033	0.00267162	0.00300567	0.00328812	0.0034867	0.00357663	0.00354521	0.00339442	0.00314076	0.00281236	0.00244399	0.00207118	0.00172492	0.0014281	0.00119431	0.00102922	0.000933532	0.000906639	0.000949499	0.00106585	0.00126132	0.00154056	0.00190353	0.00234181	0.00283639	0.00335776	0.00386841	0.00432749	0.00469653
0.116071	0.116071	0.00164843	0.00164401	0.00170806	0.0017903	0.00184886	0.0018568	0.00180441	0.00169765	0.00155374	0.00139566	0.0012469	0.00112782	0.00105384	0.00103538	0.00107863	0.00118639	0.00135817	0.00158944	0.00187018	0.00218366	0.00250609	0.00280797	0.00305727	0.00322406	0.0032856	0.00323077	0.00306254	0.00279789	0.00246499	0.00209819	0.00173221	0.00139671	0.00111264	0.000891121	0.000734849	0.000641452	0.00060759	0.000632453	0.000719578	0.000876361	0.00111143	0.00143061	0.00183273	0.00230652	0.00282955	0.00336976	0.00388916	0.00434905
0.125	0.125	0.00150456	0.00148779	0.00154674	0.0016302	0.00169452	0.00171068	0.00166714	0.00156868	0.00143219	0.00128101	0.00113941	0.00102847	0.000963892	0.000955662	0.00100883	0.00112449	0.00130029	0.00153002	0.00180261	0.00210103	0.00240208	0.00267752	0.00289708	0.00303278	0.0030638	0.00298073	0.00278805	0.00250398	0.00215761	0.00178394	0.00141776	0.00108812	0.000814449	0.000605289	0.00045985	0.000371676	0.000333335	0.000340682	0.000395468	0.000505549	0.000682633	0.000938252	0.00127909	0.00170299	0.00219678	0.00273648	0.00328986	0.00382076
0.133929	0.133929	0.00134687	0.00131697	0.00136812	0.00144908	0.0015154	0.00153682	0.00150058	0.00141055	0.00128326	0.00114217	0.00101196	0.000914069	0.00086422	0.000871885	0.000941002	0.00107113	0.00125818	0.00149439	0.00176758	0.00206021	0.00234924	0.00260718	0.00280487	0.00291568	0.0029202	0.00281048	0.00259249	0.00228595	0.00192153	0.00153564	0.00116416	0.000836474	0.000571259	0.000374983	0.000243379	0.000165394	0.000128443	0.000123531	0.000148822	0.000210774	0.000322564	0.000500323	0.000758242	0.00110386	0.00153473	0.00203729	0.00258804	0.00315657
0.142857	0.142857	0.00118183	0.00114122	0.00118449	0.00126109	0.00132664	0.00135048	0.00131928	0.00123643	0.00111821	0.000988095	0.000870908	0.000788169	0.000755413	0.000781505	0.000869356	0.00101719	0.00121952	0.00146732	0.0017475	0.00204211	0.00232813	0.00257844	0.00276447	0.00286025	0.00284708	0.00271781	0.00247939	0.00215288	0.00177062	0.00137095	0.000991623	0.000663403	0.000405314	0.000222694	0.000108422	4.69459e-05	2.00119e-05	1.25941e-05	1.75392e-05	3.78057e-05	8.58537e-05	0.00018048	0.00034202	0.000587186	0.00092479	0.00135326	0.00186029	0.00242447
0.151786	0.151786	0.00101385	0.000967689	0.00100554	0.00107806	0.0011416	0.00116585	0.00113755	0.00106005	0.000949587	0.000829639	0.000725002	0.000657046	0.000640917	0.000684793	0.000790645	0.000955629	0.00117324	0.00143366	0.00172339	0.00202442	0.00231391	0.00256509	0.00274963	0.00284162	0.00282228	0.00268437	0.00243496	0.00209576	0.00170041	0.00128919	0.000902226	0.000572547	0.000320723	0.000152264	5.83604e-05	1.97429e-05	1.26567e-05	1.54788e-05	1.43963e-05	6.86942e-06	2.20975e-06	1.93437e-05	8.24934e-05	0.00021593	0.000439038	0.000762678	0.00118738	0.00170335
0.160714	0.160714	0.000845948	0.000801219	0.000838063	0.000908597	0.000970441	0.000994224	0.000967296	0.000893383	0.000788908	0.000677369	0.000583417	0.000528069	0.000525889	0.000584272	0.000704303	0.000882312	0.0011112	0.00138095	0.00167826	0.00198568	0.00228109	0.0025383	0.00272921	0.00282763	0.00281402	0.00268005	0.00243186	0.0020907	0.00169064	0.00127343	0.000881571	0.000550924	0.000304695	0.00015001	7.79397e-05	6.68929e-05	8.85456e-05	0.00011489	0.0001248	0.000108699	7.04658e-05	2.63912e-05	1.7111e-06	2.56912e-05	0.000126429	0.000326387	0.000639294	0.00106857
0.169643	0.169643	0.000680806	0.000645085	0.000686257	0.000758046	0.000819667	0.000843118	0.000816799	0.000745139	0.000644934	0.000539734	0.00045394	0.000408029	0.000415784	0.000483679	0.000611912	0.000796157	0.0010291	0.00130108	0.00159971	0.00190889	0.00220795	0.00247188	0.00267315	0.00278526	0.00278743	0.00266949	0.00243543	0.00210478	0.00171075	0.00129558	0.000903605	0.000573639	0.000332272	0.000189593	0.000138298	0.00015633	0.000212417	0.000273221	0.000310523	0.00030695	0.000259199	0.000178366	8.76326e-05	1.80864e-05	3.70844e-06	7.64883e-05	0.000262358	0.000578247
0.178571	0.178571	0.000521694	0.000501873	0.00055251	0.000629003	0.000692368	0.000716259	0.00069041	0.00062018	0.000522857	0.000422051	0.000341812	0.0003019	0.000315116	0.000386848	0.000516326	0.000698643	0.000926525	0.00119112	0.00148164	0.0017841	0.0020802	0.00234692	0.00255796	0.00268683	0.00271148	0.00261927	0.0024111	0.0021034	0.00172706	0.0013234	0.00093756	0.000610829	0.000373447	0.000239484	0.000204916	0.000249276	0.000340472	0.000441654	0.000518655	0.000546504	0.00051384	0.00042463	0.000297205	0.000161156	5.29391e-05	1.1024e-05	7.12916e-05	0.000263029
0.1875	0.1875	0.000373076	0.0003742	0.000438165	0.000522097	0.000588943	0.000614169	0.000588986	0.000519783	0.000424372	0.000326383	0.000249407	0.000212331	0.000226793	0.00029692	0.000420848	0.000593053	0.000806405	0.00105316	0.00132459	0.00160959	0.00189302	0.00215484	0.00237082	0.00251516	0.00256482	0.00250455	0.00233145	0.00205768	0.0017103	0.00132808	0.000955505	0.00063533	0.000401113	0.00027139	0.000246714	0.000310178	0.000431216	0.000571826	0.000693856	0.000765941	0.000768832	0.000698382	0.000565992	0.000396795	0.000226229	9.56715e-05	4.77514e-05	0.000121714
0.196429	0.196429	0.000240796	0.000265122	0.000344101	0.0004367	0.000507887	0.000534995	0.000510722	0.00044244	0.000348403	0.000252151	0.000176692	0.000139911	0.000152144	0.00021612	0.00032875	0.00048379	0.000674223	0.0008935	0.00113523	0.00139164	0.00165147	0.00189852	0.00211159	0.00226645	0.00233971	0.00231376	0.00218162	0.00195034	0.00164183	0.00129065	0.000938933	0.000629428	0.00039809	0.000267763	0.000244308	0.000315951	0.000455894	0.000627561	0.000791352	0.000911568	0.000962299	0.000931432	0.000822388	0.000653683	0.00045669	0.000272122	0.000145704	0.000123357
0.205357	0.205357	0.000131916	0.000178223	0.000271058	0.000371439	0.000446461	0.00047531	0.000452044	0.000384818	0.000292103	0.000197138	0.000122179	8.39917e-05	9.15408e-05	0.000146092	0.000243259	0.000375975	0.000537225	0.000721568	0.000924978	0.00114319	0.00136926	0.00159149	0.00179255	0.00195076	0.00204325	0.00205065	0.00196207	0.00177907	0.00151743	0.00120606	0.000882999	0.000589244	0.000361722	0.000226774	0.000195597	0.000262496	0.000406244	0.000594135	0.000787859	0.000950019	0.00105016	0.00106945	0.00100346	0.00086304	0.000673341	0.000471382	0.000302433	0.000215448
0.214286	0.214286	5.4375e-05	0.000117543	0.000219782	0.000324534	0.000401189	0.000430728	0.000408332	0.000342584	0.000251772	0.000158474	8.39419e-05	4.36926e-05	4.52923e-05	8.85838e-05	0.000167914	0.00027537	0.000403829	0.000548782	0.000708376	0.000881766	0.00106642	0.00125546	0.0014361	0.00159003	0.00169586	0.00173333	0.00168821	0.00155668	0.00134792	0.00108409	0.000797577	0.000525844	0.00030503	0.000163612	0.00011742	0.000167018	0.00029785	0.000483032	0.000688096	0.000876759	0.0010167	0.00108448	0.0010691	0.000973913	0.000816857	0.000629197	0.000452841	0.000336358
0.223214	0.223214	1.66422e-05	8.75026e-05	0.000191175	0.000294106	0.000368256	0.000396372	0.000374442	0.000310965	0.000223464	0.000133318	6.03728e-05	1.86925e-05	1.44319e-05	4.61299e-05	0.000107031	0.000188485	0.000283239	0.000387541	0.000501422	0.000627131	0.000766308	0.000916906	0.00107097	0.00121418	0.0013275	0.00139076	0.00138726	0.00130835	0.00115663	0.000946979	0.000704956	0.000462847	0.000254171	0.000107789	4.28472e-05	6.5539e-05	0.000168243	0.00033107	0.000525386	0.00071859	0.000879283	0.000982085	0.00101155	0.000964812	0.000852869	0.000700392	0.000544067	0.000429397
0.232143	0.232143	2.73853e-05	9.29091e-05	0.000186553	0.000278585	0.000343995	0.000367345	0.000345103	0.000285078	0.000203264	0.0001191	5.0433e-05	9.52749e-06	1.05059e-06	2.23855e-05	6.59432e-05	0.000122598	0.000185098	0.000250372	0.000320039	0.000399001	0.000492601	0.000603283	0.000727852	0.00085627	0.000972522	0.00105745	0.00109293	0.00106638	0.000974357	0.000824439	0.000634722	0.000431075	0.000242702	9.69647e-05	1.45664e-05	6.01721e-06	7.00167e-05	0.000193923	0.000356084	0.000529505	0.000686187	0.00080152	0.000858183	0.000849221	0.000780039	0.000669125	0.000547336	0.000455551
0.241071	0.241071	9.50726e-05	0.000138993	0.00020801	0.000277286	0.000325528	0.00033933	0.000315397	0.000260207	0.000187361	0.000113422	5.34346e-05	1.73149e-05	8.02306e-06	2.18773e-05	5.07632e-05	8.54587e-05	0.000119008	0.000149104	0.000178764	0.000215096	0.000266551	0.000339482	0.000435053	0.000547462	0.00066407	0.000767499	0.000839236	0.000863866	0.000832867	0.000747041	0.000616969	0.000461393	0.00030388	0.000168541	7.56984e-05	3.83804e-05	6.02455e-05	0.000135223	0.000248795	0.000380579	0.000507743	0.000608743	0.000666946	0.000673791	0.000631196	0.000552926	0.000464628	0.000402267
0.25	0.25	0.000227302	0.000231269	0.000258725	0.000291035	0.000311563	0.000309398	0.000281415	0.000232227	0.000172154	0.000113845	6.85443e-05	4.30524e-05	3.81934e-05	4.91616e-05	6.75649e-05	8.45036e-05	9.37359e-05	9.39698e-05	8.95876e-05	8.95634e-05	0.00010486	0.00014503	0.000214967	0.00031274	0.000429127	0.000549035	0.00065448	0.000728403	0.000758404	0.0007395	0.000675285	0.000577273	0.000462619	0.000350787	0.000259895	0.000203484	0.000188292	0.000213355	0.000270464	0.000345817	0.000422522	0.000483607	0.000515186	0.000509455	0.000467227	0.000399648	0.000328756	0.000286491
0.258929	0.258929	0.000429653	0.000374962	0.00034293	0.000322582	0.000303121	0.000276874	0.000241103	0.000198241	0.000154578	0.000117819	9.4316e-05	8.6797e-05	9.32925e-05	0.000107595	0.00012112	0.000125643	0.000116083	9.2535e-05	6.08807e-05	3.17752e-05	1.81979e-05	3.21926e-05	8.16362e-05	0.00016788	0.00028488	0.000420052	0.000556651	0.000677088	0.000766416	0.000815176	0.000820996	0.000788672	0.000728801	0.000655356	0.000582786	0.000523242	0.000484454	0.000468571	0.000472074	0.000486704	0.000501204	0.000503644	0.00048407	0.0004372	0.000364876	0.000277899	0.000196828	0.000151347
0.267857	0.267857	0.000703998	0.000573807	0.000465254	0.000376487	0.000303881	0.000244013	0.000195086	0.000157386	0.000132699	0.000122944	0.00012853	0.000147072	0.000172964	0.00019808	0.000213501	0.000211847	0.000189575	0.000148553	9.64133e-05	4.54666e-05	1.0367e-05	5.04052e-06	3.95997e-05	0.000117982	0.000236874	0.000386167	0.000550816	0.000713651	0.000858493	0.000972875	0.00104984	0.00108851	0.0010934	0.0010728	0.00103658	0.000993991	0.000951783	0.000913037	0.000876799	0.000838536	0.000791327	0.000727656	0.000641603	0.000531231	0.000400856	0.000262829	0.000138392	5.71428e-05
0.276786	0.276786	0.00104643	0.000828224	0.000629304	0.000458204	0.000319798	0.000216111	0.000147163	0.000111532	0.000106452	0.000127551	0.000168476	0.000220764	0.000274255	0.0003182	0.000342952	0.00034191	0.000313248	0.000260918	0.000194563	0.000128231	7.80633e-05	5.94061e-05	8.39509e-05	0.000157522	0.000278981	0.000440461	0.000628841	0.000828094	0.00102198	0.00119651	0.00134172	0.00145246	0.00152822	0.00157205	0.00158902	0.00158453	0.00156282	0.00152587	0.00147305	0.00140127	0.00130594	0.00118235	0.00102763	0.000842902	0.000635386	0.000420095	0.000220609	6.84926e-05
0.285714	0.285714	0.00144523	0.00113315	0.0008356	0.000572334	0.000357834	0.000200777	0.000104118	6.55578e-05	7.82127e-05	0.000131408	0.000211611	0.000303575	0.000391763	0.000462029	0.000503411	0.000509766	0.000480921	0.000423024	0.000347905	0.000271446	0.000211193	0.000183594	0.0002014	0.0002717	0.000394957	0.000565195	0.000771234	0.000998673	0.00123217	0.00145756	0.00166347	0.00184213	0.0019894	0.00210412	0.002187	0.00223937	0.002262	0.00225429	0.00221388	0.00213685	0.0020185	0.00185472	0.00164381	0.00138858	0.00109846	0.000791182	0.000493429	0.000240155
0.294643	0.294643	0.00187955	0.0014761	0.00107929	0.000720301	0.000423858	0.000206287	7.4643e-05	2.68793e-05	5.28951e-05	0.00013625	0.000256348	0.000390895	0.000518432	0.00062074	0.000684885	0.000704661	0.000681229	0.000622806	0.000543402	0.000460754	0.000393747	0.00035972	0.000372098	0.000438728	0.000561156	0.000734896	0.000950585	0.0011957	0.00145649	0.00171975	0.00197415	0.00221093	0.00242396	0.00260929	0.00276427	0.00288662	0.00297349	0.00302082	0.00302309	0.00297357	0.00286516	0.00269184	0.00245064	0.00214391	0.0017816	0.00138305	0.00097772	0.000604407
0.303571	0.303571	0.00231947	0.0018361	0.00134831	0.000898007	0.000520143	0.000239231	6.74104e-05	4.12199e-06	3.72959e-05	0.00014578	0.000302623	0.000478777	0.000646758	0.000783873	0.00087465	0.000912227	0.000898587	0.000843645	0.000763365	0.000677201	0.000605255	0.000565573	0.000571974	0.00063268	0.000749881	0.000920203	0.00113588	0.00138633	0.00165982	0.00194493	0.00223158	0.00251149	0.00277818	0.00302646	0.00325177	0.00344923	0.00361291	0.00373525	0.00380687	0.00381693	0.00375408	0.00360812	0.00337226	0.00304581	0.0026368	0.00216419	0.00165878	0.00116251
0.3125	0.3125	0.00272791	0.00218433	0.00162271	0.00109421	0.000643119	0.000302005	8.86556e-05	5.09537e-06	3.8681e-05	0.000164985	0.000351946	0.000564643	0.000770017	0.000940921	0.00105903	0.00111632	0.00111499	0.00106612	0.000987196	0.00089905	0.000822763	0.00077688	0.000775374	0.000826548	0.000932906	0.00109185	0.00129694	0.00153947	0.00180991	0.00209913	0.00239913	0.00270329	0.00300618	0.00330299	0.00358873	0.00385736	0.00410099	0.00430924	0.00446901	0.0045649	0.00458021	0.0044989	0.00430818	0.00400176	0.00358309	0.00306809	0.00248664	0.00188207
0.321429	0.321429	0.00306461	0.00248657	0.00187581	0.00129036	0.000782152	0.00039087	0.000139889	3.45282e-05	6.28669e-05	0.000198807	0.000406805	0.00064747	0.000883165	0.00108282	0.00122533	0.00130119	0.00131234	0.00127039	0.00119374	0.00110413	0.00102325	0.000969828	0.00095777	0.000995224	0.00108475	0.00122424	0.00140836	0.00163007	0.00188203	0.00215758	0.00245128	0.00275894	0.00307725	0.00340305	0.00373243	0.00405972	0.00437651	0.00467083	0.0049268	0.00512486	0.00524281	0.00525792	0.00514997	0.00490503	0.00451947	0.00400347	0.0033832	0.0027009
0.330357	0.330357	0.00329173	0.00270777	0.00207731	0.00146237	0.000920008	0.000495327	0.00021648	9.22254e-05	0.000112315	0.000250503	0.00046955	0.000727348	0.000983151	0.00120298	0.00136345	0.00145363	0.00147485	0.0014387	0.00136389	0.00127245	0.00118616	0.00112362	0.00109835	0.00111813	0.0011854	0.00129834	0.00145247	0.00164219	0.00186216	0.00210813	0.00237732	0.0026683	0.00298049	0.00331329	0.00366503	0.0040318	0.00440621	0.00477628	0.00512478	0.00542913	0.00566238	0.00579528	0.00579967	0.0056528	0.00534209	0.00486961	0.0042551	0.00353692
0.339286	0.339286	0.00338015	0.00281775	0.00219819	0.0015843	0.00103529	0.000599302	0.000307757	0.000172331	0.000184886	0.000320229	0.000541126	0.000804622	0.00106862	0.00129762	0.00146689	0.00156447	0.001591	0.0015577	0.00148299	0.0013886	0.00129586	0.00122276	0.00118217	0.00118132	0.00122233	0.00130352	0.00142107	0.0015706	0.00174848	0.00195258	0.00218258	0.00243973	0.00272631	0.00304468	0.00339616	0.00377963	0.00419008	0.00461709	0.00504377	0.00544621	0.00579411	0.00605281	0.00618667	0.00616395	0.00596223	0.00557382	0.00500987	0.0043022
0.348214	0.348214	0.00331526	0.00279724	0.00221647	0.00163352	0.00110664	0.000684226	0.000398922	0.000264184	0.000273824	0.00040443	0.000620161	0.000878974	0.00113923	0.00136552	0.00153297	0.0016293	0.00165472	0.00161989	0.00154256	0.00144359	0.00134334	0.00125875	0.00120173	0.00117874	0.00119149	0.00123833	0.00131595	0.00142096	0.00155111	0.00170599	0.00188729	0.00209854	0.00234457	0.00263062	0.0029612	0.00333857	0.00376103	0.00422107	0.00470377	0.00518573	0.00563522	0.0060138	0.00627979	0.00639322	0.00632197	0.00604801	0.00557251	0.0049188
0.357143	0.357143	0.00310092	0.00264279	0.00212266	0.00159625	0.00111793	0.000733551	0.000474637	0.000354851	0.000369268	0.000496458	0.000702905	0.000948922	0.00119498	0.00140738	0.0015624	0.00164839	0.0016656	0.00162421	0.00154103	0.0014357	0.00132714	0.00123086	0.00115753	0.00111265	0.00109745	0.00111025	0.00114816	0.00120859	0.00129034	0.00139428	0.0015235	0.00168316	0.00188004	0.00212176	0.00241569	0.00276754	0.00317937	0.00364748	0.00416025	0.0046965	0.005225	0.00570563	0.0060925	0.00633906	0.00640456	0.006261	0.0058993	0.00533325
0.366071	0.366071	0.0027603	0.00236926	0.00192358	0.00147222	0.00106333	0.000737736	0.000523568	0.000432944	0.000461164	0.000588517	0.000784275	0.00101211	0.00123594	0.00142516	0.00155851	0.00162589	0.00162821	0.00157542	0.00148336	0.00137018	0.00125307	0.00114582	0.0010576	0.000992887	0.000952363	0.000934321	0.000936252	0.000956212	0.00099379	0.00105064	0.00113066	0.00123987	0.00138615	0.00157867	0.00182706	0.00214	0.00252328	0.00297738	0.00349482	0.00405799	0.00463787	0.00519463	0.00568033	0.00604381	0.0062374	0.00622445	0.00598623	0.005527
0.375	0.375	0.00233336	0.00200912	0.0016433	0.00127709	0.000950845	0.000698464	0.000542816	0.000492851	0.000542963	0.000674617	0.000859933	0.00106651	0.00126264	0.00142189	0.00152647	0.00156874	0.00155086	0.00148286	0.0013797	0.00125794	0.00113287	0.00101637	0.000916017	0.000835209	0.000774092	0.000730971	0.000703727	0.000690984	0.000692877	0.000711444	0.00075076	0.000816936	0.000918042	0.00106387	0.00126536	0.00153345	0.00187717	0.00230106	0.00280216	0.00336718	0.00397062	0.00457459	0.00513099	0.0055861	0.00588733	0.00599109	0.0058704	0.00552086
0.383929	0.383929	0.001871	0.00160824	0.00132081	0.00104188	0.000803269	0.000630862	0.000540996	0.000538257	0.00061517	0.000753792	0.000928926	0.00111233	0.00127717	0.00140191	0.00147295	0.00148575	0.00144419	0.0013587	0.00124346	0.00111346	0.000981999	0.000859026	0.000750499	0.000658746	0.000583476	0.000523091	0.000475906	0.000441069	0.000419075	0.000411987	0.000423516	0.000459132	0.000526231	0.000634255	0.000794488	0.00101922	0.00132	0.001705	0.00217564	0.00272329	0.00332665	0.0039509	0.00454926	0.00506714	0.00544885	0.00564566	0.00562401	0.0053722
0.392857	0.392857	0.00142696	0.00121887	0.00100437	0.000808979	0.000655936	0.000562817	0.000538905	0.000583815	0.000687645	0.000832644	0.000996111	0.00115401	0.00128464	0.00137167	0.00140614	0.00138694	0.00131998	0.00121625	0.00108924	0.00095242	0.000817117	0.000691345	0.000579518	0.000483018	0.000401246	0.000332825	0.000276581	0.000232163	0.000200272	0.000182683	0.000182268	0.000203214	0.000251469	0.000335251	0.000465287	0.000654342	0.000915714	0.00126057	0.00169439	0.00221311	0.00279989	0.00342355	0.00403947	0.00459335	0.0050277	0.0052901	0.00534187	0.0051655
0.401786	0.401786	0.00104914	0.000891086	0.000743693	0.000625392	0.000551357	0.000531166	0.000567217	0.000654193	0.000779733	0.000926234	0.00107348	0.00120169	0.00129438	0.0013406	0.00133611	0.00128336	0.00119036	0.00106868	0.000931146	0.000789665	0.000653652	0.000529265	0.000419506	0.000324973	0.000244947	0.000178421	0.000124822	8.42845e-05	5.75718e-05	4.58801e-05	5.08046e-05	7.46839e-05	0.000121348	0.000197061	0.000311227	0.000476353	0.000706815	0.00101625	0.00141377	0.00189967	0.00246152	0.00307195	0.00368883	0.00425863	0.00472269	0.00502571	0.00512481	0.0049977
0.410714	0.410714	0.000771983	0.000664446	0.000581316	0.00053447	0.000531681	0.00057524	0.00066133	0.000780287	0.000917777	0.00105672	0.00117967	0.00127129	0.00132043	0.00132155	0.00127514	0.00118713	0.00106751	0.000928316	0.000781593	0.000637663	0.000504029	0.000385093	0.000282606	0.000196595	0.000126427	7.16476e-05	3.23777e-05	9.21845e-06	2.84003e-06	1.35635e-05	4.12803e-05	8.59495e-05	0.000148684	0.000233164	0.000346866	0.000501491	0.000712038	0.000994259	0.00136067	0.00181579	0.00235156	0.00294437	0.00355461	0.0041295	0.00460926	0.00493569	0.00506186	0.00496094
0.419643	0.419643	0.000611723	0.000561616	0.000545121	0.000567764	0.000630463	0.000729003	0.000854252	0.000993126	0.00113018	0.00124959	0.00133727	0.00138274	0.00138044	0.00133031	0.00123751	0.00111132	0.000963485	0.000806312	0.000650897	0.000505862	0.000376794	0.000266431	0.000175446	0.000103523	5.03534e-05	1.62301e-05	2.07511e-06	8.93976e-06	3.72366e-05	8.60983e-05	0.000153267	0.000235778	0.000331433	0.000440742	0.000568732	0.000725891	0.000927581	0.00119158	0.00153385	0.00196328	0.00247637	0.00305341	0.00365729	0.00423582	0.00472764	0.00507112	0.00521454	0.00512591
0.428571	0.428571	0.000565352	0.000585365	0.000643561	0.000738861	0.000865534	0.00101344	0.00116898	0.00131664	0.00144088	0.00152808	0.0015683	0.00155652	0.00149316	0.00138383	0.00123838	0.00106931	0.000889944	0.000712618	0.000547287	0.000400757	0.000276677	0.000176201	9.91053e-05	4.49661e-05	1.40535e-05	7.62841e-06	2.75515e-05	7.53337e-05	0.000150984	0.000252137	0.000373921	0.000509867	0.000653819	0.000802484	0.000957889	0.00112892	0.00133114	0.00158444	0.00190856	0.00231725	0.00281218	0.00337806	0.00398065	0.0045683	0.00507771	0.00544289	0.00560613	0.00552875
0.4375	0.4375	0.000613463	0.000719509	0.000864657	0.00104055	0.00123459	0.00143094	0.0016121	0.00176092	0.00186267	0.00190686	0.00188852	0.00180876	0.00167446	0.0014972	0.00129164	0.00107345	0.000857407	0.000655739	0.000477107	0.000326413	0.00020536	0.000113611	5.02151e-05	1.48856e-05	8.74246e-06	3.42706e-05	9.44603e-05	0.000191362	0.000324507	0.000489781	0.000679263	0.000882379	0.00108831	0.00128919	0.00148337	0.00167761	0.00188741	0.00213485	0.00244394	0.00283409	0.00331312	0.00387132	0.00447818	0.00508324	0.0056212	0.00602109	0.0062178	0.00616407
0.446429	0.446429	0.000726168	0.000933517	0.00117897	0.00144599	0.00171459	0.00196304	0.00217013	0.0023175	0.00239183	0.00238641	0.00230191	0.00214612	0.00193283	0.00167989	0.00140691	0.00113283	0.000873882	0.000642104	0.000444836	0.000285061	0.000162579	7.56669e-05	2.28305e-05	4.15785e-06	2.19027e-05	8.00702e-05	0.000183051	0.00033363	0.000530935	0.000768995	0.00103653	0.00131833	0.00159815	0.00186272	0.00210576	0.00233112	0.00255367	0.00279756	0.00309136	0.00346104	0.00392188	0.00447131	0.00508428	0.00571283	0.00629056	0.00674152	0.00699231	0.00698519
0.455357	0.455357	0.00087056	0.0011896	0.00154581	0.00191367	0.00226513	0.00257218	0.00280969	0.00295809	0.00300564	0.00294968	0.00279677	0.00256167	0.0022653	0.00193196	0.00158636	0.0012508	0.000943016	0.000674958	0.000452705	0.000277412	0.000147082	5.87519e-05	1.05581e-05	3.19066e-06	4.03148e-05	0.000127783	0.000271743	0.000476066	0.00073976	0.00105515	0.00140754	0.00177672	0.00214042	0.002479	0.00278047	0.00304457	0.00328456	0.00352598	0.00380188	0.00414535	0.00458046	0.00511366	0.00572757	0.00637908	0.00700253	0.00751816	0.00784437	0.00791178
0.464286	0.464286	0.00101786	0.00145055	0.00192123	0.00239495	0.00283519	0.0032072	0.00348154	0.00363713	0.00366353	0.00356189	0.00334449	0.00303289	0.00265499	0.00224148	0.00182211	0.00142256	0.00106218	0.000752963	0.000499899	0.000302494	0.000157138	5.97852e-05	8.36964e-06	4.36495e-06	5.30846e-05	0.000162549	0.000341087	0.000594165	0.000921218	0.00131336	0.00175279	0.00221437	0.00266941	0.00309111	0.00346056	0.00377191	0.00403527	0.00427622	0.00453147	0.00484117	0.00523902	0.00574227	0.00634375	0.00700815	0.00767355	0.00825884	0.00867567	0.0088432
0.473214	0.473214	0.00114856	0.00168649	0.00226588	0.00284261	0.00337169	0.00381149	0.00412793	0.00429798	0.00431191	0.00417406	0.00390175	0.00352269	0.0030712	0.00258383	0.00209508	0.00163385	0.00122109	0.00086897	0.000581603	0.000357095	0.000190438	7.66768e-05	1.36562e-05	3.73132e-06	5.40015e-05	0.000174906	0.000377378	0.000669103	0.00105075	0.0015131	0.00203607	0.00259017	0.00314042	0.00365243	0.0040993	0.00446796	0.00476335	0.00500901	0.00524359	0.00551324	0.00586125	0.00631684	0.00688539	0.00754263	0.00823417	0.00888123	0.00939179	0.00967536
0.482143	0.482143	0.00125432	0.00187898	0.00255104	0.00321831	0.00382803	0.00433205	0.00469165	0.00488148	0.00489194	0.00472965	0.00441596	0.00398364	0.00347236	0.00292366	0.00237608	0.00186127	0.00140161	0.00100948	0.00068832	0.000435067	0.000243547	0.000108034	2.63166e-05	1.59252e-06	4.2715e-05	0.00016263	0.000375196	0.000690962	0.0011128	0.00163242	0.00222884	0.00286939	0.0035137	0.00411995	0.00465262	0.00508992	0.00542936	0.00568981	0.00590911	0.00613719	0.0064257	0.00681585	0.00732716	0.00794937	0.00863965	0.00932617	0.00991768	0.0103177
0.491071	0.491071	0.0013366	0.00202175	0.00276157	0.0034976	0.0041708	0.00472749	0.00512484	0.00533522	0.00534865	0.00517322	0.00483308	0.00436472	0.00381175	0.00321938	0.0026291	0.00207458	0.00157917	0.00115535	0.00080594	0.000526952	0.000311226	0.000152344	4.79638e-05	1.90305e-06	2.44989e-05	0.000131028	0.000338367	0.000660438	0.00110333	0.00166118	0.00231392	0.0030277	0.00375835	0.00445771	0.00508174	0.00559894	0.00599728	0.00628794	0.00650447	0.00669723	0.0069235	0.00723512	0.00766596	0.00822182	0.00887514	0.00956592	0.0102091	0.0107073
0.5	0.5	0.00140241	0.00211812	0.00289525	0.00367141	0.00438332	0.00497343	0.00539596	0.00562149	0.00563964	0.00545929	0.00510634	0.00461951	0.00404479	0.00342948	0.00281666	0.00224092	0.00172591	0.00128384	0.00091692	0.00062033	0.000386073	0.000207055	8.05996e-05	1.07312e-05	8.71563e-06	9.16387e-05	0.000279122	0.00058866	0.00103041	0.00160247	0.00228786	0.00305404	0.0038556	0.00464006	0.00535598	0.00596201	0.00643506	0.00677568	0.00700931	0.00718237	0.00735375	0.00758288	0.00791653	0.00837711	0.00895496	0.00960636	0.0102581	0.0108182
0.508929	0.508929	0.00145883	0.00217622	0.00295924	0.003744	0.00446543	0.00506422	0.00549326	0.00572244	0.00574143	0.00555965	0.00520395	0.00471404	0.00413671	0.00351972	0.00290616	0.00233028	0.00181511	0.00137208	0.00100263	0.000701134	0.000458857	0.000267995	0.000125253	3.42692e-05	6.40499e-06	5.96441e-05	0.000215618	0.000495124	0.000912827	0.00147214	0.00216135	0.00295214	0.00380107	0.00465437	0.0054555	0.00615427	0.00671593	0.00712819	0.00740453	0.00758268	0.00771804	0.00787302	0.00810403	0.00844879	0.0089165	0.00948298	0.0100921	0.0106636
0.517857	0.517857	0.00150799	0.00220356	0.00296475	0.00372845	0.00443012	0.00501096	0.00542448	0.00564141	0.00565232	0.0054675	0.00511437	0.00463271	0.00406882	0.00346937	0.00287594	0.00232108	0.00182615	0.0014012	0.00104657	0.000755875	0.000519698	0.000329504	0.000181075	7.69769e-05	2.76191e-05	5.0612e-05	0.000168365	0.000404114	0.000776892	0.00129624	0.00195767	0.00274001	0.00360542	0.00450269	0.00537358	0.0061614	0.00682046	0.00732444	0.00767178	0.00788681	0.00801581	0.00811841	0.00825571	0.00847745	0.00881063	0.00925212	0.00976678	0.0102918
0.526786	0.526786	0.00154409	0.00220257	0.00292173	0.0036409	0.00429795	0.00483661	0.00521299	0.0054003	0.00539127	0.00519775	0.00484785	0.004381	0.00384207	0.00327543	0.0027198	0.00220473	0.00174891	0.00136029	0.00103785	0.000774389	0.000559962	0.000385358	0.000245213	0.000140374	7.91617e-05	7.72916e-05	0.000156276	0.000340314	0.000651924	0.00110687	0.00170921	0.00244749	0.00329316	0.00420185	0.00511791	0.00598176	0.00673897	0.0073494	0.00779458	0.0080815	0.00824176	0.00832589	0.0083935	0.00850124	0.00869079	0.00897937	0.00935486	0.00977643
0.535714	0.535714	0.00155365	0.00216871	0.00283516	0.00349544	0.00409105	0.00456969	0.00489161	0.00503405	0.0049932	0.00478347	0.00443415	0.00398435	0.00347709	0.00295361	0.00244876	0.00198803	0.00158648	0.00124938	0.00097402	0.000752456	0.000574437	0.000430302	0.00031353	0.000222778	0.000163245	0.000147165	0.000193187	0.000324461	0.000565364	0.000937088	0.00145265	0.00211219	0.00289964	0.00378177	0.00471036	0.00562752	0.00647363	0.00719664	0.00776079	0.00815308	0.00838575	0.008494	0.00852913	0.00854835	0.00860298	0.00872781	0.00893347	0.00920361
0.544643	0.544643	0.00151887	0.0020917	0.00270395	0.00330103	0.00382833	0.00423814	0.00449573	0.00458343	0.00450201	0.0042694	0.00391684	0.00348351	0.0030106	0.00253586	0.00208963	0.00169259	0.00135548	0.00108031	0.000862528	0.000693539	0.000563167	0.000461755	0.000381912	0.000319982	0.00027731	0.000261226	0.000285501	0.000369883	0.000538336	0.000815786	0.00122357	0.0017742	0.00246646	0.00328207	0.00418503	0.00512428	0.0060397	0.00687069	0.00756563	0.0080906	0.00843509	0.00861365	0.00866264	0.00863276	0.00857869	0.00854803	0.00857175	0.00865821
0.553571	0.553571	0.00142361	0.00195953	0.00252288	0.00306117	0.003523	0.00386496	0.0040574	0.00408806	0.00396293	0.00370416	0.00334572	0.00292744	0.00248905	0.00206489	0.00168054	0.00135147	0.00108361	0.00087536	0.00072017	0.000609018	0.00053231	0.000481082	0.00044772	0.000426585	0.000414918	0.000414143	0.000431367	0.000480529	0.000582497	0.000763465	0.00105139	0.0014707	0.00203619	0.00274734	0.00358463	0.00450897	0.00546507	0.00638835	0.00721442	0.0078893	0.00837824	0.00867124	0.00878393	0.00875368	0.00863152	0.00847181	0.00832153	0.00821179
0.5625	0.5625	0.00126021	0.00176434	0.00228697	0.00277635	0.00318297	0.00346656	0.0036017	0.00358112	0.0034159	0.00313275	0.00276881	0.00236524	0.0019608	0.00158685	0.00126433	0.00100339	0.000804911	0.000663465	0.000570441	0.000516623	0.000493589	0.000493944	0.000510838	0.000537477	0.000567355	0.000595609	0.000621412	0.000650761	0.00069866	0.000789601	0.000955539	0.00123115	0.001647	0.0022218	0.00295568	0.00382616	0.00478809	0.00577826	0.00672387	0.00755359	0.00820885	0.00865303	0.00887679	0.00889816	0.00875775	0.00850993	0.00821207	0.00791413
0.571429	0.571429	0.00103523	0.00150834	0.00199687	0.00244836	0.0028136	0.00305371	0.00314594	0.00308673	0.00289145	0.00259101	0.00222588	0.00183893	0.00146861	0.00114378	0.000881208	0.000685863	0.000553568	0.000474918	0.0004392	0.000437196	0.000462218	0.000509395	0.000573868	0.000648959	0.000725403	0.000792422	0.000840722	0.000866806	0.000877331	0.000891976	0.000943465	0.00107399	0.00132824	0.00174412	0.00234322	0.00312314	0.00405371	0.00507853	0.00612163	0.00709843	0.00792879	0.00854949	0.00892378	0.00904589	0.00894001	0.00865393	0.00824913	0.00778928
0.580357	0.580357	0.00077266	0.00120812	0.00166363	0.00208508	0.00242191	0.00263473	0.00270141	0.00262022	0.00240934	0.00210294	0.00174443	0.00137853	0.00104384	0.000767382	0.000562287	0.000428749	0.000357643	0.000335535	0.000349505	0.000390397	0.000453663	0.000537818	0.000641299	0.00075911	0.000880771	0.000990703	0.00107148	0.00110939	0.00110088	0.00105795	0.00101063	0.00100518	0.00109759	0.00134342	0.00178588	0.00244471	0.00330855	0.00433277	0.00544369	0.00654855	0.00754941	0.00835835	0.00891077	0.00917446	0.00915261	0.00888066	0.00841794	0.00783608
0.589286	0.589286	0.000513032	0.000895725	0.00131142	0.00170403	0.00202057	0.00221938	0.00227679	0.0021907	0.00198015	0.00168106	0.00133893	0.00100012	0.000703655	0.000475321	0.000325285	0.000249483	0.000234096	0.000261638	0.000316792	0.000390308	0.000479909	0.0005881	0.000717775	0.000867276	0.00102679	0.00117772	0.00129567	0.00135695	0.00134677	0.00126723	0.00114243	0.00101887	0.000960196	0.0010368	0.00131212	0.00182851	0.00259576	0.00358511	0.00473028	0.00593573	0.00709057	0.00808557	0.00882983	0.0092639	0.00936716	0.00915816	0.00868857	0.00803221
0.598214	0.598214	0.000308658	0.000616114	0.000976878	0.00133357	0.00163039	0.00182219	0.00188189	0.00180479	0.00160859	0.00132915	0.00101283	0.000707056	0.000451349	0.000270778	0.000173259	0.000151115	0.000186206	0.000257002	0.000345504	0.000441973	0.000546164	0.000664764	0.000805942	0.00097285	0.00115834	0.00134293	0.00149721	0.00158861	0.00159113	0.00149558	0.00131741	0.00109973	0.000909751	0.000828937	0.000938243	0.00130152	0.00195055	0.00287518	0.00402089	0.00529455	0.00657766	0.00774421	0.00868	0.00929943	0.009557	0.00945141	0.00902225	0.00834038
0.607143	0.607143	0.000215514	0.000421	0.000705174	0.00101092	0.00128023	0.00146396	0.0015303	0.00147005	0.00129745	0.00104636	0.000762505	0.000493568	0.000279453	0.000144943	9.6445e-05	0.000123425	0.000203925	0.000312468	0.000428031	0.000539776	0.000648866	0.000765861	0.0009045	0.00107381	0.00127109	0.00147829	0.00166331	0.00178663	0.00181197	0.00171847	0.00151111	0.0012264	0.000931111	0.0007135	0.000668331	0.000878504	0.00139714	0.00223403	0.00334956	0.00465769	0.00603751	0.00735139	0.00846594	0.00927199	0.00969975	0.00972668	0.00937724	0.00871503
0.616071	0.616071	0.000283513	0.000360414	0.000543198	0.000777363	0.00100411	0.00117073	0.00124008	0.0011971	0.00105078	0.000831127	0.000581701	0.000349491	0.000174518	8.1642e-05	7.65352e-05	0.000146691	0.000267012	0.000408311	0.000546251	0.000668145	0.000775611	0.000882273	0.00100713	0.00116555	0.00136063	0.00157783	0.00178487	0.0019377	0.0019915	0.00191432	0.00169976	0.00137538	0.00100385	0.000675921	0.000495899	0.000562303	0.000947627	0.00168156	0.00274135	0.00405167	0.00549408	0.00692451	0.00819521	0.00917703	0.00977786	0.00995402	0.00971308	0.00910826
0.625	0.625	0.000547175	0.000473691	0.000531457	0.000671389	0.000836037	0.000970335	0.00103204	0.000999546	0.0008753	0.000683883	0.000465265	0.000264762	0.000122169	6.2734e-05	9.22046e-05	0.000197119	0.00035013	0.000518801	0.000675342	0.00080448	0.000907136	0.000998771	0.00110274	0.00124054	0.00142178	0.00163707	0.00185628	0.00203341	0.0021174	0.00206659	0.00186327	0.00152452	0.00110599	0.000696938	0.000406833	0.000345779	0.000602726	0.00122601	0.00221048	0.00349412	0.00496506	0.00647774	0.00787505	0.00901219	0.00977768	0.0101079	0.00999317	0.00947412
0.633929	0.633929	0.00101869	0.000781832	0.000696363	0.000721505	0.000803702	0.000887375	0.000926121	0.000891845	0.000779714	0.000607745	0.000411096	0.000232488	0.000111115	7.28867e-05	0.000124451	0.000252529	0.000428636	0.000617832	0.000789002	0.000923707	0.001021	0.0010967	0.00117714	0.00128908	0.00144865	0.0016526	0.00187486	0.00206996	0.00218307	0.00216478	0.00198694	0.00165557	0.00121717	0.000756119	0.000382868	0.000214896	0.000354095	0.000865304	0.00176061	0.00299289	0.00446009	0.0060196	0.00750986	0.00877499	0.00968778	0.0101669	0.0101857	0.00977125
0.642857	0.642857	0.00168481	0.00128291	0.00104468	0.000940252	0.00092257	0.000937759	0.000936763	0.000885658	0.000772215	0.000607183	0.000419978	0.000249908	0.000135186	0.000102591	0.000160476	0.00029695	0.000483696	0.000684315	0.000864838	0.00100338	0.00109613	0.00115773	0.00121582	0.00130107	0.00143543	0.00162212	0.00184041	0.00204744	0.00218708	0.0022044	0.00206222	0.0017557	0.00132094	0.00083476	0.000404914	0.000152165	0.000187572	0.000589735	0.0013868	0.00254716	0.00398099	0.00555244	0.00710005	0.00846146	0.00949772	0.0101125	0.0102635	0.00996401
0.651786	0.651786	0.00250829	0.00195148	0.00156134	0.00132086	0.00119182	0.00112435	0.00106856	0.000985857	0.000857009	0.000685242	0.000493588	0.000317262	0.000193095	0.000148852	0.000195291	0.000323103	0.000505555	0.000706083	0.000888696	0.00102819	0.00111718	0.00116778	0.00120722	0.00126839	0.00137788	0.00154499	0.00175501	0.00196921	0.00213232	0.00218614	0.00208625	0.00181776	0.00140582	0.000917797	0.000455687	0.000139794	8.66028e-05	0.000385409	0.00107863	0.00215009	0.00352379	0.00507372	0.00664264	0.00806621	0.00919779	0.00992927	0.0102045	0.010023
0.660714	0.660714	0.00343334	0.00274214	0.00221115	0.00183734	0.00159316	0.00143478	0.00131345	0.00118735	0.00103102	0.000840302	0.000631492	0.000435151	0.000286298	0.000213653	0.000230903	0.000332375	0.000494325	0.000681476	0.000856946	0.000992729	0.00107762	0.00112019	0.00114566	0.00118736	0.00127504	0.00142321	0.00162318	0.00184137	0.00202506	0.00211486	0.00206101	0.00183974	0.00146539	0.000994627	0.000521313	0.00016204	3.51824e-05	0.000237579	0.000823768	0.00179225	0.0030818	0.0045787	0.00613351	0.00758408	0.00878017	0.00960523	0.00999145	0.00992571
0.669643	0.669643	0.00439416	0.00359638	0.00294394	0.002448	0.00209277	0.00184214	0.0016503	0.00147373	0.00128184	0.00106352	0.000828217	0.000601407	0.000415818	0.00030091	0.00027356	0.000332534	0.00045833	0.000618404	0.000776314	0.000902117	0.000980969	0.00101729	0.00103305	0.00106041	0.00113065	0.00126231	0.00145228	0.00167254	0.00187421	0.00199845	0.00199202	0.00182371	0.00149755	0.00105898	0.000591912	0.000206521	1.98768e-05	0.000133265	0.000610953	0.00146496	0.00264911	0.0040638	0.00557045	0.00701287	0.00824121	0.00913396	0.0096142	0.00965733
0.678571	0.678571	0.00532464	0.00445135	0.00370213	0.00310163	0.00264616	0.00230842	0.00204701	0.00181828	0.00158768	0.00133782	0.00107143	0.000808565	0.000579146	0.000412968	0.000330042	0.000334031	0.000410626	0.000531312	0.000661434	0.000770208	0.0008397	0.000870036	0.000879106	0.000896578	0.000953722	0.00107183	0.00125261	0.00147365	0.00169069	0.00184691	0.00188726	0.0017746	0.00150355	0.00110819	0.000661315	0.000264517	3.07465e-05	6.2792e-05	0.000432151	0.0011628	0.00222341	0.00352964	0.00495625	0.00635636	0.00758422	0.00851691	0.00907115	0.00921251
0.6875	0.6875	0.00616749	0.00524883	0.00442913	0.00374511	0.00320471	0.00278993	0.0024649	0.00218716	0.00191944	0.00163892	0.00134189	0.0010428	0.000768243	0.000547769	0.000404154	0.000346011	0.000364778	0.000436955	0.000530888	0.000616105	0.000672384	0.000695799	0.000699755	0.000710467	0.000757954	0.000864994	0.00103725	0.00125762	0.00148696	0.00167158	0.00175615	0.00169913	0.00148677	0.00114216	0.00072629	0.000330521	6.129e-05	2.01691e-05	0.000283345	0.000884918	0.00180762	0.00298298	0.00430088	0.0056266	0.00682186	0.00776573	0.00837155	0.00859708
0.696429	0.696429	0.00688118	0.00594267	0.00507695	0.00433075	0.0037226	0.00324368	0.00286426	0.00254418	0.0022446	0.00193819	0.0016153	0.00128472	0.000969265	0.000697528	0.000494421	0.000373162	0.000331048	0.000350169	0.000402805	0.000459846	0.000499682	0.000514843	0.000514217	0.000520002	0.000560016	0.000657453	0.000821038	0.0010386	0.00127631	0.00148449	0.00160885	0.0016049	0.00145186	0.00116241	0.000785589	0.000401359	0.000107703	2.51876e-06	0.000164172	0.000634809	0.00141002	0.00243707	0.00362212	0.00484479	0.0059772	0.00690359	0.0075369	0.00782939
0.705357	0.705357	0.00744362	0.00650361	0.00561168	0.00482226	0.0041629	0.0036333	0.00321003	0.00285599	0.00253183	0.00220671	0.00186564	0.00151189	0.00116412	0.000849281	0.000593595	0.000414214	0.000313975	0.000280698	0.00029115	0.000318397	0.000340295	0.000346456	0.000341494	0.000343358	0.000377032	0.000465287	0.000619126	0.000830835	0.001072	0.00129757	0.00145549	0.00149978	0.00140397	0.00117131	0.000839085	0.000475252	0.000167835	8.9332e-06	7.66911e-05	0.00041906	0.00104284	0.00191035	0.00294438	0.00404033	0.00508304	0.00596472	0.00660073	0.00694039
0.714286	0.714286	0.00785246	0.00692085	0.00601618	0.00519816	0.0045015	0.00393331	0.00347624	0.00309668	0.00275562	0.00241964	0.0020692	0.00170236	0.00133343	0.000987089	0.000689995	0.000462345	0.000311849	0.00023178	0.000203542	0.000202888	0.00020781	0.000205644	0.00019711	0.00019592	0.000223872	0.0003027	0.00044503	0.000647159	0.000886035	0.00112177	0.00130555	0.00139129	0.00134826	0.00117149	0.000887151	0.000551022	0.000240176	3.91764e-05	2.3744e-05	0.000245344	0.000720017	0.00142383	0.00229586	0.00324795	0.00417918	0.00499195	0.00560665	0.00597208
0.723214	0.723214	0.00812212	0.00720049	0.00628969	0.00545241	0.00472858	0.00413133	0.00364875	0.00325082	0.00289953	0.00255979	0.00220827	0.00183836	0.00146003	0.00109523	0.000770211	0.00050724	0.000318016	0.000200655	0.00014099	0.000117631	0.000109158	0.000101159	9.08884e-05	8.79904e-05	0.000110919	0.00017996	0.000308839	0.000497443	0.000727984	0.0009661	0.00116709	0.00128603	0.00128944	0.00116552	0.000930247	0.00062757	0.0003231	9.2579e-05	7.40056e-06	0.000120324	0.00045446	0.000997875	0.00170488	0.00250359	0.0033081	0.00403253	0.00460429	0.00497397
0.732143	0.732143	0.00827866	0.00736155	0.00644491	0.00559252	0.00484756	0.00422767	0.00372551	0.00331442	0.00295781	0.00261964	0.00227368	0.00190923	0.00153218	0.00116148	0.000822308	0.000538068	0.000323458	0.000180627	9.93421e-05	6.09548e-05	4.48335e-05	3.52066e-05	2.62509e-05	2.37792e-05	4.28891e-05	0.000102149	0.000215973	0.000387449	0.000603889	0.000836689	0.00104597	0.00118912	0.00123136	0.00115552	0.000968668	0.00070359	0.000414437	0.000167327	2.78126e-05	4.79327e-05	0.000255659	0.000648996	0.0011959	0.00183988	0.00250996	0.00313272	0.003644	0.00399805
0.741071	0.741071	0.00835354	0.00743054	0.0065035	0.00563578	0.00487211	0.00423312	0.00371495	0.0032939	0.0029349	0.00260158	0.00226558	0.00191282	0.0015455	0.00117955	0.000838631	0.000546456	0.000319781	0.000163893	7.18317e-05	2.73548e-05	1.06113e-05	4.69781e-06	1.03279e-06	1.84658e-06	1.89457e-05	6.90256e-05	0.000166858	0.000318369	0.00051575	0.000736248	0.000945328	0.0011037	0.00117657	0.00114293	0.00100234	0.000777435	0.000511326	0.000260184	8.26543e-05	2.83591e-05	0.000128047	0.000387485	0.000786319	0.00128199	0.00181767	0.00233236	0.00277106	0.00309291
0.75	0.75	0.00837734	0.00743574	0.00649087	0.00560466	0.00482205	0.00416529	0.00363289	0.00320346	0.00284339	0.00251636	0.00219255	0.00185523	0.00150341	0.0011502	0.000817449	0.00052862	0.000301691	0.000144226	5.18147e-05	1.01588e-05	2.87429e-08	3.48435e-06	9.42117e-06	1.67211e-05	3.40086e-05	7.60225e-05	0.000157633	0.000287265	0.000461715	0.00066405	0.000865424	0.00103061	0.00112603	0.00112821	0.00103063	0.000847044	0.000610246	0.000366572	0.000167131	5.78316e-05	7.03746e-05	0.000216181	0.000484485	0.000844823	0.00125319	0.00166034	0.00202043	0.00229819
0.758929	0.758929	0.00837453	0.00740206	0.00643125	0.00552218	0.00471909	0.00404466	0.00349875	0.00306161	0.00270081	0.0023803	0.00206929	0.00174904	0.00141598	0.00108065	0.000763108	0.000486142	0.000268324	0.000118751	3.48733e-05	3.83911e-06	6.79674e-06	2.47693e-05	4.42917e-05	6.11025e-05	8.07706e-05	0.000116047	0.000181698	0.000288328	0.000437041	0.000616584	0.000803965	0.000968598	0.00107904	0.00111064	0.00105222	0.00090989	0.000707129	0.000480851	0.00027441	0.0001291	7.6091e-05	0.000130571	0.000289299	0.000531941	0.000825669	0.00113184	0.00141324	0.00164026
0.767857	0.767857	0.00835989	0.00734723	0.0063439	0.00540817	0.00458305	0.0038909	0.00333207	0.00288774	0.00252633	0.00221207	0.00191357	0.00161063	0.0012976	0.000982862	0.000684783	0.000425308	0.000223158	8.83862e-05	1.97244e-05	5.30567e-06	2.63932e-05	6.29205e-05	9.91681e-05	0.0001279	0.000151754	0.000181491	0.000231609	0.000314608	0.000435584	0.000588754	0.000757017	0.000914794	0.00103353	0.00108849	0.00106505	0.000962988	0.000797494	0.000596701	0.000396281	0.000232373	0.000134488	0.000119991	0.000191309	0.00033632	0.00053163	0.000747824	0.000955396	0.0011301
0.776786	0.776786	0.00833676	0.0072797	0.00624071	0.00527666	0.0044293	0.00372022	0.00314967	0.0026992	0.00233774	0.00202969	0.00174328	0.00145721	0.00116423	0.000870993	0.000594345	0.000355378	0.000172728	5.70173e-05	7.8309e-06	1.39227e-05	5.64436e-05	0.000114173	0.000169205	0.000211456	0.000240734	0.000265803	0.000300746	0.000359694	0.000451417	0.000575357	0.000720243	0.000865739	0.000986759	0.00105934	0.00106656	0.00100302	0.000876637	0.000707505	0.000523872	0.000356442	0.000232251	0.000169565	0.000174887	0.00024259	0.000357069	0.000496719	0.000638725	0.000763586
0.785714	0.785714	0.00829746	0.0071983	0.00612534	0.00513477	0.00426731	0.00354375	0.00296395	0.00250946	0.00214941	0.00184828	0.00157397	0.00130435	0.00103094	0.000758949	0.000504008	0.000286439	0.000124723	2.98643e-05	2.05701e-06	3.04529e-05	9.59501e-05	0.000176138	0.000250976	0.000307619	0.000343094	0.000364123	0.000384204	0.000418813	0.000480072	0.000572372	0.000690161	0.000818491	0.000936195	0.00102084	0.00105417	0.00102664	0.000939911	0.000806741	0.000648308	0.000489763	0.000355069	0.000262376	0.000220947	0.000230189	0.000280842	0.000357842	0.000444083	0.000524189
0.794643	0.794643	0.00822551	0.00709359	0.00599398	0.00498288	0.00410052	0.00336714	0.00278222	0.00232721	0.00197126	0.00167882	0.00141746	0.00116437	0.000910034	0.000658514	0.000424435	0.000227513	8.61549e-05	1.17374e-05	5.02005e-06	5.55113e-05	0.000143852	0.000246484	0.0003413	0.000412748	0.000455059	0.000472787	0.000478598	0.000488967	0.000518983	0.000577664	0.000665019	0.00077158	0.000880485	0.000971499	0.00102591	0.00103103	0.00098315	0.000888416	0.000761302	0.000621361	0.000489015	0.00038146	0.000309614	0.000276688	0.000278564	0.000305668	0.000345803	0.000387214
0.803571	0.803571	0.00809937	0.00695065	0.00583722	0.00481593	0.00392715	0.00319102	0.00260694	0.00215637	0.00180852	0.00152773	0.00128126	0.00104559	0.000810284	0.000578388	0.000363687	0.000185467	6.22205e-05	5.85796e-06	1.78627e-05	8.82715e-05	0.000197652	0.000321476	0.000435713	0.000522159	0.00057218	0.000587939	0.000580896	0.000568045	0.00056694	0.000590803	0.000644961	0.000725458	0.000820077	0.000911426	0.0009812	0.00101451	0.00100322	0.000947556	0.000855673	0.000741522	0.000621576	0.00051133	0.000422378	0.00036067	0.000326212	0.000314087	0.000316427	0.000324805
0.8125	0.8125	0.00789734	0.00675297	0.00564313	0.00462574	0.00374188	0.00301222	0.00243657	0.00199675	0.00166219	0.00139722	0.0011687	0.000952394	0.000736849	0.000524088	0.000327101	0.000164861	5.61417e-05	1.36631e-05	3.99812e-05	0.000126063	0.000252821	0.000395147	0.000527372	0.000628774	0.000687774	0.000703836	0.000686696	0.000653213	0.000622709	0.000611999	0.000631339	0.000682198	0.000757282	0.000842658	0.000921306	0.000977156	0.000998604	0.000980731	0.000925832	0.000842298	0.000742293	0.000638908	0.000543486	0.000463719	0.000402822	0.000359835	0.000330815	0.000310575
0.821429	0.821429	0.00760297	0.00648694	0.00540084	0.0044038	0.00353809	0.00282549	0.00226688	0.00184499	0.0015298	0.0012858	0.00107945	0.000885624	0.000691669	0.000498369	0.000317784	0.000168554	6.98774e-05	3.56068e-05	6.98608e-05	0.000165157	0.00030344	0.000459676	0.000607089	0.000722738	0.000792105	0.00081163	0.000788703	0.000739199	0.000683273	0.000640469	0.000625331	0.000644464	0.000695633	0.000768912	0.000849454	0.000921085	0.000969819	0.000986519	0.000968202	0.000917866	0.000843099	0.00075393	0.000660545	0.00057138	0.000491951	0.000424577	0.000368905	0.000323021
0.830357	0.830357	0.00721022	0.00614642	0.00510448	0.00414458	0.00331043	0.00262555	0.00209259	0.00169582	0.00140634	0.00118903	0.00101	0.000843024	0.00067389	0.000501718	0.000337251	0.000198559	0.000105248	7.25605e-05	0.00010672	0.000202578	0.000344048	0.000507136	0.000664808	0.000792493	0.000872944	0.000899363	0.000876151	0.000817224	0.000742404	0.000672804	0.000626289	0.000614009	0.000638665	0.000694725	0.000770335	0.000850331	0.000919561	0.000965775	0.000981515	0.000964768	0.000918436	0.000848952	0.000764482	0.000673189	0.000581921	0.000495528	0.000416844	0.000347245
0.839286	0.839286	0.00672753	0.00573667	0.00475681	0.00384872	0.00305769	0.00240945	0.00190919	0.00154353	0.00128531	0.00110025	0.000954158	0.000819515	0.000680034	0.00053252	0.000385723	0.000256587	0.00016483	0.000127139	0.000152296	0.000238319	0.000372203	0.00053225	0.000692373	0.000827337	0.000917729	0.000953556	0.000935732	0.000875234	0.000790246	0.000702017	0.000630425	0.000590182	0.000588447	0.000624169	0.00068912	0.000770201	0.000852379	0.000921569	0.000966895	0.00098199	0.000965242	0.000919151	0.000849127	0.000762076	0.000665141	0.00056482	0.000466573	0.00037492
0.848214	0.848214	0.00617999	0.00527691	0.00437192	0.00352576	0.00278527	0.00217887	0.00171504	0.00138364	0.0011601	0.00101151	0.000903626	0.000807397	0.000703904	0.00058678	0.000461796	0.000343838	0.000252043	0.000204245	0.000211973	0.000277112	0.000390886	0.000535336	0.000686855	0.00082093	0.000916992	0.000962315	0.000954153	0.000899759	0.000814387	0.000717851	0.000630431	0.000569037	0.000544365	0.00055952	0.000610205	0.000686235	0.000773922	0.000858722	0.000927622	0.000970864	0.000982818	0.000962037	0.000910668	0.000833498	0.00073693	0.000628104	0.000514328	0.000402864
0.857143	0.857143	0.00560879	0.00480068	0.0039763	0.00319572	0.00250718	0.00194223	0.00151343	0.00121491	0.00102566	0.000914939	0.000848836	0.000796715	0.000736459	0.000657553	0.000561544	0.000459944	0.000370149	0.000310346	0.000294558	0.000328891	0.000409766	0.000524409	0.000653424	0.000774767	0.000868205	0.000919273	0.000921894	0.000879204	0.000802487	0.000708596	0.000616472	0.000543537	0.000502683	0.000500373	0.000536087	0.000603045	0.000689914	0.000783015	0.000868593	0.000934718	0.000972592	0.000977172	0.000947173	0.000884648	0.000794326	0.000682943	0.000558694	0.000430881
0.866071	0.866071	0.00506765	0.00435359	0.0036078	0.00288898	0.00224669	0.00171597	0.00131432	0.00104123	0.000880452	0.000804471	0.000780384	0.000776154	0.000766072	0.000734526	0.000677455	0.000601371	0.000520305	0.000451444	0.000410442	0.00040744	0.000444577	0.000515469	0.000606632	0.000700439	0.000778888	0.000827309	0.000837235	0.000807876	0.000745982	0.000664226	0.000578549	0.00050508	0.000457247	0.000443619	0.000466799	0.000523422	0.000605133	0.000700222	0.000795536	0.000878327	0.000937756	0.000965903	0.000958283	0.000913935	0.000835224	0.000727516	0.000598838	0.000459587
0.875	0.875	0.00461637	0.00398837	0.00331203	0.00264411	0.00203531	0.00152457	0.00113515	0.00087314	0.000728414	0.000677994	0.000691046	0.000734689	0.000779574	0.000804276	0.000797803	0.0007599	0.00069926	0.000630173	0.000568407	0.000527222	0.000514343	0.000530441	0.000569324	0.000619669	0.000667793	0.000700794	0.000709356	0.000689644	0.000643968	0.000580147	0.000509832	0.000446171	0.000401359	0.000384509	0.000400231	0.000448061	0.000522759	0.00061528	0.000714194	0.000807242	0.000882806	0.000931105	0.000945059	0.000920818	0.000858029	0.000759942	0.000633408	0.000488836
0.883929	0.883929	0.00431227	0.00375762	0.00313653	0.00250332	0.00190971	0.0013988	0.00100043	0.000728452	0.000580396	0.000539409	0.000578154	0.000663956	0.000764277	0.000851621	0.00090707	0.000921952	0.000897522	0.0008429	0.000771834	0.000699033	0.000636839	0.00059286	0.000568949	0.000561574	0.00056336	0.000565338	0.000559341	0.000540022	0.000506088	0.000460565	0.000410117	0.000363646	0.000330503	0.000318694	0.000333417	0.000376142	0.000444347	0.000531863	0.000629697	0.000727154	0.000813057	0.000876919	0.000909959	0.000905937	0.000861822	0.000778319	0.000660301	0.000517117
0.892857	0.892857	0.00420087	0.00370525	0.00312322	0.0025062	0.00190667	0.00137204	0.000939323	0.000631251	0.000454477	0.000400018	0.000445815	0.00056095	0.000710779	0.000862133	0.000987764	0.00106938	0.00109888	0.00107784	0.00101546	0.000925565	0.000823277	0.0007221	0.000631788	0.000557367	0.000499294	0.000454552	0.000418303	0.000385687	0.000353331	0.000320305	0.000288372	0.000261561	0.000245216	0.000244781	0.000264558	0.000306698	0.000370567	0.00045256	0.000546353	0.000643496	0.000734245	0.000808511	0.000856844	0.000871398	0.00084686	0.000781343	0.000677237	0.000541936
0.901786	0.901786	0.00430755	0.00385834	0.0033006	0.00268241	0.00205664	0.00147489	0.000981593	0.000609142	0.0003746	0.000278563	0.000306216	0.000430377	0.000616011	0.000825459	0.00102356	0.00118193	0.00128179	0.00131507	0.00128381	0.00119819	0.00107361	0.000927482	0.000776295	0.000633427	0.000507885	0.000404095	0.000322545	0.000261012	0.00021603	0.000184236	0.000163368	0.000152746	0.000153217	0.000166667	0.00019524	0.000240477	0.000302539	0.00037967	0.000467956	0.000561406	0.00065232	0.000731893	0.000790991	0.000821068	0.000815198	0.000769205	0.000682844	0.000560951
0.910714	0.910714	0.00463194	0.00422076	0.00367701	0.00304491	0.00237711	0.00172892	0.00115203	0.000688732	0.000367331	0.000199416	0.000179317	0.000285795	0.000485654	0.000738686	0.00100318	0.00124118	0.00142277	0.00152882	0.00155202	0.00149613	0.00137387	0.00120385	0.00100718	0.000804291	0.000612423	0.000444071	0.000306458	0.000201927	0.000129014	8.38798e-05	6.17748e-05	5.82474e-05	6.99296e-05	9.48218e-05	0.000132118	0.000181691	0.000243402	0.000316398	0.000398543	0.00048607	0.000573501	0.000653843	0.00071905	0.000760743	0.000771175	0.000744435	0.000677834	0.000573385
0.919643	0.919643	0.00514644	0.00477046	0.00423669	0.00358495	0.00286692	0.0021407	0.00146445	0.000889971	0.000456956	0.000188804	9.05049e-05	0.00014887	0.000335025	0.000608751	0.000924026	0.00123493	0.00150108	0.00169194	0.00178941	0.00178853	0.00169647	0.00152995	0.00131184	0.00106734	0.000820489	0.000591422	0.000394599	0.000238223	0.000124651	5.15895e-05	1.37069e-05	4.32462e-06	1.68634e-05	4.58455e-05	8.73604e-05	0.000139022	0.000199535	0.000268024	0.00034332	0.000423316	0.000504528	0.000581908	0.000648949	0.00069811	0.00072158	0.000712392	0.000665858	0.000581235
0.928571	0.928571	0.00579956	0.00546109	0.00493975	0.00427055	0.00350322	0.00269741	0.00191645	0.00122044	0.00065974	0.000269528	6.62495e-05	4.64002e-05	0.000187774	0.00045295	0.000794483	0.00116106	0.00150375	0.00178146	0.00196505	0.00203946	0.00200397	0.00187046	0.00166036	0.00140068	0.0011199	0.00084421	0.000594755	0.000385966	0.000225178	0.00011332	4.63874e-05	1.7308e-05	1.78151e-05	4.00042e-05	7.73736e-05	0.000125281	0.000180861	0.000242548	0.000309366	0.000380168	0.000452962	0.000524428	0.000589697	0.000642452	0.000675409	0.000681208	0.000653741	0.000589838
0.9375	0.9375	0.00652366	0.00622814	0.00572661	0.00504893	0.00424201	0.00336563	0.00248642	0.00167092	0.000978527	0.000455131	0.00012842	5.36675e-06	7.22247e-05	0.000296989	0.000633946	0.00102965	0.00142952	0.00178408	0.00205424	0.00221471	0.00225554	0.00218146	0.00200948	0.00176524	0.00147859	0.0011794	0.000893835	0.00064189	0.000436101	0.000281607	0.000177236	0.000117271	9.34745e-05	9.69784e-05	0.000119749	0.000155471	0.00019984	0.000250336	0.000305662	0.000365003	0.000427261	0.000490405	0.000551009	0.000604073	0.000643186	0.00066113	0.000650965	0.000607581
0.946429	0.946429	0.00724583	0.00699881	0.00652633	0.00585318	0.00502283	0.00409373	0.00313379	0.0022136	0.00139911	0.000744863	0.000288419	4.68925e-05	1.58245e-05	0.000170598	0.000470131	0.000862323	0.00129051	0.00170007	0.00204431	0.00228901	0.00241495	0.00241848	0.00230997	0.00211073	0.00184891	0.00155503	0.00125789	0.000981368	0.000742425	0.000550491	0.000408018	0.000311932	0.000255563	0.000230623	0.000228899	0.000243423	0.000269062	0.000302557	0.000342158	0.000386996	0.000436369	0.000489045	0.00054268	0.00059344	0.000635896	0.000663316	0.000668432	0.000644737
0.955357	0.955357	0.00789979	0.00770357	0.00726754	0.00661207	0.00577694	0.0048182	0.00380314	0.00280374	0.00188958	0.00112085	0.00054258	0.000180426	3.88183e-05	0.00010143	0.000333956	0.000688778	0.00111088	0.00154429	0.00193814	0.00225178	0.00245816	0.00254533	0.0025159	0.00238479	0.00217569	0.0019168	0.00163671	0.00136085	0.00110896	0.000893904	0.000721662	0.000592368	0.00050194	0.000443949	0.000411317	0.000397615	0.000397815	0.000408524	0.000427803	0.000454697	0.000488638	0.000528816	0.000573592	0.000620031	0.000663613	0.000698251	0.000716721	0.000711625
0.964286	0.964286	0.00843634	0.00828732	0.00788993	0.00726127	0.00643788	0.00547297	0.00443172	0.00338511	0.00240322	0.00154854	0.000870176	0.000399664	0.000148609	0.000108559	0.000252967	0.000540963	0.000922463	0.00134397	0.00175438	0.00211007	0.00237875	0.00254166	0.00259391	0.0025431	0.00240655	0.00220773	0.00197231	0.00172465	0.00148508	0.00126829	0.00108286	0.000931858	0.000814079	0.000725668	0.000661655	0.000617195	0.000588356	0.000572426	0.00056784	0.000573855	0.000590079	0.000615976	0.000650358	0.000690936	0.000733949	0.000773982	0.000804098	0.000816445
0.973214	0.973214	0.00883008	0.00871768	0.00835372	0.00775375	0.00695228	0.006	0.00495928	0.00389836	0.00288507	0.00198075	0.00123493	0.000681474	0.000336328	0.000197167	0.00024479	0.000446085	0.00075819	0.00113337	0.00152406	0.00188753	0.00218968	0.00240752	0.00253018	0.00255832	0.00250228	0.00237921	0.00220976	0.00201491	0.00181328	0.00161936	0.0014428	0.00128858	0.0011579	0.00104947	0.000960822	0.00088932	0.000832889	0.000790266	0.00076094	0.000744886	0.000742201	0.000752729	0.00077569	0.00080931	0.000850467	0.0008944	0.00093462	0.000963181
0.982143	0.982143	0.00908109	0.00898858	0.00864523	0.00806716	0.00728865	0.00635907	0.00533828	0.00429094	0.00328078	0.00236505	0.00159016	0.000988486	0.000576748	0.000355888	0.000312291	0.000420175	0.000644849	0.000946512	0.00128424	0.0016198	0.00192089	0.00216357	0.00233347	0.00242593	0.00244483	0.00240069	0.00230802	0.00218275	0.00203988	0.00189177	0.00174733	0.00161197	0.00148821	0.00137663	0.00127694	0.00118878	0.00111222	0.00104793	0.000996993	0.000960648	0.000939925	0.000935363	0.000946751	0.000972881	0.00101126	0.00105781	0.00110661	0.00114994
0.991071	0.991071	0.0092111	0.00911845	0.00877725	0.0082064	0.00744219	0.00653461	0.00554223	0.00452654	0.00354633	0.00265293	0.00188675	0.00127516	0.000831934	0.00055776	0.000441802	0.000463846	0.000596858	0.000809742	0.00107013	0.00134702	0.00161317	0.00184694	0.00203351	0.00216524	0.00224124	0.00226615	0.00224839	0.00219818	0.00212574	0.00203985	0.0019471	0.00185175	0.00175621	0.00166176	0.0015694	0.00148043	0.00139682	0.00132115	0.00125635	0.00120524	0.00117021	0.00115287	0.00115389	0.00117283	0.00120797	0.00125601	0.00131179	0.00136806
1	1	0.00925516	0.0091432	0.00878388	0.00820078	0.00743447	0.00653789	0.00557044	0.00459181	0.0036564	0.00280902	0.00208239	0.00149627	0.00105813	0.000764891	0.000605137	0.000561482	0.00061275	0.000735874	0.000907506	0.0011054	0.00130961	0.00150359	0.00167488	0.0018156	0.00192233	0.00199556	0.00203863	0.0020565	0.00205444	0.002037	0.00200744	0.00196766	0.00191859	0.00186084	0.00179544	0.0017243	0.00165045	0.00157788	0.00151107	0.00145447	0.00141199	0.00138661	0.0013802	0.0013934	0.00142548	0.00147414	0.00153516	0.00160214
[truncated: 177 more columns]
