# Supplementary material for: Evolving scattering networks for engineering disorder
Source: Nat Comput Sci. 2023 Feb 13;3(2):128–38. doi: 10.1038/s43588-022-00395-x (PMC10766560; doi:10.1038/s43588-022-00395-x)
Supplement: Supplementary file 6 — Plot data for Fig. 2. [file 43588_2022_395_MOESM6_ESM.zip › Data_Set_Fig_2/data_Fig2ef_0300.txt]

kx_data_Fig2ef	ky_data_Fig2ef	SS_k_data_Fig2ef_1	SS_k_data_Fig2ef_2	SS_k_data_Fig2ef_3	SS_k_data_Fig2ef_4	SS_k_data_Fig2ef_5	SS_k_data_Fig2ef_6	SS_k_data_Fig2ef_7	SS_k_data_Fig2ef_8	SS_k_data_Fig2ef_9	SS_k_data_Fig2ef_10	SS_k_data_Fig2ef_11	SS_k_data_Fig2ef_12	SS_k_data_Fig2ef_13	SS_k_data_Fig2ef_14	SS_k_data_Fig2ef_15	SS_k_data_Fig2ef_16	SS_k_data_Fig2ef_17	SS_k_data_Fig2ef_18	SS_k_data_Fig2ef_19	SS_k_data_Fig2ef_20	SS_k_data_Fig2ef_21	SS_k_data_Fig2ef_22	SS_k_data_Fig2ef_23	SS_k_data_Fig2ef_24	SS_k_data_Fig2ef_25	SS_k_data_Fig2ef_26	SS_k_data_Fig2ef_27	SS_k_data_Fig2ef_28	SS_k_data_Fig2ef_29	SS_k_data_Fig2ef_30	SS_k_data_Fig2ef_31	SS_k_data_Fig2ef_32	SS_k_data_Fig2ef_33	SS_k_data_Fig2ef_34	SS_k_data_Fig2ef_35	SS_k_data_Fig2ef_36	SS_k_data_Fig2ef_37	SS_k_data_Fig2ef_38	SS_k_data_Fig2ef_39	SS_k_data_Fig2ef_40	SS_k_data_Fig2ef_41	SS_k_data_Fig2ef_42	SS_k_data_Fig2ef_43	SS_k_data_Fig2ef_44	SS_k_data_Fig2ef_45	SS_k_data_Fig2ef_46	SS_k_data_Fig2ef_47	SS_k_data_Fig2ef_48
-1	-1	0.00146020234649278	0.00105684634003299	0.000906699731187723	0.000962559229416724	0.00106865574678341	0.00105982585782428	0.000871468144929012	0.000592222941470114	0.000423934666215427	0.000568763675135111	0.00110712952308843	0.00193586935134283	0.00280117770917175	0.00340787914550808	0.0035471661984197	0.00318017920922456	0.00244333301748189	0.00158284706413632	0.000856252176480943	0.00044461865861397	0.000404385632765027	0.000665874575991503	0.00106957309250964	0.00142488306582876	0.00157504374615709	0.00145123180873618	0.00109844004778878	0.000660524898664482	0.000325405834587711	0.000250165602448916	0.000499034539895289	0.0010243432593677	0.00169985456844606	0.00238794749633365	0.00300373647371279	0.00354222019328727	0.00405732800537501	0.00460983360759992	0.00521702496779109	0.00583197145358623	0.00635956391909573	0.00669503735996185	0.00676177374074841	0.0065317973854844	0.00602654167628569	0.00530574697025875	0.00445296537040031	0.00356046927494877
-0.991071428571429	-0.991071428571429	0.00148060902583322	0.00144073625278302	0.00155005832016619	0.00169040230595705	0.00170071501718891	0.00147563759421344	0.00104627021411455	0.000589786977370437	0.000353128788709879	0.000526714562979465	0.00113582091258974	0.00201004481948357	0.00284914439221511	0.00335177419918278	0.00334227054955365	0.00283595813275592	0.00201907766205406	0.00116243870238253	0.000514490835499188	0.000219243706542706	0.000283955351578531	0.000596669616023214	0.000977672777112583	0.00124478755344044	0.0012747222858644	0.00104523509076941	0.000644927962238319	0.000243426987348821	2.78600904307289e-05	0.00012832057078222	0.000565203788899781	0.00124527648719389	0.00201056531019637	0.00271599348172958	0.00329514869848497	0.00377985983945606	0.00426551695233482	0.00484446623143402	0.00554586420572229	0.00631318880835619	0.00702641344487474	0.00755104193227627	0.00778570478641162	0.00768758104042495	0.00727205447845371	0.00659667969529871	0.00574203972587631	0.00479571627768157
-0.982142857142857	-0.982142857142857	0.0019144334298922	0.00222103251762126	0.00252946654124977	0.00268036732040387	0.0025344533387926	0.00205815878822931	0.00136993110439501	0.000711293999188025	0.000346711136894529	0.000438587142927366	0.000962207480000528	0.00170735342867805	0.00236819146264991	0.00267683120986397	0.00251498795627637	0.00195298977997094	0.00120512213396946	0.000530979079315435	0.000132489716492295	8.88834110855945e-05	0.000346755035255536	0.000756751890641606	0.00113477706917863	0.00132543966852307	0.00125176555583388	0.000940581357295175	0.000516190312472155	0.000160208470103001	4.6337729021948e-05	0.00027256198593538	0.000820629397177381	0.00156510023873368	0.00233168903562531	0.0029782163063721	0.00345734228545178	0.0038286206360878	0.00421476728507772	0.00472745539732296	0.00540319057169828	0.00618133420876076	0.00693065457641559	0.00750461193119934	0.00779431962213431	0.00775599830046002	0.00740840663631963	0.006811589700952	0.00604252858131893	0.00517708983051883
-0.973214285714286	-0.973214285714286	0.00265906603402261	0.00320543896709707	0.00360347255013281	0.00368788946797335	0.00336075828180221	0.00265612461109588	0.00175381371648966	0.000923451704356798	0.000416713272668586	0.000357452901678519	0.000685597452133567	0.0011855791942563	0.00158670281321926	0.00168569044150317	0.00143173944031818	0.000936426771238876	0.000410727071571703	6.60830667478243e-05	2.80172310013429e-05	0.000296688065753773	0.000761294230386961	0.00125152827811116	0.00160020513181362	0.00169599893570228	0.00151524793040201	0.00112887937442107	0.000683193860481397	0.000356071390291709	0.000297504923842647	0.000573608254198518	0.00113863292393786	0.0018523215809584	0.00253990626691062	0.0030689954602194	0.00340584831859952	0.00362219989812823	0.00384952030054447	0.00420571808354876	0.00473308565257616	0.00537785067845215	0.0060170887546878	0.00651357850200567	0.00676805120137867	0.00674557493829959	0.00647101720448962	0.00600477639177021	0.00541533774453309	0.00475993906237549
-0.964285714285714	-0.964285714285714	0.00336116775941078	0.00398868388184869	0.00436520734860858	0.00434772901888305	0.00388340165998757	0.00305182209808201	0.002055170545467	0.00115078419205551	0.000551639498536782	0.000341011644939795	0.000444407328079093	0.000674320527225246	0.00082588577785704	0.000775218872832109	0.000532103446272938	0.00022429932497315	2.67884270525283e-05	7.52443710578115e-05	0.000405819760130018	0.000944478408500295	0.00154213660360511	0.00203269325606488	0.00228779187808691	0.00225176313016054	0.00195275284153497	0.00149320949940245	0.00102356130344213	0.00070219944781637	0.000648149603513268	0.000899846818274257	0.00139795018707221	0.00200508357880632	0.00255973258936573	0.00294283875852531	0.00312584542721233	0.00317600539246286	0.0032162698153296	0.0033609648620485	0.00366052902395706	0.00408183227046594	0.00452976624021208	0.00489395912334856	0.00509423840825019	0.00510403340027763	0.00494635564632167	0.00467148450321253	0.00433108522025445	0.00395979865690375
-0.955357142857143	-0.955357142857143	0.00361858616587814	0.00416996702746895	0.00445129780447417	0.00435454674812826	0.00385897889144675	0.00305614156717791	0.00212910791763622	0.00128891222214813	0.000694697558376656	0.000395713431007074	0.000324611886738925	0.000345749432702678	0.000333251663688306	0.000237955095631748	0.000109133004424541	6.21279639959773e-05	0.000211917563837667	0.000608875075477483	0.00120848381055526	0.00188608415662328	0.00248428801146719	0.00286772914868424	0.00296235830455465	0.00276946972527156	0.00235783254291156	0.00184299506804473	0.00136064890635224	0.00103659013475915	0.000955381212917405	0.00113433490319188	0.0015140486777057	0.00197495030993736	0.00237902698381917	0.0026220063461568	0.00267284992872931	0.00258132377170231	0.00244980457404195	0.00238380256445149	0.00244606762639262	0.00263559374501671	0.00289807629310503	0.00315776774179045	0.00335181853831578	0.00345084230445179	0.00345991384516109	0.00340487457917951	0.00331377716485598	0.00320184187430526
-0.946428571428571	-0.946428571428571	0.00324717223274615	0.00360812949378535	0.00376686181504783	0.00364763253252681	0.00323972591925186	0.00261371675272303	0.00190221212365421	0.00125105654946098	0.000763794528047445	0.000467468904816541	0.000317461028631502	0.000238099108705382	0.000175958868354707	0.00013577391926406	0.000178961400568671	0.000386119792706303	0.000804973872393301	0.00141259933508302	0.00211175336151128	0.00276195126675655	0.00322824947162202	0.00342423763950724	0.00333253143199829	0.00300002050666378	0.00251688900519276	0.00199172039551756	0.00153027566260625	0.00121857734722238	0.0011079037702311	0.00120204791979124	0.00145222768743554	0.00176666265566919	0.00203695496383983	0.00217422267592142	0.00214054559222961	0.00196130694143681	0.0017123938552181	0.00148836820208122	0.00136654926958357	0.00138256612281241	0.00152566446392234	0.00175180214573172	0.00200526164722358	0.00223828669061575	0.00242208358892468	0.00254785011582914	0.00262020376812938	0.00264674884499265
-0.9375	-0.9375	0.00243750724285597	0.00254790862150916	0.00257931363122999	0.00247820942480595	0.00222482838159686	0.00184880292340162	0.00141965653744742	0.00101714876963607	0.000698200765476321	0.000479125954232192	0.000342711035532887	0.000264666736724304	0.000242135635827775	0.00030554819770484	0.000505104898823743	0.00087855258691362	0.00141848003064739	0.00205825031537222	0.00268558972015094	0.00317794592190972	0.00344272553426945	0.00344432353528102	0.00320822691932407	0.00280467294907182	0.00232307994943505	0.00184946143199445	0.00145325298384259	0.00118237560353295	0.00106119485083859	0.00108743055381225	0.00122897100296294	0.00142557503694817	0.00160015864276657	0.00167958781882214	0.00161870062885937	0.00141776094601144	0.00112512283962412	0.000822863467257348	0.000600355031418569	0.000525599242990324	0.00062461708934395	0.000875574904637469	0.00121861300684288	0.00157688017797394	0.00188079944119223	0.00208693057738515	0.00218504541948986	0.00219163119086542
-0.928571428571428	-0.928571428571428	0.00168786520116103	0.00152344593065388	0.00140873275500014	0.00130577268506446	0.00117961670983488	0.00101789274400427	0.00083363744980114	0.000653279434205811	0.000500303487099017	0.000386281735487201	0.000314459987117689	0.000291602328564245	0.000337665628371874	0.000484021062103036	0.000758485079671877	0.00116444577580975	0.00166615557214433	0.00218986057447752	0.00264232819094034	0.00293928970209258	0.00303139493001843	0.00291690851149101	0.00263721581443038	0.00225924353027869	0.00185392782871987	0.00147974626904022	0.00117587479824498	0.000963689391782142	0.000851395225081979	0.000836420973254764	0.000903511069378717	0.00102096410752999	0.0011403743845456	0.00120460491392737	0.00116455722624104	0.000999636276301763	0.000732762668515586	0.000430999086277415	0.000187994829742523	9.25782589377482e-05	0.000195119922508367	0.000485862779043001	0.000895400970420764	0.00131825070819202	0.00165017682296329	0.00182362682216785	0.00182653634663307	0.00169760889778702
-0.919642857142857	-0.919642857142857	0.00153730743223185	0.00108178305123977	0.000767439659633026	0.000575314690073602	0.000463957801029252	0.000393263206177194	0.000337864335632208	0.000288264534889955	0.000245156508626403	0.000214200679830637	0.000204969468472779	0.000232436186993289	0.000316491509446796	0.000476339363341211	0.000720795761177439	0.00103919881184391	0.00139823608495311	0.00174726844775635	0.00203060104068093	0.00220209514263614	0.0022369090735191	0.00213675363012932	0.00192763223110102	0.00165145775452406	0.00135462328070519	0.0010773457749203	0.000847168541410559	0.000678201256504703	0.000574867309504744	0.000536430469765985	0.00055815597017211	0.000627550129708387	0.000718631008968908	0.000790641895317855	0.000796944850007246	0.000704219307434523	0.000514259844694267	0.000275696561765487	7.51137169584257e-05	6.57251558110516e-06	0.000130808763349576	0.000443195810925425	0.000867587580168256	0.00128146899680321	0.00156234619549457	0.00163446058718241	0.00149473979359077	0.00120744099184985
-0.910714285714286	-0.910714285714286	0.00224930483627067	0.00148234265940406	0.000895786050833191	0.000501209342605763	0.000266654709193977	0.000142863802346272	8.42131967338557e-05	5.88710280842779e-05	4.98289961630685e-05	5.1681243398481e-05	6.69536528820924e-05	0.000103016207344607	0.000168975434766654	0.000272294951525346	0.000415965634260962	0.000597174230205545	0.000807305926695094	0.00103205705952875	0.00125086698512821	0.00143673051874577	0.00155892632233622	0.00159033307976254	0.00151769229035911	0.00134972108605208	0.00111748771966207	0.00086518932010289	0.000635350903584596	0.000456291320825899	0.00033829733634008	0.000278894691143902	0.000271226989464403	0.000307838211184803	0.000376810363612887	0.000454936208729774	0.000507209079076695	0.000498931213766039	0.000417240316333445	0.000289289370288718	0.000182247599282989	0.000178795386800235	0.000336636008063684	0.000652457010589039	0.00105143084314443	0.00141116322374217	0.00161057905128696	0.00158038841773087	0.00133070328391612	0.000943554649887219
-0.901785714285714	-0.901785714285714	0.00363263294498133	0.00254728058020984	0.00164552272867798	0.0009792472356696	0.000536737871381985	0.000270460196207354	0.000124234636718537	5.05429324059188e-05	1.66810165357953e-05	3.52357015375659e-06	1.52502513494057e-06	7.04076743252413e-06	2.04068431491193e-05	4.62029190631747e-05	9.50213390916241e-05	0.000184414385656012	0.000335568818607289	0.000563580158378135	0.000863548564794105	0.00119980654841769	0.00150724217559647	0.00170905085878216	0.00174578464408033	0.00160200996288328	0.00131564566792041	0.000963348510693546	0.000628790774408033	0.000370770587986153	0.000207849523268212	0.000125438563087463	9.70954093250172e-05	0.00010392150717361	0.000139660516784283	0.000201394374239294	0.000277338710462788	0.00034535728326327	0.000386679115276636	0.00040568659311693	0.000439054323597243	0.000542461546070998	0.000758049982524145	0.0010806361862126	0.00144470414188479	0.00174371682254634	0.00187443362217337	0.00178364073833831	0.00149271725978821	0.00108787379485024
-0.892857142857143	-0.892857142857143	0.00511023907318472	0.00375096363961387	0.0025748731915806	0.00167037899012116	0.00104157872857387	0.000640039816432408	0.000399526003202071	0.000260172674718063	0.000178555436804298	0.000127475225497262	9.16001537932298e-05	6.37527051049886e-05	4.41721805137818e-05	4.27899471686437e-05	8.22870273168697e-05	0.000197585960606615	0.0004270384846208	0.000793904954592551	0.00128363621409986	0.0018291864089296	0.002317410084779	0.00262126440338893	0.00264792391211301	0.00238061230008342	0.0018910600761778	0.00131287232353197	0.000787154143722337	0.00040779704844484	0.000194273564989442	0.000103628110476973	7.04947488761147e-05	4.89190140545406e-05	3.18561477438291e-05	4.12654971842061e-05	0.000101583874330377	0.000218505234939487	0.000377921653925033	0.00056273279585677	0.000771053186625238	0.00101852650339181	0.00132029374252566	0.00166488216535536	0.0020003296630155	0.00224605925911926	0.0023269533505152	0.00221065687663006	0.00192603402246436	0.0015519116380571
-0.883928571428571	-0.883928571428571	0.00600444995116041	0.00449820682737406	0.0031956894592888	0.00219869212525988	0.00150685748946373	0.00105882961029073	0.000776641041986851	0.000595425753253065	0.000473955709440004	0.000391698299629366	0.000341249350569322	0.000322712470070835	0.000342570508036445	0.000416169321703642	0.000570370734653377	0.000841201959489424	0.00126173441574155	0.00183979629428831	0.00253308103374549	0.00323641557308425	0.0037959388620224	0.00405412388142196	0.00391161648897018	0.00337724000924342	0.00257732091884272	0.00171322118310351	0.000983389211918446	0.000507277196680423	0.000289271246751442	0.000239406193220516	0.000236290422802383	0.000195328124337175	0.000105450197185115	1.92056995429708e-05	9.65257361890792e-06	0.000124760893763382	0.000366245405600389	0.000699618633141372	0.00108090606127107	0.00147735189165171	0.00186850103072154	0.00223178792316188	0.00252929072448254	0.00271067499859625	0.00273370257262761	0.00258897364064639	0.00231100801001964	0.00196655960415978
-0.875	-0.875	0.00588290132252948	0.00443372677203052	0.00322826443990741	0.00234452684854391	0.00175167567308375	0.00136569881437826	0.00110284303640629	0.000909714690681783	0.000767366682868583	0.000679690216158047	0.000659128570777119	0.000717898773227129	0.000866403327832914	0.00111617602903508	0.00148280739078284	0.00198374841446139	0.0026269576643853	0.00339062664012479	0.00420177928669651	0.00492850978962015	0.0054004322606933	0.00546046798435752	0.00503187650682114	0.00416865082247318	0.0030574908924894	0.00195992676715936	0.0011149006193742	0.000646855673832491	0.000525574945228737	0.000598502738901838	0.000677724388597839	0.000634830398348642	0.000454857939447257	0.000226078844791339	7.92559353663591e-05	0.000115566843238444	0.000362557743534337	0.000775025293919637	0.00126924481169231	0.00176287975053535	0.00219720439942211	0.00253641652839091	0.00275597921370851	0.00283628040024263	0.00276857238781937	0.0025665256018138	0.00227030448124922	0.00193557689385908
-0.866071428571429	-0.866071428571429	0.00477593659152006	0.00361179174456642	0.00272250300960113	0.00212641476879236	0.00174630750324337	0.00148018779454955	0.00125746825779891	0.00105974929658308	0.000909618095253534	0.000845440074038618	0.000899954256909279	0.00109094038461482	0.00142242608704897	0.00189038937404832	0.0024872247275262	0.00320105810232985	0.00400770165406391	0.0048560172374107	0.00565313187498711	0.00626202466344923	0.00652444770794946	0.00631204231460373	0.00559007885521143	0.00446218331771749	0.00316390969436477	0.00199376077439619	0.00120391078441361	0.00090004123730693	0.00100173275132951	0.00128699692830873	0.00150081309797019	0.00147317513282423	0.00118782013721626	0.00077116708437751	0.000414795365138768	0.00027798038354524	0.000421111153742965	0.000796737495811388	0.00129005106665021	0.00177675007936683	0.00216552471609212	0.00241059476753971	0.00250141660084982	0.00244718284357708	0.00226892953006512	0.00199941529240855	0.00168217756697739	0.00136284467043848
-0.857142857142857	-0.857142857142857	0.0031506368859835	0.00244014962566621	0.00198928575645786	0.00174014556957722	0.00157615933095668	0.00140098848887191	0.00118522980884298	0.000966030694440668	0.000813912597198308	0.000794317702657498	0.000944959685839232	0.0012736030419406	0.0017677575550088	0.00240493919761356	0.00315717461958449	0.0039892813016737	0.00485278417641014	0.00567751411589977	0.00636482509974058	0.00679054748629287	0.00682745318441237	0.00639010058213521	0.00548925669709215	0.00426759216686021	0.00298633483700532	0.00195145001262567	0.00140110557759527	0.00140456802417851	0.00182618869727077	0.00238004234276328	0.0027543222522924	0.00274630580657424	0.0023419418907113	0.00170375163828341	0.00107954104536935	0.000683847317656263	0.000612245984929769	0.000823714899673146	0.00118602158623216	0.00154843847523213	0.00180079750301835	0.00189608919955143	0.00183972840402016	0.00166491448682225	0.00141281001644696	0.0011240692123646	0.000836595770116465	0.00058191255216462
-0.848214285714286	-0.848214285714286	0.0016637889166803	0.00144277270169612	0.00139832223802307	0.0014101947961392	0.00135433631683637	0.00117565492838001	0.000910378843541099	0.000655394135924668	0.000513229129247978	0.0005489039849868	0.000778530977728695	0.00118490820302904	0.00174035622761659	0.00241916156245946	0.00319503158021429	0.00403058102899542	0.00486830386813245	0.00562766157056389	0.00620849331383561	0.00650179991921595	0.00641218198677066	0.00589428905675116	0.00499479512909517	0.00387754134741806	0.00280536661196532	0.00206721465631583	0.00186964441848508	0.00224032533865953	0.00299665981014565	0.00380637622841529	0.00432018729947076	0.00431597863777856	0.00378475727155606	0.00291793074643071	0.00200704276486412	0.00131093556235465	0.000956811436304572	0.00091658792823754	0.00105592006498243	0.00121732078139384	0.00128991438312724	0.00123677899410981	0.0010805935111629	0.000869663710890114	0.000648923273687097	0.000447919095647475	0.000282595427065046	0.000160794843744653
-0.839285714285714	-0.839285714285714	0.000835735181084817	0.000984106611584448	0.00117044071391227	0.00125423441999138	0.00114946358908826	0.000873868681399609	0.00053509644393859	0.000268441320541021	0.000169595806788275	0.000262965851778159	0.000517287184647544	0.000888078683598224	0.00135295852066265	0.00191723472561989	0.00259151956033564	0.00336138689600233	0.00417001946439706	0.00492188909661561	0.00550182635837281	0.00579988194242431	0.00573768743047111	0.0052970521776037	0.00454776739771734	0.00366064392280073	0.00288529417778384	0.00248178700164163	0.0026211730470789	0.00329716618770699	0.00429915736626708	0.00527394269269257	0.00585876388678454	0.00582691797452266	0.00517563141176722	0.00411352139454319	0.00295700409177348	0.00199125374045832	0.00136524582974941	0.00106575841549022	0.000968994926033394	0.000929113142498204	0.000851776745115805	0.000719918651364929	0.00057205928956625	0.000458928591016939	0.000408703553197833	0.000417153033476197	0.000459583125070437	0.000510072804253337
-0.830357142857143	-0.830357142857143	0.0008217253215791	0.00110814453939154	0.00128325166910332	0.0012410114681502	0.000973230982230594	0.000581156904762635	0.000221963196162997	2.39061799620193e-05	2.4638954655166e-05	0.000170259083840006	0.000371028487880779	0.000572933372752878	0.000796960983596564	0.00112288801016006	0.00163201470317603	0.00234737857124305	0.00320647835824252	0.00407704605330053	0.0048008985618105	0.00524143840061814	0.00531889626013579	0.00503161473801232	0.00446717395278263	0.00380033093668964	0.00326557465193852	0.00309481316346873	0.00343006211720158	0.0042458613292814	0.00532637219028531	0.00632412893821198	0.00688656877276225	0.0067960252171038	0.00605537080320474	0.00487632749575562	0.00357793329157625	0.00244927346558066	0.00164589755989398	0.0011654762630712	0.000901379794314164	0.000731959570277512	0.000591334371699122	0.000487691464022389	0.000471141719475919	0.000581455631946289	0.000811304886490215	0.00110415328159796	0.00138184188595587	0.0015811203837578
-0.821428571428571	-0.821428571428571	0.0013914513581389	0.00156785457673495	0.0015305642995295	0.00125368613234507	0.000822868531342199	0.000403816577926927	0.000156648965861552	0.000146181917748695	0.000306583262970457	0.000486673285432732	0.000550237319825811	0.000469287272952721	0.000352022999297123	0.000388372633643419	0.000746494410382295	0.00148063275867108	0.00249902204918056	0.00360154382036694	0.00455846844629394	0.00518746467486052	0.00539977314839629	0.00521196358608991	0.00473596694795016	0.00415781085898522	0.0037030535613297	0.00358138798269958	0.0039142248359665	0.00467046357010093	0.00564814748135502	0.00652751125033193	0.00698563724567285	0.00682488396627099	0.00605238566547821	0.00486925140086275	0.00357530050089917	0.00244030964786065	0.00160834419235797	0.0010788583702615	0.000762047243449421	0.000565291823233266	0.000456116348915757	0.000468814769250972	0.000660178362771236	0.00104969209123704	0.00158435185126286	0.00214852601118613	0.00261035891401007	0.00287650731890908
-0.8125	-0.8125	0.00210446038580014	0.00200571784734961	0.00168036333121511	0.00120155638395718	0.000733094920995248	0.000460696255183825	0.000490969401148482	0.000777821845089433	0.00113004374624974	0.00130839414915588	0.00116336824719793	0.000734309911475821	0.0002488480033935	1.87496718605904e-05	0.000288285538978866	0.00111658138808558	0.00235208577909938	0.00370281159125703	0.00485617409277306	0.00558604867230723	0.00580599036025894	0.00556566722624777	0.00501459338084044	0.00435870839992193	0.00381854589114171	0.00358297034236623	0.00375504252097266	0.00430412628672951	0.00505319369985362	0.00572456623149521	0.00603873021390486	0.00582635938790643	0.00509803969838548	0.00403363895027783	0.00289594888927827	0.00191534029732277	0.00120703732797858	0.000760762874679475	0.000498056230413491	0.000353681445361157	0.000327792265289465	0.000478963403175992	0.000867954054259188	0.0014924273421857	0.00225609105653542	0.00299238777718475	0.00352950993390227	0.00376079883208445
-0.803571428571429	-0.803571428571429	0.00256361167048665	0.00216461756320645	0.00162292257084149	0.00109705928469184	0.000787437761400174	0.000845680670664064	0.00127884018943199	0.0019092017830276	0.00243115199072038	0.00255277803364143	0.00215376978585318	0.00137113859686518	0.000557611529242529	0.000127027697942612	0.000364795348020411	0.00130032733190946	0.00270168533832277	0.00418464622653204	0.00537121544760303	0.00601829496295959	0.0060680571452994	0.00562172524319587	0.00487413833084814	0.00404942092606694	0.0033555997488152	0.00295185009329042	0.00291638681671956	0.00321727986646032	0.00370601542418145	0.00415463287484885	0.00433578669937356	0.00411472649471342	0.00350623333086853	0.00266302076025452	0.00179949912564083	0.00109278289055992	0.000616142575908047	0.000339272977458515	0.000187870173633546	0.000119035154414748	0.000161704018488521	0.000396358599390192	0.000888612194473047	0.00162089430850123	0.00246744337612638	0.0032310219531958	0.00372294773721026	0.00384359609488167
-0.794642857142857	-0.794642857142857	0.00260012004379265	0.00200544886041302	0.00141880474382658	0.00104554393302721	0.00107159301022779	0.00157043121911751	0.00243045294042191	0.00335613140133493	0.00396794231680444	0.00397028533497908	0.00330740641324015	0.00221982210027618	0.00115926585174379	0.000595562856972592	0.000809568124827829	0.00177501244019849	0.00318322029700625	0.00458812866491662	0.00559056409412888	0.005972313769243	0.00573117517030559	0.00502737352782889	0.00409187402788796	0.00314844610445917	0.0023724171825638	0.0018767728540957	0.00170437338957636	0.00181750262396536	0.00209655785001103	0.00236699159195554	0.00245875355018333	0.00227619816735227	0.00184043623423455	0.00127581065561406	0.000744044286144885	0.000362848778487019	0.000157011887840873	7.01436911621949e-05	2.65322553637397e-05	2.94687851734921e-07	4.45473766098905e-05	0.000259635459794164	0.000719398780107742	0.00140231830868774	0.00217273065928502	0.00282766680173277	0.00318599145572568	0.00317188396875096
-0.785714285714286	-0.785714285714286	0.00230146135312764	0.00167802359907676	0.00122871137736877	0.00115871067325747	0.00159740928798779	0.00252080596989781	0.00371208253280979	0.0048008427421042	0.00538951749828338	0.00522419938085599	0.0043286419898531	0.00302425010195247	0.00181094125333576	0.00115738526233183	0.00130097881940813	0.00215538864864903	0.00336661454753633	0.00448067206174081	0.00513272118610439	0.00516756632885713	0.00464977201440489	0.00378462686686772	0.00281040469681721	0.00191924587630974	0.00122921980692	0.000792727561826987	0.000611614291461758	0.000641853037758099	0.00079417846181035	0.000949237646482981	0.000996130408535087	0.000880381026985934	0.000631634843051423	0.000347905726506643	0.000139858204584373	6.6948356610699e-05	0.00010604930256032	0.000174281910901966	0.000192564267487603	0.000148362787796549	0.000114682689994932	0.000209394415444724	0.000517502404887431	0.001024156504535	0.00160178691025498	0.00206321910416773	0.00225334905293372	0.00212868489691664
-0.776785714285714	-0.776785714285714	0.00189473630696692	0.00138567505033254	0.00118372769811689	0.00145527201531426	0.0022526600765006	0.00346340976377087	0.00480447279842434	0.00588721537910011	0.00634900761527588	0.00600534617071873	0.00494973179247127	0.00354062440252968	0.00226647084860218	0.00154468658074653	0.00154994383800672	0.00215521953126161	0.00301051987095719	0.00371266081726609	0.00397649625195422	0.00372676925165164	0.00308126420248986	0.00225620438001897	0.00145803086031173	0.000816732160172321	0.000377730800673927	0.000131202581394223	4.37909707498041e-05	7.16204787698793e-05	0.000158836983152618	0.000240570172262479	0.000262610175713917	0.000209969597595626	0.000121536799523325	7.24346519216972e-05	0.00012786733273884	0.000295768274576906	0.000511679043850359	0.000671194692325032	0.000693865939148888	0.000579019662140369	0.000415557434216118	0.000334996436030882	0.000433083505825866	0.000707022428153372	0.00104820870393507	0.00129803767917542	0.00133637942503583	0.00115182193382555
-0.767857142857143	-0.767857142857143	0.00157838757452656	0.00124222255538113	0.00128716850537289	0.00182043826144856	0.00282037500338527	0.0041157440466884	0.00540640830301283	0.00633764510269114	0.00661737908210872	0.006135204155242	0.00502576787555283	0.00363425841215986	0.00238666979291968	0.00161900220838735	0.00144615447455899	0.0017341279865519	0.00218579090886866	0.00249133432102217	0.00246420308014513	0.00209829001090767	0.00153104917757044	0.000948666149395153	0.000493303163469196	0.000218455884181715	0.000100917974839913	8.37667987366708e-05	0.000114787090625123	0.000160249685722513	0.000198809401394908	0.000214434736718009	0.000201748218237531	0.000179455684780491	0.000194417269435217	0.000302574640565244	0.000531446860313774	0.000847667513948944	0.00115612592497525	0.00133982308693712	0.00132209412815124	0.00111437616302838	0.000817340217244157	0.000569936019087018	0.000473520753520867	0.000535719149738304	0.000668899643193188	0.000746118950845757	0.000682303090263446	0.000491894768629219
-0.758928571428571	-0.758928571428571	0.00140970022133883	0.00121130577459973	0.00141141505020228	0.00205625973467732	0.00306925285976038	0.00425699579958079	0.00534527836182834	0.00604765518430163	0.00615530869208753	0.0056179027325359	0.00457620894739053	0.00332076524341731	0.00218473435001905	0.00141560281716205	0.00108620136064836	0.00108813301178209	0.00120793773146831	0.00124278939172522	0.0010940711406	0.000794171382721945	0.000462573384672013	0.000226057498550555	0.000151888781543806	0.000226780120535926	0.000382068655015885	0.000539272571406213	0.000645324370460873	0.00068228720144788	0.000657678562284908	0.000592411909691922	0.000517757570980801	0.000478054974135455	0.000526157486106198	0.000702847072849456	0.00100676080066963	0.00137506360702145	0.00169468965015224	0.00184706880485291	0.00176615749611231	0.00147652271539946	0.00108589936222161	0.000732223394384699	0.000513306798207259	0.000439869230066056	0.000440436892745875	0.000415957744413187	0.000311190653331132	0.000158215308409136
-0.75	-0.75	0.00130475333821903	0.00115572702879621	0.00138763144344785	0.00199532584425145	0.00287080671451281	0.00382884418636533	0.00464756010718721	0.00512121663042823	0.0051178594222126	0.00462487556062348	0.00376057843876138	0.00273840840697359	0.00179168323433526	0.00108948865658272	0.000682916308334693	0.000507426831908746	0.000437739180731524	0.000363526535546301	0.000244545775087489	0.000118337710414082	6.26719827801707e-05	0.000140073228453732	0.000358188210269313	0.000665542623165634	0.000978711177455295	0.0012199960174351	0.00134386984522808	0.0013431453334382	0.00124075255885527	0.00107914092398215	0.000913972099418516	0.00080866378434494	0.000821548155383354	0.000982990030520966	0.00127165227729296	0.00160699237582748	0.00187071456394906	0.00195376689647213	0.00180741881381305	0.00146982308023417	0.00105003576267126	0.000675059006492357	0.000428113616418388	0.000313389919372918	0.000268217819035264	0.000215420629228213	0.000123343945397492	3.47112095501649e-05
-0.741071428571429	-0.741071428571429	0.00113119186777905	0.000952845388893219	0.00112710180034979	0.00160931571098475	0.00227842280418478	0.00297443056115082	0.00353581761908446	0.00383254617908182	0.00379346127269777	0.00342389669276822	0.00280557842057709	0.00207309654697154	0.00137098994058114	0.000807305439845959	0.000424454047522828	0.00020103926003189	8.20950799873226e-05	1.9645206081518e-05	6.09021888771544e-07	4.79262176426292e-05	0.000197440495265079	0.000466829021400219	0.00083550008568923	0.00124555073137633	0.00162060834191618	0.00189059963072476	0.00201073734600569	0.00196991868398562	0.00179073112360541	0.00152512475294613	0.00124655656948122	0.00103577170930961	0.000958419029597715	0.00103916886959702	0.00124422246449469	0.00148528242839596	0.00164972726627934	0.00164720602083741	0.0014508954231887	0.00111092043151617	0.000730406852526613	0.000415069223804577	0.000223269257908512	0.000144706938554281	0.000120181739377921	9.04310020327272e-05	4.33399164618184e-05	2.79944427917878e-05
-0.732142857142857	-0.732142857142857	0.000821515281764006	0.000595686337832713	0.000695823026744937	0.00104581232907786	0.00152102155385309	0.00199103291724847	0.00234972006677871	0.00252930807171109	0.00250337374700786	0.00228468731813179	0.00191969814128292	0.00147790428127219	0.00103518812622965	0.000654691098874474	0.000372651363764883	0.0001958613049716	0.000111698786950203	0.000104670024035525	0.000169831140291029	0.000315682444597948	0.00055553454668637	0.000892750294882348	0.00130800559889823	0.00175494594519422	0.00216631283196181	0.00246858363839512	0.00260094948864931	0.00253373718121041	0.00228113856733983	0.00190317549316563	0.00149331717546848	0.00115228696546058	0.000954856306732154	0.000921944487410232	0.00101119496889303	0.00113312191223456	0.00118852798050481	0.00111160324580514	0.00089844377628639	0.000606397120155806	0.000323844961043149	0.000125741456535902	3.86735168271657e-05	3.48341545404669e-05	5.83911223018643e-05	6.85090036372691e-05	7.19066032546747e-05	0.000122137719744932
-0.723214285714286	-0.723214285714286	0.000432698999291174	0.000215516114553286	0.000295400102089599	0.000568321400701467	0.000908974915561235	0.00121377333530256	0.00142218455708358	0.00151521456154296	0.00150080699684402	0.00139863378074152	0.00123184249244615	0.00102575424277637	0.000808628907258555	0.000609826714403562	0.000454567670434489	0.00035847309086165	0.000326174206715366	0.000355861021679484	0.000447480987140202	0.000609159907616873	0.000856401031575685	0.00120204944822307	0.00164034496027981	0.00213294491621786	0.00260595788919129	0.00296349966038634	0.00311598073320288	0.00301336177805606	0.00266906802398857	0.00216218093168848	0.00161400042663241	0.00114662712497829	0.000840254158570911	0.00070751297161806	0.000696103865103253	0.000718165737947791	0.000692547612962036	0.000580383378595883	0.000397987088165138	0.000202322244234143	5.77154165597886e-05	1.59631425893125e-06	2.73384705270547e-05	9.33031602840866e-05	0.000152976146854244	0.000188629542320703	0.000227203013857822	0.000325442278013012
-0.714285714285714	-0.714285714285714	0.000119563806712567	1.39973783395126e-05	0.000160336743055226	0.00042934396154988	0.000696566599814044	0.000881851063392366	0.000961925939459613	0.000957277101814167	0.000905939004056927	0.000839895531489384	0.000774398310720442	0.000711043117066297	0.000647760661402476	0.000586916276854047	0.000536562680036011	0.000506209883508114	0.000502784150275313	0.000531883086613828	0.000604462903525435	0.000743231534031572	0.000980691297259591	0.0013444576727393	0.00183381223456808	0.00239956527600829	0.00294153268019225	0.00333142322244249	0.00345601423909119	0.0032629882779352	0.00278732504163822	0.00214340221952018	0.00148402915611569	0.000944154764433645	0.00059483703035034	0.000427756140711388	0.000374981073945306	0.00035141223580531	0.000297493365277849	0.00020200124869925	9.67763001227344e-05	3.00228042257438e-05	3.46270551049155e-05	0.000108644981253582	0.000217467960598106	0.000315586703477941	0.000375772712138322	0.000409162404897261	0.000463158773612173	0.000594525144092139
-0.705357142857143	-0.705357142857143	4.35501614245193e-05	0.000147084875600211	0.000429631485158708	0.000743104920808737	0.000968254484155219	0.00104779885523544	0.000990783545789882	0.000851471821783017	0.000696306779363107	0.000575169413617996	0.000507941673116732	0.000487890930809531	0.000495059762292535	0.000509895059615207	0.000520545729755093	0.000523656184902859	0.000523366185349732	0.000533152490732729	0.000580296187735601	0.000707018058078047	0.000960790551840187	0.00137164293796249	0.00192416316762255	0.00253995196327711	0.00308585127890934	0.00341225951773711	0.00340911139969324	0.00305432728106481	0.00242946127101929	0.00169175105401154	0.00101373771188884	0.000518782873826862	0.000243007237944463	0.000139833550335497	0.000120647762096554	0.000107115560261905	6.72563558614816e-05	1.93429331070998e-05	6.95669145389344e-06	6.35716816292364e-05	0.00018809936689733	0.000343943111659866	0.000479903978034657	0.000559978216121819	0.000585667074662856	0.000598890601398356	0.000662671138272337	0.00082661818207596
-0.696428571428571	-0.696428571428571	0.00027359498189069	0.000628366186163153	0.00106362710465529	0.00142429409254576	0.00160398516109043	0.00156979605588067	0.00135941143641971	0.00105528756313911	0.000748746597842472	0.000508836470486422	0.000366375238001557	0.000315394847036253	0.000326568953643032	0.000363847630830449	0.000397429319448292	0.000411149544767836	0.000406381965724368	0.000404656867684816	0.000447688168195916	0.000589950922972831	0.000879726555971998	0.00133116012783389	0.00189900756925386	0.00247262180560048	0.0029006733047922	0.00304330339634699	0.00283124023362066	0.0023027152153116	0.00159616715373517	0.000897912149983774	0.000368065210201665	8.07766281468125e-05	7.88368771802972e-06	5.16506683965641e-05	0.000105860722703347	0.000110619154950929	7.26125084062819e-05	4.45293843733709e-05	8.09812443341016e-05	0.00019955753647905	0.000369203836897243	0.000529724125823162	0.000628096822661222	0.000649738409773263	0.000628206633837772	0.000629627158301944	0.000720168384086415	0.000930969962676942
-0.6875	-0.6875	0.000736240694145847	0.00130625821233363	0.00185124141854477	0.00222408072393526	0.00233900433033487	0.00218743084036815	0.00182960808127265	0.00136735403623931	0.000908857582506213	0.000537834806067752	0.000296088822265145	0.000182324986190127	0.000163857618776213	0.000194376217541582	0.000231265088983253	0.000248796042631381	0.000246151812127568	0.000249674974795856	0.000307365050301956	0.000473156437496377	0.000781666119770751	0.0012208574055886	0.00171641718734182	0.00214169516374824	0.00235745868936455	0.00226941171314193	0.00187741263033268	0.00128867630851679	0.000682063830662827	0.000235772240376088	5.23336673311701e-05	0.000119073161355885	0.000324727753390562	0.000522725990288584	0.000606168019700081	0.000554161222678252	0.000427117695551839	0.000318775241290996	0.000296585995944611	0.000365750888715966	0.000474801892246501	0.000554501802757231	0.000563528129103615	0.000513919357799597	0.000464324569694858	0.000488249829063718	0.0006358975331513	0.000907405424523385
-0.678571428571429	-0.678571428571429	0.00124262281916994	0.00192812526535248	0.00250413098762704	0.00284430031296337	0.00288668348121245	0.00264191827538743	0.00218213709994529	0.00161558765061199	0.00105531374899855	0.000591069443304861	0.000271744663385805	0.000101623809416644	4.92878566579462e-05	6.46410945893143e-05	9.83851498215129e-05	0.000118932902080014	0.000122989396111527	0.000136875278821523	0.000206533090408613	0.000376537166519927	0.000663241745268017	0.00103294737016868	0.00139858076359359	0.0016436743238857	0.00166983684875785	0.00144872125866399	0.00105107484412548	0.000631567416869704	0.000368742377191669	0.000384829524503487	0.00068526753282218	0.00115156033688167	0.00159452869258721	0.00184215528717956	0.00181642815193644	0.0015594648163852	0.00119799225464176	0.000869890227538384	0.000656118539740813	0.000554608237640727	0.000504977236952554	0.000442459458585356	0.000345042901328854	0.000246724776337323	0.000213782588071408	0.000303113283400591	0.000528530662432404	0.000851033184917684
-0.669642857142857	-0.669642857142857	0.00157819266617862	0.00225788904758489	0.00278884578573674	0.00307111127824944	0.00306250833138771	0.00278208342594676	0.00229958266359502	0.00171489877464399	0.00113298497860103	0.00064026942896883	0.00028800400168494	8.61408365714225e-05	8.5558768331937e-06	7.49690038264883e-06	3.28527979083459e-05	5.06555494929366e-05	5.51502938554347e-05	6.9832697329862e-05	0.000135447028770856	0.000287427614443439	0.000530925410103854	0.000825813370996533	0.00109323659648878	0.00124709786817341	0.0012402747512343	0.00110312686328781	0.000949563983456738	0.000938353956257739	0.00120065771151787	0.00176685032045719	0.00253233179648111	0.00328621244741563	0.00379467275646597	0.00389991880912336	0.00358479785531898	0.00297036240242419	0.00225008538621528	0.00159875244466071	0.00110569161353087	0.000764291934858956	0.000514469708914993	0.00030438561244123	0.000130762381494704	3.60635268869822e-05	7.11157684609034e-05	0.000252706459215167	0.000544596724558601	0.000870779324877686
-0.660714285714286	-0.660714285714286	0.00160758818087842	0.00218538142847596	0.00262863135691285	0.00286071198210247	0.0028491016785072	0.00260767845439481	0.00218971965692615	0.00167409123834018	0.00114751867520009	0.000686246061381126	0.000340824360101792	0.000127686744239903	3.00122620896786e-05	8.07522932073179e-06	1.63546931907605e-05	2.20449461210419e-05	1.82694902264984e-05	2.61472960699696e-05	8.33787074786045e-05	0.000222757309953721	0.000450038657278845	0.000733639060237786	0.00101553849068684	0.00124286664449024	0.00140662546935113	0.00156517404830434	0.00183268892492951	0.00232872614157448	0.00310776323219079	0.00410434893821342	0.00512819849108396	0.00592136696986192	0.00625660014204809	0.00603076091028731	0.00530611927510785	0.00427819399612067	0.00318799446877672	0.00222598033634013	0.0014769139776508	0.000927977193647348	0.000524085391012074	0.000228548068896143	4.97080773556584e-05	2.16165637640915e-05	0.00015947561369676	0.00042621986412421	0.000735699676593736	0.000989887595787111
-0.651785714285714	-0.651785714285714	0.00133806195361294	0.00176983741590956	0.00212342000413047	0.00233683716574627	0.00237566306924783	0.00223713194261818	0.00194838218125139	0.00155991223055575	0.00113514911720561	0.000737325468638281	0.000415903852456212	0.000195980483236335	7.43887195949256e-05	2.48191947909124e-05	1.12309896544189e-05	5.17322562605194e-06	3.94520164894718e-08	1.53865686596542e-05	8.80526835589182e-05	0.000253077287883298	0.000523701109749568	0.000882311208452964	0.00129029457374872	0.00171470235999467	0.00215792594020289	0.00267042674328117	0.00333173867056441	0.00420138437268313	0.00526130132531082	0.00638271021409401	0.00734368621198727	0.00789941734967679	0.00787723370325257	0.00725066756686812	0.00615366373676577	0.0048260697646299	0.00351832921045478	0.00240489512504054	0.00154860993013537	0.000926305291104912	0.000489258653130216	0.000214207271349719	0.000112397822952636	0.00019677959175836	0.000438053852040951	0.000747689994538995	0.00100548936835054	0.00111589671571434
-0.642857142857143	-0.642857142857143	0.000906219733403568	0.00119568717483769	0.00148192528660836	0.00170908246389758	0.00183302419521907	0.00182866403069434	0.00169366512489734	0.00144860246478293	0.00113320397900445	0.00079827382898712	0.000494047783487258	0.000257733924396515	0.000104609653517416	2.68596141702102e-05	1.73320144476174e-06	6.36159739204789e-06	3.27254141417752e-05	9.51324947214249e-05	0.000225470068891604	0.000457689921215364	0.000809532130197278	0.00127244708641082	0.00181729364469585	0.00241428700087505	0.00305542019737595	0.00376280660288812	0.00457179690314096	0.00549231479417925	0.00646807044324837	0.00736058603650598	0.00797632061177705	0.00813283064876173	0.00773566783997493	0.0068267989290302	0.00557662105504559	0.00422077466904227	0.00297346856098307	0.00196199037947518	0.00121347920048584	0.000692670939656344	0.000358687933640882	0.00020008368347528	0.000226165057807597	0.000426169779766832	0.000732712778452827	0.00102413995293288	0.00117260218026943	0.00111007057903896
-0.633928571428571	-0.633928571428571	0.000495888119396608	0.000668588541128253	0.000909571222467337	0.00116535074685064	0.00138036383165397	0.00150733751440082	0.00151574459713222	0.00139792309156255	0.00117166767066434	0.000877470855813323	0.000569402743234827	0.000301123092052635	0.000111497946702246	1.57203757080202e-05	6.23772836719572e-06	6.33955545037144e-05	0.000170617017850119	0.000326080545527678	0.00054429947082223	0.000846500530073367	0.00124544514701573	0.0017342861599649	0.00228724184347112	0.00287256459491578	0.00346946658013579	0.00407615223585213	0.0046999632709273	0.00533197006113524	0.00592079505779481	0.00636547547481585	0.00653955684051932	0.00634087477489386	0.00574366439644335	0.00482368885862088	0.00373888084698673	0.00267228583516265	0.00176649068400323	0.0010844252457093	0.000615425898150062	0.000317021586379471	0.000160510755134175	0.000147576019265595	0.000287362236373386	0.00055387043656461	0.000860616564180877	0.00107987979494016	0.00110257608280385	0.000903027305319263
-0.625	-0.625	0.000236859171977758	0.000315101403757396	0.000520595617075156	0.000803585374600961	0.00109924572527019	0.00134029377820043	0.0014697107362899	0.00145282966805282	0.00128679853672154	0.00100393752567452	0.000665768349393078	0.000347437647481053	0.000116780295057675	1.57290824385994e-05	5.16948424217021e-05	0.000202344268219921	0.000430832445086495	0.000703470001620355	0.00100099225137327	0.00131867726414085	0.00165727137260602	0.00201204909784484	0.00236798925935654	0.00270439272651667	0.00300513334275725	0.003265907199897	0.00349107732991089	0.00367996430834381	0.00381129742736072	0.00383863859043616	0.00370485051889967	0.00337175051634971	0.00284922143301762	0.00220483680712509	0.00154439290970703	0.000971153574587968	0.000546123388377203	0.000272742312684095	0.000114681721280639	3.35815696681208e-05	1.94228990843641e-05	9.0702245425333e-05	0.000263213237730418	0.000510833362418148	0.000751286919879921	0.000875502473102453	0.000808654867911848	0.00056483832306198
-0.616071428571429	-0.616071428571429	0.000147835494247852	0.000146351157414655	0.000324170370520743	0.000637541510623126	0.00101321677259474	0.00136322966531891	0.00160254590344676	0.00166822091527261	0.00153685989281977	0.00123483082581737	0.000835477081723523	0.000441112815492558	0.000153874417970128	4.52832579943612e-05	0.000136106265070101	0.000394274982522934	0.000750864341553928	0.00112635789848959	0.0014556244084761	0.00170200510770298	0.00185731025815426	0.00193166725325244	0.00194116277682745	0.00190019378524014	0.00182055736465575	0.00171404515998387	0.0015932568969417	0.00146784416455023	0.0013384872515873	0.00119452514042503	0.00101995924128954	0.000806612986944347	0.000566546033871619	0.000333827416597148	0.000151262034410065	4.80142576475937e-05	2.22074828805241e-05	4.16757465084627e-05	6.49636505809434e-05	6.99690115224321e-05	6.99004759639386e-05	0.00010264312613194	0.000197759954216247	0.000343384950251532	0.000479435863580281	0.000528370223081757	0.000448320400627245	0.000273727477312709
-0.607142857142857	-0.607142857142857	0.00015852951782902	0.000102089567875403	0.00028142580454731	0.000656385980049874	0.00114050089291271	0.00161937797562164	0.00197513199024735	0.00211416507790502	0.00199335117565793	0.00163682906997984	0.00113528517995643	0.000623939695517931	0.000243551782579989	9.68281513870473e-05	0.000216130723966331	0.000554892992027261	0.00100588655026729	0.0014387022578787	0.00174154756362745	0.0018518847600961	0.00176638859262726	0.00152999896582621	0.00121201848529412	0.000880741198983306	0.000586054780692158	0.00035371347435784	0.00018902817917483	8.46388562467111e-05	2.77533791679714e-05	5.18152913446235e-06	6.88540520013392e-06	2.8771054724378e-05	7.36106744942138e-05	0.000147792701766664	0.00025326627784052	0.000378235680094868	0.000493602871126299	0.000560962486642784	0.000551124528143787	0.000463439693847538	0.000332310638266104	0.000212889985666452	0.000151311700978225	0.000157394255605958	0.000199634547599053	0.000229640160783831	0.000222531433840117	0.00020532054266914
-0.598214285714286	-0.598214285714286	0.000189990893304227	0.000133442723842995	0.000377648672179826	0.000876531199451393	0.00152026453359672	0.00215992664106475	0.00264073639393241	0.00283912377620236	0.00269675588971416	0.00224191207549229	0.00158856828027717	0.000908700197620076	0.000382896417183799	0.000144246919882612	0.000235376442028503	0.000595186036156901	0.00108112280119706	0.00151910542874965	0.00176254045043732	0.00173873214814901	0.00146659381811595	0.00104133959925012	0.000594700113260717	0.000247801845482846	7.48319473185752e-05	8.90894707448027e-05	0.000252479880151329	0.000500057948699116	0.000767006906897216	0.0010075323984741	0.00120124777809119	0.00134877756673128	0.00146151059801864	0.00155033473210582	0.0016166389066218	0.00164787399679064	0.00161974285308159	0.00150605808898917	0.00129405125857084	0.000998404616623565	0.000665012095250906	0.000358903332181868	0.000139712498532246	3.74245806501023e-05	4.36200046290891e-05	0.000125213937375251	0.000252494418039334	0.00042132396464127
-0.589285714285714	-0.589285714285714	0.000227414591195161	0.000252515141562405	0.000641796843757195	0.00132997093963777	0.00217394590506091	0.00298622583717372	0.00357764789731892	0.00380229182115449	0.00359623011233272	0.0029998739167425	0.00215416717981368	0.00126650628762704	0.00055253567922827	0.000170755713545063	0.000172553238527021	0.000487017316356762	0.000948051846270096	0.00135533601007192	0.00154721578871293	0.00145839457798912	0.00114077861009167	0.000740103005578529	0.000438372872321492	0.00038549610109524	0.000647008058167385	0.00118690774916761	0.00188896951095513	0.00260381743760012	0.00320001061799604	0.00359903609985549	0.00378440825382996	0.00378774958322183	0.00366318233963507	0.00346251873613129	0.0032192597420219	0.00294362806932943	0.00262721292622695	0.00225463539373777	0.00181895554534794	0.00133580222248278	0.000849480269667461	0.000425558584565369	0.000130363199201395	6.06001897669661e-06	5.48196801369911e-05	0.000241888590405189	0.000515810045004438	0.000831831888013699
-0.580357142857143	-0.580357142857143	0.000323048247673606	0.000502429798131624	0.00108881825268606	0.00198829689142852	0.00302233866103449	0.00397075012803988	0.00462223708935347	0.00482331245606702	0.00451691959673007	0.0037615639942855	0.00272269174872719	0.0016334321621043	0.00073165931354598	0.000190917059894214	6.85490154598436e-05	0.00029126492221427	0.000686200951772158	0.00104850114160255	0.00122139241138643	0.00115821013546183	0.000941345925375516	0.000749336884950228	0.000784245486354415	0.00118833948569696	0.00198407721725062	0.00306158953134744	0.00421721031151396	0.00522470837748861	0.00590820604483164	0.00618810875731913	0.00608652473434423	0.00569783863761415	0.00514326928365006	0.00452997313923249	0.00392737132709725	0.00336265199571663	0.00283031833943674	0.00230919795896701	0.00178180699217467	0.00125157066835024	0.000752221449818286	0.000343519456824017	9.16590942596476e-05	4.10797289951974e-05	0.000191692229916873	0.000495144021574011	0.000873520969411017	0.00124942721577158
-0.571428571428571	-0.571428571428571	0.000522776749706259	0.00086954527344961	0.00163152895539707	0.00268748845928107	0.00383318347103538	0.00483227244807346	0.00547087429860328	0.00560527456897465	0.00519534586252549	0.00431719452538519	0.003149550475439	0.0019326279671202	0.000906397857313409	0.000244564868300232	5.98835506789275e-06	0.000122647482719386	0.000431856111533706	0.000743864346921952	0.000920780959792925	0.000935753151867697	0.000886731919506705	0.000956229085210839	0.00133110544173867	0.00211492344549271	0.00327060560490231	0.00461927573731537	0.00589668397256561	0.00684292613314069	0.00728702410423983	0.00719239591176305	0.00664942356920426	0.00582594273508026	0.00490257622743559	0.00402045223533487	0.00325660045103575	0.0026266069303953	0.00210418477127023	0.00164633171280849	0.00121697560815717	0.000805370574412593	0.000435290103225326	0.000160000763153308	4.09694281857209e-05	0.000116609321151697	0.00037615760557818	0.000754947901800182	0.00115683631351735	0.00149236305881667
-0.5625	-0.5625	0.000779494692004699	0.00121966565718649	0.00205194259205154	0.00314068309384723	0.00427475041352568	0.00522304919811559	0.00578854801085685	0.0058500924309277	0.00538706329276968	0.00448428101765569	0.00331511446805724	0.00210297276691295	0.001067012223298	0.000365269626254101	5.33019703930104e-05	7.47311483420434e-05	0.000290626623648265	0.000540059796362197	0.000710154188438632	0.000787089380569017	0.000864294087200074	0.00110038033776548	0.00164148435330904	0.00254077415362605	0.0037123375202462	0.00494339640427554	0.0059626478305574	0.00653596475618831	0.00654755994630076	0.00603230958358014	0.00514922643763835	0.00411369447522361	0.00312222776268104	0.00230088414082423	0.00169121561772254	0.00126781521382717	0.000970512606553141	0.000735538217137998	0.000518152719757331	0.000305808601999092	0.000121569426424615	1.51759509792337e-05	4.02405119839029e-05	0.000223449354436693	0.000540686352140182	0.000916563722550685	0.00125267072267811	0.00147090455880002
-0.553571428571429	-0.553571428571429	0.00094157252573045	0.00133832159739764	0.00209348165881937	0.00307503321653478	0.00408411352092407	0.00491178940962677	0.00538919604877608	0.00542093805054864	0.00499993277393433	0.00420536679926151	0.00318518119496063	0.00212428167626245	0.00120229878309777	0.000549782103912375	0.000215961367250551	0.000160892052388703	0.000278144328054877	0.000442700093675753	0.000566885509448828	0.00064075732777054	0.000736849190705358	0.000973097355659343	0.00144727031899855	0.00217226328921948	0.00304496367031041	0.0038680907378849	0.00441934196723118	0.0045377903705289	0.00418737112965667	0.00346799437413617	0.0025710594867437	0.00170335417255188	0.00101633087417088	0.000570247013659835	0.000340924483895697	0.000255179488688709	0.000231691059525349	0.000209787979622057	0.000161638522851195	9.26929265489813e-05	3.55776413838857e-05	3.76671061876621e-05	0.000140593001207156	0.000355499067126337	0.000646572295966166	0.000937326112027104	0.00114303369263381	0.00121360094678905
-0.544642857142857	-0.544642857142857	0.000854939961321967	0.00108018431120982	0.00164379173626597	0.00243036149608217	0.00326350523550287	0.00396196755430906	0.00438490703149521	0.00445702634754268	0.00417472751046747	0.00359890616859421	0.00283888944849751	0.00202940517247603	0.00130210115171524	0.000755841702371718	0.000433613194792249	0.000315038438239488	0.000330011013332684	0.000391140884815286	0.000433569851138018	0.000444890668557272	0.000469530118853121	0.000582212144063256	0.000840523621691677	0.00123961375928674	0.00169454905738426	0.00206420188225541	0.00220916262784585	0.00205633556290405	0.00163671395002783	0.00107542259714114	0.000538300351938159	0.000162568042156111	6.55319812564947e-06	4.08205654864251e-05	0.000178865863296081	0.000325227128592023	0.000414335578008041	0.000425107238853161	0.000373734196126765	0.000297533654899931	0.000240596929533353	0.00024271136258548	0.000327245591287794	0.000487451423079556	0.000679657680684758	0.000835094129186945	0.000892277200966135	0.000833840954580924
-0.535714285714286	-0.535714285714286	0.000520970393661389	0.00053341708822153	0.000886696316957187	0.00148292406804139	0.00216573625055333	0.00277585691373058	0.00319265215592455	0.00335284142538337	0.00324988161393383	0.0029228931967957	0.00244231983230972	0.00189494167513327	0.00136786627516075	0.000931606308386324	0.000625174429347762	0.000448505304606595	0.000366998825221787	0.000328843499919338	0.00028952160609364	0.000232766002958219	0.000176802542036445	0.000160741249671894	0.000216612409624952	0.000342247316194734	0.000492411165152981	0.000597066640144027	0.000599732240853037	0.000494797920277189	0.000340128346201205	0.000233777867151168	0.000264804461393534	0.000464932122984291	0.000788802213203337	0.00113424593631986	0.00139049023025223	0.00148669140279604	0.00141548114639677	0.00122375677769977	0.000982831145505773	0.000758667781189075	0.000596067239556097	0.000516224034425496	0.000518031429349801	0.000576896131273511	0.000645655090445974	0.00066787576228836	0.000605840856139981	0.00046855676392205
-0.526785714285714	-0.526785714285714	0.000183752375110527	6.1107213796842e-05	0.000288137570186102	0.000774268078857242	0.00137269815904096	0.00193656107604793	0.00235846738207471	0.00258462635539572	0.00260865141945913	0.00245650307486111	0.00217221228976883	0.00180811026852068	0.00141817200645397	0.00105150506741502	0.000744786700137569	0.000515470458882267	0.000359425271977257	0.000255833842881204	0.000178761272014031	0.00011059851473779	5.03705776821575e-05	1.18679174038776e-05	1.24893083365678e-05	6.0261958465583e-05	0.00014891538372191	0.000266218022102551	0.000410954994382757	0.000605453495283184	0.000890492987108225	0.0012998089439582	0.00182651594178854	0.00240311868060356	0.00291228909781335	0.00322825285565346	0.00326903505016529	0.00303138321598584	0.00258948655844039	0.00205998500677532	0.00155481250048735	0.00114734517109352	0.000864490136093033	0.00069852174043589	0.000622338408952202	0.000597167272170078	0.000575867822266797	0.000513311125848923	0.000388323886850892	0.000224489422540005
-0.517857142857143	-0.517857142857143	0.000244621563629908	0.000143172808932251	0.000373724727735626	0.000840337891619909	0.00139726419493339	0.0019061626069978	0.00227417875804796	0.00246391000913517	0.00248147249798239	0.00235623024047643	0.00212413448238188	0.00181989466626299	0.00147645657956553	0.00112681712973213	0.000803666160938556	0.000535345658959172	0.000340023731813785	0.000221857791454327	0.00017222111641392	0.000176156820052836	0.000220915464424578	0.000302066754430527	0.000424460561354452	0.000599085955497132	0.00083959242354826	0.00116128797005	0.00158117147656974	0.002113717406346	0.00275813786584977	0.00347977777457406	0.00419683729859695	0.00478639493789693	0.00511600532333477	0.0050917072865902	0.00469986518803951	0.00401928936306289	0.00319447550055798	0.0023825505691077	0.00170133031748836	0.0012034042210152	0.000883066148224269	0.000702386399073084	0.000614742865470458	0.000573691939408086	0.000532809377737107	0.000451645309819885	0.000314639623130372	0.000150364743105115
-0.508928571428571	-0.508928571428571	0.00101813086978996	0.00108048118475241	0.00140324842688816	0.00188051084491597	0.00236948286323948	0.0027472720864319	0.00294604470213006	0.0029577456795028	0.00281557597646052	0.00256750593179107	0.00225573448671205	0.00190881372523616	0.00154526073785411	0.00118248976549508	0.000843985422783022	0.000560109711953741	0.000362139605338801	0.000273057423578729	0.000300421866316743	0.00043543002511308	0.000658752811733805	0.000950034389236788	0.00129634667973911	0.00169610571025168	0.00215762327542733	0.00269335114160914	0.00331094965175007	0.00400178321311098	0.00472851978020671	0.00541678131809445	0.00595869355836887	0.00623449606670584	0.00615013199664312	0.00567735087154869	0.0048761404673176	0.0038840985276549	0.0028734289155654	0.00199464891461392	0.00133439763512932	0.000906141452399174	0.000672013348782639	0.000575743063561942	0.000563972284002321	0.000587942896133666	0.000597333808706718	0.000545598362527978	0.00041348338139859	0.000234017551551019
-0.5	-0.5	0.00247448104932945	0.00274289120217786	0.00314586983637574	0.00357612076992222	0.00390719623299138	0.00404633515312141	0.00396390803972383	0.00369142872295146	0.0032963534960826	0.0028501038178644	0.00240436454821597	0.00198326007662823	0.00159051439056909	0.0012247583454378	0.000894130746303664	0.000623015279932825	0.000448086902961424	0.00040608251706339	0.000519657640911584	0.000788431904168317	0.00118941548693565	0.0016860394245576	0.00224080459291849	0.00282534154571795	0.00342363091669021	0.00402758447975694	0.00462712624371932	0.00519854611974085	0.00569571153814719	0.00604913473267739	0.00617705334421734	0.00600900395456576	0.0055157128996469	0.00473254415839679	0.00376245201509568	0.00275186822867556	0.00184695945131649	0.00115001624922826	0.000697212046069557	0.000466711137334668	0.000407244769987221	0.000465160757275513	0.00059239618644425	0.000736472587056846	0.000831961121053669	0.000814505295824592	0.000658852405878633	0.000414947665623671
-0.491071428571429	-0.491071428571429	0.00415627729942471	0.00454769002986185	0.00492573301430674	0.00519975223873869	0.00527719797073167	0.00510855069344871	0.00470855160111324	0.00414725145989299	0.00351999698989197	0.00291301274770388	0.00237943536888705	0.00193315735280534	0.00155946951992673	0.00123547445525115	0.000950695293024483	0.000719184974475256	0.000578278881232396	0.000574844273203008	0.00074539032114227	0.00109914600216661	0.00161159529335527	0.00223067628363037	0.00289176625968803	0.00353398443386355	0.0041108746987485	0.00459228497179584	0.00495877531061922	0.00519296507413956	0.00527307307150994	0.00517284624321952	0.004869596367557	0.00435843613165455	0.00366676772333614	0.00286061284996306	0.00203606920472657	0.00129596342020602	0.000720821536966216	0.000348593841727779	0.000173939260728631	0.0001657608555553	0.000288740841379818	0.000511264754771713	0.000793301249789195	0.00106719730346956	0.00123677449634231	0.00121226819962204	0.000971125331116311	0.000605291397298837
-0.482142857142857	-0.482142857142857	0.00536414634185263	0.00572280523280328	0.00594738415101248	0.00598095025716449	0.0057757631925894	0.00532768261568446	0.00468859766511741	0.00395237082408439	0.00322385320198372	0.002586595193712	0.00208233483576313	0.00170813862828282	0.00142972025026861	0.00120440933927353	0.00100485156044147	0.00083459314932711	0.000729385746830005	0.000743262446824106	0.000924759977956555	0.0012932632632577	0.00182563539795401	0.00245855579278501	0.00310472767571765	0.003675281838223	0.00409924210590117	0.00433397973342499	0.00436576323985976	0.00420373759428969	0.00387215778973757	0.00340458598443654	0.00284131925529876	0.00222887405933455	0.00161882882991095	0.00106338396600183	0.000607033425492918	0.000277212054768702	7.95941391125061e-05	2.95015399705623e-06	3.27572046897355e-05	0.000164709409158616	0.0004052136956591	0.000751798793020105	0.00116179295621957	0.00153342929641139	0.00172594692347893	0.00162610975380307	0.00123450191860117	0.000717390726913275
-0.473214285714286	-0.473214285714286	0.00552802877063218	0.00572023116527274	0.00572450244354634	0.00552364395387919	0.00511166810300755	0.0045177386604184	0.00381163011943913	0.00308811677398961	0.00243955760401073	0.00193001167998022	0.0015808516383565	0.00137140695006204	0.0012527342566495	0.00116945836638389	0.00108293796618343	0.000988161499832347	0.000917588212025001	0.000928894254974894	0.00107996129221727	0.00140070691655606	0.0018737591444844	0.00243252944165085	0.00297745739189358	0.00340333157556078	0.00362681216050572	0.00360501425334824	0.00334132629823469	0.00287998224733	0.00229364546573715	0.00166809999478089	0.00108663733787423	0.000615671974853501	0.000293251608841892	0.000122938000687787	7.59100902109384e-05	0.00010306654264228	0.000155852311558291	0.000209836934425338	0.000280480756506163	0.00041934738446666	0.000684774555287766	0.00109439670406619	0.00158288689873149	0.00199644215537025	0.00214554687535921	0.00190768399301426	0.00133441573990345	0.00069597707153782
-0.464285714285714	-0.464285714285714	0.00454156407016726	0.00453058633177258	0.0043535837881018	0.00402440140408939	0.00356246114993178	0.00300886478757194	0.00242828672490144	0.00189554770915749	0.00147514798783406	0.00120398353843803	0.00108343911459267	0.00108186786435457	0.0011456029826093	0.00121595726212542	0.00124888681338245	0.00123195323900788	0.00119149298857784	0.00118440391533576	0.00127483816440948	0.00150390680789696	0.00186546721228158	0.00229950132729212	0.00270682578570253	0.00297920801685668	0.00303275502224282	0.0028325473030968	0.00240171993996711	0.00181472067139817	0.00117882732932856	0.000609234014473929	0.000202581842991016	1.36835589893731e-05	4.09111616886582e-05	0.000225967124763622	0.000471588598174906	0.000675299304636271	0.00076991529305446	0.000755306366387415	0.00070475640912153	0.000735953962681378	0.000951124211697459	0.00136876255455422	0.00188233834824923	0.0022793619968973	0.00233186363242399	0.0019315272570979	0.00120657569987743	0.00054616823621951
-0.455357142857143	-0.455357142857143	0.00284181109037884	0.00269754717843433	0.00246076604202797	0.00215744041636681	0.00181051543509823	0.00145211534276298	0.00112522209309402	0.000874686574897878	0.000734552164204332	0.000718727712624138	0.000817629040916405	0.000999750405277717	0.00121703254029455	0.00141471263749534	0.0015463199079828	0.00159092281211593	0.00156507412413973	0.00152080991361789	0.00152625711617782	0.00163481193073473	0.00185660518046787	0.00214660803703427	0.00241626075142521	0.00256420707065191	0.00251312076759751	0.00223807065231991	0.00177702785307585	0.00122191296992884	0.000694629553978074	0.00031507081669861	0.000168334965978913	0.000278459035465706	0.000596438302989336	0.00100943981049356	0.00137359639178245	0.00156412517101667	0.00152660415612345	0.001307351833752	0.00104397761161182	0.000910920683247936	0.00103558358760362	0.00142006797182992	0.00191102433969432	0.00224779635358512	0.00218666334467177	0.00165725059789685	0.000875939061205203	0.000341314490999617
-0.446428571428571	-0.446428571428571	0.00117278709574351	0.00101704654354157	0.000853023639041728	0.000698634233889164	0.000562486205578926	0.000455788919073961	0.000395675339691279	0.000400510145237153	0.000483145324477966	0.000646673770375968	0.000882615297225719	0.00116924824781738	0.00147014664716931	0.00173687839258929	0.00192019296857636	0.00198878852855848	0.00194721071013169	0.00184094966910474	0.00174151938331982	0.0017153995283813	0.00179123500278898	0.00194243313914377	0.00209506299805363	0.00215807077475272	0.00206200240960783	0.00178947328704032	0.00138592903299984	0.000948397116804097	0.000597547953282356	0.000441835444674475	0.000542780573137813	0.000890047718273089	0.00139472492398133	0.00190740493729342	0.0022617010632106	0.00233347689960055	0.0020951792731671	0.00163986818938883	0.0011563560182771	0.000855664291537972	0.000873345856466743	0.00119082823233787	0.00162057269707143	0.00187907169168421	0.00173304082261365	0.00116245649696988	0.00045994152443064	0.000196770575637
-0.4375	-0.4375	0.000175913168773362	0.000106490085348524	8.8984411631948e-05	0.000119464438980882	0.000184225639795948	0.000273455680992361	0.000385993189601582	0.000526643736164313	0.000701823218215171	0.000916800151887081	0.00117295452766985	0.00146221073595918	0.00175984986849315	0.0020221839600362	0.00219600580941733	0.00223997977221891	0.00214830018374266	0.00196173628608813	0.00175584590906693	0.00160890979253397	0.00156500816334738	0.00161196985813684	0.00168654336514674	0.00170462957580028	0.00160168047220292	0.00136448479149286	0.00104141245257662	0.000728828226275693	0.000540333985260599	0.000569317101242273	0.000854961394067979	0.00136047670936939	0.00197132468186878	0.00251903756277055	0.00282997615193895	0.0027876250766372	0.00238600386190418	0.00174783845430471	0.00109011717808428	0.00064108489961979	0.000538358722092597	0.000754782433989087	0.00109570029776996	0.00128539907964364	0.0011195191359235	0.000621409036044849	0.000123408404228788	0.000212184758698051
-0.428571428571429	-0.428571428571429	6.17099255845566e-05	0.000106835969704327	0.000225887052890055	0.000388394833888975	0.000560278043416842	0.000719384946390123	0.000859784301870942	0.000987741118256547	0.00111605498479925	0.00126003177237929	0.00143297819018659	0.00163808627016717	0.00185842176673324	0.00205270843147411	0.00216497927660586	0.00214846322567976	0.00199290984814625	0.00173854240389085	0.00146484482536715	0.0012565427069373	0.00116355996244768	0.00117671881688853	0.00123289173363366	0.00124722083617589	0.00115588615918433	0.000948771603123867	0.000678279817662478	0.000442777632585605	0.000353126606292295	0.00049437698956791	0.0008932102396285	0.00149905025338024	0.00218524693445305	0.00277490641988783	0.00309042952604133	0.00301556518326741	0.00254783200144709	0.00181522099126615	0.0010403926256012	0.000457511972551496	0.000212426465461945	0.000292520774569458	0.000527437722704422	0.000674383625780076	0.000561814622931264	0.000230636694640666	5.0044311005859e-07	0.000409924421139974
-0.419642857142857	-0.419642857142857	0.000557626593238536	0.000684049628017843	0.000873861911339109	0.0010727521519966	0.00123431147545109	0.0013359111865364	0.0013798044526673	0.00138463548773652	0.00137592638254426	0.00137973268466705	0.00141732412833947	0.00149723002439211	0.00160585578426168	0.00170411059651617	0.00173799775937248	0.00166327880252001	0.00147293299094826	0.00121016784110735	0.000955266210103212	0.000789485026248489	0.000754132036587338	0.00082763474492052	0.000934245449024985	0.000980596958139028	0.000901501834658921	0.000692772187810071	0.000417247531355028	0.000184037329663879	0.000111607991535258	0.000288263258011077	0.000740512153901518	0.00141580898297796	0.00218440117866111	0.00286416969203071	0.0032682911164822	0.00326623394104844	0.00283750458060811	0.00209257556318946	0.00124342750378181	0.000527052343935634	0.000110236983448678	1.93597425882603e-05	0.000134158217954746	0.000258518424389146	0.000244582083472656	0.000115887264219645	0.000126511111860099	0.000713068754612903
-0.410714285714286	-0.410714285714286	0.00114045876142724	0.00129714491452591	0.00148817777698542	0.00164262574581963	0.00171199543987473	0.00168379734220131	0.00157684305431012	0.00142635323320338	0.00126984406534511	0.00113918750542953	0.00105658716876705	0.00102970688498041	0.00104563025641826	0.00106969709329154	0.0010563012155577	0.000971596054872314	0.000817363807791796	0.000639911390886035	0.000513719997230134	0.000504450638947588	0.000630248209868463	0.000843919977814807	0.00104818044156667	0.00113791717260362	0.00104873440388556	0.000788584943900328	0.000439432785187154	0.000131068930220701	2.5858088047892e-08	0.000148348860595667	0.000612193472000514	0.00134496553752011	0.00221806173572992	0.00304282928281381	0.00361515486547231	0.00377585148837657	0.00346845280987726	0.00276915903225267	0.0018692439848762	0.00100923848497911	0.000388552585028116	9.05609682519881e-05	6.08696061004024e-05	0.0001542681121714	0.000233323186191989	0.00027425300663621	0.000427242889054636	0.000993776511655188
-0.401785714285714	-0.401785714285714	0.00138046922544393	0.00153743683463375	0.00169265884181081	0.00176901127147966	0.00172640968760783	0.0015699882454412	0.00133786269409996	0.00107963967383797	0.000838818797677395	0.000645261249525039	0.000514824337621373	0.000449681985412848	0.000436829601892959	0.000448920514105293	0.000453572516363049	0.000431460045544288	0.000394027887425796	0.000386930049208973	0.000471022541362755	0.000686718374855183	0.00102050178427648	0.00139468107520487	0.00169019893184752	0.0017940300833331	0.00164885947656325	0.00128178913403776	0.000800490130463515	0.000361250830207278	0.000123903830887591	0.000209098575931499	0.000666955490908708	0.0014599187235353	0.00246135001248725	0.00347359364510608	0.0042689908366849	0.00465013790638769	0.0045134488205046	0.00389088046135957	0.00294720789068384	0.00192687248555533	0.00106820690776632	0.000520918623125946	0.000304135419895605	0.000324930770292197	0.000449200955245808	0.000591845773865052	0.000783281371048953	0.00117858901054669
-0.392857142857143	-0.392857142857143	0.00117113032303482	0.00132409922391377	0.00143858092477189	0.00144481226253161	0.00132104657819642	0.00109371944484609	0.000817522238170815	0.000549095511294256	0.000328660596813696	0.000175538091139124	9.33002789677977e-05	7.6008390297184e-05	0.000110807313410641	0.000179348521620017	0.000263726629686508	0.000358330474017642	0.000480766385857809	0.000670631094479761	0.000969892564801725	0.0013910773717513	0.00189078291009424	0.00236720592780577	0.0026889658847208	0.00274499255793327	0.00249275441070033	0.00198254041497324	0.00134809385165717	0.000770051895276717	0.000428443368823457	0.000459684853789439	0.000925819805111269	0.00179698469408327	0.00294742279938005	0.00416916994308675	0.00520912772118658	0.00582904293191613	0.00587500082377249	0.00533146790866265	0.00433426082728162	0.00313086563446411	0.00199964745563481	0.00115946168007156	0.000706729582057732	0.000604824651913953	0.000727029336965804	0.000931299023374821	0.00113307776643282	0.00134534706840845
-0.383928571428571	-0.383928571428571	0.000719655759229235	0.000864020601307824	0.000938988417620788	0.000897446038635671	0.000743429000754341	0.0005232026114638	0.000299648344938132	0.00012487358605767	2.4895764822026e-05	8.40435973393561e-07	4.04654175090449e-05	0.00012951111650572	0.000256525768710949	0.000412781859432241	0.000593338446715165	0.000802371111330721	0.00105850479797986	0.0013913121792085	0.00182381420277042	0.0023464000631633	0.00289739614523256	0.00336625577914864	0.00362470893270547	0.00357521022704983	0.00319500120653874	0.0025553611487988	0.00180818074398041	0.00114745255061368	0.0007620575027826	0.000794435497838926	0.00131138944650188	0.00228646621468341	0.00359340878320974	0.00501535242197551	0.00627757275852944	0.00710631225285788	0.00730284924705923	0.00680838073896209	0.00573165016354402	0.00432263151486749	0.00289772070043892	0.00174338358930758	0.00103459946483614	0.000797176197154107	0.000923709753462527	0.00123177214766072	0.00153914184024399	0.00172836787437003
-0.375	-0.375	0.000345632330663239	0.000449896601885155	0.000471199584747371	0.000397553382027229	0.000259945940632537	0.000115832492256152	2.21604482226567e-05	1.20743241099284e-05	8.67871772941244e-05	0.000224383027741151	0.000397242176368357	0.000586286788672271	0.000785174342994654	0.000996347437022343	0.00122623323485317	0.00148481838566593	0.00178770016411772	0.00215336408510066	0.00259040890020835	0.00307815787842302	0.00355290062473695	0.00391321050199649	0.00404885142655842	0.00388379797918702	0.00341413587256401	0.00272284876704204	0.00196497742563996	0.00133067854722801	0.00100143337681205	0.00111244446810501	0.00172602757519548	0.0028144102448477	0.00425103608104377	0.00581556304178769	0.00722198098273784	0.00817486060797372	0.00844536476573314	0.00794370469918338	0.00675860564521881	0.00514310585027742	0.00344673494522811	0.00201639966706562	0.00110074216344289	0.000789798599749389	0.00100644930677017	0.0015469631183991	0.00215321536614077	0.00259269132008659
-0.366071428571429	-0.366071428571429	0.000252572766507829	0.000260806250513535	0.000204076577499329	0.000108833413065188	2.43886831768791e-05	3.12382432176772e-06	7.81022759847669e-05	0.000249313356455286	0.000486036810987732	0.000743761072241822	0.000985585524898367	0.00119606715356829	0.00138142845195586	0.00155945660410167	0.00174829104574007	0.00196150306191415	0.0022094186211765	0.0025000465422197	0.00283305084439637	0.00318726595898866	0.00351066588803082	0.00372420461186154	0.00374444683541453	0.00351817932806144	0.00305330059932026	0.00243061742364081	0.00179064268005328	0.00130161401412041	0.00112178370616691	0.00136707476946419	0.00208779844238563	0.00325245233553557	0.00473766577960353	0.0063297248773069	0.00774792728279128	0.00869646844609689	0.00893875461452145	0.00837263749538992	0.00707721094865005	0.00530814853119215	0.00343741056182236	0.0018552693626169	0.000866956993266952	0.00061663488595023	0.00105944826659913	0.00198535723290876	0.0030837501121921	0.00402925558740284
-0.357142857142857	-0.357142857142857	0.000426219894513101	0.000293188325937542	0.000152239625965086	5.84923678754083e-05	6.14804997519163e-05	0.00018812378903448	0.000430806874249538	0.000747183788906587	0.00107433131247568	0.00135244366416097	0.00154708981024768	0.00165896913858365	0.00171702047368182	0.00176041841234708	0.00182084161117186	0.00191438803820232	0.00204433912113075	0.00220791274368935	0.00239831650863833	0.00259907555141718	0.00277613781588628	0.00287767784826568	0.00284790516489504	0.00265176860348321	0.00229900169731576	0.00185466240531081	0.00143012335718898	0.00115844335464131	0.00116429166659554	0.00153753563210253	0.00231359534840921	0.00345882610655712	0.00486017111720892	0.00632426712947879	0.0075960651851529	0.00840439131379723	0.00853031989730642	0.00787940824246384	0.00653014938040741	0.00473526732055367	0.00286907950559856	0.00133510454708764	0.000463027246070202	0.000426556899972813	0.00120429627296735	0.00259068430440464	0.00425035694828071	0.00580049945906559
-0.348214285714286	-0.348214285714286	0.00069959413706506	0.000432955605903702	0.000246217669563153	0.00020274306690631	0.000330674425202817	0.000614232028800274	0.000995940466592768	0.00139110376135785	0.00171243123087614	0.00189755839352414	0.00192865968556421	0.00183506376159983	0.00167731306089552	0.00152061222239752	0.00141106633180484	0.00136565009136969	0.00137786723450291	0.00143154895547945	0.00151161807129456	0.00160510546088649	0.00169461116545766	0.00175299786163068	0.00174753012689694	0.00165451575326925	0.00147721580028018	0.00125647104841449	0.00106732594212915	0.00100273889300653	0.00115142906575523	0.00157721166458968	0.00230289162988998	0.003297724098245	0.00446790263279323	0.00565440611916652	0.00664703239860316	0.00722179087598375	0.00719918099014078	0.00650763789635292	0.0052278319559819	0.00359616006958759	0.00195986524532839	0.000695064487886662	0.000113079175727121	0.000383437430924756	0.00149390256306957	0.00325452556689845	0.00534075403541965	0.00736358084743354
-0.339285714285714	-0.339285714285714	0.00090343778839934	0.000578637820660731	0.000428177967768999	0.000501414517588364	0.000789301537400499	0.00122674659379957	0.00170902074062885	0.00211871199092695	0.00235739827165164	0.0023734821855922	0.00217649420131751	0.0018312328837036	0.00143274592425901	0.00107209540816415	0.000807753188258429	0.000654636276609696	0.000593227919795357	0.000590527305678782	0.00061933957687485	0.000665743374183975	0.000723825973810382	0.000785465142526526	0.000835304568131835	0.000856070825880517	0.000841152511666864	0.000805947111688417	0.000790347332169257	0.000850494651628482	0.00104382980710685	0.00141337357326858	0.00197472952336725	0.00270589410040896	0.00353950689998519	0.00436049297604287	0.00501582620609607	0.00534250463541697	0.0052125810352732	0.00458323807658383	0.00353222859379859	0.00226052792476677	0.00105553707763805	0.000224149611826101	1.70342015500908e-05	0.000567600408392197	0.00186137458273191	0.0037394441468767	0.0059300259284089	0.00809854614389079
-0.330357142857143	-0.330357142857143	0.0009788839622679	0.000711015862294883	0.000689520504530073	0.000936236712181325	0.00140218074876085	0.00197979293361404	0.00253016054122773	0.00291811425185866	0.0030469461472243	0.00288389363169406	0.00246828500851292	0.00189806264245835	0.00129765272851798	0.000778276576736168	0.000406193121486032	0.00019146166287231	0.000100121783791486	8.12162949680251e-05	9.34740324054322e-05	0.000118619379368167	0.000157598956627363	0.000216424506863853	0.000293336734192865	0.000376037242739439	0.000449656577902845	0.000508828815281943	0.000565374027798331	0.000646965488647509	0.000788089821195837	0.00101813548288049	0.00135080951690425	0.0017762255812769	0.00225545092062118	0.00271880082890651	0.00307198678933248	0.00321453648633646	0.00307027103822774	0.00262165754592086	0.0019337228023963	0.00115407689645716	0.000484540083663918	0.000132511827252142	0.000259291491988788	0.000942752747662106	0.00216343243499954	0.00381196147581853	0.00570890819370556	0.00762894360092465
-0.321428571428571	-0.321428571428571	0.000982895817360201	0.000871170129173209	0.001037214852489	0.00147626707142312	0.00210985742760822	0.00280397069233733	0.00340235635787898	0.00376551907156375	0.00380564382508008	0.00350879869692157	0.00293790456745434	0.0022140807034554	0.00148050461493157	0.000860095438015914	0.000422336218969023	0.000171962303881116	6.29622907427318e-05	2.9615174941191e-05	1.85857170097103e-05	6.99483117119426e-06	3.55451583844202e-07	1.58192209458978e-05	6.33626374800889e-05	0.000136480924739574	0.000216232850259443	0.000283709755185999	0.000331783656658996	0.000369174657008187	0.000415808765486352	0.000493445019096273	0.000616603523918718	0.000786486393132611	0.000987929136742732	0.00118904332210247	0.0013449009824722	0.0014076649473209	0.00134344998542195	0.00115124180342571	0.00087493849476259	0.000600163402387848	0.000434118421098203	0.000475983790736172	0.000791108231084595	0.0014000127791426	0.00228387568624444	0.00339777311878222	0.00467890709797917	0.00604270725826381
-0.3125	-0.3125	0.00100970033598812	0.00109029337062542	0.00144190152582653	0.00204535586500008	0.00280871677050852	0.00358740367827769	0.00422034087193792	0.00457070847125168	0.0045602266022816	0.00418851567086259	0.00353248414161329	0.00272494518309442	0.00191725912781123	0.00123683936865148	0.000753963391781377	0.000470299960639062	0.000333178352400247	0.000268207624722567	0.000214432758353314	0.000145833257051022	7.11494583004315e-05	1.60507741245437e-05	4.49423707539864e-07	2.44092969375131e-05	6.89866914278774e-05	0.000108624478381076	0.000125640707307717	0.000118052199106837	9.7791761182386e-05	8.26075259938297e-05	8.75014872410056e-05	0.000119776577382612	0.000178179365357406	0.000254484510210552	0.000336323611194301	0.000411532847699722	0.000474310233393201	0.000531303595646439	0.000603406137117549	0.000719613853467372	0.000903942568354411	0.00116252908921788	0.00148066496302618	0.00183505380275382	0.00221634554062728	0.00264733533048659	0.00318067109527768	0.00386972172221345
-0.303571428571429	-0.303571428571429	0.00110724775203185	0.00134448652139757	0.00182842319130832	0.00253871204100432	0.00338060708155321	0.00420614436753236	0.00485326507236703	0.00518884459972401	0.00514275506589044	0.00472463748672142	0.00402006329500806	0.00316721184434987	0.002319619824729	0.00160507495829106	0.00109361427229871	0.000786101359193179	0.000627726229290072	0.000540242254465216	0.00045811763671838	0.000352245346882401	0.000231877026806741	0.000127266187588993	6.52625045433117e-05	5.22023880932763e-05	7.21978216547725e-05	9.88483100628881e-05	0.000111009916714353	0.00010268947203989	8.26703767230355e-05	6.65769454303724e-05	6.79324209942056e-05	9.35860846239316e-05	0.000144657378662332	0.000220498763393289	0.000322389971433773	0.000455211877025114	0.000626952070678056	0.000846028502423956	0.0011157776308367	0.00142614131514726	0.00174564566895987	0.00202036750810939	0.00218681876240408	0.00219976723789177	0.00206552899442056	0.0018624730306699	0.0017307523001007	0.00182567433818658
-0.294642857142857	-0.294642857142857	0.00125206331106657	0.00157123882331323	0.00212066367990785	0.00288228876087611	0.00375664142285038	0.00458842535649934	0.00521189767718385	0.00549797991198982	0.00538794280677086	0.00490592528741571	0.0041497377830592	0.00326409918422408	0.00240327700043472	0.00169238795783804	0.00119816070464476	0.00091877423949507	0.000796765547368595	0.00074998372987599	0.000707363607574491	0.000633907514350838	0.000534898410934317	0.000440345273378131	0.000380720149875537	0.000368301782830248	0.000393289780615508	0.000434004233778891	0.000472364292054331	0.000504234566648468	0.000539274254441573	0.000592455214567947	0.00067422303328682	0.000785737767824221	0.000921110634541005	0.0010738005494853	0.00124243258333893	0.00143261795380677	0.00165394726235119	0.00191311180574699	0.00220472781636128	0.00250216109753629	0.00275245930270606	0.00288130350710279	0.00281278972012976	0.00250269250115065	0.00197413203697325	0.0013369064638655	0.000772917292724317	0.000482953774312121
-0.285714285714286	-0.285714285714286	0.00138519238684289	0.00172265959202311	0.00229699385126275	0.00308194291943977	0.0039600128271267	0.00475865823281983	0.00530590611198582	0.00548224011747729	0.00525154994586485	0.004665276050121	0.00384366752414294	0.00294278653572563	0.00211639511437208	0.00148102771071304	0.00109201205591038	0.000936997559975384	0.000949672771672041	0.00103950267453771	0.00112628265964357	0.00116550366561126	0.00115467112769748	0.00112030552516553	0.00109506060623582	0.0010984566357965	0.00113083269758312	0.00118105103619986	0.00124019749444572	0.00131108995231622	0.00140770596993322	0.00154608857355686	0.00173365766573705	0.00196396102816252	0.00221949174092234	0.00247988047209478	0.00273006874683115	0.00296402725918533	0.00318259732964774	0.00338671432639527	0.00356851936613118	0.00370334672750004	0.00374634117267856	0.00363818536221984	0.00332314625196292	0.00277762894517154	0.00203960835989922	0.00122312747623051	0.00050314890236816	6.70359810710623e-05
-0.276785714285714	-0.276785714285714	0.00146301612881947	0.00179987164131927	0.00240078730825821	0.00321215799036094	0.00408280412754171	0.00481617227376873	0.0052377479063552	0.00524951681675017	0.00485359724995664	0.00414287853049255	0.00326869169951091	0.00239965029212924	0.00168320922023977	0.00121681361684286	0.00103237045482061	0.00109638970003312	0.00132625377229962	0.00161897666213356	0.00188363219626536	0.00206585744723221	0.00215548345786245	0.00217608790895628	0.00216402776633899	0.00214901586782582	0.00214576398659814	0.00215838662927346	0.00219130264510709	0.0022572890037067	0.00237661698171758	0.00256802136584092	0.00283774935416459	0.00317367622879752	0.00354763308776434	0.00392386255840845	0.00426848365422489	0.00455544189807636	0.00476735365749958	0.00489244462411562	0.00491991072091401	0.00483584932895835	0.00462170790538847	0.00425745891666274	0.00373134036227573	0.00305541156300036	0.00228136282300521	0.00150667870962345	0.000861497821800838	0.000473702804986029
-0.267857142857143	-0.267857142857143	0.00147650887631751	0.00183600408007654	0.00249095485332451	0.00334437110798274	0.00420455850149703	0.00485431355448554	0.00512727038132417	0.00496006033444557	0.00440382200076165	0.00359810568938149	0.0027238738828893	0.0019550318413548	0.0014218314339226	0.0011908618098464	0.00126062822380142	0.00157023319325069	0.00201895755899206	0.00249353157607982	0.00289698659005929	0.00317056320634201	0.00330132428359509	0.00331370437987201	0.00325056638600072	0.00315394727697182	0.00305450193497017	0.00297240939634529	0.00292527914758273	0.00293500224860065	0.00302749025031354	0.00322493962259865	0.00353548476528612	0.00394648371285122	0.00442487234951298	0.00492357514283448	0.00539012512416546	0.00577394756442454	0.00603116890222375	0.00612795876183661	0.00604368487301857	0.00577388672080059	0.00533192558169544	0.00474843803117466	0.00406906268632237	0.00335169840693296	0.00266354179432725	0.00207595415623544	0.00165412960152834	0.00144068238706702
-0.258928571428571	-0.258928571428571	0.00143166733240155	0.0018462094584251	0.0025727630782276	0.00346916326259989	0.00431179127999558	0.00487665092102054	0.0050179405514427	0.00471262714052588	0.00405783431389549	0.00322940905333532	0.00242377882254567	0.00180611338155746	0.00147863387538593	0.0014711259119222	0.0017480636577232	0.00222538615183527	0.00279233296198083	0.00333570365203416	0.00376331631780001	0.00402153528221956	0.00410152633964263	0.00403220245949769	0.00386343979645547	0.00364757847102112	0.00342735239506558	0.00323392022631476	0.00309245124313109	0.00302873725841525	0.00307084945683643	0.00324405563455899	0.00356186572070149	0.00401812271550732	0.00458369801958224	0.00520829265550629	0.00582567558162377	0.00636075629135029	0.00673838439211777	0.00689464285713393	0.00679025224809107	0.00642306439155954	0.00583460740097641	0.00510625132724014	0.00434404407954348	0.00365582758646641	0.00312732131663443	0.00280392792711029	0.00268251869841493	0.00271421178654282
-0.25	-0.25	0.00132179117429695	0.00179473271862507	0.00257047930703514	0.00347805276326126	0.00428417519771975	0.0047763921869905	0.00483608719323359	0.00447279074711873	0.00381040815269556	0.00303716737422536	0.00234371603054636	0.00187322629571759	0.00169656534471237	0.00181227053107407	0.00216247389934749	0.0026547506560569	0.00318373915556262	0.00365061411194661	0.00397984343720357	0.00413129825975458	0.0041044241563114	0.00393235695194296	0.00366768969707004	0.00336564426957188	0.00307167462550711	0.00281784747403355	0.00262729003933875	0.00252174785617221	0.00252635369938956	0.0026682158369082	0.00296933218337167	0.00343707078334427	0.00405582182065072	0.00478215796317042	0.00554462025377048	0.0062490687881877	0.00679082657640547	0.00707405873963126	0.0070360208150272	0.00666984148660912	0.00603684567329277	0.00526056264108784	0.00450014703926873	0.00390899111808868	0.00359112668856475	0.00357021084660253	0.00378221392783074	0.00409485700217167
-0.241071428571429	-0.241071428571429	0.00112587628111151	0.00161441434267779	0.00237212523645001	0.00322827104191188	0.00396723839902701	0.00440284808116569	0.00444030776369861	0.00410195417392585	0.00350992039972396	0.00283741044145604	0.00225132126107794	0.00186822650813719	0.00173552014236132	0.00183662458772792	0.00211049969980176	0.00247435316964888	0.00284272170940867	0.00314148136905164	0.00331805441752316	0.00334834887941172	0.0032389260526699	0.00302237766005904	0.00274605995395982	0.00245782216670118	0.00219451196582042	0.00197799457829824	0.00181956993869409	0.00172931715909589	0.00172458562001963	0.00183267321049465	0.00208580036722284	0.0025098580531612	0.00311054289610269	0.00386112087645961	0.00469585050037847	0.00551260861305079	0.00618720290034624	0.00659934969750504	0.00666599959359931	0.00637278408844025	0.00579143594586811	0.00507275143751421	0.00441184724689005	0.00399305708511453	0.00393141320560023	0.004231564504475	0.0047806268283775	0.00537989358356268
-0.232142857142857	-0.232142857142857	0.000837874927613268	0.00126769563752465	0.00191865025085767	0.00265035309248913	0.00328702814753389	0.00367510000090325	0.00373274595023865	0.00347234807391438	0.00298882906654759	0.00242144811894385	0.00190663393917263	0.00154045257636501	0.00136194731781642	0.0013577057991589	0.00147958846495028	0.00166520147404038	0.00185396153997384	0.00199695409461117	0.00206238136122879	0.0020385837107034	0.00193460296569149	0.00177669421252737	0.00159994392057373	0.00143689831389069	0.00130772787839496	0.00121673599403923	0.00115733044002823	0.00112331637244142	0.00112097004492722	0.00117566161304751	0.00132902034684744	0.00162647999185133	0.00209873533943977	0.00274297817922472	0.00351044499471451	0.00430594874491823	0.00500272774011583	0.00547200733463882	0.0056214245981449	0.00543127324070973	0.00497480221736313	0.00441097825648842	0.00394602871501734	0.00377177120262338	0.00399970844744721	0.00461486359420788	0.00546895241612821	0.00631925488452102
-0.223214285714286	-0.223214285714286	0.000499104691947674	0.000800762666443667	0.00127214879958451	0.00182287405487659	0.00232779911276203	0.00266508047983391	0.00275540932113586	0.00258687592202007	0.00221559902117662	0.00174279171108485	0.00127897216983941	0.000910476153137449	0.000680399208436497	0.000587894006060402	0.000601262205642717	0.000675895095780843	0.000769194316781061	0.000849113931307325	0.0008973082271535	0.000909457017504514	0.000894122556515088	0.000869518660151309	0.000857118859480897	0.000872785426335013	0.000918716883855149	0.000980725641500226	0.0010337529068461	0.00105461916375433	0.00103692562169673	0.00100111520862805	0.000994093509219734	0.00107684492992343	0.00130328936716488	0.00169725922230096	0.00223578037615005	0.00284562425510107	0.00341676800621645	0.0038315821810153	0.00400310899901655	0.00391104948909801	0.00362195562337074	0.00328250358400015	0.00308228910930187	0.00319374861859632	0.00370760594022836	0.00458765052341237	0.00566495841833757	0.00667875097056985
-0.214285714285714	-0.214285714285714	0.000200267564862606	0.000344845463104469	0.000609808911638644	0.000958189338196159	0.00131532153201387	0.00158882922036383	0.00170014309842506	0.00161411589883261	0.00135285616971078	0.000987096819918204	0.000609339495873156	0.000301483085572609	0.000111074762021191	4.44943980066343e-05	7.62768943253986e-05	0.00016677175517325	0.000278796962727919	0.000387452857911569	0.000482514112595954	0.00056623255077669	0.000649494737202119	0.000747303161893642	0.000872986473431956	0.00103104547116319	0.00121068368049204	0.0013838236029709	0.00151081223863631	0.00155375214467707	0.00149310815133932	0.00134048549437283	0.00114104911903031	0.000962903942700985	0.000876094215840082	0.000928288815892705	0.00112592944630788	0.00142818384548741	0.0017571809348214	0.00202295763036992	0.0021565810522572	0.00214119205191955	0.0020294332952044	0.00193798482418277	0.00201618150236655	0.00239490251405549	0.00313120124211329	0.0041693664696903	0.00533671797986922	0.00638160562109221
-0.205357142857143	-0.205357142857143	4.4089428167025e-05	5.76528667971699e-05	0.000141932035165449	0.000302815507460299	0.000510698244451472	0.000705160954029417	0.000818545420116917	0.000807113803426529	0.00067315332365392	0.000465924069108544	0.000260933318288411	0.000128548923679032	0.000107718267199884	0.000196363725963803	0.000360210199587001	0.00055259653859295	0.000734214884629186	0.000884591782176449	0.00100337918366928	0.00110472982493306	0.00120948493640779	0.00133802678368251	0.00150404168575608	0.00170856904158406	0.00193507039217384	0.00214821997387481	0.00229943858811482	0.00233982991557711	0.00223717799880695	0.00199046990809043	0.00163520335438069	0.00123600895287172	0.000868353055753737	0.000595740253811692	0.000450785623474891	0.00042712250629625	0.000485225482736356	0.000570510674056167	0.000638041982594872	0.00067573483613147	0.000717533935081684	0.000839922349571282	0.00113945841275699	0.0016954331060172	0.00252863414129682	0.00357181753970533	0.00466678989541299	0.0055954642065484
-0.196428571428571	-0.196428571428571	9.18549629468421e-05	4.150099429968e-05	4.30092843473173e-06	1.28086085673884e-05	7.88515616223089e-05	0.000183484765945868	0.000287953544061866	0.00035853488774315	0.000389234659211524	0.000407959109180768	0.000462355795933909	0.000593884879670037	0.000815119623645487	0.00110241320571345	0.0014065575624203	0.00167425176535974	0.00186876653645847	0.00198074668016519	0.00202682717118399	0.00203991621533746	0.00205726036802272	0.00211061695061118	0.00221951711951391	0.00238660239718947	0.00259452531560596	0.00280579847847532	0.00296801186446757	0.00302551419448443	0.00293538188924083	0.00268231738147107	0.00228626063519195	0.00179886254350765	0.00128951982082745	0.000826091637320271	0.000457516333732428	0.000204470977785156	6.07634391491882e-05	4.08251017778238e-06	1.16910789650719e-05	7.53666380667e-05	0.000210210476173651	0.000453397510988216	0.000851336027372855	0.00143714115866154	0.00220454246612891	0.0030880674361353	0.0039603297998056	0.00465344975310744
-0.1875	-0.1875	0.000329919836568828	0.000289976788620127	0.000190699874539639	7.94677986902228e-05	1.19439392091343e-05	2.39244255982409e-05	0.000121818286090571	0.00029242386102965	0.000520580792658173	0.000800508632613816	0.00113351201766551	0.00151541823580744	0.00192418830380697	0.00231751416557725	0.00264325195871873	0.00285742227449708	0.00294038833879121	0.00290360590928445	0.00278501959513428	0.00263676657732998	0.00251120243749793	0.00244988921076454	0.00247699779109001	0.00259615666856673	0.00278951758232454	0.00301917707922672	0.0032323436881613	0.00337126229990703	0.00338676045302161	0.00325168304129312	0.0029692756563138	0.00257286252404805	0.00211653603279715	0.00166032970559776	0.00125551480404696	0.000935178353343941	0.000712534168431465	0.000586052950052291	0.000548146599813817	0.000593592038645088	0.000724738150432785	0.000951809073705238	0.001287649248907	0.00173727693398286	0.00228433204595009	0.0028790630979482	0.00343468062433685	0.00383849264516487
-0.178571428571429	-0.178571428571429	0.000676982557521961	0.000693522683502232	0.000562903778799889	0.00034662821860499	0.00015185709934617	7.88356832030541e-05	0.000183589583849842	0.000467894465309716	0.000892247776129119	0.00139804215220278	0.00192566867396314	0.00242273795257898	0.00284474935149752	0.00315438946043741	0.00332411096558857	0.00334219233370443	0.00321873381732394	0.00298730634161047	0.0027001429169921	0.00241800254411878	0.00219807897033515	0.00208356137035238	0.00209705938905515	0.0022382829165385	0.00248522923827512	0.00279804035947369	0.00312518900373553	0.00341189711590561	0.00361013174855224	0.00368833430783931	0.00363806885079212	0.00347498963292127	0.00323328003175963	0.00295533950720747	0.00268058653266278	0.00243752241177071	0.00224140824162965	0.0020970797331571	0.0020042394813701	0.00196218802722622	0.00197222528826579	0.00203759067353264	0.00216151526039792	0.0023435588202834	0.00257402147040918	0.00282720478582772	0.00305671445361758	0.00319801283835834
-0.169642857142857	-0.169642857142857	0.00102416725882359	0.00109539595755248	0.000926372675754009	0.000603662767087908	0.000293453552051214	0.000158814808430696	0.000292441748726834	0.000689664598123826	0.00126411156706095	0.00189004631637678	0.00244833486303042	0.00285759631532144	0.00308337542441148	0.00312944431800369	0.00302160960988396	0.00279415057567771	0.00248401415034749	0.00213169208738562	0.00178369610785298	0.00149141950734071	0.0013043384046181	0.0012596633067542	0.00137311441832231	0.00163509200167464	0.00201370643623484	0.00246289003821883	0.00293210763658123	0.00337468558851702	0.00375356700633685	0.00404475819885632	0.00423889371627312	0.00434061109683807	0.00436505741228478	0.00433173319851245	0.0042576012816044	0.00415248371550389	0.00401898520162575	0.00385668321392646	0.00366776949221999	0.00346061347436262	0.00324940510903804	0.00305077989213878	0.00287992665448047	0.00274792559200855	0.00265988333880946	0.00261217684081792	0.00258847589890448	0.00255742388604675
-0.160714285714286	-0.160714285714286	0.00128081924377297	0.00136170329907402	0.00112409260315016	0.000696109546224681	0.000302863102658296	0.00015275658189398	0.000346362666002337	0.000843318464987202	0.00149243556602258	0.00210250798128677	0.00251766535767863	0.00266525533797149	0.00256166483004697	0.00228256622811002	0.00191876248654255	0.00154115210852055	0.00118887596768698	0.000879738755690698	0.000630025944612569	0.000467956542448949	0.000431704997725753	0.00055414876598914	0.000845022839501039	0.00128209970910878	0.00181664361567846	0.00238952855853535	0.00294888493701951	0.00346088375825654	0.00391073573675974	0.00429679716749956	0.00462305567410487	0.00489360999299475	0.00510952220132354	0.00526670836542206	0.00535444485314462	0.00535601002496473	0.00525336388222823	0.00503552438201061	0.00470701171701895	0.00429135553554081	0.0038269004438141	0.00335675943160202	0.00291833925565644	0.00253755200716232	0.00222882332795138	0.00199758081492989	0.00184081757880073	0.00174461778166952
-0.151785714285714	-0.151785714285714	0.00140123665231204	0.00142840612269947	0.00109827752965614	0.000592411165922787	0.000180970910880115	8.53559370075552e-05	0.000377558686791806	0.000956607467576096	0.00160410866366401	0.00208573780718682	0.00224863502266287	0.00207192661658753	0.00165375050879009	0.00114959720090223	0.000698063055107048	0.000371495034316026	0.000171252579487293	6.11766546181463e-05	1.30860412913147e-05	3.51318524012878e-05	0.000167876514216242	0.000454345948385922	0.000905691954879263	0.00148480819045246	0.00211728520195206	0.00272182052227993	0.00324168584346991	0.00366065708841134	0.00399802505095858	0.00428949205689672	0.00456629369500554	0.00484191701253016	0.00510852249406048	0.00533977320355712	0.00549640852482923	0.00553385336821501	0.00541308789801187	0.00511419847731758	0.00464790886533895	0.00405822572539228	0.003412319126073	0.00278084033191376	0.00221813420163684	0.00175224122976311	0.00138831592403352	0.00112039752524808	0.000941723235374968	0.000846485952512316
-0.142857142857143	-0.142857142857143	0.00138496310088607	0.00130874646408062	0.000895411756303907	0.00037736944832837	4.06152925823333e-05	7.91819235809224e-05	0.000504143240905954	0.0011444921367562	0.00173292019108909	0.00203111405778321	0.00193364290347777	0.00150321585876532	0.000925778599618205	0.000413719681510784	0.000109319797759398	3.65458956060314e-05	0.000120213361784701	0.000253933201234583	0.000373249377069468	0.000491514595436191	0.00068138329888812	0.00101819402208646	0.00152277013634813	0.00213848750973023	0.0027543077482481	0.003257543977648	0.00358465926854015	0.00374324540684754	0.00379791522583789	0.00383323516949385	0.00391576086355531	0.00407182908237691	0.00428484973724486	0.0045056021619664	0.00466718464427866	0.00470076067576014	0.00455244959225524	0.00420078723346124	0.00366930731303193	0.00302580451694809	0.00236369987985852	0.00177079609163386	0.00129988348167175	0.000956643232279507	0.000710997085060884	0.000524035173030776	0.000373435884941383	0.000262360650166733
-0.133928571428571	-0.133928571428571	0.00125997077845508	0.00106850230851045	0.000623673771822851	0.00018680691968408	1.97792751450325e-05	0.000251723563925951	0.00081585202436496	0.00148311325536048	0.00197356124569473	0.00209008592416622	0.00180925474655535	0.00128568832312006	0.000769879829011316	0.000483281037461989	0.000515879244167445	0.000798290369886506	0.00115908403544594	0.00143129041726123	0.0015462672117607	0.0015630028407906	0.00162023690427291	0.00184378665719745	0.00226549362096338	0.00279999661991829	0.00328908514761549	0.00358411134247677	0.00361831703945508	0.00343188718946405	0.00314311083026644	0.00288853216638044	0.0027663250113419	0.00280723133607345	0.00297699438025629	0.00319836969915894	0.00337789069902087	0.00342970737014444	0.00329632773829739	0.00296656773860101	0.00248540578127758	0.00194646742814107	0.00146254027474689	0.00112220486523221	0.000952635051277078	0.0009096456025124	0.000902888301063138	0.000843928385588172	0.000690926294613542	0.00046554663557243
-0.125	-0.125	0.00106336994712526	0.000789160862889006	0.000393053545737082	0.000127082466655526	0.00018855646435301	0.000618584578699741	0.0012778736267874	0.00191133547022115	0.00227127316239319	0.00223981470387952	0.00188935526662709	0.0014483120808608	0.00118674325611375	0.00127910366114773	0.00171597052437395	0.00231258185116079	0.00281032068747544	0.00301583277154619	0.00290105811294957	0.00260955616999127	0.00236801526824237	0.00235548727501349	0.00260507062823863	0.00299109419045674	0.00330371192160517	0.00336383817898899	0.00311314930936324	0.00263445107269509	0.00210094247021542	0.00169072296190132	0.00151411529404037	0.00158424363022113	0.00183183096465426	0.00214390302579668	0.00240359637122761	0.0025198069877572	0.00244737129754125	0.00220056841934472	0.00185598411595899	0.00153531163814681	0.00136385919004417	0.00141591676966854	0.00167268284637063	0.00201902775058838	0.00228767571807616	0.00233264192004096	0.00209510264831987	0.00162735646701684
-0.116071428571429	-0.116071428571429	0.000829287443481999	0.000537770879124612	0.000269621065071126	0.00022401610351528	0.000505469613182779	0.00106667794956935	0.00172345535493339	0.00223828158082356	0.00243632924972576	0.00229865304056253	0.00198279096200521	0.00175289374595698	0.00184736853810549	0.00234890594073104	0.0031272508940198	0.00389148541634854	0.00433064620103876	0.00427073754664021	0.00376330947689182	0.00305608082188748	0.002461186589004	0.00219395164329346	0.00227055801286699	0.00251745659390133	0.002680746442718	0.00256909086107836	0.00215062683386407	0.0015574321399158	0.00100682220181359	0.000691959536642294	0.000701439794976921	0.0010002896694587	0.00146573194711536	0.00194603546870804	0.00231136327819432	0.00248365782456202	0.00244981317215246	0.00226556200271716	0.00204843809070889	0.00195019691013491	0.0021043282696992	0.00256234853500649	0.0032497357443983	0.00397239265763171	0.00448213407734747	0.00457640808444432	0.00418457851237591	0.00339685346564357
-0.107142857142857	-0.107142857142857	0.000586201989562086	0.000353260410659192	0.000261315619257514	0.000422768183089615	0.000843844860755302	0.00141284589583036	0.00194305690054719	0.00225675053475756	0.00227596680920498	0.00207614473312171	0.0018684799752612	0.00190724315872014	0.00235823814739601	0.00319313625328533	0.00417147837798675	0.00493256911836889	0.00516053828434374	0.00474039038947658	0.00382038257007407	0.00274274158647186	0.00187653801313083	0.00144186496447464	0.00141951144565837	0.00159106546072938	0.00168014405929402	0.00151078893831861	0.00109562901961387	0.000613291998547339	0.000300166788906536	0.000325372373609488	0.00071636946294317	0.00136327741589798	0.00208244413575404	0.00269440724505176	0.00307870454678017	0.00319482744270935	0.00308100808858761	0.00284508140262485	0.00264815073143624	0.00266982651822689	0.00304870393137151	0.00381284365555099	0.00483544848439044	0.0058509151858688	0.00653975619894758	0.00665148302440011	0.00610791772702306	0.00503474949359629
-0.0982142857142857	-0.0982142857142857	0.000361766338722174	0.000249526377020493	0.000333914146537872	0.000629552865367549	0.00106541771087502	0.00150745672306813	0.00181053609303865	0.00188405097321537	0.00174628875309225	0.00153923487218161	0.00148474919018939	0.00178748454042454	0.00252149102508867	0.00355806207165576	0.00458412393642993	0.00521972576241801	0.00518790651859017	0.00445265626460633	0.00324782451331543	0.0019737509278641	0.00101112472904112	0.000550071730545796	0.000525569921838769	0.000689997604720368	0.000775485366099658	0.000650033890599239	0.000380827038956379	0.000177747471433117	0.000260900651111587	0.000734360090196469	0.00153426237946322	0.00246748832219169	0.00330438769287535	0.00386802499578601	0.00408039976346758	0.00396298181493311	0.00361505703168357	0.00319229405193292	0.00288707616477609	0.00289460340253026	0.00335328650702764	0.00427312853026667	0.00549081415237207	0.0066913454439455	0.00750595754762676	0.0076511562390585	0.00704365576255146	0.0058326830884104
-0.0892857142857143	-0.0892857142857143	0.000191155204710575	0.000228672178695478	0.000441798908825197	0.000765220552634405	0.00109305462752953	0.00131608725524598	0.00136225774353986	0.00123101277560642	0.0010107824696213	0.000866488931485597	0.000988069596695621	0.00150709972019053	0.00241219765640238	0.00350946372504008	0.00446498120822659	0.00492880789920415	0.00469104817470535	0.0037910093763175	0.00251428703292432	0.00126880722114416	0.000399411346493572	3.93335240734161e-05	7.89443738880453e-05	0.000265268346200095	0.00036986005079403	0.000324656787650537	0.0002488506314598	0.000358839643573695	0.000823365781848135	0.00165342377612584	0.00268731579137015	0.00366855802750267	0.00436113202312826	0.00463535557544118	0.00448952569309907	0.00401931214954398	0.00337385136579985	0.00272877502681713	0.0022750545436736	0.00219823387310182	0.00262745730206877	0.00356471489576584	0.00483627368314719	0.00611206614845425	0.00700634187054525	0.00722308439525568	0.00667617527387796	0.00552149219535822
-0.0803571428571428	-0.0803571428571428	0.000122376748561451	0.000293816633658144	0.000553767274536254	0.000799380109109538	0.000940798639472685	0.000930847054158879	0.000778740025340666	0.000550590663490981	0.000360415329799552	0.000348876566959919	0.000643173004098436	0.00129965151853034	0.00224930447376336	0.00328100102071108	0.004091005546685	0.00439533514549669	0.00405943297906266	0.0031760671586923	0.00203918984681553	0.00101564444158639	0.000377786212500518	0.000188512631566999	0.000303711968421684	0.000488556999479097	0.00057534347908077	0.000565991137984991	0.000618547507402687	0.000930944948634053	0.00159885544317749	0.00253706927052419	0.00350928298856849	0.00424134346776498	0.00454485940226011	0.00438127172038853	0.0038438595023016	0.00309003628903956	0.00227997051720874	0.00155701555355879	0.00106107743993716	0.000934774535686466	0.00128898912098073	0.00213356257178275	0.00331901657232151	0.00454311071623448	0.00544205407582427	0.00573177045601579	0.00532729578954569	0.00437494187628202
-0.0714285714285714	-0.0714285714285714	0.000209839125252635	0.000451139206514256	0.000660071862496564	0.000749993155922627	0.000690294896456146	0.000511034217618306	0.000284601731323867	0.000100836798462787	4.94228323908141e-05	0.000209407164437157	0.000634062417138453	0.00132260955118177	0.00218824402245856	0.00304949596589278	0.00367061299213709	0.00385020678148768	0.00352032580667828	0.0027977538385552	0.00194608578367651	0.00125684112755303	0.00091077693359308	0.000899836729874927	0.00105824350082402	0.00118478825805239	0.00117968780023473	0.00110850180897267	0.00115195263880513	0.00147477151927804	0.00209969245666424	0.0028688432689085	0.00351687043406081	0.00380769237716016	0.0036486036203702	0.00311581354886596	0.00238782370046819	0.00164255240375183	0.000990070630904596	0.00047707901913055	0.000140850359117131	5.3304487928157e-05	0.000306896933060345	0.000943598073061206	0.00187849938498669	0.00288237031773267	0.00365219898710804	0.00393963645028332	0.00366564059230994	0.00295438744228241
-0.0625	-0.0625	0.000490851346919543	0.000697171852515905	0.000759849713427502	0.000656091631766473	0.000436419241661671	0.000196692423003106	3.38819204552498e-05	1.2349867254162e-05	0.000157139464693999	0.000468699638613494	0.00093698065164533	0.00153594744504476	0.00220094908575563	0.00281386179062114	0.00322402129400369	0.00330980812569078	0.00305086340142843	0.00256141578714847	0.00205054944485422	0.0017203557637743	0.00165853798770623	0.00179410878537501	0.00194985014401733	0.00196283935825517	0.0017962570871204	0.00156705760504676	0.00146749371493957	0.00162980580041517	0.00202394747894979	0.00245873733365768	0.00268889981430072	0.00255972671579722	0.0020959793962758	0.00147948575376959	0.000934501156485782	0.000599846764178195	0.000471411487904471	0.000446164771390391	0.000427339012419717	0.000410133985046215	0.000485213850469304	0.000758924792107403	0.00124989775167973	0.0018389110199646	0.00231174522378731	0.00247059056439302	0.00224329380678352	0.00172204863512271
-0.0535714285714286	-0.0535714285714286	0.000951257984178413	0.000998602494360181	0.000841288115281849	0.000546557447388631	0.000240108022104935	4.97344065939556e-05	5.0315650960862e-05	0.000240442065688889	0.000561634295067882	0.00094335153755594	0.00134043104462632	0.00173724784487794	0.0021202556598738	0.00244742799967654	0.00264785719599883	0.00266144860223854	0.00249338134646173	0.00223848095407204	0.00204528783508146	0.00203179029889422	0.00220509883787493	0.00244391912226873	0.00256572493100757	0.00244229338473991	0.00208856187323486	0.00166112365258963	0.0013606343549315	0.0012991787558925	0.00142216941557436	0.00154179190831696	0.0014647562944214	0.00113113569986594	0.000669772242811186	0.000328948402560574	0.000323951391334796	0.000699632064707684	0.00129731440996214	0.00184710866447822	0.0021250583502474	0.00207439236072657	0.00181717646234924	0.00155663872070778	0.00144037497975125	0.00147453345128562	0.00153887093380401	0.00148298924557184	0.0012333108129943	0.000840346347438048
-0.0446428571428571	-0.0446428571428571	0.00150025516905576	0.00128136024788661	0.000872308110131283	0.000427057778787179	0.000115301829976401	5.16187359113165e-05	0.000248552157792889	0.000619367657287657	0.00102940562404604	0.00136602523242051	0.00158567583752673	0.00171215209145794	0.0017935619836583	0.00185397398422403	0.00187800919419983	0.00183978191287915	0.00175059048118643	0.00168102706331261	0.00172932092196999	0.00194948832841744	0.002289759325511	0.00259372071548685	0.00267743610346421	0.00244043755041401	0.00193716340496446	0.00135457180915572	0.00090261862399134	0.000686513493668774	0.000648033155757494	0.000620762807793921	0.000466677585000181	0.000201606391183231	1.82539198630618e-05	0.000180364442349944	0.000848557703678408	0.00194862275847357	0.00317120339339374	0.00411069294126809	0.00446371664733698	0.00417102470618419	0.00342382818127637	0.00254045306719677	0.00179541426883813	0.00130283523796613	0.00101141686318365	0.000793219072756908	0.000554256657916181	0.000293641715250533
-0.0357142857142857	-0.0357142857142857	0.00197856344863492	0.00144489066896405	0.000812801117615691	0.000291877663441703	4.98070678994522e-05	0.000145585450125096	0.000507335298928065	0.00096905910525904	0.00135018867010513	0.00153687170250185	0.00152160348297235	0.00138226607780634	0.00121903068072079	0.00109346648068697	0.00101004737098579	0.000947662870146682	0.000910252157541983	0.000949838159909759	0.00113562839952742	0.0014864369923298	0.0019183501981116	0.00225695793327874	0.00232117347881489	0.00203158630471651	0.00147042508723193	0.00084543377354633	0.000373154186811845	0.000155585940847477	0.000134789551697153	0.000160812217218753	0.000129872663353062	9.59429812975015e-05	0.000269762799239474	0.000891678143563325	0.00205193122716227	0.00357485304325022	0.00505055221555615	0.00600825610305112	0.00613692171924226	0.00542849424235899	0.00416616568831702	0.00277262915240535	0.0016118240865663	0.000854310236634317	0.000466049468761173	0.000300877006936486	0.000220987568151857	0.000169041199844803
-0.0267857142857143	-0.0267857142857143	0.00221028140332673	0.00140335847970837	0.000643804257242497	0.000148506810896411	3.6823851683875e-05	0.000285032323794899	0.000738531921889285	0.00118084956732423	0.00142918023410965	0.00140962095719342	0.00117392643749475	0.000851691181054307	0.000569508554827106	0.000387856365413058	0.000293116246965183	0.00024341662604798	0.000228617473085796	0.000294279517880625	0.000506257941321135	0.000879196800021125	0.00132492763243128	0.00166928387356627	0.0017397138415539	0.00147221474422703	0.00096429871121794	0.000430641956829537	8.28710353490305e-05	1.0420420679143e-05	0.000144338883492518	0.000332531366787398	0.000477043117312228	0.000635590674792102	0.0010072503651558	0.00179811572031672	0.00304750273173791	0.00453077239083922	0.00581417093338034	0.00644419764585474	0.00616854776229765	0.00506321966015433	0.00349527852372903	0.00194712648208918	0.000804590244603843	0.000221903663985142	0.000120378072804878	0.000295162924272015	0.000549302292551192	0.000776248931276239
-0.0178571428571429	-0.0178571428571429	0.00208175276504499	0.00113553222783535	0.000394730764536149	3.35798552241831e-05	9.03896164833693e-05	0.000454131431980373	0.000911520032760334	0.00123824731034695	0.00129415782887977	0.00107632330994553	0.000703099925995209	0.000338865426799611	0.000103054502016797	1.66765612141269e-05	1.62157740006712e-05	2.12833998567095e-05	6.39683100950905e-06	2.40308633108681e-05	0.000160086633548351	0.000452493885026788	0.000834105501834271	0.00114860747793931	0.00123838022126016	0.00104947176159632	0.000680233059423553	0.000333437591601697	0.000197041055544073	0.000331342511813573	0.000641158610988789	0.000956233216163767	0.00116720236655312	0.00132088994050377	0.00160071419036306	0.00219425895556177	0.00313047219093779	0.00419788189358145	0.00501008863644224	0.00519276969452737	0.00458709340882056	0.00334994685149413	0.00189144973765581	0.000686022534901157	6.3961451553816e-05	9.37194227404801e-05	0.000603660908742571	0.00130914614572645	0.00195900316112408	0.00242195882992205
-0.00892857142857143	-0.00892857142857143	0.00160789830370038	0.000713532036230156	0.000147597544634021	5.45220415195402e-06	0.000234421418900832	0.000654633487335984	0.00103309144595886	0.00118239803917646	0.00103987691991613	0.000687831159566277	0.000302691219779941	5.80938111055294e-05	3.39556359819224e-05	0.000182524287147283	0.000370483948530259	0.000470386506695807	0.000443172359143544	0.0003581544507708	0.000337173504428127	0.00046084912395215	0.000702488921100568	0.000938530869620627	0.00103226244815863	0.000934644430152517	0.000730069845722922	0.000589725778854385	0.000659269544781064	0.000956674358203159	0.00135400755736157	0.0016616975612939	0.0017616394017532	0.00169679442587269	0.00164938888923307	0.00181394222214307	0.00224597063880914	0.00279038970372914	0.00314687470667357	0.00304157299497668	0.00240318029769341	0.00143409173759713	0.000529548538256259	8.92195398088027e-05	0.00032800985659754	0.00118830191321357	0.00239101327548308	0.00358211189563277	0.00448513124943349	0.00498242125767489
0	0	0.00094554779815229	0.000287910476920008	1.00686726115951e-05	0.000116222818415867	0.000477378175171452	0.000880218127240654	0.00111495047685317	0.00106646358480435	0.000766395220772217	0.000377593685780734	0.000113605794493934	0.00013016177073092	0.000444083447855318	0.000924353093243342	0.0013625110723143	0.00158449997509158	0.00154041347855151	0.00132013293289597	0.00108716897317389	0.00097385851798391	0.00100557824908579	0.00110225218808701	0.00115323356499345	0.0011109309001534	0.00103456363967861	0.00104961927241305	0.00124895708025574	0.00160621664654885	0.00196822544841141	0.00214043986873598	0.00201300382710118	0.00164157050150215	0.00122249383589543	0.000971801961055657	0.000984877820429759	0.00117175907644057	0.00131669499157969	0.00122917386546965	0.000891065356021395	0.000503146437999732	0.000395861519949616	0.000853686588788748	0.00195530894310408	0.00352033319859045	0.00518741002134026	0.00657266268406358	0.00741841777632261	0.00766019768995215
0.00892857142857143	0.00892857142857143	0.000338710613048898	3.03669198898924e-05	6.91170626322819e-05	0.000381476432902214	0.00079550983759405	0.00110597436364407	0.00116147855939212	0.000936522542560513	0.000552446818328032	0.000230831286018163	0.000194220117650514	0.000557738982195696	0.00126506463697031	0.00210459684171253	0.00280231662699645	0.00314641196572868	0.00307929932345379	0.00270890499641843	0.00223611894695141	0.00184347807121873	0.00161154355574376	0.00150952738534271	0.00145723566748067	0.00140841186310742	0.00139289348388492	0.00148614972091855	0.00172903083970788	0.00205995594446719	0.0023171241989429	0.00232063500443869	0.00198572303946246	0.00139048569956275	0.000746576033987625	0.000284811261872693	0.000126883148875218	0.000227598664394151	0.000427946610790203	0.0005858566521806	0.000697962795025506	0.000928759629529403	0.00152218491623952	0.00264649016556116	0.00426662025966278	0.00612172494293677	0.00782124297346542	0.00900376189691445	0.00947177528733359	0.00923819255559483
0.0178571428571429	0.0178571428571429	1.84233057360885e-05	6.10091258055205e-05	0.000350483691020923	0.000768120577083998	0.0011396491725483	0.00130326027789331	0.00118413066379205	0.000841608775217654	0.000462065775274214	0.000291929568965284	0.000533497214015199	0.00124769069860212	0.00231061747170115	0.00344988691491215	0.00434951070835523	0.00477681155620369	0.00467100045121024	0.00415106679856895	0.00344275923967603	0.00276764993564647	0.00225584472286819	0.00192579298851363	0.00173062274186499	0.00162859188548251	0.00162324321222362	0.00174490571112964	0.00199139105082808	0.00227932677627173	0.0024534860215702	0.00236076242115096	0.00194592241183493	0.00130389287438525	0.000646573729764911	0.000197603602100191	7.87605607107411e-05	0.000260907733182848	0.00061192131621035	0.00100966856098264	0.00144324035065618	0.00203152178692854	0.0029419648648992	0.00425869402498528	0.00588387101240191	0.00753689141689893	0.0088559682409724	0.00954560005808622	0.00948974888003718	0.0087762639693398
0.0267857142857143	0.0267857142857143	0.000106267720460867	0.000397397277464264	0.000806354914923527	0.00120809399361943	0.00146081327857936	0.00146547846904259	0.00122069747841393	0.000845506500925558	0.000552614407494043	0.000574897304790817	0.00107026480269353	0.00204409281351599	0.00332606827482073	0.00461787870202514	0.00559693579467675	0.00603360095369902	0.00587024850722193	0.00522711104587468	0.004335609737611	0.00343614933948079	0.00269336022492108	0.00216748554965718	0.00184437347266683	0.00169109296216259	0.00169251548620182	0.00184385009176045	0.0021111574903346	0.00239960913630811	0.00256671079717886	0.00248514014636396	0.00211984066760693	0.00156626878179016	0.00101660232769574	0.000667086679848212	0.000621149814952304	0.000849448820066342	0.00123271323280522	0.0016584989666113	0.00210585499737954	0.00265864090286912	0.00343544985142501	0.00448054342786127	0.0056879813937186	0.00681161515187047	0.00756001262151923	0.00772321560917347	0.00726083106359504	0.00630735126972985
0.0357142857142857	0.0357142857142857	0.000568995388562784	0.000950538855918801	0.00133655754630378	0.00162788727749987	0.00173435785811838	0.00161895335465944	0.00133157121965242	0.00101273205201365	0.000858443044020649	0.00105396881440095	0.00169938174503588	0.00275672729953318	0.0040435684075551	0.00528111858120522	0.00618269302502564	0.00654922547665793	0.00633287949539323	0.0056422147306739	0.00468880718664858	0.00370284136315238	0.0028587024169963	0.00224256535652368	0.00186726375614425	0.00171176814398491	0.00175142320439341	0.00195796600258302	0.0022759678744687	0.00260442172038524	0.00281157611310856	0.00278670539316182	0.00250127165998744	0.00203755446801199	0.0015583893568267	0.0012289606401165	0.00113549407316626	0.00125137334327074	0.00147237748103012	0.00169742680501596	0.00190017253724575	0.00214209154108637	0.0025169454506521	0.0030634289929961	0.00370563316444223	0.00426394336337	0.00453364592972435	0.00438528653250352	0.00382800986445189	0.00300173828239462
0.0446428571428571	0.0446428571428571	0.0012432008097426	0.00156647156834443	0.00182887154192172	0.00197379492521649	0.00196307252675821	0.0018039944848948	0.00156498551999588	0.00136802106240156	0.00135603249311657	0.00164499447201926	0.00227772456277091	0.00319704368510601	0.00425016809408735	0.00522603545414167	0.00591551140849226	0.00617470262312897	0.00596817955987824	0.00537498660626334	0.00455520650156199	0.00369243229579847	0.00293835258377286	0.00238265642409381	0.00205540397220652	0.00194952591464052	0.00204109605700965	0.00229158708671077	0.00263489641868707	0.00296852095282726	0.00316924779068059	0.00313647822464235	0.00284239307270181	0.00235591543781569	0.001818398478779	0.00137830710703006	0.00112054789172112	0.001032842382761	0.00102983507034948	0.00101864687963268	0.000962225760060189	0.00089843980724982	0.000903098504511054	0.00102359428253323	0.00123013588070966	0.00141957903095848	0.0014710086434459	0.00131728636642271	0.000986482087330145	0.000587669862040818
0.0535714285714286	0.0535714285714286	0.00191169566922957	0.0020881834322338	0.00219493050008947	0.00221757234842147	0.00215575252127886	0.00203535551255435	0.00191154368831085	0.00185746478763245	0.00194225337836317	0.00220782564604148	0.0026536300763634	0.00323363916232945	0.00386480912177562	0.00444395588914103	0.0048699321734809	0.00506755790642412	0.00500772668535242	0.00471640222063281	0.00426717993293533	0.00375874921001171	0.00328652421220172	0.00292100379287237	0.00270060623567958	0.00263650263640081	0.00271903978953232	0.00291653232919876	0.0031673953733954	0.00337770765873085	0.00343803550983198	0.00326171328660476	0.00282859764512835	0.00220740074829261	0.00153667257784741	0.000967716428156967	0.000597799837781695	0.000431199488795242	0.000390722294540012	0.000371737271645341	0.000304481963697208	0.000186431997214349	6.77676705246282e-05	4.81822140192989e-06	1.67654715018399e-05	7.60021969544982e-05	0.000136554092391223	0.000176929776269691	0.000223712434790561	0.000336838250932533
0.0625	0.0625	0.00238940944794608	0.00240570470966277	0.00238485257160144	0.00234277489019754	0.00229722074247678	0.0022697892340919	0.00228193651307703	0.00234527282980245	0.00245384329843897	0.00258670010058996	0.00272165265234824	0.00285148580429423	0.00299033491886043	0.00316394404650505	0.0033891127996533	0.0036560100405438	0.00392570820194669	0.00414517944319873	0.00427062820127233	0.00428557159877315	0.00420498582234561	0.00406635893879258	0.00391500161638829	0.00379040735984081	0.003715393594108	0.00368652893940416	0.00366682920185647	0.00358725703988786	0.00336505466867528	0.00293940557096328	0.00231123935017248	0.00156423877833503	0.000848190638875071	0.00032483499469717	9.9812555647935e-05	0.000176319331613163	0.000456744447815493	0.000792015582910945	0.00105104387291287	0.00117234555203443	0.00117325418382959	0.00111970374999772	0.00108246128711634	0.00110896232946186	0.00122302308792233	0.00144145518545615	0.00178458360551412	0.00226525285185548
0.0714285714285714	0.0714285714285714	0.00257849206897556	0.00247463105840467	0.00238042336980405	0.00232702851537738	0.00233426641155866	0.00240734086705945	0.00252998104327111	0.00265837577715839	0.00272686871847267	0.00267260991326247	0.00247279455767073	0.00217446613918869	0.00189478789528321	0.00178343018941872	0.00196089175477271	0.00246274074880308	0.00321865090466994	0.00407680484804602	0.00486024377797661	0.00542686241908064	0.00570690580343345	0.00570732439539676	0.00548969319962469	0.00513724541365966	0.00472464566343156	0.00429714577942398	0.0038611110458486	0.00338790334606098	0.00283366608313121	0.00217311319512649	0.00143559700750277	0.000723395411231106	0.000194506265400179	8.43075252022518e-06	0.000255937516148632	0.00090805379461036	0.00181403555218412	0.00275361068982878	0.00351934753524491	0.00398893376285999	0.00415461125028649	0.00410273266121162	0.00396330885109946	0.00386058095586564	0.00388595581775717	0.00409365914227137	0.00450369113121495	0.00509712933481404
0.0803571428571428	0.0803571428571428	0.00247554145376409	0.00230512294795547	0.00218128263052545	0.00213922661726723	0.00219343961388845	0.00233318024909517	0.00251496219345279	0.0026592029004743	0.00266491786529846	0.00244945184476723	0.00200173999251009	0.00142044471812695	0.000907261439581086	0.000705604400996691	0.00100568809361133	0.0018595037870214	0.00314802103994396	0.00461751828513835	0.00596717682072408	0.00694646075673036	0.00742094112170227	0.00738625800866102	0.00693693383225363	0.00621387387540139	0.00535510993401646	0.00446383818958735	0.0035965794778109	0.00276910899784819	0.00197736263705628	0.00122886566476846	0.000574135604838393	0.000120957533026059	1.57360460674594e-05	0.000389988986274729	0.00129134188809051	0.00263371012078041	0.00419815643012731	0.00569255396209254	0.00684696466203802	0.00750156351171541	0.00764791208393789	0.00741005178803347	0.00698295428213858	0.00656323418172245	0.00630176594947428	0.0062866894178255	0.00654489138689678	0.00704449186730532
0.0892857142857143	0.0892857142857143	0.00214224569295656	0.00193989708475508	0.00180136689884188	0.00176055121209511	0.0018266845939292	0.00198167285255115	0.00217266378180053	0.00230868094933789	0.00227799667048066	0.0019944494900121	0.00145888567963434	0.000801748555047835	0.000271842488476634	0.000160133210630805	0.000684239437745871	0.00188629170828696	0.00359562508744801	0.00547710970377579	0.00714325432565953	0.00827838700733477	0.00872236367528924	0.00848708226024581	0.00771384546106146	0.00660298973733285	0.00534935206908621	0.00410303369454	0.0029578457931148	0.00196037131389198	0.00113178665536711	0.000496008575689317	0.000105506878182857	5.1467445847891e-05	0.000445262672371338	0.00136934876954728	0.00281490007113157	0.00463872291599079	0.00657026265275717	0.00827745597919562	0.00946864444173222	0.00998592455519847	0.00984777660881286	0.00922503615283422	0.00836823666681393	0.00752522962288143	0.00688426349543534	0.00655466179263457	0.00657250543960723	0.00690927094349703
0.0982142857142857	0.0982142857142857	0.00166707081028314	0.00144118330674515	0.00128247902751474	0.00122076357327855	0.00126192849512322	0.00138974616950056	0.00155881499501414	0.00168801466890345	0.00167393254741009	0.00143532103413789	0.000975589094050383	0.000427565987700954	4.25552910925548e-05	0.000110750587336878	0.000839874384300513	0.00224864539482873	0.00413081503807165	0.00611215815184128	0.00777580423649137	0.00879819279496778	0.00903712677854208	0.00854283821976551	0.00750287909103081	0.00615856727839442	0.00473265943793014	0.00339006156640953	0.00223149334615118	0.00130775662801818	0.00064231974125079	0.000255071298041675	0.000181838773999998	0.000481210365919675	0.00121882895124694	0.0024269149619267	0.00405287876560265	0.00592531296771665	0.00776546040328517	0.00925261084508659	0.0101219753881114	0.0102519680939138	0.00969978056558689	0.00867023555495526	0.00743751701881233	0.00626086212628436	0.0053308849013857	0.00475775066261854	0.00458474006428724	0.0047999989875079
0.107142857142857	0.107142857142857	0.00114211396444558	0.000893788569698714	0.000715573041444586	0.000627290492487528	0.000628991638946226	0.000710050943403335	0.000843068732458527	0.000971457567866211	0.00101299974963285	0.000894949169769684	0.000611588888023789	0.000270055386158651	8.53714664185423e-05	0.000309120807145237	0.00111606293618028	0.00250389397505661	0.00426159467502524	0.00602864665071587	0.00741980429643045	0.00815658476492009	0.00814656445127645	0.00748298423826346	0.00637916492943881	0.00507974404654909	0.00379083522160956	0.00264969548854416	0.00172917289209727	0.00105895688672204	0.000648012861719703	0.000502094294023342	0.000635798438442752	0.00107649175765583	0.00185346633043486	0.0029687337603011	0.00435818142301024	0.00586533821677115	0.00725205941610493	0.0082546914613423	0.0086677255920659	0.00841670938854453	0.00758351874207252	0.00637151766959611	0.00503095931219711	0.00378484898110831	0.00278940013733319	0.00213606678076203	0.00187352127736393	0.00201821674368161
0.116071428571429	0.116071428571429	0.000660939740481248	0.000414075528544598	0.000249133483006729	0.000162949722340622	0.000140114443537009	0.000172523392171762	0.000255130777046739	0.000365550578425038	0.000452793890007829	0.000456776223818688	0.000356111594575175	0.000214369573074878	0.000186068868086083	0.000463133885956785	0.00118004978745013	0.00232694699049138	0.00372220560971623	0.00506600502934418	0.00605135859328039	0.00647745970511397	0.00631095507524039	0.00567219668184603	0.00476461424537656	0.00379081106251709	0.00289603085727861	0.00215498706465356	0.00159099272163	0.00120400360795183	0.000990180316825926	0.000949865849795351	0.00108985707629449	0.00142372499695353	0.00196638577044791	0.00271686213687508	0.00363141475674134	0.00460217147904149	0.00546164474100364	0.00602293525703144	0.00614325850579293	0.00577979565097574	0.00500670106528044	0.00398311859298183	0.00289128886808158	0.00188109334037453	0.00104999161924607	0.000460014913235264	0.000165829421197669	0.000220412783910027
0.125	0.125	0.000323915314691275	0.000145217200318131	6.60161533141466e-05	4.07651529195883e-05	2.45355438287325e-05	5.7454853642418e-06	4.17960833853326e-06	4.05120340982397e-05	0.00010606696930652	0.00016183799187558	0.000172875755073237	0.00015445587068019	0.000192361756846235	0.000413221765127008	0.000914382597376584	0.00169340847624464	0.00262286349387203	0.00349111746781818	0.00409009367144093	0.00430225266942927	0.00414031142344445	0.00372271046723701	0.00320554652731084	0.00271325142431773	0.00230383032512867	0.0019776095390043	0.00171136640270173	0.00148996000595342	0.00131814749477179	0.00121437823049723	0.00120009969564166	0.00129507098079847	0.0015172116102323	0.00187747939439676	0.00236445230071722	0.00292615518125241	0.00346592720670984	0.00386445006738612	0.00402259705107166	0.00390230823296395	0.00353992713397986	0.00302276797566799	0.00244456854782352	0.00187046391743084	0.00133479500950205	0.000869371013681136	0.000534259131563758	0.000417768764665157
0.133928571428571	0.133928571428571	0.0002308769195638	0.000224937196658677	0.000325947155225065	0.000425929366039786	0.000438785569110387	0.000347123028498853	0.000201330835553776	7.62986476371026e-05	1.87527606398212e-05	2.2561109305804e-05	4.76695502980828e-05	6.59720348907049e-05	9.7475019927483e-05	0.000207006072273351	0.000460693208649955	0.000871753115585328	0.00137479334415144	0.00184950016629182	0.00218093258541752	0.0023183590056593	0.00229537361831206	0.00220007940155021	0.00211691537743433	0.00207858229717731	0.00205682556719209	0.00199292347318824	0.00184307507211038	0.00160780428761123	0.00133001934013724	0.00106995411686915	0.000878948962459356	0.000789247105259017	0.000820010188508053	0.000985747579741107	0.00129366580002221	0.00172969548259873	0.00224673060834624	0.00277016208371913	0.0032228692564583	0.00355488858332058	0.00375670580566145	0.00384616728603208	0.00383978127204129	0.00373309579348737	0.00350935020359735	0.00317289970221808	0.0027805956006022	0.00243947986109056
0.142857142857143	0.142857142857143	0.000451733626742366	0.000730756999951279	0.00109291472180541	0.00135536528661974	0.0013890564265356	0.0011774214317574	0.000812879397857371	0.000437256820417217	0.000164392082407202	3.09107276187595e-05	3.50022062707289e-08	7.89202123353472e-06	1.59268217346811e-05	3.34287435451555e-05	9.90098776002597e-05	0.000240397280330176	0.000446120651667582	0.000671151789664287	0.000870909464254107	0.00103551202547494	0.00119569742361719	0.00139361127467481	0.00163915143591142	0.00188498982825616	0.00204128711962751	0.00202323461881855	0.00180124095496126	0.00142159719003595	0.000985758283959977	0.000603823077588755	0.000352727710021689	0.000262475739867336	0.000331390800409668	0.000551400120798762	0.000921114186892966	0.00143857431123632	0.00208423999261263	0.00281265296401999	0.00356249365914107	0.00427762587629486	0.00492128903298202	0.0054712330239514	0.00590101092533274	0.00616703991879637	0.00621907166005715	0.00603290710141508	0.00564247518218429	0.00514198983107365
0.151785714285714	0.151785714285714	0.000986456017863366	0.00162810719967323	0.00228236418372969	0.00269362985918596	0.00270216900245963	0.0023087100155535	0.00166247455817664	0.00098177521670284	0.000451707693363329	0.000152916481352804	5.3670852678166e-05	5.88059462532047e-05	7.80444332310164e-05	7.1440792513916e-05	5.16421023983782e-05	5.40718342601083e-05	0.000104759736088532	0.000209951714445105	0.000368798555471054	0.000589579867001388	0.000887630758815755	0.00126073934750517	0.00166062929937087	0.00198811433822218	0.00212598487957159	0.00199653983822307	0.00160994388951685	0.00107146506577093	0.000540127684232964	0.000161839080937367	1.5454749002294e-05	0.00010015212401068	0.000364642493450889	0.000753045398704681	0.0012359913261486	0.00181112497072615	0.00248128465911692	0.0032328807321932	0.00403202446080171	0.00483787589083992	0.00561738072060362	0.00634568566037923	0.00699136667405454	0.0075019561477887	0.00780830635141315	0.00785205951486977	0.00761959104745438	0.00715570236564706
0.160714285714286	0.160714285714286	0.00174140706168918	0.00275421035866019	0.00366136284042498	0.00415351718566782	0.00406525335119069	0.00343653809886137	0.00248543141844852	0.00150675752161778	0.000747956583934535	0.000322231047867859	0.00019536236945788	0.000240761667192847	0.000322669499475941	0.000359677323059411	0.000341600719968309	0.000305596431484752	0.000299585460648049	0.000359625578295657	0.000508009038423509	0.000758578366640684	0.00111159640619448	0.0015348433357483	0.00194720599545731	0.0022278332408941	0.00225978429514556	0.00199085870226909	0.00147578589041444	0.000868985094059204	0.000364926016899897	0.000115918539815195	0.000172410781063258	0.000477565343127318	0.000914658749335029	0.00137499701572558	0.00180568520115052	0.00221466152721285	0.00264054463758577	0.00311545570741749	0.00364702488133762	0.00422557255822208	0.00484122548419599	0.00548993969940623	0.00616026180310307	0.00681234851898968	0.00737035146096325	0.00774037454450802	0.00784571899118315	0.00765581004713279
0.169642857142857	0.169642857142857	0.0025459223498561	0.00385735337158766	0.00491311660578955	0.00538262951867758	0.00512598718713509	0.00424203510424805	0.00302004593906022	0.00181738696488161	0.000920463082139421	0.00045206678845785	0.000361407293512365	0.000488931592976451	0.000662109402289953	0.000770374389873401	0.000789032666994904	0.000756420221211159	0.000732820020792141	0.000770077247963801	0.000901936039010552	0.00114455508635995	0.00149117735834256	0.00189749167546334	0.00227223669710896	0.00249342764317584	0.0024562117347088	0.00213270707342319	0.00160714205839401	0.00105690845477559	0.000680431571907876	0.000607084901762416	0.000838954929017153	0.00125762028846374	0.00169094625281129	0.00199992125830225	0.00213647912196069	0.00214503764504843	0.00211726202249762	0.00213616947996445	0.00224546250901059	0.00245586913968654	0.0027716039080486	0.0032077653864381	0.00378093474804442	0.00447977349160435	0.00524030701359125	0.00594827306285498	0.00647097968548116	0.00669963588293522
0.178571428571429	0.178571428571429	0.00321046867982094	0.00468191833013242	0.00574464796945435	0.0060849188207773	0.00561651290774511	0.00450658583182701	0.00310392174528995	0.00180054008915442	0.000888053519222356	0.000470835194953393	0.000467642420373186	0.000688354541728372	0.000938032213149268	0.00109503803807088	0.00113378586207486	0.00109831567646009	0.00105718453560017	0.00106996929778047	0.00117596332486613	0.00139447399931857	0.00172035313577818	0.00211088858648849	0.00247815054570107	0.00270652487517742	0.00270051402442989	0.00244220295874174	0.00202138725012644	0.00161008658588541	0.00138515824493189	0.00143790626168592	0.00172307250136835	0.0020797235861422	0.00231426893451565	0.00229822501066299	0.00202522704882051	0.00159854213103193	0.00116396445557217	0.000834533393657318	0.000653031208514041	0.00060803915832708	0.000681684668782433	0.000888063558016434	0.00127230336232628	0.00187141655384235	0.00266621856381605	0.00355922273889445	0.00439440430175798	0.00500647312097749
0.1875	0.1875	0.00359947172266024	0.0050611574670534	0.00599082878669698	0.00612549950231008	0.00544923478566546	0.0041918645202388	0.00273614015394631	0.00147205446571339	0.000660642956383134	0.000363836346587896	0.000463518040070606	0.000749257913082864	0.00102403216159582	0.00117648790267552	0.00119498436427208	0.0011343069924856	0.00106808539183628	0.00105694719644319	0.00114078973277826	0.0013420413011241	0.0016620340678272	0.0020666035205042	0.00247602250430727	0.00278010605943462	0.00288403138422282	0.0027640603410511	0.00249593958738165	0.00222830068224067	0.00210644175872548	0.00218729783363756	0.00239848485331782	0.00257153621576943	0.00253424118856898	0.00220851469123438	0.00165479326238105	0.00103649560775749	0.000527999267400703	0.000224253290772956	0.000106991150290142	8.42378715632817e-05	7.23164697699568e-05	6.40878880156892e-05	0.000139240014399182	0.000412174578970358	0.000952943877285397	0.00173103463800992	0.00261363927328388	0.0034144160121205
0.196428571428571	0.196428571428571	0.00367836562371495	0.00497118016185036	0.0056656601661261	0.0055709375277065	0.00474141620986097	0.00344888847447726	0.00207567124657031	0.00097273944899918	0.000342184131847561	0.000191220969986789	0.000370083114058018	0.000666159136862738	0.000903136931794719	0.000999055511761853	0.000966302558934293	0.000870628301143502	0.000784139469523925	0.000759932410442125	0.000832123931900385	0.0010240091506678	0.00134468841534604	0.00177111364319226	0.00223298005649146	0.00262352749221866	0.00284291809337619	0.00285340757995666	0.00270880224265157	0.00253071690957878	0.0024377422607251	0.00246870644368792	0.00255165107316116	0.00254505391979467	0.00233113878030142	0.00190359890214128	0.00139061449130569	0.000992373486571205	0.000866984593839795	0.00103400747689344	0.0013567408927007	0.00161700390602256	0.00163938288558371	0.00139189266308731	0.00100520312234431	0.000702213807188695	0.000681682444304627	0.00102201414491363	0.00165308747775496	0.00240034532984742
0.205357142857143	0.205357142857143	0.00350767017675182	0.00451898536423408	0.00493669886590203	0.00464636248834923	0.00375636105317538	0.00254945402404113	0.00137227079137712	0.000508254836472205	8.66131611248304e-05	6.27259296640268e-05	0.00027129784350798	0.000519421439409736	0.000670938825836664	0.000684412029688526	0.000597276144636266	0.00047927199374922	0.000390373343499766	0.000366273337452491	0.000428889952695941	0.000599968169707769	0.000896911679201011	0.00130967532389278	0.00177932186453348	0.00220390118301452	0.00247944483466546	0.00255527615139185	0.00246587425438843	0.00231188822025398	0.00219652496053809	0.00215767855248803	0.00214485250753673	0.0020633038242379	0.00186121079430095	0.00160066488270406	0.00145637589017571	0.00162904385294177	0.00221744007155642	0.00312670403551502	0.00407600164926732	0.00471280059142021	0.00477736453280497	0.00422936487538862	0.00326868902991617	0.00224196521669099	0.00148840141204923	0.00120646889444597	0.00140286964447979	0.00193339841103047
0.214285714285714	0.214285714285714	0.00319022672124775	0.00387443325685388	0.00403812637036099	0.00363107809143325	0.00278793642611803	0.00176910129107311	0.000857728058447905	0.000255801955260508	2.23173911117949e-05	7.68010233268965e-05	0.000260270118347615	0.000418849010781982	0.00046725850220208	0.000404771793469488	0.000285689835099742	0.000171766606173099	9.97175456839225e-05	8.04623315160828e-05	0.000120688088070582	0.000240811156967313	0.000468487637162793	0.000809362251363371	0.00121908670935527	0.00160448828010123	0.00186232426432089	0.00193466913404835	0.00184315695943837	0.0016749550937218	0.00152649742710192	0.00144367495025485	0.00140416769460309	0.00136039523634994	0.0013164589857027	0.00138096200497522	0.00174481430980662	0.0025789077830086	0.0039032385446466	0.00550862078234124	0.00699163666258501	0.00790170831210638	0.00793261562025584	0.00706073560612892	0.00555829168930895	0.00387694499562183	0.00246506302521579	0.00161133153219982	0.00138342518281484	0.00167146138796765
0.223214285714286	0.223214285714286	0.00280845669949643	0.00318764951695238	0.00316934308706062	0.00274419616237924	0.0020423555459324	0.00127473150499697	0.000646645248625267	0.000280845771881727	0.000182322191724221	0.000257484508418349	0.000373980545144886	0.000428060453156781	0.00038488810757797	0.000274885858759319	0.000155865103419299	6.99757259548417e-05	2.42044912322954e-05	3.75560041166967e-06	2.72444370226688e-06	4.37970720874987e-05	0.000167703116102077	0.000397610530685708	0.000705485424362013	0.00100952741320788	0.00121097994929328	0.00124911131899554	0.00113701831985037	0.000951820592795647	0.000784967749283175	0.000689129721302479	0.000663669254963075	0.000693937912056507	0.00081725761004431	0.00116080236343426	0.00190666326912859	0.00318520327846833	0.00495137881223138	0.00692333664587565	0.00863773661446429	0.00961286117012097	0.00954591793173044	0.00844543544950577	0.00663070729391857	0.00460049055586625	0.0028410684021892	0.00166974988690782	0.00118084577001612	0.00129779344533553
0.232142857142857	0.232142857142857	0.00239392166303678	0.00253877870379058	0.00243052967112929	0.00207465238467328	0.00157184304861063	0.00106895912647415	0.000694357714253183	0.000506730297885056	0.000479957774956412	0.000528876406610059	0.000560263721920677	0.000520653109409595	0.000415448905360826	0.000291459608533745	0.000197348442647697	0.000149673011874796	0.000127224414855655	9.60001619477633e-05	4.48889573681632e-05	3.69747160896838e-06	2.72834107022961e-05	0.000154545263769508	0.000371185056368341	0.00060516541965138	0.000762154967608508	0.00077953636607522	0.000662661465228989	0.000478123708389767	0.000309455856972649	0.000209176230891997	0.000185577200017446	0.000237350647079187	0.000410331818079093	0.000826530747875688	0.00164665591074534	0.00297039482920231	0.0047269891844913	0.00662845298521246	0.00823161971256259	0.00909518051767818	0.00895971691820996	0.0078594231298776	0.00610777199882416	0.00416696089039477	0.00247224087184938	0.00130078012251135	0.000740988337595551	0.000755045079060128
0.241071428571429	0.241071428571429	0.00194644693384587	0.00194285128767617	0.00182220605313678	0.00158451124883542	0.00128827308951346	0.00101644309015173	0.000833760650644816	0.000756453092336193	0.000748974908356868	0.000748457239106451	0.000702511559860567	0.000598335489885718	0.000465966199369961	0.000354208476703829	0.000295233666095194	0.000281804423538202	0.000273362934936259	0.000227799543699926	0.000137162596004984	4.10692911224282e-05	5.53358301838913e-06	7.88816387907045e-05	0.000253961296602958	0.000463818975008166	0.000616407257388586	0.000646922158150651	0.000553212200252727	0.0003907624288266	0.000232377954770019	0.000123785876001361	7.02641956536762e-05	6.64379713795493e-05	0.000146602100966557	0.000411627574318775	0.000998486337392377	0.00199628638014063	0.00335435358720794	0.00484394612460398	0.00611127445314018	0.00680748811444694	0.00673301470630489	0.00592060327598405	0.00461374913710796	0.00315604738420911	0.00185617490479059	0.000902166945533739	0.000362510218084992	0.000254126894381452
0.25	0.25	0.0014824029567265	0.00139561679406801	0.00129813122135448	0.00117534294042981	0.00104467427484225	0.000937301972909598	0.000874029558770586	0.000849243784563496	0.000832388095502916	0.000786350140034868	0.000691710669294413	0.000561219354562867	0.000433862786462494	0.000350535505267521	0.000326161061823664	0.000337321318194506	0.00033589829700725	0.000282210266617981	0.000176578667571905	6.68288080335797e-05	2.34772612595049e-05	9.59313123926555e-05	0.000277411738906205	0.00050268487643356	0.000682094700843947	0.000751059881073117	0.000703059730583558	0.000584846368484588	0.000458736978853696	0.000360391788188729	0.000284230747220996	0.000208652877646145	0.000142643200762272	0.000156030330142947	0.000362889544235392	0.000858576759998541	0.00164545588915745	0.00259618682314616	0.00348490864450802	0.00407594801623032	0.00422289091704499	0.0039228023685719	0.00329755651534621	0.00251965938114712	0.00173385915662262	0.0010254626157596	0.000451341970461653	0.000103113284327057
0.258928571428571	0.258928571428571	0.00106954442635984	0.000921613711351916	0.000832763820312146	0.000775982034125504	0.000738936516383128	0.000718785432139049	0.00071134198531532	0.000703333652296253	0.000674203951169388	0.000607342423118779	0.000503450763474098	0.000385723639283033	0.000290510490204891	0.000246591804075452	0.000255313117458215	0.000285816046993819	0.000291648088290621	0.000241072820344395	0.000142486689209292	4.68035699193974e-05	2.18689289975864e-05	0.000112320624874637	0.000309577029727014	0.000552173116771639	0.000758063426112071	0.00086946096757659	0.000881674674377689	0.000837322495580167	0.000790423273530174	0.000765754986242257	0.000742768605431929	0.000676728643654543	0.000543386851927163	0.000375549554385004	0.00026341318447225	0.000313991153281455	0.000592743134517205	0.00108347133950485	0.00169131611345845	0.00228562584407267	0.00275392879253452	0.00303312832711495	0.00310310942245708	0.00295760362797417	0.00258563108214645	0.00198945557049732	0.0012351488630302	0.000499738314950216
0.267857142857143	0.267857142857143	0.000816044611283344	0.000588831642093709	0.000461030121620125	0.000401803022435078	0.000383573953171178	0.000385720069985514	0.000392154937756781	0.000388071998979775	0.000360697344070541	0.000304893437215699	0.000229415190679	0.000157261393484457	0.000116300273559784	0.000123160039791829	0.000169824201856505	0.000223280242153441	0.000241879240215088	0.000201073422823109	0.000113122626402272	2.66256563395109e-05	3.05638406745312e-06	8.24349274378069e-05	0.000258896112236421	0.000482476559417554	0.000687577552252467	0.000831062867794894	0.000915632076494435	0.000982698017326616	0.00107867677300904	0.00121665548301824	0.00135956472865773	0.00143788710381756	0.00139278081740943	0.00121877435644243	0.000979913859823348	0.000789439356356667	0.000764765023671302	0.000982430908172481	0.00145405690235841	0.00212823079455084	0.00290729198233968	0.00366383538554163	0.00425151740878851	0.00451916966205471	0.00434268431887582	0.00367821637380335	0.00261839889901975	0.00141624388102336
0.276785714285714	0.276785714285714	0.000816300185847	0.000480329537682913	0.000268241075480415	0.000153145623170209	0.000103025601849633	8.95565746394231e-05	9.08475792406127e-05	9.10916163419921e-05	8.08322545484867e-05	5.92259892489841e-05	3.61162485935194e-05	2.98626794588865e-05	5.87086541654129e-05	0.000128361408085255	0.000223035031967712	0.000307513763036793	0.000342328120588055	0.000305567821495022	0.000208829707131702	9.62304942866246e-05	2.4677898465808e-05	3.54925502580923e-05	0.000134163726382156	0.000291269852602611	0.000464801488515663	0.000630069588450803	0.00079743183224527	0.00100485421603214	0.00128821878198888	0.00164735318819204	0.00203010408479307	0.00234715481126165	0.00251239790096782	0.00248851527329602	0.00231411778893538	0.00209877036104786	0.00198865718401128	0.00211843961956444	0.00256754281757297	0.0033326682160815	0.00431952040623454	0.00535228728513581	0.00620067243839964	0.00662643387195744	0.00644790441649637	0.00560991625361471	0.0042337179248703	0.00261744690150803
0.285714285714286	0.285714285714286	0.00108909930162135	0.000642342889531993	0.000337587421892857	0.000153557662472995	5.77217575071118e-05	1.78456603180912e-05	8.182102022398e-06	1.16134454513177e-05	2.02258249883078e-05	3.55899761680043e-05	6.77503414429925e-05	0.000130766985871225	0.000234102381690114	0.000372644967294626	0.000521165752468479	0.000638639014056778	0.000683202148183523	0.000631813483113755	0.000494248227598121	0.000312584229754999	0.000144860137010415	4.10207276574228e-05	2.45641259032257e-05	9.04936652693167e-05	0.000220319947240682	0.000403855240811658	0.000652554364782935	0.000993890910253035	0.00144827257512518	0.00200197969242482	0.0025939308234396	0.00312769280783206	0.00350657596821019	0.00367673203844583	0.00365815076421487	0.00354865984659477	0.0034979280544978	0.00366042224209927	0.00414290595945439	0.00496211928403771	0.00602416406987879	0.0071320551527	0.00802310482375921	0.00843210130674882	0.00816828393057729	0.00718528456003941	0.00561834181311671	0.00376791649418583
0.294642857142857	0.294642857142857	0.00155022582360271	0.00104164529873123	0.000685335771775529	0.00046098995831688	0.000334572725927708	0.000271235966502772	0.000243768623718294	0.000236553314577572	0.000246186043016945	0.000279609260944725	0.000349666175540661	0.000467781704741695	0.000634802627340859	0.000833274713985021	0.00102578075569306	0.00116263964353607	0.00119806320847608	0.00110875880873054	0.000906173559465037	0.000635489490555944	0.000360781164960386	0.000143158223867892	2.27717515629278e-05	1.34489295367044e-05	0.000111298973907889	0.000310212994834297	0.000612977977803206	0.0010295676568873	0.0015625786790383	0.00218873190864507	0.00284934119258875	0.00345903469229731	0.00393263225816656	0.00422006914223874	0.00433396066545505	0.00435639935646991	0.0044195637912759	0.0046647340175066	0.00519217786180824	0.00601769021954468	0.00705012471177509	0.00809912287694909	0.00891464625385642	0.00925095531130739	0.00893896729813987	0.00794517896908617	0.00639585356732162	0.00455395845029656
0.303571428571429	0.303571428571429	0.00203802232934488	0.00155706454339867	0.00122023453643694	0.00100210337894632	0.000866482339436027	0.000779341018277023	0.00071778924723855	0.000674138231575609	0.000655132195822395	0.000676943490093286	0.000756867863905196	0.000903355760839242	0.00110711993644593	0.00133689927992406	0.0015429897900025	0.00166927193526644	0.00167073048333479	0.00153013408693769	0.00126669652494369	0.000932248638573183	0.000595836542869046	0.000323106490975865	0.000159340165111716	0.000122981859098266	0.000210876875251362	0.000410280698157034	0.000709485208783799	0.0011004917040723	0.001572622164638	0.00210211563350654	0.0026460037234848	0.00314695216341466	0.00355007144034253	0.00382592562389649	0.00398960154631916	0.00410592092459444	0.00427560296707599	0.00460436926304873	0.00516377093404632	0.00595647832501623	0.00689862260106	0.00782750245653291	0.00853562764752959	0.00882357844970198	0.00855704330883874	0.00771029056948324	0.00638106023866879	0.00477037778237758
0.3125	0.3125	0.00237621564477634	0.00201060793434088	0.00175334190647791	0.00157272036107683	0.00143446994381507	0.00131266241350399	0.00119678225003048	0.00109359149586232	0.001023409536409	0.00101157457439621	0.00107716395242083	0.00122225139594411	0.00142551947755716	0.00164333314708368	0.00181920766809902	0.00189949073651298	0.00185023811028034	0.00166910541902176	0.00138745673929448	0.00106150639633779	0.000755694974948657	0.000524648870373624	0.000400452291311723	0.000389346222941864	0.000477619821348697	0.000642505200084262	0.000862231603471432	0.00112073841920953	0.00140604416033285	0.00170501273557205	0.00199929387070544	0.00226653254356889	0.00248793780867513	0.0026595036039295	0.00280145173439286	0.00296015077185554	0.00319910193051147	0.00357971245805173	0.00413693471431303	0.00485777131114069	0.00567093484594065	0.00645325727620447	0.0070534213799192	0.00732776730785149	0.00717831071034336	0.00658150114806073	0.0055985304681495	0.00436362848249477
0.321428571428571	0.321428571428571	0.00243892616376989	0.00222627742068443	0.0020626097899579	0.00191665487215335	0.00176455667114569	0.00159658603074461	0.00142010110340018	0.00125765942390592	0.00114004653171413	0.00109546724506352	0.00113786923281333	0.0012585103229985	0.00142456200605797	0.00158641508616447	0.00169200932980324	0.00170336066845948	0.00160908263393626	0.00142796175854366	0.00120215220887173	0.000982757153950193	0.000813532252584421	0.000718852177518136	0.000699859269084485	0.000739040859911366	0.000810119938523104	0.000888539003690644	0.000958446436041142	0.00101436246885298	0.00105836288161315	0.0010954433486035	0.00113004739813608	0.0011656427399767	0.00120738359200036	0.00126617262738934	0.00136153405866108	0.00152093199704721	0.00177439096507413	0.0021450551384097	0.00263806618761752	0.00323127006162087	0.0038713625258007	0.00447800247655963	0.00495634979341117	0.00521594648202988	0.00519161450815239	0.0048608689525031	0.0042527642150813	0.00344513750590731
0.330357142857143	0.330357142857143	0.00218922638885445	0.00209602442944085	0.00199029303443493	0.00185217309424831	0.00167564882262221	0.00147003037297265	0.00125832819108905	0.00107201337455649	0.00094239795410121	0.000890307123292512	0.000917278451162206	0.00100216112046538	0.00110579675808421	0.00118342889595359	0.00120079822641315	0.00114745564651946	0.00104124532940993	0.000921381245359401	0.00083258600810241	0.000806913172997312	0.000851003051045157	0.000944020919404738	0.00104665171435451	0.00111670133092186	0.00112436848984529	0.0010610919242106	0.000939341340327998	0.000784921061511312	0.000626277426223104	0.000485789784399151	0.000376220460401394	0.000302583836413422	0.000267180556396965	0.000274510804777758	0.00033344112801862	0.000455731893855591	0.000651819159498812	0.000925738204989069	0.0012710063473553	0.00166850564239802	0.00208659186189186	0.00248331575848556	0.00281078801638982	0.00302188079490888	0.0030790645032497	0.00296405304531922	0.0026855614615112	0.00228181887409251
0.339285714285714	0.339285714285714	0.00168429108527152	0.00163029770664396	0.00152979958130613	0.00138118186307562	0.00119547347096271	0.000994094310033632	0.000804637110235169	0.000654654229386376	0.00056410922029947	0.000538290726320134	0.000564016347616897	0.000611934721739936	0.000645968386791521	0.000637705851953857	0.000580307458172925	0.000495228356225633	0.000427093155312289	0.000426992066449539	0.000530141110502154	0.000737345423582179	0.00100895977369405	0.00127506122984622	0.00145852829691018	0.00150195664810952	0.00138756514915527	0.00114226789148521	0.000826450317024977	0.000511738478501829	0.000257189894278945	9.31949804484018e-05	1.83082023173697e-05	8.31577794367067e-06	3.186595129376e-05	6.50813689991032e-05	9.92851502098047e-05	0.000140081516278019	0.000200262921973906	0.000291268735435937	0.000417369124686532	0.000574194016924601	0.000750504841082623	0.000930888863052534	0.00109780765762189	0.00123319085184	0.00132090460674574	0.00135087356811608	0.00132372446941465	0.00125309501917673
0.348214285714286	0.348214285714286	0.0010567124696565	0.000971743512585036	0.000853376880845274	0.000713351712737734	0.000567670363545475	0.000434643412575273	0.000331700629841747	0.000271051490924425	0.000255154363627563	0.000273749458339043	0.000304600554942196	0.000319510973989175	0.000295263323518746	0.000226304948782544	0.000133636791037709	6.4176971349035e-05	7.78042142506679e-05	0.000224630704559715	0.00052048034901818	0.000931179623742216	0.00137423679718575	0.00174008634641261	0.00192683238653787	0.00187599491330212	0.00159522693989689	0.00115835282825383	0.000681788015758767	0.000285853343840075	5.56423685227005e-05	1.62085355991897e-05	0.000130779446767924	0.000321103212007141	0.000500153908267365	0.000603211730209001	0.000605496939074459	0.00052168950592792	0.00039105205581292	0.000257364026024167	0.00015316587752665	9.35529957659207e-05	7.89428661085723e-05	0.000102250900068151	0.000155483879660552	0.000233153897846673	0.000332780703381419	0.000453995418290871	0.000597035373254878	0.000760154918226204
0.357142857142857	0.357142857142857	0.000481977056159206	0.000356927806637766	0.000252154686509826	0.000175657612989986	0.000129900194471819	0.000114854348240684	0.000128780814726274	0.000166824400527752	0.000218903785253207	0.000268912291211594	0.000297012073197715	0.000285801114597906	0.000229354401165091	0.000141986189560348	6.20600149654686e-05	4.65337673715254e-05	0.000154823997317614	0.000425357077938777	0.00085286623941957	0.001376602753864	0.00188743123020116	0.00225536578269877	0.00237063986483611	0.00218439350178595	0.00173291029680221	0.0011337648473417	0.000552253328912226	0.000148403985144054	2.3644851948236e-05	0.000187583786336789	0.00055803111555575	0.000994051854435822	0.00134825735727095	0.00151699081234345	0.00146908693396233	0.00124438513744377	0.000926834928389798	0.000607136126325883	0.000351890209269038	0.000190194910060064	0.000118641182351423	0.000117363720961671	0.000166896976886217	0.00025819109589175	0.000393366472397588	0.000579193244074113	0.00081716361510793	0.00109396741864048
0.366071428571429	0.366071428571429	0.000133717899356032	2.80668707254035e-05	3.20388202076161e-06	4.29158031570995e-05	0.00012250369221837	0.000219179763054854	0.000316597632427426	0.000404182257791293	0.000474046866972471	0.000518520698586431	0.000530355982707921	0.000506221258300589	0.000452462310089761	0.000390557148983707	0.000358693529728515	0.000406190137855154	0.000579593775883021	0.000902960618988367	0.00135879315797794	0.00187840814743855	0.0023493887728588	0.00264262864049831	0.00265353174122488	0.00234417043321012	0.00176938784473893	0.00107284085672761	0.000449068520334466	8.16000571738973e-05	7.89572359471218e-05	0.00043406359038433	0.00102502885771434	0.0016587824078593	0.00214070641247138	0.00234202427668145	0.00223804838038744	0.00190401388633835	0.0014743602668238	0.00108647284530047	0.000833985307824149	0.00074682691480256	0.000800558687518196	0.000944249989667187	0.00113035768240162	0.00133300969293473	0.00154934331786657	0.00178696838926535	0.00204562093023291	0.00230199280381133
0.375	0.375	0.000127365883350471	0.00012379878835754	0.000224845128205856	0.000380119140263024	0.000540214043798036	0.000672076573561662	0.000763006341206065	0.000815872466935731	0.000840720225202806	0.000847487329823868	0.000842527526210807	0.00082948685263055	0.000813449773414664	0.000806154522324061	0.000829364270624698	0.00091340645925667	0.00108896559967616	0.001372737823274	0.00175108288459401	0.00216894485508105	0.0025320964129709	0.00272762420633305	0.0026604982787768	0.00229531719848373	0.00168603677945105	0.000976952378990037	0.000367302823409546	4.71792228770957e-05	0.000127382636357936	0.000592533773790453	0.00130009442887346	0.00202942684952934	0.00256266539325774	0.00276404285697027	0.00262450015779628	0.00225432259606052	0.00183031314405106	0.00152363990443186	0.00144046873854643	0.00159789301070266	0.00193877824097375	0.00237134534621745	0.00281108842590531	0.0032062453236809	0.00353945886329171	0.00381052265984033	0.00401262880628911	0.00411551397913498
0.383928571428571	0.383928571428571	0.000466052541690587	0.000600931606098041	0.000801389656596828	0.000993643305274905	0.00112511026873238	0.00117772006707065	0.00116476457204311	0.00111731104425376	0.00106837849315985	0.00104119887984857	0.00104432388264724	0.00107328155668795	0.00111682946843334	0.00116525799375585	0.00121793448223704	0.00128705900510673	0.00139488544743041	0.00156325735291108	0.00179755261609484	0.00207116837184113	0.00231939660344097	0.00245046996064692	0.00237546572041581	0.0020491142999435	0.00150473235787368	0.000864015947009852	0.000309806820367836	2.5808441509658e-05	0.000124765094540269	0.000596415479330937	0.00130173738605839	0.00202091404402239	0.00253748880738084	0.00272298586620993	0.00258486256185764	0.0022574476261325	0.00194212974517243	0.00182579560783626	0.00201401648892509	0.00250495757562634	0.00320831153657083	0.00399278602893115	0.00473595483337219	0.0053546295769033	0.00580768421917512	0.00607801633298292	0.0061489876347786	0.00599076118424714
0.392857142857143	0.392857142857143	0.00101833658386552	0.00123720208696417	0.00143083869626263	0.00153226796224707	0.00151717193142377	0.00140650126545167	0.00125104306493651	0.00110808731018567	0.00102084577871953	0.0010072060448042	0.00105905918602061	0.00114962389095274	0.00124488215686068	0.00131569195857215	0.0013479311419791	0.00134826631351981	0.00134308587950938	0.00136890835401707	0.00145517760997165	0.00160455876261248	0.00177971344577679	0.00190611084482743	0.00189555676403172	0.00168540030900284	0.00127793261501551	0.000759486097090084	0.000283935321969009	2.04861429222871e-05	8.44190772472437e-05	0.000481792319981775	0.00109682801835654	0.00173282505676541	0.00219186982094951	0.00235852591170368	0.00224925898530618	0.00200512821134229	0.00183227268600336	0.00191877993430722	0.00236534469323162	0.00315714081832212	0.00418225934721329	0.00528043575177691	0.00629544516740964	0.00710889596409615	0.0076473824618651	0.00787001480803813	0.00775159367766788	0.00727558527576141
0.401785714285714	0.401785714285714	0.00155503327130766	0.00172877074399309	0.00178146703820697	0.00168833542980723	0.00147690953500454	0.00121351255573925	0.000975773919584818	0.000824481947227473	0.000785797278865225	0.000848305313909625	0.0009726268908895	0.00110744635909725	0.0012056733140627	0.0012367409706151	0.00119361293811956	0.00109434991914903	0.00097794493720119	0.000893779173709727	0.000885062325529221	0.000969625782608555	0.00112520995804841	0.00128814246724843	0.0013713168041676	0.00129919104288846	0.00104724978306595	0.000666825274134978	0.000278724699254651	3.18788065233653e-05	4.11616391855147e-05	0.000332203117857937	0.000821711883842652	0.00134713094913419	0.00173568025774266	0.00188227768184141	0.00179993140434095	0.0016187690917986	0.00153451180626068	0.0017308201305541	0.0023103003452336	0.00326161633506746	0.00447054326729277	0.00576240067335282	0.00695258354759676	0.00788459791480398	0.00844700528510054	0.00857368602472163	0.00823875676625723	0.00745608324375208
0.410714285714286	0.410714285714286	0.00184354188842756	0.00184076638638411	0.00167406184916441	0.00138110770454843	0.00104057097821998	0.000744121278858674	0.000563966927199308	0.000529637407023948	0.000622376456981584	0.000787101011173123	0.000954822338545302	0.00106568536439831	0.00108472606714882	0.0010071776865026	0.000854854270186806	0.000667581807847526	0.000493221032200849	0.000377671802350096	0.000354487841633226	0.000434098526737342	0.000595196717471623	0.000783632707614941	0.000924186095146646	0.000946021903414959	0.000814647882069417	0.000556136388165948	0.000258589254242168	4.40202318266452e-05	1.8434648708757e-05	0.000221469975735038	0.000601117265642908	0.00102966408731939	0.00135755866509932	0.00148225244012894	0.00140008990832236	0.00121638864200543	0.00110852619437227	0.00125867935078692	0.00178551877894929	0.00270192627500652	0.00391140530785299	0.00523814539151946	0.00647393516924509	0.00742372461501763	0.00793858109572856	0.00793404365726291	0.0073977992535545	0.00639108315464031
0.419642857142857	0.419642857142857	0.00175820986690885	0.00152994396237727	0.0011828307344484	0.000807514016266307	0.000504171659716535	0.000349419343727776	0.000370461614825878	0.000537090489819135	0.00077454428109494	0.000991490988178464	0.00111161570288013	0.00109680421635916	0.000954420659257993	0.000728246750072756	0.000479046965453936	0.000263811419408753	0.000121491406410174	6.84674473770843e-05	0.000101652888840049	0.000204002621518052	0.000348000827816886	0.000496745400920094	0.000606528195305413	0.000635769580899801	0.000561199541405437	0.000395248311566919	0.000193536153604453	4.28110446398737e-05	2.86934506257874e-05	0.000194975184230413	0.000514528430438955	0.000889902555342634	0.00118878991139803	0.00130180339587869	0.00119706604280117	0.000945518254016261	0.000703458613461698	0.00065821111296367	0.000959006487536082	0.00166044002763948	0.00269875850783821	0.0039066281095602	0.00505767153756838	0.00592395299242525	0.00632933650231437	0.00618681480629336	0.00551456751260297	0.00443080273011888
0.428571428571429	0.428571428571429	0.00134499751511314	0.000966608241145716	0.000591486050321597	0.000324469524803293	0.000240451902570438	0.000359496470337881	0.000638345303319216	0.000982970809967765	0.00127889933160572	0.00142888536293698	0.00138439481884371	0.00115960835882866	0.000823276437037343	0.000472081013973949	0.000196016841453513	4.91015618123127e-05	3.62533465390757e-05	0.000120179581677395	0.000243368383184342	0.000353758632562254	0.000421816585997646	0.000442367818088603	0.000423767208819303	0.000374452037639053	0.000297779886888402	0.000199317389206054	0.000100475852227145	4.55565232684128e-05	9.12924372711874e-05	0.000278766413212093	0.000600935130217751	0.000986090858652891	0.00131267718108544	0.00145530841272089	0.00134384863496415	0.00100738603443653	0.000579245886066476	0.000256263132068618	0.00022677286621351	0.000596445495610187	0.00134223368536404	0.00231249193060148	0.00327230474867231	0.00397609793965076	0.00424139553314483	0.0039999874500176	0.00331304012878504	0.00234967717416646
0.4375	0.4375	0.00079865073529688	0.000439635327399884	0.000228587624518074	0.000233482933425123	0.000463025205812419	0.000860898859205383	0.00131873333428155	0.00170588807793325	0.00190808542680794	0.00186288379683912	0.00158005330151622	0.00113935343555108	0.000665506873871742	0.000287882870046763	9.80859925209088e-05	0.000120306231140612	0.000305778737821629	0.000554323715225679	0.000755106047233688	0.000829899786890915	0.000760065610157521	0.00058550035725515	0.000377595426422208	0.000201831235688329	9.10599212720762e-05	4.37433256380104e-05	4.56038702515591e-05	9.76533638975237e-05	0.00022847749690953	0.000478209705674327	0.000860816719497161	0.00132832367410175	0.00176396656251089	0.00201732770134927	0.00197033766571755	0.0016025725092232	0.00102011883695985	0.00042795989438772	5.35463757903072e-05	5.42301409458767e-05	0.000450286864944716	0.00111379920975896	0.00181798306756558	0.00232474359507825	0.00247306739575422	0.00223327965754445	0.00170930726406784	0.00109362651103257
0.446428571428571	0.446428571428571	0.00036195094925249	0.000199399652503937	0.000281587529476943	0.000601504851166337	0.00108891284100929	0.00162638634782881	0.00207817984173482	0.00232570092707893	0.00230055741048259	0.00200556470660559	0.00151669381062643	0.000964085145176288	0.000496246994533907	0.000236684892489788	0.000245328912352775	0.000497407143577858	0.000888947499494116	0.00127037030208451	0.00149892186657103	0.00149097025839356	0.00125205904481444	0.000870039987970776	0.000473205275987777	0.000173440976403217	2.3494052005923e-05	1.05805671758532e-05	8.79061759407707e-05	0.00022257470007	0.000427214198991685	0.000751722140780685	0.0012367996089163	0.00185747880748986	0.00249557273823771	0.00296657058916202	0.00309537891577132	0.00280445981482174	0.00216624417088851	0.00138736551244053	0.000727396177957326	0.000389878209366376	0.000438826523249679	0.000781056649657704	0.00122099456811055	0.00155857004711863	0.00168129339454114	0.00160767474522295	0.00146577984113433	0.00142283068104598
0.455357142857143	0.455357142857143	0.000204914451937762	0.000331015176871149	0.00070102501243028	0.00122795371186105	0.00178706420780499	0.00224591082603494	0.00249561757524908	0.00247709176820218	0.00219617161866574	0.00172349086173573	0.00117839006560738	0.00070032679232904	0.000414251274565796	0.000397602756750884	0.000656539479308782	0.00111845884538339	0.00164619659446376	0.00207474162651657	0.00226305374181433	0.00214416390375618	0.00175205800601466	0.00120962383537855	0.000678682513182969	0.000293517576554343	0.000111136232677882	0.000105232968271764	0.000207167455657508	0.000368754380028653	0.000606107151486914	0.00099289441759309	0.00160200357758695	0.00242907589489165	0.00334769970070914	0.00413201907299205	0.00454446015455112	0.00444625168751048	0.00387104813912024	0.00301903926847733	0.00217159002200544	0.00157015597405106	0.00132248690191054	0.00138290270156712	0.00161150292744116	0.00187400104314593	0.00212381183902178	0.00242124818984352	0.00288211676781041	0.00358762609965722
0.464285714285714	0.464285714285714	0.000352577163021243	0.000728297095259534	0.00124633611018775	0.00177220331262609	0.00217867297982589	0.0023744841300632	0.00232255109481642	0.00204562793077658	0.00161894309088239	0.00115140396335635	0.000759836690303984	0.000542785056075991	0.000559844938934649	0.000819543490833533	0.00127585098551208	0.0018330460306452	0.00236059125100759	0.00272045898207016	0.00280527438234788	0.00257698328060235	0.00208828204161218	0.00147064366238582	0.000886829994142706	0.000466530702356271	0.000258116980001437	0.000225376265658832	0.000294039966063328	0.000421519693986656	0.000644712622229004	0.00106964156248442	0.00180096257853665	0.00284939086020439	0.0040750824766911	0.00520979252075224	0.00595673151639368	0.00612005486513253	0.00569505176817602	0.0048695231358487	0.003936043508328	0.00316455398078069	0.00270509496375291	0.00256946763728284	0.00269154011879839	0.00301895594927989	0.00357239401168802	0.00443145099610108	0.00565384605850635	0.0071779230167568
0.473214285714286	0.473214285714286	0.000695835076950142	0.0011728521433622	0.00163416911158628	0.00195393073991843	0.00205832932744996	0.00193687812883259	0.00163747211181557	0.00124968391591328	0.000880689423236197	0.0006285842244822	0.000559359433056837	0.000694188317517443	0.00101041108105256	0.00145331716443166	0.00195077429667562	0.00242343688557921	0.00278990739272987	0.00297347013459197	0.00291775188821407	0.00261035394288511	0.0021016806375379	0.00150134580376489	0.000943856989440098	0.00053547116944242	0.000311683266081019	0.000234891749231203	0.000239892636709002	0.000302511096163134	0.000485584851792514	0.000923981138187019	0.00174586850359116	0.00297062227937747	0.00444608531517614	0.00587196280203745	0.00690845780868506	0.00731799040302416	0.00706538356499793	0.00632370933711112	0.00538674404549882	0.00454171465320489	0.00397500797900187	0.00375735194043479	0.00390097167442374	0.00443426270360891	0.00542969018439808	0.00695408936451576	0.00896592168769322	0.0112261746192284
0.482142857142857	0.482142857142857	0.00106637441956311	0.00145912221831124	0.00169086980495967	0.00169934807433081	0.0014982966787624	0.00116190814222891	0.000797259319120572	0.000514463780491209	0.000399884251881616	0.000495553114547679	0.000789058123268716	0.00121879903850925	0.0016954569499306	0.00213215612730503	0.00246911289661217	0.00268034408468984	0.0027612697789752	0.00270961387327996	0.00251716966348188	0.00218122264173934	0.00172704737313294	0.00122039981404981	0.000752854405975718	0.000402804057427019	0.000197060073264907	0.000104136241456425	7.21796632564775e-05	9.18424290769673e-05	0.000240025316415826	0.000664604754465628	0.00150485188326147	0.00278696935204322	0.00435872487795556	0.00591197768644844	0.00709297836229199	0.00764717868158043	0.00752226311530702	0.00687632811481452	0.00599383870366323	0.00516481760040611	0.00459878994950791	0.004414497366104	0.00469031358227955	0.0055166971783299	0.00699079233070799	0.0091362431836872	0.0117906914379473	0.0145398559536482
0.491071428571429	0.491071428571429	0.00132234290724376	0.0014876084190728	0.00142048807075904	0.00115250892859717	0.000782259591338852	0.000434825034904425	0.000223157220611537	0.000221803932924818	0.000453403214490873	0.000884609318614532	0.00143138250199212	0.00197734971464879	0.00240614870740006	0.00263900484168388	0.00266008384459538	0.00251399595491987	0.00227451671443439	0.00200241798416197	0.0017190410628584	0.00141238547326267	0.00106927487470401	0.000707226895238999	0.000378978111843712	0.00014358690692817	2.60058074262488e-05	1.11717014827928e-07	1.59117344155157e-05	5.78014373511908e-05	0.000191579741363094	0.000557103001543643	0.00129588295936427	0.0024490050917148	0.00388854174171212	0.00533319442376799	0.00645091031404358	0.00699757735195545	0.00691717725505119	0.00635168658724971	0.00556416893468215	0.00482944739082353	0.0043596121085662	0.00429845790248604	0.00476355782539228	0.00587657179173507	0.00772969674952627	0.0102859324497136	0.0132701923838661	0.0161358412749402
0.5	0.5	0.0013972016864402	0.00128245642118764	0.000965299562462161	0.000564996825453077	0.000227577641525891	7.28685836330203e-05	0.000162893671920179	0.000496385931691247	0.00101937131410087	0.001639221712102	0.00223832992609867	0.00269309653348705	0.00290355600766276	0.00282763757034928	0.00250191388281678	0.00203076467649723	0.00154231397549132	0.0011323332652123	0.000828956426163785	0.000600158550019059	0.000397705057471542	0.000205340069832988	5.53992015668141e-05	1.39769764991438e-06	6.85179295657965e-05	0.000223436882791574	0.00039307785065324	0.000525046349770073	0.00064699656283198	0.000875614748317355	0.00135641826452729	0.00216414119954222	0.0032261597776569	0.00432331187811832	0.00517640063111773	0.00557252395913857	0.00545986058938704	0.00496040303121597	0.00430314528323736	0.00372876276387037	0.00342743035025995	0.00353763204157136	0.00418100690214943	0.00547601340843762	0.00748713099184939	0.0101193396653725	0.0130235624914446	0.0155964626834182
0.508928571428571	0.508928571428571	0.00129931532528553	0.000945388236903377	0.000506255032561022	0.000151079169739577	1.81358808706176e-05	0.00016779047181497	0.000575227417228884	0.00115627636506123	0.00180292947569413	0.00240728893812652	0.00286978154630517	0.00310404509207545	0.00305253457102327	0.00271230614135729	0.00215286073738845	0.00150443670590251	0.000911995242003573	0.00047626264416955	0.000217733098893644	8.8373278738177e-05	2.40327832584624e-05	6.12502865032116e-07	5.2327869907433e-05	0.000236982603732045	0.000573362476407357	0.000999965913389236	0.00139251470138958	0.00163603248354934	0.00170480297130914	0.00169198497245361	0.00176096299364787	0.00204344201380781	0.00254815346080511	0.00314061625408636	0.0036096445121247	0.00378040243456907	0.003605152496033	0.00318072129572664	0.00269253289486247	0.00233214917051461	0.00224529504891936	0.00253449018093861	0.00329057705430754	0.00459953710962493	0.00648842057522614	0.00882705250060111	0.0112529380785114	0.013196119714653
0.517857142857143	0.517857142857143	0.00108324967335175	0.000592987402568067	0.000176849411019822	9.62730251010235e-07	0.000145504010495354	0.000580510105406715	0.00119272955919763	0.0018425521620171	0.00241508540944624	0.00283932664991955	0.00307605411683008	0.00309795055624619	0.00288714508178244	0.00245526823881511	0.00186637651568689	0.00123509935587014	0.000689349547266979	0.000316504858930202	0.000129972792595953	8.27234151315825e-05	0.000120759107828606	0.000237257551940748	0.000483413516698247	0.000921647985622142	0.00155125712866613	0.00226277162088588	0.00286333729956773	0.00316799880675327	0.00310317863450451	0.00275434025953504	0.00232238338295955	0.0020121699201238	0.00192162411058252	0.00199969606621932	0.00209597883217754	0.00206538569185483	0.00185878478512006	0.00154595930142	0.00126751064934729	0.001160003407997	0.0013097389053764	0.00175902429814136	0.00254064596530003	0.00368988103000965	0.00520092511736344	0.00694493252146521	0.00861270533195508	0.00974947445765342
0.526785714285714	0.526785714285714	0.000821277798180603	0.000317707859060874	3.46865293703595e-05	8.7591240744695e-05	0.000470879231447141	0.00106604744784122	0.00170166733575326	0.00223110988853755	0.00258372005404556	0.0027642079420411	0.00281038959225002	0.00274615676519433	0.00256548189640488	0.00225573179277233	0.00183602890971468	0.00137430613141688	0.000964687185055313	0.000680679913204817	0.00054188957545888	0.000523326897510753	0.000601937054025863	0.00080138411690092	0.00119160338008259	0.00183131444306889	0.00268819732219624	0.00359740259667008	0.00430159224013801	0.00456302039758944	0.00428575084286104	0.00357204940176263	0.00267404240186519	0.00186681916806254	0.00131861798910253	0.00103387573849503	0.000895931059036994	0.000772032139665536	0.000607646788784467	0.000452418865999976	0.000412613375510344	0.000575360672427094	0.000962827943580273	0.00154309884194641	0.00227537332582719	0.00313896929570604	0.00411070523491077	0.00510249648757003	0.00591406846108163	0.0062595946677092
0.535714285714286	0.535714285714286	0.000586651901293346	0.000179199970705528	8.19032502851742e-05	0.000332244221748974	0.000840472323800234	0.00142886676871951	0.001914628415648	0.00219272890341656	0.00227202911032437	0.00224540894315638	0.00221606064467138	0.00222943437992984	0.00225406448394009	0.00221876618511527	0.00207420178159693	0.00183228714982273	0.00155743817383274	0.0013227208080456	0.0011707683709427	0.00111256770844199	0.0011621361406	0.00137018698982929	0.00181495101366242	0.00254058621253265	0.00348029420500263	0.00442555433488978	0.00508195160226222	0.0051960610388312	0.00468476151805552	0.00368741667740511	0.00250398426760375	0.00145200811920943	0.000725950937229149	0.000339019312803615	0.00017280798549972	9.13095416509257e-05	3.94666854320498e-05	6.52155910246663e-05	0.000261785170023806	0.000681593503576351	0.00128676153077902	0.00196748646532873	0.00260608944525361	0.0031320733686422	0.0035253251110969	0.00377017677118077	0.00380665765946057	0.00353273931006397
0.544642857142857	0.544642857142857	0.000440890881518796	0.000205394140573303	0.00029344325189476	0.000663596321576774	0.00116693430264432	0.00160817437531624	0.00183661131262536	0.00181953520198108	0.00165420311514879	0.00150785766458145	0.00151939436143827	0.00172142366437113	0.00202891397749375	0.00229744971729246	0.00240972492012447	0.00233409581381289	0.00212347848813331	0.00186749475239468	0.00164178304745649	0.00149296014571701	0.00146156367449038	0.00160853771732362	0.00200457432418401	0.00267312109445711	0.00352345228038511	0.00433250852517512	0.00481113365735988	0.00473378746425795	0.00406018200599472	0.00297135590525604	0.00179033286472275	0.000829192347277606	0.000251744475560018	3.08698497122488e-05	1.79776349008829e-05	7.05144999608827e-05	0.000150153379362619	0.000330323219752344	0.000717030290610486	0.0013452497190923	0.00212520534491824	0.00287327500967662	0.00340185494169694	0.00360476914725278	0.00348453579107571	0.00311458648936521	0.00257707707479917	0.00193043758008023
0.553571428571429	0.553571428571429	0.000415909781828653	0.000384731888704946	0.000622411256948493	0.00102953322044273	0.00143353471104284	0.001658120545887	0.00160903949927811	0.00133006530326526	0.000990665569361706	0.00080308641905842	0.000910646971587893	0.00131076155655752	0.00185801042623596	0.0023440773726484	0.00260444376106014	0.00258836104959893	0.00235748722468269	0.00202815875188352	0.00170648864502332	0.0014605218341596	0.00133589025769439	0.00138228602022013	0.0016497365867825	0.00214346172035355	0.00277006058400512	0.0033287237058289	0.00357799098469315	0.0033543593430129	0.00267321665053936	0.00174207122646695	0.0008666014041012	0.000299646986676704	0.000123602789588912	0.000237746570366034	0.00045461033850517	0.000638690103425399	0.000794765047494774	0.0010493159687491	0.00154159926012268	0.00230071789359182	0.00319181832545187	0.00396604835061752	0.00438038256188888	0.00431167628079752	0.00380000596039519	0.0030077659416377	0.00213474365586991	0.00134902674533914
0.5625	0.5625	0.000497642264554579	0.000654915665725814	0.000987919523209839	0.00137217491963683	0.00164359106681934	0.00166378116264256	0.0013937623459482	0.000933482804717104	0.000493275915733176	0.000299736992003055	0.000481421355978764	0.00099883879886981	0.00166156474002924	0.00222397333834832	0.00250345454134794	0.00245348528541509	0.00215638779677072	0.00175378827134795	0.00136903862098189	0.00107080227194482	0.000887463972084249	0.000840422804378086	0.000953487856305874	0.00122316704417851	0.00157698455926766	0.00186762612543728	0.00192955719237728	0.00167516056943306	0.00116756129188673	0.000611253112437485	0.000252117358004136	0.000242193410020021	0.000555277291208832	0.00101170882054453	0.00140022761729208	0.00161885824557128	0.0017415372532576	0.00196462979759025	0.00246640318519233	0.00326993351691983	0.00419770450531504	0.00494696905414952	0.00523933516000101	0.00495562570247749	0.00418275033898447	0.00315820291837247	0.00215809145542026	0.00139794923273116
0.571428571428571	0.571428571428571	0.000631015326312458	0.000911817849651829	0.00127630036231814	0.00160888377308549	0.00177330737735318	0.00166642310447682	0.0012809843597482	0.000737708375265872	0.000253507188173748	4.80248710997362e-05	0.000233214176260166	0.000749590754896432	0.00139060302091894	0.00190451401257676	0.00211532844838218	0.00199363081331244	0.00164242007510136	0.00121816893379975	0.000844877416714314	0.000573912784881345	0.000401710380482119	0.000313652650765589	0.000308910849111832	0.000386026875404079	0.000509881832388481	0.000602152064434336	0.000579935174870297	0.000423637623010141	0.00022124607268372	0.000142586969919283	0.000344447363642583	0.000862606439146229	0.00156716400926751	0.00222299137374468	0.00262746770499572	0.0027405165113428	0.00271929920157134	0.00282727147857698	0.00326824121946489	0.00404664927317402	0.00494127674744547	0.00560998007196988	0.00576360290730444	0.00530877234605821	0.00438380973917493	0.00327959042623768	0.0023021121242616	0.00165628373972768
0.580357142857143	0.580357142857143	0.000757900875087055	0.00105320498363049	0.00137753093651218	0.00165140800713541	0.00177054578774556	0.00164693888899179	0.00126867434033205	0.00073810818165591	0.000250570730888993	1.02043226698085e-05	0.000124280923781346	0.000539413860396677	0.00106303978956655	0.00146177000927071	0.00157919006774738	0.00140367012550924	0.00105049705869539	0.00067849451022078	0.000400228243538006	0.000241026401952007	0.000161253999087705	0.000110847918266726	6.86564783707515e-05	4.11104671167735e-05	3.42152207594626e-05	3.59459222184462e-05	3.36141232205431e-05	5.3717020299145e-05	0.00018281281001117	0.000534690498830255	0.00117055887244969	0.00202422679273466	0.00289525944744276	0.00353500130334571	0.00378557011073359	0.00368620690475697	0.00347096817782524	0.00344561284664102	0.00380959565565448	0.00452888977013596	0.00533855173922867	0.00587642853970997	0.00587091058429423	0.00527596362183795	0.00428258651492181	0.00321134788907777	0.00235642001337174	0.00186862669323741
0.589285714285714	0.589285714285714	0.000871978359387196	0.00104082675088078	0.00124406770426498	0.00145574700696475	0.001596058798447	0.0015636381193377	0.00130374623048104	0.00086656442040727	0.000407422663146593	0.000116094011564945	0.000112348010552667	0.000373363522571633	0.000742527183148935	0.00101741209201103	0.00106265075094045	0.000877546423513537	0.00057968348430451	0.000321916779789449	0.0002013472754707	0.000217634735376695	0.000298279708520752	0.000361641292659548	0.000368567252442715	0.000331925916159942	0.000291409859290354	0.000286398688194699	0.000352793026308398	0.0005391059436316	0.000911731636024995	0.00152405483445419	0.00235794685302802	0.00328157921003424	0.00407157636916959	0.00450977225655488	0.00450832477258833	0.00418360751997114	0.00381883048382155	0.00372101583631347	0.00404831089164497	0.00471016010460093	0.00540440536786446	0.00577423211913511	0.00559565176479981	0.00488910902612656	0.00389665192750112	0.00294666746610184	0.00228999026373053	0.00199809109671506
0.598214285714286	0.598214285714286	0.00105066979969185	0.000938992083505189	0.000931180514420338	0.00106343264988364	0.00126802123561897	0.00140304843566954	0.00134001586047071	0.00105328246808687	0.000648603740137169	0.00030630408732266	0.00017289083047956	0.000271893019054383	0.000493255666332586	0.000667896488156146	0.000676831121015322	0.000522557561564273	0.000318493313221126	0.000208998150316504	0.000277320599594796	0.000501511922485542	0.000780360578125645	0.00100285078851483	0.00111060404820046	0.00111712508414187	0.00108459506431465	0.00108742870435563	0.00119106541943428	0.00144975826350473	0.00190373048502295	0.00255688144615486	0.00334160086700673	0.00410389217067651	0.00464226336964046	0.00480010259717964	0.00456525815788042	0.00410887093405929	0.00372127608346391	0.00366526669813287	0.00402586963399761	0.00464848713165533	0.00521020633956026	0.00538944644525121	0.00503785182262052	0.00425575709847455	0.00333070358659133	0.00257985950464361	0.00219032392079366	0.00214503021969362
0.607142857142857	0.607142857142857	0.00142921682234937	0.000893788019819473	0.000582893463792711	0.000597616755813898	0.000871358882898656	0.00120298594601669	0.0013715580957291	0.00126325326786446	0.000930779711175214	0.000548883829270758	0.000297817501538247	0.000253089044261912	0.000352711001775421	0.000458243730457216	0.000462180579262261	0.000365731197154626	0.000275834769687927	0.00032838242947488	0.000594047788950202	0.00103042275530481	0.00150776852131271	0.00188476412573349	0.00208176503655976	0.0021093371529132	0.00204626997166828	0.0019937177928726	0.00203782499325579	0.00223358024812518	0.00259947029409816	0.00310772903748379	0.00367155922678686	0.00415032537330308	0.00439331841386996	0.00431595993638376	0.00396779309350203	0.00353961457225784	0.00328488119836385	0.00338541856509564	0.0038366423707861	0.00442769470273818	0.00484050530804602	0.00481870014754808	0.00431018694589287	0.00349896417698647	0.00270673940759643	0.00222236837117151	0.00215792575587358	0.00240997274108433
0.616071428571429	0.616071428571429	0.00211850138965334	0.00105480134954581	0.00036384129330795	0.000210697186795628	0.000523949724489074	0.00103602500809003	0.00142829676989979	0.00149679144125849	0.00124173942870428	0.000833509393962961	0.000486129011612116	0.000325225243446427	0.000333675538164181	0.000400386485538286	0.000426955831465547	0.000411938712971941	0.00045454847639328	0.000679877163672277	0.00114205356759748	0.00177331566915313	0.00241137541885926	0.00288333914620583	0.00309051606685914	0.00304520051370954	0.00284765202118314	0.0026289306174554	0.00249747555105889	0.00251164929689064	0.00267568080702479	0.00294470873048109	0.00323257938423383	0.00343062075791304	0.00344742416555312	0.00326204093396125	0.00295982298213945	0.00271515100986611	0.00271108707552329	0.00303013808650189	0.0035813864680191	0.00411967418715455	0.00436140813010407	0.00413905432171909	0.00350474550720505	0.0027172616847067	0.00211410896071566	0.0019395509786941	0.00222594230093539	0.00279280613000089
0.625	0.625	0.00311188786059831	0.00148341096999422	0.000376350857454749	1.55366919803106e-05	0.00032381162902776	0.0009707638191433	0.00154697162016711	0.0017655184870935	0.00157858250110018	0.00115215900658143	0.00073016278910253	0.000482748011290226	0.000432857805716071	0.000494110455465867	0.000576268296781824	0.000674035693768002	0.000875259078645515	0.00128718863048971	0.00193813710453367	0.00272658151715257	0.00345383945430651	0.00391864574762771	0.00401340076421635	0.00376636168919381	0.00331333220023841	0.00282565343218734	0.00243969192724272	0.00221982523069452	0.00215872596350499	0.00219904535336742	0.00226048156217444	0.00226772575710022	0.00218113862189545	0.00202468412228325	0.00189286670417091	0.00191760361873131	0.00219652118635389	0.00271584586804998	0.00331905964420442	0.00375667118744392	0.00380580787642584	0.00339897992394739	0.00268457564627213	0.00197404426258672	0.0015959594272677	0.00173472190032515	0.00234369898736375	0.00318002075056835
0.633928571428571	0.633928571428571	0.00424323048419823	0.00210548216364193	0.000613170993115151	4.18955869903845e-05	0.000310520517444077	0.00103746990274937	0.00173940533766352	0.00206222170275418	0.00191961749419115	0.00147483776671843	0.000997088775185404	0.000693951772617941	0.000622257987637519	0.000716465968428826	0.000891911888457838	0.00113579525039361	0.00151805521494741	0.00211890026054878	0.00293160759817594	0.00381567522709091	0.00453828018068841	0.00488057127245889	0.00474319356024908	0.00418922080228933	0.00340534855008527	0.00261154562612746	0.00197302108583898	0.00155598855868236	0.00133559053341851	0.00123622452651965	0.00117729428754722	0.00110776568904841	0.00102552077389309	0.000980805252389907	0.00105918950103512	0.0013401804400381	0.00184068286997608	0.00247135964372501	0.00304094695616011	0.00332514970349735	0.00317781969066785	0.00262686681762401	0.00189331946522399	0.00130871094196212	0.00116484574559882	0.00157415155919937	0.0024178447465063	0.00341084804173114
0.642857142857143	0.642857142857143	0.00523202658558362	0.00273963494226905	0.000971507680707362	0.000238877634099025	0.000458421727942402	0.00121426972988391	0.00197408046375702	0.00234056655853486	0.00220494583682812	0.00173290303057315	0.00121495885063312	0.00088720064836909	0.00083068303943321	0.000992585125431379	0.00128729737071048	0.00168853356215487	0.00224234865711971	0.00299699370158637	0.00390932531710786	0.00480456797497053	0.00542751119738309	0.00555880056400722	0.00512556933711879	0.00424000397190686	0.00314609150220694	0.00210977211721872	0.00131531874460255	0.000817695422874849	0.000561733242643091	0.000442722517102406	0.000370074418531176	0.000306605480846549	0.000275834892066681	0.000343128395429615	0.000579704886145741	0.00101854147440881	0.0016155543557567	0.00223621562036817	0.00268643137015336	0.00278872595933296	0.00247563647096263	0.00185058308843699	0.00117216296626073	0.000754775934637157	0.000827878330983833	0.00142649452799239	0.00237419867095732	0.00337000676838469
0.651785714285714	0.651785714285714	0.00579805987851917	0.00318387067658938	0.0013133053652792	0.000512381064374623	0.000696221191466914	0.00143477042450668	0.0021778631015879	0.0025162408414262	0.00234062153172735	0.00182741272553568	0.00128390863904155	0.00096186209817711	0.000950929214064953	0.00119696226683005	0.00160333419781923	0.00212510888674746	0.00278462969494714	0.00360417298953367	0.00451619112795632	0.00532879551642444	0.00578399400136747	0.00567963736002436	0.00498039148899053	0.00384855424325466	0.00257586089370963	0.00145687984811883	0.000674689721854711	0.000254771646827043	9.83810321513232e-05	6.34268467919998e-05	4.38797294236413e-05	1.1472580432498e-05	1.0649399354665e-05	0.000120059567888466	0.000402093784913711	0.000859586608147726	0.00141419282933701	0.00191727489042522	0.00219728721914606	0.00213309596702197	0.00172414402218982	0.00111873330097837	0.000573643811161507	0.000351858465878915	0.000603165764727555	0.00128978958167846	0.00220056534490567	0.00304987086150998
0.660714285714286	0.660714285714286	0.00578334202011166	0.00330777529746978	0.00153047093507209	0.000768637327019646	0.000935949877419735	0.00161024166818759	0.0022585030910217	0.00249491133018828	0.00223448138707825	0.00167261297250728	0.00112546783152224	0.000841652696711963	0.000897148958089064	0.00121766959847417	0.00168501821531896	0.00223559321624916	0.00287863517210853	0.00362998516001093	0.00442285916655045	0.00507428117325819	0.00534468001849256	0.00506014489186892	0.00422041627427073	0.00302207831027116	0.00177933017316319	0.000787159764864117	0.000203148282482471	7.49810532666051e-06	5.14520403840533e-05	0.00015582303239413	0.000201976863277298	0.000172891605836923	0.000135723840109478	0.000186676347115253	0.000390133227784795	0.000738206603154049	0.00114391085166481	0.00146925324209498	0.00157985150016441	0.0014081095494748	0.00099877418978355	0.000510677616460212	0.000163283963221415	0.000144072060976561	0.000518786986067932	0.00119288037288668	0.00195005762173559	0.00255228865437478
0.669642857142857	0.669642857142857	0.00521429500065005	0.00309862253499893	0.00157864121524746	0.000940867170116311	0.00109844625450811	0.00165945058348349	0.00214276484962032	0.00222024131026844	0.00185331388225404	0.00126015914677566	0.000752019288447508	0.000549538340702221	0.000688475896655264	0.00105487070778753	0.00150225374772664	0.00195643215879115	0.00243467391942609	0.00297598609910759	0.00354597650249567	0.00399708509651983	0.00412310015740842	0.00377763114879393	0.00297880261277036	0.00192881202803123	0.000931054105904483	0.000251549453200749	3.51756683846349e-06	0.000116043512528769	0.000395335364613842	0.000635482155040479	0.000715275006727773	0.000635443485808953	0.000489566982025564	0.000396050886551723	0.000430881812914549	0.000591245795538757	0.000800250245229215	0.000945307906264729	0.000932543736010919	0.000735800443106483	0.000419699584290098	0.000123026632088305	3.39731924426268e-06	0.000163787551807484	0.000596086748450602	0.00117460672166322	0.00170960541771148	0.00203746619113209
0.678571428571429	0.678571428571429	0.00427446171820125	0.00264375711035503	0.00147100760276025	0.000995639591210876	0.0011324512961148	0.00153944591328134	0.00181636284578648	0.0017191450403455	0.0012691314803584	0.000702982306067821	0.000307145105334827	0.000246654795051993	0.000491659297330335	0.000873944282021856	0.00121954144829335	0.00145955373365318	0.00164601311417985	0.00187194832689363	0.00216285194238984	0.00242404741612846	0.00248567365191066	0.00221628805594	0.00162714637169404	0.000894581630770638	0.000281846908655591	6.44451396674817e-06	0.000131719863635136	0.000543503455722222	0.00101909053976062	0.00134304945846948	0.00140390787832419	0.00122535764194612	0.000927620848478792	0.000651211290465938	0.000487428168889233	0.000446815133726376	0.000471985672361476	0.000480295741843073	0.000412865290723755	0.000268406283356565	0.000108364757548236	3.06704558965754e-05	0.000121640532467164	0.000406894480437046	0.000826891286778933	0.00125491859296175	0.0015548744100004	0.00165224664549865
0.6875	0.6875	0.0032114464592061	0.00207239795855079	0.00125106166303445	0.000930195668738271	0.00102850512522798	0.00126718414784716	0.00134450043310952	0.00111344672870414	0.000656259361749474	0.000215136133620498	2.89692270607287e-05	0.000182843352158619	0.000564100819305328	0.000945994149802189	0.00113666929831344	0.00109248762022453	0.000924275715850651	0.00080040948940055	0.000819422131900682	0.000941366545051676	0.00102283410187778	0.000927975416181554	0.000637069808644728	0.000278010297005464	5.91975126178526e-05	0.000147146243813106	0.000565776321156651	0.00117744282530017	0.00175295919161568	0.00208530902281499	0.0020815310487427	0.00178752873362445	0.00134354381978588	0.0009050735032688	0.000575083975333052	0.000377691563305983	0.000275823618047678	0.000213463891367842	0.000156382975816378	0.000112151662009722	0.000123151491855545	0.000238464498726444	0.000478882374875506	0.000812805793557054	0.0011580736066719	0.00141441839006616	0.00151527256855291	0.00147339918051536
0.696428571428571	0.696428571428571	0.00223625810939526	0.00149971037370129	0.000970794160772629	0.000771642298014785	0.000825200812869441	0.000919796497232417	0.000855480078461523	0.000579661563780942	0.000224163837132452	1.83911997477146e-05	0.000134041331981823	0.000562450664528444	0.00110536693401236	0.00148649927025192	0.00151299508957517	0.00118458818593808	0.000683638282992504	0.000257099045128615	6.95892011954668e-05	0.000121044877694569	0.000275767844251263	0.000375321667470462	0.000355526938728379	0.000290410146924894	0.000338222030398716	0.000629397556872045	0.00117101934922267	0.00182722666572482	0.00238403122250683	0.00265557619798065	0.00256886674536197	0.00218377657185355	0.00164728687608358	0.00111690220269533	0.000697955163428558	0.000422456635734473	0.000268732429179804	0.000199954173077271	0.000195626787525397	0.000260623026268107	0.000411799427871459	0.000653718446477618	0.000958910924740166	0.0012652513792251	0.00149550706125837	0.00159386315705467	0.00156397049015074	0.00148758799779948
0.705357142857143	0.705357142857143	0.00146908393941078	0.00100488613114538	0.000687564215004749	0.000578260500973392	0.000601689429695992	0.000607920529300908	0.000488646102950958	0.000269987407614052	0.000114088918834982	0.000219780970522775	0.000681542677979893	0.00139914909871662	0.00210314697917239	0.0024891534683596	0.00238334430892806	0.00183910730540875	0.00110617264632339	0.000492151919358544	0.000201509089232323	0.000247210474735806	0.0004808504583487	0.000711794001779829	0.000833796419346623	0.00088014082052307	0.000980072770027653	0.0012536557003122	0.00171741804216222	0.00225980787835659	0.00269677094807963	0.0028679806829882	0.00271439973294134	0.00229629416008368	0.00175084742824319	0.00122250081405565	0.000807679756253867	0.000538340395517025	0.000401302921880365	0.00037115283729965	0.000432948811920703	0.00058361794794798	0.000816833962703637	0.00110562399183759	0.00139666505737446	0.0016228901456439	0.00173137986439774	0.0017153173541041	0.00163442488897604	0.00160977678302637
0.714285714285714	0.714285714285714	0.000949593857777369	0.000645227914129292	0.000472646055161309	0.000434590391974166	0.000453981361618782	0.00043149339860347	0.00033198591502199	0.000237637714229691	0.00032020905114971	0.000736577824134198	0.00150752210656168	0.00246039085006353	0.00328381760721227	0.00367449203899122	0.00349535715100498	0.00285202269379697	0.00204004982118368	0.00139231800393276	0.00111473372558087	0.00120301096166751	0.0014813722164982	0.00172987424340035	0.00181757461772837	0.00176299725985824	0.00169483773497838	0.00174887799871406	0.00197165409850314	0.00228908526993908	0.00255187575059324	0.00262179530196053	0.00244350367154309	0.00206337092556456	0.00159391838913765	0.00115392070909943	0.0008216711279989	0.000622462542762336	0.000546012111066335	0.000572950314646343	0.000689983104954637	0.000886665527865547	0.0011415552197623	0.00141226850634469	0.00164031507720532	0.00177181310086213	0.00178562206571391	0.00171540742496994	0.00165295153498626	0.00172607558049634
0.723214285714286	0.723214285714286	0.000687826048484807	0.000482190636294402	0.000413453743420548	0.00043325312136573	0.000462075849599051	0.000440099470814322	0.000385395959340853	0.000413495793960247	0.000689221627278458	0.00132540364786458	0.00228535785374206	0.00335553186861679	0.00421973990374583	0.00460528985632061	0.0044224595775983	0.00381564297490356	0.00309234943857871	0.00256716593318429	0.00240786869078029	0.00256865654149886	0.00284256817375235	0.00299502106619863	0.00289642633754494	0.00257930509879151	0.0021962801419173	0.00191541355916074	0.00182140293030754	0.00187872310014413	0.0019686840831057	0.00196743952079956	0.00181363072185245	0.00152965160232442	0.00119450986733922	0.000894732626889338	0.00068620108183851	0.000584692327278511	0.000580425046840727	0.000658118188740687	0.000806030815960485	0.00101033772700173	0.00124395339707042	0.0014628940280471	0.00161736321032242	0.00167436453173604	0.00164069461702345	0.00157358247629232	0.0015708306489451	0.00174047909445713
0.732142857142857	0.732142857142857	0.000709638401850193	0.00058919369779624	0.000595920869781959	0.000645276899370844	0.000661616808282687	0.000618568001566205	0.000571391283664351	0.000650824556674046	0.00100461578797906	0.00170731089486659	0.00268817865946363	0.00372796498641186	0.00454098761147	0.00490768700736708	0.0047865169100631	0.00433881280041745	0.00384686103201393	0.0035671687630487	0.00359990332695103	0.00384676244046698	0.00407793126733405	0.00406594050815979	0.00370837631852555	0.00307293681537892	0.00234767263937227	0.00173424090881397	0.00134946725590126	0.00118702076921668	0.00114946886894198	0.00111986603910374	0.00102578428801252	0.000862928206802463	0.000676098731360329	0.000520412569776115	0.000430954220842477	0.00041550749995374	0.000465716844044786	0.000571086886556769	0.000723168856811766	0.000908952349898178	0.00110267020824806	0.00126670297294342	0.00136520429876629	0.00138445766797227	0.00134845284855383	0.00131961818192385	0.00138140780672479	0.0016076219127786
0.741071428571429	0.741071428571429	0.00105969008249684	0.00102610871213794	0.00106818299391946	0.00108903423998753	0.00103117572913334	0.000902113866309507	0.000783856259700658	0.000809608255562759	0.00110492766905182	0.001715018684332	0.00255781017313843	0.00343765747977143	0.00412431591050716	0.00446197566560585	0.00444912311048108	0.00424019894938623	0.00406199359596703	0.0040876691076686	0.00433835029412488	0.00466839718034813	0.00484297702847921	0.00466386176437113	0.00407324636122347	0.00318074993725358	0.00220472278750025	0.00136659465281705	0.000798237311694505	0.000507374032789112	0.000407890011588577	0.000385896618205015	0.000359293650716918	0.000302097229053844	0.000231804839466508	0.000179442294213107	0.000165803040987139	0.000195498861220525	0.000264474921508264	0.000368473694981788	0.000503461988228431	0.000659005733514583	0.000813034232212503	0.000935851502261773	0.00100394514984542	0.00101618740785522	0.00100215027467701	0.00101597452434064	0.00111667211144548	0.00134246936448351
0.75	0.75	0.00175695830151517	0.00179044170738561	0.00180136048648591	0.00171043959472251	0.00149705337510613	0.00120652390550579	0.000940620972327139	0.000825616936388922	0.000961574978967732	0.00137136393041277	0.0019768890851165	0.0026228015542583	0.00314418487520079	0.00344692242073833	0.0035560623884011	0.0036003252716376	0.00373558064118277	0.0040470014375404	0.00448546413647905	0.0048770520949267	0.00500376057248437	0.0047127240860256	0.00399506153435114	0.00299328390897308	0.00193671834768841	0.00104285347583905	0.000436770170888483	0.000124846326587334	2.52493656083836e-05	2.80218615052323e-05	4.82709680768569e-05	4.88176765104806e-05	3.16835055748199e-05	1.50202753091391e-05	1.44120844514593e-05	3.72963903938832e-05	8.66684799868596e-05	0.000164672702856248	0.000270434490784092	0.000394434779481718	0.000516477978188753	0.000612138147345382	0.000665731717664833	0.000682050701152039	0.000688715009820673	0.000726139538440429	0.00082907632649553	0.00100819421245439
0.758928571428571	0.758928571428571	0.00273273245923223	0.00277514051729607	0.00266996373230711	0.00238434627612236	0.00195043512580119	0.00145321592616887	0.00100700852011939	0.000722598101060984	0.000670741690225545	0.000854361310694505	0.00120456202999411	0.00160868396196399	0.00196247162267967	0.00222183459305532	0.00242449995054607	0.0026646716803493	0.00302975330437545	0.00353245096428282	0.00407829256956624	0.00449156658252064	0.0045904509356124	0.00427346480059476	0.00357175771337019	0.00264003084991398	0.00169216339934095	0.000916147016989883	0.00041060586441002	0.000169281680232307	0.000111841329671124	0.000136604655415484	0.000165337798900546	0.000162066200121305	0.000126544353579684	7.60085633022309e-05	2.97771442985892e-05	2.96693131296388e-06	6.34539395830358e-06	4.60393830306713e-05	0.000120333115525459	0.000216447631337071	0.000312387394015045	0.000385716644267896	0.000425349791239857	0.00043901163383046	0.000450817749804887	0.000489208642463324	0.000571193896741161	0.000690908210540222
0.767857142857143	0.767857142857143	0.00379810040285513	0.00376625824587842	0.0034701149316308	0.00294186866613232	0.00227207685132039	0.00158031314337166	0.000983703663492974	0.000569252684385	0.000374422985056171	0.000380924618350785	0.000526073540564898	0.000731235130022453	0.000938179703863418	0.00113666808502917	0.00136682415143901	0.0016907124169504	0.00214475095645696	0.00269819790379012	0.00324338622904146	0.00362827326721035	0.0037186818146711	0.00345976104122834	0.00290479573865364	0.00219605033802513	0.00150745783096387	0.000978104644142057	0.00066798736544675	0.000553121227230012	0.000555407791698884	0.000586666481860759	0.000583925324057737	0.000523231826398077	0.000413485107471229	0.000280937080164394	0.000155102851130003	6.06583455023735e-05	1.37250355526781e-05	1.9273076091302e-05	6.90311059590907e-05	0.000142447538548903	0.000213202469584694	0.000260135671126721	0.000277299985319779	0.00027692721253088	0.000282651626698888	0.000316091572179241	0.000383882872727838	0.000471921370894009
0.776785714285714	0.776785714285714	0.00467612103605068	0.00449707427875538	0.00397903746192789	0.00322098613045543	0.00236335870831288	0.00154717557233759	0.000880918225846146	0.000421727765189667	0.000172296002528062	9.17788217542506e-05	0.000117301209439415	0.000190491199456608	0.000280770834085099	0.000395891615558319	0.000573202743450445	0.000853099937028492	0.00124594155138239	0.00170964450860232	0.00215231768452401	0.00246252159470736	0.00255474291792071	0.00240805225447849	0.00207791016663977	0.0016743078827005	0.00131666997782678	0.0010874418806235	0.00100571972777901	0.00103060131209329	0.00108847968416522	0.00110812183362868	0.00104695726307086	0.000899964912825099	0.000692741024000614	0.000466608828095454	0.000263722694325983	0.000116247874733566	3.99811441802591e-05	3.17705020285668e-05	7.11682579689419e-05	0.000127334726206391	0.000170501935945421	0.000184096796635969	0.000171671433019388	0.000154387190769582	0.000159620290415949	0.000206335129825041	0.000294776507115879	0.000405488380892621
0.785714285714286	0.785714285714286	0.0050976070180991	0.00474497163855907	0.00403825040223853	0.00312706837221006	0.00218090137770805	0.00134428551990084	0.000707350817663963	0.000296596237095343	8.40207487770717e-05	8.56568903267307e-06	2.33812755713014e-06	1.42296231737591e-05	2.45531334641547e-05	4.63746850227698e-05	0.000112914280646357	0.000255510157475082	0.00048136156017509	0.000761774175803467	0.00103797153144818	0.00124344398535912	0.00133303408979257	0.00130444463210226	0.00120071643000821	0.00109149279714966	0.00104171785596048	0.00108281187807724	0.00119980664811058	0.00133949641458729	0.00143430056125254	0.0014298885661688	0.00130465542196261	0.0010747201435491	0.000785298662822214	0.000494169135405742	0.000253964105230041	9.83040256668761e-05	3.44998692692915e-05	4.39761751494747e-05	9.03819156252139e-05	0.000133586845920782	0.000145299198558452	0.000120263214188144	7.77839080778089e-05	5.22801248378344e-05	7.69867394572485e-05	0.000168625406123442	0.000320357947280379	0.000505773316616941
0.794642857142857	0.794642857142857	0.00491789440186824	0.0044282625469133	0.00362454558246353	0.0026786536052994	0.00176274696573206	0.00100801934531386	0.000482073980583542	0.000187180203942098	7.54187518386904e-05	7.32693541042608e-05	0.000107553936914654	0.00012593816418176	0.000107489839553583	6.1603907726534e-05	1.67448393973453e-05	3.54958224749735e-06	3.89611727463359e-05	0.000118015776572751	0.00021700215510064	0.000306635860635428	0.00036881467353537	0.000408171383568541	0.000451694154013932	0.000535528010852964	0.00068483061977877	0.000896589290496615	0.00113431205264477	0.00133792316804452	0.00144496900611037	0.00141409264058265	0.00124104409183331	0.000961137391154058	0.000637838197433671	0.000342294017686415	0.000131269036757131	3.07844666237018e-05	3.04988146482923e-05	9.04206148145665e-05	0.000157685736521335	0.000187639474865331	0.000161462896924685	9.32943551926044e-05	2.36666789300977e-05	1.93556373009174e-06	6.55194284453795e-05	0.000225335442818092	0.000463632531086535	0.00074407550768773
0.803571428571429	0.803571428571429	0.00419062020562928	0.00365044413557098	0.0028694777020732	0.00201106617140939	0.00122668652203763	0.000623669064689065	0.00025008017604158	9.66116074548069e-05	0.000111132765980103	0.000219800549052301	0.000348740132271636	0.000441467899337086	0.000468829980413118	0.000430081212967165	0.000345827768499857	0.000245734385924351	0.000155587359210845	8.86621993205339e-05	4.47444310036496e-05	1.67931974301712e-05	1.40752231460795e-06	6.90246650135196e-06	5.35009642267989e-05	0.000164017857942273	0.000348744778961887	0.000592219214585831	0.000849783331104552	0.00105779102292402	0.00115481658767143	0.00110550023330944	0.000916672804948816	0.000638206345260195	0.000347345625267841	0.000122194781972378	1.4549098409445e-05	3.25844162629749e-05	0.000140072542479829	0.000272390447531037	0.000363089824715821	0.000370633254108332	0.000294737543117175	0.000175855155892501	7.82522963984911e-05	6.41025899545278e-05	0.000169854559416455	0.000394861119752561	0.000706294366948601	0.00105661713479953
0.8125	0.8125	0.00315065756629561	0.00266025515786775	0.00200817551398963	0.00132545098515767	0.000728797001323882	0.00029954896889554	7.4782525083688e-05	4.8857706211296e-05	0.00018219260955375	0.000414236350870232	0.000678157282067998	0.000914905339735036	0.00108408652108739	0.00116915798741606	0.00117550968002099	0.00112218183064972	0.00103056565533032	0.000915100013105027	0.000780438871379377	0.000626513730617916	0.000458518745372428	0.000295418386001357	0.000170385757916979	0.00012037845633759	0.000168287290533379	0.000306420578718268	0.000491188360342645	0.000654445735127953	0.000728829099092824	0.000676686959158302	0.000509120842068815	0.000285208770645263	9.0233304616947e-05	1.48778819780948e-06	5.62419254239059e-05	0.000235823665353648	0.000472846456919308	0.000678615262657915	0.000779172391058113	0.000744970008326617	0.000602114906219818	0.000421098025920645	0.000288422334003639	0.000273525611885866	0.00040489997200789	0.000664736877855537	0.00100287390257934	0.00136224650575676
0.821428571428571	0.821428571428571	0.00210768399990315	0.00174106108095077	0.00127643321087817	0.000801373982353586	0.000394734098326449	0.000116329453049823	2.39075631306851e-06	6.4193891979399e-05	0.000288421146642666	0.000639704937486418	0.00106663767519909	0.00151148952814145	0.00192160822524938	0.00225861017363499	0.0025015830118425	0.00264308249042451	0.00268062120435625	0.00260936136242484	0.00242166912154806	0.00211541985258795	0.00170710790952017	0.00124127020116717	0.00078771509949805	0.000423531957736234	0.00020549435652294	0.000145507445558482	0.00020263887154404	0.000298530155188301	0.000351483335706961	0.000314225906431862	0.00019709568953653	6.44493062640446e-05	4.77086241709745e-06	8.78748933244422e-05	0.000329160670882424	0.000677773836169388	0.00103439827234707	0.00129078544616592	0.00137352264801603	0.00127317184235157	0.00104693137118516	0.000794767255178432	0.000620115156924346	0.000592063977306896	0.000724299176751582	0.000978140894875383	0.00128642713316154	0.00158635661528166
0.830357142857143	0.830357142857143	0.00130649235173822	0.00108724020756727	0.000809687455007796	0.000519189685747556	0.000261781608398109	8.27131458629438e-05	2.49807527513934e-05	0.00012463516794529	0.000402673112900924	0.000856768631777717	0.00145752437080132	0.00215221382766726	0.00287506217318534	0.00355941398621097	0.00414616067612131	0.00458549299978758	0.00483398060571468	0.00485297878876689	0.00461435691760167	0.00411470861207552	0.00339195063240372	0.00253316479431022	0.00166379111617891	0.000916560537853381	0.000390089990790813	0.000115275508098129	4.69024155482596e-05	8.72662616680939e-05	0.000132886480268832	0.000122910065929871	6.57137667844672e-05	3.02945364103919e-05	0.00010640324047942	0.000353045503868658	0.000760801363903603	0.0012465143688294	0.00168304475958232	0.00195013723292409	0.00198311819484221	0.00179806952029578	0.00148358738154956	0.00116423887384451	0.000952440548604462	0.000909057301814267	0.00102787672559854	0.00124822010201296	0.00148820218435831	0.00168325356304031
0.839285714285714	0.839285714285714	0.000833573980644561	0.000737603830447641	0.000602476210555748	0.000440244600148895	0.000272260154713286	0.000134660691335442	7.99986829448323e-05	0.0001706088311649	0.000463578512761617	0.000992275980774715	0.0017521123889931	0.00269668252712267	0.00374536566534245	0.00479790580988372	0.00574895844120026	0.00649778502610963	0.00695371848320013	0.00704274355187268	0.00672060577770186	0.00599226692264385	0.00492940921669821	0.00367283498739577	0.00240975703721557	0.00132727141730285	0.000557314271388239	0.000136786263259942	3.03218452863785e-06	2.96266160061762e-05	8.76644505932438e-05	0.000104123157671305	8.9324668119968e-05	0.000120554193710361	0.000290887106806617	0.000649681671748313	0.00116494742168075	0.0017262560879005	0.00218645284790688	0.00242181677506927	0.00238254453956246	0.00211139217621235	0.00172395116596958	0.00136118351829276	0.00113568556910986	0.00109379999264875	0.00120721808003878	0.00139473037594262	0.00156289162847413	0.00164785952004648
0.848214285714286	0.848214285714286	0.000621812106174728	0.000602571203002263	0.000552074536161851	0.000459560079691219	0.000328532311510419	0.000188124732828432	9.87120333542744e-05	0.000145277965945639	0.000417266273188645	0.000980767099906916	0.00185366252093307	0.00299365013433251	0.00430305260861366	0.00564657837111568	0.00687350949354968	0.00783694813349823	0.00840848221207964	0.00849225800990968	0.00804308795438756	0.0070874915700083	0.00573814832076901	0.00418788223105141	0.00267423060756349	0.00141938001858272	0.000565804599457448	0.000135534137404827	3.41639655166204e-05	0.000101087635133875	0.000184618069167984	0.000207207188014301	0.000189992942503503	0.000226023199980987	0.000417309060172206	0.000808676197963452	0.0013519853244795	0.00191791519916989	0.00234833178214428	0.00252298314428029	0.00240904723612923	0.00207215952224635	0.00164652889730647	0.00127975655948865	0.00107706220531024	0.00106719072349713	0.00120117145408643	0.00138116779572229	0.00150557693046533	0.00151176667431984
0.857142857142857	0.857142857142857	0.000540932031245538	0.000560604172697343	0.000553992752549513	0.00049525282966615	0.000373870750506315	0.000211475017007742	7.20995607124646e-05	5.66721126596841e-05	0.000278850708792114	0.000828892020511916	0.0017393806757116	0.00296678642936247	0.00439554509892906	0.00586098421838879	0.00718025211480831	0.00818054786624611	0.00872036086338678	0.00870659622683577	0.00811232729395613	0.00699450496576772	0.00550232197964995	0.00386272030561139	0.0023354885191939	0.00114556289725421	0.000416310956570154	0.000133900383878775	0.00016298008546634	0.000310878460913035	0.000413035667581293	0.000400269632110007	0.000316412461657835	0.000279417142168397	0.000407312985288008	0.000747307394351094	0.00124322249608019	0.00175572794242345	0.00212313235028192	0.0022317783994414	0.00206294965816869	0.00169691910963209	0.00127584943468461	0.000944872064739596	0.000797449553625069	0.000846022680164348	0.00102632450628229	0.00123004897579391	0.00135099027785934	0.00132667452425995
0.866071428571429	0.866071428571429	0.000504028552997675	0.000552037150561372	0.000579175087340481	0.000548582204238825	0.000437644967791862	0.000259627158272021	7.79389181137276e-05	1.30686828286453e-06	0.000155954659694179	0.000642898479398436	0.00149751722507009	0.00266880123506383	0.00402651800356192	0.00539133597976575	0.00657369669504538	0.00740716946225506	0.00777006131174171	0.00759850386198406	0.00689765382206754	0.00575240385805595	0.00432959064550949	0.00285875791998453	0.00158451363592166	0.000699223678284118	0.000281068366370853	0.00026772224787123	0.000483901082492165	0.000716015841317924	0.000802358294716747	0.00069713085521341	0.000478119066359353	0.000295552909819994	0.000288936464478428	0.000513659790179389	0.000912453692635847	0.00134273229002879	0.00164307028857464	0.00170487641595987	0.00151620790722879	0.00116098086336179	0.000778600351624538	0.000505273663457343	0.000422694875290102	0.000532894657429248	0.000765197172847862	0.00100878795982476	0.0011566361524633	0.00114466735979118
0.875	0.875	0.000512652092182443	0.000601722235746226	0.000674690285273053	0.00068609153022592	0.000603674344885704	0.000433141630457231	0.000234085876370595	0.000114151495754387	0.000197946556490503	0.000580942453044292	0.00128828285760065	0.00225756587016951	0.00335310527618415	0.00440364603908905	0.00524542685174135	0.0057536882814886	0.0058564461370704	0.00553639279991131	0.00483134055826636	0.003837679482135	0.00271011885531012	0.00164440149394665	0.000834967540352513	0.000415398794892722	0.000405971948945139	0.000697479336846041	0.00108751998310633	0.00135983280773906	0.00137304956247517	0.00111718517326777	0.000710252160464592	0.000336752247547298	0.000158594295078252	0.000241646742911432	0.000531404504391694	0.00088539054444495	0.00114241159731372	0.00119369143770326	0.00102422752398625	0.000710251405216898	0.000379774446307024	0.000157460873399346	0.000117580001717973	0.000261276532512059	0.000522551339814784	0.000796850020400464	0.000980101821538181	0.00100475882825712
0.883928571428571	0.883928571428571	0.000613141770797737	0.000757619803172086	0.000888070113201868	0.000954081131283525	0.000918580708636035	0.000782666233738553	0.000599803095383886	0.000467196519053619	0.00049285383621148	0.000750865927372167	0.00124601167270917	0.0019057155763145	0.0026035722557124	0.00320213640723576	0.00359366186363475	0.00372148179966954	0.00357865839688391	0.00319460143302201	0.00262480119621292	0.00195087422374727	0.00128420503401679	0.00075782425552799	0.000495734837934613	0.000565138751216253	0.000934207185913863	0.00146324369561137	0.00194421590570917	0.00217833315906082	0.00205820528888152	0.0016146607606562	0.001003681527246	0.000438340933554975	9.79345059845649e-05	5.68049808326623e-05	0.000263779621183626	0.000577037809585253	0.000833218289752646	0.000916697963878535	0.0007997611405122	0.000541650724687195	0.000253781375476724	5.0482602305858e-05	6.02392391368478e-06	0.000131799299816358	0.000377720939889846	0.000653610852324142	0.000861583941841918	0.000928875062612169
0.892857142857143	0.892857142857143	0.000809185803425581	0.00100116857877645	0.00117896955336779	0.00129370866059936	0.00131049478898121	0.00122969133809242	0.00109628669825044	0.00098792361103657	0.000983037644457082	0.00112308644108951	0.0013887566531216	0.00170431242219534	0.00196919518860313	0.00210047588658395	0.0020637473375863	0.00187775763011556	0.00159472534735387	0.00127283548986592	0.000960040365297508	0.000697242155001123	0.000532140196638548	0.00052484619137093	0.000730951790004845	0.00116492576908902	0.00176497965302466	0.00238650752954798	0.0028389290740024	0.00295628619341606	0.00266993078288298	0.00204615291705619	0.0012670344312645	0.000560978132702594	0.000114497753960897	5.23504141272024e-06	0.000184082398896058	0.000509514804891562	0.000813634177876347	0.0009685441607797	0.000926731933613091	0.000724709485847785	0.000455788259468032	0.000227931514655169	0.000123865237513964	0.000175557292572806	0.000358057220132246	0.000601576717453468	0.000816485630526523	0.000923336644158232
0.901785714285714	0.901785714285714	0.0010136814533914	0.00121303851215258	0.00139971630458638	0.00153473362831745	0.00159240250660724	0.00157507283245227	0.00151631715794219	0.0014670066523763	0.00146844048338464	0.00152621396312146	0.00160097391452456	0.00162440584010265	0.00153425403166487	0.00130971620119118	0.000986757590368912	0.000643998420082637	0.000367494647254276	0.000215640116038077	0.00020474132027524	0.000321504130488554	0.000550027226507895	0.000890652664812098	0.00135370326227444	0.0019295894992537	0.00255582842583775	0.00310791267442195	0.00342927852978295	0.00339221491602469	0.00296076320292753	0.00222167378014658	0.00136396981641448	0.000613517951580567	0.000151551877061532	5.31335700330349e-05	0.000270308873550208	0.000662667535586607	0.00105747127689463	0.00131216144021882	0.00135614007075101	0.00120133014755443	0.000924420557684073	0.000632162352948685	0.000423196175055045	0.000357588806063173	0.000441196468166299	0.00062762262695608	0.000836141614642274	0.000979729034511701
0.910714285714286	0.910714285714286	0.00109358911820964	0.00123830745681276	0.00137860248338782	0.00149262240411399	0.00156796666400894	0.00160897450509332	0.00163483055743123	0.00166666877029922	0.00170920530565221	0.00173823490504225	0.00170468481462362	0.00155748422364267	0.00127540429883384	0.000889976288990807	0.000483938232872294	0.000162518851532991	1.1110474905677e-05	6.21591064272797e-05	0.000289644998214465	0.00063318009159524	0.0010354429179844	0.00146830209137624	0.00193050852433573	0.00241897722739741	0.00289428937417685	0.00326686720428964	0.00341897178875513	0.0032558046444202	0.002759921631429	0.00201861446097389	0.00120670860420297	0.000529844668852453	0.000152886910055116	0.000144344747975594	0.000458562755285192	0.000959320059297195	0.00147142630720654	0.00183850947052446	0.00196710673569854	0.00184577168412049	0.00153780850168405	0.00115367379257933	0.000813061372605426	0.000607879240362647	0.000576359287707628	0.000695342695163419	0.000892385657017044	0.00107293873889314
0.919642857142857	0.919642857142857	0.000983463943309586	0.00101379442393322	0.00105738212958343	0.00111209881096816	0.00117785969485805	0.0012581786768205	0.00135640231910984	0.0014671311689306	0.0015678497209359	0.00161825139988355	0.00157231382934173	0.00140090882973871	0.00111447626105353	0.00077179142507662	0.000465864693976818	0.000290058344020453	0.000299896142550435	0.000490670943809418	0.00080372792457985	0.00115847131081423	0.0014919575647139	0.0017830397725927	0.00204711798454925	0.00230559267341314	0.00255017202274329	0.00272620816134925	0.00274848206458036	0.002543642377772	0.00209725044444263	0.00147953525292019	0.000834397777459187	0.0003345806070299	0.000121997298873213	0.000258061715800938	0.000702912239989374	0.0013292823206378	0.00196350276118516	0.00243806828257084	0.00263886358645763	0.00253392150295633	0.00217695089771051	0.00168598198506818	0.0012042333990983	0.000855492243306098	0.000708186585542282	0.000759504983755953	0.000943710712940406	0.00115990202253191
0.928571428571428	0.928571428571428	0.000777091009689564	0.000659452999999914	0.000579974869025513	0.000552097773558535	0.000581909255479259	0.000667920314188621	0.000799407112886393	0.000954141861258207	0.00109848567456616	0.00119324531086183	0.00120620917151673	0.00112760833237473	0.000980684494853404	0.000819417678148932	0.000710725399506257	0.000707038424304428	0.000822143081458207	0.00102361318245986	0.00124754543226626	0.00142922602372154	0.00153374750563262	0.00156962864322683	0.00157746222239299	0.00159975234922009	0.00164922364745374	0.00169435622955678	0.00167171558604958	0.00152001195901901	0.00121893298077065	0.000812945937439838	0.000407441928278382	0.000137445982781875	0.000120995480326427	0.000415059838050452	0.000990133626145486	0.00173238551405863	0.00247292515814627	0.00303535222454835	0.00328716410031833	0.00317896743439328	0.00275850139032874	0.00215412909020103	0.00153286559567595	0.0010474788669626	0.000791462710052004	0.000777296488673933	0.000943590561171037	0.00118510233613731
0.9375	0.9375	0.000708661262958181	0.000447505397856688	0.000250004012140999	0.000134678699544549	0.000104498103424057	0.000149679717166145	0.000251165963471324	0.000384210976405043	0.00052255474341479	0.000643715674850566	0.000734812237167372	0.000796760100337576	0.000843989357226992	0.000898027380046797	0.000976301522785455	0.00108083740530218	0.00119297169926442	0.00127826425614474	0.00130088714894542	0.00124131624313216	0.00110836021119375	0.000938462451748467	0.000781242609115038	0.000677374558470944	0.000639296970728201	0.000644497792796528	0.000645539538043982	0.000593384381053351	0.000464519446413274	0.000280385534257899	0.000110156444337139	5.37249088230021e-05	0.000208758122218984	0.000631841807693956	0.00130726402171031	0.00213642917101553	0.00295545175989703	0.00357890280651104	0.0038569034000643	0.00372539128491938	0.00322969087210112	0.00251075578491563	0.00175836429360675	0.00114937009839213	0.000795002683026371	0.00071617416132355	0.000852531932727206	0.00109658835396239
0.946428571428571	0.946428571428571	0.00101151838912576	0.000646428781514159	0.000363005360740352	0.00017092145120596	6.09184852171316e-05	1.44497356483975e-05	1.29711761613993e-05	4.43456668238706e-05	0.000105270984491412	0.000199604550930394	0.000333204429679737	0.000506851520726289	0.000709871779339555	0.000917536592542339	0.00109440993332929	0.00120344940400026	0.00121781161202143	0.00113053695864458	0.0009578078601882	0.000734248026538196	0.000502333062398457	0.000300410734960481	0.000153777716441223	7.10076453277508e-05	4.49643494779941e-05	5.65702563092607e-05	8.01234398802462e-05	9.06377203897917e-05	7.41643433914891e-05	3.99318407820302e-05	2.9240163322543e-05	0.000113382052513934	0.000374755267775235	0.00087273115838924	0.00160580938741542	0.00248825675225157	0.0033574020802887	0.00401591499574148	0.0042965468743625	0.00412371299412557	0.00354478358596515	0.00271605927158615	0.00184860654713497	0.00113710640337332	0.000701338299011067	0.000561970490660426	0.000654954314614585	0.000871722698543082
0.955357142857143	0.955357142857143	0.00174019653993851	0.00133392389747852	0.00101378329748568	0.000767576061496579	0.000568255905854287	0.00039164292707003	0.000229349437506217	9.3330040963439e-05	1.13909495167914e-05	1.51568765404502e-05	0.000123966575859146	0.00033024074730695	0.000593045022429838	0.000845060848506121	0.00101311174643413	0.00104535943329989	0.000933124503003188	0.00071586839219692	0.000465198040886069	0.0002545403120453	0.000129251822498593	9.2120378069779e-05	0.000110732679979989	0.000140790821124376	0.000150753080530137	0.000133735593661709	0.000102139980217348	7.26403424015427e-05	5.55902940744195e-05	5.88210272356289e-05	0.000103586193754366	0.000238480726756637	0.000534540053250011	0.00105477307096906	0.0018088982885824	0.00271798634404927	0.00361404766928671	0.00428410964540608	0.0045446836586947	0.0043141685440392	0.00364882335264916	0.00272439441016381	0.0017716009863111	0.000995240731613572	0.000512319912168454	0.00033235588172707	0.000380840204856417	0.00054743284146002
0.964285714285714	0.964285714285714	0.00268471997592136	0.00230960045847809	0.00200921669381716	0.00174175103613702	0.00146267923361436	0.00114838481506065	0.000808206076246427	0.000482478416501172	0.000228590571612205	9.9501612126482e-05	0.000120830011213567	0.000274319293167927	0.000495929192520737	0.000693500888980767	0.000780955036758473	0.000716157194900124	0.000523928032504779	0.000289547396654619	0.000121757979160801	0.00010122911593616	0.000240559840085886	0.00047778047065512	0.000707791491515156	0.000834874753577422	0.000817283501252844	0.000679985040377782	0.000491303140154983	0.00032132161545387	0.000210251924480514	0.000166600232547331	0.000193161930821332	0.000318076799342228	0.00060272966514565	0.00111278397748881	0.00186446153227187	0.00277862682988715	0.00367619595169583	0.00432768510310102	0.00453892009457247	0.00423241717235148	0.00348351141590331	0.00249263000481649	0.00150742424372965	0.000732531295114128	0.000267803841553419	9.78694385875567e-05	0.000128576963390016	0.000244880764894734
0.973214285714286	0.973214285714286	0.00345545411966309	0.00318098678489828	0.00295472436191968	0.00270593294097776	0.00237955631005951	0.00196040104351231	0.00147877873334404	0.000999103026347552	0.000597727430901886	0.000337060434037856	0.00024252901504406	0.000289370096254659	0.000406356795797137	0.000500084224313453	0.000494708575240054	0.00037129718351422	0.000185549776760948	4.90220417361982e-05	7.68236938397084e-05	0.000325193519469668	0.000752388004818425	0.001227419963333	0.00158611224256154	0.00170658756244094	0.00156371542598329	0.00123321327304209	0.000845367689147413	0.000517985130818914	0.000309421746630316	0.000217868027786443	0.000221648685253029	0.000327523354457103	0.000588309261471759	0.00107189751378644	0.00179784216896996	0.00268292890818956	0.00353642212638491	0.00411834702803529	0.00423651798115595	0.00383316465085529	0.0030152546467735	0.00201209337574952	0.00108197117974076	0.000414515358739388	7.38958261445166e-05	3.11383109481556e-06	7.72554484303989e-05	0.000172172234526581
0.982142857142857	0.982142857142857	0.00370215204340885	0.00358117224062659	0.00346855498991241	0.00327503246708091	0.00294782675833831	0.00248809589669397	0.00194525138344087	0.00139601760539827	0.000918973614620415	0.000572032271540037	0.000376315288730274	0.00030918716103455	0.000310724426298767	0.00030676016928947	0.000244471758800347	0.000125910039630919	1.90431753977864e-05	3.2463113923358e-05	0.00025888679494937	0.000713981013405497	0.00130619073785312	0.00186100005148861	0.00219361666227359	0.00219426584232608	0.00187951931481732	0.00138025944637862	0.000873201696497493	0.000496312821848238	0.000297484137032178	0.000243898590108875	0.000280125509076364	0.000391415344219855	0.000625758081860724	0.00105642432405325	0.00170793938335167	0.00249581921754875	0.0032255568212158	0.00366152795507616	0.00363319386965548	0.0031212159442568	0.00227521785940266	0.00135224670653022	0.000607889469354731	0.000195487477477566	0.000120798472007178	0.000266856417669203	0.000467148346508185	0.000585032634396427
0.991071428571429	0.991071428571429	0.00333274857292803	0.00338372497042105	0.00339166188356074	0.00326782681941278	0.00297836731286833	0.00254746558511333	0.00203739446370872	0.00152100297758306	0.00106038782832656	0.000696144169683024	0.00044360907121161	0.000292025525273632	0.000207953538887749	0.000148081418933276	8.25976933892849e-05	1.97700088285067e-05	1.42249718516274e-05	0.000145194744832025	0.000468226469304672	0.000964728251610241	0.00152273974846497	0.00196958444579489	0.00214712750458619	0.00199124721039411	0.00156909873199662	0.00104900480338232	0.000617269662966965	0.000389336611065178	0.000367280746013345	0.000467116433102714	0.000595102443866313	0.000720702659402204	0.000896213772441279	0.00120858840552231	0.00169498714151425	0.0022799908678265	0.00278140053994791	0.00298945325666473	0.00277753631009498	0.00218059625481528	0.00139413237976084	0.000691477472140638	0.000302599883720308	0.00031716495481448	0.000658282389966384	0.00113317416484256	0.00152763736726437	0.00169420625527841
1	1	0.00258828852075279	0.00277758303856528	0.00286331440833122	0.00278190476026416	0.00253595967728129	0.00217712300741232	0.00177166232643983	0.00137169161992974	0.00100607452429826	0.000688498773098441	0.000428901219668006	0.000236191779441305	0.000112009118589373	4.59195606264506e-05	2.21522788381374e-05	3.63762053004755e-05	0.000108185265507324	0.000273240893386616	0.00055260593085843	0.000916993219599134	0.00127438057311506	0.00149951747815273	0.00149678524793618	0.00126130538532266	0.00089720684734719	0.000574192725666143	0.000441982998793818	0.000551820587977609	0.000833676067173734	0.00114488358570898	0.00136063530758427	0.00144875681772973	0.00148006570153067	0.00156700269957549	0.00177079022008134	0.00203982581845391	0.0022238688787469	0.00216069336985643	0.00178464011322541	0.00119009427105836	0.000607861238059059	0.000303134006927292	0.000449016750255604	0.00104257963698255	0.00190509464341299	0.00276151293631494	0.00335449404285669	0.00353666937964018
[truncated: 177 more columns]
