# Supplementary material for: Evolving scattering networks for engineering disorder
Source: Nat Comput Sci. 2023 Feb 13;3(2):128–38. doi: 10.1038/s43588-022-00395-x (PMC10766560; doi:10.1038/s43588-022-00395-x)
Supplement: Supplementary file 6 — Plot data for Fig. 2. [file 43588_2022_395_MOESM6_ESM.zip › Data_Set_Fig_2/data_Fig2ef_0300.xls]

## Sheet: Sheet1
kx_data_Fig2ef	ky_data_Fig2ef	SS_k_data_Fig2ef_ 1	SS_k_data_Fig2ef_ 2	SS_k_data_Fig2ef_ 3	SS_k_data_Fig2ef_ 4	SS_k_data_Fig2ef_ 5	SS_k_data_Fig2ef_ 6	SS_k_data_Fig2ef_ 7	SS_k_data_Fig2ef_ 8	SS_k_data_Fig2ef_ 9	SS_k_data_Fig2ef_ 10	SS_k_data_Fig2ef_ 11	SS_k_data_Fig2ef_ 12	SS_k_data_Fig2ef_ 13	SS_k_data_Fig2ef_ 14	SS_k_data_Fig2ef_ 15	SS_k_data_Fig2ef_ 16	SS_k_data_Fig2ef_ 17	SS_k_data_Fig2ef_ 18	SS_k_data_Fig2ef_ 19	SS_k_data_Fig2ef_ 20	SS_k_data_Fig2ef_ 21	SS_k_data_Fig2ef_ 22	SS_k_data_Fig2ef_ 23	SS_k_data_Fig2ef_ 24	SS_k_data_Fig2ef_ 25	SS_k_data_Fig2ef_ 26	SS_k_data_Fig2ef_ 27	SS_k_data_Fig2ef_ 28	SS_k_data_Fig2ef_ 29	SS_k_data_Fig2ef_ 30	SS_k_data_Fig2ef_ 31	SS_k_data_Fig2ef_ 32	SS_k_data_Fig2ef_ 33	SS_k_data_Fig2ef_ 34	SS_k_data_Fig2ef_ 35	SS_k_data_Fig2ef_ 36	SS_k_data_Fig2ef_ 37	SS_k_data_Fig2ef_ 38	SS_k_data_Fig2ef_ 39	SS_k_data_Fig2ef_ 40	SS_k_data_Fig2ef_ 41	SS_k_data_Fig2ef_ 42	SS_k_data_Fig2ef_ 43	SS_k_data_Fig2ef_ 44	SS_k_data_Fig2ef_ 45	SS_k_data_Fig2ef_ 46	SS_k_data_Fig2ef_ 47	SS_k_data_Fig2ef_ 48
-1	-1	0.0014602	0.00105685	0.0009067	0.000962559	0.00106866	0.00105983	0.000871468	0.000592223	0.000423935	0.000568764	0.00110713	0.00193587	0.00280118	0.00340788	0.00354717	0.00318018	0.00244333	0.00158285	0.000856252	0.000444619	0.000404386	0.000665875	0.00106957	0.00142488	0.00157504	0.00145123	0.00109844	0.000660525	0.000325406	0.000250166	0.000499035	0.00102434	0.00169985	0.00238795	0.00300374	0.00354222	0.00405733	0.00460983	0.00521702	0.00583197	0.00635956	0.00669504	0.00676177	0.0065318	0.00602654	0.00530575	0.00445297	0.00356047
-0.991071	-0.991071	0.00148061	0.00144074	0.00155006	0.0016904	0.00170072	0.00147564	0.00104627	0.000589787	0.000353129	0.000526715	0.00113582	0.00201004	0.00284914	0.00335177	0.00334227	0.00283596	0.00201908	0.00116244	0.000514491	0.000219244	0.000283955	0.00059667	0.000977673	0.00124479	0.00127472	0.00104524	0.000644928	0.000243427	2.78601e-05	0.000128321	0.000565204	0.00124528	0.00201057	0.00271599	0.00329515	0.00377986	0.00426552	0.00484447	0.00554586	0.00631319	0.00702641	0.00755104	0.0077857	0.00768758	0.00727205	0.00659668	0.00574204	0.00479572
-0.982143	-0.982143	0.00191443	0.00222103	0.00252947	0.00268037	0.00253445	0.00205816	0.00136993	0.000711294	0.000346711	0.000438587	0.000962207	0.00170735	0.00236819	0.00267683	0.00251499	0.00195299	0.00120512	0.000530979	0.00013249	8.88834e-05	0.000346755	0.000756752	0.00113478	0.00132544	0.00125177	0.000940581	0.00051619	0.000160208	4.63377e-05	0.000272562	0.000820629	0.0015651	0.00233169	0.00297822	0.00345734	0.00382862	0.00421477	0.00472746	0.00540319	0.00618133	0.00693065	0.00750461	0.00779432	0.007756	0.00740841	0.00681159	0.00604253	0.00517709
-0.973214	-0.973214	0.00265907	0.00320544	0.00360347	0.00368789	0.00336076	0.00265612	0.00175381	0.000923452	0.000416713	0.000357453	0.000685597	0.00118558	0.0015867	0.00168569	0.00143174	0.000936427	0.000410727	6.60831e-05	2.80172e-05	0.000296688	0.000761294	0.00125153	0.00160021	0.001696	0.00151525	0.00112888	0.000683194	0.000356071	0.000297505	0.000573608	0.00113863	0.00185232	0.00253991	0.003069	0.00340585	0.0036222	0.00384952	0.00420572	0.00473309	0.00537785	0.00601709	0.00651358	0.00676805	0.00674557	0.00647102	0.00600478	0.00541534	0.00475994
-0.964286	-0.964286	0.00336117	0.00398868	0.00436521	0.00434773	0.0038834	0.00305182	0.00205517	0.00115078	0.000551639	0.000341012	0.000444407	0.000674321	0.000825886	0.000775219	0.000532103	0.000224299	2.67884e-05	7.52444e-05	0.00040582	0.000944478	0.00154214	0.00203269	0.00228779	0.00225176	0.00195275	0.00149321	0.00102356	0.000702199	0.00064815	0.000899847	0.00139795	0.00200508	0.00255973	0.00294284	0.00312585	0.00317601	0.00321627	0.00336096	0.00366053	0.00408183	0.00452977	0.00489396	0.00509424	0.00510403	0.00494636	0.00467148	0.00433109	0.0039598
-0.955357	-0.955357	0.00361859	0.00416997	0.0044513	0.00435455	0.00385898	0.00305614	0.00212911	0.00128891	0.000694698	0.000395713	0.000324612	0.000345749	0.000333252	0.000237955	0.000109133	6.2128e-05	0.000211918	0.000608875	0.00120848	0.00188608	0.00248429	0.00286773	0.00296236	0.00276947	0.00235783	0.001843	0.00136065	0.00103659	0.000955381	0.00113433	0.00151405	0.00197495	0.00237903	0.00262201	0.00267285	0.00258132	0.0024498	0.0023838	0.00244607	0.00263559	0.00289808	0.00315777	0.00335182	0.00345084	0.00345991	0.00340487	0.00331378	0.00320184
-0.946429	-0.946429	0.00324717	0.00360813	0.00376686	0.00364763	0.00323973	0.00261372	0.00190221	0.00125106	0.000763795	0.000467469	0.000317461	0.000238099	0.000175959	0.000135774	0.000178961	0.00038612	0.000804974	0.0014126	0.00211175	0.00276195	0.00322825	0.00342424	0.00333253	0.00300002	0.00251689	0.00199172	0.00153028	0.00121858	0.0011079	0.00120205	0.00145223	0.00176666	0.00203695	0.00217422	0.00214055	0.00196131	0.00171239	0.00148837	0.00136655	0.00138257	0.00152566	0.0017518	0.00200526	0.00223829	0.00242208	0.00254785	0.0026202	0.00264675
-0.9375	-0.9375	0.00243751	0.00254791	0.00257931	0.00247821	0.00222483	0.0018488	0.00141966	0.00101715	0.000698201	0.000479126	0.000342711	0.000264667	0.000242136	0.000305548	0.000505105	0.000878553	0.00141848	0.00205825	0.00268559	0.00317795	0.00344273	0.00344432	0.00320823	0.00280467	0.00232308	0.00184946	0.00145325	0.00118238	0.00106119	0.00108743	0.00122897	0.00142558	0.00160016	0.00167959	0.0016187	0.00141776	0.00112512	0.000822863	0.000600355	0.000525599	0.000624617	0.000875575	0.00121861	0.00157688	0.0018808	0.00208693	0.00218505	0.00219163
-0.928571	-0.928571	0.00168787	0.00152345	0.00140873	0.00130577	0.00117962	0.00101789	0.000833637	0.000653279	0.000500303	0.000386282	0.00031446	0.000291602	0.000337666	0.000484021	0.000758485	0.00116445	0.00166616	0.00218986	0.00264233	0.00293929	0.00303139	0.00291691	0.00263722	0.00225924	0.00185393	0.00147975	0.00117587	0.000963689	0.000851395	0.000836421	0.000903511	0.00102096	0.00114037	0.0012046	0.00116456	0.000999636	0.000732763	0.000430999	0.000187995	9.25783e-05	0.00019512	0.000485863	0.000895401	0.00131825	0.00165018	0.00182363	0.00182654	0.00169761
-0.919643	-0.919643	0.00153731	0.00108178	0.00076744	0.000575315	0.000463958	0.000393263	0.000337864	0.000288265	0.000245157	0.000214201	0.000204969	0.000232436	0.000316492	0.000476339	0.000720796	0.0010392	0.00139824	0.00174727	0.0020306	0.0022021	0.00223691	0.00213675	0.00192763	0.00165146	0.00135462	0.00107735	0.000847169	0.000678201	0.000574867	0.00053643	0.000558156	0.00062755	0.000718631	0.000790642	0.000796945	0.000704219	0.00051426	0.000275697	7.51137e-05	6.57252e-06	0.000130809	0.000443196	0.000867588	0.00128147	0.00156235	0.00163446	0.00149474	0.00120744
-0.910714	-0.910714	0.0022493	0.00148234	0.000895786	0.000501209	0.000266655	0.000142864	8.42132e-05	5.8871e-05	4.9829e-05	5.16812e-05	6.69537e-05	0.000103016	0.000168975	0.000272295	0.000415966	0.000597174	0.000807306	0.00103206	0.00125087	0.00143673	0.00155893	0.00159033	0.00151769	0.00134972	0.00111749	0.000865189	0.000635351	0.000456291	0.000338297	0.000278895	0.000271227	0.000307838	0.00037681	0.000454936	0.000507209	0.000498931	0.00041724	0.000289289	0.000182248	0.000178795	0.000336636	0.000652457	0.00105143	0.00141116	0.00161058	0.00158039	0.0013307	0.000943555
-0.901786	-0.901786	0.00363263	0.00254728	0.00164552	0.000979247	0.000536738	0.00027046	0.000124235	5.05429e-05	1.6681e-05	3.52357e-06	1.52503e-06	7.04077e-06	2.04068e-05	4.62029e-05	9.50213e-05	0.000184414	0.000335569	0.00056358	0.000863549	0.00119981	0.00150724	0.00170905	0.00174578	0.00160201	0.00131565	0.000963349	0.000628791	0.000370771	0.00020785	0.000125439	9.70954e-05	0.000103922	0.000139661	0.000201394	0.000277339	0.000345357	0.000386679	0.000405687	0.000439054	0.000542462	0.00075805	0.00108064	0.0014447	0.00174372	0.00187443	0.00178364	0.00149272	0.00108787
-0.892857	-0.892857	0.00511024	0.00375096	0.00257487	0.00167038	0.00104158	0.00064004	0.000399526	0.000260173	0.000178555	0.000127475	9.16002e-05	6.37527e-05	4.41722e-05	4.27899e-05	8.2287e-05	0.000197586	0.000427038	0.000793905	0.00128364	0.00182919	0.00231741	0.00262126	0.00264792	0.00238061	0.00189106	0.00131287	0.000787154	0.000407797	0.000194274	0.000103628	7.04947e-05	4.8919e-05	3.18561e-05	4.12655e-05	0.000101584	0.000218505	0.000377922	0.000562733	0.000771053	0.00101853	0.00132029	0.00166488	0.00200033	0.00224606	0.00232695	0.00221066	0.00192603	0.00155191
-0.883929	-0.883929	0.00600445	0.00449821	0.00319569	0.00219869	0.00150686	0.00105883	0.000776641	0.000595426	0.000473956	0.000391698	0.000341249	0.000322712	0.000342571	0.000416169	0.000570371	0.000841202	0.00126173	0.0018398	0.00253308	0.00323642	0.00379594	0.00405412	0.00391162	0.00337724	0.00257732	0.00171322	0.000983389	0.000507277	0.000289271	0.000239406	0.00023629	0.000195328	0.00010545	1.92057e-05	9.65257e-06	0.000124761	0.000366245	0.000699619	0.00108091	0.00147735	0.0018685	0.00223179	0.00252929	0.00271067	0.0027337	0.00258897	0.00231101	0.00196656
-0.875	-0.875	0.0058829	0.00443373	0.00322826	0.00234453	0.00175168	0.0013657	0.00110284	0.000909715	0.000767367	0.00067969	0.000659129	0.000717899	0.000866403	0.00111618	0.00148281	0.00198375	0.00262696	0.00339063	0.00420178	0.00492851	0.00540043	0.00546047	0.00503188	0.00416865	0.00305749	0.00195993	0.0011149	0.000646856	0.000525575	0.000598503	0.000677724	0.00063483	0.000454858	0.000226079	7.92559e-05	0.000115567	0.000362558	0.000775025	0.00126924	0.00176288	0.0021972	0.00253642	0.00275598	0.00283628	0.00276857	0.00256653	0.0022703	0.00193558
-0.866071	-0.866071	0.00477594	0.00361179	0.0027225	0.00212641	0.00174631	0.00148019	0.00125747	0.00105975	0.000909618	0.00084544	0.000899954	0.00109094	0.00142243	0.00189039	0.00248722	0.00320106	0.0040077	0.00485602	0.00565313	0.00626202	0.00652445	0.00631204	0.00559008	0.00446218	0.00316391	0.00199376	0.00120391	0.000900041	0.00100173	0.001287	0.00150081	0.00147318	0.00118782	0.000771167	0.000414795	0.00027798	0.000421111	0.000796737	0.00129005	0.00177675	0.00216552	0.00241059	0.00250142	0.00244718	0.00226893	0.00199942	0.00168218	0.00136284
-0.857143	-0.857143	0.00315064	0.00244015	0.00198929	0.00174015	0.00157616	0.00140099	0.00118523	0.000966031	0.000813913	0.000794318	0.00094496	0.0012736	0.00176776	0.00240494	0.00315717	0.00398928	0.00485278	0.00567751	0.00636483	0.00679055	0.00682745	0.0063901	0.00548926	0.00426759	0.00298633	0.00195145	0.00140111	0.00140457	0.00182619	0.00238004	0.00275432	0.00274631	0.00234194	0.00170375	0.00107954	0.000683847	0.000612246	0.000823715	0.00118602	0.00154844	0.0018008	0.00189609	0.00183973	0.00166491	0.00141281	0.00112407	0.000836596	0.000581913
-0.848214	-0.848214	0.00166379	0.00144277	0.00139832	0.00141019	0.00135434	0.00117565	0.000910379	0.000655394	0.000513229	0.000548904	0.000778531	0.00118491	0.00174036	0.00241916	0.00319503	0.00403058	0.0048683	0.00562766	0.00620849	0.0065018	0.00641218	0.00589429	0.0049948	0.00387754	0.00280537	0.00206721	0.00186964	0.00224033	0.00299666	0.00380638	0.00432019	0.00431598	0.00378476	0.00291793	0.00200704	0.00131094	0.000956811	0.000916588	0.00105592	0.00121732	0.00128991	0.00123678	0.00108059	0.000869664	0.000648923	0.000447919	0.000282595	0.000160795
-0.839286	-0.839286	0.000835735	0.000984107	0.00117044	0.00125423	0.00114946	0.000873869	0.000535096	0.000268441	0.000169596	0.000262966	0.000517287	0.000888079	0.00135296	0.00191723	0.00259152	0.00336139	0.00417002	0.00492189	0.00550183	0.00579988	0.00573769	0.00529705	0.00454777	0.00366064	0.00288529	0.00248179	0.00262117	0.00329717	0.00429916	0.00527394	0.00585876	0.00582692	0.00517563	0.00411352	0.002957	0.00199125	0.00136525	0.00106576	0.000968995	0.000929113	0.000851777	0.000719919	0.000572059	0.000458929	0.000408704	0.000417153	0.000459583	0.000510073
-0.830357	-0.830357	0.000821725	0.00110814	0.00128325	0.00124101	0.000973231	0.000581157	0.000221963	2.39062e-05	2.4639e-05	0.000170259	0.000371028	0.000572933	0.000796961	0.00112289	0.00163201	0.00234738	0.00320648	0.00407705	0.0048009	0.00524144	0.0053189	0.00503161	0.00446717	0.00380033	0.00326557	0.00309481	0.00343006	0.00424586	0.00532637	0.00632413	0.00688657	0.00679603	0.00605537	0.00487633	0.00357793	0.00244927	0.0016459	0.00116548	0.00090138	0.00073196	0.000591334	0.000487691	0.000471142	0.000581456	0.000811305	0.00110415	0.00138184	0.00158112
-0.821429	-0.821429	0.00139145	0.00156785	0.00153056	0.00125369	0.000822869	0.000403817	0.000156649	0.000146182	0.000306583	0.000486673	0.000550237	0.000469287	0.000352023	0.000388373	0.000746494	0.00148063	0.00249902	0.00360154	0.00455847	0.00518746	0.00539977	0.00521196	0.00473597	0.00415781	0.00370305	0.00358139	0.00391422	0.00467046	0.00564815	0.00652751	0.00698564	0.00682488	0.00605239	0.00486925	0.0035753	0.00244031	0.00160834	0.00107886	0.000762047	0.000565292	0.000456116	0.000468815	0.000660178	0.00104969	0.00158435	0.00214853	0.00261036	0.00287651
-0.8125	-0.8125	0.00210446	0.00200572	0.00168036	0.00120156	0.000733095	0.000460696	0.000490969	0.000777822	0.00113004	0.00130839	0.00116337	0.00073431	0.000248848	1.87497e-05	0.000288286	0.00111658	0.00235209	0.00370281	0.00485617	0.00558605	0.00580599	0.00556567	0.00501459	0.00435871	0.00381855	0.00358297	0.00375504	0.00430413	0.00505319	0.00572457	0.00603873	0.00582636	0.00509804	0.00403364	0.00289595	0.00191534	0.00120704	0.000760763	0.000498056	0.000353681	0.000327792	0.000478963	0.000867954	0.00149243	0.00225609	0.00299239	0.00352951	0.0037608
-0.803571	-0.803571	0.00256361	0.00216462	0.00162292	0.00109706	0.000787438	0.000845681	0.00127884	0.0019092	0.00243115	0.00255278	0.00215377	0.00137114	0.000557612	0.000127028	0.000364795	0.00130033	0.00270169	0.00418465	0.00537122	0.00601829	0.00606806	0.00562173	0.00487414	0.00404942	0.0033556	0.00295185	0.00291639	0.00321728	0.00370602	0.00415463	0.00433579	0.00411473	0.00350623	0.00266302	0.0017995	0.00109278	0.000616143	0.000339273	0.00018787	0.000119035	0.000161704	0.000396359	0.000888612	0.00162089	0.00246744	0.00323102	0.00372295	0.0038436
-0.794643	-0.794643	0.00260012	0.00200545	0.0014188	0.00104554	0.00107159	0.00157043	0.00243045	0.00335613	0.00396794	0.00397029	0.00330741	0.00221982	0.00115927	0.000595563	0.000809568	0.00177501	0.00318322	0.00458813	0.00559056	0.00597231	0.00573118	0.00502737	0.00409187	0.00314845	0.00237242	0.00187677	0.00170437	0.0018175	0.00209656	0.00236699	0.00245875	0.0022762	0.00184044	0.00127581	0.000744044	0.000362849	0.000157012	7.01437e-05	2.65323e-05	2.94688e-07	4.45474e-05	0.000259635	0.000719399	0.00140232	0.00217273	0.00282767	0.00318599	0.00317188
-0.785714	-0.785714	0.00230146	0.00167802	0.00122871	0.00115871	0.00159741	0.00252081	0.00371208	0.00480084	0.00538952	0.0052242	0.00432864	0.00302425	0.00181094	0.00115739	0.00130098	0.00215539	0.00336661	0.00448067	0.00513272	0.00516757	0.00464977	0.00378463	0.0028104	0.00191925	0.00122922	0.000792728	0.000611614	0.000641853	0.000794178	0.000949238	0.00099613	0.000880381	0.000631635	0.000347906	0.000139858	6.69484e-05	0.000106049	0.000174282	0.000192564	0.000148363	0.000114683	0.000209394	0.000517502	0.00102416	0.00160179	0.00206322	0.00225335	0.00212868
-0.776786	-0.776786	0.00189474	0.00138568	0.00118373	0.00145527	0.00225266	0.00346341	0.00480447	0.00588722	0.00634901	0.00600535	0.00494973	0.00354062	0.00226647	0.00154469	0.00154994	0.00215522	0.00301052	0.00371266	0.0039765	0.00372677	0.00308126	0.0022562	0.00145803	0.000816732	0.000377731	0.000131203	4.3791e-05	7.16205e-05	0.000158837	0.00024057	0.00026261	0.00020997	0.000121537	7.24347e-05	0.000127867	0.000295768	0.000511679	0.000671195	0.000693866	0.00057902	0.000415557	0.000334996	0.000433084	0.000707022	0.00104821	0.00129804	0.00133638	0.00115182
-0.767857	-0.767857	0.00157839	0.00124222	0.00128717	0.00182044	0.00282038	0.00411574	0.00540641	0.00633765	0.00661738	0.0061352	0.00502577	0.00363426	0.00238667	0.001619	0.00144615	0.00173413	0.00218579	0.00249133	0.0024642	0.00209829	0.00153105	0.000948666	0.000493303	0.000218456	0.000100918	8.37668e-05	0.000114787	0.00016025	0.000198809	0.000214435	0.000201748	0.000179456	0.000194417	0.000302575	0.000531447	0.000847668	0.00115613	0.00133982	0.00132209	0.00111438	0.00081734	0.000569936	0.000473521	0.000535719	0.0006689	0.000746119	0.000682303	0.000491895
-0.758929	-0.758929	0.0014097	0.00121131	0.00141142	0.00205626	0.00306925	0.004257	0.00534528	0.00604766	0.00615531	0.0056179	0.00457621	0.00332077	0.00218473	0.0014156	0.0010862	0.00108813	0.00120794	0.00124279	0.00109407	0.000794171	0.000462573	0.000226057	0.000151889	0.00022678	0.000382069	0.000539273	0.000645324	0.000682287	0.000657679	0.000592412	0.000517758	0.000478055	0.000526157	0.000702847	0.00100676	0.00137506	0.00169469	0.00184707	0.00176616	0.00147652	0.0010859	0.000732223	0.000513307	0.000439869	0.000440437	0.000415958	0.000311191	0.000158215
-0.75	-0.75	0.00130475	0.00115573	0.00138763	0.00199533	0.00287081	0.00382884	0.00464756	0.00512122	0.00511786	0.00462488	0.00376058	0.00273841	0.00179168	0.00108949	0.000682916	0.000507427	0.000437739	0.000363527	0.000244546	0.000118338	6.2672e-05	0.000140073	0.000358188	0.000665543	0.000978711	0.00122	0.00134387	0.00134315	0.00124075	0.00107914	0.000913972	0.000808664	0.000821548	0.00098299	0.00127165	0.00160699	0.00187071	0.00195377	0.00180742	0.00146982	0.00105004	0.000675059	0.000428114	0.00031339	0.000268218	0.000215421	0.000123344	3.47112e-05
-0.741071	-0.741071	0.00113119	0.000952845	0.0011271	0.00160932	0.00227842	0.00297443	0.00353582	0.00383255	0.00379346	0.0034239	0.00280558	0.0020731	0.00137099	0.000807305	0.000424454	0.000201039	8.20951e-05	1.96452e-05	6.09022e-07	4.79262e-05	0.00019744	0.000466829	0.0008355	0.00124555	0.00162061	0.0018906	0.00201074	0.00196992	0.00179073	0.00152512	0.00124656	0.00103577	0.000958419	0.00103917	0.00124422	0.00148528	0.00164973	0.00164721	0.0014509	0.00111092	0.000730407	0.000415069	0.000223269	0.000144707	0.000120182	9.0431e-05	4.33399e-05	2.79944e-05
-0.732143	-0.732143	0.000821515	0.000595686	0.000695823	0.00104581	0.00152102	0.00199103	0.00234972	0.00252931	0.00250337	0.00228469	0.0019197	0.0014779	0.00103519	0.000654691	0.000372651	0.000195861	0.000111699	0.00010467	0.000169831	0.000315682	0.000555535	0.00089275	0.00130801	0.00175495	0.00216631	0.00246858	0.00260095	0.00253374	0.00228114	0.00190318	0.00149332	0.00115229	0.000954856	0.000921944	0.00101119	0.00113312	0.00118853	0.0011116	0.000898444	0.000606397	0.000323845	0.000125741	3.86735e-05	3.48342e-05	5.83911e-05	6.8509e-05	7.19066e-05	0.000122138
-0.723214	-0.723214	0.000432699	0.000215516	0.0002954	0.000568321	0.000908975	0.00121377	0.00142218	0.00151521	0.00150081	0.00139863	0.00123184	0.00102575	0.000808629	0.000609827	0.000454568	0.000358473	0.000326174	0.000355861	0.000447481	0.00060916	0.000856401	0.00120205	0.00164034	0.00213294	0.00260596	0.0029635	0.00311598	0.00301336	0.00266907	0.00216218	0.001614	0.00114663	0.000840254	0.000707513	0.000696104	0.000718166	0.000692548	0.000580383	0.000397987	0.000202322	5.77154e-05	1.59631e-06	2.73385e-05	9.33032e-05	0.000152976	0.00018863	0.000227203	0.000325442
-0.714286	-0.714286	0.000119564	1.39974e-05	0.000160337	0.000429344	0.000696567	0.000881851	0.000961926	0.000957277	0.000905939	0.000839896	0.000774398	0.000711043	0.000647761	0.000586916	0.000536563	0.00050621	0.000502784	0.000531883	0.000604463	0.000743232	0.000980691	0.00134446	0.00183381	0.00239957	0.00294153	0.00333142	0.00345601	0.00326299	0.00278733	0.0021434	0.00148403	0.000944155	0.000594837	0.000427756	0.000374981	0.000351412	0.000297493	0.000202001	9.67763e-05	3.00228e-05	3.46271e-05	0.000108645	0.000217468	0.000315587	0.000375773	0.000409162	0.000463159	0.000594525
-0.705357	-0.705357	4.35502e-05	0.000147085	0.000429631	0.000743105	0.000968254	0.0010478	0.000990784	0.000851472	0.000696307	0.000575169	0.000507942	0.000487891	0.00049506	0.000509895	0.000520546	0.000523656	0.000523366	0.000533152	0.000580296	0.000707018	0.000960791	0.00137164	0.00192416	0.00253995	0.00308585	0.00341226	0.00340911	0.00305433	0.00242946	0.00169175	0.00101374	0.000518783	0.000243007	0.000139834	0.000120648	0.000107116	6.72564e-05	1.93429e-05	6.95669e-06	6.35717e-05	0.000188099	0.000343943	0.000479904	0.000559978	0.000585667	0.000598891	0.000662671	0.000826618
-0.696429	-0.696429	0.000273595	0.000628366	0.00106363	0.00142429	0.00160399	0.0015698	0.00135941	0.00105529	0.000748747	0.000508836	0.000366375	0.000315395	0.000326569	0.000363848	0.000397429	0.00041115	0.000406382	0.000404657	0.000447688	0.000589951	0.000879727	0.00133116	0.00189901	0.00247262	0.00290067	0.0030433	0.00283124	0.00230272	0.00159617	0.000897912	0.000368065	8.07766e-05	7.88369e-06	5.16507e-05	0.000105861	0.000110619	7.26125e-05	4.45294e-05	8.09812e-05	0.000199558	0.000369204	0.000529724	0.000628097	0.000649738	0.000628207	0.000629627	0.000720168	0.00093097
-0.6875	-0.6875	0.000736241	0.00130626	0.00185124	0.00222408	0.002339	0.00218743	0.00182961	0.00136735	0.000908858	0.000537835	0.000296089	0.000182325	0.000163858	0.000194376	0.000231265	0.000248796	0.000246152	0.000249675	0.000307365	0.000473156	0.000781666	0.00122086	0.00171642	0.0021417	0.00235746	0.00226941	0.00187741	0.00128868	0.000682064	0.000235772	5.23337e-05	0.000119073	0.000324728	0.000522726	0.000606168	0.000554161	0.000427118	0.000318775	0.000296586	0.000365751	0.000474802	0.000554502	0.000563528	0.000513919	0.000464325	0.00048825	0.000635898	0.000907405
-0.678571	-0.678571	0.00124262	0.00192813	0.00250413	0.0028443	0.00288668	0.00264192	0.00218214	0.00161559	0.00105531	0.000591069	0.000271745	0.000101624	4.92879e-05	6.46411e-05	9.83851e-05	0.000118933	0.000122989	0.000136875	0.000206533	0.000376537	0.000663242	0.00103295	0.00139858	0.00164367	0.00166984	0.00144872	0.00105107	0.000631567	0.000368742	0.00038483	0.000685268	0.00115156	0.00159453	0.00184216	0.00181643	0.00155946	0.00119799	0.00086989	0.000656119	0.000554608	0.000504977	0.000442459	0.000345043	0.000246725	0.000213783	0.000303113	0.000528531	0.000851033
-0.669643	-0.669643	0.00157819	0.00225789	0.00278885	0.00307111	0.00306251	0.00278208	0.00229958	0.0017149	0.00113298	0.000640269	0.000288004	8.61408e-05	8.55588e-06	7.4969e-06	3.28528e-05	5.06555e-05	5.51503e-05	6.98327e-05	0.000135447	0.000287428	0.000530925	0.000825813	0.00109324	0.0012471	0.00124027	0.00110313	0.000949564	0.000938354	0.00120066	0.00176685	0.00253233	0.00328621	0.00379467	0.00389992	0.0035848	0.00297036	0.00225009	0.00159875	0.00110569	0.000764292	0.00051447	0.000304386	0.000130762	3.60635e-05	7.11158e-05	0.000252706	0.000544597	0.000870779
-0.660714	-0.660714	0.00160759	0.00218538	0.00262863	0.00286071	0.0028491	0.00260768	0.00218972	0.00167409	0.00114752	0.000686246	0.000340824	0.000127687	3.00123e-05	8.07523e-06	1.63547e-05	2.20449e-05	1.82695e-05	2.61473e-05	8.33787e-05	0.000222757	0.000450039	0.000733639	0.00101554	0.00124287	0.00140663	0.00156517	0.00183269	0.00232873	0.00310776	0.00410435	0.0051282	0.00592137	0.0062566	0.00603076	0.00530612	0.00427819	0.00318799	0.00222598	0.00147691	0.000927977	0.000524085	0.000228548	4.97081e-05	2.16166e-05	0.000159476	0.00042622	0.0007357	0.000989888
-0.651786	-0.651786	0.00133806	0.00176984	0.00212342	0.00233684	0.00237566	0.00223713	0.00194838	0.00155991	0.00113515	0.000737325	0.000415904	0.00019598	7.43887e-05	2.48192e-05	1.1231e-05	5.17323e-06	3.9452e-08	1.53866e-05	8.80527e-05	0.000253077	0.000523701	0.000882311	0.00129029	0.0017147	0.00215793	0.00267043	0.00333174	0.00420138	0.0052613	0.00638271	0.00734369	0.00789942	0.00787723	0.00725067	0.00615366	0.00482607	0.00351833	0.0024049	0.00154861	0.000926305	0.000489259	0.000214207	0.000112398	0.00019678	0.000438054	0.00074769	0.00100549	0.0011159
-0.642857	-0.642857	0.00090622	0.00119569	0.00148193	0.00170908	0.00183302	0.00182866	0.00169367	0.0014486	0.0011332	0.000798274	0.000494048	0.000257734	0.00010461	2.68596e-05	1.7332e-06	6.3616e-06	3.27254e-05	9.51325e-05	0.00022547	0.00045769	0.000809532	0.00127245	0.00181729	0.00241429	0.00305542	0.00376281	0.0045718	0.00549231	0.00646807	0.00736059	0.00797632	0.00813283	0.00773567	0.0068268	0.00557662	0.00422077	0.00297347	0.00196199	0.00121348	0.000692671	0.000358688	0.000200084	0.000226165	0.00042617	0.000732713	0.00102414	0.0011726	0.00111007
-0.633929	-0.633929	0.000495888	0.000668589	0.000909571	0.00116535	0.00138036	0.00150734	0.00151574	0.00139792	0.00117167	0.000877471	0.000569403	0.000301123	0.000111498	1.57204e-05	6.23773e-06	6.33956e-05	0.000170617	0.000326081	0.000544299	0.000846501	0.00124545	0.00173429	0.00228724	0.00287256	0.00346947	0.00407615	0.00469996	0.00533197	0.0059208	0.00636548	0.00653956	0.00634087	0.00574366	0.00482369	0.00373888	0.00267229	0.00176649	0.00108443	0.000615426	0.000317022	0.000160511	0.000147576	0.000287362	0.00055387	0.000860617	0.00107988	0.00110258	0.000903027
-0.625	-0.625	0.000236859	0.000315101	0.000520596	0.000803585	0.00109925	0.00134029	0.00146971	0.00145283	0.0012868	0.00100394	0.000665768	0.000347438	0.00011678	1.57291e-05	5.16948e-05	0.000202344	0.000430832	0.00070347	0.00100099	0.00131868	0.00165727	0.00201205	0.00236799	0.00270439	0.00300513	0.00326591	0.00349108	0.00367996	0.0038113	0.00383864	0.00370485	0.00337175	0.00284922	0.00220484	0.00154439	0.000971154	0.000546123	0.000272742	0.000114682	3.35816e-05	1.94229e-05	9.07022e-05	0.000263213	0.000510833	0.000751287	0.000875502	0.000808655	0.000564838
-0.616071	-0.616071	0.000147835	0.000146351	0.00032417	0.000637542	0.00101322	0.00136323	0.00160255	0.00166822	0.00153686	0.00123483	0.000835477	0.000441113	0.000153874	4.52833e-05	0.000136106	0.000394275	0.000750864	0.00112636	0.00145562	0.00170201	0.00185731	0.00193167	0.00194116	0.00190019	0.00182056	0.00171405	0.00159326	0.00146784	0.00133849	0.00119453	0.00101996	0.000806613	0.000566546	0.000333827	0.000151262	4.80143e-05	2.22075e-05	4.16757e-05	6.49637e-05	6.9969e-05	6.99005e-05	0.000102643	0.00019776	0.000343385	0.000479436	0.00052837	0.00044832	0.000273727
-0.607143	-0.607143	0.00015853	0.00010209	0.000281426	0.000656386	0.0011405	0.00161938	0.00197513	0.00211417	0.00199335	0.00163683	0.00113529	0.00062394	0.000243552	9.68282e-05	0.000216131	0.000554893	0.00100589	0.0014387	0.00174155	0.00185188	0.00176639	0.00153	0.00121202	0.000880741	0.000586055	0.000353713	0.000189028	8.46389e-05	2.77534e-05	5.18153e-06	6.88541e-06	2.87711e-05	7.36107e-05	0.000147793	0.000253266	0.000378236	0.000493603	0.000560962	0.000551125	0.00046344	0.000332311	0.00021289	0.000151312	0.000157394	0.000199635	0.00022964	0.000222531	0.000205321
-0.598214	-0.598214	0.000189991	0.000133443	0.000377649	0.000876531	0.00152026	0.00215993	0.00264074	0.00283912	0.00269676	0.00224191	0.00158857	0.0009087	0.000382896	0.000144247	0.000235376	0.000595186	0.00108112	0.00151911	0.00176254	0.00173873	0.00146659	0.00104134	0.0005947	0.000247802	7.48319e-05	8.90895e-05	0.00025248	0.000500058	0.000767007	0.00100753	0.00120125	0.00134878	0.00146151	0.00155033	0.00161664	0.00164787	0.00161974	0.00150606	0.00129405	0.000998405	0.000665012	0.000358903	0.000139712	3.74246e-05	4.362e-05	0.000125214	0.000252494	0.000421324
-0.589286	-0.589286	0.000227415	0.000252515	0.000641797	0.00132997	0.00217395	0.00298623	0.00357765	0.00380229	0.00359623	0.00299987	0.00215417	0.00126651	0.000552536	0.000170756	0.000172553	0.000487017	0.000948052	0.00135534	0.00154722	0.00145839	0.00114078	0.000740103	0.000438373	0.000385496	0.000647008	0.00118691	0.00188897	0.00260382	0.00320001	0.00359904	0.00378441	0.00378775	0.00366318	0.00346252	0.00321926	0.00294363	0.00262721	0.00225464	0.00181896	0.0013358	0.00084948	0.000425559	0.000130363	6.06002e-06	5.48197e-05	0.000241889	0.00051581	0.000831832
-0.580357	-0.580357	0.000323048	0.00050243	0.00108882	0.0019883	0.00302234	0.00397075	0.00462224	0.00482331	0.00451692	0.00376156	0.00272269	0.00163343	0.000731659	0.000190917	6.8549e-05	0.000291265	0.000686201	0.0010485	0.00122139	0.00115821	0.000941346	0.000749337	0.000784245	0.00118834	0.00198408	0.00306159	0.00421721	0.00522471	0.00590821	0.00618811	0.00608652	0.00569784	0.00514327	0.00452997	0.00392737	0.00336265	0.00283032	0.0023092	0.00178181	0.00125157	0.000752221	0.000343519	9.16591e-05	4.10797e-05	0.000191692	0.000495144	0.000873521	0.00124943
-0.571429	-0.571429	0.000522777	0.000869545	0.00163153	0.00268749	0.00383318	0.00483227	0.00547087	0.00560527	0.00519535	0.00431719	0.00314955	0.00193263	0.000906398	0.000244565	5.98836e-06	0.000122647	0.000431856	0.000743864	0.000920781	0.000935753	0.000886732	0.000956229	0.00133111	0.00211492	0.00327061	0.00461928	0.00589668	0.00684293	0.00728702	0.0071924	0.00664942	0.00582594	0.00490258	0.00402045	0.0032566	0.00262661	0.00210418	0.00164633	0.00121698	0.000805371	0.00043529	0.000160001	4.09694e-05	0.000116609	0.000376158	0.000754948	0.00115684	0.00149236
-0.5625	-0.5625	0.000779495	0.00121967	0.00205194	0.00314068	0.00427475	0.00522305	0.00578855	0.00585009	0.00538706	0.00448428	0.00331511	0.00210297	0.00106701	0.00036527	5.3302e-05	7.47311e-05	0.000290627	0.00054006	0.000710154	0.000787089	0.000864294	0.00110038	0.00164148	0.00254077	0.00371234	0.0049434	0.00596265	0.00653596	0.00654756	0.00603231	0.00514923	0.00411369	0.00312223	0.00230088	0.00169122	0.00126782	0.000970513	0.000735538	0.000518153	0.000305809	0.000121569	1.5176e-05	4.02405e-05	0.000223449	0.000540686	0.000916564	0.00125267	0.0014709
-0.553571	-0.553571	0.000941573	0.00133832	0.00209348	0.00307503	0.00408411	0.00491179	0.0053892	0.00542094	0.00499993	0.00420537	0.00318518	0.00212428	0.0012023	0.000549782	0.000215961	0.000160892	0.000278144	0.0004427	0.000566886	0.000640757	0.000736849	0.000973097	0.00144727	0.00217226	0.00304496	0.00386809	0.00441934	0.00453779	0.00418737	0.00346799	0.00257106	0.00170335	0.00101633	0.000570247	0.000340924	0.000255179	0.000231691	0.000209788	0.000161639	9.26929e-05	3.55776e-05	3.76671e-05	0.000140593	0.000355499	0.000646572	0.000937326	0.00114303	0.0012136
-0.544643	-0.544643	0.00085494	0.00108018	0.00164379	0.00243036	0.00326351	0.00396197	0.00438491	0.00445703	0.00417473	0.00359891	0.00283889	0.00202941	0.0013021	0.000755842	0.000433613	0.000315038	0.000330011	0.000391141	0.00043357	0.000444891	0.00046953	0.000582212	0.000840524	0.00123961	0.00169455	0.0020642	0.00220916	0.00205634	0.00163671	0.00107542	0.0005383	0.000162568	6.5532e-06	4.08206e-05	0.000178866	0.000325227	0.000414336	0.000425107	0.000373734	0.000297534	0.000240597	0.000242711	0.000327246	0.000487451	0.000679658	0.000835094	0.000892277	0.000833841
-0.535714	-0.535714	0.00052097	0.000533417	0.000886696	0.00148292	0.00216574	0.00277586	0.00319265	0.00335284	0.00324988	0.00292289	0.00244232	0.00189494	0.00136787	0.000931606	0.000625174	0.000448505	0.000366999	0.000328843	0.000289522	0.000232766	0.000176803	0.000160741	0.000216612	0.000342247	0.000492411	0.000597067	0.000599732	0.000494798	0.000340128	0.000233778	0.000264804	0.000464932	0.000788802	0.00113425	0.00139049	0.00148669	0.00141548	0.00122376	0.000982831	0.000758668	0.000596067	0.000516224	0.000518031	0.000576896	0.000645655	0.000667876	0.000605841	0.000468557
-0.526786	-0.526786	0.000183752	6.11072e-05	0.000288138	0.000774268	0.0013727	0.00193656	0.00235847	0.00258463	0.00260865	0.0024565	0.00217221	0.00180811	0.00141817	0.00105151	0.000744787	0.00051547	0.000359425	0.000255834	0.000178761	0.000110599	5.03706e-05	1.18679e-05	1.24893e-05	6.0262e-05	0.000148915	0.000266218	0.000410955	0.000605453	0.000890493	0.00129981	0.00182652	0.00240312	0.00291229	0.00322825	0.00326904	0.00303138	0.00258949	0.00205999	0.00155481	0.00114735	0.00086449	0.000698522	0.000622338	0.000597167	0.000575868	0.000513311	0.000388324	0.000224489
-0.517857	-0.517857	0.000244622	0.000143173	0.000373725	0.000840338	0.00139726	0.00190616	0.00227418	0.00246391	0.00248147	0.00235623	0.00212413	0.00181989	0.00147646	0.00112682	0.000803666	0.000535346	0.000340024	0.000221858	0.000172221	0.000176157	0.000220915	0.000302067	0.000424461	0.000599086	0.000839592	0.00116129	0.00158117	0.00211372	0.00275814	0.00347978	0.00419684	0.00478639	0.00511601	0.00509171	0.00469987	0.00401929	0.00319448	0.00238255	0.00170133	0.0012034	0.000883066	0.000702386	0.000614743	0.000573692	0.000532809	0.000451645	0.00031464	0.000150365
-0.508929	-0.508929	0.00101813	0.00108048	0.00140325	0.00188051	0.00236948	0.00274727	0.00294604	0.00295775	0.00281558	0.00256751	0.00225573	0.00190881	0.00154526	0.00118249	0.000843985	0.00056011	0.00036214	0.000273057	0.000300422	0.00043543	0.000658753	0.000950034	0.00129635	0.00169611	0.00215762	0.00269335	0.00331095	0.00400178	0.00472852	0.00541678	0.00595869	0.0062345	0.00615013	0.00567735	0.00487614	0.0038841	0.00287343	0.00199465	0.0013344	0.000906141	0.000672013	0.000575743	0.000563972	0.000587943	0.000597334	0.000545598	0.000413483	0.000234018
-0.5	-0.5	0.00247448	0.00274289	0.00314587	0.00357612	0.0039072	0.00404634	0.00396391	0.00369143	0.00329635	0.0028501	0.00240436	0.00198326	0.00159051	0.00122476	0.000894131	0.000623015	0.000448087	0.000406083	0.000519658	0.000788432	0.00118942	0.00168604	0.0022408	0.00282534	0.00342363	0.00402758	0.00462713	0.00519855	0.00569571	0.00604913	0.00617705	0.006009	0.00551571	0.00473254	0.00376245	0.00275187	0.00184696	0.00115002	0.000697212	0.000466711	0.000407245	0.000465161	0.000592396	0.000736473	0.000831961	0.000814505	0.000658852	0.000414948
-0.491071	-0.491071	0.00415628	0.00454769	0.00492573	0.00519975	0.0052772	0.00510855	0.00470855	0.00414725	0.00352	0.00291301	0.00237944	0.00193316	0.00155947	0.00123547	0.000950695	0.000719185	0.000578279	0.000574844	0.00074539	0.00109915	0.0016116	0.00223068	0.00289177	0.00353398	0.00411087	0.00459228	0.00495878	0.00519297	0.00527307	0.00517285	0.0048696	0.00435844	0.00366677	0.00286061	0.00203607	0.00129596	0.000720822	0.000348594	0.000173939	0.000165761	0.000288741	0.000511265	0.000793301	0.0010672	0.00123677	0.00121227	0.000971125	0.000605291
-0.482143	-0.482143	0.00536415	0.00572281	0.00594738	0.00598095	0.00577576	0.00532768	0.0046886	0.00395237	0.00322385	0.0025866	0.00208233	0.00170814	0.00142972	0.00120441	0.00100485	0.000834593	0.000729386	0.000743262	0.00092476	0.00129326	0.00182564	0.00245856	0.00310473	0.00367528	0.00409924	0.00433398	0.00436576	0.00420374	0.00387216	0.00340459	0.00284132	0.00222887	0.00161883	0.00106338	0.000607033	0.000277212	7.95941e-05	2.95015e-06	3.27572e-05	0.000164709	0.000405214	0.000751799	0.00116179	0.00153343	0.00172595	0.00162611	0.0012345	0.000717391
-0.473214	-0.473214	0.00552803	0.00572023	0.0057245	0.00552364	0.00511167	0.00451774	0.00381163	0.00308812	0.00243956	0.00193001	0.00158085	0.00137141	0.00125273	0.00116946	0.00108294	0.000988161	0.000917588	0.000928894	0.00107996	0.00140071	0.00187376	0.00243253	0.00297746	0.00340333	0.00362681	0.00360501	0.00334133	0.00287998	0.00229365	0.0016681	0.00108664	0.000615672	0.000293252	0.000122938	7.59101e-05	0.000103067	0.000155852	0.000209837	0.000280481	0.000419347	0.000684775	0.0010944	0.00158289	0.00199644	0.00214555	0.00190768	0.00133442	0.000695977
-0.464286	-0.464286	0.00454156	0.00453059	0.00435358	0.0040244	0.00356246	0.00300886	0.00242829	0.00189555	0.00147515	0.00120398	0.00108344	0.00108187	0.0011456	0.00121596	0.00124889	0.00123195	0.00119149	0.0011844	0.00127484	0.00150391	0.00186547	0.0022995	0.00270683	0.00297921	0.00303276	0.00283255	0.00240172	0.00181472	0.00117883	0.000609234	0.000202582	1.36836e-05	4.09112e-05	0.000225967	0.000471589	0.000675299	0.000769915	0.000755306	0.000704756	0.000735954	0.000951124	0.00136876	0.00188234	0.00227936	0.00233186	0.00193153	0.00120658	0.000546168
-0.455357	-0.455357	0.00284181	0.00269755	0.00246077	0.00215744	0.00181052	0.00145212	0.00112522	0.000874687	0.000734552	0.000718728	0.000817629	0.00099975	0.00121703	0.00141471	0.00154632	0.00159092	0.00156507	0.00152081	0.00152626	0.00163481	0.00185661	0.00214661	0.00241626	0.00256421	0.00251312	0.00223807	0.00177703	0.00122191	0.00069463	0.000315071	0.000168335	0.000278459	0.000596438	0.00100944	0.0013736	0.00156413	0.0015266	0.00130735	0.00104398	0.000910921	0.00103558	0.00142007	0.00191102	0.0022478	0.00218666	0.00165725	0.000875939	0.000341314
-0.446429	-0.446429	0.00117279	0.00101705	0.000853024	0.000698634	0.000562486	0.000455789	0.000395675	0.00040051	0.000483145	0.000646674	0.000882615	0.00116925	0.00147015	0.00173688	0.00192019	0.00198879	0.00194721	0.00184095	0.00174152	0.0017154	0.00179124	0.00194243	0.00209506	0.00215807	0.002062	0.00178947	0.00138593	0.000948397	0.000597548	0.000441835	0.000542781	0.000890048	0.00139472	0.0019074	0.0022617	0.00233348	0.00209518	0.00163987	0.00115636	0.000855664	0.000873346	0.00119083	0.00162057	0.00187907	0.00173304	0.00116246	0.000459942	0.000196771
-0.4375	-0.4375	0.000175913	0.00010649	8.89844e-05	0.000119464	0.000184226	0.000273456	0.000385993	0.000526644	0.000701823	0.0009168	0.00117295	0.00146221	0.00175985	0.00202218	0.00219601	0.00223998	0.0021483	0.00196174	0.00175585	0.00160891	0.00156501	0.00161197	0.00168654	0.00170463	0.00160168	0.00136448	0.00104141	0.000728828	0.000540334	0.000569317	0.000854961	0.00136048	0.00197132	0.00251904	0.00282998	0.00278763	0.002386	0.00174784	0.00109012	0.000641085	0.000538359	0.000754782	0.0010957	0.0012854	0.00111952	0.000621409	0.000123408	0.000212185
-0.428571	-0.428571	6.17099e-05	0.000106836	0.000225887	0.000388395	0.000560278	0.000719385	0.000859784	0.000987741	0.00111605	0.00126003	0.00143298	0.00163809	0.00185842	0.00205271	0.00216498	0.00214846	0.00199291	0.00173854	0.00146484	0.00125654	0.00116356	0.00117672	0.00123289	0.00124722	0.00115589	0.000948772	0.00067828	0.000442778	0.000353127	0.000494377	0.00089321	0.00149905	0.00218525	0.00277491	0.00309043	0.00301557	0.00254783	0.00181522	0.00104039	0.000457512	0.000212426	0.000292521	0.000527438	0.000674384	0.000561815	0.000230637	5.00443e-07	0.000409924
-0.419643	-0.419643	0.000557627	0.00068405	0.000873862	0.00107275	0.00123431	0.00133591	0.0013798	0.00138464	0.00137593	0.00137973	0.00141732	0.00149723	0.00160586	0.00170411	0.001738	0.00166328	0.00147293	0.00121017	0.000955266	0.000789485	0.000754132	0.000827635	0.000934245	0.000980597	0.000901502	0.000692772	0.000417248	0.000184037	0.000111608	0.000288263	0.000740512	0.00141581	0.0021844	0.00286417	0.00326829	0.00326623	0.0028375	0.00209258	0.00124343	0.000527052	0.000110237	1.93597e-05	0.000134158	0.000258518	0.000244582	0.000115887	0.000126511	0.000713069
-0.410714	-0.410714	0.00114046	0.00129714	0.00148818	0.00164263	0.001712	0.0016838	0.00157684	0.00142635	0.00126984	0.00113919	0.00105659	0.00102971	0.00104563	0.0010697	0.0010563	0.000971596	0.000817364	0.000639911	0.00051372	0.000504451	0.000630248	0.00084392	0.00104818	0.00113792	0.00104873	0.000788585	0.000439433	0.000131069	2.58581e-08	0.000148349	0.000612193	0.00134497	0.00221806	0.00304283	0.00361515	0.00377585	0.00346845	0.00276916	0.00186924	0.00100924	0.000388553	9.0561e-05	6.08696e-05	0.000154268	0.000233323	0.000274253	0.000427243	0.000993777
-0.401786	-0.401786	0.00138047	0.00153744	0.00169266	0.00176901	0.00172641	0.00156999	0.00133786	0.00107964	0.000838819	0.000645261	0.000514824	0.000449682	0.00043683	0.000448921	0.000453573	0.00043146	0.000394028	0.00038693	0.000471023	0.000686718	0.0010205	0.00139468	0.0016902	0.00179403	0.00164886	0.00128179	0.00080049	0.000361251	0.000123904	0.000209099	0.000666955	0.00145992	0.00246135	0.00347359	0.00426899	0.00465014	0.00451345	0.00389088	0.00294721	0.00192687	0.00106821	0.000520919	0.000304135	0.000324931	0.000449201	0.000591846	0.000783281	0.00117859
-0.392857	-0.392857	0.00117113	0.0013241	0.00143858	0.00144481	0.00132105	0.00109372	0.000817522	0.000549096	0.000328661	0.000175538	9.33003e-05	7.60084e-05	0.000110807	0.000179349	0.000263727	0.00035833	0.000480766	0.000670631	0.000969893	0.00139108	0.00189078	0.00236721	0.00268897	0.00274499	0.00249275	0.00198254	0.00134809	0.000770052	0.000428443	0.000459685	0.00092582	0.00179698	0.00294742	0.00416917	0.00520913	0.00582904	0.005875	0.00533147	0.00433426	0.00313087	0.00199965	0.00115946	0.00070673	0.000604825	0.000727029	0.000931299	0.00113308	0.00134535
-0.383929	-0.383929	0.000719656	0.000864021	0.000938988	0.000897446	0.000743429	0.000523203	0.000299648	0.000124874	2.48958e-05	8.40436e-07	4.04654e-05	0.000129511	0.000256526	0.000412782	0.000593338	0.000802371	0.0010585	0.00139131	0.00182381	0.0023464	0.0028974	0.00336626	0.00362471	0.00357521	0.003195	0.00255536	0.00180818	0.00114745	0.000762058	0.000794435	0.00131139	0.00228647	0.00359341	0.00501535	0.00627757	0.00710631	0.00730285	0.00680838	0.00573165	0.00432263	0.00289772	0.00174338	0.0010346	0.000797176	0.00092371	0.00123177	0.00153914	0.00172837
-0.375	-0.375	0.000345632	0.000449897	0.0004712	0.000397553	0.000259946	0.000115832	2.21604e-05	1.20743e-05	8.67872e-05	0.000224383	0.000397242	0.000586287	0.000785174	0.000996347	0.00122623	0.00148482	0.0017877	0.00215336	0.00259041	0.00307816	0.0035529	0.00391321	0.00404885	0.0038838	0.00341414	0.00272285	0.00196498	0.00133068	0.00100143	0.00111244	0.00172603	0.00281441	0.00425104	0.00581556	0.00722198	0.00817486	0.00844536	0.0079437	0.00675861	0.00514311	0.00344673	0.0020164	0.00110074	0.000789799	0.00100645	0.00154696	0.00215322	0.00259269
-0.366071	-0.366071	0.000252573	0.000260806	0.000204077	0.000108833	2.43887e-05	3.12382e-06	7.81023e-05	0.000249313	0.000486037	0.000743761	0.000985586	0.00119607	0.00138143	0.00155946	0.00174829	0.0019615	0.00220942	0.00250005	0.00283305	0.00318727	0.00351067	0.0037242	0.00374445	0.00351818	0.0030533	0.00243062	0.00179064	0.00130161	0.00112178	0.00136707	0.0020878	0.00325245	0.00473767	0.00632972	0.00774793	0.00869647	0.00893875	0.00837264	0.00707721	0.00530815	0.00343741	0.00185527	0.000866957	0.000616635	0.00105945	0.00198536	0.00308375	0.00402926
-0.357143	-0.357143	0.00042622	0.000293188	0.00015224	5.84924e-05	6.14805e-05	0.000188124	0.000430807	0.000747184	0.00107433	0.00135244	0.00154709	0.00165897	0.00171702	0.00176042	0.00182084	0.00191439	0.00204434	0.00220791	0.00239832	0.00259908	0.00277614	0.00287768	0.00284791	0.00265177	0.002299	0.00185466	0.00143012	0.00115844	0.00116429	0.00153754	0.0023136	0.00345883	0.00486017	0.00632427	0.00759607	0.00840439	0.00853032	0.00787941	0.00653015	0.00473527	0.00286908	0.0013351	0.000463027	0.000426557	0.0012043	0.00259068	0.00425036	0.0058005
-0.348214	-0.348214	0.000699594	0.000432956	0.000246218	0.000202743	0.000330674	0.000614232	0.00099594	0.0013911	0.00171243	0.00189756	0.00192866	0.00183506	0.00167731	0.00152061	0.00141107	0.00136565	0.00137787	0.00143155	0.00151162	0.00160511	0.00169461	0.001753	0.00174753	0.00165452	0.00147722	0.00125647	0.00106733	0.00100274	0.00115143	0.00157721	0.00230289	0.00329772	0.0044679	0.00565441	0.00664703	0.00722179	0.00719918	0.00650764	0.00522783	0.00359616	0.00195987	0.000695064	0.000113079	0.000383437	0.0014939	0.00325453	0.00534075	0.00736358
-0.339286	-0.339286	0.000903438	0.000578638	0.000428178	0.000501415	0.000789302	0.00122675	0.00170902	0.00211871	0.0023574	0.00237348	0.00217649	0.00183123	0.00143275	0.0010721	0.000807753	0.000654636	0.000593228	0.000590527	0.00061934	0.000665743	0.000723826	0.000785465	0.000835305	0.000856071	0.000841153	0.000805947	0.000790347	0.000850495	0.00104383	0.00141337	0.00197473	0.00270589	0.00353951	0.00436049	0.00501583	0.0053425	0.00521258	0.00458324	0.00353223	0.00226053	0.00105554	0.00022415	1.70342e-05	0.0005676	0.00186137	0.00373944	0.00593003	0.00809855
-0.330357	-0.330357	0.000978884	0.000711016	0.000689521	0.000936237	0.00140218	0.00197979	0.00253016	0.00291811	0.00304695	0.00288389	0.00246829	0.00189806	0.00129765	0.000778277	0.000406193	0.000191462	0.000100122	8.12163e-05	9.3474e-05	0.000118619	0.000157599	0.000216425	0.000293337	0.000376037	0.000449657	0.000508829	0.000565374	0.000646965	0.00078809	0.00101814	0.00135081	0.00177623	0.00225545	0.0027188	0.00307199	0.00321454	0.00307027	0.00262166	0.00193372	0.00115408	0.00048454	0.000132512	0.000259291	0.000942753	0.00216343	0.00381196	0.00570891	0.00762894
-0.321429	-0.321429	0.000982896	0.00087117	0.00103721	0.00147627	0.00210986	0.00280397	0.00340236	0.00376552	0.00380564	0.0035088	0.0029379	0.00221408	0.0014805	0.000860095	0.000422336	0.000171962	6.29623e-05	2.96152e-05	1.85857e-05	6.99483e-06	3.55452e-07	1.58192e-05	6.33626e-05	0.000136481	0.000216233	0.00028371	0.000331784	0.000369175	0.000415809	0.000493445	0.000616604	0.000786486	0.000987929	0.00118904	0.0013449	0.00140766	0.00134345	0.00115124	0.000874938	0.000600163	0.000434118	0.000475984	0.000791108	0.00140001	0.00228388	0.00339777	0.00467891	0.00604271
-0.3125	-0.3125	0.0010097	0.00109029	0.0014419	0.00204536	0.00280872	0.0035874	0.00422034	0.00457071	0.00456023	0.00418852	0.00353248	0.00272495	0.00191726	0.00123684	0.000753963	0.0004703	0.000333178	0.000268208	0.000214433	0.000145833	7.11495e-05	1.60508e-05	4.49424e-07	2.44093e-05	6.89867e-05	0.000108624	0.000125641	0.000118052	9.77918e-05	8.26075e-05	8.75015e-05	0.000119777	0.000178179	0.000254485	0.000336324	0.000411533	0.00047431	0.000531304	0.000603406	0.000719614	0.000903943	0.00116253	0.00148066	0.00183505	0.00221635	0.00264734	0.00318067	0.00386972
-0.303571	-0.303571	0.00110725	0.00134449	0.00182842	0.00253871	0.00338061	0.00420614	0.00485327	0.00518884	0.00514276	0.00472464	0.00402006	0.00316721	0.00231962	0.00160507	0.00109361	0.000786101	0.000627726	0.000540242	0.000458118	0.000352245	0.000231877	0.000127266	6.52625e-05	5.22024e-05	7.21978e-05	9.88483e-05	0.00011101	0.000102689	8.26704e-05	6.65769e-05	6.79324e-05	9.35861e-05	0.000144657	0.000220499	0.00032239	0.000455212	0.000626952	0.000846029	0.00111578	0.00142614	0.00174565	0.00202037	0.00218682	0.00219977	0.00206553	0.00186247	0.00173075	0.00182567
-0.294643	-0.294643	0.00125206	0.00157124	0.00212066	0.00288229	0.00375664	0.00458843	0.0052119	0.00549798	0.00538794	0.00490593	0.00414974	0.0032641	0.00240328	0.00169239	0.00119816	0.000918774	0.000796766	0.000749984	0.000707364	0.000633908	0.000534898	0.000440345	0.00038072	0.000368302	0.00039329	0.000434004	0.000472364	0.000504235	0.000539274	0.000592455	0.000674223	0.000785738	0.000921111	0.0010738	0.00124243	0.00143262	0.00165395	0.00191311	0.00220473	0.00250216	0.00275246	0.0028813	0.00281279	0.00250269	0.00197413	0.00133691	0.000772917	0.000482954
-0.285714	-0.285714	0.00138519	0.00172266	0.00229699	0.00308194	0.00396001	0.00475866	0.00530591	0.00548224	0.00525155	0.00466528	0.00384367	0.00294279	0.0021164	0.00148103	0.00109201	0.000936998	0.000949673	0.0010395	0.00112628	0.0011655	0.00115467	0.00112031	0.00109506	0.00109846	0.00113083	0.00118105	0.0012402	0.00131109	0.00140771	0.00154609	0.00173366	0.00196396	0.00221949	0.00247988	0.00273007	0.00296403	0.0031826	0.00338671	0.00356852	0.00370335	0.00374634	0.00363819	0.00332315	0.00277763	0.00203961	0.00122313	0.000503149	6.7036e-05
-0.276786	-0.276786	0.00146302	0.00179987	0.00240079	0.00321216	0.0040828	0.00481617	0.00523775	0.00524952	0.0048536	0.00414288	0.00326869	0.00239965	0.00168321	0.00121681	0.00103237	0.00109639	0.00132625	0.00161898	0.00188363	0.00206586	0.00215548	0.00217609	0.00216403	0.00214902	0.00214576	0.00215839	0.0021913	0.00225729	0.00237662	0.00256802	0.00283775	0.00317368	0.00354763	0.00392386	0.00426848	0.00455544	0.00476735	0.00489244	0.00491991	0.00483585	0.00462171	0.00425746	0.00373134	0.00305541	0.00228136	0.00150668	0.000861498	0.000473703
-0.267857	-0.267857	0.00147651	0.001836	0.00249095	0.00334437	0.00420456	0.00485431	0.00512727	0.00496006	0.00440382	0.00359811	0.00272387	0.00195503	0.00142183	0.00119086	0.00126063	0.00157023	0.00201896	0.00249353	0.00289699	0.00317056	0.00330132	0.0033137	0.00325057	0.00315395	0.0030545	0.00297241	0.00292528	0.002935	0.00302749	0.00322494	0.00353548	0.00394648	0.00442487	0.00492358	0.00539013	0.00577395	0.00603117	0.00612796	0.00604368	0.00577389	0.00533193	0.00474844	0.00406906	0.0033517	0.00266354	0.00207595	0.00165413	0.00144068
-0.258929	-0.258929	0.00143167	0.00184621	0.00257276	0.00346916	0.00431179	0.00487665	0.00501794	0.00471263	0.00405783	0.00322941	0.00242378	0.00180611	0.00147863	0.00147113	0.00174806	0.00222539	0.00279233	0.0033357	0.00376332	0.00402154	0.00410153	0.0040322	0.00386344	0.00364758	0.00342735	0.00323392	0.00309245	0.00302874	0.00307085	0.00324406	0.00356187	0.00401812	0.0045837	0.00520829	0.00582568	0.00636076	0.00673838	0.00689464	0.00679025	0.00642306	0.00583461	0.00510625	0.00434404	0.00365583	0.00312732	0.00280393	0.00268252	0.00271421
-0.25	-0.25	0.00132179	0.00179473	0.00257048	0.00347805	0.00428418	0.00477639	0.00483609	0.00447279	0.00381041	0.00303717	0.00234372	0.00187323	0.00169657	0.00181227	0.00216247	0.00265475	0.00318374	0.00365061	0.00397984	0.0041313	0.00410442	0.00393236	0.00366769	0.00336564	0.00307167	0.00281785	0.00262729	0.00252175	0.00252635	0.00266822	0.00296933	0.00343707	0.00405582	0.00478216	0.00554462	0.00624907	0.00679083	0.00707406	0.00703602	0.00666984	0.00603685	0.00526056	0.00450015	0.00390899	0.00359113	0.00357021	0.00378221	0.00409486
-0.241071	-0.241071	0.00112588	0.00161441	0.00237213	0.00322827	0.00396724	0.00440285	0.00444031	0.00410195	0.00350992	0.00283741	0.00225132	0.00186823	0.00173552	0.00183662	0.0021105	0.00247435	0.00284272	0.00314148	0.00331805	0.00334835	0.00323893	0.00302238	0.00274606	0.00245782	0.00219451	0.00197799	0.00181957	0.00172932	0.00172459	0.00183267	0.0020858	0.00250986	0.00311054	0.00386112	0.00469585	0.00551261	0.0061872	0.00659935	0.006666	0.00637278	0.00579144	0.00507275	0.00441185	0.00399306	0.00393141	0.00423156	0.00478063	0.00537989
-0.232143	-0.232143	0.000837875	0.0012677	0.00191865	0.00265035	0.00328703	0.0036751	0.00373275	0.00347235	0.00298883	0.00242145	0.00190663	0.00154045	0.00136195	0.00135771	0.00147959	0.0016652	0.00185396	0.00199695	0.00206238	0.00203858	0.0019346	0.00177669	0.00159994	0.0014369	0.00130773	0.00121674	0.00115733	0.00112332	0.00112097	0.00117566	0.00132902	0.00162648	0.00209874	0.00274298	0.00351044	0.00430595	0.00500273	0.00547201	0.00562142	0.00543127	0.0049748	0.00441098	0.00394603	0.00377177	0.00399971	0.00461486	0.00546895	0.00631925
-0.223214	-0.223214	0.000499105	0.000800763	0.00127215	0.00182287	0.0023278	0.00266508	0.00275541	0.00258688	0.0022156	0.00174279	0.00127897	0.000910476	0.000680399	0.000587894	0.000601262	0.000675895	0.000769194	0.000849114	0.000897308	0.000909457	0.000894123	0.000869519	0.000857119	0.000872785	0.000918717	0.000980726	0.00103375	0.00105462	0.00103693	0.00100112	0.000994094	0.00107684	0.00130329	0.00169726	0.00223578	0.00284562	0.00341677	0.00383158	0.00400311	0.00391105	0.00362196	0.0032825	0.00308229	0.00319375	0.00370761	0.00458765	0.00566496	0.00667875
-0.214286	-0.214286	0.000200268	0.000344845	0.000609809	0.000958189	0.00131532	0.00158883	0.00170014	0.00161412	0.00135286	0.000987097	0.000609339	0.000301483	0.000111075	4.44944e-05	7.62769e-05	0.000166772	0.000278797	0.000387453	0.000482514	0.000566233	0.000649495	0.000747303	0.000872986	0.00103105	0.00121068	0.00138382	0.00151081	0.00155375	0.00149311	0.00134049	0.00114105	0.000962904	0.000876094	0.000928289	0.00112593	0.00142818	0.00175718	0.00202296	0.00215658	0.00214119	0.00202943	0.00193798	0.00201618	0.0023949	0.0031312	0.00416937	0.00533672	0.00638161
-0.205357	-0.205357	4.40894e-05	5.76529e-05	0.000141932	0.000302816	0.000510698	0.000705161	0.000818545	0.000807114	0.000673153	0.000465924	0.000260933	0.000128549	0.000107718	0.000196364	0.00036021	0.000552597	0.000734215	0.000884592	0.00100338	0.00110473	0.00120948	0.00133803	0.00150404	0.00170857	0.00193507	0.00214822	0.00229944	0.00233983	0.00223718	0.00199047	0.0016352	0.00123601	0.000868353	0.00059574	0.000450786	0.000427123	0.000485225	0.000570511	0.000638042	0.000675735	0.000717534	0.000839922	0.00113946	0.00169543	0.00252863	0.00357182	0.00466679	0.00559546
-0.196429	-0.196429	9.1855e-05	4.1501e-05	4.30093e-06	1.28086e-05	7.88516e-05	0.000183485	0.000287954	0.000358535	0.000389235	0.000407959	0.000462356	0.000593885	0.00081512	0.00110241	0.00140656	0.00167425	0.00186877	0.00198075	0.00202683	0.00203992	0.00205726	0.00211062	0.00221952	0.0023866	0.00259453	0.0028058	0.00296801	0.00302551	0.00293538	0.00268232	0.00228626	0.00179886	0.00128952	0.000826092	0.000457516	0.000204471	6.07634e-05	4.08251e-06	1.16911e-05	7.53666e-05	0.00021021	0.000453398	0.000851336	0.00143714	0.00220454	0.00308807	0.00396033	0.00465345
-0.1875	-0.1875	0.00032992	0.000289977	0.0001907	7.94678e-05	1.19439e-05	2.39244e-05	0.000121818	0.000292424	0.000520581	0.000800509	0.00113351	0.00151542	0.00192419	0.00231751	0.00264325	0.00285742	0.00294039	0.00290361	0.00278502	0.00263677	0.0025112	0.00244989	0.002477	0.00259616	0.00278952	0.00301918	0.00323234	0.00337126	0.00338676	0.00325168	0.00296928	0.00257286	0.00211654	0.00166033	0.00125551	0.000935178	0.000712534	0.000586053	0.000548147	0.000593592	0.000724738	0.000951809	0.00128765	0.00173728	0.00228433	0.00287906	0.00343468	0.00383849
-0.178571	-0.178571	0.000676983	0.000693523	0.000562904	0.000346628	0.000151857	7.88357e-05	0.00018359	0.000467894	0.000892248	0.00139804	0.00192567	0.00242274	0.00284475	0.00315439	0.00332411	0.00334219	0.00321873	0.00298731	0.00270014	0.002418	0.00219808	0.00208356	0.00209706	0.00223828	0.00248523	0.00279804	0.00312519	0.0034119	0.00361013	0.00368833	0.00363807	0.00347499	0.00323328	0.00295534	0.00268059	0.00243752	0.00224141	0.00209708	0.00200424	0.00196219	0.00197223	0.00203759	0.00216152	0.00234356	0.00257402	0.0028272	0.00305671	0.00319801
-0.169643	-0.169643	0.00102417	0.0010954	0.000926373	0.000603663	0.000293454	0.000158815	0.000292442	0.000689665	0.00126411	0.00189005	0.00244833	0.0028576	0.00308338	0.00312944	0.00302161	0.00279415	0.00248401	0.00213169	0.0017837	0.00149142	0.00130434	0.00125966	0.00137311	0.00163509	0.00201371	0.00246289	0.00293211	0.00337469	0.00375357	0.00404476	0.00423889	0.00434061	0.00436506	0.00433173	0.0042576	0.00415248	0.00401899	0.00385668	0.00366777	0.00346061	0.00324941	0.00305078	0.00287993	0.00274793	0.00265988	0.00261218	0.00258848	0.00255742
-0.160714	-0.160714	0.00128082	0.0013617	0.00112409	0.00069611	0.000302863	0.000152757	0.000346363	0.000843318	0.00149244	0.00210251	0.00251767	0.00266526	0.00256166	0.00228257	0.00191876	0.00154115	0.00118888	0.000879739	0.000630026	0.000467957	0.000431705	0.000554149	0.000845023	0.0012821	0.00181664	0.00238953	0.00294888	0.00346088	0.00391074	0.0042968	0.00462306	0.00489361	0.00510952	0.00526671	0.00535444	0.00535601	0.00525336	0.00503552	0.00470701	0.00429136	0.0038269	0.00335676	0.00291834	0.00253755	0.00222882	0.00199758	0.00184082	0.00174462
-0.151786	-0.151786	0.00140124	0.00142841	0.00109828	0.000592411	0.000180971	8.53559e-05	0.000377559	0.000956607	0.00160411	0.00208574	0.00224864	0.00207193	0.00165375	0.0011496	0.000698063	0.000371495	0.000171253	6.11767e-05	1.3086e-05	3.51319e-05	0.000167877	0.000454346	0.000905692	0.00148481	0.00211729	0.00272182	0.00324169	0.00366066	0.00399803	0.00428949	0.00456629	0.00484192	0.00510852	0.00533977	0.00549641	0.00553385	0.00541309	0.0051142	0.00464791	0.00405823	0.00341232	0.00278084	0.00221813	0.00175224	0.00138832	0.0011204	0.000941723	0.000846486
-0.142857	-0.142857	0.00138496	0.00130875	0.000895412	0.000377369	4.06153e-05	7.91819e-05	0.000504143	0.00114449	0.00173292	0.00203111	0.00193364	0.00150322	0.000925779	0.00041372	0.00010932	3.65459e-05	0.000120213	0.000253933	0.000373249	0.000491515	0.000681383	0.00101819	0.00152277	0.00213849	0.00275431	0.00325754	0.00358466	0.00374325	0.00379792	0.00383324	0.00391576	0.00407183	0.00428485	0.0045056	0.00466718	0.00470076	0.00455245	0.00420079	0.00366931	0.0030258	0.0023637	0.0017708	0.00129988	0.000956643	0.000710997	0.000524035	0.000373436	0.000262361
-0.133929	-0.133929	0.00125997	0.0010685	0.000623674	0.000186807	1.97793e-05	0.000251724	0.000815852	0.00148311	0.00197356	0.00209009	0.00180925	0.00128569	0.00076988	0.000483281	0.000515879	0.00079829	0.00115908	0.00143129	0.00154627	0.001563	0.00162024	0.00184379	0.00226549	0.0028	0.00328909	0.00358411	0.00361832	0.00343189	0.00314311	0.00288853	0.00276633	0.00280723	0.00297699	0.00319837	0.00337789	0.00342971	0.00329633	0.00296657	0.00248541	0.00194647	0.00146254	0.0011222	0.000952635	0.000909646	0.000902888	0.000843928	0.000690926	0.000465547
-0.125	-0.125	0.00106337	0.000789161	0.000393054	0.000127082	0.000188556	0.000618585	0.00127787	0.00191134	0.00227127	0.00223981	0.00188936	0.00144831	0.00118674	0.0012791	0.00171597	0.00231258	0.00281032	0.00301583	0.00290106	0.00260956	0.00236802	0.00235549	0.00260507	0.00299109	0.00330371	0.00336384	0.00311315	0.00263445	0.00210094	0.00169072	0.00151412	0.00158424	0.00183183	0.0021439	0.0024036	0.00251981	0.00244737	0.00220057	0.00185598	0.00153531	0.00136386	0.00141592	0.00167268	0.00201903	0.00228768	0.00233264	0.0020951	0.00162736
-0.116071	-0.116071	0.000829287	0.000537771	0.000269621	0.000224016	0.00050547	0.00106668	0.00172346	0.00223828	0.00243633	0.00229865	0.00198279	0.00175289	0.00184737	0.00234891	0.00312725	0.00389149	0.00433065	0.00427074	0.00376331	0.00305608	0.00246119	0.00219395	0.00227056	0.00251746	0.00268075	0.00256909	0.00215063	0.00155743	0.00100682	0.00069196	0.00070144	0.00100029	0.00146573	0.00194604	0.00231136	0.00248366	0.00244981	0.00226556	0.00204844	0.0019502	0.00210433	0.00256235	0.00324974	0.00397239	0.00448213	0.00457641	0.00418458	0.00339685
-0.107143	-0.107143	0.000586202	0.00035326	0.000261316	0.000422768	0.000843845	0.00141285	0.00194306	0.00225675	0.00227597	0.00207614	0.00186848	0.00190724	0.00235824	0.00319314	0.00417148	0.00493257	0.00516054	0.00474039	0.00382038	0.00274274	0.00187654	0.00144186	0.00141951	0.00159107	0.00168014	0.00151079	0.00109563	0.000613292	0.000300167	0.000325372	0.000716369	0.00136328	0.00208244	0.00269441	0.0030787	0.00319483	0.00308101	0.00284508	0.00264815	0.00266983	0.0030487	0.00381284	0.00483545	0.00585092	0.00653976	0.00665148	0.00610792	0.00503475
-0.0982143	-0.0982143	0.000361766	0.000249526	0.000333914	0.000629553	0.00106542	0.00150746	0.00181054	0.00188405	0.00174629	0.00153923	0.00148475	0.00178748	0.00252149	0.00355806	0.00458412	0.00521973	0.00518791	0.00445266	0.00324782	0.00197375	0.00101112	0.000550072	0.00052557	0.000689998	0.000775485	0.000650034	0.000380827	0.000177747	0.000260901	0.00073436	0.00153426	0.00246749	0.00330439	0.00386802	0.0040804	0.00396298	0.00361506	0.00319229	0.00288708	0.0028946	0.00335329	0.00427313	0.00549081	0.00669135	0.00750596	0.00765116	0.00704366	0.00583268
-0.0892857	-0.0892857	0.000191155	0.000228672	0.000441799	0.000765221	0.00109305	0.00131609	0.00136226	0.00123101	0.00101078	0.000866489	0.00098807	0.0015071	0.0024122	0.00350946	0.00446498	0.00492881	0.00469105	0.00379101	0.00251429	0.00126881	0.000399411	3.93335e-05	7.89444e-05	0.000265268	0.00036986	0.000324657	0.000248851	0.00035884	0.000823366	0.00165342	0.00268732	0.00366856	0.00436113	0.00463536	0.00448953	0.00401931	0.00337385	0.00272878	0.00227505	0.00219823	0.00262746	0.00356471	0.00483627	0.00611207	0.00700634	0.00722308	0.00667618	0.00552149
-0.0803571	-0.0803571	0.000122377	0.000293817	0.000553767	0.00079938	0.000940799	0.000930847	0.00077874	0.000550591	0.000360415	0.000348877	0.000643173	0.00129965	0.0022493	0.003281	0.00409101	0.00439534	0.00405943	0.00317607	0.00203919	0.00101564	0.000377786	0.000188513	0.000303712	0.000488557	0.000575343	0.000565991	0.000618548	0.000930945	0.00159886	0.00253707	0.00350928	0.00424134	0.00454486	0.00438127	0.00384386	0.00309004	0.00227997	0.00155702	0.00106108	0.000934775	0.00128899	0.00213356	0.00331902	0.00454311	0.00544205	0.00573177	0.0053273	0.00437494
-0.0714286	-0.0714286	0.000209839	0.000451139	0.000660072	0.000749993	0.000690295	0.000511034	0.000284602	0.000100837	4.94228e-05	0.000209407	0.000634062	0.00132261	0.00218824	0.0030495	0.00367061	0.00385021	0.00352033	0.00279775	0.00194609	0.00125684	0.000910777	0.000899837	0.00105824	0.00118479	0.00117969	0.0011085	0.00115195	0.00147477	0.00209969	0.00286884	0.00351687	0.00380769	0.0036486	0.00311581	0.00238782	0.00164255	0.000990071	0.000477079	0.00014085	5.33045e-05	0.000306897	0.000943598	0.0018785	0.00288237	0.0036522	0.00393964	0.00366564	0.00295439
-0.0625	-0.0625	0.000490851	0.000697172	0.00075985	0.000656092	0.000436419	0.000196692	3.38819e-05	1.23499e-05	0.000157139	0.0004687	0.000936981	0.00153595	0.00220095	0.00281386	0.00322402	0.00330981	0.00305086	0.00256142	0.00205055	0.00172036	0.00165854	0.00179411	0.00194985	0.00196284	0.00179626	0.00156706	0.00146749	0.00162981	0.00202395	0.00245874	0.0026889	0.00255973	0.00209598	0.00147949	0.000934501	0.000599847	0.000471411	0.000446165	0.000427339	0.000410134	0.000485214	0.000758925	0.0012499	0.00183891	0.00231175	0.00247059	0.00224329	0.00172205
-0.0535714	-0.0535714	0.000951258	0.000998602	0.000841288	0.000546557	0.000240108	4.97344e-05	5.03157e-05	0.000240442	0.000561634	0.000943352	0.00134043	0.00173725	0.00212026	0.00244743	0.00264786	0.00266145	0.00249338	0.00223848	0.00204529	0.00203179	0.0022051	0.00244392	0.00256572	0.00244229	0.00208856	0.00166112	0.00136063	0.00129918	0.00142217	0.00154179	0.00146476	0.00113114	0.000669772	0.000328948	0.000323951	0.000699632	0.00129731	0.00184711	0.00212506	0.00207439	0.00181718	0.00155664	0.00144037	0.00147453	0.00153887	0.00148299	0.00123331	0.000840346
-0.0446429	-0.0446429	0.00150026	0.00128136	0.000872308	0.000427058	0.000115302	5.16187e-05	0.000248552	0.000619368	0.00102941	0.00136603	0.00158568	0.00171215	0.00179356	0.00185397	0.00187801	0.00183978	0.00175059	0.00168103	0.00172932	0.00194949	0.00228976	0.00259372	0.00267744	0.00244044	0.00193716	0.00135457	0.000902619	0.000686513	0.000648033	0.000620763	0.000466678	0.000201606	1.82539e-05	0.000180364	0.000848558	0.00194862	0.0031712	0.00411069	0.00446372	0.00417102	0.00342383	0.00254045	0.00179541	0.00130284	0.00101142	0.000793219	0.000554257	0.000293642
-0.0357143	-0.0357143	0.00197856	0.00144489	0.000812801	0.000291878	4.98071e-05	0.000145585	0.000507335	0.000969059	0.00135019	0.00153687	0.0015216	0.00138227	0.00121903	0.00109347	0.00101005	0.000947663	0.000910252	0.000949838	0.00113563	0.00148644	0.00191835	0.00225696	0.00232117	0.00203159	0.00147043	0.000845434	0.000373154	0.000155586	0.00013479	0.000160812	0.000129873	9.5943e-05	0.000269763	0.000891678	0.00205193	0.00357485	0.00505055	0.00600826	0.00613692	0.00542849	0.00416617	0.00277263	0.00161182	0.00085431	0.000466049	0.000300877	0.000220988	0.000169041
-0.0267857	-0.0267857	0.00221028	0.00140336	0.000643804	0.000148507	3.68239e-05	0.000285032	0.000738532	0.00118085	0.00142918	0.00140962	0.00117393	0.000851691	0.000569509	0.000387856	0.000293116	0.000243417	0.000228617	0.00029428	0.000506258	0.000879197	0.00132493	0.00166928	0.00173971	0.00147221	0.000964299	0.000430642	8.2871e-05	1.04204e-05	0.000144339	0.000332531	0.000477043	0.000635591	0.00100725	0.00179812	0.0030475	0.00453077	0.00581417	0.0064442	0.00616855	0.00506322	0.00349528	0.00194713	0.00080459	0.000221904	0.000120378	0.000295163	0.000549302	0.000776249
-0.0178571	-0.0178571	0.00208175	0.00113553	0.000394731	3.35799e-05	9.03896e-05	0.000454131	0.00091152	0.00123825	0.00129416	0.00107632	0.0007031	0.000338865	0.000103055	1.66766e-05	1.62158e-05	2.12834e-05	6.39683e-06	2.40309e-05	0.000160087	0.000452494	0.000834106	0.00114861	0.00123838	0.00104947	0.000680233	0.000333438	0.000197041	0.000331343	0.000641159	0.000956233	0.0011672	0.00132089	0.00160071	0.00219426	0.00313047	0.00419788	0.00501009	0.00519277	0.00458709	0.00334995	0.00189145	0.000686023	6.39615e-05	9.37194e-05	0.000603661	0.00130915	0.001959	0.00242196
-0.00892857	-0.00892857	0.0016079	0.000713532	0.000147598	5.4522e-06	0.000234421	0.000654633	0.00103309	0.0011824	0.00103988	0.000687831	0.000302691	5.80938e-05	3.39556e-05	0.000182524	0.000370484	0.000470387	0.000443172	0.000358154	0.000337174	0.000460849	0.000702489	0.000938531	0.00103226	0.000934644	0.00073007	0.000589726	0.00065927	0.000956674	0.00135401	0.0016617	0.00176164	0.00169679	0.00164939	0.00181394	0.00224597	0.00279039	0.00314687	0.00304157	0.00240318	0.00143409	0.000529549	8.92195e-05	0.00032801	0.0011883	0.00239101	0.00358211	0.00448513	0.00498242
0	0	0.000945548	0.00028791	1.00687e-05	0.000116223	0.000477378	0.000880218	0.00111495	0.00106646	0.000766395	0.000377594	0.000113606	0.000130162	0.000444083	0.000924353	0.00136251	0.0015845	0.00154041	0.00132013	0.00108717	0.000973859	0.00100558	0.00110225	0.00115323	0.00111093	0.00103456	0.00104962	0.00124896	0.00160622	0.00196823	0.00214044	0.002013	0.00164157	0.00122249	0.000971802	0.000984878	0.00117176	0.00131669	0.00122917	0.000891065	0.000503146	0.000395862	0.000853687	0.00195531	0.00352033	0.00518741	0.00657266	0.00741842	0.0076602
0.00892857	0.00892857	0.000338711	3.03669e-05	6.91171e-05	0.000381476	0.00079551	0.00110597	0.00116148	0.000936523	0.000552447	0.000230831	0.00019422	0.000557739	0.00126506	0.0021046	0.00280232	0.00314641	0.0030793	0.0027089	0.00223612	0.00184348	0.00161154	0.00150953	0.00145724	0.00140841	0.00139289	0.00148615	0.00172903	0.00205996	0.00231712	0.00232064	0.00198572	0.00139049	0.000746576	0.000284811	0.000126883	0.000227599	0.000427947	0.000585857	0.000697963	0.00092876	0.00152218	0.00264649	0.00426662	0.00612172	0.00782124	0.00900376	0.00947178	0.00923819
0.0178571	0.0178571	1.84233e-05	6.10091e-05	0.000350484	0.000768121	0.00113965	0.00130326	0.00118413	0.000841609	0.000462066	0.00029193	0.000533497	0.00124769	0.00231062	0.00344989	0.00434951	0.00477681	0.004671	0.00415107	0.00344276	0.00276765	0.00225584	0.00192579	0.00173062	0.00162859	0.00162324	0.00174491	0.00199139	0.00227933	0.00245349	0.00236076	0.00194592	0.00130389	0.000646574	0.000197604	7.87606e-05	0.000260908	0.000611921	0.00100967	0.00144324	0.00203152	0.00294196	0.00425869	0.00588387	0.00753689	0.00885597	0.0095456	0.00948975	0.00877626
0.0267857	0.0267857	0.000106268	0.000397397	0.000806355	0.00120809	0.00146081	0.00146548	0.0012207	0.000845507	0.000552614	0.000574897	0.00107026	0.00204409	0.00332607	0.00461788	0.00559694	0.0060336	0.00587025	0.00522711	0.00433561	0.00343615	0.00269336	0.00216749	0.00184437	0.00169109	0.00169252	0.00184385	0.00211116	0.00239961	0.00256671	0.00248514	0.00211984	0.00156627	0.0010166	0.000667087	0.00062115	0.000849449	0.00123271	0.0016585	0.00210585	0.00265864	0.00343545	0.00448054	0.00568798	0.00681162	0.00756001	0.00772322	0.00726083	0.00630735
0.0357143	0.0357143	0.000568995	0.000950539	0.00133656	0.00162789	0.00173436	0.00161895	0.00133157	0.00101273	0.000858443	0.00105397	0.00169938	0.00275673	0.00404357	0.00528112	0.00618269	0.00654923	0.00633288	0.00564221	0.00468881	0.00370284	0.0028587	0.00224257	0.00186726	0.00171177	0.00175142	0.00195797	0.00227597	0.00260442	0.00281158	0.00278671	0.00250127	0.00203755	0.00155839	0.00122896	0.00113549	0.00125137	0.00147238	0.00169743	0.00190017	0.00214209	0.00251695	0.00306343	0.00370563	0.00426394	0.00453365	0.00438529	0.00382801	0.00300174
0.0446429	0.0446429	0.0012432	0.00156647	0.00182887	0.00197379	0.00196307	0.00180399	0.00156499	0.00136802	0.00135603	0.00164499	0.00227772	0.00319704	0.00425017	0.00522604	0.00591551	0.0061747	0.00596818	0.00537499	0.00455521	0.00369243	0.00293835	0.00238266	0.0020554	0.00194953	0.0020411	0.00229159	0.0026349	0.00296852	0.00316925	0.00313648	0.00284239	0.00235592	0.0018184	0.00137831	0.00112055	0.00103284	0.00102984	0.00101865	0.000962226	0.00089844	0.000903099	0.00102359	0.00123014	0.00141958	0.00147101	0.00131729	0.000986482	0.00058767
0.0535714	0.0535714	0.0019117	0.00208818	0.00219493	0.00221757	0.00215575	0.00203536	0.00191154	0.00185746	0.00194225	0.00220783	0.00265363	0.00323364	0.00386481	0.00444396	0.00486993	0.00506756	0.00500773	0.0047164	0.00426718	0.00375875	0.00328652	0.002921	0.00270061	0.0026365	0.00271904	0.00291653	0.0031674	0.00337771	0.00343804	0.00326171	0.0028286	0.0022074	0.00153667	0.000967716	0.0005978	0.000431199	0.000390722	0.000371737	0.000304482	0.000186432	6.77677e-05	4.81822e-06	1.67655e-05	7.60022e-05	0.000136554	0.00017693	0.000223712	0.000336838
0.0625	0.0625	0.00238941	0.0024057	0.00238485	0.00234277	0.00229722	0.00226979	0.00228194	0.00234527	0.00245384	0.0025867	0.00272165	0.00285149	0.00299033	0.00316394	0.00338911	0.00365601	0.00392571	0.00414518	0.00427063	0.00428557	0.00420499	0.00406636	0.003915	0.00379041	0.00371539	0.00368653	0.00366683	0.00358726	0.00336505	0.00293941	0.00231124	0.00156424	0.000848191	0.000324835	9.98126e-05	0.000176319	0.000456744	0.000792016	0.00105104	0.00117235	0.00117325	0.0011197	0.00108246	0.00110896	0.00122302	0.00144146	0.00178458	0.00226525
0.0714286	0.0714286	0.00257849	0.00247463	0.00238042	0.00232703	0.00233427	0.00240734	0.00252998	0.00265838	0.00272687	0.00267261	0.00247279	0.00217447	0.00189479	0.00178343	0.00196089	0.00246274	0.00321865	0.0040768	0.00486024	0.00542686	0.00570691	0.00570732	0.00548969	0.00513725	0.00472465	0.00429715	0.00386111	0.0033879	0.00283367	0.00217311	0.0014356	0.000723395	0.000194506	8.43075e-06	0.000255938	0.000908054	0.00181404	0.00275361	0.00351935	0.00398893	0.00415461	0.00410273	0.00396331	0.00386058	0.00388596	0.00409366	0.00450369	0.00509713
0.0803571	0.0803571	0.00247554	0.00230512	0.00218128	0.00213923	0.00219344	0.00233318	0.00251496	0.0026592	0.00266492	0.00244945	0.00200174	0.00142044	0.000907261	0.000705604	0.00100569	0.0018595	0.00314802	0.00461752	0.00596718	0.00694646	0.00742094	0.00738626	0.00693693	0.00621387	0.00535511	0.00446384	0.00359658	0.00276911	0.00197736	0.00122887	0.000574136	0.000120958	1.5736e-05	0.000389989	0.00129134	0.00263371	0.00419816	0.00569255	0.00684696	0.00750156	0.00764791	0.00741005	0.00698295	0.00656323	0.00630177	0.00628669	0.00654489	0.00704449
0.0892857	0.0892857	0.00214225	0.0019399	0.00180137	0.00176055	0.00182668	0.00198167	0.00217266	0.00230868	0.002278	0.00199445	0.00145889	0.000801749	0.000271842	0.000160133	0.000684239	0.00188629	0.00359563	0.00547711	0.00714325	0.00827839	0.00872236	0.00848708	0.00771385	0.00660299	0.00534935	0.00410303	0.00295785	0.00196037	0.00113179	0.000496009	0.000105507	5.14674e-05	0.000445263	0.00136935	0.0028149	0.00463872	0.00657026	0.00827746	0.00946864	0.00998592	0.00984778	0.00922504	0.00836824	0.00752523	0.00688426	0.00655466	0.00657251	0.00690927
0.0982143	0.0982143	0.00166707	0.00144118	0.00128248	0.00122076	0.00126193	0.00138975	0.00155881	0.00168801	0.00167393	0.00143532	0.000975589	0.000427566	4.25553e-05	0.000110751	0.000839874	0.00224865	0.00413082	0.00611216	0.0077758	0.00879819	0.00903713	0.00854284	0.00750288	0.00615857	0.00473266	0.00339006	0.00223149	0.00130776	0.00064232	0.000255071	0.000181839	0.00048121	0.00121883	0.00242691	0.00405288	0.00592531	0.00776546	0.00925261	0.010122	0.010252	0.00969978	0.00867024	0.00743752	0.00626086	0.00533088	0.00475775	0.00458474	0.0048
0.107143	0.107143	0.00114211	0.000893789	0.000715573	0.00062729	0.000628992	0.000710051	0.000843069	0.000971458	0.001013	0.000894949	0.000611589	0.000270055	8.53715e-05	0.000309121	0.00111606	0.00250389	0.00426159	0.00602865	0.0074198	0.00815658	0.00814656	0.00748298	0.00637916	0.00507974	0.00379084	0.0026497	0.00172917	0.00105896	0.000648013	0.000502094	0.000635798	0.00107649	0.00185347	0.00296873	0.00435818	0.00586534	0.00725206	0.00825469	0.00866773	0.00841671	0.00758352	0.00637152	0.00503096	0.00378485	0.0027894	0.00213607	0.00187352	0.00201822
0.116071	0.116071	0.00066094	0.000414076	0.000249133	0.00016295	0.000140114	0.000172523	0.000255131	0.000365551	0.000452794	0.000456776	0.000356112	0.00021437	0.000186069	0.000463134	0.00118005	0.00232695	0.00372221	0.00506601	0.00605136	0.00647746	0.00631096	0.0056722	0.00476461	0.00379081	0.00289603	0.00215499	0.00159099	0.001204	0.00099018	0.000949866	0.00108986	0.00142372	0.00196639	0.00271686	0.00363141	0.00460217	0.00546164	0.00602294	0.00614326	0.0057798	0.0050067	0.00398312	0.00289129	0.00188109	0.00104999	0.000460015	0.000165829	0.000220413
0.125	0.125	0.000323915	0.000145217	6.60162e-05	4.07652e-05	2.45355e-05	5.74549e-06	4.17961e-06	4.0512e-05	0.000106067	0.000161838	0.000172876	0.000154456	0.000192362	0.000413222	0.000914383	0.00169341	0.00262286	0.00349112	0.00409009	0.00430225	0.00414031	0.00372271	0.00320555	0.00271325	0.00230383	0.00197761	0.00171137	0.00148996	0.00131815	0.00121438	0.0012001	0.00129507	0.00151721	0.00187748	0.00236445	0.00292616	0.00346593	0.00386445	0.0040226	0.00390231	0.00353993	0.00302277	0.00244457	0.00187046	0.0013348	0.000869371	0.000534259	0.000417769
0.133929	0.133929	0.000230877	0.000224937	0.000325947	0.000425929	0.000438786	0.000347123	0.000201331	7.62986e-05	1.87528e-05	2.25611e-05	4.76696e-05	6.5972e-05	9.7475e-05	0.000207006	0.000460693	0.000871753	0.00137479	0.0018495	0.00218093	0.00231836	0.00229537	0.00220008	0.00211692	0.00207858	0.00205683	0.00199292	0.00184308	0.0016078	0.00133002	0.00106995	0.000878949	0.000789247	0.00082001	0.000985748	0.00129367	0.0017297	0.00224673	0.00277016	0.00322287	0.00355489	0.00375671	0.00384617	0.00383978	0.0037331	0.00350935	0.0031729	0.0027806	0.00243948
0.142857	0.142857	0.000451734	0.000730757	0.00109291	0.00135537	0.00138906	0.00117742	0.000812879	0.000437257	0.000164392	3.09107e-05	3.50022e-08	7.89202e-06	1.59268e-05	3.34287e-05	9.90099e-05	0.000240397	0.000446121	0.000671152	0.000870909	0.00103551	0.0011957	0.00139361	0.00163915	0.00188499	0.00204129	0.00202323	0.00180124	0.0014216	0.000985758	0.000603823	0.000352728	0.000262476	0.000331391	0.0005514	0.000921114	0.00143857	0.00208424	0.00281265	0.00356249	0.00427763	0.00492129	0.00547123	0.00590101	0.00616704	0.00621907	0.00603291	0.00564248	0.00514199
0.151786	0.151786	0.000986456	0.00162811	0.00228236	0.00269363	0.00270217	0.00230871	0.00166247	0.000981775	0.000451708	0.000152916	5.36709e-05	5.88059e-05	7.80444e-05	7.14408e-05	5.16421e-05	5.40718e-05	0.00010476	0.000209952	0.000368799	0.00058958	0.000887631	0.00126074	0.00166063	0.00198811	0.00212598	0.00199654	0.00160994	0.00107147	0.000540128	0.000161839	1.54547e-05	0.000100152	0.000364642	0.000753045	0.00123599	0.00181112	0.00248128	0.00323288	0.00403202	0.00483788	0.00561738	0.00634569	0.00699137	0.00750196	0.00780831	0.00785206	0.00761959	0.0071557
0.160714	0.160714	0.00174141	0.00275421	0.00366136	0.00415352	0.00406525	0.00343654	0.00248543	0.00150676	0.000747957	0.000322231	0.000195362	0.000240762	0.000322669	0.000359677	0.000341601	0.000305596	0.000299585	0.000359626	0.000508009	0.000758578	0.0011116	0.00153484	0.00194721	0.00222783	0.00225978	0.00199086	0.00147579	0.000868985	0.000364926	0.000115919	0.000172411	0.000477565	0.000914659	0.001375	0.00180569	0.00221466	0.00264054	0.00311546	0.00364702	0.00422557	0.00484123	0.00548994	0.00616026	0.00681235	0.00737035	0.00774037	0.00784572	0.00765581
0.169643	0.169643	0.00254592	0.00385735	0.00491312	0.00538263	0.00512599	0.00424204	0.00302005	0.00181739	0.000920463	0.000452067	0.000361407	0.000488932	0.000662109	0.000770374	0.000789033	0.00075642	0.00073282	0.000770077	0.000901936	0.00114456	0.00149118	0.00189749	0.00227224	0.00249343	0.00245621	0.00213271	0.00160714	0.00105691	0.000680432	0.000607085	0.000838955	0.00125762	0.00169095	0.00199992	0.00213648	0.00214504	0.00211726	0.00213617	0.00224546	0.00245587	0.0027716	0.00320777	0.00378093	0.00447977	0.00524031	0.00594827	0.00647098	0.00669964
0.178571	0.178571	0.00321047	0.00468192	0.00574465	0.00608492	0.00561651	0.00450659	0.00310392	0.00180054	0.000888054	0.000470835	0.000467642	0.000688355	0.000938032	0.00109504	0.00113379	0.00109832	0.00105718	0.00106997	0.00117596	0.00139447	0.00172035	0.00211089	0.00247815	0.00270652	0.00270051	0.0024422	0.00202139	0.00161009	0.00138516	0.00143791	0.00172307	0.00207972	0.00231427	0.00229823	0.00202523	0.00159854	0.00116396	0.000834533	0.000653031	0.000608039	0.000681685	0.000888064	0.0012723	0.00187142	0.00266622	0.00355922	0.0043944	0.00500647
0.1875	0.1875	0.00359947	0.00506116	0.00599083	0.0061255	0.00544923	0.00419186	0.00273614	0.00147205	0.000660643	0.000363836	0.000463518	0.000749258	0.00102403	0.00117649	0.00119498	0.00113431	0.00106809	0.00105695	0.00114079	0.00134204	0.00166203	0.0020666	0.00247602	0.00278011	0.00288403	0.00276406	0.00249594	0.0022283	0.00210644	0.0021873	0.00239848	0.00257154	0.00253424	0.00220851	0.00165479	0.0010365	0.000527999	0.000224253	0.000106991	8.42379e-05	7.23165e-05	6.40879e-05	0.00013924	0.000412175	0.000952944	0.00173103	0.00261364	0.00341442
0.196429	0.196429	0.00367837	0.00497118	0.00566566	0.00557094	0.00474142	0.00344889	0.00207567	0.000972739	0.000342184	0.000191221	0.000370083	0.000666159	0.000903137	0.000999056	0.000966303	0.000870628	0.000784139	0.000759932	0.000832124	0.00102401	0.00134469	0.00177111	0.00223298	0.00262353	0.00284292	0.00285341	0.0027088	0.00253072	0.00243774	0.00246871	0.00255165	0.00254505	0.00233114	0.0019036	0.00139061	0.000992373	0.000866985	0.00103401	0.00135674	0.001617	0.00163938	0.00139189	0.0010052	0.000702214	0.000681682	0.00102201	0.00165309	0.00240035
0.205357	0.205357	0.00350767	0.00451899	0.0049367	0.00464636	0.00375636	0.00254945	0.00137227	0.000508255	8.66132e-05	6.27259e-05	0.000271298	0.000519421	0.000670939	0.000684412	0.000597276	0.000479272	0.000390373	0.000366273	0.00042889	0.000599968	0.000896912	0.00130968	0.00177932	0.0022039	0.00247944	0.00255528	0.00246587	0.00231189	0.00219652	0.00215768	0.00214485	0.0020633	0.00186121	0.00160066	0.00145638	0.00162904	0.00221744	0.0031267	0.004076	0.0047128	0.00477736	0.00422936	0.00326869	0.00224197	0.0014884	0.00120647	0.00140287	0.0019334
0.214286	0.214286	0.00319023	0.00387443	0.00403813	0.00363108	0.00278794	0.0017691	0.000857728	0.000255802	2.23174e-05	7.6801e-05	0.00026027	0.000418849	0.000467259	0.000404772	0.00028569	0.000171767	9.97175e-05	8.04623e-05	0.000120688	0.000240811	0.000468488	0.000809362	0.00121909	0.00160449	0.00186232	0.00193467	0.00184316	0.00167496	0.0015265	0.00144367	0.00140417	0.0013604	0.00131646	0.00138096	0.00174481	0.00257891	0.00390324	0.00550862	0.00699164	0.00790171	0.00793262	0.00706074	0.00555829	0.00387694	0.00246506	0.00161133	0.00138343	0.00167146
0.223214	0.223214	0.00280846	0.00318765	0.00316934	0.0027442	0.00204236	0.00127473	0.000646645	0.000280846	0.000182322	0.000257485	0.000373981	0.00042806	0.000384888	0.000274886	0.000155865	6.99757e-05	2.42045e-05	3.7556e-06	2.72444e-06	4.37971e-05	0.000167703	0.000397611	0.000705485	0.00100953	0.00121098	0.00124911	0.00113702	0.000951821	0.000784968	0.00068913	0.000663669	0.000693938	0.000817258	0.0011608	0.00190666	0.0031852	0.00495138	0.00692334	0.00863774	0.00961286	0.00954592	0.00844544	0.00663071	0.00460049	0.00284107	0.00166975	0.00118085	0.00129779
0.232143	0.232143	0.00239392	0.00253878	0.00243053	0.00207465	0.00157184	0.00106896	0.000694358	0.00050673	0.000479958	0.000528876	0.000560264	0.000520653	0.000415449	0.00029146	0.000197348	0.000149673	0.000127224	9.60002e-05	4.4889e-05	3.69747e-06	2.72834e-05	0.000154545	0.000371185	0.000605165	0.000762155	0.000779536	0.000662661	0.000478124	0.000309456	0.000209176	0.000185577	0.000237351	0.000410332	0.000826531	0.00164666	0.00297039	0.00472699	0.00662845	0.00823162	0.00909518	0.00895972	0.00785942	0.00610777	0.00416696	0.00247224	0.00130078	0.000740988	0.000755045
0.241071	0.241071	0.00194645	0.00194285	0.00182221	0.00158451	0.00128827	0.00101644	0.000833761	0.000756453	0.000748975	0.000748457	0.000702512	0.000598335	0.000465966	0.000354208	0.000295234	0.000281804	0.000273363	0.0002278	0.000137163	4.10693e-05	5.53358e-06	7.88816e-05	0.000253961	0.000463819	0.000616407	0.000646922	0.000553212	0.000390762	0.000232378	0.000123786	7.02642e-05	6.6438e-05	0.000146602	0.000411628	0.000998486	0.00199629	0.00335435	0.00484395	0.00611127	0.00680749	0.00673301	0.0059206	0.00461375	0.00315605	0.00185617	0.000902167	0.00036251	0.000254127
0.25	0.25	0.0014824	0.00139562	0.00129813	0.00117534	0.00104467	0.000937302	0.00087403	0.000849244	0.000832388	0.00078635	0.000691711	0.000561219	0.000433863	0.000350536	0.000326161	0.000337321	0.000335898	0.00028221	0.000176579	6.68288e-05	2.34773e-05	9.59313e-05	0.000277412	0.000502685	0.000682095	0.00075106	0.00070306	0.000584846	0.000458737	0.000360392	0.000284231	0.000208653	0.000142643	0.00015603	0.00036289	0.000858577	0.00164546	0.00259619	0.00348491	0.00407595	0.00422289	0.0039228	0.00329756	0.00251966	0.00173386	0.00102546	0.000451342	0.000103113
0.258929	0.258929	0.00106954	0.000921614	0.000832764	0.000775982	0.000738937	0.000718785	0.000711342	0.000703334	0.000674204	0.000607342	0.000503451	0.000385724	0.00029051	0.000246592	0.000255313	0.000285816	0.000291648	0.000241073	0.000142487	4.68036e-05	2.18689e-05	0.000112321	0.000309577	0.000552173	0.000758063	0.000869461	0.000881675	0.000837322	0.000790423	0.000765755	0.000742769	0.000676729	0.000543387	0.00037555	0.000263413	0.000313991	0.000592743	0.00108347	0.00169132	0.00228563	0.00275393	0.00303313	0.00310311	0.0029576	0.00258563	0.00198946	0.00123515	0.000499738
0.267857	0.267857	0.000816045	0.000588832	0.00046103	0.000401803	0.000383574	0.00038572	0.000392155	0.000388072	0.000360697	0.000304893	0.000229415	0.000157261	0.0001163	0.00012316	0.000169824	0.00022328	0.000241879	0.000201073	0.000113123	2.66257e-05	3.05638e-06	8.24349e-05	0.000258896	0.000482477	0.000687578	0.000831063	0.000915632	0.000982698	0.00107868	0.00121666	0.00135956	0.00143789	0.00139278	0.00121877	0.000979914	0.000789439	0.000764765	0.000982431	0.00145406	0.00212823	0.00290729	0.00366384	0.00425152	0.00451917	0.00434268	0.00367822	0.0026184	0.00141624
0.276786	0.276786	0.0008163	0.00048033	0.000268241	0.000153146	0.000103026	8.95566e-05	9.08476e-05	9.10916e-05	8.08323e-05	5.9226e-05	3.61162e-05	2.98627e-05	5.87087e-05	0.000128361	0.000223035	0.000307514	0.000342328	0.000305568	0.00020883	9.62305e-05	2.46779e-05	3.54926e-05	0.000134164	0.00029127	0.000464801	0.00063007	0.000797432	0.00100485	0.00128822	0.00164735	0.0020301	0.00234715	0.0025124	0.00248852	0.00231412	0.00209877	0.00198866	0.00211844	0.00256754	0.00333267	0.00431952	0.00535229	0.00620067	0.00662643	0.0064479	0.00560992	0.00423372	0.00261745
0.285714	0.285714	0.0010891	0.000642343	0.000337587	0.000153558	5.77218e-05	1.78457e-05	8.1821e-06	1.16134e-05	2.02258e-05	3.559e-05	6.77503e-05	0.000130767	0.000234102	0.000372645	0.000521166	0.000638639	0.000683202	0.000631813	0.000494248	0.000312584	0.00014486	4.10207e-05	2.45641e-05	9.04937e-05	0.00022032	0.000403855	0.000652554	0.000993891	0.00144827	0.00200198	0.00259393	0.00312769	0.00350658	0.00367673	0.00365815	0.00354866	0.00349793	0.00366042	0.00414291	0.00496212	0.00602416	0.00713206	0.0080231	0.0084321	0.00816828	0.00718528	0.00561834	0.00376792
0.294643	0.294643	0.00155023	0.00104165	0.000685336	0.00046099	0.000334573	0.000271236	0.000243769	0.000236553	0.000246186	0.000279609	0.000349666	0.000467782	0.000634803	0.000833275	0.00102578	0.00116264	0.00119806	0.00110876	0.000906174	0.000635489	0.000360781	0.000143158	2.27718e-05	1.34489e-05	0.000111299	0.000310213	0.000612978	0.00102957	0.00156258	0.00218873	0.00284934	0.00345903	0.00393263	0.00422007	0.00433396	0.0043564	0.00441956	0.00466473	0.00519218	0.00601769	0.00705012	0.00809912	0.00891465	0.00925096	0.00893897	0.00794518	0.00639585	0.00455396
0.303571	0.303571	0.00203802	0.00155706	0.00122023	0.0010021	0.000866482	0.000779341	0.000717789	0.000674138	0.000655132	0.000676943	0.000756868	0.000903356	0.00110712	0.0013369	0.00154299	0.00166927	0.00167073	0.00153013	0.0012667	0.000932249	0.000595837	0.000323106	0.00015934	0.000122982	0.000210877	0.000410281	0.000709485	0.00110049	0.00157262	0.00210212	0.002646	0.00314695	0.00355007	0.00382593	0.0039896	0.00410592	0.0042756	0.00460437	0.00516377	0.00595648	0.00689862	0.0078275	0.00853563	0.00882358	0.00855704	0.00771029	0.00638106	0.00477038
0.3125	0.3125	0.00237622	0.00201061	0.00175334	0.00157272	0.00143447	0.00131266	0.00119678	0.00109359	0.00102341	0.00101157	0.00107716	0.00122225	0.00142552	0.00164333	0.00181921	0.00189949	0.00185024	0.00166911	0.00138746	0.00106151	0.000755695	0.000524649	0.000400452	0.000389346	0.00047762	0.000642505	0.000862232	0.00112074	0.00140604	0.00170501	0.00199929	0.00226653	0.00248794	0.0026595	0.00280145	0.00296015	0.0031991	0.00357971	0.00413693	0.00485777	0.00567093	0.00645326	0.00705342	0.00732777	0.00717831	0.0065815	0.00559853	0.00436363
0.321429	0.321429	0.00243893	0.00222628	0.00206261	0.00191665	0.00176456	0.00159659	0.0014201	0.00125766	0.00114005	0.00109547	0.00113787	0.00125851	0.00142456	0.00158642	0.00169201	0.00170336	0.00160908	0.00142796	0.00120215	0.000982757	0.000813532	0.000718852	0.000699859	0.000739041	0.00081012	0.000888539	0.000958446	0.00101436	0.00105836	0.00109544	0.00113005	0.00116564	0.00120738	0.00126617	0.00136153	0.00152093	0.00177439	0.00214506	0.00263807	0.00323127	0.00387136	0.004478	0.00495635	0.00521595	0.00519161	0.00486087	0.00425276	0.00344514
0.330357	0.330357	0.00218923	0.00209602	0.00199029	0.00185217	0.00167565	0.00147003	0.00125833	0.00107201	0.000942398	0.000890307	0.000917278	0.00100216	0.0011058	0.00118343	0.0012008	0.00114746	0.00104125	0.000921381	0.000832586	0.000806913	0.000851003	0.000944021	0.00104665	0.0011167	0.00112437	0.00106109	0.000939341	0.000784921	0.000626277	0.00048579	0.00037622	0.000302584	0.000267181	0.000274511	0.000333441	0.000455732	0.000651819	0.000925738	0.00127101	0.00166851	0.00208659	0.00248332	0.00281079	0.00302188	0.00307906	0.00296405	0.00268556	0.00228182
0.339286	0.339286	0.00168429	0.0016303	0.0015298	0.00138118	0.00119547	0.000994094	0.000804637	0.000654654	0.000564109	0.000538291	0.000564016	0.000611935	0.000645968	0.000637706	0.000580307	0.000495228	0.000427093	0.000426992	0.000530141	0.000737345	0.00100896	0.00127506	0.00145853	0.00150196	0.00138757	0.00114227	0.00082645	0.000511738	0.00025719	9.3195e-05	1.83082e-05	8.31578e-06	3.1866e-05	6.50814e-05	9.92852e-05	0.000140082	0.000200263	0.000291269	0.000417369	0.000574194	0.000750505	0.000930889	0.00109781	0.00123319	0.0013209	0.00135087	0.00132372	0.0012531
0.348214	0.348214	0.00105671	0.000971744	0.000853377	0.000713352	0.00056767	0.000434643	0.000331701	0.000271051	0.000255154	0.000273749	0.000304601	0.000319511	0.000295263	0.000226305	0.000133637	6.4177e-05	7.78042e-05	0.000224631	0.00052048	0.00093118	0.00137424	0.00174009	0.00192683	0.00187599	0.00159523	0.00115835	0.000681788	0.000285853	5.56424e-05	1.62085e-05	0.000130779	0.000321103	0.000500154	0.000603212	0.000605497	0.00052169	0.000391052	0.000257364	0.000153166	9.3553e-05	7.89429e-05	0.000102251	0.000155484	0.000233154	0.000332781	0.000453995	0.000597035	0.000760155
0.357143	0.357143	0.000481977	0.000356928	0.000252155	0.000175658	0.0001299	0.000114854	0.000128781	0.000166824	0.000218904	0.000268912	0.000297012	0.000285801	0.000229354	0.000141986	6.206e-05	4.65338e-05	0.000154824	0.000425357	0.000852866	0.0013766	0.00188743	0.00225537	0.00237064	0.00218439	0.00173291	0.00113376	0.000552253	0.000148404	2.36449e-05	0.000187584	0.000558031	0.000994052	0.00134826	0.00151699	0.00146909	0.00124439	0.000926835	0.000607136	0.00035189	0.000190195	0.000118641	0.000117364	0.000166897	0.000258191	0.000393366	0.000579193	0.000817164	0.00109397
0.366071	0.366071	0.000133718	2.80669e-05	3.20388e-06	4.29158e-05	0.000122504	0.00021918	0.000316598	0.000404182	0.000474047	0.000518521	0.000530356	0.000506221	0.000452462	0.000390557	0.000358694	0.00040619	0.000579594	0.000902961	0.00135879	0.00187841	0.00234939	0.00264263	0.00265353	0.00234417	0.00176939	0.00107284	0.000449069	8.16001e-05	7.89572e-05	0.000434064	0.00102503	0.00165878	0.00214071	0.00234202	0.00223805	0.00190401	0.00147436	0.00108647	0.000833985	0.000746827	0.000800559	0.00094425	0.00113036	0.00133301	0.00154934	0.00178697	0.00204562	0.00230199
0.375	0.375	0.000127366	0.000123799	0.000224845	0.000380119	0.000540214	0.000672077	0.000763006	0.000815872	0.00084072	0.000847487	0.000842528	0.000829487	0.00081345	0.000806155	0.000829364	0.000913406	0.00108897	0.00137274	0.00175108	0.00216894	0.0025321	0.00272762	0.0026605	0.00229532	0.00168604	0.000976952	0.000367303	4.71792e-05	0.000127383	0.000592534	0.00130009	0.00202943	0.00256267	0.00276404	0.0026245	0.00225432	0.00183031	0.00152364	0.00144047	0.00159789	0.00193878	0.00237135	0.00281109	0.00320625	0.00353946	0.00381052	0.00401263	0.00411551
0.383929	0.383929	0.000466053	0.000600932	0.00080139	0.000993643	0.00112511	0.00117772	0.00116476	0.00111731	0.00106838	0.0010412	0.00104432	0.00107328	0.00111683	0.00116526	0.00121793	0.00128706	0.00139489	0.00156326	0.00179755	0.00207117	0.0023194	0.00245047	0.00237547	0.00204911	0.00150473	0.000864016	0.000309807	2.58084e-05	0.000124765	0.000596415	0.00130174	0.00202091	0.00253749	0.00272299	0.00258486	0.00225745	0.00194213	0.0018258	0.00201402	0.00250496	0.00320831	0.00399279	0.00473595	0.00535463	0.00580768	0.00607802	0.00614899	0.00599076
0.392857	0.392857	0.00101834	0.0012372	0.00143084	0.00153227	0.00151717	0.0014065	0.00125104	0.00110809	0.00102085	0.00100721	0.00105906	0.00114962	0.00124488	0.00131569	0.00134793	0.00134827	0.00134309	0.00136891	0.00145518	0.00160456	0.00177971	0.00190611	0.00189556	0.0016854	0.00127793	0.000759486	0.000283935	2.04861e-05	8.44191e-05	0.000481792	0.00109683	0.00173283	0.00219187	0.00235853	0.00224926	0.00200513	0.00183227	0.00191878	0.00236534	0.00315714	0.00418226	0.00528044	0.00629545	0.0071089	0.00764738	0.00787001	0.00775159	0.00727559
0.401786	0.401786	0.00155503	0.00172877	0.00178147	0.00168834	0.00147691	0.00121351	0.000975774	0.000824482	0.000785797	0.000848305	0.000972627	0.00110745	0.00120567	0.00123674	0.00119361	0.00109435	0.000977945	0.000893779	0.000885062	0.000969626	0.00112521	0.00128814	0.00137132	0.00129919	0.00104725	0.000666825	0.000278725	3.18788e-05	4.11616e-05	0.000332203	0.000821712	0.00134713	0.00173568	0.00188228	0.00179993	0.00161877	0.00153451	0.00173082	0.0023103	0.00326162	0.00447054	0.0057624	0.00695258	0.0078846	0.00844701	0.00857369	0.00823876	0.00745608
0.410714	0.410714	0.00184354	0.00184077	0.00167406	0.00138111	0.00104057	0.000744121	0.000563967	0.000529637	0.000622376	0.000787101	0.000954822	0.00106569	0.00108473	0.00100718	0.000854854	0.000667582	0.000493221	0.000377672	0.000354488	0.000434099	0.000595197	0.000783633	0.000924186	0.000946022	0.000814648	0.000556136	0.000258589	4.40202e-05	1.84346e-05	0.00022147	0.000601117	0.00102966	0.00135756	0.00148225	0.00140009	0.00121639	0.00110853	0.00125868	0.00178552	0.00270193	0.00391141	0.00523815	0.00647394	0.00742372	0.00793858	0.00793404	0.0073978	0.00639108
0.419643	0.419643	0.00175821	0.00152994	0.00118283	0.000807514	0.000504172	0.000349419	0.000370462	0.00053709	0.000774544	0.000991491	0.00111162	0.0010968	0.000954421	0.000728247	0.000479047	0.000263811	0.000121491	6.84674e-05	0.000101653	0.000204003	0.000348001	0.000496745	0.000606528	0.00063577	0.0005612	0.000395248	0.000193536	4.2811e-05	2.86935e-05	0.000194975	0.000514528	0.000889903	0.00118879	0.0013018	0.00119707	0.000945518	0.000703459	0.000658211	0.000959006	0.00166044	0.00269876	0.00390663	0.00505767	0.00592395	0.00632934	0.00618681	0.00551457	0.0044308
0.428571	0.428571	0.001345	0.000966608	0.000591486	0.00032447	0.000240452	0.000359496	0.000638345	0.000982971	0.0012789	0.00142889	0.00138439	0.00115961	0.000823276	0.000472081	0.000196017	4.91016e-05	3.62533e-05	0.00012018	0.000243368	0.000353759	0.000421817	0.000442368	0.000423767	0.000374452	0.00029778	0.000199317	0.000100476	4.55565e-05	9.12924e-05	0.000278766	0.000600935	0.000986091	0.00131268	0.00145531	0.00134385	0.00100739	0.000579246	0.000256263	0.000226773	0.000596445	0.00134223	0.00231249	0.0032723	0.0039761	0.0042414	0.00399999	0.00331304	0.00234968
0.4375	0.4375	0.000798651	0.000439635	0.000228588	0.000233483	0.000463025	0.000860899	0.00131873	0.00170589	0.00190809	0.00186288	0.00158005	0.00113935	0.000665507	0.000287883	9.8086e-05	0.000120306	0.000305779	0.000554324	0.000755106	0.0008299	0.000760066	0.0005855	0.000377595	0.000201831	9.10599e-05	4.37433e-05	4.56039e-05	9.76534e-05	0.000228477	0.00047821	0.000860817	0.00132832	0.00176397	0.00201733	0.00197034	0.00160257	0.00102012	0.00042796	5.35464e-05	5.42301e-05	0.000450287	0.0011138	0.00181798	0.00232474	0.00247307	0.00223328	0.00170931	0.00109363
0.446429	0.446429	0.000361951	0.0001994	0.000281588	0.000601505	0.00108891	0.00162639	0.00207818	0.0023257	0.00230056	0.00200556	0.00151669	0.000964085	0.000496247	0.000236685	0.000245329	0.000497407	0.000888947	0.00127037	0.00149892	0.00149097	0.00125206	0.00087004	0.000473205	0.000173441	2.34941e-05	1.05806e-05	8.79062e-05	0.000222575	0.000427214	0.000751722	0.0012368	0.00185748	0.00249557	0.00296657	0.00309538	0.00280446	0.00216624	0.00138737	0.000727396	0.000389878	0.000438827	0.000781057	0.00122099	0.00155857	0.00168129	0.00160767	0.00146578	0.00142283
0.455357	0.455357	0.000204914	0.000331015	0.000701025	0.00122795	0.00178706	0.00224591	0.00249562	0.00247709	0.00219617	0.00172349	0.00117839	0.000700327	0.000414251	0.000397603	0.000656539	0.00111846	0.0016462	0.00207474	0.00226305	0.00214416	0.00175206	0.00120962	0.000678683	0.000293518	0.000111136	0.000105233	0.000207167	0.000368754	0.000606107	0.000992894	0.001602	0.00242908	0.0033477	0.00413202	0.00454446	0.00444625	0.00387105	0.00301904	0.00217159	0.00157016	0.00132249	0.0013829	0.0016115	0.001874	0.00212381	0.00242125	0.00288212	0.00358763
0.464286	0.464286	0.000352577	0.000728297	0.00124634	0.0017722	0.00217867	0.00237448	0.00232255	0.00204563	0.00161894	0.0011514	0.000759837	0.000542785	0.000559845	0.000819543	0.00127585	0.00183305	0.00236059	0.00272046	0.00280527	0.00257698	0.00208828	0.00147064	0.00088683	0.000466531	0.000258117	0.000225376	0.00029404	0.00042152	0.000644713	0.00106964	0.00180096	0.00284939	0.00407508	0.00520979	0.00595673	0.00612005	0.00569505	0.00486952	0.00393604	0.00316455	0.00270509	0.00256947	0.00269154	0.00301896	0.00357239	0.00443145	0.00565385	0.00717792
0.473214	0.473214	0.000695835	0.00117285	0.00163417	0.00195393	0.00205833	0.00193688	0.00163747	0.00124968	0.000880689	0.000628584	0.000559359	0.000694188	0.00101041	0.00145332	0.00195077	0.00242344	0.00278991	0.00297347	0.00291775	0.00261035	0.00210168	0.00150135	0.000943857	0.000535471	0.000311683	0.000234892	0.000239893	0.000302511	0.000485585	0.000923981	0.00174587	0.00297062	0.00444609	0.00587196	0.00690846	0.00731799	0.00706538	0.00632371	0.00538674	0.00454171	0.00397501	0.00375735	0.00390097	0.00443426	0.00542969	0.00695409	0.00896592	0.0112262
0.482143	0.482143	0.00106637	0.00145912	0.00169087	0.00169935	0.0014983	0.00116191	0.000797259	0.000514464	0.000399884	0.000495553	0.000789058	0.0012188	0.00169546	0.00213216	0.00246911	0.00268034	0.00276127	0.00270961	0.00251717	0.00218122	0.00172705	0.0012204	0.000752854	0.000402804	0.00019706	0.000104136	7.21797e-05	9.18424e-05	0.000240025	0.000664605	0.00150485	0.00278697	0.00435872	0.00591198	0.00709298	0.00764718	0.00752226	0.00687633	0.00599384	0.00516482	0.00459879	0.0044145	0.00469031	0.0055167	0.00699079	0.00913624	0.0117907	0.0145399
0.491071	0.491071	0.00132234	0.00148761	0.00142049	0.00115251	0.00078226	0.000434825	0.000223157	0.000221804	0.000453403	0.000884609	0.00143138	0.00197735	0.00240615	0.002639	0.00266008	0.002514	0.00227452	0.00200242	0.00171904	0.00141239	0.00106927	0.000707227	0.000378978	0.000143587	2.60058e-05	1.11717e-07	1.59117e-05	5.78014e-05	0.00019158	0.000557103	0.00129588	0.00244901	0.00388854	0.00533319	0.00645091	0.00699758	0.00691718	0.00635169	0.00556417	0.00482945	0.00435961	0.00429846	0.00476356	0.00587657	0.0077297	0.0102859	0.0132702	0.0161358
0.5	0.5	0.0013972	0.00128246	0.0009653	0.000564997	0.000227578	7.28686e-05	0.000162894	0.000496386	0.00101937	0.00163922	0.00223833	0.0026931	0.00290356	0.00282764	0.00250191	0.00203076	0.00154231	0.00113233	0.000828956	0.000600159	0.000397705	0.00020534	5.53992e-05	1.3977e-06	6.85179e-05	0.000223437	0.000393078	0.000525046	0.000646997	0.000875615	0.00135642	0.00216414	0.00322616	0.00432331	0.0051764	0.00557252	0.00545986	0.0049604	0.00430315	0.00372876	0.00342743	0.00353763	0.00418101	0.00547601	0.00748713	0.0101193	0.0130236	0.0155965
0.508929	0.508929	0.00129932	0.000945388	0.000506255	0.000151079	1.81359e-05	0.00016779	0.000575227	0.00115628	0.00180293	0.00240729	0.00286978	0.00310405	0.00305253	0.00271231	0.00215286	0.00150444	0.000911995	0.000476263	0.000217733	8.83733e-05	2.40328e-05	6.12503e-07	5.23279e-05	0.000236983	0.000573362	0.000999966	0.00139251	0.00163603	0.0017048	0.00169198	0.00176096	0.00204344	0.00254815	0.00314062	0.00360964	0.0037804	0.00360515	0.00318072	0.00269253	0.00233215	0.0022453	0.00253449	0.00329058	0.00459954	0.00648842	0.00882705	0.0112529	0.0131961
0.517857	0.517857	0.00108325	0.000592987	0.000176849	9.6273e-07	0.000145504	0.00058051	0.00119273	0.00184255	0.00241509	0.00283933	0.00307605	0.00309795	0.00288715	0.00245527	0.00186638	0.0012351	0.00068935	0.000316505	0.000129973	8.27234e-05	0.000120759	0.000237258	0.000483414	0.000921648	0.00155126	0.00226277	0.00286334	0.003168	0.00310318	0.00275434	0.00232238	0.00201217	0.00192162	0.0019997	0.00209598	0.00206539	0.00185878	0.00154596	0.00126751	0.00116	0.00130974	0.00175902	0.00254065	0.00368988	0.00520093	0.00694493	0.00861271	0.00974947
0.526786	0.526786	0.000821278	0.000317708	3.46865e-05	8.75912e-05	0.000470879	0.00106605	0.00170167	0.00223111	0.00258372	0.00276421	0.00281039	0.00274616	0.00256548	0.00225573	0.00183603	0.00137431	0.000964687	0.00068068	0.00054189	0.000523327	0.000601937	0.000801384	0.0011916	0.00183131	0.0026882	0.0035974	0.00430159	0.00456302	0.00428575	0.00357205	0.00267404	0.00186682	0.00131862	0.00103388	0.000895931	0.000772032	0.000607647	0.000452419	0.000412613	0.000575361	0.000962828	0.0015431	0.00227537	0.00313897	0.00411071	0.0051025	0.00591407	0.00625959
0.535714	0.535714	0.000586652	0.0001792	8.19033e-05	0.000332244	0.000840472	0.00142887	0.00191463	0.00219273	0.00227203	0.00224541	0.00221606	0.00222943	0.00225406	0.00221877	0.0020742	0.00183229	0.00155744	0.00132272	0.00117077	0.00111257	0.00116214	0.00137019	0.00181495	0.00254059	0.00348029	0.00442555	0.00508195	0.00519606	0.00468476	0.00368742	0.00250398	0.00145201	0.000725951	0.000339019	0.000172808	9.13095e-05	3.94667e-05	6.52156e-05	0.000261785	0.000681594	0.00128676	0.00196749	0.00260609	0.00313207	0.00352533	0.00377018	0.00380666	0.00353274
0.544643	0.544643	0.000440891	0.000205394	0.000293443	0.000663596	0.00116693	0.00160817	0.00183661	0.00181954	0.0016542	0.00150786	0.00151939	0.00172142	0.00202891	0.00229745	0.00240972	0.0023341	0.00212348	0.00186749	0.00164178	0.00149296	0.00146156	0.00160854	0.00200457	0.00267312	0.00352345	0.00433251	0.00481113	0.00473379	0.00406018	0.00297136	0.00179033	0.000829192	0.000251744	3.08698e-05	1.79776e-05	7.05145e-05	0.000150153	0.000330323	0.00071703	0.00134525	0.00212521	0.00287328	0.00340185	0.00360477	0.00348454	0.00311459	0.00257708	0.00193044
0.553571	0.553571	0.00041591	0.000384732	0.000622411	0.00102953	0.00143353	0.00165812	0.00160904	0.00133007	0.000990666	0.000803086	0.000910647	0.00131076	0.00185801	0.00234408	0.00260444	0.00258836	0.00235749	0.00202816	0.00170649	0.00146052	0.00133589	0.00138229	0.00164974	0.00214346	0.00277006	0.00332872	0.00357799	0.00335436	0.00267322	0.00174207	0.000866601	0.000299647	0.000123603	0.000237747	0.00045461	0.00063869	0.000794765	0.00104932	0.0015416	0.00230072	0.00319182	0.00396605	0.00438038	0.00431168	0.00380001	0.00300777	0.00213474	0.00134903
0.5625	0.5625	0.000497642	0.000654916	0.00098792	0.00137217	0.00164359	0.00166378	0.00139376	0.000933483	0.000493276	0.000299737	0.000481421	0.000998839	0.00166156	0.00222397	0.00250345	0.00245349	0.00215639	0.00175379	0.00136904	0.0010708	0.000887464	0.000840423	0.000953488	0.00122317	0.00157698	0.00186763	0.00192956	0.00167516	0.00116756	0.000611253	0.000252117	0.000242193	0.000555277	0.00101171	0.00140023	0.00161886	0.00174154	0.00196463	0.0024664	0.00326993	0.0041977	0.00494697	0.00523934	0.00495563	0.00418275	0.0031582	0.00215809	0.00139795
0.571429	0.571429	0.000631015	0.000911818	0.0012763	0.00160888	0.00177331	0.00166642	0.00128098	0.000737708	0.000253507	4.80249e-05	0.000233214	0.000749591	0.0013906	0.00190451	0.00211533	0.00199363	0.00164242	0.00121817	0.000844877	0.000573913	0.00040171	0.000313653	0.000308911	0.000386027	0.000509882	0.000602152	0.000579935	0.000423638	0.000221246	0.000142587	0.000344447	0.000862606	0.00156716	0.00222299	0.00262747	0.00274052	0.0027193	0.00282727	0.00326824	0.00404665	0.00494128	0.00560998	0.0057636	0.00530877	0.00438381	0.00327959	0.00230211	0.00165628
0.580357	0.580357	0.000757901	0.0010532	0.00137753	0.00165141	0.00177055	0.00164694	0.00126867	0.000738108	0.000250571	1.02043e-05	0.000124281	0.000539414	0.00106304	0.00146177	0.00157919	0.00140367	0.0010505	0.000678495	0.000400228	0.000241026	0.000161254	0.000110848	6.86565e-05	4.11105e-05	3.42152e-05	3.59459e-05	3.36141e-05	5.3717e-05	0.000182813	0.00053469	0.00117056	0.00202423	0.00289526	0.003535	0.00378557	0.00368621	0.00347097	0.00344561	0.0038096	0.00452889	0.00533855	0.00587643	0.00587091	0.00527596	0.00428259	0.00321135	0.00235642	0.00186863
0.589286	0.589286	0.000871978	0.00104083	0.00124407	0.00145575	0.00159606	0.00156364	0.00130375	0.000866564	0.000407423	0.000116094	0.000112348	0.000373364	0.000742527	0.00101741	0.00106265	0.000877546	0.000579683	0.000321917	0.000201347	0.000217635	0.00029828	0.000361641	0.000368567	0.000331926	0.00029141	0.000286399	0.000352793	0.000539106	0.000911732	0.00152405	0.00235795	0.00328158	0.00407158	0.00450977	0.00450832	0.00418361	0.00381883	0.00372102	0.00404831	0.00471016	0.00540441	0.00577423	0.00559565	0.00488911	0.00389665	0.00294667	0.00228999	0.00199809
0.598214	0.598214	0.00105067	0.000938992	0.000931181	0.00106343	0.00126802	0.00140305	0.00134002	0.00105328	0.000648604	0.000306304	0.000172891	0.000271893	0.000493256	0.000667896	0.000676831	0.000522558	0.000318493	0.000208998	0.000277321	0.000501512	0.000780361	0.00100285	0.0011106	0.00111713	0.0010846	0.00108743	0.00119107	0.00144976	0.00190373	0.00255688	0.0033416	0.00410389	0.00464226	0.0048001	0.00456526	0.00410887	0.00372128	0.00366527	0.00402587	0.00464849	0.00521021	0.00538945	0.00503785	0.00425576	0.0033307	0.00257986	0.00219032	0.00214503
0.607143	0.607143	0.00142922	0.000893788	0.000582893	0.000597617	0.000871359	0.00120299	0.00137156	0.00126325	0.00093078	0.000548884	0.000297818	0.000253089	0.000352711	0.000458244	0.000462181	0.000365731	0.000275835	0.000328382	0.000594048	0.00103042	0.00150777	0.00188476	0.00208177	0.00210934	0.00204627	0.00199372	0.00203782	0.00223358	0.00259947	0.00310773	0.00367156	0.00415033	0.00439332	0.00431596	0.00396779	0.00353961	0.00328488	0.00338542	0.00383664	0.00442769	0.00484051	0.0048187	0.00431019	0.00349896	0.00270674	0.00222237	0.00215793	0.00240997
0.616071	0.616071	0.0021185	0.0010548	0.000363841	0.000210697	0.00052395	0.00103603	0.0014283	0.00149679	0.00124174	0.000833509	0.000486129	0.000325225	0.000333676	0.000400386	0.000426956	0.000411939	0.000454548	0.000679877	0.00114205	0.00177332	0.00241138	0.00288334	0.00309052	0.0030452	0.00284765	0.00262893	0.00249748	0.00251165	0.00267568	0.00294471	0.00323258	0.00343062	0.00344742	0.00326204	0.00295982	0.00271515	0.00271109	0.00303014	0.00358139	0.00411967	0.00436141	0.00413905	0.00350475	0.00271726	0.00211411	0.00193955	0.00222594	0.00279281
0.625	0.625	0.00311189	0.00148341	0.000376351	1.55367e-05	0.000323812	0.000970764	0.00154697	0.00176552	0.00157858	0.00115216	0.000730163	0.000482748	0.000432858	0.00049411	0.000576268	0.000674036	0.000875259	0.00128719	0.00193814	0.00272658	0.00345384	0.00391865	0.0040134	0.00376636	0.00331333	0.00282565	0.00243969	0.00221983	0.00215873	0.00219905	0.00226048	0.00226773	0.00218114	0.00202468	0.00189287	0.0019176	0.00219652	0.00271585	0.00331906	0.00375667	0.00380581	0.00339898	0.00268458	0.00197404	0.00159596	0.00173472	0.0023437	0.00318002
0.633929	0.633929	0.00424323	0.00210548	0.000613171	4.18956e-05	0.000310521	0.00103747	0.00173941	0.00206222	0.00191962	0.00147484	0.000997089	0.000693952	0.000622258	0.000716466	0.000891912	0.0011358	0.00151806	0.0021189	0.00293161	0.00381568	0.00453828	0.00488057	0.00474319	0.00418922	0.00340535	0.00261155	0.00197302	0.00155599	0.00133559	0.00123622	0.00117729	0.00110777	0.00102552	0.000980805	0.00105919	0.00134018	0.00184068	0.00247136	0.00304095	0.00332515	0.00317782	0.00262687	0.00189332	0.00130871	0.00116485	0.00157415	0.00241784	0.00341085
0.642857	0.642857	0.00523203	0.00273963	0.000971508	0.000238878	0.000458422	0.00121427	0.00197408	0.00234057	0.00220495	0.0017329	0.00121496	0.000887201	0.000830683	0.000992585	0.0012873	0.00168853	0.00224235	0.00299699	0.00390933	0.00480457	0.00542751	0.0055588	0.00512557	0.00424	0.00314609	0.00210977	0.00131532	0.000817695	0.000561733	0.000442723	0.000370074	0.000306605	0.000275835	0.000343128	0.000579705	0.00101854	0.00161555	0.00223622	0.00268643	0.00278873	0.00247564	0.00185058	0.00117216	0.000754776	0.000827878	0.00142649	0.0023742	0.00337001
0.651786	0.651786	0.00579806	0.00318387	0.00131331	0.000512381	0.000696221	0.00143477	0.00217786	0.00251624	0.00234062	0.00182741	0.00128391	0.000961862	0.000950929	0.00119696	0.00160333	0.00212511	0.00278463	0.00360417	0.00451619	0.0053288	0.00578399	0.00567964	0.00498039	0.00384855	0.00257586	0.00145688	0.00067469	0.000254772	9.8381e-05	6.34268e-05	4.38797e-05	1.14726e-05	1.06494e-05	0.00012006	0.000402094	0.000859587	0.00141419	0.00191727	0.00219729	0.0021331	0.00172414	0.00111873	0.000573644	0.000351858	0.000603166	0.00128979	0.00220057	0.00304987
0.660714	0.660714	0.00578334	0.00330778	0.00153047	0.000768637	0.00093595	0.00161024	0.0022585	0.00249491	0.00223448	0.00167261	0.00112547	0.000841653	0.000897149	0.00121767	0.00168502	0.00223559	0.00287864	0.00362999	0.00442286	0.00507428	0.00534468	0.00506014	0.00422042	0.00302208	0.00177933	0.00078716	0.000203148	7.49811e-06	5.1452e-05	0.000155823	0.000201977	0.000172892	0.000135724	0.000186676	0.000390133	0.000738207	0.00114391	0.00146925	0.00157985	0.00140811	0.000998774	0.000510678	0.000163284	0.000144072	0.000518787	0.00119288	0.00195006	0.00255229
0.669643	0.669643	0.0052143	0.00309862	0.00157864	0.000940867	0.00109845	0.00165945	0.00214276	0.00222024	0.00185331	0.00126016	0.000752019	0.000549538	0.000688476	0.00105487	0.00150225	0.00195643	0.00243467	0.00297599	0.00354598	0.00399709	0.0041231	0.00377763	0.0029788	0.00192881	0.000931054	0.000251549	3.51757e-06	0.000116044	0.000395335	0.000635482	0.000715275	0.000635443	0.000489567	0.000396051	0.000430882	0.000591246	0.00080025	0.000945308	0.000932544	0.0007358	0.0004197	0.000123027	3.39732e-06	0.000163788	0.000596087	0.00117461	0.00170961	0.00203747
0.678571	0.678571	0.00427446	0.00264376	0.00147101	0.00099564	0.00113245	0.00153945	0.00181636	0.00171915	0.00126913	0.000702982	0.000307145	0.000246655	0.000491659	0.000873944	0.00121954	0.00145955	0.00164601	0.00187195	0.00216285	0.00242405	0.00248567	0.00221629	0.00162715	0.000894582	0.000281847	6.44451e-06	0.00013172	0.000543503	0.00101909	0.00134305	0.00140391	0.00122536	0.000927621	0.000651211	0.000487428	0.000446815	0.000471986	0.000480296	0.000412865	0.000268406	0.000108365	3.06705e-05	0.000121641	0.000406894	0.000826891	0.00125492	0.00155487	0.00165225
0.6875	0.6875	0.00321145	0.0020724	0.00125106	0.000930196	0.00102851	0.00126718	0.0013445	0.00111345	0.000656259	0.000215136	2.89692e-05	0.000182843	0.000564101	0.000945994	0.00113667	0.00109249	0.000924276	0.000800409	0.000819422	0.000941367	0.00102283	0.000927975	0.00063707	0.00027801	5.91975e-05	0.000147146	0.000565776	0.00117744	0.00175296	0.00208531	0.00208153	0.00178753	0.00134354	0.000905074	0.000575084	0.000377692	0.000275824	0.000213464	0.000156383	0.000112152	0.000123151	0.000238464	0.000478882	0.000812806	0.00115807	0.00141442	0.00151527	0.0014734
0.696429	0.696429	0.00223626	0.00149971	0.000970794	0.000771642	0.000825201	0.000919796	0.00085548	0.000579662	0.000224164	1.83912e-05	0.000134041	0.000562451	0.00110537	0.0014865	0.001513	0.00118459	0.000683638	0.000257099	6.95892e-05	0.000121045	0.000275768	0.000375322	0.000355527	0.00029041	0.000338222	0.000629398	0.00117102	0.00182723	0.00238403	0.00265558	0.00256887	0.00218378	0.00164729	0.0011169	0.000697955	0.000422457	0.000268732	0.000199954	0.000195627	0.000260623	0.000411799	0.000653718	0.000958911	0.00126525	0.00149551	0.00159386	0.00156397	0.00148759
0.705357	0.705357	0.00146908	0.00100489	0.000687564	0.000578261	0.000601689	0.000607921	0.000488646	0.000269987	0.000114089	0.000219781	0.000681543	0.00139915	0.00210315	0.00248915	0.00238334	0.00183911	0.00110617	0.000492152	0.000201509	0.00024721	0.00048085	0.000711794	0.000833796	0.000880141	0.000980073	0.00125366	0.00171742	0.00225981	0.00269677	0.00286798	0.0027144	0.00229629	0.00175085	0.0012225	0.00080768	0.00053834	0.000401303	0.000371153	0.000432949	0.000583618	0.000816834	0.00110562	0.00139667	0.00162289	0.00173138	0.00171532	0.00163442	0.00160978
0.714286	0.714286	0.000949594	0.000645228	0.000472646	0.00043459	0.000453981	0.000431493	0.000331986	0.000237638	0.000320209	0.000736578	0.00150752	0.00246039	0.00328382	0.00367449	0.00349536	0.00285202	0.00204005	0.00139232	0.00111473	0.00120301	0.00148137	0.00172987	0.00181757	0.001763	0.00169484	0.00174888	0.00197165	0.00228909	0.00255188	0.0026218	0.0024435	0.00206337	0.00159392	0.00115392	0.000821671	0.000622463	0.000546012	0.00057295	0.000689983	0.000886666	0.00114156	0.00141227	0.00164032	0.00177181	0.00178562	0.00171541	0.00165295	0.00172608
0.723214	0.723214	0.000687826	0.000482191	0.000413454	0.000433253	0.000462076	0.000440099	0.000385396	0.000413496	0.000689222	0.0013254	0.00228536	0.00335553	0.00421974	0.00460529	0.00442246	0.00381564	0.00309235	0.00256717	0.00240787	0.00256866	0.00284257	0.00299502	0.00289643	0.00257931	0.00219628	0.00191541	0.0018214	0.00187872	0.00196868	0.00196744	0.00181363	0.00152965	0.00119451	0.000894733	0.000686201	0.000584692	0.000580425	0.000658118	0.000806031	0.00101034	0.00124395	0.00146289	0.00161736	0.00167436	0.00164069	0.00157358	0.00157083	0.00174048
0.732143	0.732143	0.000709638	0.000589194	0.000595921	0.000645277	0.000661617	0.000618568	0.000571391	0.000650825	0.00100462	0.00170731	0.00268818	0.00372796	0.00454099	0.00490769	0.00478652	0.00433881	0.00384686	0.00356717	0.0035999	0.00384676	0.00407793	0.00406594	0.00370838	0.00307294	0.00234767	0.00173424	0.00134947	0.00118702	0.00114947	0.00111987	0.00102578	0.000862928	0.000676099	0.000520413	0.000430954	0.000415507	0.000465717	0.000571087	0.000723169	0.000908952	0.00110267	0.0012667	0.0013652	0.00138446	0.00134845	0.00131962	0.00138141	0.00160762
0.741071	0.741071	0.00105969	0.00102611	0.00106818	0.00108903	0.00103118	0.000902114	0.000783856	0.000809608	0.00110493	0.00171502	0.00255781	0.00343766	0.00412432	0.00446198	0.00444912	0.0042402	0.00406199	0.00408767	0.00433835	0.0046684	0.00484298	0.00466386	0.00407325	0.00318075	0.00220472	0.00136659	0.000798237	0.000507374	0.00040789	0.000385897	0.000359294	0.000302097	0.000231805	0.000179442	0.000165803	0.000195499	0.000264475	0.000368474	0.000503462	0.000659006	0.000813034	0.000935852	0.00100395	0.00101619	0.00100215	0.00101597	0.00111667	0.00134247
0.75	0.75	0.00175696	0.00179044	0.00180136	0.00171044	0.00149705	0.00120652	0.000940621	0.000825617	0.000961575	0.00137136	0.00197689	0.0026228	0.00314418	0.00344692	0.00355606	0.00360033	0.00373558	0.004047	0.00448546	0.00487705	0.00500376	0.00471272	0.00399506	0.00299328	0.00193672	0.00104285	0.00043677	0.000124846	2.52494e-05	2.80219e-05	4.8271e-05	4.88177e-05	3.16835e-05	1.50203e-05	1.44121e-05	3.72964e-05	8.66685e-05	0.000164673	0.000270434	0.000394435	0.000516478	0.000612138	0.000665732	0.000682051	0.000688715	0.00072614	0.000829076	0.00100819
0.758929	0.758929	0.00273273	0.00277514	0.00266996	0.00238435	0.00195044	0.00145322	0.00100701	0.000722598	0.000670742	0.000854361	0.00120456	0.00160868	0.00196247	0.00222183	0.0024245	0.00266467	0.00302975	0.00353245	0.00407829	0.00449157	0.00459045	0.00427346	0.00357176	0.00264003	0.00169216	0.000916147	0.000410606	0.000169282	0.000111841	0.000136605	0.000165338	0.000162066	0.000126544	7.60086e-05	2.97771e-05	2.96693e-06	6.34539e-06	4.60394e-05	0.000120333	0.000216448	0.000312387	0.000385717	0.00042535	0.000439012	0.000450818	0.000489209	0.000571194	0.000690908
0.767857	0.767857	0.0037981	0.00376626	0.00347011	0.00294187	0.00227208	0.00158031	0.000983704	0.000569253	0.000374423	0.000380925	0.000526074	0.000731235	0.00093818	0.00113667	0.00136682	0.00169071	0.00214475	0.0026982	0.00324339	0.00362827	0.00371868	0.00345976	0.0029048	0.00219605	0.00150746	0.000978105	0.000667987	0.000553121	0.000555408	0.000586666	0.000583925	0.000523232	0.000413485	0.000280937	0.000155103	6.06583e-05	1.3725e-05	1.92731e-05	6.90311e-05	0.000142448	0.000213202	0.000260136	0.0002773	0.000276927	0.000282652	0.000316092	0.000383883	0.000471921
0.776786	0.776786	0.00467612	0.00449707	0.00397904	0.00322099	0.00236336	0.00154718	0.000880918	0.000421728	0.000172296	9.17788e-05	0.000117301	0.000190491	0.000280771	0.000395892	0.000573203	0.0008531	0.00124594	0.00170964	0.00215232	0.00246252	0.00255474	0.00240805	0.00207791	0.00167431	0.00131667	0.00108744	0.00100572	0.0010306	0.00108848	0.00110812	0.00104696	0.000899965	0.000692741	0.000466609	0.000263723	0.000116248	3.99811e-05	3.17705e-05	7.11683e-05	0.000127335	0.000170502	0.000184097	0.000171671	0.000154387	0.00015962	0.000206335	0.000294777	0.000405488
0.785714	0.785714	0.00509761	0.00474497	0.00403825	0.00312707	0.0021809	0.00134429	0.000707351	0.000296596	8.40207e-05	8.56569e-06	2.33813e-06	1.42296e-05	2.45531e-05	4.63747e-05	0.000112914	0.00025551	0.000481362	0.000761774	0.00103797	0.00124344	0.00133303	0.00130444	0.00120072	0.00109149	0.00104172	0.00108281	0.00119981	0.0013395	0.0014343	0.00142989	0.00130466	0.00107472	0.000785299	0.000494169	0.000253964	9.8304e-05	3.44999e-05	4.39762e-05	9.03819e-05	0.000133587	0.000145299	0.000120263	7.77839e-05	5.22801e-05	7.69867e-05	0.000168625	0.000320358	0.000505773
0.794643	0.794643	0.00491789	0.00442826	0.00362455	0.00267865	0.00176275	0.00100802	0.000482074	0.00018718	7.54188e-05	7.32694e-05	0.000107554	0.000125938	0.00010749	6.16039e-05	1.67448e-05	3.54958e-06	3.89612e-05	0.000118016	0.000217002	0.000306636	0.000368815	0.000408171	0.000451694	0.000535528	0.000684831	0.000896589	0.00113431	0.00133792	0.00144497	0.00141409	0.00124104	0.000961137	0.000637838	0.000342294	0.000131269	3.07845e-05	3.04988e-05	9.04206e-05	0.000157686	0.000187639	0.000161463	9.32944e-05	2.36667e-05	1.93556e-06	6.55194e-05	0.000225335	0.000463633	0.000744076
0.803571	0.803571	0.00419062	0.00365044	0.00286948	0.00201107	0.00122669	0.000623669	0.00025008	9.66116e-05	0.000111133	0.000219801	0.00034874	0.000441468	0.00046883	0.000430081	0.000345828	0.000245734	0.000155587	8.86622e-05	4.47444e-05	1.67932e-05	1.40752e-06	6.90247e-06	5.3501e-05	0.000164018	0.000348745	0.000592219	0.000849783	0.00105779	0.00115482	0.0011055	0.000916673	0.000638206	0.000347346	0.000122195	1.45491e-05	3.25844e-05	0.000140073	0.00027239	0.00036309	0.000370633	0.000294738	0.000175855	7.82523e-05	6.41026e-05	0.000169855	0.000394861	0.000706294	0.00105662
0.8125	0.8125	0.00315066	0.00266026	0.00200818	0.00132545	0.000728797	0.000299549	7.47825e-05	4.88577e-05	0.000182193	0.000414236	0.000678157	0.000914905	0.00108409	0.00116916	0.00117551	0.00112218	0.00103057	0.0009151	0.000780439	0.000626514	0.000458519	0.000295418	0.000170386	0.000120378	0.000168287	0.000306421	0.000491188	0.000654446	0.000728829	0.000676687	0.000509121	0.000285209	9.02333e-05	1.48779e-06	5.62419e-05	0.000235824	0.000472846	0.000678615	0.000779172	0.00074497	0.000602115	0.000421098	0.000288422	0.000273526	0.0004049	0.000664737	0.00100287	0.00136225
0.821429	0.821429	0.00210768	0.00174106	0.00127643	0.000801374	0.000394734	0.000116329	2.39076e-06	6.41939e-05	0.000288421	0.000639705	0.00106664	0.00151149	0.00192161	0.00225861	0.00250158	0.00264308	0.00268062	0.00260936	0.00242167	0.00211542	0.00170711	0.00124127	0.000787715	0.000423532	0.000205494	0.000145507	0.000202639	0.00029853	0.000351483	0.000314226	0.000197096	6.44493e-05	4.77086e-06	8.78749e-05	0.000329161	0.000677774	0.0010344	0.00129079	0.00137352	0.00127317	0.00104693	0.000794767	0.000620115	0.000592064	0.000724299	0.000978141	0.00128643	0.00158636
0.830357	0.830357	0.00130649	0.00108724	0.000809687	0.00051919	0.000261782	8.27131e-05	2.49808e-05	0.000124635	0.000402673	0.000856769	0.00145752	0.00215221	0.00287506	0.00355941	0.00414616	0.00458549	0.00483398	0.00485298	0.00461436	0.00411471	0.00339195	0.00253316	0.00166379	0.000916561	0.00039009	0.000115276	4.69024e-05	8.72663e-05	0.000132886	0.00012291	6.57138e-05	3.02945e-05	0.000106403	0.000353046	0.000760801	0.00124651	0.00168304	0.00195014	0.00198312	0.00179807	0.00148359	0.00116424	0.000952441	0.000909057	0.00102788	0.00124822	0.0014882	0.00168325
0.839286	0.839286	0.000833574	0.000737604	0.000602476	0.000440245	0.00027226	0.000134661	7.99987e-05	0.000170609	0.000463579	0.000992276	0.00175211	0.00269668	0.00374537	0.00479791	0.00574896	0.00649779	0.00695372	0.00704274	0.00672061	0.00599227	0.00492941	0.00367283	0.00240976	0.00132727	0.000557314	0.000136786	3.03218e-06	2.96266e-05	8.76645e-05	0.000104123	8.93247e-05	0.000120554	0.000290887	0.000649682	0.00116495	0.00172626	0.00218645	0.00242182	0.00238254	0.00211139	0.00172395	0.00136118	0.00113569	0.0010938	0.00120722	0.00139473	0.00156289	0.00164786
0.848214	0.848214	0.000621812	0.000602571	0.000552075	0.00045956	0.000328532	0.000188125	9.8712e-05	0.000145278	0.000417266	0.000980767	0.00185366	0.00299365	0.00430305	0.00564658	0.00687351	0.00783695	0.00840848	0.00849226	0.00804309	0.00708749	0.00573815	0.00418788	0.00267423	0.00141938	0.000565805	0.000135534	3.4164e-05	0.000101088	0.000184618	0.000207207	0.000189993	0.000226023	0.000417309	0.000808676	0.00135199	0.00191792	0.00234833	0.00252298	0.00240905	0.00207216	0.00164653	0.00127976	0.00107706	0.00106719	0.00120117	0.00138117	0.00150558	0.00151177
0.857143	0.857143	0.000540932	0.000560604	0.000553993	0.000495253	0.000373871	0.000211475	7.20996e-05	5.66721e-05	0.000278851	0.000828892	0.00173938	0.00296679	0.00439555	0.00586098	0.00718025	0.00818055	0.00872036	0.0087066	0.00811233	0.0069945	0.00550232	0.00386272	0.00233549	0.00114556	0.000416311	0.0001339	0.00016298	0.000310878	0.000413036	0.00040027	0.000316412	0.000279417	0.000407313	0.000747307	0.00124322	0.00175573	0.00212313	0.00223178	0.00206295	0.00169692	0.00127585	0.000944872	0.00079745	0.000846023	0.00102632	0.00123005	0.00135099	0.00132667
0.866071	0.866071	0.000504029	0.000552037	0.000579175	0.000548582	0.000437645	0.000259627	7.79389e-05	1.30687e-06	0.000155955	0.000642898	0.00149752	0.0026688	0.00402652	0.00539134	0.0065737	0.00740717	0.00777006	0.0075985	0.00689765	0.0057524	0.00432959	0.00285876	0.00158451	0.000699224	0.000281068	0.000267722	0.000483901	0.000716016	0.000802358	0.000697131	0.000478119	0.000295553	0.000288936	0.00051366	0.000912454	0.00134273	0.00164307	0.00170488	0.00151621	0.00116098	0.0007786	0.000505274	0.000422695	0.000532895	0.000765197	0.00100879	0.00115664	0.00114467
0.875	0.875	0.000512652	0.000601722	0.00067469	0.000686092	0.000603674	0.000433142	0.000234086	0.000114151	0.000197947	0.000580942	0.00128828	0.00225757	0.00335311	0.00440365	0.00524543	0.00575369	0.00585645	0.00553639	0.00483134	0.00383768	0.00271012	0.0016444	0.000834968	0.000415399	0.000405972	0.000697479	0.00108752	0.00135983	0.00137305	0.00111719	0.000710252	0.000336752	0.000158594	0.000241647	0.000531405	0.000885391	0.00114241	0.00119369	0.00102423	0.000710251	0.000379774	0.000157461	0.00011758	0.000261277	0.000522551	0.00079685	0.000980102	0.00100476
0.883929	0.883929	0.000613142	0.00075762	0.00088807	0.000954081	0.000918581	0.000782666	0.000599803	0.000467197	0.000492854	0.000750866	0.00124601	0.00190572	0.00260357	0.00320214	0.00359366	0.00372148	0.00357866	0.0031946	0.0026248	0.00195087	0.00128421	0.000757824	0.000495735	0.000565139	0.000934207	0.00146324	0.00194422	0.00217833	0.00205821	0.00161466	0.00100368	0.000438341	9.79345e-05	5.6805e-05	0.00026378	0.000577038	0.000833218	0.000916698	0.000799761	0.000541651	0.000253781	5.04826e-05	6.02392e-06	0.000131799	0.000377721	0.000653611	0.000861584	0.000928875
0.892857	0.892857	0.000809186	0.00100117	0.00117897	0.00129371	0.00131049	0.00122969	0.00109629	0.000987924	0.000983038	0.00112309	0.00138876	0.00170431	0.0019692	0.00210048	0.00206375	0.00187776	0.00159473	0.00127284	0.00096004	0.000697242	0.00053214	0.000524846	0.000730952	0.00116493	0.00176498	0.00238651	0.00283893	0.00295629	0.00266993	0.00204615	0.00126703	0.000560978	0.000114498	5.23504e-06	0.000184082	0.000509515	0.000813634	0.000968544	0.000926732	0.000724709	0.000455788	0.000227932	0.000123865	0.000175557	0.000358057	0.000601577	0.000816486	0.000923337
0.901786	0.901786	0.00101368	0.00121304	0.00139972	0.00153473	0.0015924	0.00157507	0.00151632	0.00146701	0.00146844	0.00152621	0.00160097	0.00162441	0.00153425	0.00130972	0.000986758	0.000643998	0.000367495	0.00021564	0.000204741	0.000321504	0.000550027	0.000890653	0.0013537	0.00192959	0.00255583	0.00310791	0.00342928	0.00339221	0.00296076	0.00222167	0.00136397	0.000613518	0.000151552	5.31336e-05	0.000270309	0.000662668	0.00105747	0.00131216	0.00135614	0.00120133	0.000924421	0.000632162	0.000423196	0.000357589	0.000441196	0.000627623	0.000836142	0.000979729
0.910714	0.910714	0.00109359	0.00123831	0.0013786	0.00149262	0.00156797	0.00160897	0.00163483	0.00166667	0.00170921	0.00173823	0.00170468	0.00155748	0.0012754	0.000889976	0.000483938	0.000162519	1.11105e-05	6.21591e-05	0.000289645	0.00063318	0.00103544	0.0014683	0.00193051	0.00241898	0.00289429	0.00326687	0.00341897	0.0032558	0.00275992	0.00201861	0.00120671	0.000529845	0.000152887	0.000144345	0.000458563	0.00095932	0.00147143	0.00183851	0.00196711	0.00184577	0.00153781	0.00115367	0.000813061	0.000607879	0.000576359	0.000695343	0.000892386	0.00107294
0.919643	0.919643	0.000983464	0.00101379	0.00105738	0.0011121	0.00117786	0.00125818	0.0013564	0.00146713	0.00156785	0.00161825	0.00157231	0.00140091	0.00111448	0.000771791	0.000465865	0.000290058	0.000299896	0.000490671	0.000803728	0.00115847	0.00149196	0.00178304	0.00204712	0.00230559	0.00255017	0.00272621	0.00274848	0.00254364	0.00209725	0.00147954	0.000834398	0.000334581	0.000121997	0.000258062	0.000702912	0.00132928	0.0019635	0.00243807	0.00263886	0.00253392	0.00217695	0.00168598	0.00120423	0.000855492	0.000708187	0.000759505	0.000943711	0.0011599
0.928571	0.928571	0.000777091	0.000659453	0.000579975	0.000552098	0.000581909	0.00066792	0.000799407	0.000954142	0.00109849	0.00119325	0.00120621	0.00112761	0.000980684	0.000819418	0.000710725	0.000707038	0.000822143	0.00102361	0.00124755	0.00142923	0.00153375	0.00156963	0.00157746	0.00159975	0.00164922	0.00169436	0.00167172	0.00152001	0.00121893	0.000812946	0.000407442	0.000137446	0.000120995	0.00041506	0.000990134	0.00173239	0.00247293	0.00303535	0.00328716	0.00317897	0.0027585	0.00215413	0.00153287	0.00104748	0.000791463	0.000777296	0.000943591	0.0011851
0.9375	0.9375	0.000708661	0.000447505	0.000250004	0.000134679	0.000104498	0.00014968	0.000251166	0.000384211	0.000522555	0.000643716	0.000734812	0.00079676	0.000843989	0.000898027	0.000976302	0.00108084	0.00119297	0.00127826	0.00130089	0.00124132	0.00110836	0.000938462	0.000781243	0.000677375	0.000639297	0.000644498	0.00064554	0.000593384	0.000464519	0.000280386	0.000110156	5.37249e-05	0.000208758	0.000631842	0.00130726	0.00213643	0.00295545	0.0035789	0.0038569	0.00372539	0.00322969	0.00251076	0.00175836	0.00114937	0.000795003	0.000716174	0.000852532	0.00109659
0.946429	0.946429	0.00101152	0.000646429	0.000363005	0.000170921	6.09185e-05	1.44497e-05	1.29712e-05	4.43457e-05	0.000105271	0.000199605	0.000333204	0.000506852	0.000709872	0.000917537	0.00109441	0.00120345	0.00121781	0.00113054	0.000957808	0.000734248	0.000502333	0.000300411	0.000153778	7.10076e-05	4.49643e-05	5.65703e-05	8.01234e-05	9.06377e-05	7.41643e-05	3.99318e-05	2.92402e-05	0.000113382	0.000374755	0.000872731	0.00160581	0.00248826	0.0033574	0.00401591	0.00429655	0.00412371	0.00354478	0.00271606	0.00184861	0.00113711	0.000701338	0.00056197	0.000654954	0.000871723
0.955357	0.955357	0.0017402	0.00133392	0.00101378	0.000767576	0.000568256	0.000391643	0.000229349	9.333e-05	1.13909e-05	1.51569e-05	0.000123967	0.000330241	0.000593045	0.000845061	0.00101311	0.00104536	0.000933125	0.000715868	0.000465198	0.00025454	0.000129252	9.21204e-05	0.000110733	0.000140791	0.000150753	0.000133736	0.00010214	7.26403e-05	5.55903e-05	5.8821e-05	0.000103586	0.000238481	0.00053454	0.00105477	0.0018089	0.00271799	0.00361405	0.00428411	0.00454468	0.00431417	0.00364882	0.00272439	0.0017716	0.000995241	0.00051232	0.000332356	0.00038084	0.000547433
0.964286	0.964286	0.00268472	0.0023096	0.00200922	0.00174175	0.00146268	0.00114838	0.000808206	0.000482478	0.000228591	9.95016e-05	0.00012083	0.000274319	0.000495929	0.000693501	0.000780955	0.000716157	0.000523928	0.000289547	0.000121758	0.000101229	0.00024056	0.00047778	0.000707791	0.000834875	0.000817284	0.000679985	0.000491303	0.000321322	0.000210252	0.0001666	0.000193162	0.000318077	0.00060273	0.00111278	0.00186446	0.00277863	0.0036762	0.00432769	0.00453892	0.00423242	0.00348351	0.00249263	0.00150742	0.000732531	0.000267804	9.78694e-05	0.000128577	0.000244881
0.973214	0.973214	0.00345545	0.00318099	0.00295472	0.00270593	0.00237956	0.0019604	0.00147878	0.000999103	0.000597727	0.00033706	0.000242529	0.00028937	0.000406357	0.000500084	0.000494709	0.000371297	0.00018555	4.9022e-05	7.68237e-05	0.000325194	0.000752388	0.00122742	0.00158611	0.00170659	0.00156372	0.00123321	0.000845368	0.000517985	0.000309422	0.000217868	0.000221649	0.000327523	0.000588309	0.0010719	0.00179784	0.00268293	0.00353642	0.00411835	0.00423652	0.00383316	0.00301525	0.00201209	0.00108197	0.000414515	7.38958e-05	3.11383e-06	7.72554e-05	0.000172172
0.982143	0.982143	0.00370215	0.00358117	0.00346855	0.00327503	0.00294783	0.0024881	0.00194525	0.00139602	0.000918974	0.000572032	0.000376315	0.000309187	0.000310724	0.00030676	0.000244472	0.00012591	1.90432e-05	3.24631e-05	0.000258887	0.000713981	0.00130619	0.001861	0.00219362	0.00219427	0.00187952	0.00138026	0.000873202	0.000496313	0.000297484	0.000243899	0.000280126	0.000391415	0.000625758	0.00105642	0.00170794	0.00249582	0.00322556	0.00366153	0.00363319	0.00312122	0.00227522	0.00135225	0.000607889	0.000195487	0.000120798	0.000266856	0.000467148	0.000585033
0.991071	0.991071	0.00333275	0.00338372	0.00339166	0.00326783	0.00297837	0.00254747	0.00203739	0.001521	0.00106039	0.000696144	0.000443609	0.000292026	0.000207954	0.000148081	8.25977e-05	1.977e-05	1.4225e-05	0.000145195	0.000468226	0.000964728	0.00152274	0.00196958	0.00214713	0.00199125	0.0015691	0.001049	0.00061727	0.000389337	0.000367281	0.000467116	0.000595102	0.000720703	0.000896214	0.00120859	0.00169499	0.00227999	0.0027814	0.00298945	0.00277754	0.0021806	0.00139413	0.000691477	0.0003026	0.000317165	0.000658282	0.00113317	0.00152764	0.00169421
1	1	0.00258829	0.00277758	0.00286331	0.0027819	0.00253596	0.00217712	0.00177166	0.00137169	0.00100607	0.000688499	0.000428901	0.000236192	0.000112009	4.59196e-05	2.21523e-05	3.63762e-05	0.000108185	0.000273241	0.000552606	0.000916993	0.00127438	0.00149952	0.00149679	0.00126131	0.000897207	0.000574193	0.000441983	0.000551821	0.000833676	0.00114488	0.00136064	0.00144876	0.00148007	0.001567	0.00177079	0.00203983	0.00222387	0.00216069	0.00178464	0.00119009	0.000607861	0.000303134	0.000449017	0.00104258	0.00190509	0.00276151	0.00335449	0.00353667
[truncated: 177 more columns]
