# Supplementary material for: Evolving scattering networks for engineering disorder
Source: Nat Comput Sci. 2023 Feb 13;3(2):128–38. doi: 10.1038/s43588-022-00395-x (PMC10766560; doi:10.1038/s43588-022-00395-x)
Supplement: Supplementary file 6 — Plot data for Fig. 2. [file 43588_2022_395_MOESM6_ESM.zip › Data_Set_Fig_2/data_Fig2ef_0500.txt]

kx_data_Fig2ef	ky_data_Fig2ef	SS_k_data_Fig2ef_1	SS_k_data_Fig2ef_2	SS_k_data_Fig2ef_3	SS_k_data_Fig2ef_4	SS_k_data_Fig2ef_5	SS_k_data_Fig2ef_6	SS_k_data_Fig2ef_7	SS_k_data_Fig2ef_8	SS_k_data_Fig2ef_9	SS_k_data_Fig2ef_10	SS_k_data_Fig2ef_11	SS_k_data_Fig2ef_12	SS_k_data_Fig2ef_13	SS_k_data_Fig2ef_14	SS_k_data_Fig2ef_15	SS_k_data_Fig2ef_16	SS_k_data_Fig2ef_17	SS_k_data_Fig2ef_18	SS_k_data_Fig2ef_19	SS_k_data_Fig2ef_20	SS_k_data_Fig2ef_21	SS_k_data_Fig2ef_22	SS_k_data_Fig2ef_23	SS_k_data_Fig2ef_24	SS_k_data_Fig2ef_25	SS_k_data_Fig2ef_26	SS_k_data_Fig2ef_27	SS_k_data_Fig2ef_28	SS_k_data_Fig2ef_29	SS_k_data_Fig2ef_30	SS_k_data_Fig2ef_31	SS_k_data_Fig2ef_32	SS_k_data_Fig2ef_33	SS_k_data_Fig2ef_34	SS_k_data_Fig2ef_35	SS_k_data_Fig2ef_36	SS_k_data_Fig2ef_37	SS_k_data_Fig2ef_38	SS_k_data_Fig2ef_39	SS_k_data_Fig2ef_40	SS_k_data_Fig2ef_41	SS_k_data_Fig2ef_42	SS_k_data_Fig2ef_43	SS_k_data_Fig2ef_44	SS_k_data_Fig2ef_45	SS_k_data_Fig2ef_46	SS_k_data_Fig2ef_47	SS_k_data_Fig2ef_48
-1	-1	0.00481465158084032	0.00425928501538777	0.00329572365559206	0.00219099521985965	0.00119853424211423	0.000480835662061089	9.23346921007449e-05	1.10492029509961e-05	0.000183715375715697	0.000551700183053923	0.00104788515613344	0.00157991264393237	0.00202554942251252	0.00225615843393537	0.00218284392719129	0.00180184681099597	0.00121256446221284	0.000594238539170663	0.000147585660864643	2.41124174441574e-05	0.000271035425571229	0.000812905664834442	0.00147675911546213	0.00205201680945284	0.00236440047437229	0.00233793478018945	0.00202231088687809	0.00157441718560345	0.00119984802767037	0.00107658184763191	0.00129124184148435	0.00181340537193481	0.0025165494840727	0.00323334048802322	0.00381876688321441	0.00419423335076236	0.00435839383838374	0.00436806342388749	0.00430486777259416	0.00424466781109319	0.00423907036984284	0.00430862616732018	0.00444241123758457	0.00460034325410483	0.00471911879800413	0.00472472484625369	0.00455170728376679	0.00416412227016437
-0.991071428571429	-0.991071428571429	0.00340705044228178	0.00315053191727127	0.00261776986476646	0.00194353265809567	0.00126178243225705	0.000675408969241013	0.000254908579755522	5.03877104357435e-05	9.53584552210827e-05	0.000392297600225898	0.000889104722807683	0.00146792347159971	0.00196423068113189	0.0022168250616865	0.00212962721825148	0.00171646653120199	0.00110596154227862	0.000501378629911156	0.000110104245661299	6.96138855165775e-05	0.000397340560738012	0.000982315630851795	0.00162176765094596	0.00209099516385973	0.00222351708635671	0.00197365576966548	0.0014376878449538	0.000823115192892687	0.000375271168793502	0.000288851393940738	0.000639912636036755	0.00136591634616472	0.00229997634337705	0.00324093596592668	0.00402605751646723	0.00457560935065362	0.0048961548058888	0.00505102395431555	0.00511985232979022	0.00516799561580494	0.00523445737506708	0.00533347031401752	0.00545900709032311	0.0055854571167968	0.00566631375452295	0.00563814016241061	0.00543497652311564	0.00501076104234275
-0.982142857142857	-0.982142857142857	0.00244047478033876	0.00252953683028752	0.00242426422312751	0.00213318147563091	0.00168721474297331	0.00114855428871075	0.00061755536476687	0.000221322021222637	7.73920362688147e-05	0.000243817040229909	0.000680724144238768	0.00124794578938524	0.00174731108447008	0.00199542817208222	0.00189626307235968	0.00148166972256577	0.000902310291663384	0.000372954836168764	9.41958600262127e-05	0.000179958386237143	0.000615969601089104	0.00126249491393017	0.00190023301436096	0.00230503551220027	0.002327510600753	0.0019500204990509	0.00129872018617833	0.000602943762851736	0.000114804404189505	1.98846900278848e-05	0.000375659604394518	0.00110288634480142	0.00203079784021457	0.00297180216402257	0.00378915474767401	0.00442837695965579	0.00490524988126142	0.00526659770944707	0.00555122014758936	0.00577204613299429	0.00592289860664957	0.0059967931707359	0.00599787592229148	0.00593748617612718	0.00581888860451163	0.00562439974364486	0.00531692566171732	0.00485755776234076
-0.973214285714286	-0.973214285714286	0.0022013295008737	0.00263455633018772	0.00289054196091503	0.00287201722148123	0.0025355080821588	0.00192806322926125	0.00119403878847394	0.000538109407400495	0.000152940271200493	0.000141305658231831	0.000469642304923236	0.000977557366711516	0.00144164297882165	0.00166607894419125	0.00156053595101163	0.00117319032801651	0.000667986736398326	0.000258911985129473	0.0001290880751737	0.000364446996122844	0.000923102492943495	0.00164818011272669	0.00231878547014895	0.00272326986149837	0.00273191248868876	0.00234427627148799	0.00169241435213224	0.000995740374162698	0.00048293990605959	0.000312121926389537	0.000523106725104225	0.00104157268832166	0.0017295624478637	0.00245390777616652	0.00313668276860535	0.00376443019420338	0.00435810632723737	0.00492814741979553	0.00544532024793305	0.00584508001980161	0.00606021845801119	0.0060587283036985	0.00586199548653806	0.00553259309032518	0.00514075582322951	0.00473096190058861	0.00430787577288616	0.00384721349132203
-0.964285714285714	-0.964285714285714	0.00251284808961395	0.0032472217471624	0.00377798738871214	0.00392638338403847	0.00360077450239407	0.00285136836447008	0.00187149314608026	0.00093602999061753	0.000299202629898174	9.65024751455113e-05	0.000295809878996429	0.000719874863322535	0.00112841075173092	0.00132110969079927	0.00121620040557211	0.000874202479241093	0.000463311542202547	0.000186944360456446	0.000205053768058785	0.00057731065807644	0.0012438283409211	0.00204530436016305	0.00277381669614003	0.0032385988460672	0.00332710396208753	0.00304129864433465	0.00249488703467486	0.0018702653782296	0.00135100571459306	0.00105837930936439	0.00102034565842684	0.0011860295783889	0.00147484814665594	0.00183052406030327	0.00224810337964715	0.00275902909122764	0.00338557354148151	0.00409537642351437	0.00478717946946042	0.00531974318616071	0.0055693668816506	0.00548401981505754	0.00510433174587902	0.00454144028392122	0.00392604959626773	0.00335714240731291	0.00287527801767999	0.00246846646289946
-0.955357142857143	-0.955357142857143	0.00289642905735916	0.0038570708925558	0.00458819280582942	0.00484963018730014	0.004515187971439	0.0036401850090076	0.00245720503520768	0.00129483683908369	0.00045281120829969	8.98162878734505e-05	0.000174490821315539	0.000518827427917613	0.000873681989073015	0.00103919239638874	0.000941226301447035	0.000646414108452703	0.000318960260067395	0.000145877587883581	0.000264139224348054	0.000714744951821346	0.00143338882689628	0.00227411335015275	0.00305492028279751	0.00361147849183779	0.00384410782214265	0.00374378982743387	0.00338744392304045	0.00290291333191525	0.00241753130330883	0.00201369571540638	0.00171316391282436	0.00149708764714218	0.00134809362074448	0.00128642342709997	0.00137433326666676	0.00168193189602287	0.00223261583192461	0.00296158616883915	0.00371615263452891	0.00430359533500641	0.00456483955088965	0.00443683326069041	0.00397253169141873	0.00331076294111402	0.00261457598904613	0.00201060596672983	0.00155677344847565	0.00124655338321507
-0.946428571428571	-0.946428571428571	0.00289965243916178	0.00398329244089351	0.00485582210622459	0.00522977113733041	0.00494374037802816	0.00404311819353354	0.00277598193636745	0.00150067487182511	0.000545951062975258	8.83244752820382e-05	0.0001014640408382	0.000395273854934225	0.000718711951554667	0.000873577859108537	0.000788452993519049	0.000527924263968758	0.000245291565839684	0.000109392893098531	0.000239405794462789	0.00066906703980615	0.00134450480946649	0.00214761041761534	0.00293282676023777	0.00356638281549537	0.00395881010350288	0.00408255154495862	0.0039688694055184	0.0036846954468659	0.00329947429363426	0.00285891424919143	0.00238064064663489	0.00187458981799868	0.00137461402478634	0.000957793617180017	0.000732466011280128	0.000794208432001313	0.00117058864332227	0.00178653777808395	0.00247442092784843	0.00302959854388509	0.00328690406473377	0.00318125377477382	0.00276393574936814	0.00216985873819248	0.00155595064312433	0.0010427863808496	0.000684939327375627	0.00047643138893734
-0.9375	-0.9375	0.00238183083328759	0.00345178491950242	0.00439781644946919	0.00489757797033106	0.00474607257187675	0.00395369351584796	0.00275198941776087	0.00150117656992337	0.00054318455054403	7.03460992115408e-05	6.89969326964794e-05	0.00035681928802478	0.000686256614023695	0.000858694812252812	0.000797458087613524	0.000555819492243908	0.000270536512383907	9.31782340664538e-05	0.000132528846432478	0.000426563456201427	0.000944172810082936	0.00160552499370235	0.0023086233381071	0.00295406151250808	0.00346414483775952	0.00379376954004199	0.00393062965104236	0.00388479724995914	0.00367306148709426	0.00330801619241279	0.00280079582740163	0.0021779715030286	0.00150173830083522	0.000876208662765169	0.000427457137749695	0.000259918747689865	0.000408265959338742	0.000810994285546112	0.00132365786862374	0.00176961746563288	0.00200577503723503	0.00197232199177195	0.00170419105750198	0.00130243307095336	0.000883899862042476	0.000535982244139596	0.000296115312072218	0.000159171675260015
-0.928571428571428	-0.928571428571428	0.00158808756890551	0.00247000892023349	0.00338155348688278	0.00398270559039973	0.00401866237876951	0.00344005883793172	0.00242950066229479	0.00132111623189301	0.000454759165610412	3.75126685708573e-05	7.66049593429377e-05	0.000407072211917166	0.000789082379794078	0.00102014513383176	0.00100953725321154	0.000790123019594826	0.000477257184257689	0.000206340855831789	8.13651595477605e-05	0.00015145835958813	0.000413764088500851	0.000830015637830073	0.00134416303310789	0.00189493529508067	0.00242338345427384	0.00287739700945204	0.0032139602052232	0.00339902146581178	0.00340628247767223	0.00321850264631567	0.00283472077069711	0.00228245452357736	0.00162772402290274	0.000972696252185114	0.0004347501401018	0.000110953057520097	4.24278030446887e-05	0.000196599881460998	0.000478325603047615	0.000766560763127968	0.000959778178064803	0.00100892011736509	0.000923996101566733	0.000754995647242762	0.000560781900809192	0.000383656554784217	0.000240889482682137	0.000132698756691662
-0.919642857142857	-0.919642857142857	0.000981943899393748	0.00147650317609267	0.00219648796852277	0.00280945958497979	0.00301429800153637	0.00268614815486557	0.00193276957014718	0.0010374324653416	0.000322908600825074	8.46741565154985e-06	0.000128654726938408	0.000544452358271232	0.00102833227814906	0.00137200283356735	0.00146401248798133	0.00130944635269475	0.000997608845863719	0.000646463028419656	0.000355197929695789	0.000182369505250997	0.00014856519725738	0.00025082258201135	0.000475372759574547	0.000802287036479966	0.00120348978592593	0.00163941662868266	0.00205877159963525	0.00240297362361258	0.00261470152836554	0.00264914318104211	0.00248604315272384	0.00213943728983857	0.00166066553872699	0.00113072366707814	0.000641500770651839	0.000270926143708793	6.13483227255267e-05	1.03588120251339e-05	7.79692345220859e-05	0.000206184329598318	0.000341156836698341	0.000447791891028343	0.000511969218928344	0.000533013282613287	0.000513976517631867	0.000456892099311762	0.000365208919840721	0.000249834083516279
-0.910714285714286	-0.910714285714286	0.000952363523149412	0.000875945835479427	0.00122902838675981	0.00171679656088414	0.00200643545706759	0.00189510629032476	0.00140078137743558	0.000737054798078223	0.000195342214599919	2.01289614230848e-06	0.000222472366288873	0.000751366855202451	0.00138008411032335	0.00189683407361894	0.00216742799126489	0.00216494996102708	0.00194811951288323	0.00161254194220608	0.0012453010258108	0.000902640688491826	0.000612709635277994	0.000391653930631906	0.000257776001923562	0.000234087404119797	0.000338916784651387	0.000571531990378394	0.000901939198207033	0.00127135219744004	0.00160452329379691	0.00182982292071545	0.00189965411038238	0.00180355166041829	0.00156917833579509	0.00125131433944244	0.000913799884210594	0.000611951097667837	0.000381890616323841	0.000239076232634902	0.000183435821674578	0.000205768036648894	0.000290971790517483	0.000417383648830387	0.000555339854067926	0.000669303031391017	0.000725599544305727	0.000703562195804081	0.00060461818579393	0.000453927421661299
-0.901785714285714	-0.901785714285714	0.00157640444948142	0.000824035313979368	0.000680225043082225	0.000913842689720118	0.0011818817909518	0.00121407925628026	0.000936846258693552	0.000483908793720495	0.000103615331440349	2.24910625415546e-05	0.000337434767855121	0.000983624832966479	0.00178054350872105	0.00252044862637834	0.00305020851415443	0.00331076928346233	0.00332664316957325	0.00316360804762853	0.00288395140422871	0.00252270213224872	0.002091914100204	0.00160343391913576	0.00109192115882833	0.000622045675645324	0.000274092922792907	0.000114652773986752	0.00016736780162495	0.000399030384106893	0.000728770512021917	0.00105662284417944	0.0012983161898629	0.0014106003872886	0.00139704622115359	0.00129475514730297	0.00115178739189202	0.00100812984369138	0.000888415855073194	0.000805837768746372	0.000769657597684501	0.000787861492861324	0.000861896982956395	0.000977870900128566	0.00110258308707337	0.00119039466195637	0.0011997938408037	0.00111157774305407	0.000938608977687045	0.000721486022290644
-0.892857142857143	-0.892857142857143	0.002571950928405	0.00117716170538152	0.000517473176395115	0.000437954754656388	0.000607499031995683	0.000709598450723275	0.000591215501503973	0.000307002967385503	5.55007956136564e-05	5.59572072952401e-05	0.000434495094199794	0.00117179159098719	0.00212566327740019	0.00310383135488615	0.00394303651291747	0.00455624551348963	0.0049326919022893	0.00510178673678648	0.00508839799764703	0.00488723461660729	0.00447007311444623	0.00381963386855717	0.00296839478048643	0.00201722886677665	0.00111909093164159	0.000431743022777432	6.0842102100032e-05	2.1146193516238e-05	0.000235242326387958	0.000570285219832172	0.000894086660418899	0.00112314114258856	0.00124144813758136	0.00128610182270967	0.0013131544152997	0.00136511922689002	0.00145611852569446	0.00157697221131142	0.00171008101805862	0.00184053265508173	0.00195636545524713	0.00204141779114958	0.00207055926076008	0.00201493822951343	0.00185636686152725	0.00160185402240383	0.00128775307975812	0.000969145379988291
-0.883928571428571	-0.883928571428571	0.00345464237124478	0.00161221171308924	0.000558079542719612	0.000207974267862383	0.000261199727761592	0.000384119162518825	0.000369478455300991	0.00020538179173314	4.00331378395085e-05	7.81160222198205e-05	0.000469102154741718	0.00124009967805213	0.0022954940097255	0.00347059655902172	0.00460352862715133	0.00558706253667896	0.00637827212033725	0.00696891387818573	0.00734079902540991	0.00743776380655823	0.00717567324639727	0.00648924360002929	0.00539113153651044	0.0040077893386141	0.00256535263962971	0.001324036714932	0.000488022948954397	0.000133421200233153	0.000189815353739247	0.000484143165211412	0.000823892045067037	0.00107767484466727	0.00121550505765516	0.00129509700230336	0.00140950693975582	0.0016287217964539	0.00196503505596225	0.00237360867707434	0.00277866079160683	0.00310495408301333	0.00329798133914223	0.00332878048100744	0.00319031998539782	0.0028946533728834	0.00247402373959086	0.00198145949091259	0.00148410773758061	0.00104744022664343
-0.875	-0.875	0.00379644349980836	0.00182468547687789	0.000608070816259445	0.000113136705404477	8.43499969803412e-05	0.000205293652238776	0.00024950578596172	0.000160205857482341	3.95138935934385e-05	6.96382481284781e-05	0.000412952086853985	0.0011380757527712	0.00219943192817184	0.00346952812900714	0.00479916960132853	0.00607063894527922	0.00721634809316588	0.00819687186944467	0.00895717405787563	0.00939492397011737	0.00937040640599337	0.00876388325639778	0.00755525154150492	0.00588070490780028	0.00402598469401792	0.00234613027733744	0.00114202827557888	0.000551270249499029	0.000507628423170564	0.000789844586207729	0.00113457978797657	0.00135615304069211	0.00141504750243244	0.00140734059505045	0.00148974569977506	0.00178548042256156	0.0023193120546139	0.00300775884960083	0.00369867026653385	0.00423218197241895	0.00449233058789585	0.00443204915894322	0.00407184465780639	0.00348295999713487	0.00276584191252861	0.00202894096017254	0.00136848418878027	0.000850422839953013
-0.866071428571429	-0.866071428571429	0.00343692257874245	0.00168372247036524	0.000565438686095038	7.57904305122066e-05	1.769112875936e-05	0.000127401919389212	0.000196970529435525	0.000148922906301363	4.4204215777301e-05	3.26474538450774e-05	0.000274853420203388	0.000870776562699881	0.00182331546820261	0.00304776245999714	0.00441624109254025	0.00580933648704518	0.00714412880883353	0.00836255373915571	0.00939038412158245	0.0101002031155897	0.010315510741955	0.00987136293633005	0.0087096942439245	0.00695713578597089	0.00493127091095313	0.0030538046480387	0.0017002663286163	0.00105597680247557	0.00105150050268086	0.00141280103475976	0.00180195689514773	0.00197716672830677	0.00189262796350932	0.00169346192285526	0.00161722224158202	0.00185944751846578	0.00247232694238831	0.0033404689893074	0.00423421341184164	0.00490460162128993	0.00517237449342152	0.00497679966832298	0.00437566782265895	0.00350935832216915	0.0025504360530037	0.0016569706070485	0.000939788413565435	0.000447390605644954
-0.857142857142857	-0.857142857142857	0.00254041838537518	0.00126740846559185	0.000439857621816681	6.31145307445911e-05	1.16230802933506e-05	0.000104013196809537	0.00018091030569987	0.000161740627753945	6.6932410806239e-05	1.9129944661691e-06	0.000109798793170796	0.000510648899733208	0.00125242013960476	0.00229572955194981	0.00353848356900981	0.00486378224852129	0.00617923117623099	0.00742043059112015	0.0085165631866983	0.00934691444993713	0.00973171772687375	0.00948473886655872	0.0085142747879513	0.00691858033496018	0.00501010608918491	0.00323345815691072	0.00200085662936467	0.00152167446051638	0.00171537516600372	0.00225848001026433	0.00274602848563042	0.0028863384909813	0.00263044417611688	0.00217403971338408	0.0018382641159082	0.00189696123579657	0.00243937220108821	0.00333077855646693	0.00427871037600439	0.00496129337858064	0.00515258022399993	0.00479283898635282	0.00398604217184526	0.00294080150052196	0.00188903134461585	0.00101550522320465	0.000418212023981054	0.000103830381528636
-0.848214285714286	-0.848214285714286	0.00148801141137959	0.000782435076789177	0.000302649094536262	6.50400373146061e-05	2.60220250863976e-05	0.00010159057659661	0.000192648648919021	0.00021847082128723	0.000152575266757671	4.43557376615502e-05	8.67358543242513e-06	0.000180176415952707	0.00065188469421152	0.00143175659385486	0.00244321745669954	0.00356803336808462	0.0047005822987828	0.0057737434924038	0.00673759710297069	0.00751032436996079	0.0079485498518335	0.00787851598299186	0.00718902517883278	0.0059370375282448	0.00439278605384519	0.0029748979009245	0.00208803978809744	0.00193930104947483	0.00243333175570544	0.00321121114541175	0.00382152580049873	0.00393833087496657	0.00351332928071931	0.00278501749070231	0.00214478489894826	0.00193437456236678	0.00227978985027221	0.00304010398496939	0.00388513117414583	0.0044516767590825	0.0044973176592429	0.00398396216503283	0.00306659100041861	0.00200876837996024	0.00107313871552088	0.00043461221100013	0.000143646794699819	0.000141182962746906
-0.839285714285714	-0.839285714285714	0.00068168140334246	0.000435402425331159	0.000218914934249864	7.25007702473175e-05	3.65439580236457e-05	0.000117068790957888	0.000262129889453297	0.000376233849289971	0.000373966749099475	0.000242349520327197	6.85771789135894e-05	8.02537361943356e-06	0.000206383465553492	0.00072250241574571	0.00150049206701172	0.00240731034494614	0.00330722278720831	0.00411933913772995	0.0048184404068252	0.00538388696103891	0.00574448263060111	0.00577559310765282	0.00536891320148277	0.0045377943662746	0.00348292593686802	0.00255518784643101	0.00211235483442743	0.0023377611349205	0.00312460215757425	0.00410231797478343	0.00480412067578235	0.00489273339846127	0.00432479901740061	0.00336606443423403	0.00245091144359613	0.00196331045147508	0.00205445129613544	0.00258630281077599	0.00321901027678626	0.00358592747204369	0.00346289965034429	0.00285302446632597	0.00195964445682569	0.00107683871081559	0.000459311875367887	0.000231177401746062	0.000364253565578974	0.00072041460851348
-0.830357142857143	-0.830357142857143	0.000371127617854148	0.000335160717796146	0.000209599642212309	7.63443047922905e-05	4.76622569501843e-05	0.000188073942436633	0.000456632222319435	0.000715340016999082	0.000807697076790219	0.000662178586936153	0.000353352163317011	7.61821017291893e-05	4.40083028612286e-05	0.000371434515812972	0.00101470489589836	0.00180498169070217	0.00254877778321715	0.00312660838734974	0.00352589251489852	0.00379389547004061	0.00395570149507327	0.00396799450420358	0.00375206133264838	0.00328722113053511	0.00269333131269362	0.00222785940436036	0.00217556705417368	0.00268403668592575	0.00364500199830481	0.00470523844642133	0.00541790609401413	0.00545985180683466	0.00479624345888455	0.00369968712119016	0.00261189121059987	0.00192350629824177	0.00179055447515603	0.00208090342587506	0.0024693466678163	0.00262036856679736	0.00235778072470598	0.00173778641186676	0.00100072060806166	0.000440362697208101	0.000264553442621105	0.000513666893332111	0.00106514773846927	0.00170744656065426
-0.821428571428571	-0.821428571428571	0.000582170284230502	0.00046976061827085	0.000257461643314746	8.08529108938674e-05	9.68646501097534e-05	0.000379575356665335	0.000850747739205076	0.00129970338317092	0.00149357836835914	0.00131798790552781	0.000861151844473772	0.00038319699621228	0.000181633707336264	0.000430121792717662	0.00108656245033469	0.00192421688345631	0.00266265257971938	0.00311427371663401	0.00325722921247201	0.00319902105620387	0.00306983211188166	0.00292898075953106	0.00275197882349664	0.00250175353828619	0.00222179184907994	0.00206888685487387	0.0022444218903141	0.00285795808351686	0.00381297953824978	0.00480118084494695	0.00542777744868565	0.0054063316813303	0.00471242798747188	0.00360424973637255	0.00249419835330745	0.00174220788640147	0.00148548323348086	0.00159558284093726	0.00177869738234894	0.00175500672548948	0.00141439157301868	0.000867179650505367	0.000372551608930737	0.000193948735090246	0.000463579622176127	0.0011235985703818	0.00196395999274907	0.00272609162657057
-0.8125	-0.8125	0.00115838041637618	0.000749212344790909	0.000337069313760862	0.000110925391404827	0.000235914549711441	0.000743736413338903	0.00147501545423545	0.00212642168990493	0.00239524531997606	0.00214836531389883	0.00151568508096445	0.000843202487658207	0.000521221639343829	0.000780154607009825	0.00156996690837306	0.00259195574870455	0.00346127142847297	0.00390210070640049	0.00386310066697842	0.00349637868777859	0.00303114883250835	0.00263502904422318	0.0023525912506156	0.0021479901920722	0.00200205211416848	0.00197769631338082	0.00219535288969063	0.00273095622525871	0.00351185254116427	0.0042952273344193	0.00476156460659272	0.00467711562908328	0.00402797434130043	0.00303980257137512	0.00206529089798688	0.00140246020067025	0.00114912968343385	0.00117616173650892	0.00122993066426615	0.00109855304226248	0.000742658162780946	0.000317604782802607	8.07348839408037e-05	0.000242654555849031	0.000848219034720814	0.0017494550957834	0.00267745875777336	0.0033674143042664
-0.803571428571429	-0.803571428571429	0.00186852402055544	0.00107115612673248	0.00043803342737676	0.000199165206424216	0.000493412244164977	0.00127203337738831	0.00227090456414789	0.00309351402635449	0.00338587367941946	0.00302100427003072	0.00218817904010395	0.00132296307966227	0.000900651402209708	0.00119767514531757	0.00215061294322161	0.00339111924044232	0.00443574003326387	0.00492223709381049	0.00476228370732252	0.00413653170205257	0.00335496602962047	0.00268113894659169	0.0022272350654979	0.00196750044044814	0.00183416177192676	0.00180965300509266	0.00194322811934487	0.00228452273556185	0.00279294376605494	0.00330223211628512	0.00358031292914941	0.00345433536692957	0.0029198788552534	0.00215808680904526	0.00144253252910126	0.00098983723810504	0.000845889170030613	0.000877814539735861	0.000875150442896681	0.000695529953424791	0.000363902139196709	6.50514384909999e-05	3.56863695879519e-05	0.000422293055571395	0.00118850179384627	0.00212315490741068	0.00294035102524163	0.00341238791212272
-0.794642857142857	-0.794642857142857	0.00251205272855213	0.00136655695222707	0.000564711266156822	0.000359297339888762	0.000841945073654543	0.00187160852375015	0.0030845405016018	0.00401191400907115	0.00427459075920049	0.00376891210865089	0.00274190674374172	0.00169878753726656	0.00117262622090939	0.00146700435369816	0.00250617799181887	0.00387418593794611	0.00502180858642362	0.00552822476746023	0.0052779187996852	0.00446807416145847	0.00346234866966839	0.00259088174815786	0.00201380630842161	0.00171094478643074	0.00157426361230898	0.00151983194661779	0.00153860017086755	0.00166208074001232	0.00188579868795807	0.00212239729187999	0.00222935126421152	0.0020958904951855	0.00172549257827941	0.00124957148176142	0.000855267821136554	0.000671614710318521	0.000690079975466404	0.000774834685835727	0.000758811427126832	0.000563892002985612	0.000266239301157941	6.2240288118482e-05	0.000153808674215724	0.000622750600599084	0.00137051879403988	0.00215921620001016	0.00272891695373223	0.00292308213296032
-0.785714285714286	-0.785714285714286	0.00297505640558936	0.00160764579244862	0.00071840642594833	0.000566604582351375	0.00119538545300196	0.00238812854064203	0.00371310533563489	0.00466561251259907	0.00486817116234847	0.0042449651222472	0.00307880844022917	0.00190387023449174	0.00126910907294401	0.00148187662635366	0.00246172026988099	0.00378254340667643	0.0048821074112672	0.00532772277446824	0.0049993251521635	0.00410242693871152	0.00302195252800729	0.00211365507655771	0.00155255223489213	0.00130879562747381	0.0012369177058787	0.00120021730477285	0.00114607086861311	0.00109682303591047	0.00108541729374084	0.00109927723978724	0.00107955942119551	0.000972757727882334	0.000787678918893851	0.000605940156913546	0.000530819361746913	0.000608938592539376	0.000784033286009403	0.000922653028385128	0.000901133840534889	0.00069745064754904	0.000423604614783947	0.00027085146479321	0.000397259275277412	0.000826498502989505	0.0014219786595025	0.00195440394232711	0.00222333005127881	0.00216091211075169
-0.776785714285714	-0.776785714285714	0.00322821148045185	0.00178825530598764	0.000880801894428361	0.000762290173268158	0.00144353050805692	0.00266918250847303	0.00398606489822677	0.00489488629416802	0.00504135758781108	0.00437044798610544	0.00316627607780867	0.00194218792381804	0.00121733780026439	0.00128036593919432	0.0020574046096052	0.00315420768716522	0.00405234307355742	0.00435706814552372	0.00396828687971359	0.0030920705847408	0.00210109442607622	0.00133344834061618	0.000943429252454025	0.000874757225300653	0.000947763506633715	0.000988752315707812	0.000918877513274398	0.00076137940194944	0.000585992958900983	0.000445706243429422	0.000352779322408906	0.000300452694830518	0.000298082040981347	0.000379818802108657	0.000573862488450013	0.000857329894679983	0.00113951014010282	0.001298457114052	0.00125496708610008	0.00103486067365601	0.000771427978761753	0.000636908123090865	0.000740527440998231	0.00105696682495841	0.00143358770026173	0.00167608266633832	0.00166193042431134	0.00141220689687155
-0.767857142857143	-0.767857142857143	0.00328980107131804	0.00189967271069303	0.0010129799979117	0.000880784425472309	0.00150550118350404	0.00263471646755706	0.00383945029698681	0.0046609770391239	0.00478176380743522	0.00415531244955836	0.00303328400849721	0.00186487788580453	0.00110240596233377	0.000999084116539597	0.001497836978402	0.00226948368621787	0.00288243620052789	0.00301568891583308	0.00260399339807607	0.00184351760262209	0.00106525059285612	0.000554963031984484	0.00042089751367897	0.000573182012045802	0.000808840039440177	0.000938208346524555	0.000876203515080556	0.000656808860481298	0.000382784354631821	0.000157930329287561	4.64742149783308e-05	7.22541282872255e-05	0.000237450834819874	0.000531573736436525	0.00091981514533991	0.00132709865930733	0.00164530178865974	0.00177529592843337	0.00168441687510736	0.00143921986411502	0.0011820905569935	0.00105580054826972	0.00111847131061638	0.00130421432171491	0.00145992014822499	0.0014404394031584	0.0012043979932272	0.000848874244911976
-0.758928571428571	-0.758928571428571	0.00318646864560781	0.00192026781445888	0.00107042617137025	0.000882369057559829	0.00136974242307108	0.00231422655270509	0.00334255606210958	0.0040584561783075	0.00418761637778622	0.00368271424737666	0.00274228247928459	0.00172708571526855	0.00100307576054544	0.000779639973807546	0.00102123981297463	0.00147844866077543	0.00182376542431045	0.00182111018222073	0.00143922288963577	0.000851045709778265	0.000325783882203971	7.9403746881594e-05	0.000167980850973346	0.000477262377702602	0.000802683247482764	0.000964472199745137	0.000891126698834695	0.000633544124885845	0.000317997940963348	7.78539423758902e-05	4.22762184525904e-06	0.000131222427546343	0.000444462292191424	0.000892434552574771	0.00139167086985565	0.00183453730282862	0.00211381008045163	0.00216461449659901	0.00200281723175072	0.00172960431500415	0.00148697097816472	0.00138129636815218	0.00141939899841088	0.00150125652112191	0.0014815383502958	0.00126698516974677	0.000888849170584115	0.000500214229688668
-0.75	-0.75	0.00293441080590144	0.0018236613178811	0.00102377308335669	0.000771164370896099	0.00109731450841574	0.00182992510968838	0.00266295513293109	0.00326978943273982	0.0034215316753534	0.00306900739624387	0.00235589868288505	0.00155371305461091	0.000942103525494477	0.000686299985591996	0.00076990135884903	0.00101744174502275	0.00119579446432396	0.00114069666252382	0.00084016342180971	0.00043074570638885	0.000112368052730913	3.32974374300485e-05	0.000211167375448722	0.000531239646130283	0.000816085155411817	0.000921416216373693	0.000803880598672035	0.00053005898877666	0.000233052841829994	4.91577183924732e-05	6.84668080919226e-05	0.000314852261696074	0.000749976845834835	0.00128792221455921	0.00181345797338329	0.00220689290145458	0.00237901517522562	0.0023081980825426	0.00205881673659406	0.00176058429748492	0.00154805370251291	0.00148787748439658	0.0015376150797987	0.0015680701887374	0.00144408181515009	0.00111864161345982	0.000680093098652124	0.000315916563986253
-0.741071428571429	-0.741071428571429	0.00254594607087313	0.00159879830804211	0.000874318792143311	0.000590671656850369	0.00078935308524496	0.00133751347887296	0.00199057720758134	0.00248767238617538	0.00264583073050442	0.00242144199784126	0.00191773402278015	0.00133479070842608	0.000880907160980361	0.000682678818414106	0.000735188197848992	0.000916863220641827	0.0010614890320303	0.00104905925946621	0.00086623036154347	0.000604237181151432	0.000398224417501909	0.000345496654518502	0.000450724022709331	0.000627753142096512	0.000752849614155119	0.000735216460225006	0.000564578909154869	0.000313591451364483	0.000100618387857199	3.76619953155872e-05	0.000189118487329204	0.000553851673686696	0.00106853904302929	0.00162457918343191	0.00209412164319556	0.00236459297964924	0.00237759340780288	0.00215825261626573	0.00181514485083305	0.00149913505737082	0.00133229238050673	0.00134196002946178	0.00144139078194159	0.00147709842235181	0.00132312596164801	0.000968432514128381	0.000540337695733189	0.000241375360407249
-0.732142857142857	-0.732142857142857	0.00205130773375831	0.00127022380453948	0.000658996147837762	0.000404108200639489	0.000540863390775616	0.000959438682698188	0.0014623938869539	0.00184547963260655	0.00197142511127889	0.00181324736695905	0.00145491331539002	0.00105069766516056	0.00075876067263921	0.000675465815426663	0.000798725884865701	0.00103721160224897	0.00126058267657784	0.00136466850536559	0.00131742188787049	0.00116257237628351	0.000982480819353393	0.000844958720766499	0.000766411314477379	0.000711344960770338	0.000624751577014588	0.000474638501282744	0.000278581411873853	0.000100807711619951	2.47244467268515e-05	0.000117584601545328	0.000403503627435695	0.000852299290088437	0.00138342458859397	0.00188213552785546	0.002226949734926	0.0023267645869511	0.00215895364826137	0.00179065133163701	0.00136430837502135	0.00104247632671494	0.000931474873129541	0.0010236552879066	0.00119646203172743	0.00127839367844242	0.00115093842745657	0.000827575046905313	0.000457480632260492	0.000243552773956208
-0.723214285714286	-0.723214285714286	0.00151764721452264	0.00090645161855966	0.000443907037532326	0.000272561354540745	0.000406825058616	0.000745122357469086	0.00112405028873474	0.00138697639958111	0.00144060155307169	0.00128257559779196	0.000994854564296328	0.000707799662713093	0.000548361933448849	0.000591165344632542	0.000831328543341078	0.00119013941273855	0.00155061113494406	0.00180583121143025	0.00189702467051857	0.0018247052271048	0.00163184845034421	0.00137321931811185	0.00109046238640923	0.000805562690036397	0.000531479231115495	0.000287919002956237	0.000109085958336721	3.79638975546264e-05	0.000111323391529005	0.000344112780915721	0.000719520170513297	0.00118602712147009	0.00166076999830261	0.0020407651683263	0.00222564281521124	0.00215172260158759	0.00182693755543047	0.00134644318529812	0.000870203198368382	0.000561169565532846	0.000508516545294724	0.000677725337839315	0.000922626548020323	0.00106234124166589	0.000985311803431151	0.000719702026772345	0.000422927951926588	0.000289261421904775
-0.714285714285714	-0.714285714285714	0.00104753910131455	0.000606981529486388	0.000306092863295439	0.000238507550968332	0.000393059248905936	0.000671727798362391	0.000939542171932689	0.00108129321381488	0.00104310302251866	0.000847338216126074	0.000580203563661948	0.000359029836271396	0.000290675657470633	0.000434373396755237	0.000781306614666514	0.00125804821236584	0.00175216805027238	0.00214926916136859	0.00236633694005008	0.00236943539228636	0.00217267786134269	0.00182446032391148	0.00139071567805384	0.000942057000169134	0.000545626178945402	0.000258536487434536	0.0001206653014998	0.000148269830482559	0.000331994521893073	0.000640678356010409	0.00102786177917524	0.00143592369974247	0.00179647946411624	0.00203266895930249	0.00207240106376525	0.00187585318928276	0.00146711677397891	0.000948421736212967	0.000477222612726088	0.000205264143906555	0.000205282011399759	0.000427146780185508	0.000716258986559946	0.000893435940146936	0.000855953347269337	0.000640030779155861	0.000402211662825761	0.000324293010979482
-0.705357142857143	-0.705357142857143	0.000748457748229976	0.000465994384838447	0.000304434343089496	0.000314206825184692	0.000466679070050978	0.00067433732726936	0.00083293894586893	0.000865037069126503	0.000748274174417924	0.000521302800208869	0.000269109689449509	9.48394963445325e-05	8.72061665546826e-05	0.000292652030879546	0.000700045367290049	0.00124238255447144	0.00181470633923953	0.00230198281715151	0.0026076956536088	0.00267501453522239	0.00249657794884429	0.00211326098758494	0.00160430206984275	0.00107085758169818	0.000614687959002613	0.000315272464385314	0.000211575995163	0.000295733910969714	0.000522163948792993	0.000827808207118771	0.00115237352549332	0.00144746543966377	0.00167200621077933	0.00178302980818645	0.0017366033532498	0.00150699932190903	0.00111610039994001	0.000650824546001582	0.000246713621051562	3.44578587674544e-05	7.30208202100024e-05	0.00030950174344526	0.00059725231867065	0.000771176433487803	0.000741337133375786	0.000548469585767603	0.000342709885761981	0.000292302621067617
-0.696428571428571	-0.696428571428571	0.000681939714917679	0.000524338412917236	0.000447518077840377	0.000473612657839398	0.000573222544015132	0.000682571149548027	0.000733827434730142	0.000684151533101879	0.000532552621139269	0.000320679755123132	0.000119851379784484	9.89643288082842e-06	5.61287057019655e-05	0.000290253160134712	0.000699797258949329	0.00122860506202092	0.00178806051518041	0.00227590790258955	0.00259804486915376	0.00268888593607511	0.00252692145298521	0.00214260464135483	0.00161551049587429	0.00105836224880293	0.000588906626179583	0.000296614216674889	0.000216504260621774	0.00032232231147003	0.000543512027149726	0.000797988001892046	0.00102326861896292	0.00118932094544685	0.00128853303163103	0.00131428390182177	0.00124818020450699	0.00106973338830194	0.000784038062667901	0.000445558554614387	0.000153457040936418	1.07307160856236e-05	6.61691272352516e-05	0.000276054663836655	0.000516533034294665	0.000648033718095598	0.00059765094359908	0.000408308435148821	0.000219161993620403	0.000183129157900484
-0.6875	-0.6875	0.000819598022725684	0.000735577700309135	0.000676074595206223	0.00065297604970998	0.000652676793813573	0.000646022201752879	0.000604690960622164	0.000516021476581238	0.000390519935925643	0.000260349249888972	0.000170543072920158	0.000166416957622227	0.000280885857656281	0.000524775242355986	0.000882093838052054	0.00131081827453824	0.00174847728429799	0.00212135571769875	0.00235660222645378	0.00239701234440145	0.00221733427838795	0.00183813743535687	0.00133028600324836	0.000803146509419084	0.000375160347783025	0.000134981266389131	0.000109563083996856	0.000255890832803108	0.000482873889034376	0.000693694254421272	0.000826430899998142	0.000871027504368755	0.000854995002849023	0.000810219880523155	0.000745503963370215	0.00064482560452536	0.000492004403582371	0.000301609613217065	0.000129009366447976	4.59289963539851e-05	9.36602541940454e-05	0.000245984839981658	0.000412211231961239	0.000486026373981686	0.000413464832034803	0.000235782591259715	7.46037484322102e-05	6.22974972654933e-05
-0.678571428571429	-0.678571428571429	0.00103950795193331	0.000974165710937102	0.000879081810298452	0.000769358540150891	0.000655324713639691	0.000544426999777785	0.000444940470681716	0.000368693294736278	0.000330929999264179	0.000347143809206307	0.000428234393322528	0.000576129696141145	0.000781840486273574	0.00102679364191861	0.00128655020275567	0.00153454842984219	0.00174352750395432	0.00188438636588197	0.00192543255965767	0.00183676647131481	0.00160249360524384	0.00123750075574522	0.000799065826668775	0.000381859923151894	9.13075307329425e-05	2.86030146907001e-06	0.000126204706190341	0.000395270510445797	0.000693577528449726	0.0009050162570146	0.000964236844625269	0.000879377018331295	0.00071532970375737	0.000549319917342456	0.000427177382388151	0.000347040079388652	0.000277909075464086	0.000196350470075815	0.000112422640950484	6.44992299324683e-05	8.64001731244928e-05	0.000172273742221605	0.000268571412425413	0.00030420436522401	0.000241577843901539	0.000112924852930794	1.25082543099952e-05	4.34691114791685e-05
-0.669642857142857	-0.669642857142857	0.00117961405261399	0.00109476994420776	0.000946967694566232	0.000758231302023776	0.000559583447013734	0.000387698102121481	0.000279830264062061	0.000267206163846856	0.000367614492775062	0.000578795755396883	0.000875029677146589	0.00120944535150241	0.00152334688942989	0.00176108228541962	0.00188561701871163	0.00188803962461009	0.0017857843193315	0.00160976211140297	0.00138739917941877	0.00113235308441135	0.00084877971779833	0.00054873930538532	0.000270822176485752	8.37934695023712e-05	6.56878778952845e-05	0.000264101896636994	0.000658418103334133	0.00114875102716629	0.00158465624764883	0.00182435699061961	0.00179563501047357	0.00152568171881757	0.00112308625325959	0.000722062380564364	0.000420499469040148	0.000245755262590763	0.000163673852744987	0.000119085225377132	7.78385015279877e-05	4.29154550145308e-05	3.78962171725854e-05	7.5068294563496e-05	0.00013577512514857	0.000180077706897176	0.000179324447032113	0.000146127983130475	0.000135956632058673	0.000214062330878143
-0.660714285714286	-0.660714285714286	0.00112841524012661	0.00101736443343021	0.000837988138362654	0.000613837303008547	0.00038638801600545	0.000210822492654545	0.000146059390479302	0.00024027688073803	0.000514854695039783	0.000951303131602067	0.00148663983170915	0.00202173513466364	0.00244357373662894	0.00265663468931803	0.00261295090095552	0.00232830616236514	0.00187606908332629	0.00135985993099173	0.000877190217994093	0.000491910152390492	0.000229120692692516	9.31108544896533e-05	9.4015115340685e-05	0.000261897380140486	0.000633766025453653	0.00121701808333183	0.00195131825818503	0.00269731605744721	0.00326872379187648	0.0034994603075486	0.00331442025393944	0.00276603728890176	0.00201476351224504	0.00126157174748874	0.000666920332337439	0.000297246408225091	0.000122929436026012	6.15575298515068e-05	3.59424166690696e-05	1.22034537990034e-05	4.55961471044652e-07	2.65601156104032e-05	0.000100537319623673	0.000205170879543362	0.000310211740023775	0.000397530018652232	0.000475032755600912	0.00056700915089394
-0.651785714285714	-0.651785714285714	0.00089986645772289	0.000786066632163383	0.000615213148916528	0.000404541930237171	0.000198154265759212	6.43460715178772e-05	8.16028160974056e-05	0.000315129645941369	0.000789869836179078	0.00146919040556868	0.00224915319806942	0.00297510515043427	0.00348001470210559	0.00363452750784697	0.0033912033477652	0.00280442269476143	0.00201539157557115	0.0012063756272086	0.000543036290344221	0.000130259525123591	2.4521231816732e-07	0.000134134004256085	0.000499415782733403	0.00107632581791108	0.00185398105261465	0.00279780837575395	0.00381154266086901	0.00472543816301896	0.00533027591187398	0.0054498134261263	0.00501828199854867	0.00412104674627901	0.00297248727523205	0.00183758842339181	0.000934096243318842	0.000362425610989887	9.46083585665225e-05	2.09807896191108e-05	2.33648463591167e-05	3.32928273094573e-05	4.78115223247693e-05	0.00010324981122357	0.000231191436190724	0.000426992919002886	0.000648106354539615	0.000837898397509709	0.000955364977100321	0.000990980082653309
-0.642857142857143	-0.642857142857143	0.000637668679717133	0.000555970418501138	0.000421864474058677	0.00024510308149026	7.57546085286596e-05	6.14893484264467e-07	0.000121539802417973	0.000519783302354475	0.0012170739459899	0.00214822478277422	0.00315916959403745	0.00403734894303482	0.00456961041993622	0.00461026562528025	0.00413438205812612	0.00325366576485627	0.00218544867856277	0.00118480954544954	0.000466797861046704	0.000150926363683835	0.000249461207641623	0.000698883659656012	0.00141168150126189	0.00231603998272558	0.00336038369502767	0.00448345790778655	0.00557489924387985	0.0064607528920516	0.00693590053994689	0.0068369087314808	0.00612097235620731	0.00490689476157197	0.00344992454287139	0.00205604245068996	0.000974015751483105	0.000316173547121898	4.3788509563518e-05	1.87012471101606e-05	8.8969098520997e-05	0.000161742503917171	0.000228349023128535	0.000336304519129316	0.000532559003061857	0.00081512628464399	0.00112084329233899	0.00135316183668353	0.00143078556941568	0.00132850422295372
-0.633928571428571	-0.633928571428571	0.000534514934935947	0.000505854769611776	0.000402110896490423	0.000237020164669754	8.33186269422217e-05	6.03793204711038e-05	0.000298004320890573	0.000885737087167096	0.0018247788007942	0.00300213612487517	0.00420183209554785	0.00515616623843097	0.00562450515386667	0.00547383016740611	0.00473062818569792	0.00358148420262751	0.00231853617843897	0.00124867087970996	0.000601615266225835	0.000473224091482651	0.000824285051387801	0.00152890411294009	0.00244307964347905	0.00345610062919154	0.00449986879340449	0.0055177690813823	0.00642035575451561	0.00706457528128305	0.0072799874006642	0.00693627050675821	0.006018074616521	0.00466333182299298	0.00313674786234844	0.00174373780285796	0.000722876490963976	0.000168060600309145	1.69928471420038e-05	0.000108105626860876	0.000272859849501791	0.000413962898718982	0.000530975198042921	0.000685966343832997	0.000935220234581015	0.00126999174592299	0.00160154969509163	0.00179894338151228	0.00175790569959048	0.00146249942334205
-0.625	-0.625	0.000712128944188785	0.000729013072115348	0.000616657635419867	0.000415287112462211	0.000243583237520514	0.000266902920715877	0.000640011408946544	0.00144208085613567	0.00262746226628482	0.00401350617581323	0.00531599813299447	0.00622626461117042	0.00650721259449988	0.00607525334081692	0.00503659992767384	0.00366105184509099	0.00229967411806264	0.00127559882813148	0.00078919540378107	0.00087349619854439	0.00141413110160264	0.00221942368701558	0.00310438937386531	0.00394838430976141	0.0047025977028352	0.00535215209265849	0.0058629520959237	0.00615141258836254	0.0061008799717999	0.00561960958822744	0.00470803902440263	0.00349387336045156	0.00220844604790582	0.00110933536548542	0.000384748033327044	8.71286438118939e-05	0.000129392018158793	0.000344388092295733	0.000574760571879329	0.000744900748508914	0.000877859812094257	0.00105158694451733	0.00132308963616138	0.00166703793249687	0.00196709493733466	0.00206847665421364	0.00186528764205694	0.00137508267999307
-0.616071428571429	-0.616071428571429	0.00114345622550854	0.00117729473595723	0.00101234612638124	0.000739565081140544	0.000540773456167192	0.000628676796065849	0.00116655779768671	0.0021952496072408	0.00359507446424224	0.00510048215298595	0.00636777969689447	0.0070771333266679	0.00703579089317943	0.00624610480411589	0.00491197674082459	0.00337840391966674	0.00202366395578	0.00114254118739838	0.000863421487111987	0.00112901665861921	0.0017444703249895	0.00246858949111039	0.00310667970761693	0.00356533132290473	0.00384994545883927	0.0040149006303969	0.00409937191545609	0.00408697912612511	0.00391197127252402	0.0035069515794714	0.00286247005476459	0.00206102229574127	0.00126175579217487	0.000640075836397887	0.000312737713715139	0.000288749648583972	0.00047343814137998	0.000724078353956979	0.000926590071530049	0.00105040169109394	0.00115027330470411	0.00131382431073575	0.0015853855458451	0.0019125449904735	0.0021516363889583	0.00213669687702998	0.00177956669484052	0.00114699716721423
-0.607142857142857	-0.607142857142857	0.00167555325676425	0.00170031919789041	0.00146814355495149	0.00113452301140591	0.000944193487125197	0.00114045206622894	0.00186680431765069	0.00309716250263435	0.00462208959730654	0.00609950428410775	0.00715548545430211	0.00750236332895234	0.0070338243466069	0.00586333906454747	0.00429111372915483	0.00270975188078973	0.00148103083983607	0.000827151335542756	0.000774685795748524	0.001169440909126	0.00175297798371116	0.00226769144548455	0.00254733823836032	0.0025583321271679	0.00238037214619848	0.00214245646296884	0.00194918938985432	0.00183367138225846	0.0017569023259514	0.00164819902224093	0.00145992318646466	0.00120384272135525	0.000948545465363727	0.000780552809455552	0.00075309920493705	0.000853900881375152	0.00101227266854005	0.00114260557073424	0.00119869303553667	0.00120497505169823	0.00124230594363429	0.00139203396200874	0.00166883137305911	0.00198416742973729	0.0021701547931455	0.00206195100498148	0.00160168610525818	0.000907616704061061
-0.598214285714286	-0.598214285714286	0.00213938551715605	0.00215112438815319	0.00188020715866976	0.00154215780479443	0.00142400160498304	0.00176858918948963	0.0026693881227043	0.00401674947198781	0.00551770996631427	0.00678397583363168	0.0074574863477346	0.00732926389404164	0.00640982001714258	0.00492681927814427	0.00325142758522265	0.00177957017687196	0.000809542359209969	0.000457823504249461	0.000640471187537094	0.00112332482852915	0.00161926785049585	0.00189438537267798	0.00184337919254225	0.00150864429985131	0.00104116910828899	0.000624864961661601	0.000399061297489821	0.000411304644571067	0.000616066254792976	0.000912746909379922	0.00119922138593775	0.00141304943838118	0.00154260686871873	0.00160868568804454	0.00163344238796491	0.00161910570608381	0.00155078074106701	0.00142080414523056	0.001256359658171	0.00112719783514566	0.00112034034119735	0.00128912996559888	0.00160367688710525	0.00193630184322139	0.00210251314841366	0.00194940426226846	0.00145301459334846	0.000771564759313775
-0.589285714285714	-0.589285714285714	0.0024629228186567	0.00247479140022757	0.00221441537964525	0.00193582714367478	0.00193492934559188	0.0024211046249755	0.00341882339948291	0.00473979795264956	0.00603795795208127	0.00692660216516465	0.00711318439345923	0.00650152194402394	0.00522498565268759	0.00360089750547798	0.0020250215744421	0.000845091281290173	0.000257339443888448	0.000259454436801559	0.000672082483687826	0.00121690127995396	0.00162071456751603	0.00170799365429165	0.00145075359071557	0.000961836152753312	0.000439008078558317	8.46852057139798e-05	3.30275568747904e-05	0.000310323591471759	0.000839000324536765	0.00147732159612769	0.00207383335756447	0.00251310317346069	0.00273739439642022	0.00274273334872333	0.00256005081574525	0.00223666785243007	0.00182861806199664	0.00140355820037474	0.00104405921468597	0.000838383758519465	0.000853026185948201	0.0010951119305914	0.00148530595817837	0.00186440799830787	0.00204478265169357	0.00189453495858514	0.00141897823178472	0.000794491924133446
-0.580357142857143	-0.580357142857143	0.00269511867711106	0.00270635424504366	0.00247991186755666	0.00227958406457189	0.00237774851744103	0.0029289287510951	0.00388963778587992	0.00501969237536951	0.00596550570429168	0.00639138573565576	0.00610575331334988	0.00513299878301145	0.00370539426598633	0.00218173294202879	0.00092637698974087	0.000194122984124689	6.01025846183043e-05	0.000414450037948212	0.00101745677601717	0.00159125965775913	0.00191463662062668	0.00188984120618327	0.00156240226371254	0.00109173856704092	0.000686629411890848	0.000529968472507931	0.000718729167523581	0.0012376101317397	0.00197150100138946	0.00274794291448876	0.00339148743731376	0.00377047801809043	0.00382299363131736	0.00355897233510349	0.00304488001807356	0.00238166719181392	0.00168493804330755	0.00107026105867047	0.000640493872185243	0.000469909536393448	0.000583535838220828	0.000937679340377792	0.00141430330259258	0.00184221667893421	0.00204889365970801	0.00193039265550269	0.00151102493648749	0.000959317052144811
-0.571428571428571	-0.571428571428571	0.00291651356125894	0.00287904497066095	0.00264854358315958	0.00247448721900332	0.0025858182331526	0.00307894503329589	0.00386168820025133	0.00467988117204022	0.00521626711586758	0.0052191203251801	0.00460568845788814	0.00349807909032512	0.00217955974741511	0.000992581344727583	0.000221346735529926	3.5852296488772e-06	0.000300199673597551	0.000926790780696503	0.00162881968059566	0.00217016298527996	0.00240513471761632	0.00231381596262881	0.00199454196169467	0.00162072220895037	0.00137850677118404	0.00140556500160872	0.0017491403924611	0.00235446696241408	0.00308466178536257	0.00376343003866952	0.00422557305150502	0.00435947511673358	0.00413039403033782	0.0035812126310616	0.00281489937739531	0.00196733594125054	0.00117925304820049	0.000572762867271454	0.000233816854384031	0.00019940894672906	0.000448858266068369	0.000901457845757523	0.00142573744376893	0.00186540626441732	0.00208170739747925	0.00200239903029896	0.00165842389851311	0.0011870466321022
-0.5625	-0.5625	0.00311004098570819	0.00292772902228252	0.00260528285446231	0.00236468202470802	0.0023861194109488	0.00271810495218782	0.00324549654008562	0.00373288908880119	0.00392529632690838	0.00366082257773193	0.00294463450316255	0.00195225509063879	0.000963023649417943	0.000255001840027486	6.55603911326774e-06	0.000242561375097812	0.000840618590805745	0.00158713308251503	0.00225612149792415	0.00268051533909317	0.00279444312699623	0.00263889566361504	0.00233565713229077	0.00204182898503652	0.00189954651535434	0.00199421537321604	0.00233123177921532	0.00283626747809348	0.00337812458612805	0.00380694457902356	0.00399612313747064	0.00387553056239586	0.00344712439498768	0.0027803931692106	0.00199159558063129	0.00121487245029703	0.000573821993919845	0.000159644788067058	1.82834121042779e-05	0.000146027799308745	0.000491961071617663	0.000966305954284201	0.00145504177080498	0.00184142784376177	0.0020330238817412	0.0019885927134075	0.00173503661363319	0.00136376676746731
-0.553571428571429	-0.553571428571429	0.0031131815756691	0.00269239780077558	0.00220570242670975	0.00184193056320704	0.00173378134453353	0.00189306082986668	0.00219928001697998	0.00245079069622311	0.00245673749858211	0.00212705590966056	0.00151798948360564	0.000812169576655333	0.000243779427155478	4.34200020646958e-06	0.000171047738445474	0.000685644448407569	0.00138669537473443	0.00207511842497358	0.00258282762920426	0.00281924012611303	0.00278467877130059	0.00255434791938192	0.00224499443574178	0.00197728582021464	0.00184337713431917	0.00188510331016822	0.00208571665779737	0.00237644815040683	0.00265676525187365	0.00282353656831517	0.00280084545383251	0.00256122927054826	0.0021318967575058	0.00158501628896513	0.00101680186711385	0.000523206088174353	0.000179533903492971	2.818920870827e-05	7.51112582314406e-05	0.000293008385857221	0.000628856852716603	0.00101379425191404	0.0013744964387956	0.00164551218527625	0.00178144476212666	0.00176654103859131	0.00161808177069903	0.00138034159800217
-0.544642857142857	-0.544642857142857	0.00272068701855444	0.00205365488907111	0.00143122439186207	0.00100104405450971	0.000844270239298488	0.000936619752023801	0.0011538282955554	0.0013242274855104	0.00130661897506619	0.00105678264495277	0.00064989372468922	0.000247517547460244	2.5363176412543e-05	9.67451903839776e-05	0.000466982550880092	0.00103660282287186	0.0016466687068479	0.00214124368254776	0.00241850584339505	0.00245267179383585	0.00228553254629851	0.00199921469813452	0.00168528325199723	0.00142065242081191	0.00125348105325532	0.00119757138883851	0.00123335848575084	0.00131518342855709	0.00138491525062315	0.00138980347113989	0.00129931313284928	0.0011145616082786	0.000866491717483572	0.000603966467036707	0.000377477586748725	0.000225384937186404	0.000167100710435285	0.000203390545694378	0.000320792177480814	0.00049667044049553	0.000703169774643643	0.000910447772909568	0.0010903973070497	0.00122120714313828	0.0012914909008176	0.00130170119803066	0.00126105213681426	0.00118025467699615
-0.535714285714286	-0.535714285714286	0.001884032597895	0.00111337321615535	0.000531200872181835	0.000225064788703227	0.000208625363499903	0.000409237967830419	0.000688495375583015	0.000893461399246396	0.000918966360025888	0.000752226995827907	0.000477017045882048	0.000233783134726767	0.000154365358886271	0.000302819740779826	0.000649945470995128	0.00109092728023847	0.00149362583961462	0.00175166450878691	0.00181797269479958	0.00170812690018687	0.00147936002846558	0.00120095751207245	0.000930970268584188	0.000705872213693741	0.000540915438679338	0.000435016773773123	0.000375782464677382	0.000344247691630674	0.000320862501384154	0.000292728217704921	0.000259142311442483	0.000231547095328268	0.000226606005050261	0.000255705834910866	0.000317132793218938	0.00039593086807456	0.000471599054344136	0.000528678874273079	0.000563545440224331	0.000583530318759881	0.000599802714966787	0.000619473225393558	0.000642446055428721	0.000664758523205609	0.000685220312663187	0.000709452185865981	0.000746784965403476	0.000800293344522432
-0.526785714285714	-0.526785714285714	0.000853207802331963	0.000264557308977499	1.02991237573764e-05	8.85733647355456e-05	0.000421952894617851	0.000873227504350098	0.00128101320408621	0.00150865709449058	0.00149009429515131	0.00125264480452437	0.000903829017750008	0.000585227100300463	0.000413008137660848	0.000432240125268415	0.000605423542020047	0.000838157559426925	0.00102633042207891	0.0011001170932822	0.00104483855850562	0.000893423068986282	0.000700386029508744	0.000514305419959779	0.000362158724861844	0.000248899693207506	0.000166662571452754	0.000105135752206164	5.78599486135973e-05	2.42760885686077e-05	9.8656449327017e-06	2.55153697056547e-05	8.47497114312568e-05	0.00019713460671979	0.000359088732572274	0.000547223780107652	0.000720333869087757	0.000832270165022646	0.000851039185617725	0.000774244454247657	0.000631572796756754	0.000471779659422842	0.000340628126844094	0.00026179713409266	0.00023124002836076	0.000227619202583773	0.000231926036515292	0.000243826788663781	0.000283922144807524	0.000379221072422681
-0.517857142857143	-0.517857142857143	0.00011809983123384	4.51306287322648e-05	0.000404520812572681	0.00107615156325202	0.00187337453639262	0.00258857893373676	0.00304367029597102	0.00313479973281751	0.00285882738776667	0.00231094729276413	0.00165093226344505	0.0010477904225463	0.00062329551692062	0.00041709924642315	0.000387140816784253	0.000442625261155128	0.000491662168956026	0.000480157193045052	0.000405510673658139	0.000303477425160792	0.000220221270028871	0.000186659965086173	0.000207136736328354	0.000264040328356874	0.00033139612015866	0.000388237904741313	0.000426172362621095	0.000450690291088495	0.000478369852075229	0.000531369630066321	0.000629035827118565	0.000777040194155002	0.000957620096234402	0.00112736236364524	0.00122784894374196	0.00120825971870756	0.00105083762555512	0.000785593902551766	0.000483900475979854	0.000231006695157886	8.9449616041982e-05	7.16523833016416e-05	0.000136522752049461	0.000212991893575694	0.000239387363509861	0.000198739709587215	0.000131229064064801	0.000115692292192718
-0.508928571428571	-0.508928571428571	0.000140625564013235	0.000822455796683144	0.00194504669139628	0.00325684782558614	0.00446279481307878	0.00529916580558159	0.00559647216180987	0.00531572575428607	0.00455009367819446	0.00349194355967459	0.00237428883413002	0.00140396333127203	0.000707985220403953	0.000311067329697707	0.00015068832835948	0.000120806155707103	0.000123529607803984	0.000106152000048421	7.00033971650824e-05	5.24943771906001e-05	9.61922939295829e-05	0.000222398114284006	0.000420785016948099	0.000656117969884393	0.000884657576695188	0.00107064930442804	0.00119660539845205	0.00126593155250393	0.00129921170805986	0.00132556084488514	0.00137009222651526	0.0014400096142589	0.00151485361836951	0.00154799182050881	0.00148336371133629	0.00128365608188718	0.000957534823634164	0.000570247386916841	0.000227520306422103	3.55544885294872e-05	5.34742466132594e-05	0.000261048037328926	0.000559594668980802	0.000809486773382531	0.000890367886617601	0.000758309162275367	0.000473301164930622	0.000181564429609383
-0.5	-0.5	0.00103570693668953	0.00250317974655608	0.0043239843694024	0.00612763239465328	0.00753520234250197	0.00825950261739817	0.00817495451731823	0.00733927774538309	0.00596471413843546	0.00435073220210454	0.00279978560982236	0.00154120042410615	0.000684919057287292	0.000216911317649415	3.38388773920937e-05	7.31000902999934e-07	7.76068721909184e-06	4.54853678854517e-06	1.99569062844174e-06	4.68309924389572e-05	0.000185253049575681	0.00043405505819957	0.000770602682345126	0.00114204680747513	0.00148560549695929	0.00174936653762757	0.00190612383177202	0.00195761515770995	0.00192986127635467	0.00186147177582408	0.00178747533218966	0.00172307584097157	0.00165410968484704	0.00154113108550718	0.00133956200767962	0.00102989100280289	0.000643864754636833	0.00027061006895149	3.36091462144938e-05	4.31688292094599e-05	0.000342781096053895	0.000874137051632469	0.00148055616653759	0.00195378691055999	0.0021106168144603	0.00187112367949875	0.00130581554954001	0.000627085902111241
-0.491071428571429	-0.491071428571429	0.00243009940238914	0.00448699389565882	0.00675077049859312	0.00876833649533737	0.0101180469753032	0.0105278161413635	0.00994465988308907	0.00853613609202217	0.00662868982598998	0.00460765193827207	0.00281276176216141	0.00146057687651776	0.00061354532805369	0.000199180333332223	6.66403291983284e-05	5.6917833923007e-05	6.04652649335851e-05	4.34151285529367e-05	3.77329581532844e-05	0.000105592318890301	0.000297356707871512	0.000622097120507661	0.00104084008252399	0.00148108204317513	0.00186261515902063	0.00212267032404092	0.00223188544650906	0.00219806233406945	0.00205881994005736	0.00186623203020962	0.00166761600219302	0.00148809907549895	0.00132189363413636	0.00113818910844663	0.000902529822897862	0.000606552954106917	0.000292069324623502	5.44667038590378e-05	1.74934343280015e-05	0.000284329224261954	0.000882597672051686	0.00172734203382941	0.00262250986114987	0.00330890528783702	0.00354901072522239	0.00322233841881281	0.00239502469188738	0.00132936706818654
-0.482142857142857	-0.482142857142857	0.00363297466683174	0.00594410624922662	0.0083173353723665	0.010264489999112	0.0113644314571164	0.0113897923048654	0.010368818892579	0.00856368833580286	0.00637902956995327	0.00423779174998645	0.00246827514866839	0.00123643520456844	0.00053784721222117	0.000242341373326093	0.000168340770364317	0.00015749588565936	0.000124198756687591	6.67898176092085e-05	4.29902774041651e-05	0.000125282523611907	0.000357556106767549	0.000730576116380683	0.00118326524784512	0.00162499347972549	0.00196657104166247	0.00214696638336131	0.00214749873325809	0.00199160700888704	0.00173295239306261	0.00143661586180106	0.00115865483305538	0.000929654679956627	0.00074805376521129	0.000587417979655869	0.000417282039402797	0.000230579035846692	6.52761387696148e-05	7.31189120673981e-06	0.000167880565160998	0.000638704289336298	0.00143979897450615	0.00248075107846845	0.00355581423997022	0.00438470122703539	0.00469620019313134	0.00433378197846327	0.00334646603639718	0.00202193172748546
-0.473214285714286	-0.473214285714286	0.00404254305216158	0.00627715512636409	0.00848005234584669	0.0101710768275643	0.0109624394298266	0.0106844174859861	0.00943344708075047	0.00752802699910179	0.00539581827025329	0.00343939642816869	0.00192990325220926	0.000960279890170313	0.000463383173158218	0.000276848126700311	0.000223905033529408	0.000179583394445447	0.000102201453767642	2.55491848243243e-05	2.19411650972652e-05	0.000155473077964394	0.000445665704603302	0.000854648784123966	0.001299680197023	0.0016823514325593	0.00192070580297926	0.00197206732651672	0.00184054137762248	0.00156996290562434	0.00122734281589193	0.000882850581540166	0.00059147723168179	0.000380513520323584	0.000246307183251357	0.000162414757779137	9.81215906992505e-05	4.17264439300853e-05	1.91094973153716e-05	9.75333714005808e-05	0.000368609039625689	0.000911883316736147	0.0017489557766079	0.00280457204868124	0.00389354348940652	0.004748874653642	0.00509576468626372	0.00475834325356536	0.00376515959190772	0.00240485560467936
-0.464285714285714	-0.464285714285714	0.00353433553866123	0.00548250672829618	0.00736552733879927	0.00874048954684959	0.00927214513783676	0.00884838019573665	0.00760984954387065	0.00588666523719053	0.00407538135171573	0.00251047141359315	0.00137898652743644	0.000701910287548952	0.00037558794133859	0.00024529648099805	0.00017719674154907	0.000103045653117082	2.75697870057721e-05	3.95954218474359e-06	9.33154721200116e-05	0.000326829731723409	0.00068539120972107	0.00110250614884758	0.00148655944790284	0.0017513726407784	0.00184234955651327	0.00174932031696011	0.0015039845834865	0.00116596174996562	0.000804238858112999	0.000480026151473202	0.000234505201447254	8.28585625744589e-05	1.51607875923416e-05	4.39323832318261e-06	2.06868105573881e-05	4.85032442948747e-05	0.00010091049145523	0.000224137676196845	0.000487331250239057	0.000956728322167941	0.00165928200572388	0.00254685726923985	0.00347693630797065	0.00422682820537294	0.00455217164616334	0.00428462504976871	0.0034404371132813	0.00229079959396926
-0.455357142857143	-0.455357142857143	0.00256490245345445	0.00416738243985866	0.00569857943495853	0.00676912761153638	0.00710788546215244	0.00665843658634432	0.00558608142383214	0.00419899537281744	0.00282611654849266	0.00170823775320985	0.000944099354632933	0.00050178302803652	0.000275679655326592	0.000154637282009011	7.07888249838484e-05	1.44876001075769e-05	1.8412617266359e-05	0.000125323120718389	0.000356550126087987	0.000693980962366762	0.00108067310393393	0.00143759660310155	0.00168853390969797	0.00178312187873322	0.00170978610203579	0.0014950794772998	0.00119160676477338	0.000860703447814801	0.00055665772208397	0.000316788588304342	0.000158108008781519	7.88655360022381e-05	6.29837400865969e-05	8.64707945922254e-05	0.000125713854042109	0.000167051731693096	0.000215456990015692	0.000298702489585178	0.000463165007689281	0.000758924733590893	0.00121510422750912	0.00181132772098683	0.00245698652758965	0.0029941479119246	0.00323798346418927	0.00305634124091405	0.00246798374399719	0.00171560047713688
-0.446428571428571	-0.446428571428571	0.00190173063848616	0.00319331638269879	0.00438464415387736	0.00515102045352146	0.00529783226372611	0.00482968171385811	0.00393064953259135	0.00287277198240738	0.00190336258029699	0.00116533304818342	0.000679929573844151	0.000385625601406733	0.000201069188114212	7.57551904285125e-05	7.16774678597942e-06	2.52089086610705e-05	0.000160620656284204	0.0004173743511043	0.000761717583137775	0.00112965320210414	0.00144644555155131	0.00164885686366926	0.00170218030814234	0.00160743445418373	0.00139767144911323	0.00112559663406228	0.000847196942796151	0.000607091630191502	0.000430180430605958	0.000321138075277889	0.000269868056641935	0.00025904964299537	0.000270332314674463	0.000287893102099666	0.000300272964827908	0.000302195583865361	0.000297177524273782	0.000299986908534951	0.000336519757322891	0.000438246082890263	0.00062956022076162	0.000909606810086669	0.00123535656107195	0.00151805664607442	0.00164652572477005	0.00154326365561562	0.00124154954663375	0.000949579869632121
-0.4375	-0.4375	0.00214048688233415	0.00316198901507779	0.00400062520625647	0.00440889379485223	0.0042845145419675	0.00370511212418068	0.002878735752064	0.00204196066109644	0.0013622608130491	0.000892409923232852	0.000590251899515173	0.000379998521269574	0.000212990507446642	9.4266132616228e-05	6.71561028089849e-05	0.000173496777708871	0.000417428745169302	0.000753216295037799	0.00110026668106315	0.00137354930018759	0.00151264115647108	0.00149753805370275	0.00134844736182784	0.00111386122407842	0.000853616346780966	0.000622521547028942	0.000458063164210449	0.00037419469960495	0.000362063650710604	0.000396938104924716	0.000448615540243388	0.000491317208788154	0.000509580854917745	0.000498900956659314	0.000462515781032558	0.000407238870244983	0.000340899559323994	0.000272292957519007	0.000212603062650367	0.000175924542324111	0.000176309857606966	0.000220220275790168	0.000296736796698396	0.000372654699828401	0.000402777160031354	0.000362942792469119	0.000301705217001976	0.000388837490234046
-0.428571428571429	-0.428571428571429	0.00331969467418606	0.00406640975572432	0.00450560101888414	0.00447973131515627	0.00399111103194214	0.00319857576747007	0.00233852817758376	0.00161593923116637	0.00112524394020644	0.000839441342857033	0.000663381411557227	0.000511312784114768	0.000360291830528724	0.000252191436948077	0.000251541752553401	0.000391746397041386	0.00064436649754316	0.000927344130279599	0.00114292954052157	0.00122075299687093	0.00114314570431163	0.000943940940084472	0.000687493777900922	0.000442269491506921	0.000261013683193446	0.00017185191128565	0.000178119579316667	0.000262740149192077	0.000394581173208429	0.000536211758676805	0.000652654172456514	0.000719407358540373	0.000727130478341597	0.000681268352426401	0.00059716791638558	0.00049325773004235	0.000385330500410958	0.000283846209901834	0.000194403688455073	0.000120061333640436	6.34452911878489e-05	2.6759849819834e-05	9.30241177550162e-06	5.07636180345661e-06	6.42712225214326e-06	2.0251309535581e-05	9.78673452854479e-05	0.000367783595314511
-0.419642857142857	-0.419642857142857	0.00488315683870244	0.00532217770897273	0.00533537934306497	0.00485949459988519	0.00399800249406867	0.00298231798966875	0.00206900803643354	0.00142925105254228	0.00109025079435624	0.000955852454076051	0.000886393333761395	0.000785663658330892	0.000644541535974596	0.000522669502789956	0.00048910227007941	0.000564958683004878	0.000704053077302689	0.000819203736838408	0.000832764756433939	0.000718145060274912	0.00050939186911405	0.000278398218058196	9.79509614024525e-05	1.28938059134933e-05	3.1652576922806e-05	0.000135634866349195	0.000294921790808421	0.000479478840807833	0.000662482400236426	0.000819370861846961	0.000928057874514814	0.000972578896056734	0.000948112832229983	0.000863556489920972	0.000739461783537421	0.000602194256626093	0.000477094575139768	0.000383233417337066	0.000330896544146941	0.000321600662168696	0.000349815011479725	0.000405396415546066	0.000475867369146112	0.000548529007967571	0.000614320284577081	0.000677152810234351	0.000771411465138671	0.0009841985815283
-0.410714285714286	-0.410714285714286	0.00601105343937121	0.00614397200805619	0.00579456092305755	0.00497998681193436	0.00387756051602781	0.0027602301962573	0.00188134100227322	0.00137014450024064	0.001193904842409	0.00120294263645978	0.00122671951677971	0.00116243278403092	0.001008047396593	0.000830291047131752	0.000698512938049624	0.0006319029334188	0.000592245818869535	0.000520363452760521	0.00038573299722041	0.000213523810036368	7.22135222192748e-05	3.27786756166415e-05	0.000127851449497875	0.000336073142805498	0.000597891957719684	0.000848780794907128	0.00104760752637539	0.00118506373397162	0.0012723526015172	0.00132238172386206	0.00133738425484251	0.00130934573048287	0.00122985393291393	0.00110088997774899	0.000939695275796665	0.000776160858791596	0.000645554217780186	0.000580365308354479	0.000603496230907997	0.000723366376028291	0.00093116667760359	0.00120093449069201	0.00149306809014577	0.00176111542715812	0.00196121873988626	0.00206429741079283	0.00207183530270614	0.002034421873141
-0.401785714285714	-0.401785714285714	0.00610047808266602	0.0060134787800126	0.00547804768069932	0.00455745614712373	0.00345468031477171	0.00243786186123289	0.00172746103665578	0.00140536747673565	0.00139491567157524	0.00151931466555199	0.00160077449581371	0.00154222766824267	0.00134978917802717	0.00109449359614743	0.000848844796815244	0.000643753577337319	0.00047046706355953	0.000317065620736864	0.000205114720138114	0.000194715436595636	0.00035160650224454	0.000698792292258999	0.00118701039956386	0.00170586806140879	0.00213048203833495	0.00237593889608963	0.00242840430402787	0.00233796088004105	0.00218197417229594	0.00202325679564636	0.00188611754208967	0.00175896168540212	0.00161564953965707	0.00143966354967245	0.00123815111325228	0.00104217893044806	0.000897446809538922	0.000851871714524862	0.000943932429748086	0.0011926190460121	0.00158928916130136	0.00209328854998624	0.00263420211173457	0.00312224204002354	0.00346540420742835	0.00359007919634744	0.00346205075814379	0.00310572747511044
-0.392857142857143	-0.392857142857143	0.005089366104396	0.00494355702331952	0.00445965534005507	0.00370100001411785	0.00284193658970225	0.0021008585607081	0.00164399981271906	0.00151286251753394	0.00161566009051842	0.00178521290228306	0.00186691931295216	0.00178579040204747	0.0015595136875723	0.00126147862660587	0.000967945857668413	0.000727378799318726	0.000567051531949404	0.000520775798806312	0.000645244874275029	0.00100253033958015	0.00161454927056302	0.00242053676605738	0.00327183186175797	0.0039765743378709	0.0043748631276854	0.00440428423109174	0.00412017295982721	0.00366120363456793	0.00318158511742968	0.00278723494099157	0.0025065270367132	0.00230332640660065	0.00211680042715957	0.00190244834184041	0.00165494287417016	0.00140818726376094	0.00122032419273147	0.00115470182807747	0.00126336587678894	0.00157386001391241	0.00207830686080932	0.00272620790313646	0.00342523784040603	0.00405363742516714	0.00448340348098738	0.00460870839163884	0.00437244234793299	0.0037858341275946
-0.383928571428571	-0.383928571428571	0.00343714746011523	0.00339834499161404	0.00316282935266553	0.00275260497747632	0.00227196164827253	0.00186271799296541	0.00163424789920892	0.00160933231955793	0.00171772449998232	0.00183947664968713	0.00186975358018142	0.00176634244743429	0.00155642532778534	0.00130826072273002	0.00109499084518615	0.000977076918753383	0.00100909609773322	0.00125297990618286	0.00177228612600994	0.00259733512402666	0.00367797344115352	0.00485864600614288	0.00590418494225431	0.006576045536342	0.00672577280228659	0.0063574506633494	0.00562473032629803	0.00476293005698262	0.00399130394900614	0.00343422303495217	0.00309590636781831	0.00289200158841153	0.00271256218440464	0.00248063251008469	0.00218125621721998	0.00185687741716696	0.00158219060411086	0.00143577069415287	0.00147887468165476	0.00174220951587752	0.00221711367594589	0.00285007184414842	0.00354415039890141	0.00417197524588107	0.00460046424264174	0.00472110247445063	0.00447637011143535	0.00387531789443281
-0.375	-0.375	0.00180905477524055	0.00196275506230922	0.00204416806924106	0.00201240410528729	0.0018862550219389	0.00172943382742749	0.00160968501564142	0.00155901518890353	0.00156000314914977	0.00156425686189476	0.00152767743751813	0.00143845065471463	0.00132270226031351	0.00123113310174104	0.00122269775074838	0.00135871336940508	0.00170577211664623	0.00233204153744746	0.00328223219445644	0.00453367836373749	0.00595770560349988	0.00731908792738131	0.00833177933550864	0.00875724156445891	0.00850204742022083	0.00766429084811425	0.00650075679257711	0.00532713080595258	0.00439832161615249	0.00382489660568661	0.00356025033981413	0.00345515629490426	0.00334428122987661	0.0031199927580263	0.00276403482088872	0.00233464901999129	0.00192814710625096	0.001639242701841	0.0015351753343354	0.00164499139399138	0.00195750333409031	0.00242265447612477	0.00295676786292379	0.00345534281120356	0.00381424239123722	0.0039539476906816	0.00383788660557423	0.00347832616538069
-0.366071428571429	-0.366071428571429	0.000693619843214282	0.00100345599568002	0.00132447657910139	0.00155716062565102	0.00164605869529143	0.00159479723370065	0.00145106009897003	0.00127554246923961	0.0011151413690126	0.000993326957678846	0.000917047644330181	0.000890191403896665	0.000924066340197626	0.00104244318068022	0.00128422376314049	0.00170509482271814	0.00237269360860098	0.00334612345203988	0.00463720377712485	0.00616631828163419	0.00773957813802568	0.00907342383502046	0.00987282530888174	0.00993851618019839	0.00925554032819915	0.00801631517362197	0.0065595112141259	0.00524747938445273	0.00433660161965672	0.00389849874568829	0.00382345809130885	0.00389615772406934	0.00390092884867479	0.0037061782604739	0.00329615972866904	0.00274921503386966	0.00218623340106944	0.00171962757519097	0.00142258334093349	0.00132142684801518	0.00140240651115887	0.0016229810975547	0.00192335224230233	0.00223908741985786	0.0025155166544742	0.00272044014114637	0.0028488491942634	0.00291594523941031
-0.357142857142857	-0.357142857142857	0.000196298871742963	0.000534705550968043	0.000934628469337298	0.00126234197558495	0.00141544207535043	0.00136095925644917	0.00113970919064261	0.00083991972228991	0.000557592450708894	0.000363841015268395	0.000291601597288542	0.000342525703596033	0.000506531113243251	0.000783934554064611	0.00120125593219895	0.00181360611491155	0.00268860352470702	0.00387137930387503	0.00533917963548844	0.00696468965925674	0.00851221948694634	0.00968309958066088	0.0102053720371944	0.00993713519765562	0.0089376619956967	0.00746751203326906	0.00590835456947602	0.00463143039520328	0.00387002530164098	0.0036507612137541	0.00381044306080434	0.00408461157270792	0.00422253666161104	0.00407681136025761	0.00363493590818909	0.00299216699838234	0.00229113372166938	0.00166192466932172	0.00118631057834023	0.00089139156024329	0.000763399601306139	0.000768189423999053	0.00086934412109918	0.00104111629235422	0.00127610861823499	0.00158629289425124	0.00199460270632409	0.00251680349155895
-0.348214285714286	-0.348214285714286	0.000104477859534941	0.000334984738121653	0.000670379842288536	0.000974335297200958	0.00112601969585791	0.00107150086323754	0.000840884205169047	0.000526278683878844	0.000236032359682551	5.06420729977244e-05	1.33288985333446e-06	7.80163466614241e-05	0.000258090022717071	0.000538798261410579	0.000956041103888873	0.00157936440140654	0.00248250741446749	0.00369836168648366	0.005174739968913	0.00675104872067901	0.00817305495200997	0.00915143943049399	0.00945147436483353	0.00898301139099728	0.00785211360273421	0.00634547598254824	0.00484508204439786	0.00370221961429627	0.0031209067913874	0.00309886891110154	0.00344900809137475	0.00388810673176568	0.00415076004788212	0.00407942943116356	0.00365808377213769	0.00298650263493638	0.00221852900410658	0.0014979131623305	0.000917809448592127	0.000512332187311417	0.000272360992013281	0.000170767736810906	0.000184719563388193	0.000309333754079608	0.000561840483938974	0.000976489031520034	0.00159000857229954	0.00241905747568506
-0.339285714285714	-0.339285714285714	0.000128352461951823	0.00018533812945177	0.000405102673607133	0.000674837710178186	0.000874526312383782	0.000931953592664394	0.000848042846727842	0.000682473247554023	0.000512525016019567	0.000391743807962655	0.000332147996042591	0.000317579833696581	0.000337039265459319	0.00041619731647305	0.000627410126573758	0.00107044551239213	0.00183043781580498	0.00292960810047184	0.00429211429057788	0.00573768708269269	0.00701148527489093	0.00784661966897059	0.00804384079846075	0.00754315293317356	0.00645938551483669	0.00506212203969251	0.00369963592576643	0.00269000490433751	0.00221932993811088	0.00228723397465178	0.00272135391318924	0.00325315349139313	0.00362135528591467	0.00365959855734385	0.00333586473467848	0.00273602273365063	0.00200893424905576	0.0013035130833517	0.000724522385695858	0.000318758710292726	8.68504721148386e-05	6.84814330372996e-06	5.64407448379542e-05	0.000227048719158286	0.000529058394379693	0.000989460479854769	0.00164207069087413	0.00251004173013606
-0.330357142857143	-0.330357142857143	0.000123145949016819	3.95355264743444e-05	0.000191680902304844	0.000504524936351646	0.000866833717743352	0.00118242417342336	0.0014013917976951	0.00151827743979474	0.0015463217649894	0.0014910658119089	0.0013440862013483	0.00110150949379379	0.000793668189677315	0.000503779750876233	0.000359455642264131	0.000496326347061286	0.00100807187010867	0.0019035003491211	0.00308736247318668	0.00437169868403902	0.00551471484098368	0.00627778204314008	0.00648769604528577	0.00608903168807692	0.00517041031444729	0.00395154171723327	0.00272779516096627	0.00178474348469824	0.00131022657295285	0.00133713301754436	0.00174072971247581	0.0022923704180231	0.00274702040400262	0.00292787238079936	0.00277490156688466	0.00234322557171602	0.00176086851943369	0.0011713590159092	0.00068748146980854	0.000370595669278693	0.00023422116743294	0.000260514106369092	0.000417890374864672	0.000674374753490334	0.00100753143254792	0.00141298769437672	0.00190977306142488	0.00253668305552069
-0.321428571428571	-0.321428571428571	0.000146051065970257	1.68688281744398e-05	0.000191618533245645	0.000636118800251121	0.00124944330869559	0.00190701138129217	0.00249664897164518	0.00293293727348908	0.00315389526512439	0.00311625877551239	0.00280314585425717	0.00224382709374909	0.00153106605468517	0.000818081204498253	0.000287308924784164	9.97049778402299e-05	0.000345003789165331	0.00101289814672694	0.00199401376095251	0.00310615252382069	0.00413399423496265	0.00487171585917607	0.00516331928731184	0.00493804118385676	0.00423512755133435	0.00320717726233981	0.00209146704282603	0.00114858448357639	0.000584148925040546	0.000482615234116596	0.000782162034104208	0.00130369256808127	0.00182236804729551	0.0021503312937369	0.00219556552789331	0.00197591941168186	0.00159047309432642	0.00116915626245259	0.000826263149866788	0.000634126939653202	0.000618135364512627	0.000763972778764667	0.00102777170578583	0.00134690074756403	0.00165544624655563	0.00190752776920281	0.00210344824773444	0.00230494424071062
-0.3125	-0.3125	0.000342104674852795	0.000254293272022418	0.000508073593914388	0.00110665230407047	0.00196069610786498	0.00292175537336546	0.0038220110206486	0.00450497698456806	0.0048455996755343	0.00476725388373146	0.00426072824714253	0.00339995449984837	0.00234127608640685	0.00129594209362105	0.00047890605088942	5.1789181159364e-05	8.30882974653435e-05	0.000540040409213177	0.00130973428516944	0.00223367614889386	0.00313884301291175	0.00385868432613075	0.00425014695304883	0.0042167145573865	0.00373889564919485	0.00289919159456603	0.0018806875989085	0.000925776252253371	0.000262095207314516	2.41664669642361e-05	0.000206866012597319	0.00067406436156106	0.0012188803624141	0.001646556748819	0.00184178530308257	0.00179389107461815	0.00157733663136531	0.00130640740715853	0.00108987397608871	0.00100266479961558	0.00107611610508164	0.00129812999554001	0.00161572400568865	0.00194143614344939	0.00217201116367378	0.00222462280539514	0.00208284236759709	0.00183065892541245
-0.303571428571429	-0.303571428571429	0.000775196357390199	0.000752692690908977	0.00106468233694723	0.00174535132543072	0.00272073663156095	0.00383320110655951	0.00488285861106242	0.00567070836273967	0.00603707069125235	0.00589455376456635	0.00525263308370866	0.00422505008549202	0.00301017088835098	0.00184319025125302	0.000933895784381839	0.000414241734165192	0.00031713019838633	0.000591441892813964	0.0011385429025683	0.00184571939744429	0.0025992985742484	0.00327946561408601	0.00375576278172487	0.00390372374509005	0.00364672206987316	0.00300388650673669	0.00211194984905069	0.00119730750929444	0.000501186473532413	0.000189519596247052	0.000291252229872256	0.000695763477574263	0.00120920503305468	0.00163942452085045	0.00186742506838536	0.00187552416807771	0.00172897166255016	0.00153132298325618	0.00138089955758161	0.00134516141589017	0.00145248884139007	0.0016905192935219	0.00200347760373049	0.00229297485642187	0.0024353731165114	0.00232425715748245	0.00192937298993973	0.00134484619990077
-0.294642857142857	-0.294642857142857	0.00134084552876364	0.00133837927949689	0.00162411783043701	0.00225466559191017	0.00317583822533556	0.0042404970575318	0.00524884627625948	0.00599698336438959	0.00632439278984631	0.00615372825107402	0.00551440360118612	0.00453979537245819	0.00343275224070737	0.00240698044604481	0.00162601212265374	0.00116619956125049	0.00101934793679456	0.00112867225406018	0.00143230198704819	0.001885268565866	0.00244744615943598	0.00305106141413077	0.0035791314477128	0.00388201379576348	0.0038341566485947	0.00340301111817983	0.00268756209503159	0.00189644545548036	0.0012689941223896	0.000976480696003052	0.00105388880415346	0.00139627202770367	0.00181815225030693	0.0021413116002682	0.00226516523518997	0.00218942540173429	0.001988914802168	0.00176521447660605	0.00160507381395706	0.00156141342455891	0.00165246559663682	0.00186384048416361	0.00214393966257054	0.002398709022436	0.00250284769034909	0.0023400451932602	0.00186529054492639	0.00116055006266827
-0.285714285714286	-0.285714285714286	0.00181741140427415	0.00176072355186215	0.00192739778544837	0.00238489228844474	0.00310000958651372	0.00395318549269889	0.00477467861783873	0.005390493137863	0.00566839670215537	0.00555483387028517	0.00509191451210259	0.00440504177164135	0.00366067816212662	0.0030084141040824	0.00253305869285054	0.00224095573030308	0.00208741448661592	0.00202764485557334	0.00205759914263276	0.00221592283616751	0.00254311877164181	0.00302414239474151	0.00355578204062038	0.00396845769173191	0.00409890515270267	0.00387595805185736	0.00336882438876479	0.00276560395568901	0.00228921121651341	0.00209439613209044	0.00220063111824924	0.00249460193788744	0.00279629351986879	0.00294872368732162	0.00288302277579852	0.00263054901833771	0.00228711237512893	0.00195929417181352	0.0017251689597192	0.00162358995322929	0.00166305309099731	0.00183007592178592	0.0020846701058378	0.00234905829585458	0.00250941317542764	0.00244701108790618	0.00209545017209663	0.00149765121489079
-0.276785714285714	-0.276785714285714	0.00200430261059966	0.00184449320928925	0.00184747580221175	0.00207746267870886	0.00251818631573821	0.00308649086791073	0.00366201713021087	0.0041237749244944	0.00438596434175624	0.00442440270912322	0.00428333973519404	0.0040556689841664	0.00384037253355063	0.00369522296904647	0.00361043177225629	0.00352165618852804	0.00335926528789447	0.00310673550485096	0.00283073327905029	0.002658431117135	0.00270875962170453	0.0030152372413059	0.00348819787345215	0.00394477523425188	0.00419578023918985	0.00414316056225114	0.00383263641687233	0.00343021542544128	0.00313472173988151	0.00307500896223518	0.00324812769884807	0.00352943170339669	0.00374374498375487	0.00375404820789951	0.00351939193042294	0.00309723059454931	0.0026000249963288	0.00213941898797342	0.0017906111635734	0.00158869537816106	0.00154446034881095	0.00165655576931604	0.00190592379029441	0.00223838774960296	0.00255621228290931	0.00273747155014543	0.00268384797449698	0.00237547420927958
-0.267857142857143	-0.267857142857143	0.0018407040926619	0.00158542872454714	0.00144994351568726	0.0014820584528815	0.0016746896405867	0.0019802920805597	0.00233284134617389	0.0026716000715869	0.00296222219172272	0.00320891439221329	0.0034499062067142	0.00373265790631138	0.00407625918835559	0.00444048013282716	0.00472409239499524	0.00480312860975119	0.00459643958412995	0.00412474082842354	0.00352559537811212	0.00300666744350857	0.00275417873568207	0.0028426055970312	0.00319603451687432	0.00362593033802413	0.00392775951059551	0.00398477336672189	0.00382230038714625	0.00358382301976535	0.0034445336285741	0.0035125039593314	0.00377198982710628	0.00409637336572317	0.00431746292001618	0.00430827279973309	0.00403443555636803	0.00355337496334979	0.00297291159605129	0.00240125321202002	0.00191756239019394	0.00157168783821419	0.00139937228012712	0.00143070427309656	0.00167915177937464	0.00211759754569977	0.00266173257044833	0.00317974934645631	0.0035314818966215	0.00362080870045904
-0.258928571428571	-0.258928571428571	0.00142687189906711	0.00113131590029939	0.000930151957181892	0.000847850798380656	0.000879151879129173	0.00100395829216662	0.00120201044577926	0.0014646898205824	0.00180217685496913	0.00224199814893106	0.00281414934593697	0.00352297020920493	0.00431629015418943	0.00507126671856731	0.00561497235006289	0.0057824702975937	0.00549203639536706	0.00480026177421914	0.00390216700759805	0.00306592453483665	0.00252685433287324	0.00239087129254319	0.0025968528080357	0.00295844830187499	0.0032638475335456	0.00338091789413213	0.00331317174853375	0.00318040456500789	0.00313974894097603	0.00329386668290896	0.00363592820909975	0.0040561912965712	0.00439901397744914	0.0045338472115786	0.00440249962194724	0.00402520320162881	0.00347445394604207	0.00284116326748379	0.00221446639465203	0.0016799253541659	0.00132432852381394	0.00123057240822237	0.00145547716886934	0.00199900897846132	0.00278360191839246	0.00365986202146948	0.00444160685991994	0.0049576941514715
-0.25	-0.25	0.000948208427330155	0.000677516763887556	0.000484860917683053	0.000374396846422744	0.000339366780155811	0.000375419825470932	0.000490079396245713	0.000707481386166337	0.00106705729328627	0.00161278911677765	0.00237046917988906	0.00331680983365581	0.00435380477944241	0.00530728550526156	0.00596312459504552	0.00613715028985578	0.0057534436379965	0.00489341792445884	0.00378516486477005	0.00272871494121348	0.00198566163011227	0.0016827131584149	0.00177482153272226	0.00208497692134567	0.00239936908343254	0.00256943310243735	0.00257118433560001	0.00249710888361518	0.00249192175359631	0.00267039723834808	0.00305948648998364	0.00358849679204499	0.00412330929870416	0.00452017362179771	0.00467149984356329	0.00452838687605364	0.00410155685532778	0.00345234711159302	0.00268373426872952	0.0019322234309839	0.00135371259890206	0.00109679822503502	0.0012652862821797	0.00188166376831191	0.00286752027941947	0.00405204460537333	0.00520848942907318	0.00610735697508782
-0.241071428571429	-0.241071428571429	0.000566705810707608	0.00035861629785462	0.000212114841818952	0.000123288813647128	8.55061053252502e-05	9.85549829924861e-05	0.000176359931294359	0.000351948252842144	0.000675579646797771	0.00120075602040202	0.00195665440874344	0.00291430326537363	0.00396283363805768	0.00491440202807291	0.00554740278320448	0.00567937767875341	0.00524238296781412	0.00432570625871635	0.00316059517292823	0.00204652159277933	0.00124672989353609	0.000897442262423803	0.000970411962514846	0.00130402732220694	0.00168620343854191	0.00194927748125768	0.00203439918069201	0.00200063299317743	0.0019816026865159	0.00211530545129273	0.00248026263395906	0.00306243570219523	0.00375984891037236	0.00441603702393297	0.00486617085178706	0.00498129526516085	0.00470185747657351	0.00405639462854274	0.00316291272589461	0.00221094074954961	0.00142456986332855	0.00101210584197754	0.00111411309814446	0.00176469541311698	0.00287817202047777	0.00426551991453166	0.00567564723581271	0.00684983589500029
-0.232142857142857	-0.232142857142857	0.000352605054457599	0.00020465380220393	9.74369020204913e-05	3.49450047854416e-05	1.52702354749097e-05	3.3715489640564e-05	9.25602917971073e-05	0.000213176311211717	0.000440688461935299	0.000832027066417163	0.00142629167629741	0.00220807420009262	0.00308282096891335	0.00388237727711673	0.00440719965334578	0.00449405776671726	0.00408311557230228	0.00325435718988554	0.0022136806537158	0.00122976834086083	0.000544642526486618	0.000293229259013349	0.000464147183316954	0.000916584609667318	0.00144457369691308	0.00186095489598989	0.00206698006690607	0.00208164660658764	0.00202270088640523	0.00205037638182155	0.00229760374585907	0.00281285687731338	0.00353488755149816	0.00430639299011505	0.00492089013587588	0.00518736541135735	0.00499262035743145	0.00434229596266887	0.0033679407441195	0.00229764428237051	0.00139884885729506	0.000910351173664129	0.000983167078698663	0.00164595492531405	0.00280198602630277	0.00425501832622455	0.00575452049253699	0.0070481333220914
-0.223214285714286	-0.223214285714286	0.000286554420331613	0.0001722253083942	7.39444985653181e-05	1.58442451562428e-05	5.32033008299382e-06	2.97935897606711e-05	7.1125200760132e-05	0.000128430981849234	0.000232427047129026	0.000438046862669088	0.000794892562907514	0.00130929281573549	0.00191879028872879	0.0024956236051659	0.002882485864414	0.00294844058503149	0.00264283343022839	0.00202469948252218	0.00125422188562925	0.000547155719814549	0.000107120772348896	5.92607368715827e-05	0.00040904668823555	0.00104179211188042	0.00176429603867196	0.00237462596827179	0.00273494692740684	0.00282004817638619	0.0027224213079626	0.00261095312588466	0.00265850779219078	0.00296653322964848	0.00351674963013145	0.00416974643011284	0.00471187296036514	0.00493272688843357	0.00470375233300674	0.00402872088005183	0.00304866740747218	0.00200172203345677	0.00115445039331037	0.000729383902931393	0.000851198717217204	0.00152409777323281	0.00264089860000123	0.00401540332280101	0.0054262337128158	0.00666143396231174
-0.214285714285714	-0.214285714285714	0.000309307559026665	0.000207338843074295	9.49484597256716e-05	1.96076730727355e-05	6.82823328440607e-07	2.08488104970375e-05	4.50646119000413e-05	5.23472435784469e-05	5.75313646552671e-05	0.000107637357574186	0.000254318706950011	0.000518685169758066	0.000868809603603773	0.00122244348923184	0.00147402909103499	0.00153412641421524	0.00136563364750277	0.00100418864710992	0.000556272467360029	0.00017463614402666	1.59969042362431e-05	0.000191196191402855	0.000722836831535003	0.00152715447255321	0.00243202780822187	0.00323059014000041	0.00375378896311923	0.00393339097630434	0.00382702883362531	0.00359124073631946	0.00341154331820207	0.00341925805539814	0.00363221593483871	0.00394618193609213	0.00418062765705962	0.00415783305719763	0.00378026059307063	0.00307394257873802	0.00218270559475284	0.00132003365998696	0.000701463561461653	0.000484128761545926	0.000732001205616781	0.00141176080415936	0.00241264559703634	0.00357868206920329	0.00474307057158335	0.00575847377629913
-0.205357142857143	-0.205357142857143	0.00037144104590159	0.000285687224668226	0.000162055798578226	6.51626583042428e-05	2.70313160314353e-05	3.45311969502482e-05	4.96466347909847e-05	4.35027384248614e-05	1.88592990027932e-05	7.26486205219934e-06	4.58845910765704e-05	0.000151439995832148	0.00030760487344444	0.000470997808988548	0.000589326787902629	0.000621143750860756	0.000550529811494761	0.000395951884064894	0.000214254584756444	9.73597613566002e-05	0.000155791037147717	0.000485833163441771	0.00112719224901954	0.00202939921851102	0.00304841415856464	0.00398432775023322	0.00465024554110066	0.00494303695371494	0.00488131085883975	0.00458990455364486	0.00423689696914064	0.00395396808216865	0.00377963857729398	0.00365250695936141	0.00345517588081856	0.00308397600980175	0.00250854504224822	0.00179356610116076	0.00107630895356738	0.000515365788569012	0.000236787939465589	0.000299915243443665	0.000691382132909202	0.00134145102836989	0.00214966468546082	0.00300860434102305	0.00382122411193883	0.00451269594131991
-0.196428571428571	-0.196428571428571	0.000450178318551316	0.000406802434076089	0.000297541811706955	0.000192941883307402	0.000137069608140755	0.000131883585317018	0.000153581221527441	0.000180060462980665	0.000206359212043381	0.00023980989807126	0.000284492382666378	0.000331284870717838	0.000362007398036654	0.000362407256740445	0.000331446746486108	0.000279288579041255	0.000218330317351101	0.000159313405610505	0.000120311474020372	0.000143032927651241	0.000299612338680573	0.000674716091464629	0.0013236273669977	0.00222676763322311	0.00327003466469475	0.00426989930176318	0.0050371087749194	0.00544859867246034	0.00548990884226227	0.00524572112510746	0.00484525445862406	0.00439439204474506	0.00393234048242902	0.00343428811989754	0.00285364161619211	0.00217518023723893	0.00144661207864995	0.000771308440558018	0.000268693641959914	2.61772107933091e-05	6.82647141453916e-05	0.000355622499401992	0.000808995788540154	0.00134119569487992	0.00188059877043552	0.0023792023167476	0.00280926913734378	0.00315752798988521
-0.1875	-0.1875	0.000534390881946795	0.000560441104930864	0.00049601642078813	0.000407442983242592	0.000348579583381507	0.000342652176784311	0.000390363054212761	0.000484297662937818	0.000612569829279194	0.000751538647319351	0.000861355425708834	0.000896719270829402	0.000830495229257626	0.000673492263000091	0.000473159008475712	0.000288974775260742	0.000161242617703414	9.7088472493948e-05	8.5705416841964e-05	0.000132082722331501	0.00028185286081023	0.000613086959005346	0.00119317498416695	0.00202516476845639	0.00301911734021909	0.00401113658586768	0.00482349082727703	0.00533305301620364	0.00550978140443844	0.00540586362568834	0.00510682631263015	0.00467818776747424	0.00414105179355728	0.00348858727381514	0.00272758436394491	0.00191348228459577	0.00115287936316129	0.000569639146881319	0.000254164155856921	0.00022534822095476	0.000425983303368729	0.000751956759933205	0.00109697569138699	0.00138874271005405	0.00160127243660684	0.00174398591899995	0.00184056852227751	0.00191241055757817
-0.178571428571429	-0.178571428571429	0.00060304323188609	0.000703132543145895	0.000702337833050481	0.00065770656974146	0.000626891233977338	0.000648802391915498	0.000743384269727834	0.000912825811916101	0.00113471296653569	0.00135493336610286	0.00149626027399337	0.00148867198596619	0.00130758737550238	0.000994066281629813	0.000638997961287059	0.000337515015971115	0.000142491903531013	4.89181521831992e-05	2.02428630473117e-05	3.75279846745775e-05	0.000134505423722396	0.000390122645153305	0.000879734853832411	0.00161608253995151	0.00252017721707886	0.00344350361979988	0.004229360052266	0.00477588206178887	0.00506345656458391	0.00513407576292685	0.00504204940517232	0.00481257057654148	0.00443608043236384	0.00389929674521734	0.003227494821564	0.00250496640738359	0.00185585324910469	0.00139447130299858	0.00117443429937272	0.00116654574706829	0.00127732168393203	0.0013958690928658	0.00144209767260222	0.00139186528009021	0.00127093965524635	0.00112794796155558	0.00100555519068055	0.000925162264403229
-0.169642857142857	-0.169642857142857	0.000621387631806835	0.000769280741337895	0.000836309025957477	0.000870056054912306	0.000919551854043903	0.00101848805593673	0.00118280132464205	0.00140641472858784	0.00165147631167279	0.00184592451735491	0.00190342290161149	0.00176440132658895	0.00143557024686388	0.000998528139521494	0.000574914389988353	0.000265673896024031	0.000102910207824621	4.71835670991048e-05	3.28833996651807e-05	3.02992642301223e-05	8.00211303537945e-05	0.000273622872246168	0.000691970099542397	0.00134264375966905	0.00213945097013826	0.00293868788401305	0.00360865205321351	0.00408746068743026	0.00439386772765967	0.00458882161601235	0.00471834599728618	0.00477846569440178	0.00472458932146568	0.00451518430614533	0.00415598854592247	0.00371211221044615	0.00327898173760072	0.00293168878246106	0.00268619975467291	0.00249669635127227	0.0022888510619451	0.00200642556861529	0.00164257981515112	0.00123980515829398	0.000863232353663806	0.000566893906934225	0.000372898232120139	0.000271597769750874
-0.160714285714286	-0.160714285714286	0.000559482982542586	0.000710164736671559	0.000845076515788984	0.00100326310981817	0.00120566623999534	0.00144769160371323	0.00170619003352085	0.00194322436027426	0.00210446886708429	0.00212528601418399	0.00195557485714805	0.00159583080313294	0.00111875445676649	0.000652071664610047	0.000322429452130157	0.000190770194616825	0.000222036155809287	0.00031364535188662	0.000368221889867886	0.000363775143731859	0.000373260323870484	0.000518122848615375	0.000885290283763084	0.00146280634722141	0.00213747987306657	0.00275644236446903	0.0032120649670426	0.00349535991056586	0.00368580017022175	0.00388857142956966	0.0041634995636933	0.00449140159972234	0.00479456148655187	0.00499053807614887	0.00503890355123526	0.00495067358189234	0.00476027820169708	0.00448691075580866	0.0041170672515319	0.00362135554105817	0.00299161266652243	0.00226919832204073	0.00154219640533189	0.000911808091339534	0.000449415305742477	0.000170877070989135	4.13984023285623e-05	3.58881292595137e-06
-0.151785714285714	-0.151785714285714	0.000417632437766022	0.000531471748247866	0.000742765055971802	0.00107971938991317	0.00151230548322585	0.00196272165788665	0.00233491991326694	0.00254052966235835	0.00251545236320374	0.00223544674447635	0.00173571450698203	0.00112341391358213	0.00056189255837395	0.000216383807844875	0.000179363301344548	0.000418067720493795	0.000783940718707177	0.00108958528505871	0.00121367023565809	0.00117034833206497	0.00109719558686976	0.00116608284327814	0.00147189700425359	0.00196982737577214	0.00250114992236263	0.00289020625767386	0.00305001118431914	0.0030305856754866	0.00298355179763617	0.00307064825410004	0.00337600492817913	0.00387270906846891	0.0044534216079263	0.00499320943196482	0.00539871356125974	0.00561756322543303	0.0056171237205237	0.00536439887066411	0.00483310236957831	0.00403632911015672	0.00305704191152977	0.00204493843406237	0.0011704293335875	0.000557833254029535	0.000236971043793253	0.000142340188865491	0.000159027968005751	0.000185666875336464
-0.142857142857143	-0.142857142857143	0.000237750398422275	0.000301142500412351	0.000607498664723486	0.00116705919916708	0.00188045280538929	0.00257408753066478	0.003061216417141	0.00319873305832258	0.00292683555108468	0.00229170435560682	0.00144922860745375	0.000638552896779101	0.000115575156473988	5.7351264496218e-05	0.000477167244157401	0.00120183330517287	0.00193967946173325	0.00241688790536454	0.00251257939870309	0.00231435702471261	0.00205773380012146	0.00198222144453175	0.00218946299306466	0.00258877629032164	0.00296114569082043	0.00309892658242357	0.00293340221153698	0.0025743312454083	0.00224453613109215	0.00215756040191089	0.00241500669593574	0.00297726093481132	0.00370770307554102	0.00444582045948962	0.0050580901945591	0.00544606196025777	0.00553084644839812	0.00525018162983709	0.00458668295585865	0.00361018872972775	0.00249397841967576	0.00147473751220895	0.000763986667029472	0.000456669917040429	0.00049171216419433	0.000690965953262455	0.000855371396626327	0.000862481817229138
-0.133928571428571	-0.133928571428571	8.99500473696342e-05	0.00012036177219049	0.000537332983538074	0.0013238167505163	0.00230667771810698	0.00321849057142317	0.00378987418605697	0.00383616758109503	0.00331811215063573	0.00236739050089572	0.00126797910475435	0.000384164641894482	4.06684390468213e-05	0.000390305139211808	0.00133034650331975	0.00252375733239299	0.00353571064191811	0.00402973578599891	0.00392330562983845	0.00341449694351976	0.0028600944348603	0.00257225202586911	0.00265065919247731	0.00294615646924389	0.00317147900263307	0.00308612018906142	0.00264164334020342	0.00200526926912849	0.00145946301393002	0.00124933069467252	0.00147108273163659	0.00205532997899245	0.00283175639894745	0.00361533101237328	0.0042573836466507	0.00464770648772676	0.00469839085010005	0.00435075031086376	0.00361712759914583	0.0026262114698739	0.00162142604126863	0.000885983257991518	0.000620286126107994	0.000839238389509116	0.00135558931758144	0.00186783504670914	0.00210767394627879	0.00196492173964826
-0.125	-0.125	4.03299041632592e-05	7.452890681655e-05	0.000594288883318231	0.00154940877111033	0.00270894778777455	0.00374253701472991	0.00433237785682852	0.00427853111156044	0.00357293568777199	0.00242469926094498	0.00122032138604726	0.000411475079725861	0.000350763042245654	0.00113400612029653	0.00252853246403171	0.00404397615452238	0.00513461385106831	0.0054443481759182	0.00496774946153371	0.00403543571920027	0.00312681293339958	0.00261305953006129	0.00257510025262029	0.00279623711080365	0.00292375431679454	0.00269442826314782	0.0020876698706578	0.00132387987118267	0.000725718102340021	0.000539604374428204	0.000825016971532195	0.00146083859738884	0.00223758244934271	0.00295847893537868	0.00348760592851826	0.00373954818736656	0.00365439743099817	0.00320589453510913	0.00244912751510783	0.00156415460824656	0.000837117992781867	0.000557255149755988	0.000872128758444292	0.00168655564796809	0.00267763440536642	0.00343281717016468	0.00364190159223311	0.00323793576746626
-0.116071428571429	-0.116071428571429	0.000117582897421323	0.000192080932681234	0.000771175030020127	0.00177446872412455	0.00294902470181012	0.0039550611363495	0.00447694424050426	0.00432899558680968	0.00353303945579027	0.00234403002817595	0.00119907298899341	0.00058104530214471	0.000827637025669235	0.00196223015219355	0.00363951930935177	0.00526008212836596	0.00622288839185054	0.00619931702917113	0.00528386540899083	0.00393338086291189	0.0027224657475175	0.00204939587577987	0.00195652078863342	0.00216020562696463	0.0022596277147171	0.0019901406000707	0.00136978221218226	0.000663977190820449	0.000209940155090415	0.000221955476497574	0.000693916088464703	0.00143800987078913	0.00220751484619546	0.00280990201170975	0.00314590859456593	0.00318006489890539	0.00290098466224418	0.00232601121073799	0.00155166525419798	0.000795206418435358	0.000362284918871156	0.000524012243115049	0.00136007016964478	0.00266694102368132	0.00400576119498563	0.00488374971103882	0.00497858700673502	0.00428342041778004
-0.107142857142857	-0.107142857142857	0.000296712352851774	0.000432414783173241	0.000998521341063316	0.00189793477421601	0.00290272065707831	0.00372450875425717	0.00410080556511451	0.00388240197033947	0.00310635151202864	0.00202677011052813	0.0010686190735075	0.000689191266979385	0.00118131241839163	0.00250495549023189	0.00424828452249566	0.00576962104394741	0.00647498658613688	0.00609749233864711	0.00482598606088018	0.00320379755510503	0.00184713128453303	0.00113892185283872	0.00106909152911018	0.00130356167443128	0.00142661900067581	0.00120138845462173	0.000693230136806458	0.000196749171390756	3.25195700101923e-05	0.000352262744306754	0.00106853452521313	0.00193077666600047	0.00267382532019199	0.0031324667048265	0.00326120461902706	0.00307995159546741	0.00261922477464649	0.00192444611514327	0.00111369899461918	0.000422296119099195	0.000162675851639602	0.000587565804592237	0.00172541335934016	0.0032977146991003	0.00479271485701049	0.00567740857764445	0.00564029979394964	0.00473155974936568
-0.0982142857142857	-0.0982142857142857	0.000509074028046597	0.000706746013203749	0.00118323045842291	0.00184531449000518	0.00253400238800642	0.00306159431272645	0.00325433091427935	0.0030077599451343	0.00235106550791497	0.00149003727977542	0.000782158478598241	0.000617265816813259	0.00123352107736728	0.00255765307409705	0.00417351487667715	0.00546892524876859	0.00590948823653132	0.00530100808339293	0.00389108523105752	0.00224298136090331	0.000946247461815245	0.00032727349106659	0.000323610529970497	0.000585287845023251	0.000727711375135959	0.000573023194354244	0.000235055213766472	1.15116423757657e-05	0.000170990554934122	0.00078009081237142	0.00167401034338239	0.00256872069873917	0.0032208214817065	0.00352446610330145	0.00349759746420534	0.00319907187500669	0.00266526557842927	0.00192627998433003	0.00108373812812669	0.000368205203021499	9.72532653835116e-05	0.000526656906150616	0.00167562120383358	0.00324535834363507	0.004705670283354	0.00552222911992844	0.00540533360642659	0.00444123030043487
-0.0892857142857143	-0.0892857142857143	0.00067478374652134	0.000919018335045594	0.00125387506859298	0.00161041343148464	0.00192488161376483	0.00213256767360755	0.00215895456919813	0.00193859818545235	0.00147065485636912	0.000879229931522549	0.000420698398121814	0.000398109847870436	0.00100278771099047	0.00216725949107442	0.00353163967986659	0.00457310162027765	0.0048497169720691	0.00422826399482312	0.00295990919531123	0.00155048223337851	0.000495511532832434	3.48042980483167e-05	6.95337134743146e-05	0.000281824379954057	0.000369511973341805	0.000240949011254664	5.00214667620078e-05	6.33550092297825e-05	0.00046223044506887	0.0012165619195821	0.00210786646298333	0.00286978201552953	0.00333700846019223	0.00349961142237863	0.00343987119263801	0.00322016685250859	0.00282382671194965	0.00220261796554883	0.00139274931702617	0.000597059938844601	0.000145467937804968	0.000331508533269886	0.00121907014748621	0.00254958150138881	0.00382643739778271	0.00454360563098945	0.00443211738314288	0.0035836969956449
-0.0803571428571428	-0.0803571428571428	0.000742523526985762	0.00100628828094925	0.00118837427070446	0.00125661327469492	0.00124196002019061	0.00119155637404698	0.00111472319463151	0.000970717875986545	0.0007172370568598	0.000387612497269202	0.000131160858810571	0.000165815062665966	0.000651739600007898	0.00155973029325548	0.00262915697382684	0.00346412213458176	0.00372799277973096	0.00332451844946878	0.0024514905418744	0.00148806474239194	0.000782646914911145	0.000473342050521645	0.000451246975458897	0.000481276486891813	0.000390585265880845	0.00019304226871854	6.79513571554857e-05	0.000216328456506868	0.000703605227657661	0.0014032580228336	0.00207904988658916	0.00254127432703686	0.00275951866694558	0.00284933566821079	0.00294661496136722	0.00306980234992312	0.00308184364620872	0.00279069488187813	0.00212168820658444	0.00123414703754434	0.000484736880964954	0.000242781054553327	0.000667556438788261	0.00159113998124733	0.00258809089552046	0.0031960506210593	0.0031569114459551	0.00253765812015744
-0.0714285714285714	-0.0714285714285714	0.0007176165562249	0.00096109053879818	0.0010140587264208	0.000881354573177144	0.000660907573885318	0.000471099993063475	0.000370704832011318	0.000328394183319251	0.000265473668285925	0.000141672075285732	1.80578124764521e-05	4.23019983236488e-05	0.000355636625578827	0.000981068026740285	0.00177383757479897	0.00247824362075125	0.00286236183677442	0.00284486451792999	0.00252912030915667	0.00212159199894776	0.00179199588715337	0.00157378580288665	0.00137395055009107	0.00108062933861583	0.000683876080755687	0.000313790017402401	0.000161418672027525	0.000337707776996453	0.000777432302467012	0.00126754327442966	0.00158945123824139	0.00167683742528881	0.00167078373042854	0.00182122124256631	0.00229350663273572	0.00301349720133596	0.00366780609424276	0.00387505500399028	0.00342609716350289	0.00243775661654494	0.00131442577689427	0.000533506534719364	0.00038371985733398	0.000815134322545638	0.00148792561758473	0.00198226516656283	0.00203599811369991	0.00166910607168855
-0.0625	-0.0625	0.000663855138720014	0.000828477202341704	0.000786628792161728	0.000569056114017749	0.000294133886338082	9.34430889402327e-05	3.26066420433013e-05	7.90785814476858e-05	0.000138472783455314	0.000134084106506565	7.32118735526872e-05	5.21004249890793e-05	0.000194556446633794	0.00056715557583696	0.00113117232409862	0.0017643605123813	0.0023339179190387	0.00276443958996775	0.00305072273743598	0.0032111970105254	0.00322800464109571	0.00303345479134299	0.00256579505245815	0.00185617517873806	0.00107187354665632	0.000462217513690251	0.000223799885000138	0.000370876144516214	0.000709975959560581	0.000956398892921427	0.000930946308376485	0.000707431695597829	0.000598883007467438	0.000969777155028521	0.00198070398755011	0.00342910791277558	0.00480111332636309	0.00552105361022719	0.00525871705939528	0.00411269149326389	0.00256031316075224	0.00120516442742566	0.000472322976699746	0.0004254247568771	0.000797087114224549	0.00119230417970003	0.00132783229179977	0.00116573855471545
-0.0535714285714286	-0.0535714285714286	0.000676389592684174	0.00068198539297266	0.000563310984408121	0.000360266059619486	0.000160054884394822	4.72561315848308e-05	5.37024841762592e-05	0.000140957737731995	0.000228156173587256	0.000247703327269334	0.000192296287774774	0.000123174723775965	0.000137045626316848	0.00031713585820541	0.000701084035450141	0.00127998012948173	0.00201484524841594	0.00284378813634589	0.00366756631974569	0.00433183418998275	0.00464283122780662	0.00443765757151245	0.00368552259908164	0.00255511607530134	0.00138330490301367	0.000533648657989416	0.00021081771637733	0.000344377693431083	0.000630495706343804	0.000727555905144545	0.000496539053376111	0.000131524944891798	7.92054385886207e-05	0.000773793733913986	0.0023368720806174	0.00442847158754621	0.00635580053991653	0.00739444593657208	0.00714704848720221	0.00573841858603041	0.0037407840526837	0.00187914702469246	0.000688021691836522	0.000305570220315529	0.000497047963455416	0.000861207698650588	0.00107749977065147	0.001051038788217
-0.0446428571428571	-0.0446428571428571	0.000836920984327094	0.000590812197800004	0.000383739727967723	0.00024983708377209	0.000202455737185138	0.000230359121849502	0.000299717464498958	0.000364866413988241	0.00038600528202809	0.000346040926245178	0.00025787169838367	0.000159879990262651	0.00010627802690927	0.000161459418711473	0.000399405005276573	0.000896576642847618	0.00170294384820786	0.00279007055536328	0.00400184781352413	0.0050518897482982	0.00560022985816224	0.00539732315482727	0.00442915152614055	0.00297279504220008	0.00150488951324218	0.000487360395627748	0.000138892264250246	0.000328483129901124	0.000669702257931915	0.000776282953104148	0.000532014413190785	0.000203334717161827	0.000306850844161671	0.0012919392271281	0.00322033055656764	0.00564044094806401	0.0077481426802446	0.00875880490972153	0.00828922343910471	0.00654012543858573	0.00418464145834479	0.00203438310415828	0.00067212252358872	0.00024230696478847	0.000484976516629945	0.000956516619177934	0.00128867277617344	0.00134253700487024
-0.0357142857142857	-0.0357142857142857	0.00117163190377396	0.000592386972676697	0.000263807210353701	0.000207083225239037	0.000337901106219489	0.000520481188767797	0.000635320656855098	0.000627590630599271	0.000515564304434859	0.000360568888523557	0.000221039978339513	0.000122103825085266	6.23209517262386e-05	5.39280560230957e-05	0.000165698377086157	0.000526816344672956	0.00126799800349305	0.00241759071135999	0.00381203308282264	0.00509142010580153	0.00581505157089763	0.00566131934538099	0.00461157695593059	0.00300460842136983	0.00140681762109796	0.000347904088372204	6.12906831793913e-05	0.000381968909987066	0.000872771045486453	0.00111493696762874	0.000991729407494657	0.000786148313988834	0.00101852502758385	0.00210824977500312	0.00405904282253525	0.00636437184970431	0.00820577586881923	0.00884492925385433	0.00799458352379315	0.00596423411596914	0.00350563391193107	0.00145137481278112	0.000346457580790311	0.000259842477568259	0.000847362524296335	0.00159542906900162	0.00209086205026649	0.00217614528043948
-0.0267857142857143	-0.0267857142857143	0.00163166473570847	0.000680476995993471	0.000199645467893045	0.000199900991615321	0.000497931975454818	0.000827864690161617	0.000977111076053727	0.000876945033990698	0.000606063394740922	0.00031480719701132	0.000121820999630557	4.89092292247943e-05	3.46574672188538e-05	1.60918257677711e-05	2.00527996566617e-05	0.000192711955522489	0.00072948335665096	0.00173261132966288	0.00308126521626097	0.00440915041617439	0.00523255717367773	0.0051815696955711	0.00421226003123943	0.00266964249596803	0.00114493910443719	0.000189555269833481	4.12131023716786e-05	0.00052270444193053	0.0011791202255695	0.00157694421967311	0.00158497002944431	0.00146073630810981	0.00168078564020242	0.00261152399413738	0.00422171075650664	0.00602027168024878	0.00727164964780805	0.00737452207337879	0.00619018113824502	0.00413451162164292	0.00198386606131302	0.000506140779359402	0.000118357543136072	0.000743036822928799	0.00191358729604181	0.00304247596395081	0.00369413538031105	0.00372921972077054
-0.0178571428571429	-0.0178571428571429	0.00210549733371773	0.000811412684013798	0.000175564693080894	0.00020798279083277	0.000644994168756052	0.00110666196550802	0.0012923434257577	0.00111294107775574	0.000696821609604014	0.000278051589795077	4.07907381793289e-05	1.55119386774074e-05	8.81424568410483e-05	0.000111601404033725	4.27270079264794e-05	7.58790190068193e-06	0.000240047471949545	0.000920024479853666	0.00200990484671847	0.00320223585620766	0.00403360687051096	0.00411853361421033	0.0033742153375504	0.00209774565645431	0.000835033710028004	0.00010362305447915	0.00012517551733074	0.000725901395227339	0.00146704717349362	0.00192802533494327	0.00196827889171288	0.00180367228755112	0.00184689933313541	0.0024101627640321	0.003458661643278	0.00457663662187612	0.00517863781561597	0.00484700210736151	0.00359652992176942	0.00190813066119826	0.00050833030821912	1.72913098758594e-05	0.000657323687024701	0.00217020134260056	0.00396825621889029	0.00541898410499331	0.0061069970224475	0.00595307934659388
-0.00892857142857143	-0.00892857142857143	0.00245773141972795	0.000923602542365519	0.000171342858267263	0.000222218568483571	0.000764065174167175	0.00133562866151555	0.0015649786839188	0.00133786872327782	0.00081396233600503	0.000294597640790421	2.74816733791163e-05	6.53599701366396e-05	0.000259243584206113	0.000383293493677179	0.000307130683746025	0.000101342598273441	2.99785749860582e-06	0.000256912844361812	0.000931226951038309	0.00182953438267252	0.00256781076647127	0.00278253131243307	0.00234915249596455	0.00147459324286463	0.00059799344194202	0.000150604129582051	0.000315924362915843	0.000936002770022921	0.00162236719094568	0.00200292206060733	0.00194969968490158	0.00164331826524978	0.00143365101353121	0.00158755689249352	0.00208921207455796	0.00262749217163006	0.00278658762036294	0.00232548894677254	0.00137216789355551	0.000406955693625267	3.56731498864122e-05	0.000677659322139635	0.00234148341054837	0.00460666609889026	0.00681123937836826	0.00833601810774389	0.00883832842224829	0.00833371919545226
0	0	0.00257737969124951	0.000961332243221162	0.000167728902639771	0.000237859340455761	0.000847679011249845	0.00149709892637864	0.00176932390947024	0.00152515671983235	0.000935762950451305	0.000347509863821937	6.41766402436117e-05	0.000173882131362935	0.000517125132233121	0.000806695608829152	0.000820015834384056	0.000542925135125742	0.000175901564064369	1.52195479646844e-07	0.000189284998525934	0.00068754612132656	0.00123476242518284	0.00152539221053138	0.00140235441999411	0.000961408913919638	0.000496558965315073	0.000318016695964272	0.000557281567825796	0.00108425944708367	0.00159057601307148	0.00178592486073673	0.00158024023783848	0.00113309408610452	0.0007386649264645	0.000623562152032286	0.000793822382932728	0.0010366498726788	0.00108099894617263	0.000814815661813627	0.000415217195899398	0.000298611701038093	0.000908548474199554	0.00245967747839365	0.00478422465830243	0.00736778854367391	0.00955362676911245	0.0108052812532339	0.0108965203478937	0.00994979815956525
0.00892857142857143	0.00892857142857143	0.00241612186803551	0.000894057910368094	0.000151138158705792	0.000250883217067348	0.000890679231780849	0.00157568722381824	0.0018759574863024	0.00163321213015342	0.00101299888067821	0.000382805848008769	9.06996851671427e-05	0.000270282866449151	0.000778240835649872	0.00129233606746694	0.00150574184420217	0.00130107143008882	0.000804194822101291	0.000292902928607942	2.29952065083401e-05	8.13881276866202e-05	0.00035431367668958	0.000623103132229855	0.000718776120823742	0.000631514776663857	0.000504210445292403	0.000518375560369433	0.000753297215065499	0.00111695581125694	0.00139796881491033	0.00140466875334855	0.00109676037634142	0.000618623572577842	0.000209706097925454	5.20180136908646e-05	0.000159659355673408	0.000388850192855807	0.000565588515090829	0.000646033758340991	0.000797561575411871	0.00133558931269824	0.00254288294236434	0.0044749700075395	0.00686828217506807	0.0092092906135379	0.0109309396059077	0.0116339723673561	0.0112242243769811	0.00991077187319908
0.0178571428571429	0.0178571428571429	0.00200329258544022	0.000725891862790263	0.00011815200528726	0.000260926173025423	0.000897063672400439	0.00157464180772818	0.00188120136699456	0.00164840129348732	0.00102273514458251	0.00036953547298101	6.60160857227354e-05	0.000296638986739837	0.000959560220436741	0.00172947142567221	0.00223569630247124	0.00225346259368051	0.00180444038393544	0.00111920915099359	0.000494777401799206	0.000136871173832029	7.71246692494931e-05	0.000202134663110678	0.000359969498620685	0.000465649168167237	0.000536815151505068	0.000644983578484781	0.000828082617055652	0.00103508166224188	0.00114713035475529	0.00106145594872022	0.000776226901297536	0.00041142783057457	0.000145481354665018	0.000108576355766117	0.00030752210682176	0.000637988306350357	0.000979734229099021	0.00131009734234644	0.00175316980612849	0.00252090234143693	0.0037732866809022	0.00548092435043449	0.00737725400974928	0.00903652259624797	0.0100401327334385	0.0101443916977342	0.00936582805482918	0.00795039003606146
0.0267857142857143	0.0267857142857143	0.00143503293597061	0.000494336060863132	7.87994014740929e-05	0.000276684120058914	0.000888159386221403	0.00152937795882105	0.00182858975803395	0.00161542575640251	0.00100654104060593	0.000343516741126683	1.52586680057358e-05	0.00025696999523635	0.0010292147714701	0.0020374046052383	0.00287756702647364	0.00322899296599608	0.0029936259946326	0.00231602948027563	0.00148565001322273	0.00078528729630617	0.000371230304383156	0.000241827841109767	0.000293197898402668	0.000410813381513201	0.00053377409707863	0.000658321689171056	0.000794785733748248	0.00092361300989471	0.000990762443694128	0.000947082641209739	0.000798505632438517	0.000622930916724547	0.000534026291886565	0.000613631506317697	0.000861468618751378	0.00120189578033716	0.00154729356928928	0.00187471746046204	0.00225843281141369	0.00282784910088111	0.00367111614492822	0.00474459468278859	0.00584953177979547	0.00669777923766322	0.00703398480285169	0.0067476890931587	0.00591612780191593	0.00476052977051938
0.0357142857142857	0.0357142857142857	0.000844340273660861	0.000260417479991584	5.66614412073854e-05	0.000317254187247219	0.000899900623102924	0.00149920185638593	0.00179633327141132	0.00162304182749232	0.00105701910207218	0.000396939354313609	2.47201565833461e-05	0.000220341780502255	0.00102060956401148	0.00219271338531737	0.00333580511826124	0.00405897418485655	0.00414659759112835	0.0036321418679105	0.0027527626972553	0.00181999736955385	0.00108099877063118	0.000639694548403347	0.000464500249633392	0.000457323905100336	0.000529458164187174	0.00063851671526834	0.00077635775998732	0.000933738144284166	0.00107884386814242	0.00116883019739034	0.00118263052635221	0.00114435695273411	0.00111391987454558	0.00114851177513932	0.00126350016503548	0.00142391925443316	0.00157526773842148	0.00169148658455211	0.00180261035817566	0.00197737332409048	0.00226868490286703	0.00265879281056004	0.00304458189387675	0.00327823910290011	0.00324162983207726	0.00290974617887908	0.00236516091985468	0.00175647098587375
0.0446428571428571	0.0446428571428571	0.000363197167321694	9.34685759559919e-05	8.45081457505277e-05	0.00040664239553646	0.000967145049148145	0.00153705366852195	0.0018528135992141	0.00174903777817715	0.00125765557227007	0.000618784759843817	0.000188257648526332	0.000278377436798146	0.00100591446941222	0.002223007499216	0.00356855725442268	0.00461788329692502	0.00505849138553664	0.0048075400420761	0.00401922570989753	0.00298929455697759	0.00201542414174071	0.00128754956811826	0.000855139241526454	0.000668540937277449	0.000650911320682953	0.000749521325088727	0.000940882465010922	0.00120189547669721	0.00148197055372685	0.00170481027785631	0.00180108685773896	0.00174697914646533	0.00157824136718263	0.00136800456056892	0.0011836569440379	0.00105294436908757	0.000961179162354085	0.000877351316191313	0.000785930205205087	0.000699039807642917	0.00064122291251752	0.000621781586838872	0.000619691427347133	0.000595714357975378	0.000523989201768927	0.000418698440944964	0.000333511953169488	0.000330993535757939
0.0535714285714286	0.0535714285714286	8.75862712359219e-05	5.35693456992914e-05	0.000195819161973845	0.000564450071136796	0.00110506347162674	0.00165682022829076	0.00200939330217299	0.00200160227567849	0.0016176063604637	0.00102813771148137	0.000543760305876103	0.000489199509071142	0.00105204854665499	0.00218001367030543	0.00358282396222636	0.00484408247980521	0.00559128480716109	0.0056415197258295	0.00505453060143695	0.00407599866367845	0.00301187225488019	0.0021053410801833	0.00147536134999465	0.00113082895679075	0.00102827234516634	0.00112247292707763	0.00137724493452317	0.00174120771517921	0.00212214373138043	0.00239338258914281	0.00243866900205496	0.00220964831402834	0.00175686824862543	0.00121063165761409	0.000720602805193371	0.000389360607999977	0.000237179319236753	0.000213233051215504	0.000238979339882552	0.000253098938331617	0.000233271309746781	0.0001907645438931	0.000152310261541229	0.000147052624340094	0.000204856998407701	0.000357898081535543	0.000633216202253076	0.00103325038304934
0.0625	0.0625	5.33608882283176e-05	0.00017447682659343	0.000414011185659162	0.000798341038057185	0.00130114667161705	0.00182208921604284	0.00220473688875728	0.00229934265583795	0.00204799771243365	0.00154713613799417	0.00104295736406149	0.000844960187418042	0.00118847594885695	0.00211229694627068	0.00341813245010324	0.00473986742570417	0.00569247599453205	0.006026949915139	0.00571541184027953	0.0049312982518099	0.00394790947764211	0.00301883993123485	0.00230269849135321	0.00185658435360886	0.0016760661330872	0.00173562894801848	0.00199623417367066	0.00238272780536481	0.00276430903762134	0.00297271621464029	0.00286425287272607	0.0023949094965658	0.00166061937810779	0.000870927406173815	0.00026382923580829	5.61563058193415e-06	0.000128253229080033	0.000533357075045899	0.00105291265295446	0.00152813030080818	0.00186557091020144	0.0020511421638335	0.00212989804728608	0.00217419495304711	0.00225838700467079	0.002443428308487	0.00276410790467204	0.00321359667368003
0.0714285714285714	0.0714285714285714	0.000228014326275675	0.000450625409696408	0.000742086639847835	0.00110166750952287	0.00152364844868069	0.00196583754248434	0.00233399988659499	0.00250633240869858	0.0023977259076376	0.00203176822604389	0.00157208284344856	0.00127935333265371	0.0014017999662732	0.00205061929113465	0.00312868866304013	0.00435657876660629	0.00538687807578224	0.00594812457424852	0.0059444719827578	0.0054658791835472	0.00471694817175575	0.00391588151498078	0.00322181759367226	0.00271832967620334	0.00243773183500487	0.00238656374712842	0.00254295767055339	0.00283068505202328	0.00310399166389471	0.00317735445969164	0.00290310799288844	0.0022598648676692	0.00139614620919826	0.000592649604815362	0.000152738637665597	0.000274223393273966	0.000967802912681911	0.00206100870233353	0.00327893219115851	0.00435465890449292	0.00511503366631342	0.00551104576567844	0.00559716699221285	0.00548683497432844	0.00531085886809709	0.00518887378006172	0.00520820143992983	0.00540237834013794
0.0803571428571428	0.0803571428571428	0.000521068413601463	0.0008331118570184	0.00115612773678924	0.00145551528502792	0.00174014459413897	0.00202894010226887	0.00230577658201311	0.00250167463518876	0.00252700619511497	0.00233999923094492	0.00200649444500491	0.00170364308310782	0.00165197051089298	0.0020067396225672	0.0027696410513032	0.00377389043783933	0.00475346762503571	0.00545768365836923	0.00574782165633142	0.00562837124246057	0.00520897316890945	0.00463392427227952	0.0040270394712194	0.00347658918314572	0.00304844844480639	0.00279468900566634	0.00273526555722478	0.00282259010157975	0.00292532060245419	0.00286469550469803	0.00250265289961411	0.00183892660156472	0.00105587401789912	0.000471740227856815	0.000414297542804537	0.00107509757760718	0.00241852599008387	0.00419034531344036	0.00601649179957785	0.0075382295456901	0.00851979413158957	0.00889062678976867	0.00872484639334386	0.00818851676690347	0.00748649817865608	0.00682204110326274	0.00636340149863316	0.00620857591897842
0.0892857142857143	0.0892857142857143	0.000812964427672736	0.00123970368168448	0.00160661410505942	0.00183257175807901	0.00193328897610324	0.00199293757765298	0.00209183274036743	0.00224155441855555	0.00237423168229745	0.0023952436375588	0.00226380834106509	0.00204493277599565	0.00189390143295647	0.00197899866725171	0.00238902244083399	0.00308168519512254	0.0039016360044622	0.00465251531726959	0.00517686229015595	0.00540023362390044	0.00532643140754096	0.0050046494288894	0.00450166893481312	0.00389636776972478	0.00328570705068568	0.00277624354122948	0.00244714112376326	0.00230081241821311	0.00224031371806885	0.00210625500338828	0.00176961310475285	0.00123387332308445	0.000681982179931352	0.00042734284878957	0.000781900805511689	0.00190493704029344	0.00371082583852677	0.00588296897951337	0.00798406218022048	0.00960517582281284	0.0104850369093325	0.0105582058296866	0.00993412327807037	0.00883910722980605	0.00755493226502566	0.00636777797999967	0.00552145407075012	0.00516652210236877
0.0982142857142857	0.0982142857142857	0.000997438749521984	0.00158063825669214	0.00203067722982082	0.00220180526686049	0.00210446837518288	0.00188764166128504	0.00174092090369878	0.00177889900085146	0.00197942084454253	0.00221094466243449	0.00232705574327779	0.00226559544754809	0.00209100120344192	0.00195797018181476	0.00202430576527155	0.00236807992033336	0.00295405843439556	0.00365808522893191	0.0043233082607004	0.00481155255449686	0.00502920190751843	0.00493220311634929	0.00452740553585551	0.00387884749208638	0.00310869449397748	0.00237369025149011	0.00181116955834655	0.00147619763196167	0.00131063713475832	0.0011760884000766	0.00094573733163646	0.000607787405753464	0.000315739510945223	0.000344401383576453	0.000963815687484376	0.00229361004331044	0.00421521675517626	0.00638898296991691	0.00836658064902849	0.00974146950887007	0.0102688115238178	0.0099133164183172	0.00882670716120463	0.00728654264353442	0.00562954325299017	0.00419273762597781	0.00325656853015914	0.00298342415603596
0.107142857142857	0.107142857142857	0.00102548199286108	0.00179467807628931	0.00237445304784236	0.00253515693314113	0.00226592132553407	0.00177172074416936	0.0013519691456341	0.0012338788465172	0.00145684678680251	0.00186951975016078	0.00223246648440125	0.00235978942666901	0.00221741813717919	0.00192942786201141	0.00170108136201814	0.00171124181536559	0.00203334258907309	0.00261611369417363	0.00331684536821199	0.00395708551739549	0.00437314262208985	0.00445130237717572	0.00415132994539057	0.00352070490363345	0.00269153471528702	0.00184771451564845	0.00116217487251143	0.000727520211966285	0.000519186330389662	0.00042112801239396	0.000309704116588205	0.000151935514074979	5.7425088397137e-05	0.000244256631493758	0.000928346925255538	0.00219301275302895	0.0039104631939648	0.00575944812345466	0.00733070588278182	0.00826699598203126	0.0083734426041061	0.007659128217938	0.00631153501367769	0.00463378961314521	0.00297598884861715	0.00167331529454877	0.000986190463403845	0.00103826095687781
0.116071428571429	0.116071428571429	0.000933189264533382	0.00188127264443349	0.00261797598488435	0.00281662655219153	0.0024294604779858	0.00170090634718763	0.0010259042959484	0.000736942760780026	0.00093867021198052	0.0014753966779115	0.00203764394376106	0.00233771657372876	0.00225438206753481	0.00187550848423744	0.00143151305840605	0.00117045921929933	0.00124574438495192	0.00166533827503042	0.00230916480194413	0.00298782937679982	0.00350806859344728	0.00372359236225563	0.00356693295330497	0.00306419564840303	0.00233001397274372	0.00153611438942064	0.000854496818117167	0.000393887480922579	0.000161727018245831	7.82531778713418e-05	4.18551040311943e-05	1.11429456970049e-05	5.27166049500911e-05	0.000319051863064256	0.000961683097563406	0.00202593453429941	0.00338790803980326	0.00477214892793329	0.00584335555980663	0.00632617851278664	0.00609702643885422	0.00521378572794262	0.00388541858001295	0.00240880658370858	0.0011015665355081	0.000243138029044814	2.105949499756e-05	0.000480080417586485
0.125	0.125	0.000836373119301195	0.00191057854930815	0.0027893991783182	0.00305001677350654	0.00259967626971037	0.00170299980660345	0.000824123597891666	0.000377253078521062	0.000522691690846343	0.00111129032683551	0.00179239930438315	0.00221195882176593	0.00218788396994462	0.00177637309681895	0.00121241491119202	0.000775621950472754	0.000660865371457012	0.000913284598986583	0.00144027845943658	0.0020721115706514	0.00262980669045176	0.00297310139891801	0.00302416044363989	0.00277554293282389	0.00228819182219383	0.0016763813459291	0.00107513975753614	0.000596187742725836	0.000292120438688538	0.00015108896892422	0.000128859103726547	0.00020003095584499	0.000393593246801314	0.000784237622059985	0.00143855259686469	0.0023466931686697	0.00338353378086419	0.00432843868208483	0.00493875855266482	0.00504119610888168	0.0045968550898707	0.00371353257757454	0.00260848724144023	0.00154610247853484	0.000776062010780229	0.000483752480897098	0.000751282411115761	0.0015274182722579
0.133928571428571	0.133928571428571	0.000885708234665286	0.00199910260801836	0.00295630987784517	0.00325830585462309	0.00277315392965359	0.00177068058443826	0.000752508427558209	0.000179840050193344	0.000247699803918027	0.000817563962382442	0.00152621820114358	0.00199382339900756	0.00201125909100648	0.00161425277008758	0.00102574576268524	0.000520434043120765	0.000295573959226618	0.000409899200901845	0.000800636473838113	0.00134390883480607	0.00191173181026953	0.00239898268232793	0.00272466469325124	0.00282916078616836	0.00268337386846451	0.00230635701833578	0.00177399904437431	0.00120460985652929	0.000724307901307681	0.000430952054595849	0.000376489553740963	0.000573049941665263	0.0010099397758239	0.00166186719178317	0.00247894007206583	0.00336800953248079	0.00418717099769017	0.00477011064105836	0.00497735747196918	0.00475154618215794	0.00414811506343588	0.0033254320746314	0.00249985857727318	0.0018867416983367	0.00164873581721867	0.0018615002801187	0.00249559825722004	0.00341216770516717
0.142857142857143	0.142857142857143	0.00119562479114034	0.00225521724721718	0.00319221204107294	0.00346999735535419	0.0029395031535232	0.00187040827364274	0.000772230657230844	0.00011471621759372	9.99095164348243e-05	0.000596825862463479	0.0012524754471735	0.00169829994771861	0.00173125300284081	0.00138024683716378	0.000845125905069581	0.000366910581408599	0.000113756203859015	0.000138752272237739	0.00040946465836582	0.000864947252648203	0.00145032155867512	0.00210929265299601	0.00275453606102842	0.00325495531838613	0.00346525696788257	0.00328941002377137	0.00274124669235127	0.00196290242102266	0.00118581542253086	0.000652151215979209	0.000534728804476978	0.000889652446984914	0.00165390141471752	0.00267683220995151	0.00376428452181773	0.00471924121527626	0.00537485086197371	0.00562259133939145	0.00543582105177179	0.00488183513129245	0.00411276500652913	0.00333188263009756	0.00274340427053466	0.00250208530119044	0.0026777424795178	0.00324108245328374	0.00406861252543745	0.00496262570973284
0.151785714285714	0.151785714285714	0.00177877124855283	0.0027180906246542	0.00353171586911587	0.00369625433412277	0.00308008344975468	0.00195792825920848	0.000825008047784251	0.000124753345541541	3.78024254199882e-05	0.000432453771761038	0.000980059016661059	0.00135066931982738	0.00137319397009764	0.00108202197334944	0.000648782817376855	0.000263590476375245	4.64876752410544e-05	3.32647935070101e-05	0.000220716857718096	0.000616662250922688	0.00124481893788615	0.00209677829792563	0.00307034422877379	0.00395108887655283	0.0044694394299531	0.00441565523027731	0.00375338678627298	0.00266673013539649	0.00150946512675144	0.000677120066736114	0.000461379754350254	0.000951203385892723	0.00201689494153189	0.00337189859181246	0.00467602082357604	0.00563629866870284	0.0060750233789644	0.00595529570997381	0.00537016117097921	0.00450714388027245	0.00359921809877295	0.0028716359771394	0.00249402539237552	0.00254697420987322	0.00300925186615346	0.00376613263918527	0.00463442570233616	0.00539896341294154
0.160714285714286	0.160714285714286	0.00252254844171948	0.00332301255181369	0.00393865291456909	0.00391148562496863	0.00316537546526627	0.00199160836392705	0.00085763474527701	0.000154471636849644	1.81602417402154e-05	0.000306803628016589	0.000722134285235741	0.000988141227911223	0.000980919755897551	0.000748490675889903	0.000433880808747138	0.000170714205218138	2.48803905013966e-05	1.0937686872186e-05	0.000152137653742878	0.00052056338308312	0.00121061644139082	0.00225228518696834	0.00352247415236436	0.00472610533877702	0.00548232888465782	0.00548682812456637	0.00466949945411023	0.00326079915337637	0.00172444402419202	0.000583025968785321	0.000216949041797918	0.000727124974311224	0.00191598961082372	0.00338286859505447	0.00468095817597749	0.00546649980285965	0.00558781549200289	0.00509701197560394	0.00419962155568294	0.00317379942305677	0.0022896998703632	0.00174871295864545	0.00165011104074578	0.00198419691152979	0.00264672318178603	0.00346781388215343	0.0042489555787729	0.00480336502722944
0.169642857142857	0.169642857142857	0.00322717016474233	0.00391643649257378	0.00430811218562764	0.00405160246619506	0.0031563907045777	0.00194055978006743	0.000836605706719083	0.000167756357324234	1.18156608326394e-05	0.000210476372780368	0.000497013773005487	0.000654104681178662	0.000609431707043746	0.000427256117446252	0.000223978506549123	7.97313732558476e-05	9.9571366416531e-06	9.40327877490099e-06	0.000123129145583308	0.000475573038713907	0.00121652256192854	0.00240399704611147	0.00389726731778169	0.00534101357669037	0.00627520930848458	0.006331089120182	0.00541671753248492	0.00379192536900091	0.00198571824585948	0.000589794156819268	2.43375487109292e-05	0.000383343217443125	0.00142326988484064	0.00268759335040567	0.00369975562146786	0.00413645824983155	0.00391613404906677	0.00318500561051265	0.002228032498223	0.00135433697715257	0.000802431186788769	0.000689578037366577	0.00100648846222237	0.00164377649888608	0.0024328617001659	0.00318804399284492	0.00374314488778464	0.00398146558287105
0.178571428571429	0.178571428571429	0.00369157397091158	0.0043177697042814	0.0045057311391718	0.00403537504130089	0.00301447659017903	0.00178920419932307	0.000751795221973087	0.00015198400106531	6.84417968637674e-06	0.000141968630617382	0.000322387774151853	0.000387238369690937	0.000311632086355093	0.000173215428070705	6.36546736484247e-05	1.67306969364427e-05	5.95090786797092e-06	9.5889942242402e-06	8.76991231359807e-05	0.00040100858064632	0.00113751324808406	0.0023772082758176	0.00397647669239241	0.00555570138925668	0.00662119232222896	0.00677473153573294	0.00590740538489912	0.00427411483639871	0.00240342351015237	0.000881993867813853	0.000116587251062235	0.00018519414444869	0.000840097956669154	0.00164879039711188	0.00219566240552459	0.00224876255677518	0.00182528824017763	0.00114522687839732	0.000513127396059668	0.000190196498178953	0.000308506184481451	0.000848832623768107	0.00167271286454463	0.00258186650381715	0.00337761506827577	0.00390367898050946	0.00406882532359878	0.00385454238531181
0.1875	0.1875	0.00380331292596077	0.00439719227071657	0.00442571885981111	0.00380026792250767	0.00271778219565374	0.00154046434525885	0.000612999124646625	0.000112740330879212	3.41779921347651e-06	0.000102135205792453	0.00020770007520441	0.000210386126692906	0.000123493415827142	3.12211170062444e-05	9.81667780620699e-07	2.78370526912464e-05	5.24046985886686e-05	3.89185634326799e-05	5.33772996805228e-05	0.000274879803247927	0.000913223104888926	0.00206893111954886	0.00361789735651662	0.00520025323263977	0.00633965357794609	0.00664453742295696	0.0059912353576341	0.00459191431788005	0.00290822335898034	0.00145194968460875	0.000571900925601762	0.000330139342682858	0.000520515875082469	0.000808051889555043	0.000910217547340097	0.00072910810057857	0.000378280949645344	0.000105978275167334	0.000165013803507376	0.000695990018230344	0.00167240095285811	0.00291923361200786	0.00418276942953947	0.00521371039520298	0.00583092167412423	0.00595064842293594	0.00558421228388825	0.00481759203055407
0.196428571428571	0.196428571428571	0.0035826510502595	0.00412833935513632	0.00403770191790431	0.00333465245027828	0.00227664489987304	0.00121741738656617	0.000443576126464683	6.50427555063497e-05	6.18148145616582e-06	8.86320044529076e-05	0.00014934396844234	0.000123996081489349	5.31839820748419e-05	1.92837372405812e-05	6.490107217229e-05	0.000153055274367918	0.000199103865628705	0.00015383950532102	7.85771433538036e-05	0.000152282182955761	0.000590571521794137	0.0015135270493664	0.00283809622819552	0.00426539444216498	0.00538383077993232	0.00584326289976556	0.00551208893352028	0.00453475098267474	0.0032594324626539	0.00207511413486852	0.00124411226351505	0.000814847760156731	0.000652365034607681	0.000559388673630523	0.000415094499034849	0.000255730976031687	0.000258741038291542	0.000646009762136433	0.0015618378711895	0.00298799828382803	0.0047328823156641	0.006492128485262	0.00794646475418827	0.00885271296086568	0.00909596001246156	0.00869392541344169	0.00776513573540183	0.00648221488683306
0.205357142857143	0.205357142857143	0.00315719307525702	0.00359011934067122	0.00339975753707899	0.00269023226077137	0.00173929208961553	0.000861396290773417	0.00027353062201336	2.52501075172957e-05	1.82235137105953e-05	9.34043266386086e-05	0.000130974764870323	0.000106721066119047	7.8394294232963e-05	0.00011915985085037	0.00024688313623558	0.000399008291944185	0.000472461448684949	0.00040462198207875	0.000241774765653685	0.0001448664931239	0.000318383699340702	0.000895961243255658	0.0018467761295763	0.00296008783153309	0.00392363831297462	0.00445865662736426	0.00444117305419091	0.00394620040466825	0.00319444796691947	0.00243537135244153	0.00183392321024962	0.00142237799007504	0.00113779974883666	0.000915085637051148	0.00077473944152221	0.000850308021657804	0.00133739068810108	0.0023914344014619	0.00402928038513257	0.00608580480491081	0.00824684610237378	0.0101416211326459	0.0114524088892734	0.0119971768561438	0.0117589871283124	0.0108618503836793	0.00951271260890917	0.00793625841141158
0.214285714285714	0.214285714285714	0.00268689351197605	0.00292372721859055	0.00263581960857729	0.00197015482076351	0.00118408384686556	0.000525024021551546	0.000132651108821837	5.32464750764805e-06	3.81132416820047e-05	0.000103750669326553	0.000128625901847038	0.000122973034871523	0.000153206967376279	0.000278562741074385	0.000494598131269661	0.000721143955462437	0.00084474146277534	0.000791454192646042	0.000585443730042914	0.000354643072128365	0.000274666232609854	0.000478729215997266	0.000983032652401232	0.00167022949127958	0.00234151030605137	0.00280906339073452	0.00297820198976026	0.00287574845756015	0.00261385649370217	0.00231652220843613	0.0020565255248637	0.00184132636450532	0.00165369507645515	0.0015170698595801	0.00153881564291339	0.00189677633472718	0.00276809852261068	0.00423406099221763	0.00621038445889153	0.00844090393656951	0.010561158932194	0.0122052965859986	0.0131118543231638	0.0131885465426117	0.0125176767809777	0.0113092826298289	0.00982642601537465	0.00831090816611395
0.223214285714286	0.223214285714286	0.00229067525103821	0.00227685974481798	0.00189498974902688	0.00130083785695599	0.000701106193137682	0.00026082690520888	4.38619309443151e-05	9.59834473950272e-06	5.98837817689968e-05	0.000106099529138226	0.000118872327348595	0.00013525350662056	0.000223039707034155	0.000425780184236266	0.000722200372890558	0.00102499197444508	0.00122114976291197	0.00123192765145192	0.00105858858332487	0.000787364854327858	0.000549629563144215	0.000458498082621525	0.00055637978664304	0.000801479238037132	0.00109856508610309	0.00135387327917533	0.00152104989181474	0.00161238895806687	0.0016726484477846	0.0017369680869695	0.00180446139475623	0.00184828156209406	0.00185788501919852	0.00188562322024116	0.00206292649624084	0.00256633074361114	0.003542157505705	0.00502413903052412	0.00688577064323985	0.00885431254506203	0.0105845043235094	0.0117628069716749	0.0122009315446977	0.0118848558633232	0.0109663628242277	0.00970672254838443	0.00839647756923386	0.00727779438739345
0.232142857142857	0.232142857142857	0.00202138479253279	0.00176863909574421	0.00131484675625289	0.000800580131983559	0.000369793241643395	0.000108196405242982	1.75979839202605e-05	3.40604846799342e-05	7.55530919857177e-05	9.14799323885262e-05	8.80780938202188e-05	0.000118325939868564	0.000244369240988	0.000494453024727443	0.000838186910857285	0.00119338831634451	0.00146070732541662	0.0015677327781668	0.00149976253331911	0.00130205824588356	0.00105395891336254	0.000830201078211969	0.000670919663378531	0.000575646265702665	0.000521737820888127	0.000492853055764437	0.000497383035192549	0.000563905009309868	0.000716621812716139	0.000948445610489105	0.0012131259645141	0.0014472725670214	0.00161393094258035	0.00174314485973827	0.00194226842470659	0.00236255833096576	0.0031318406256474	0.00428292161785552	0.00571262051224632	0.00719372743875996	0.00843847584895465	0.00918951242263097	0.00930362697533372	0.00879837619108546	0.00784786185117521	0.006732554880275	0.00576140880780411	0.00518938944962438
0.241071428571429	0.241071428571429	0.00189676541099	0.00148565922397884	0.000999589521156466	0.000554247383702495	0.000239255316401744	8.2680315049952e-05	4.90815570911551e-05	6.87174221442948e-05	7.99263817205187e-05	6.16929103633119e-05	4.070423519613e-05	7.17994445080581e-05	0.000204322229037706	0.000452710475939311	0.000785698311141493	0.00113790928300246	0.00143634474746684	0.00162782760486821	0.00169441774850024	0.00165103317343366	0.00152904199044775	0.00135661187223583	0.00114759295918324	0.000905110504494611	0.000636722731429511	0.00037009413040529	0.000156500790055597	5.58548435905395e-05	0.000108411981550901	0.000308439252560714	0.000597292153595542	0.000884974711493025	0.00109386730187872	0.00120416945969155	0.00127620302843841	0.00143368238625496	0.00181064312757675	0.00248357094335421	0.00341951602180955	0.00446567269867078	0.00538861259256952	0.00595046847138356	0.00599438000851393	0.00550826106850912	0.00464438189573227	0.00368762286443958	0.00298129728939182	0.00283137253588186
0.25	0.25	0.00194884176880564	0.00149124208532836	0.00100851125981452	0.000596711002634951	0.000316282717029011	0.000171885941247646	0.000120896894765016	0.00010353378076481	7.67888604777456e-05	3.42673281295325e-05	3.65684760191476e-06	2.64092966097691e-05	0.000132801818158857	0.000325823923018308	0.000580535901196059	0.000856533119306916	0.00111502357332955	0.00133128513056272	0.00149715636525027	0.00161398796361435	0.00168127498138992	0.00168819583066398	0.00161394797946855	0.00143855728170887	0.00116014178878521	0.000809755848868861	0.000453682669898562	0.000177232353616153	5.30490477471306e-05	0.000106771485856828	0.000297970915455589	0.000530297569374151	0.000691870884743013	0.000710731872962174	0.000599257825466846	0.000462789185168946	0.000462337334112059	0.000742942610430448	0.00135751177622953	0.0022213735431001	0.00312202189947963	0.0037860458521826	0.00398100185877251	0.00361443255562836	0.0027916096399211	0.00180762192258222	0.00107226514826311	0.000989326711398536
0.258928571428571	0.258928571428571	0.0022381815502101	0.00182033988912123	0.00134501959810204	0.000905106961360772	0.000564691016555698	0.000341299867494646	0.000212042929789807	0.000136856413449321	8.37662325473454e-05	4.25506648481742e-05	2.22509514214779e-05	3.80677914931067e-05	9.80569397001072e-05	0.000197727692275382	0.000324013263205754	0.00046408916549895	0.000612604839189004	0.000773103473121221	0.000953250690583898	0.00115639647057682	0.00137308698947208	0.00157613075734827	0.0017224547155223	0.00176385216754422	0.0016657117267285	0.00142787204590894	0.00109720142292711	0.000761289585765206	0.000519439169616233	0.000439409811794478	0.000519825975450094	0.000680898829805729	0.000795762328233699	0.000754354442420515	0.000531500887872261	0.000222711189203137	2.19945436562277e-05	0.000142561296548474	0.000711147937180482	0.00168439694037038	0.00283100888397988	0.00379700358805264	0.00423499179358896	0.00394858075537351	0.00299351624490388	0.00169208202138734	0.000549989699627101	0.000101707387801498
0.267857142857143	0.267857142857143	0.0028080119910494	0.00245025633369529	0.00194514339739671	0.00140224011572443	0.000918069659699445	0.000550026946058463	0.000311144404641826	0.000182389497632218	0.000131372556748288	0.000126757835856362	0.000144117455495994	0.000165775221253465	0.000179730404174585	0.000180532110149966	0.000171166748763006	0.000163288318271658	0.000174534652647498	0.000224209521981747	0.000329416041312819	0.000501990013308831	0.00074440739102275	0.00104326364054664	0.00136274220702464	0.00164478266767658	0.00182265091534436	0.00184778929664032	0.00171905838617207	0.00149625118555153	0.00128327541936805	0.00118175512012701	0.00123553909727656	0.00139816005417728	0.00154882587912024	0.00155823423568059	0.00137524645292668	0.00108691880562036	0.00091071775100402	0.00110891503828601	0.00185659598729862	0.00312452575299985	0.00463903110945644	0.00595025208000594	0.00659129318851037	0.00626726674512872	0.00499594469087369	0.00313892317296147	0.00130575483734754	0.000163736963133148
0.276785714285714	0.276785714285714	0.00360653325287306	0.00326774208594801	0.00267730895832031	0.00197492556045906	0.00130373770275879	0.000770792271505042	0.00042713890246628	0.000268942235899504	0.000252619373506603	0.000315070941512721	0.00039283845397727	0.000437336246302884	0.000424468936335912	0.000356647720352211	0.000256121369555392	0.000152019575204076	6.76734696449612e-05	1.57042061250343e-05	3.70639474808243e-06	4.52145885126853e-05	0.000164960879710062	0.000389700027209016	0.000726302667785361	0.00114089740984111	0.00155716454054894	0.00188299571024497	0.00205621742953598	0.00208360671564761	0.00204558637207877	0.00205622197333929	0.00219617953524136	0.00245789189408979	0.00274159641149821	0.00291477534499713	0.0029087194849665	0.00279721631153649	0.00280306796092743	0.00321178413457045	0.00422248277020472	0.00580641146138649	0.00764992975815877	0.00922498570439887	0.00997130877611473	0.00951966756716783	0.00786198338838971	0.00539350101915204	0.00280508185167588	0.000865032494281912
0.285714285714286	0.285714285714286	0.00444231607517696	0.00406897030989197	0.00336731319220708	0.00250601048802085	0.00166883310522737	0.00100340527124765	0.000589067965456339	0.000429182218487448	0.000464640581299805	0.000601198336376395	0.000742229659070974	0.000818239090164818	0.000804428748920301	0.000719816696397268	0.00060775152535685	0.000506852999386745	0.000428216958876491	0.000353252016731496	0.000255179219861544	0.000131524178388243	2.50763933650917e-05	1.50026076797898e-05	0.000177723927900659	0.000538506643156247	0.00104500313555534	0.00158427555992159	0.00203889040313585	0.0023510412542085	0.00255442629938557	0.00275025751470201	0.00303828042679362	0.00344507345232834	0.00389890911994819	0.00427556352626755	0.00449512887670642	0.00461242053088797	0.00483759803014685	0.00545652104401125	0.00667642357452603	0.00847083712668167	0.0105096976890056	0.0122265757631282	0.0130104461383939	0.0124469149194694	0.0105053928705708	0.00758884216581458	0.00442126779191575	0.00181649498199977
0.294642857142857	0.294642857142857	0.00502532352565957	0.00461347106688301	0.0038482083632902	0.00290868540237534	0.00199464079848212	0.00127118320580797	0.000830847784169663	0.000680219598082204	0.000751190052631383	0.000931948226483085	0.0011087577336413	0.00120563137393707	0.00120714963414111	0.00115353413721373	0.00110825572170856	0.0011131495209668	0.001155740954612	0.00117020348539283	0.00107588923620715	0.000834175530200827	0.000489717832730405	0.000167207135580986	1.90688856733323e-05	0.000149888158036812	0.000560649910667567	0.00114749796124199	0.00175857999880377	0.00227680028081171	0.00267868267796015	0.00303278040701018	0.00343870805220395	0.00394707007750354	0.00451579338318943	0.00503783489720333	0.00542942217725542	0.00572447005662367	0.0061078584769525	0.00684907538394695	0.00815450292692789	0.0100095271503721	0.0120990607496819	0.0138642207602899	0.0146878684972062	0.0141359795900774	0.0121498253744506	0.00910240973464236	0.00569196320899107	0.00271576838942541
0.303571428571429	0.303571428571429	0.00508905885664579	0.00471497240198898	0.00401430896821669	0.00314545815607687	0.00228877115821767	0.00159837993589176	0.00116643783960444	0.00100647998399201	0.00105894780079089	0.00121832378246367	0.00137554404866557	0.00146179033828195	0.00147484733584263	0.00147276278789405	0.00153358274343292	0.00169907957710435	0.00193345297303154	0.00212468593644821	0.00213498975780668	0.00187777625397579	0.00137910434899607	0.000785358039421604	0.000306633384056178	0.000122252278118426	0.000298859259535504	0.000766760270037055	0.00136759655762289	0.00194478331911881	0.00242286334235461	0.00282942212185462	0.00324981679250781	0.00374832652241394	0.00431182385638209	0.00485826271447345	0.00530934888374954	0.00568095145314177	0.00612570538759417	0.00688428214396714	0.00815454312163894	0.0099412473143382	0.0119709821657576	0.0137322833765183	0.0146406028550349	0.0142634097936757	0.0125065965520036	0.009677630117162	0.00639596702875972	0.00338884424328192
0.3125	0.3125	0.00452771754116236	0.00432037056193062	0.00384992450718857	0.00322047058648268	0.00255794790289045	0.00197997870099852	0.00156975722358089	0.00135758028138647	0.00131569927045265	0.00137226294625866	0.00144429625159828	0.00147884016880401	0.00148217489974421	0.00151773275070648	0.00166728741575556	0.00197164816040402	0.00238360644770289	0.00276501487483373	0.00293865930726602	0.00277408061578709	0.00226310895863815	0.00154130724001898	0.000838229124296649	0.000378555912158558	0.000285001715978907	0.000534343872436231	0.000988454010446223	0.0014795451061252	0.00189851063246805	0.00223582434336465	0.00255582287635163	0.00292791955508066	0.00336549320605871	0.00381724262989047	0.00421976245035784	0.00457638029723022	0.00500406867171246	0.00570389772441974	0.00685497136797092	0.00848153692436976	0.0103678889765275	0.012079158810767	0.013095078635197	0.0130052677266534	0.0116801246874174	0.00933958088559384	0.00648831016609203	0.00374622191836475
0.321428571428571	0.321428571428571	0.00346291317758369	0.00352939978899997	0.00341698251889533	0.00315152070066413	0.00277949062859444	0.00236402167765487	0.00197428128293781	0.00166657600972992	0.00146471818509516	0.00135284168900501	0.00128979501344022	0.00124113015837878	0.00121061560002135	0.00124871461092427	0.00142615138354104	0.00178214242044723	0.00227627736407578	0.00277683519569824	0.00310142246769695	0.00309612021172479	0.00271404141451417	0.00204964444929331	0.00130615886053669	0.000709393023957744	0.000411430988578717	0.000434032609710079	0.000679426032360721	0.000998208295955576	0.00127269548165884	0.00146800089584685	0.00162572996029259	0.00181218887853273	0.00206118471049468	0.00235308771694697	0.00264574620549319	0.0029355994822501	0.00330294605967088	0.00390037256093697	0.0048763975778623	0.00626837323980591	0.00792415487512799	0.00950441489813507	0.0105791411632721	0.0107830889139503	0.00996230887811628	0.0082451307627735	0.00600539244575749	0.00373497888789737
0.330357142857143	0.330357142857143	0.00219496697825059	0.00254383405344486	0.00281323338826238	0.00294455874445403	0.00289475891686848	0.00266238395843808	0.00229647840625212	0.0018799642849214	0.00149542096335615	0.00119324753501241	0.000981580289883212	0.000843599123667503	0.000769441657664912	0.000779051579487863	0.000916905429299947	0.00121783319668427	0.00166393680351658	0.00216222714376716	0.00256360823938763	0.00272031189037081	0.00255454178297026	0.00210112364207898	0.00149855557606843	0.000930271922151805	0.000545512591525369	0.000400618428054512	0.000449852302662334	0.000586748101234075	0.000709133870160828	0.000769793525940165	0.00078645252378582	0.00081161883090174	0.000887819487798324	0.00102132161305149	0.00119295925194949	0.00139760242263392	0.00168166018729983	0.00214558677552378	0.00289832756818819	0.0039816055849603	0.00530513853173011	0.00663443229038823	0.00764882306615678	0.00805137569330934	0.0076837782880531	0.00659418307983596	0.00502692251098424	0.00333898656517289
0.339285714285714	0.339285714285714	0.00106693065372936	0.00158019186176147	0.00213262488849107	0.00259368742223875	0.00283562949470746	0.00278857427174926	0.002471043265028	0.00198016255282643	0.0014476342720536	0.000985730211743548	0.000651579137809366	0.000445810388087838	0.000340756664252668	0.000316506215168026	0.000380124573944188	0.000555744780655253	0.000853029682304471	0.00123639224435906	0.00161807452440895	0.00188417861523348	0.00194245170554322	0.0017663625137192	0.00141052236114252	0.000987737169680262	0.000619086671284329	0.000383091941310097	0.000289796940931691	0.000290859491357092	0.000316446097423365	0.000315855836124946	0.000279209367230948	0.000231278056414743	0.000206586925243364	0.000225893866182221	0.000291303333442503	0.000402740101836617	0.000581918864361099	0.000882400091121162	0.00137137379075454	0.0020868063005112	0.00299167274259904	0.00395365008869318	0.00476872464271874	0.00522525264477132	0.00518294467287926	0.00463134574270303	0.00370039033044035	0.00261747213150601
0.348214285714286	0.348214285714286	0.000323330915612198	0.000799865947505038	0.0014543575892387	0.0021101007790917	0.00257127178511109	0.0027016015055362	0.00247619955342475	0.00198383032630555	0.00138166613639743	0.00082715242611545	0.000420566272463578	0.000183305523205757	7.65011307529413e-05	4.36944065339744e-05	5.09758817446626e-05	0.00010271174446037	0.000227025996165418	0.000443049956313009	0.000731786575530206	0.00102940551281143	0.00124826870378927	0.00131492724387215	0.00120467994789726	0.000954126825281451	0.000645105284611552	0.000368600237327355	0.000187266939945565	0.000114833550285262	0.000120564350174816	0.000153255975182236	0.000169754067783199	0.000152748136653487	0.000111008674680005	6.6569837460823e-05	4.04658254963566e-05	4.73291004929659e-05	0.000100830410640486	0.00022254640660623	0.000443035925784567	0.000788663928223815	0.00125826153492613	0.00180316046226524	0.00232582764279158	0.00270416621915532	0.00283461104869087	0.00267539547953648	0.00226892020863795	0.00173096986823453
0.357142857142857	0.357142857142857	4.20508255628027e-05	0.000290552569396525	0.000859677032266536	0.00155703377706935	0.00214385205385036	0.00242797403961968	0.00233305344312011	0.00191630119970871	0.00133141195126365	0.000757593886721453	0.000328604494497067	9.22239809194023e-05	1.36497731025675e-05	1.48397306800077e-05	2.61336414683233e-05	2.32974564188002e-05	3.2951798508128e-05	0.000106640664974027	0.000279890748150216	0.000539767124217552	0.000819398149822356	0.00102345355603591	0.00107204013882999	0.000940441728359568	0.000673864371430861	0.000369062102195597	0.000131766886000634	3.11535082236478e-05	7.35607450738998e-05	0.000206990855703952	0.000351614811154024	0.000438714814518901	0.00043804026822741	0.000362108819479467	0.000249847750481015	0.000142704253020259	6.79852185436072e-05	3.67273730700828e-05	5.24921372680438e-05	0.000120524062098612	0.000248013320102758	0.00043431856772688	0.000658930716297715	0.000878269497774213	0.00103758060395478	0.0010942654007338	0.00104046218933981	0.000911347585795503
0.366071428571429	0.366071428571429	0.000161686596363335	8.96606711568129e-05	0.000447860437030886	0.00105609744222013	0.00166408581816337	0.00204659285055582	0.0020815725243209	0.0017822406304679	0.00127476150608877	0.000735791275871183	0.000318972295921546	0.000101145463545881	6.79767316939206e-05	0.000140369036100641	0.000225408190604252	0.000265951121317693	0.000265191482390918	0.000275566695063092	0.000359368692058863	0.000542956238215639	0.000790199479628519	0.00101123930766142	0.00110404969360988	0.00100807251215387	0.000741307300950986	0.00039963113287037	0.000116504229229059	2.35326592453844e-06	9.41391326249874e-05	0.000340476957362373	0.000628894765981787	0.000839850638423347	0.000899157930245099	0.000803316144355536	0.000608521644612823	0.000393933461644047	0.000221796562785969	0.000115281498896944	6.18595853965849e-05	3.45163074807802e-05	1.44599413776751e-05	1.39605465187653e-06	7.90073052216256e-06	4.53267994106052e-05	0.000113047516359928	0.000198692320023881	0.000288114993376035	0.000376658709223998
0.375	0.375	0.000561655947723267	0.00020935605176516	0.000319593638655951	0.000745997236117426	0.00126227697868088	0.00164608059903616	0.0017535727246132	0.00155902561245163	0.00114856916277792	0.000674773530732546	0.000292364121705568	0.000100692316495316	0.000114324397593408	0.000271063333473745	0.000471210126013947	0.000628756803514176	0.000710117804276275	0.000741955006369766	0.000784897366770229	0.000887769470423694	0.0010481919854254	0.00120328325907954	0.00125853240909482	0.00114135545560642	0.000850270426391016	0.000470563509379473	0.000144003058461746	5.09525154231949e-06	0.000115713152041884	0.000432380658949796	0.000824103439100698	0.00113222207963638	0.00124193181990806	0.00112983527164055	0.000865630836249331	0.000570570879603717	0.000356836081646538	0.000279170140186644	0.000320428420795068	0.000413013711010086	0.000480116442816242	0.000473563276285012	0.000390989048237095	0.000268645290939229	0.000158803064577414	0.00010588274683814	0.000132088793971952	0.000235397862515677
0.383928571428571	0.383928571428571	0.00112638813438498	0.000629222748742926	0.000522864734214676	0.000709460356771473	0.00102168212805894	0.00128311075855419	0.00136532527197201	0.00122404787769901	0.000904811216379173	0.000518620583579454	0.000197216858460732	4.3798453442075e-05	9.67929280082223e-05	0.00032022198895368	0.000624469024905833	0.000908527111237173	0.00110440829956062	0.0012021758892265	0.00124279997358612	0.00128270385834053	0.00135007391034606	0.00141918147052522	0.00142021079120355	0.00128197830972786	0.000984421708749274	0.000589201250932786	0.000226452441265192	3.94148943679133e-05	0.000113370703170413	0.000426637110232474	0.000851949775704771	0.00121084563433018	0.00135550576943989	0.00123747373991087	0.000929016219447372	0.00058707833911815	0.000378620448103386	0.00040438723164333	0.000656980669890837	0.00103034082742632	0.0013721763340149	0.0015517958400037	0.00151177308189743	0.00128301111903292	0.000961710192769668	0.000663487155208749	0.000477141336159263	0.000436759923162939
0.392857142857143	0.392857142857143	0.00175387186645704	0.0012604287246524	0.000994082350023904	0.000913312997719161	0.000936041094176006	0.000968872949338182	0.000935658030422517	0.000798993000575107	0.000570371869933694	0.000306282668111796	8.9730625234177e-05	7.13350287088854e-07	8.45952419997504e-05	0.000331145544744884	0.000675394668681309	0.00102290771141958	0.00128962628113012	0.0014369539909623	0.00148298944514227	0.00148253439117076	0.00148629589078592	0.00150326211659021	0.00149046005143785	0.00137942868858396	0.00112638827127367	0.000756444530515682	0.000372189067201975	0.00011537929638551	9.75398395859652e-05	0.000335742830190828	0.000730840847961668	0.00110504128153636	0.00128426580977395	0.00118537850467186	0.0008634095519365	0.000492698120314153	0.000288842211458359	0.000408227803559955	0.000873219020289587	0.00155830756418068	0.00224268867547168	0.00270328305443919	0.00280464513725894	0.00254619838606815	0.00204944492777249	0.00149628029315104	0.00105036936914109	0.000797682927774506
0.401785714285714	0.401785714285714	0.00232528474658254	0.00192223759931589	0.00154444322129095	0.00120652148140422	0.000919654789080266	0.000689419328869057	0.000512073635391662	0.000374628692149768	0.000262096309399199	0.000169608364422086	0.000111554734261186	0.000119196515285059	0.000224240850510222	0.000435615470557719	0.000723634847742382	0.00102411947311307	0.00126418863940401	0.00139727987655977	0.00142670562809108	0.00140136027479534	0.00138305204049135	0.0014033995559862	0.00143740830525017	0.0014134850237359	0.00125848300463459	0.000953393532438828	0.00056498405687222	0.00022899314966946	8.72560686817261e-05	0.000209607829354296	0.000544494688775821	0.000930674213735421	0.001170873043018	0.00113347253208106	0.000829790259605139	0.000423677301466831	0.000163322380530083	0.000265304117772481	0.000806758915977684	0.00167906999214813	0.0026267053945857	0.00335309187122727	0.00364314852230792	0.00344547039835576	0.00287872435066505	0.00216471297134452	0.00152512326508199	0.00109320884969315
0.410714285714286	0.410714285714286	0.00268896377747694	0.00237465089869657	0.00192081851865511	0.00138815977375084	0.000864710311380446	0.000440378783436729	0.000176835860300447	8.68510842124659e-05	0.000134162710583444	0.000254892579247103	0.000389570613970738	0.000508313267837567	0.000615375105962094	0.000731788992507342	0.000868750269077057	0.00101069907041639	0.00112090087861534	0.00116689524405293	0.00114828300045648	0.00110536276685817	0.00109807451127964	0.00116471357187632	0.00128621681153153	0.0013827508515961	0.0013520788913728	0.00113277167758919	0.000755921465753749	0.000350159653026846	8.84175782482084e-05	9.8962708728326e-05	0.000387967859515088	0.000820188875095897	0.00117608254182925	0.00126198811698264	0.00101791293801887	0.000564072039983581	0.000156376891315388	6.81039628049975e-05	0.000454881220461215	0.00127093873724307	0.00227978275959948	0.00315485819669806	0.00362052259566093	0.00356454891470196	0.00306993059874197	0.0023563560438118	0.0016672145699497	0.00116256089968103
0.419642857142857	0.419642857142857	0.00269921078532537	0.00241351411039342	0.00192235603558062	0.0013123914967585	0.000709950809097281	0.000246832469214452	1.78760961025293e-05	4.7653232815537e-05	0.000282507470102629	0.000613759099781359	0.000922653662542381	0.00112595052975014	0.00120030744230827	0.00117524432311077	0.00110224630326439	0.00102085640589238	0.000942894364914307	0.000862602798395961	0.000781897539173651	0.000728406656087411	0.000748091875482642	0.000872385989481938	0.00108048819420185	0.00128623549135464	0.00136784184469125	0.001232459103007	0.00088161125729977	0.000435543586264419	9.24126704552768e-05	3.43164687846695e-05	0.000326237389367513	0.000864812779701393	0.00141226305439261	0.00170632718683633	0.00159365230052284	0.00111688119962348	0.000506197653801851	7.48100891648396e-05	6.88379436535318e-05	0.000547256151666612	0.00135267620967722	0.00218656364019646	0.00274860349436286	0.00286842724471176	0.00256520596386294	0.00201153355542008	0.00142922431871426	0.000978045131425975
0.428571428571429	0.428571428571429	0.00229960535947679	0.00198309608553697	0.00151151233925134	0.000971234432169069	0.000478431468411265	0.000152325964654471	7.77201925020383e-05	0.000271094805479618	0.000667537399822623	0.00113891661208751	0.00153914309262136	0.00175764462846605	0.00175632722247294	0.0015729362722975	0.00129150224034003	0.000998336461369295	0.000748897689555096	0.00056212132168773	0.000439701404280598	0.000390713797509809	0.000438636433199433	0.000601390078162599	0.000857105676360898	0.00112372865188357	0.00127709542971938	0.00120929592369666	0.000899920452570176	0.000456372316283487	8.9124389750403e-05	2.15355561347013e-05	0.000373707398020365	0.00108181456299369	0.00190272996051822	0.00251181369704525	0.0026511629343078	0.00225491928075025	0.00148614119383606	0.000663743172782932	0.000114899516581052	2.70365095982485e-05	0.000372768335985565	0.000941500587897768	0.00145512862732625	0.00170331257776825	0.00162843667425422	0.00132273934318291	0.000950423106412412	0.000646985148419048
0.4375	0.4375	0.00159346799394926	0.00123548168816374	0.000852522036795848	0.000506471132718038	0.000263444971570633	0.000186252954924424	0.000315530978855592	0.000646086506093242	0.00111258505605113	0.00159796065770235	0.00196752026726415	0.00211681547028308	0.00201110851307131	0.00169607355703104	0.00127365961344241	0.000856058098819027	0.000522843156695028	0.000303467832912444	0.000190555204932537	0.000169269412842538	0.000237930821810442	0.00040246649293235	0.00064816883170592	0.000912637766313413	0.00108863483425465	0.00106902988648713	0.000816550359942173	0.000417347306402598	7.69371953133358e-05	4.42446256327438e-05	0.000491102754980772	0.00140649658083438	0.00256608335288859	0.00360372441105286	0.0041592448060409	0.00403407020790321	0.00327844479870229	0.00216658184157187	0.00107249649144515	0.000308955747546152	8.13829053393556e-06	9.72622504630682e-05	0.000370728392468584	0.000611358483517675	0.00069335514861663	0.000617450288160918	0.000471576440481416	0.000352403802529353
0.446428571428571	0.446428571428571	0.000839700828146897	0.000488312243123632	0.000247770991479139	0.000142690133471028	0.000174625624492948	0.000335946686493433	0.000613937754066379	0.000982511074873884	0.00138978828657889	0.00175535684755856	0.00198668055373959	0.00201175469298344	0.00181234803925486	0.00143803246377901	0.00098980360127903	0.000579280305397849	0.000284682097615011	0.000127655797780243	8.25538479459815e-05	0.000109149933665587	0.00018444302077245	0.000310128958831043	0.000490172793788997	0.000696536318763857	0.00085405629918498	0.000866861307874475	0.000681452027599526	0.00035195471787323	6.1329426442758e-05	6.95320775981025e-05	0.000599282345071806	0.0017103536150507	0.00322934989103055	0.00478117541578802	0.00591921920891959	0.0062994360595451	0.00581785065449452	0.00464673174261286	0.00315417052293977	0.00174867097738344	0.00072436926257003	0.000176530106045975	1.62231100522929e-05	6.13174268981638e-05	0.000146361413443422	0.000193305151740868	0.000215201885189896	0.000266173487912052
0.455357142857143	0.455357142857143	0.000356144117360141	9.02755740052761e-05	1.02856963850595e-08	7.75696276351501e-05	0.00027799463695347	0.000545478340953704	0.000833520287921698	0.00110967888329921	0.001346709086918	0.00151139974257713	0.00156400557233507	0.00147317233190574	0.00123860642700108	0.000905235622490061	0.000555093513873862	0.000276375825796812	0.000124985415652066	0.00010134444931	0.000157835560678596	0.000233270893301902	0.000292253283055587	0.00034234929014362	0.000415800790934027	0.000527589542180046	0.000641619914863882	0.000676588785024684	0.000559752951487405	0.000302851193169003	5.1475900872018e-05	6.45049331499019e-05	0.000614914681644507	0.00184982284267503	0.00367889632757573	0.00575570872705945	0.00757518701573696	0.00865238755450571	0.00870455123722837	0.00775383360141355	0.00610554620360393	0.00421653292520522	0.0025189344131981	0.00128030399738584	0.000555721932934478	0.000237180899522838	0.000158188925724558	0.000191443288876696	0.000292052192363838	0.000476286572627741
0.464285714285714	0.464285714285714	0.000373905740257199	0.000259587662874867	0.000269773988280925	0.000386273761085666	0.000561880104886197	0.000741700684026406	0.000883836125507246	0.000969139378824019	0.000996676134635506	0.000970845593172941	0.00089159891069009	0.000756446826490903	0.000573208352731007	0.000372447364348131	0.000206148987827173	0.000127538651577346	0.000161313674059242	0.000283761892451671	0.00042956908017093	0.000526147795463625	0.000536568316247622	0.000482594745973976	0.000428771823897309	0.000433480245124837	0.000498161916374983	0.000553577549742863	0.000503484471109875	0.000309642782101472	6.91495262060098e-05	2.8192672252042e-05	0.000504117153606237	0.00173799516761566	0.00374503115656603	0.0062426158943489	0.00870502643673617	0.0105333452496899	0.0112705189148526	0.0107663344805886	0.00921960409525376	0.00708346656441502	0.00488364969020073	0.00303591633399188	0.00174066558265674	0.000987025321033703	0.000642114420033889	0.000563602864603826	0.00067276157156944	0.000957383828992561
0.473214285714286	0.473214285714286	0.000921552412970972	0.000978512556492787	0.000998636453026233	0.000984831465995841	0.000940805258642804	0.000867490907813776	0.000766320758677107	0.0006444986787415	0.00051591797500627	0.000395832035005348	0.000293856824568293	0.000212417523759398	0.000153436434565502	0.000127893210578755	0.000157893091088179	0.000264549265880021	0.000446242501144572	0.00066269329367537	0.000841248955041627	0.000909323448559409	0.000837579638863188	0.000665714434354449	0.000488002671390583	0.000399336047137567	0.000431170428291646	0.00052105964959494	0.000546261222539628	0.000414843285543312	0.000167198100668921	2.28936145718113e-05	0.000327713116891441	0.00140700946463531	0.00338736070668943	0.00607644073159918	0.00897193727237769	0.0114109370685526	0.0128014790019849	0.0128350913303697	0.0115865228559373	0.00946101141461395	0.0070217383545858	0.00478296073921841	0.00306166387664881	0.00194162408770445	0.00134213390226058	0.0011332634586947	0.0012257569550321	0.00159018521424127
0.482142857142857	0.482142857142857	0.00180381391498369	0.0019968775682468	0.00193251039273019	0.00166433658978466	0.00128830379136271	0.000899009201971091	0.000562359884622536	0.000310051320995343	0.000148374489632026	6.97663250010616e-05	6.03970624496972e-05	0.000104509503419975	0.000189126225312391	0.000309290722023101	0.000468818969862344	0.000671309766568249	0.000903325759811697	0.00112132589016383	0.00125708167128628	0.00124720917727176	0.00107462272201717	0.000795271747259424	0.000525248779512852	0.000384672835735695	0.000424949332297507	0.000585264085369852	0.000716185110625135	0.000672481610254596	0.000432065301975314	0.000171167103599613	0.000237838413813235	0.0010153201098955	0.00272906422906001	0.00529099494159431	0.00826664669640148	0.010995549065605	0.0128200760722429	0.013322748010787	0.0124665718867582	0.0105805092864305	0.00820709745321083	0.00589200007070675	0.0040140944957444	0.00272276137945124	0.00198692543082444	0.00170343747932201	0.0017905154347117	0.00221370003294168
0.491071428571429	0.491071428571429	0.00268654338435452	0.00294019124990991	0.00272920986436318	0.00217525238124405	0.00148064922579061	0.000839611849458267	0.000376890286161474	0.000131253848392684	7.5748327784013e-05	0.000152596386480875	0.000302615465920454	0.000480897095323876	0.000661327512635005	0.000835381877521865	0.0010068898512785	0.00118118103673602	0.00134970196499162	0.0014783748157876	0.00151199208154526	0.00140073144821888	0.00113920499333557	0.000793497598395669	0.000490566558460775	0.000362974840839164	0.000472061405857432	0.000755187582087262	0.00103943519154671	0.00113116902832872	0.000944017705860659	0.000595096048172242	0.00040410210880171	0.000775206081521485	0.00200554600771945	0.00411105976265575	0.00676152595216349	0.00936782643292214	0.0112897665688392	0.0120720008610336	0.0116015853299468	0.0101207802019444	0.00810077689654646	0.00604712385328274	0.00433215609548888	0.00312367544530099	0.00242042400261464	0.00214796999540828	0.00224433831389392	0.00268345958802059
0.5	0.5	0.00324304995081509	0.00346783546301398	0.00309860525745915	0.00232462393716771	0.00143735261649313	0.000703483996900957	0.000277209686436993	0.000178604726468435	0.000328676745818105	0.000608849822089179	0.000912237611405143	0.00117003337885043	0.00135455475803558	0.00146944874027298	0.0015356274972324	0.00157568123956424	0.00159789303718431	0.00158524660940031	0.00149896576348129	0.00130233121778127	0.000997252901757389	0.000651444525167171	0.000390903519020007	0.000348160338556276	0.000585606904231226	0.00103736996264358	0.00151379249918207	0.00178336696349284	0.00170114519057926	0.00131709155266723	0.00089703339432565	0.000828526647054299	0.00144524803981064	0.00285246066480615	0.00484324042788827	0.00695368466883451	0.0086361832803715	0.00947031060875054	0.00931334710309265	0.00832575288986291	0.00687174768964519	0.00535551512303959	0.00407760005672073	0.00317373516729582	0.00264576438892639	0.0024432314838318	0.00253298264264228	0.00291208861320754
0.508928571428571	0.508928571428571	0.00328955514560444	0.00340900160105783	0.00291613045511763	0.00205054147462337	0.00115146552645687	0.000509326526510099	0.00026736495994373	0.000404267902628214	0.00078521871575179	0.00124098584359492	0.00163374175573065	0.00188803100538647	0.00198905444431452	0.0019635623386052	0.00185749796861728	0.00171630678966931	0.00156862437356531	0.00141597287677044	0.00123541448270976	0.00100049382402815	0.00071490245940877	0.000439405111312547	0.000287908348340622	0.000381507862768041	0.000776018747504279	0.00140275591623452	0.00206565776349644	0.00251270503158279	0.00255693741966971	0.00218702163810044	0.00160306126720508	0.00114705795840453	0.00115293499959262	0.00178729842821716	0.00296155089966806	0.0043614444532649	0.00557995282852509	0.0062868121500834	0.00635211582375096	0.00586964222746607	0.0050806790488928	0.00424928728939891	0.00355808348708118	0.00307239840218919	0.00277556272241829	0.00263693613640803	0.00266051601737338	0.00288127780042074
0.517857142857143	0.517857142857143	0.00284997907870477	0.00282155066303731	0.00226778186632	0.00145013347036483	0.000704456851566791	0.000292441235148369	0.000311074942018808	0.000688377221004471	0.00124801262458439	0.00179759020878762	0.00219662017316167	0.00238301224271591	0.002363444487186	0.00218697201354786	0.00191889935967117	0.00162120692927022	0.0013382611269621	0.00108755080245126	0.000860504665590357	0.000639073731258929	0.000425002017099191	0.00026551464068759	0.000253179846867227	0.000487863976607648	0.00101253809270887	0.00175777520257592	0.00253461590734083	0.0030942864298615	0.00323529295877553	0.00290599415713826	0.00224554335976848	0.00153455212902639	0.00107463405026258	0.00105578304459086	0.00147850034114018	0.00216832752752875	0.00287066496114903	0.00337217712285831	0.00358506912149723	0.0035562458604306	0.00340804071852024	0.00325394803392183	0.00314109071901543	0.00304857171891914	0.00293330663419361	0.00278599689966469	0.00265634842534349	0.00262898779282667
0.526785714285714	0.526785714285714	0.00212893425709934	0.00195658573426988	0.00141393360651378	0.000752078406237325	0.000257357194225931	0.000122880844642257	0.000381454715903793	0.000919418978726995	0.00154846572077806	0.00208965321306836	0.00242951493079273	0.0025333167928943	0.0024263390677941	0.00216530169037828	0.00181622702849021	0.00144168510022267	0.00109199957049546	0.000797090556427945	0.000563270948178888	0.000382503648515447	0.000254655952149159	0.0002103804797778	0.000314793094602351	0.00063936599612243	0.00120998671941242	0.00196005627583552	0.0027227964228608	0.00327934679930524	0.00344693756904511	0.00316409190975538	0.00252603435181041	0.00174793626754361	0.0010729715917984	0.000672846467523837	0.000591678473526891	0.000757874060156182	0.0010492301127993	0.00136794220384405	0.00168120724689603	0.00200873539717098	0.00237345747200214	0.002753881205458	0.00307290159169835	0.00323212638469654	0.00317016186805946	0.0029071670255708	0.00254583179642833	0.00222523409339373
0.535714285714286	0.535714285714286	0.00141299760412078	0.00114948126015976	0.000688013937735438	0.000239850747441493	1.05619558881127e-05	0.000106191550121426	0.000498679173866364	0.00105754449330328	0.00161986586419871	0.00205651432053815	0.00230430494934415	0.00235988973176262	0.00225331869633605	0.00202435870358231	0.00171341718495419	0.00136298611865575	0.00101791162464343	0.000717988690451121	0.000487787940555122	0.000334801720480949	0.000261457827813013	0.000283329013544969	0.000436479292194746	0.000760957870580189	0.00126434301375604	0.00188741838069742	0.00249914112185154	0.00293377129948437	0.00305691960102448	0.00282641538855195	0.00231328758982026	0.0016698292332262	0.00106259065731418	0.0006083639395931	0.000347519651439742	0.000263881594695262	0.000330340953634936	0.000544362208319423	0.000927041320754714	0.00148663373296676	0.00217397460587741	0.00286518682022907	0.00339112351219477	0.00360338207799304	0.00344238837237892	0.0029693058553587	0.00234261468166018	0.00175045468021095
0.544642857142857	0.544642857142857	0.000946314657568606	0.000683222332465254	0.000367520143607782	0.000148024472881325	0.000135910507048567	0.000352290571956678	0.000727748362300018	0.00114725127843118	0.00150900552273598	0.0017624067905635	0.00190833777145804	0.00197100249021774	0.00196668739936457	0.00189181058602473	0.00173480504113701	0.00149800747808922	0.00121001957900806	0.000918773450939388	0.000671829584730518	0.000500026205991083	0.000416276293396056	0.000427249977150741	0.000543863743659387	0.000777064850336349	0.00111845727494107	0.00152057784207773	0.00189629171809188	0.00214566635668709	0.00219887079314713	0.00204971405845611	0.0017576872832095	0.00141596894858625	0.00110565869884428	0.000866148782178723	0.000700306531983488	0.000608049030882284	0.000620325957043713	0.00080322186939976	0.00122167042496961	0.00188155936267032	0.00268799680781168	0.00345253174481725	0.00395500937878431	0.00403289852284898	0.00365275608185142	0.00292633808479757	0.002063046627489	0.00128359187987456
0.553571428571429	0.553571428571429	0.000831981615889735	0.00067753716189181	0.000565241645829493	0.000567777430013808	0.000702800939686666	0.000921409675335237	0.00113768084182213	0.00128047847927252	0.00133447468696298	0.00134446178043047	0.00138095201059225	0.00148999267905835	0.00165967029062374	0.00182401202739655	0.00190035468244416	0.0018355012327782	0.00163252474846277	0.00134491907911423	0.00104649403454389	0.000798768035980254	0.000634588267069977	0.000561624107619585	0.000574803335576531	0.000663548078018949	0.000808827969846927	0.000977557729747865	0.00112635198085841	0.00121879840951635	0.00124665293825444	0.00123783698435306	0.00124074498761455	0.00129181364353362	0.00138861272879554	0.00149085621406636	0.00155401751107758	0.0015756183417677	0.00162044385646244	0.00179977298780574	0.00220792193248798	0.00284956160884795	0.00360297101107834	0.004248083716468	0.00455223924008433	0.00437242796527664	0.00372148352423233	0.00276423543079007	0.00174698621889014	0.000897808248502505
0.5625	0.5625	0.000998405854048164	0.00104738142965273	0.00118402062485152	0.00140098730333063	0.00163219591209017	0.00177627805202619	0.00174934047269642	0.00153872262241947	0.00122432567440762	0.000950023806299168	0.000856361937581018	0.00100971427601263	0.00136684345258008	0.00179431153690672	0.0021312432276558	0.00226059698815739	0.00215220037934275	0.00186008659929165	0.00148357982281556	0.00111898703479387	0.000827508670313924	0.000629176702378661	0.00051528485501527	0.000464633035629394	0.00045419707942497	0.000464960272193194	0.000488471913837349	0.000535296704164875	0.000638258790198276	0.000840974137106364	0.00117071619792176	0.0016092331117009	0.00208362771719999	0.00249206560595971	0.00275734251672847	0.00287878723399078	0.00294660843131952	0.00310054175639418	0.00344815760248444	0.00398679821078965	0.00457710375757722	0.00499032562966434	0.00501007592993693	0.00453671306272848	0.00363928774419767	0.00252823005075024	0.00146487563691242	0.000656190373887377
0.571428571428571	0.571428571428571	0.00124494015880334	0.00154871666384289	0.00195648083317392	0.00238762184092358	0.00270636932670961	0.00277137285762326	0.00250513853650628	0.0019485056408474	0.00126631217798711	0.000692457695738228	0.000435045468243675	0.000586344780720482	0.0010826199747036	0.00173388576236324	0.00230735648025799	0.00262180361022685	0.00260806577765791	0.00231305493146489	0.00185594296461174	0.00136692488926753	0.000940325092512684	0.000618064880472338	0.000399726485618365	0.00026436711016658	0.000190719208218739	0.000170575174957111	0.000215925519650628	0.000359660018057154	0.00064610630169453	0.00110863969683126	0.00174010668003485	0.00247249809707825	0.00318482302685169	0.00374592357652152	0.00407645972045953	0.00419594603865689	0.00422155854739974	0.00430938117741777	0.00456369668175485	0.00496397787356188	0.00535498918010377	0.00551243013492331	0.00525320083438194	0.00453193037431542	0.0034713462262938	0.00231049684806784	0.00130007045179887	0.000601224607595209
0.580357142857143	0.580357142857143	0.0013492215481781	0.00189408959377686	0.00255642037131449	0.00320061669413241	0.00363776729282611	0.00369135499368671	0.00327887797396338	0.00247031582410186	0.00148756998901479	0.000634263470606184	0.000180979211670973	0.000257095470408033	0.000800493572153136	0.00158880263486743	0.00233533474737852	0.0028021627107986	0.00287853237051581	0.00259552451925703	0.00208252398194992	0.00149726447291916	0.000966216594355109	0.000557423386280175	0.000286203431648778	0.00013921749268875	0.000100148750867464	0.000166825758370091	0.000356864729682605	0.000701903114480574	0.00123083115049055	0.00194495954853971	0.00279458611064387	0.00367235926909715	0.0044364083026912	0.00496191393657627	0.00519974118220002	0.00520854221271856	0.005134170491823	0.00513739160579133	0.00530334793002342	0.00558305753391693	0.00580479209094646	0.00575574337117214	0.00529317802463912	0.00442479297703158	0.00331347334304336	0.00220388595442744	0.00131216265381039	0.000738995585476538
0.589285714285714	0.589285714285714	0.00118933652653548	0.0018879680404528	0.00273511886692999	0.0035701701957914	0.00417063390700269	0.00432414799424011	0.00392029457423118	0.00302002294622593	0.00186189043951268	0.000790223338478075	0.000129232118389212	5.76432871447739e-05	0.000541865422213794	0.00135837181809361	0.00219228070709771	0.00276323442040636	0.002920868203883	0.00267329155749501	0.00214877167976786	0.00152161379394434	0.000942751733171983	0.000502935383230496	0.000233352691642448	0.000129909149900305	0.000181532280451935	0.000388209465945715	0.000763615767461696	0.00132395406058143	0.0020680231898056	0.00295610278502469	0.00389828648511998	0.0047636244911844	0.00541526666462274	0.00576291625419187	0.00580884822560803	0.00565873037089006	0.00548129118482791	0.005428178055445	0.00555212302391267	0.00576956145863345	0.00589431853026078	0.00573031612379173	0.00517574231381856	0.00428141718023543	0.00323012900613582	0.00224843286786642	0.00150104812903469	0.00102684396324656
0.598214285714286	0.598214285714286	0.000821102765910053	0.00151880206814771	0.0024218103167687	0.00338384893662716	0.00417200012776938	0.00453621998429056	0.00431141249135527	0.0035065666596868	0.00233169993217572	0.00113810283829468	0.000290066209784815	2.36319292161122e-05	0.000357744825074006	0.00109847056047067	0.00193083750024242	0.0025509901059109	0.0027762541606691	0.00258856450301151	0.00210463401532661	0.0015015540998121	0.000941011804915266	0.000525245607469036	0.000293775383914765	0.000247815023940313	0.000380056809664366	0.000692022310844452	0.00119258437570233	0.00188174357654604	0.00272949736247335	0.00366113987370028	0.00455901362289568	0.00528632442406759	0.00572997054401123	0.00584777292403003	0.0056968787111655	0.00542224442927427	0.00520048863727707	0.00515915235773822	0.00531040482008158	0.00553737173456003	0.00564681065912288	0.00546532618309504	0.00492914421848567	0.00411782434418909	0.00321247564580965	0.00240237511863134	0.00179416934809099	0.00137582753521942
0.607142857142857	0.607142857142857	0.000465987101213839	0.00096225440718442	0.00174347016861239	0.00272031901804393	0.00367422936599713	0.00431779722892424	0.00440848282480065	0.00386567937096014	0.00283009100004485	0.00162724312599844	0.000644188880079333	0.000174430892207489	0.000304198807944583	0.000892473113857244	0.0016490932017366	0.00226710732405435	0.00254342574197629	0.00243564888659344	0.0020414731427651	0.00152655455414187	0.00104596903390482	0.000696764437972354	0.000513954669137769	0.00049688125181738	0.000640767591468499	0.00095255472178871	0.00144416625277568	0.00211044366103456	0.00290651403607055	0.00373903830546841	0.0044797772435465	0.00500082529630154	0.00522086040759407	0.00514369270356793	0.00486857154888655	0.00456000423136722	0.00438275760306308	0.00442787589892656	0.00466602790449637	0.00495600016386881	0.00510960600241166	0.00498282640437599	0.00454550368818024	0.00389110199845388	0.00318102887200685	0.00255623867092979	0.00206877321338649	0.00167402919142044
0.616071428571429	0.616071428571429	0.000407131879194116	0.000493084542453831	0.000958530171788087	0.00180697122830731	0.00285513118115026	0.00378121638349473	0.00425227951565447	0.00407469241604579	0.00329265652559866	0.00218110848259915	0.00113196998896545	0.00048789726609856	0.000404377831071024	0.000804284481417576	0.0014391028602387	0.00201690852927421	0.00232858225306872	0.00231391076066668	0.00204829322719963	0.00167379769300893	0.00132135515620301	0.00106474936926796	0.000920453131486196	0.000878928828566555	0.000938841474993513	0.00112054061496381	0.00145236218551013	0.0019408755724986	0.00254491124447337	0.00317053738363227	0.00369342829389919	0.004001939201214	0.00404379527612387	0.00385528215609015	0.00355635310681185	0.00330804214287642	0.00324616145317131	0.0034196701313724	0.00376447793681544	0.00412939343679591	0.00434509943151189	0.00430269102501889	0.00400045941264399	0.00353330803406735	0.00303144410409754	0.00258530051082282	0.00220280787148868	0.00182582465961857
0.625	0.625	0.000840657666970036	0.000350165533508735	0.000340890983795765	0.000926582201511599	0.00196906770667476	0.00311601384535573	0.00394410187617931	0.00414383642126674	0.00365664677166302	0.00269636789860749	0.00164561556266342	0.000881229022668483	0.000616657607711549	0.000835123091889383	0.00133544182154245	0.00185337771570322	0.00218813159833946	0.00227161792994226	0.00215822454524613	0.00195843239828546	0.00176480129319999	0.0016126073154556	0.00148862750567838	0.0013705400079556	0.00126434517638508	0.00121397268370502	0.00127816699408228	0.00149059550494331	0.00182835210698799	0.00220846962513229	0.00251665905658428	0.00265594376095296	0.00259275057816051	0.00237818216122948	0.00213228348921503	0.00199529793260484	0.00206581403664987	0.00235403975664426	0.00277387571341464	0.00318009106673143	0.00343399023362323	0.00346456802531232	0.00329278184846019	0.0030060480825745	0.00269870440275185	0.00241518142514759	0.00213208617513263	0.00179178639710051
0.633928571428571	0.633928571428571	0.0017584029665983	0.000623275113924181	7.13156672877639e-05	0.000316593331200725	0.00125935116955131	0.00251982993831704	0.00359865765620376	0.00409114643871604	0.00385413486736707	0.00304762053773671	0.0020375463755536	0.00121582021148342	0.000831013803208588	0.000909327178863257	0.0012910113746446	0.00174538628617098	0.00209261593853016	0.00226883965421762	0.00231307300927463	0.00230148909699065	0.00227962114692128	0.00223459676862973	0.00211764142533059	0.00189405591982477	0.00158342917648257	0.00126292340859443	0.00103177199598524	0.000958922857426627	0.00104464770832213	0.00121780879697661	0.00137037267903251	0.00141131488616035	0.00131281022231281	0.00112594720700446	0.000958094341859973	0.000922299097961817	0.00108257381859874	0.00142148269042572	0.00184635440211196	0.00223164069234351	0.00247619528770489	0.00254558725919145	0.00247688655181774	0.00234412146508863	0.0022058232837249	0.00206780376471352	0.00188611880202253	0.00161033237051969
0.642857142857143	0.642857142857143	0.00292647040036018	0.00121690398456919	0.000182682677660467	9.95206758473972e-05	0.000883425600546191	0.00213055624416803	0.0032941565276864	0.0039172534512552	0.00381262557265474	0.00310971131880094	0.00215687739008664	0.00133934089524727	0.000909328608758576	0.000908133710137967	0.00120259919359345	0.00159599760755675	0.00194043833389756	0.00218987073294995	0.00237726771188449	0.00254687462991835	0.00269445289063167	0.00275542395837959	0.00264497557461452	0.00231996670249052	0.00182041398175209	0.00126332020858182	0.000791850658540608	0.000509046009424483	0.000432718637499591	0.0004946429483388	0.000582224118476616	0.000598976205868089	0.000512297371971841	0.000365624216355003	0.000251202798387604	0.000259300814219559	0.000430433919875029	0.000734536983448059	0.00108667672724068	0.00138992965149316	0.00158187071813488	0.00165927930425356	0.00166781254816156	0.0016636133091223	0.00167095305762086	0.00166351769400434	0.00158342693932261	0.00138836243820031
0.651785714285714	0.651785714285714	0.00397479427135021	0.00190322780965819	0.00057273356131255	0.000262030705457537	0.000872255495810853	0.00198304437193894	0.00304178419733258	0.00359807628043859	0.00347491408070153	0.00280266970102264	0.00191322155907051	0.00116056813121498	0.000764069345449815	0.000747186578134181	0.000984895979693315	0.00131306118680275	0.00162664995185328	0.00191232685665937	0.00220888889073037	0.00253468481024673	0.00283743188046581	0.00300188492699433	0.00291034408833115	0.00251665625178909	0.00188661455731659	0.00117905809043393	0.000577491580361773	0.000209787979815147	9.82746504784242e-05	0.000163654994964474	0.000276393622674215	0.000325521100337306	0.000269050137815556	0.000143267666862432	3.12710513701908e-05	1.15468980250686e-05	0.000115295820251249	0.000313893620595052	0.000540243393142108	0.000729348720204039	0.000853704770892115	0.000932996119031955	0.00101301623930581	0.0011273228104145	0.0012663293352011	0.00137522957416046	0.00138525983910345	0.0012615414388809
0.660714285714286	0.660714285714286	0.00455366860792751	0.0024295693804363	0.00106425003900361	0.000678174855899814	0.00113195141145049	0.00200518794793136	0.00278939174095783	0.0031042214650195	0.0028369036884589	0.00214636893358721	0.00134421348410572	0.000725298921673454	0.000438989449543772	0.000459909577145592	0.000655833803734204	0.000896712944547897	0.0011330690793991	0.00140004000025897	0.00175482675562361	0.00219726923433081	0.00263095179088573	0.00289339751162246	0.00283864277948766	0.00242243616486374	0.0017387575582228	0.000985394450651121	0.000377029539244108	5.24548394479483e-05	2.31556498369838e-05	0.000185553197810258	0.000384630669839137	0.000492001726903704	0.000458643808198747	0.000320405787041687	0.000161193647952974	5.95293588773511e-05	4.90356341989138e-05	0.000111728407888264	0.000202674689407393	0.00028709497241454	0.000365453258245126	0.000470814080615772	0.000640425437928799	0.000879982080799847	0.00114472752542444	0.00135265622421086	0.00142604864493817	0.00133917827681725
0.669642857142857	0.669642857142857	0.00447851989859448	0.00262234163837982	0.00147684376831036	0.00116020811612322	0.00148405587891052	0.00205501178454884	0.00245874517661668	0.00243838500917593	0.00198338115948707	0.00129293740398601	0.000644184263008395	0.000242725291128131	0.000136020410526873	0.00022813736676164	0.000373528063017718	0.000483810771736916	0.000579779320361586	0.000759837294050242	0.00111027043845447	0.00161870207453655	0.00214875836268595	0.00249508680404608	0.00248834012026106	0.00208963758569095	0.0014203314687798	0.000710255891200822	0.000192925461254022	3.30752998681572e-06	0.00012900382533944	0.000434169079895419	0.00073675239321153	0.000895101271898274	0.00086100459564684	0.00067922673226545	0.000443666900774114	0.000240778235138926	0.000112304300175827	5.3477220748452e-05	4.02435117044917e-05	6.28709674139034e-05	0.000141819388470953	0.000314782265096242	0.000603145115165239	0.000980331701273444	0.00136517959046813	0.00164979373019335	0.00175073558765015	0.00165675310310744
0.678571428571429	0.678571428571429	0.00379411614034286	0.00244061598824635	0.00168128140628561	0.00151945057780529	0.00173179510781751	0.0019852390104584	0.00199823028318855	0.00166652062411299	0.00109164335164368	0.000502266471817512	0.000116347388630003	2.28359933101592e-05	0.000147669595302578	0.00031805647841257	0.000381358165837878	0.00030420576094013	0.000191564533421765	0.000215192180423875	0.000496063151188687	0.00101290756462879	0.00159320592090042	0.00199410887776359	0.00202834928546594	0.00166485675706497	0.00104907543805403	0.00043346513135107	5.72438117830429e-05	3.89975614894427e-05	0.000334615161546332	0.000775091121173087	0.001156902967086	0.00133457098587625	0.00127074682255421	0.00102720535441883	0.000712764343372133	0.000423512570837824	0.000208259280800435	7.20805341741999e-05	6.46570805460822e-06	1.9987251573562e-05	0.000145986493900071	0.00042070730039564	0.000845917969014301	0.00136196320182932	0.00185319102552315	0.00218973447897785	0.00228772909753294	0.00215686551742136
0.6875	0.6875	0.00273624142330164	0.00196703490418596	0.00162618302452608	0.00162345497365759	0.00173235728141802	0.0017098662022448	0.00142327689297617	0.000917279751308001	0.000383927683607202	5.06573693811434e-05	4.8065290548021e-05	0.000332268684952819	0.000707132609459612	0.000935017203281659	0.000873299080477824	0.000558000586676742	0.000185416014847285	9.69929336424258e-07	0.000157889204716337	0.000625676901003546	0.00120001984757918	0.00160848657205837	0.0016533500128215	0.00131390150282008	0.00075507080032156	0.000241490611953749	6.04883092441066e-06	0.000142420517998531	0.000573211821648651	0.00110200460085882	0.00151428135482728	0.00167191083623123	0.00155671864113718	0.00125113383164695	0.000877991821972438	0.000538855679165787	0.000283609454571819	0.000120337859823519	4.90039232950412e-05	8.9876999657944e-05	0.000284133696815039	0.000664401551917851	0.00121445062094436	0.00184680874178525	0.00241888578807055	0.00278659243053285	0.00287158734537337	0.00270740079912717
0.696428571428571	0.696428571428571	0.00162302726469365	0.00135778750326898	0.00134250259494027	0.00143800273200526	0.00145138189052684	0.00124482557813469	0.000822121707383483	0.000341500250927479	4.02181668291322e-05	0.000105626145407782	0.000561433071781311	0.00123499957101518	0.00183033480043784	0.00207329655445404	0.00185305865529675	0.00128255165812688	0.000642776263402075	0.000238883459814254	0.000244395467367915	0.000616433272028677	0.00112570125381764	0.00148252162260953	0.00148946311374593	0.00113963797426635	0.000612250218455863	0.000173606543031435	4.05071379719129e-05	0.000278073390590551	0.000780160923573344	0.00133368351609306	0.00172548243967837	0.00183398366165116	0.00166350085536837	0.00131455286053341	0.000917559391623926	0.000571694224253186	0.00032020660785449	0.000167081682818248	0.00011424634586681	0.000188272913934495	0.00043535703159098	0.000886144399070283	0.0015135623309459	0.00221414763319178	0.00283184378816228	0.00321914236550223	0.00330738125486015	0.00314935519611444
0.705357142857143	0.705357142857143	0.00073780175208501	0.000786728461253611	0.000934433641931446	0.00104250001502975	0.000978837645519583	0.000704853312862233	0.000323122519520843	4.97379999660119e-05	0.000114223717742501	0.000632869039951134	0.00152328295121821	0.00251318554752796	0.00324954199311031	0.00345927328631097	0.00308087434085484	0.00229708761756381	0.00144853882597652	0.00087067324272409	0.000737113394077384	0.00098890349819044	0.00138295829737659	0.00162999909245792	0.00154689636606166	0.00114455196495911	0.000610471037883382	0.000202398348053439	0.000114075948172307	0.000383455876793974	0.000885514696325853	0.00140442093916179	0.00174009833992875	0.00179235314404673	0.00158484909454926	0.0012275387597356	0.000848233951076164	0.000535109584172979	0.000318642183204311	0.000194059834776895	0.000160820251772987	0.000247726693064897	0.000504316276666808	0.000962831015522095	0.00159584110383793	0.00229997634375238	0.00292280951155075	0.00332513772886475	0.0034488025127743	0.00335365937776635
0.714285714285714	0.714285714285714	0.000256536211101574	0.00040777685676203	0.000558980333993552	0.000609680313325639	0.000497349230470636	0.000257563763445476	4.06969497908021e-05	6.26589390281829e-05	0.000502718011797747	0.00139590087712263	0.00257951370604908	0.00373227965805961	0.00449850478607635	0.00464251917849077	0.00415735911776692	0.00327039939511356	0.00233948968562395	0.00168949146261351	0.00147024394243995	0.00160555667254138	0.00185490136592064	0.0019512029293764	0.00174091835646824	0.00125552949371054	0.000683255302385514	0.000263136203171325	0.000161585406837288	0.000395200982689996	0.000833994405939162	0.00127481784464751	0.00154039093622973	0.00155191469739975	0.00134369329912625	0.0010224383629378	0.000702178689097024	0.000453563367661976	0.000292027485805074	0.000203214762468514	0.000182031232395742	0.000255865594202001	0.00047498638916769	0.000875569142468948	0.00143957665411681	0.0020796617971614	0.00266389482149535	0.0030719222502022	0.00325441052472151	0.00326293444792837
0.723214285714286	0.723214285714286	0.000236700955130868	0.000337307123673032	0.000390578863973183	0.000349490275889535	0.000212049688946446	5.43736146379661e-05	2.71508011289527e-05	0.000303152338946694	0.000991612672038594	0.00206026460007956	0.0033109256288987	0.00443305047984802	0.00512038956945641	0.00519962193502051	0.00470790165085392	0.00387773079920563	0.00303290216495293	0.00244472711734521	0.0022185601491306	0.00226499999258841	0.00236630171182272	0.0023001292497587	0.00195559410821297	0.00138415901230469	0.000764771321105335	0.000307548281389043	0.000149406708850082	0.000294286162175027	0.000623007954041967	0.000960199127580738	0.00115860514486218	0.00115742876684125	0.000990311456477179	0.000747658322115533	0.00052075590918255	0.000360317323238079	0.000269049623285925	0.00022570714189639	0.000219980043845202	0.000273211181173862	0.000430757710235291	0.000730702450258251	0.00116923747690876	0.00168622145069003	0.00218321477903188	0.00256707911352588	0.00279611492362414	0.00290232846019807
0.732142857142857	0.732142857142857	0.000646914562664788	0.000642689483149393	0.000570257256596387	0.000431692234710347	0.000267858367690446	0.000167310247812792	0.00025181123015212	0.000633379046764274	0.00135599424453328	0.00235043325101767	0.00343170090621829	0.00435127569795719	0.00488815241561294	0.00493886915274455	0.00456205573140262	0.00395238713710098	0.00335334405733309	0.00294967501846956	0.00279151506189592	0.00278621105812892	0.00275932306832225	0.0025515393698101	0.00210169890213781	0.0014757856034435	0.000831331397527412	0.000339605548915948	0.000107048235309712	0.000133965461418914	0.00032635056903213	0.000548968843864312	0.000689186552841553	0.000699827859038039	0.000604098580572214	0.000466874617592471	0.00035280859433569	0.000295166040772928	0.000289857269551466	0.000313232827188959	0.000348985072588755	0.000405831100866419	0.000514806871679042	0.000708303866636951	0.000994553970400943	0.00134439160747767	0.0016999441095183	0.00200155541192066	0.00221762724252943	0.00235931979526155
0.741071428571429	0.741071428571429	0.00140141777367598	0.00132495014547199	0.00115056242867899	0.000915068129438442	0.000687572265103521	0.000557338865993574	0.000612904651655548	0.000913054078404787	0.00145763433398039	0.00217228619102759	0.0029199195851196	0.00354121282509129	0.00391103138242771	0.00398630140247223	0.0038213955478648	0.00354103601888511	0.00328161358958723	0.00312845354621444	0.00307943770377859	0.00305242949086054	0.00293187052247387	0.00263048921319967	0.00213543456326622	0.00151728030302994	0.000899707654741557	0.00040674460758707	0.000113671013683085	2.34465956094543e-05	7.63057944055456e-05	0.000184038443804647	0.000270386755016551	0.000298881237338837	0.000277946377710861	0.000245037531869074	0.000240922429918421	0.000288042178235379	0.000382738143920813	0.000502813771280065	0.000623858651978952	0.000733948630019931	0.000838396939180188	0.000952748685090334	0.00108939909583474	0.00124689675637943	0.00140895780860843	0.00155366721037694	0.0016663883167346	0.00174715148343402
0.75	0.75	0.00237576012354051	0.0022988451518288	0.00205896604372289	0.00171422402905943	0.00135782726218407	0.00108668873543682	0.000973223956304187	0.00104664214828618	0.00128721542155347	0.00163458458128346	0.00200814376502939	0.00233366345989637	0.00256698714833215	0.00270530801178848	0.00278072241924042	0.00283841796718198	0.00290938854060087	0.00299076302066404	0.00304350517416225	0.00300880736961879	0.00283533344512872	0.00250438313788847	0.00204152859392287	0.0015101485302721	0.000990668611891987	0.000555000482149193	0.000246423168142599	7.15306699401839e-05	5.34359056528721e-06	5.89701028015543e-06	3.20824615159312e-05	5.83870827405133e-05	8.18413666764088e-05	0.000119291567094879	0.000196462047047529	0.000333357263956552	0.000532204203949004	0.000773288330446153	0.00102059666946279	0.00123455339063286	0.00138572504113654	0.00146318473969677	0.00147443253023928	0.00143841765051984	0.00137641408320334	0.00130541584083414	0.00123583517323711	0.0011720437605815
0.758928571428571	0.758928571428571	0.00340665043169539	0.0033883047630621	0.00310286580751259	0.00262296217090778	0.00207131872225983	0.00157095530443558	0.00120537090748009	0.00100152291917834	0.000937546784286456	0.000967281864094795	0.0010482552574566	0.00116030529128139	0.00130774194752358	0.00150620132786679	0.00176254913445673	0.00205913408889067	0.00235105181661695	0.00257817400749667	0.00268604866045487	0.00264538348028683	0.00246097465815763	0.00216684498082262	0.00181152683270362	0.00144175354218972	0.00109206954026649	0.00078302340366066	0.000525141319327777	0.000323376514408547	0.000178471916687239	8.58423977566176e-05	3.56714178160993e-05	1.73435181954373e-05	2.74032685749388e-05	7.59877499625265e-05	0.00018570589613971	0.000380644910202727	0.00066956888781623	0.00103221950226158	0.00141737124807135	0.00175557643726055	0.00198160847744541	0.00205626484727663	0.00197761734573404	0.00177755577977538	0.00150691294164522	0.00121724261320033	0.000947208601094845	0.000717541244751485
0.767857142857143	0.767857142857143	0.00429816345849364	0.0043556549382439	0.00402412401294757	0.00338909716229777	0.00260955846330529	0.00185184954462723	0.00123430621611118	0.000802481235623315	0.000539197080047228	0.000398054071529055	0.000340165337539548	0.000355238577214066	0.000458346233074613	0.000667390714019925	0.000976430928318195	0.00134162627131943	0.00168898603979196	0.00194064474473282	0.00204591088103766	0.00200063984187998	0.00184497575814353	0.00164138989250212	0.00144536313009491	0.00128412623515377	0.00115313710431033	0.00102924409460996	0.00089039906914764	0.00072965852886189	0.000556759748111714	0.000389601342558703	0.00024429536426546	0.000132015770350591	6.43567454291962e-05	6.12423934655078e-05	0.000152275086472984	0.00036628385370844	0.000712311089165975	0.00116260021956153	0.00164912285555881	0.00207870522379168	0.00236165242988552	0.00244111732245269	0.00230991661786065	0.00200819221485714	0.00160503236824971	0.00117422389884644	0.00077515969109891	0.000445089119851569
0.776785714285714	0.776785714285714	0.00485423352246266	0.00496634436247251	0.00458640787781571	0.00381019691071689	0.0028308147314662	0.0018619133543821	0.00106681999535275	0.000519532169394587	0.000207352898577546	6.62176827398111e-05	2.68839476975413e-05	4.85230806928667e-05	0.000125850490300677	0.000271342734966076	0.000487231304223403	0.000746173117342748	0.000993010567447555	0.00116687945206561	0.00123069066545719	0.00119060361932021	0.00109384787491747	0.00100559364822633	0.000977247661638391	0.00102286993832883	0.00111519710578837	0.00120151984830269	0.00122926429961088	0.00116750085392296	0.00101516856324883	0.000795859703913141	0.00054640798459146	0.000307786555668661	0.000121969805013087	3.16704780601471e-05	7.65268429612855e-05	0.000281982507167538	0.000643867635624063	0.00111751205021379	0.00162048693103853	0.00205188543810693	0.00232196088736384	0.00237962234790309	0.00222579011745677	0.00190770879831331	0.00149871728614709	0.00107419575669703	0.000694260525232062	0.000398169186273903
0.785714285714286	0.785714285714286	0.0049360123286981	0.00506726591568372	0.00465845840542261	0.00380671800217887	0.00272244797693145	0.0016518000646341	0.00079611958775262	0.000257462604918477	2.69521314164309e-05	1.44875626061221e-05	0.000101958884682555	0.000194590053145785	0.000249240183895308	0.000271844744679317	0.00029181428884841	0.00033136565220478	0.000387730034910788	0.000436709579889666	0.000452840711885915	0.00043192346717287	0.000400949362269091	0.000408427066240914	0.000499792244062405	0.000691175825312073	0.000955628490148107	0.00122900248640632	0.00143247105776621	0.00150096474024082	0.0014053858670552	0.00116106640301573	0.000821985102393541	0.00046553411014415	0.000173950136687397	1.67389828389655e-05	3.61425121112073e-05	0.000237012924480573	0.000583330806972828	0.00100412596594881	0.00140978790537807	0.00171560211370487	0.00186504193408058	0.00184397502286093	0.00168016113265491	0.00142898121900574	0.001152652564498	0.000902571006362341	0.000711555523814324	0.000596587814993663
0.794642857142857	0.794642857142857	0.00451869363549116	0.00464274114094329	0.00425453608405707	0.00343773702987709	0.00239102781539478	0.00136255948630181	0.000570625876965298	0.000138018168519942	6.29658579039738e-05	0.000235870821121601	0.000493099634653076	0.000684404179802552	0.000725833955005637	0.000617791766208734	0.000424727892524085	0.000230788108158805	9.57584040778374e-05	3.30261030097776e-05	1.77511932468195e-05	1.65074772129905e-05	1.84821041005168e-05	4.87232445429782e-05	0.000155204816309328	0.000376989874917666	0.000711805834211595	0.00110201305480995	0.0014482964241352	0.00164602455792207	0.00162782338344321	0.00139306831220361	0.00101143801391858	0.000599480590655834	0.000280363651863154	0.000142824060708486	0.000214188685433397	0.000455793384370017	0.000780508372260429	0.00108467192556846	0.0012826819974941	0.00133255979838042	0.00124460622410723	0.00107154550334112	0.000885264804334979	0.00074999910629504	0.000702589120224678	0.000746741201387472	0.000861602570478825	0.00101859200758931
0.803571428571429	0.803571428571429	0.00371429906747467	0.00381936889062622	0.00351377256647585	0.00285345279705112	0.001994165851055	0.00114990782721331	0.00052795715728028	0.000260664925390807	0.000359972078240743	0.000715305142280869	0.00113893256052653	0.0014416572276662	0.0015064718255193	0.00132739742268464	0.000996822850202847	0.000649866214957425	0.000395551280059409	0.000270328400766352	0.000236254834891714	0.000221075344645043	0.000174389770565268	0.000105921711012975	8.30824854537282e-05	0.000189049294460807	0.000465714944120417	0.000875055299475965	0.00130269441027174	0.00160440905829275	0.00167288128051921	0.00149086464737217	0.00114365531307002	0.000784207866448963	0.000567366336996626	0.000583822030697661	0.000823283091552051	0.00118167069266057	0.00150694068941157	0.00166204175106703	0.00157818248853128	0.00127801164037106	0.000862366996899366	0.00046920926402898	0.000223135294363135	0.000195298822608339	0.000387168743226687	0.000740782365717205	0.00116774364422826	0.00158327439283791
0.8125	0.8125	0.00274197773875613	0.00281698057545133	0.00263302935693534	0.0022137273372726	0.00165123155538555	0.00109604450028574	0.000717952525605991	0.000645786047575504	0.000910504936627814	0.00142180630744996	0.00199651808913204	0.00243165603377026	0.00258975028252074	0.00245424371206383	0.00212600269650727	0.00176253841868786	0.00149278750327845	0.00135409416836192	0.00128562202458989	0.0011801990554669	0.000962875686825748	0.000648907840155432	0.000345792699465631	0.000196686867576227	0.000297100410961562	0.000633113017358136	0.00107801161838229	0.00145171969479518	0.00161221713402605	0.00153006497149216	0.00130588766905721	0.00112088256308826	0.00114530325172795	0.00145086889284369	0.00196999454639839	0.00252055726047553	0.00288305802174208	0.00289360098916006	0.00251145636937027	0.00183431692845022	0.00105899311991299	0.000407993498693728	5.36687567299008e-05	6.83611228517871e-05	0.000414972582407717	0.000975043815033113	0.00159825106010422	0.00215253909084894
0.821428571428571	0.821428571428571	0.0018563406695847	0.0018720852189194	0.00179336854543826	0.00162223632312069	0.00138630457865867	0.00116001012105032	0.00105793364854093	0.00119216854314956	0.00161194916437128	0.0022612197095664	0.00298517530592071	0.00359053613261323	0.00393147668859703	0.00397447361250886	0.00380411579776966	0.00356477916471828	0.00337110648064563	0.00324014083263864	0.00308652721823039	0.00278507192819234	0.00226388993073273	0.00157130668066708	0.0008734448531554	0.000379605820324963	0.000235633947795652	0.000445814441171755	0.00086913777420437	0.0012942230012124	0.00155273622222304	0.00160918214461913	0.00157768512251135	0.001656169151865	0.002012715074101	0.00268369322932069	0.00353615097397889	0.00431321883830869	0.0047398949798272	0.00463881889198817	0.00400400988739583	0.00300321351497156	0.00191307360776584	0.00101905973309526	0.000522415755324728	0.000487654484672356	0.000843366024098053	0.00142716263875559	0.00205143657479692	0.00256400364749608
0.830357142857143	0.830357142857143	0.00126769363201185	0.00117298993478725	0.00112076863379681	0.00111587621328144	0.00114139466572586	0.00120393142049182	0.00135878102588604	0.00169088650334216	0.00225986978284825	0.00304520955173802	0.00393147544519619	0.00474964505497239	0.00535384189319002	0.00568754035365356	0.00579707831137008	0.00578233777176436	0.00571506512107837	0.00557823240481648	0.00526911727518315	0.00466956661795585	0.00374301375214294	0.00259709723088761	0.00146746886755429	0.000623843680093287	0.000246623376919749	0.000342723413355415	0.000749527589730142	0.0012270087571261	0.00158823928690964	0.00179658099571055	0.00197621989437503	0.00233055429164206	0.00301304738201205	0.0040200066017475	0.00516195721340675	0.00612851072088532	0.00661441529825308	0.00644632167618642	0.00565312241671767	0.00445270613056112	0.00316717041578727	0.00210746376404019	0.00147551066669913	0.00131770235511533	0.00153828295672377	0.00195743103789062	0.00238579733236542	0.0026872662646669
0.839285714285714	0.839285714285714	0.00108978530221112	0.000832921830449829	0.000694694681404622	0.000711098892285296	0.000854357025064355	0.00108954878565132	0.001423932899594	0.00191177205201899	0.00261174144465416	0.00352876933649702	0.00458371728982727	0.00563510847103326	0.0065406052593434	0.00721743753422919	0.00766057080382062	0.00790618977457213	0.00796704170109099	0.00778858678058411	0.00726417993318311	0.00630888252570112	0.00494937309127162	0.00336993002299033	0.00187505863608936	0.000777413800381659	0.000266443232271943	0.000329389055021863	0.000770561853356382	0.00132106885402878	0.00178048053830047	0.00211377286288998	0.00245171701886779	0.00299622040691559	0.00388359464011998	0.00508007902760438	0.00636490152638927	0.00740908470953132	0.00790967921206112	0.00771425745386556	0.006879668433352	0.00564400657362912	0.0043313623678846	0.00323524319920319	0.00252881585562973	0.00223169185982939	0.00223596679516129	0.0023716999964567	0.00248172209044939	0.00247816158160444
0.848214285714286	0.848214285714286	0.00133024114936064	0.000897734801307254	0.000580600353978267	0.000465390575304964	0.000548456244648617	0.000789624187583602	0.00117259173820048	0.00172753547496128	0.00250361263228466	0.00351609859234769	0.00470952147091701	0.0059643472967846	0.00714187272637002	0.0081341653891655	0.00888318556898297	0.00935760316648437	0.00950978203367521	0.0092540071503483	0.00849534370290042	0.00720253239504096	0.00548177738151297	0.00359715861877914	0.00190827578799865	0.000743744807973835	0.000271245911307575	0.0004337977352541	0.000990006202538557	0.00164033351024794	0.00217399499606298	0.00255957412715929	0.00293354161336497	0.00349659930208872	0.00437657542733226	0.00553198129694603	0.00674568695730191	0.00770921331101479	0.00815250551535522	0.00795506495550735	0.00718881325339249	0.00607975053310821	0.00491339062281451	0.00392987741430555	0.00325193490800504	0.002868282855162	0.00266956837657239	0.00251486109153736	0.00229979798818535	0.00200153065467975
0.857142857142857	0.857142857142857	0.00191184006373824	0.00136039315564543	0.000841908357685416	0.000494407213800833	0.000362736379553238	0.000437102867080235	0.000709147632331803	0.00120127229745558	0.00195193735933241	0.0029739964004002	0.00422082338389595	0.0055856931688857	0.00693285064564732	0.00813515333825317	0.00909068731532529	0.00971076484532225	0.00989858615690845	0.00955022853555779	0.00859606328502943	0.00706863055441025	0.00515455640111894	0.00318524416850959	0.00155002139668346	0.000561013373489927	0.000333327058926512	0.000744085622989418	0.00149644700583694	0.00225989494858783	0.00281707544731127	0.00314404409963141	0.00338699708363222	0.0037536550909809	0.00438063475610159	0.00524657800371647	0.00617224522513624	0.00690130069940759	0.0072157805182998	0.00702793141073401	0.00640809129114631	0.00554329125823157	0.00465344991089352	0.00390652614133641	0.00336758622161969	0.00299688562214917	0.00269042978712736	0.00234200441293322	0.00190131822193684	0.00140686805908372
0.866071428571429	0.866071428571429	0.00269963106613514	0.00215533777120284	0.00150234503960083	0.000911705120613982	0.000483842490696049	0.000264348615973068	0.000281853803941867	0.000571422736334517	0.00116688911049528	0.00207277438750596	0.00324099742563951	0.00457097389723412	0.00593159562476092	0.00718696837259307	0.00820789682515115	0.00886750612355543	0.0090383617904244	0.00861331987617348	0.00755636908127182	0.00596220835679139	0.00408411041834199	0.00229554696185017	0.00098321747824574	0.000410402950293493	0.000614406350801718	0.00139249790502101	0.00238940480311792	0.00324785515003325	0.00375095108780292	0.00388988704726809	0.00383001064763453	0.003800160662362	0.00396621529709153	0.00435180757800317	0.00483901490772005	0.00523849583340851	0.0053859779752209	0.00521539158858649	0.0047776754482084	0.00420473472018992	0.00364315952939799	0.00319132910015579	0.00286606680642626	0.0026085588349507	0.0023229397842118	0.00193045964601632	0.00141852004485202	0.000865729396409772
0.875	0.875	0.00351884585413416	0.00313341004027366	0.00247446541397151	0.00171710464853446	0.00100775958610164	0.000455065110285668	0.000140858865547408	0.000128016731193457	0.00045397628905648	0.00111598679992967	0.00206243904163698	0.00319903076304819	0.00440554909424875	0.00555079516183712	0.0064973449238849	0.00710137399131247	0.00722386822705607	0.00676673977818307	0.00572910864962535	0.00425638705469387	0.00264491474740097	0.00127887205495103	0.00051015147805538	0.000527438491574014	0.00127570576288834	0.00246972393446305	0.0037018979394561	0.00459840645628057	0.00495369363549037	0.00478504420478431	0.00428954020315186	0.00373275046678318	0.00332728055042383	0.00315667266181408	0.00317088927175629	0.00324199151272825	0.00324273411822765	0.00310745277281971	0.00285109127838049	0.00254630105147205	0.00227710720627219	0.002093733930072	0.00198787478311392	0.00189675302623294	0.00173333871764671	0.00143172082165226	0.000991215625673336	0.000500762081142981
0.883928571428571	0.883928571428571	0.0041715421584789	0.00405100162430565	0.00351331520079336	0.00271234252882542	0.00182083156597169	0.00099896668592431	0.000377661571567692	4.83883641437493e-05	5.55995946319083e-05	0.000394093046706365	0.00101484911270008	0.00183781107115005	0.00276416460031262	0.00368080869006149	0.0044578987501351	0.00495101483235601	0.00502306348194571	0.00459133597707761	0.00368551873884752	0.00248513717896258	0.00130370126938307	0.000507235760097477	0.000388778607762932	0.00104931856254429	0.00234133008692398	0.0039072255228481	0.00530215048703712	0.0061506469385098	0.00627095472783647	0.00571722867112691	0.00472935562941499	0.0036213473698759	0.0026619843563957	0.00199658951603118	0.00163269691453765	0.00148090694956335	0.00142115758271777	0.00136136995321827	0.0012669541873912	0.00115681224799101	0.00107541445346255	0.00105710625643353	0.00109864553994533	0.00115160387870136	0.00113939586307966	0.000994885753493257	0.000704938256645899	0.000341319973447056
0.892857142857143	0.892857142857143	0.0044734748044187	0.0046155004663267	0.0042585412879874	0.00352616809664051	0.00259631124905283	0.00165356369505253	0.000852424552376518	0.00029570457765881	2.90707653366826e-05	4.95873453573679e-05	0.000322031882485334	0.00079351124383912	0.00139798891151132	0.00204952889944488	0.00263350024983239	0.00301172750928894	0.00305393645567711	0.00269283850236737	0.00198094775809887	0.00111591102783211	0.000407616218690089	0.000185006887210923	0.000672292694909249	0.00188583105484391	0.00360074055271599	0.00540886124661475	0.00684951863625566	0.00756168078483926	0.00739700996964804	0.00645197157954411	0.00501329620363613	0.00344644585811376	0.00207526940603705	0.00109685600437449	0.000554434220931742	0.000365410277125507	0.000382852075669974	0.000462325669677956	0.000510638805181215	0.000503776706954339	0.000473318603536009	0.00047100407432988	0.000528233947356125	0.000629401990668875	0.000713219524516752	0.000704446696191194	0.00056314538475834	0.000326690083090202
0.901785714285714	0.901785714285714	0.00432034732105016	0.00459772487405836	0.00437987270938251	0.00377142720125864	0.0029397310233416	0.00205893702816514	0.00126751990687163	0.000649175079807709	0.000237189286400913	3.34395367136018e-05	2.81251067596047e-05	0.00020755426840511	0.000545200365589538	0.000982889415184444	0.00141843520051676	0.00171696619903372	0.00175282602367622	0.00147087627489172	0.000939580938341485	0.00036382842615859	3.83666468024995e-05	0.00024904392267667	0.00115647761081621	0.00271076131062083	0.0046376038999971	0.00650821199784481	0.00787001653793754	0.00838959128006849	0.00795460494721353	0.00669954872878335	0.0049509317251616	0.00311732643995823	0.00156622018120794	0.000528720931002408	5.82890077956815e-05	4.87503221840511e-05	0.000297787607178884	0.000589978633538902	0.000770209737741289	0.000783802677629243	0.000672402745295508	0.000531325308084486	0.000449322074708465	0.000459264356817904	0.000523532500365683	0.000561486907992921	0.000505040586078729	0.000352569463591797
0.910714285714286	0.910714285714286	0.0037595612154953	0.00396643995600172	0.00376461832450767	0.00326508478693159	0.00261677595533003	0.00195117261003215	0.00135093886414993	0.000849505362002804	0.000453566282407619	0.000170752730656039	2.41431697406176e-05	4.3845748056468e-05	0.000239706639019428	0.000571666293520826	0.000938836607893083	0.00120164211745979	0.00123536492493771	0.000995320120527565	0.000562988218309076	0.000145578000864168	1.90701350063078e-05	0.000429776033770162	0.00149035762357527	0.00311273540874665	0.00500844794610083	0.00676147861699852	0.00795033686206008	0.00827723409660667	0.00765988957425032	0.0062557159399405	0.00441221291333032	0.00256186681355721	0.00109654977930253	0.000260997456777979	9.7241683819965e-05	0.000454866445327814	0.00106063056754566	0.00162153282951236	0.00192415376972361	0.00189484229256033	0.00160072498731743	0.00119562346199222	0.000837999096393255	0.000619384424136019	0.000535374227719442	0.000509554277825295	0.000454183440191398	0.000333417846497979
0.919642857142857	0.919642857142857	0.00301628234781755	0.00296035615514316	0.0026340164250043	0.00217980186769526	0.00172689627197	0.00134433571180559	0.00103485458503567	0.000764933346285366	0.00050927278866877	0.000282745597388047	0.000141452275724075	0.000151972636692458	0.000345473229154885	0.000682439292534553	0.00105000214096424	0.00129878542664501	0.00130685698615617	0.00104379942335989	0.000605071732189387	0.000197397974914348	7.55121949486286e-05	0.000450845444726398	0.00140514118406536	0.00284158893567938	0.0044933809744913	0.0059898684280711	0.00696106292224299	0.0071484982445516	0.00648791152164371	0.00513700199546227	0.00343728536868874	0.00181873875601519	0.000674417323491886	0.000243899237712266	0.000544373703702402	0.00137435213284516	0.00239024489845596	0.00322873203804291	0.00362925200295606	0.00351025159490105	0.00297200543574063	0.00223025424974772	0.00151435015477801	0.00097697168575085	0.000653408901793834	0.000481916285252069	0.000366539742580897	0.00024536550495794
0.928571428571428	0.928571428571428	0.00242979404457365	0.00202650920769729	0.00149284052978516	0.00101345659920326	0.000699417816658055	0.000556323341710465	0.000509877640749449	0.000468172568909474	0.000383805281584783	0.000282567867304703	0.000245456081062366	0.000356002888930259	0.000642568952206342	0.00104701668498957	0.00143727898775465	0.00165944972675053	0.00160615491681871	0.00127074127407037	0.000763593133845989	0.000283302272980044	5.33347025347553e-05	0.000246756901988509	0.000923996290676361	0.00200270926045766	0.00326859662844854	0.0044253267040312	0.00517255496280701	0.00529366377449956	0.00472969740699265	0.00361502514257407	0.00225660950134676	0.0010540030958841	0.000378583151562454	0.000450152415715659	0.00125670985006317	0.0025520440603019	0.00393736969609262	0.00499857990744714	0.00544593124456555	0.00520101502487123	0.00439894285474615	0.0033112769137772	0.00222912241713911	0.00135959567256484	0.000776862238245097	0.000438864374933117	0.000249223188236213	0.000126438275965311
0.9375	0.9375	0.00230417356613008	0.00162468632825853	0.000905678540664995	0.000362165030384076	8.86307259259262e-05	4.55176730268596e-05	0.000113011370870304	0.000175314145534181	0.000187515804425513	0.000191613752585883	0.000278431577279154	0.000521179008554995	0.000919355408416087	0.00138340012590647	0.00176720060562318	0.00193073146196272	0.00180159940076947	0.00140766078742509	0.00086920339390159	0.000358242974565722	4.42664010031257e-05	4.6043147465342e-05	0.000401046272345303	0.0010548658080013	0.0018687226885156	0.00264436065122698	0.00316748924900667	0.00326777729865372	0.00288357715305799	0.00210821461978411	0.00119107660178498	0.00047794113617505	0.000299830156652812	0.000847284610387651	0.00208190116713914	0.00372813989439663	0.00535668512453464	0.00652997550830023	0.00695123327154778	0.00655600206033	0.00551168509963451	0.00413252894125123	0.0027536579364427	0.00162065750981376	0.000836463017148753	0.00037520945268723	0.000141359556274314	3.71863189239274e-05
0.946428571428571	0.946428571428571	0.00273995630418581	0.00198666212926989	0.00120415860962345	0.000606513928268066	0.000271896831085659	0.000147169299830881	0.000117363674988843	9.24138376688517e-05	6.08701142539356e-05	8.48260394337019e-05	0.000246075074241108	0.000580103220875953	0.00103821968203673	0.00149897157062966	0.00182065885531246	0.00190456260484819	0.00173526416907361	0.0013802031623833	0.000954471260959988	0.000574080245685172	0.000322183215722062	0.000239260281347601	0.000330617737020587	0.000575160618128181	0.000924324834352552	0.00129484834744441	0.0015717717774469	0.00163748838635632	0.00142654301619595	0.000983433898522351	0.000487438500145588	0.000216286227471086	0.000448872713278325	0.00134209526786388	0.00283805082742892	0.00465090079929321	0.0063484954053304	0.0074990074224852	0.00782090505835434	0.00727271671277288	0.00604808807196295	0.00448587588464179	0.00294133158460262	0.00167537813397108	0.000801994468946175	0.000301073288612241	7.45144611655364e-05	1.07472285681196e-05
0.955357142857143	0.955357142857143	0.00354587664283258	0.00296627735387486	0.00228916312908891	0.00168879440543203	0.00122646972542846	0.000869516411257285	0.000559145393553408	0.000277385659652909	7.08607633615763e-05	2.03978040721091e-05	0.000180282942041421	0.000528776401693993	0.000962901100973448	0.00134213453505103	0.00155540650953716	0.00157200652702279	0.00144743125477459	0.00128285000903809	0.0011644818806131	0.00111988175223557	0.00111571225531853	0.00109424504458444	0.00102110286016352	0.000910496931026354	0.00081057745557057	0.000760020848133891	0.000748856262189768	0.000716580743501054	0.000597241719855739	0.000388173110219006	0.000197605120978045	0.000231770150326367	0.000713772530114882	0.00176718540256831	0.00332306963106742	0.00510342812906077	0.00669837538355865	0.00770738562633835	0.00788244935102171	0.00721027683155448	0.00590135444253477	0.00429816682611449	0.00274944037807414	0.00150546535497317	0.000670828556978735	0.000218909937302209	4.56384599432849e-05	3.03649976103357e-05
0.964285714285714	0.964285714285714	0.00430060932997272	0.00408164496673934	0.00365362154499307	0.00311973961285898	0.00252402598625508	0.00187876421920902	0.0012146205137526	0.000610633492992752	0.0001785430850487	9.06198768876565e-06	0.000115133262537741	0.000411706804343484	0.000750311682131197	0.000992777175130061	0.0010827841471257	0.00107265790344904	0.00108753866037076	0.00124564712764516	0.00158011614701482	0.00200840527072605	0.0023685506327181	0.00250267888303619	0.00234022599023266	0.00193311905740415	0.00142344383160021	0.000964309091994562	0.000642601838904285	0.000450846003679275	0.000324756631981317	0.000221491522598406	0.000186401723982192	0.000360484859871886	0.000915117920933488	0.0019451088441161	0.00337925597503242	0.00496231915813088	0.00632600662464729	0.00711972296600641	0.00714064716274407	0.00640386099217071	0.00512460104172334	0.00362764366087919	0.00222999534435154	0.0011479304262923	0.000459442243797042	0.000122813248281859	2.85899373119998e-05	5.56901151238196e-05
0.973214285714286	0.973214285714286	0.00455218529979863	0.00474574847955586	0.00462954201194026	0.00422346336714456	0.00355439157051418	0.00268583505681347	0.00174086707204659	0.000889030402697619	0.000292467609185539	3.67437674236011e-05	8.76628632015881e-05	0.00030541724024837	0.000516064551246351	0.000605588460467612	0.000584777204267153	0.000585476917627819	0.000785212297427345	0.00129792387138364	0.00209024356002532	0.00297181484151563	0.00366936413754123	0.00394849865710602	0.0037202439831727	0.00307688177015745	0.0022400551182108	0.00145193442646819	0.00087031056426747	0.000523645855412025	0.000345392090845051	0.000259905224889788	0.000262640199679416	0.000442256964258688	0.000928528730704912	0.00179574821980396	0.0029795149248305	0.00425897299632149	0.00532061300911903	0.00587492175652335	0.00576906007427247	0.00504219751708639	0.00390125462904621	0.00263460321713168	0.00150783010542363	0.000686903986664648	0.00021338093718668	2.83149842482822e-05	2.2047774390159e-05	8.36672284908127e-05
0.982142857142857	0.982142857142857	0.00405566430235917	0.00456789450117396	0.0047296411851265	0.00448727040343227	0.0038508180720143	0.00292136091607043	0.00188670436462071	0.00097168534390589	0.000357467471445586	0.000108118692306421	0.000146179475681767	0.000297069951259581	0.000385493409149512	0.000335820543951029	0.000221568617698226	0.000232613370777795	0.000571742416774389	0.00133182018192571	0.00241887195186665	0.00356558026960871	0.00443375165159519	0.00475737742481158	0.00445557308140953	0.0036596981038802	0.00264369137489262	0.00169684270464639	0.00100635297676156	0.000607912864368643	0.000421990292410684	0.000345103615972614	0.000336683511548783	0.000448864545482482	0.000783518251824222	0.00140547870337184	0.00226693804821967	0.00319094445377527	0.00392722944191634	0.00425245217461923	0.00406315692787001	0.00341558441690957	0.00249642700106326	0.00154403435928801	0.000760769765642774	0.000254895627495105	2.95943008281867e-05	1.18389007327913e-05	9.8577267636361e-05	0.0001974387637702
0.991071428571429	0.991071428571429	0.00291576156156845	0.00355902395957039	0.00389367928357831	0.00381876351522165	0.00332770130718135	0.00253175243169655	0.00163686290396054	0.000873323446687666	0.00040534710036222	0.000264160719376784	0.000341756787418567	0.000453947388935223	0.000444756571238175	0.000279386603918356	7.48835163331105e-05	4.73175452158059e-05	0.000397589940991939	0.00119227831477735	0.00230216991496401	0.00343442591485891	0.00424740273267909	0.0044942737701562	0.00412574144206657	0.00330238353428397	0.00231324054826215	0.00144460943055852	0.000866251692118629	0.000589196975004171	0.000508020635671949	0.000494490500483213	0.000484471783070678	0.000508977743099469	0.000656450705976764	0.000994630718496644	0.00150268765522326	0.00205583699438332	0.00247215853732352	0.00259509311008352	0.00236619096887479	0.00185054695179375	0.00120515421392096	0.000610574667563827	0.000201961341946029	3.01241195709685e-05	6.33321446350701e-05	0.000219337308011347	0.000406168079142865	0.000552788079690327
1	1	0.00154799462305847	0.00212424196675711	0.00250295726159971	0.00256806687153306	0.00229729726373058	0.00178261469735104	0.00120104284118985	0.000742766398988822	0.000527822846573734	0.000552785110878537	0.000697204656791597	0.000790532234057364	0.000708217611674457	0.000447906453654962	0.000143751995094167	6.75683176204256e-06	0.000217307089735608	0.000822871663738175	0.00169436532891228	0.00256722858447466	0.0031509716582437	0.00325543257559962	0.00287228005153679	0.00217221608894483	0.00142092004133107	0.00085762672288568	0.000597564769936648	0.000604240662273493	0.000738621754677881	0.00085153806544813	0.000865517102746644	0.000802956827977508	0.000751366974652037	0.000792846083211309	0.000943058598875526	0.00113562793933862	0.00125852282378564	0.00121827485296603	0.000993659097324823	0.000649482716465917	0.000305822135607348	8.25582384079191e-05	4.95363115625287e-05	0.000205268868967782	0.000488831351604426	0.000812511700060829	0.00109590658229134	0.00128679592601214
[truncated: 177 more columns]
