# Supplementary material for: Evolving scattering networks for engineering disorder
Source: Nat Comput Sci. 2023 Feb 13;3(2):128–38. doi: 10.1038/s43588-022-00395-x (PMC10766560; doi:10.1038/s43588-022-00395-x)
Supplement: Supplementary file 6 — Plot data for Fig. 2. [file 43588_2022_395_MOESM6_ESM.zip › Data_Set_Fig_2/data_Fig2ef_0500.xls]

## Sheet: Sheet1
kx_data_Fig2ef	ky_data_Fig2ef	SS_k_data_Fig2ef_ 1	SS_k_data_Fig2ef_ 2	SS_k_data_Fig2ef_ 3	SS_k_data_Fig2ef_ 4	SS_k_data_Fig2ef_ 5	SS_k_data_Fig2ef_ 6	SS_k_data_Fig2ef_ 7	SS_k_data_Fig2ef_ 8	SS_k_data_Fig2ef_ 9	SS_k_data_Fig2ef_ 10	SS_k_data_Fig2ef_ 11	SS_k_data_Fig2ef_ 12	SS_k_data_Fig2ef_ 13	SS_k_data_Fig2ef_ 14	SS_k_data_Fig2ef_ 15	SS_k_data_Fig2ef_ 16	SS_k_data_Fig2ef_ 17	SS_k_data_Fig2ef_ 18	SS_k_data_Fig2ef_ 19	SS_k_data_Fig2ef_ 20	SS_k_data_Fig2ef_ 21	SS_k_data_Fig2ef_ 22	SS_k_data_Fig2ef_ 23	SS_k_data_Fig2ef_ 24	SS_k_data_Fig2ef_ 25	SS_k_data_Fig2ef_ 26	SS_k_data_Fig2ef_ 27	SS_k_data_Fig2ef_ 28	SS_k_data_Fig2ef_ 29	SS_k_data_Fig2ef_ 30	SS_k_data_Fig2ef_ 31	SS_k_data_Fig2ef_ 32	SS_k_data_Fig2ef_ 33	SS_k_data_Fig2ef_ 34	SS_k_data_Fig2ef_ 35	SS_k_data_Fig2ef_ 36	SS_k_data_Fig2ef_ 37	SS_k_data_Fig2ef_ 38	SS_k_data_Fig2ef_ 39	SS_k_data_Fig2ef_ 40	SS_k_data_Fig2ef_ 41	SS_k_data_Fig2ef_ 42	SS_k_data_Fig2ef_ 43	SS_k_data_Fig2ef_ 44	SS_k_data_Fig2ef_ 45	SS_k_data_Fig2ef_ 46	SS_k_data_Fig2ef_ 47	SS_k_data_Fig2ef_ 48
-1	-1	0.00481465	0.00425929	0.00329572	0.002191	0.00119853	0.000480836	9.23347e-05	1.10492e-05	0.000183715	0.0005517	0.00104789	0.00157991	0.00202555	0.00225616	0.00218284	0.00180185	0.00121256	0.000594239	0.000147586	2.41124e-05	0.000271035	0.000812906	0.00147676	0.00205202	0.0023644	0.00233793	0.00202231	0.00157442	0.00119985	0.00107658	0.00129124	0.00181341	0.00251655	0.00323334	0.00381877	0.00419423	0.00435839	0.00436806	0.00430487	0.00424467	0.00423907	0.00430863	0.00444241	0.00460034	0.00471912	0.00472472	0.00455171	0.00416412
-0.991071	-0.991071	0.00340705	0.00315053	0.00261777	0.00194353	0.00126178	0.000675409	0.000254909	5.03877e-05	9.53585e-05	0.000392298	0.000889105	0.00146792	0.00196423	0.00221683	0.00212963	0.00171647	0.00110596	0.000501379	0.000110104	6.96139e-05	0.000397341	0.000982316	0.00162177	0.002091	0.00222352	0.00197366	0.00143769	0.000823115	0.000375271	0.000288851	0.000639913	0.00136592	0.00229998	0.00324094	0.00402606	0.00457561	0.00489615	0.00505102	0.00511985	0.005168	0.00523446	0.00533347	0.00545901	0.00558546	0.00566631	0.00563814	0.00543498	0.00501076
-0.982143	-0.982143	0.00244047	0.00252954	0.00242426	0.00213318	0.00168721	0.00114855	0.000617555	0.000221322	7.7392e-05	0.000243817	0.000680724	0.00124795	0.00174731	0.00199543	0.00189626	0.00148167	0.00090231	0.000372955	9.41959e-05	0.000179958	0.00061597	0.00126249	0.00190023	0.00230504	0.00232751	0.00195002	0.00129872	0.000602944	0.000114804	1.98847e-05	0.00037566	0.00110289	0.0020308	0.0029718	0.00378915	0.00442838	0.00490525	0.0052666	0.00555122	0.00577205	0.0059229	0.00599679	0.00599788	0.00593749	0.00581889	0.0056244	0.00531693	0.00485756
-0.973214	-0.973214	0.00220133	0.00263456	0.00289054	0.00287202	0.00253551	0.00192806	0.00119404	0.000538109	0.00015294	0.000141306	0.000469642	0.000977557	0.00144164	0.00166608	0.00156054	0.00117319	0.000667987	0.000258912	0.000129088	0.000364447	0.000923102	0.00164818	0.00231879	0.00272327	0.00273191	0.00234428	0.00169241	0.00099574	0.00048294	0.000312122	0.000523107	0.00104157	0.00172956	0.00245391	0.00313668	0.00376443	0.00435811	0.00492815	0.00544532	0.00584508	0.00606022	0.00605873	0.005862	0.00553259	0.00514076	0.00473096	0.00430788	0.00384721
-0.964286	-0.964286	0.00251285	0.00324722	0.00377799	0.00392638	0.00360077	0.00285137	0.00187149	0.00093603	0.000299203	9.65025e-05	0.00029581	0.000719875	0.00112841	0.00132111	0.0012162	0.000874202	0.000463312	0.000186944	0.000205054	0.000577311	0.00124383	0.0020453	0.00277382	0.0032386	0.0033271	0.0030413	0.00249489	0.00187027	0.00135101	0.00105838	0.00102035	0.00118603	0.00147485	0.00183052	0.0022481	0.00275903	0.00338557	0.00409538	0.00478718	0.00531974	0.00556937	0.00548402	0.00510433	0.00454144	0.00392605	0.00335714	0.00287528	0.00246847
-0.955357	-0.955357	0.00289643	0.00385707	0.00458819	0.00484963	0.00451519	0.00364019	0.00245721	0.00129484	0.000452811	8.98163e-05	0.000174491	0.000518827	0.000873682	0.00103919	0.000941226	0.000646414	0.00031896	0.000145878	0.000264139	0.000714745	0.00143339	0.00227411	0.00305492	0.00361148	0.00384411	0.00374379	0.00338744	0.00290291	0.00241753	0.0020137	0.00171316	0.00149709	0.00134809	0.00128642	0.00137433	0.00168193	0.00223262	0.00296159	0.00371615	0.0043036	0.00456484	0.00443683	0.00397253	0.00331076	0.00261458	0.00201061	0.00155677	0.00124655
-0.946429	-0.946429	0.00289965	0.00398329	0.00485582	0.00522977	0.00494374	0.00404312	0.00277598	0.00150067	0.000545951	8.83245e-05	0.000101464	0.000395274	0.000718712	0.000873578	0.000788453	0.000527924	0.000245292	0.000109393	0.000239406	0.000669067	0.0013445	0.00214761	0.00293283	0.00356638	0.00395881	0.00408255	0.00396887	0.0036847	0.00329947	0.00285891	0.00238064	0.00187459	0.00137461	0.000957794	0.000732466	0.000794208	0.00117059	0.00178654	0.00247442	0.0030296	0.0032869	0.00318125	0.00276394	0.00216986	0.00155595	0.00104279	0.000684939	0.000476431
-0.9375	-0.9375	0.00238183	0.00345178	0.00439782	0.00489758	0.00474607	0.00395369	0.00275199	0.00150118	0.000543185	7.03461e-05	6.89969e-05	0.000356819	0.000686257	0.000858695	0.000797458	0.000555819	0.000270537	9.31782e-05	0.000132529	0.000426563	0.000944173	0.00160552	0.00230862	0.00295406	0.00346414	0.00379377	0.00393063	0.0038848	0.00367306	0.00330802	0.0028008	0.00217797	0.00150174	0.000876209	0.000427457	0.000259919	0.000408266	0.000810994	0.00132366	0.00176962	0.00200578	0.00197232	0.00170419	0.00130243	0.0008839	0.000535982	0.000296115	0.000159172
-0.928571	-0.928571	0.00158809	0.00247001	0.00338155	0.00398271	0.00401866	0.00344006	0.0024295	0.00132112	0.000454759	3.75127e-05	7.6605e-05	0.000407072	0.000789082	0.00102015	0.00100954	0.000790123	0.000477257	0.000206341	8.13652e-05	0.000151458	0.000413764	0.000830016	0.00134416	0.00189494	0.00242338	0.0028774	0.00321396	0.00339902	0.00340628	0.0032185	0.00283472	0.00228245	0.00162772	0.000972696	0.00043475	0.000110953	4.24278e-05	0.0001966	0.000478326	0.000766561	0.000959778	0.00100892	0.000923996	0.000754996	0.000560782	0.000383657	0.000240889	0.000132699
-0.919643	-0.919643	0.000981944	0.0014765	0.00219649	0.00280946	0.0030143	0.00268615	0.00193277	0.00103743	0.000322909	8.46742e-06	0.000128655	0.000544452	0.00102833	0.001372	0.00146401	0.00130945	0.000997609	0.000646463	0.000355198	0.00018237	0.000148565	0.000250823	0.000475373	0.000802287	0.00120349	0.00163942	0.00205877	0.00240297	0.0026147	0.00264914	0.00248604	0.00213944	0.00166067	0.00113072	0.000641501	0.000270926	6.13483e-05	1.03588e-05	7.79692e-05	0.000206184	0.000341157	0.000447792	0.000511969	0.000533013	0.000513977	0.000456892	0.000365209	0.000249834
-0.910714	-0.910714	0.000952364	0.000875946	0.00122903	0.0017168	0.00200644	0.00189511	0.00140078	0.000737055	0.000195342	2.0129e-06	0.000222472	0.000751367	0.00138008	0.00189683	0.00216743	0.00216495	0.00194812	0.00161254	0.0012453	0.000902641	0.00061271	0.000391654	0.000257776	0.000234087	0.000338917	0.000571532	0.000901939	0.00127135	0.00160452	0.00182982	0.00189965	0.00180355	0.00156918	0.00125131	0.0009138	0.000611951	0.000381891	0.000239076	0.000183436	0.000205768	0.000290972	0.000417384	0.00055534	0.000669303	0.0007256	0.000703562	0.000604618	0.000453927
-0.901786	-0.901786	0.0015764	0.000824035	0.000680225	0.000913843	0.00118188	0.00121408	0.000936846	0.000483909	0.000103615	2.24911e-05	0.000337435	0.000983625	0.00178054	0.00252045	0.00305021	0.00331077	0.00332664	0.00316361	0.00288395	0.0025227	0.00209191	0.00160343	0.00109192	0.000622046	0.000274093	0.000114653	0.000167368	0.00039903	0.000728771	0.00105662	0.00129832	0.0014106	0.00139705	0.00129476	0.00115179	0.00100813	0.000888416	0.000805838	0.000769658	0.000787861	0.000861897	0.000977871	0.00110258	0.00119039	0.00119979	0.00111158	0.000938609	0.000721486
-0.892857	-0.892857	0.00257195	0.00117716	0.000517473	0.000437955	0.000607499	0.000709598	0.000591216	0.000307003	5.55008e-05	5.59572e-05	0.000434495	0.00117179	0.00212566	0.00310383	0.00394304	0.00455625	0.00493269	0.00510179	0.0050884	0.00488723	0.00447007	0.00381963	0.00296839	0.00201723	0.00111909	0.000431743	6.08421e-05	2.11462e-05	0.000235242	0.000570285	0.000894087	0.00112314	0.00124145	0.0012861	0.00131315	0.00136512	0.00145612	0.00157697	0.00171008	0.00184053	0.00195637	0.00204142	0.00207056	0.00201494	0.00185637	0.00160185	0.00128775	0.000969145
-0.883929	-0.883929	0.00345464	0.00161221	0.00055808	0.000207974	0.0002612	0.000384119	0.000369478	0.000205382	4.00331e-05	7.8116e-05	0.000469102	0.0012401	0.00229549	0.0034706	0.00460353	0.00558706	0.00637827	0.00696891	0.0073408	0.00743776	0.00717567	0.00648924	0.00539113	0.00400779	0.00256535	0.00132404	0.000488023	0.000133421	0.000189815	0.000484143	0.000823892	0.00107767	0.00121551	0.0012951	0.00140951	0.00162872	0.00196504	0.00237361	0.00277866	0.00310495	0.00329798	0.00332878	0.00319032	0.00289465	0.00247402	0.00198146	0.00148411	0.00104744
-0.875	-0.875	0.00379644	0.00182469	0.000608071	0.000113137	8.435e-05	0.000205294	0.000249506	0.000160206	3.95139e-05	6.96382e-05	0.000412952	0.00113808	0.00219943	0.00346953	0.00479917	0.00607064	0.00721635	0.00819687	0.00895717	0.00939492	0.00937041	0.00876388	0.00755525	0.0058807	0.00402598	0.00234613	0.00114203	0.00055127	0.000507628	0.000789845	0.00113458	0.00135615	0.00141505	0.00140734	0.00148975	0.00178548	0.00231931	0.00300776	0.00369867	0.00423218	0.00449233	0.00443205	0.00407184	0.00348296	0.00276584	0.00202894	0.00136848	0.000850423
-0.866071	-0.866071	0.00343692	0.00168372	0.000565439	7.57904e-05	1.76911e-05	0.000127402	0.000196971	0.000148923	4.42042e-05	3.26475e-05	0.000274853	0.000870777	0.00182332	0.00304776	0.00441624	0.00580934	0.00714413	0.00836255	0.00939038	0.0101002	0.0103155	0.00987136	0.00870969	0.00695714	0.00493127	0.0030538	0.00170027	0.00105598	0.0010515	0.0014128	0.00180196	0.00197717	0.00189263	0.00169346	0.00161722	0.00185945	0.00247233	0.00334047	0.00423421	0.0049046	0.00517237	0.0049768	0.00437567	0.00350936	0.00255044	0.00165697	0.000939788	0.000447391
-0.857143	-0.857143	0.00254042	0.00126741	0.000439858	6.31145e-05	1.16231e-05	0.000104013	0.00018091	0.000161741	6.69324e-05	1.91299e-06	0.000109799	0.000510649	0.00125242	0.00229573	0.00353848	0.00486378	0.00617923	0.00742043	0.00851656	0.00934691	0.00973172	0.00948474	0.00851427	0.00691858	0.00501011	0.00323346	0.00200086	0.00152167	0.00171538	0.00225848	0.00274603	0.00288634	0.00263044	0.00217404	0.00183826	0.00189696	0.00243937	0.00333078	0.00427871	0.00496129	0.00515258	0.00479284	0.00398604	0.0029408	0.00188903	0.00101551	0.000418212	0.00010383
-0.848214	-0.848214	0.00148801	0.000782435	0.000302649	6.504e-05	2.6022e-05	0.000101591	0.000192649	0.000218471	0.000152575	4.43557e-05	8.67359e-06	0.000180176	0.000651885	0.00143176	0.00244322	0.00356803	0.00470058	0.00577374	0.0067376	0.00751032	0.00794855	0.00787852	0.00718903	0.00593704	0.00439279	0.0029749	0.00208804	0.0019393	0.00243333	0.00321121	0.00382153	0.00393833	0.00351333	0.00278502	0.00214478	0.00193437	0.00227979	0.0030401	0.00388513	0.00445168	0.00449732	0.00398396	0.00306659	0.00200877	0.00107314	0.000434612	0.000143647	0.000141183
-0.839286	-0.839286	0.000681681	0.000435402	0.000218915	7.25008e-05	3.6544e-05	0.000117069	0.00026213	0.000376234	0.000373967	0.00024235	6.85772e-05	8.02537e-06	0.000206383	0.000722502	0.00150049	0.00240731	0.00330722	0.00411934	0.00481844	0.00538389	0.00574448	0.00577559	0.00536891	0.00453779	0.00348293	0.00255519	0.00211235	0.00233776	0.0031246	0.00410232	0.00480412	0.00489273	0.0043248	0.00336606	0.00245091	0.00196331	0.00205445	0.0025863	0.00321901	0.00358593	0.0034629	0.00285302	0.00195964	0.00107684	0.000459312	0.000231177	0.000364254	0.000720415
-0.830357	-0.830357	0.000371128	0.000335161	0.0002096	7.63443e-05	4.76623e-05	0.000188074	0.000456632	0.00071534	0.000807697	0.000662179	0.000353352	7.61821e-05	4.40083e-05	0.000371435	0.0010147	0.00180498	0.00254878	0.00312661	0.00352589	0.0037939	0.0039557	0.00396799	0.00375206	0.00328722	0.00269333	0.00222786	0.00217557	0.00268404	0.003645	0.00470524	0.00541791	0.00545985	0.00479624	0.00369969	0.00261189	0.00192351	0.00179055	0.0020809	0.00246935	0.00262037	0.00235778	0.00173779	0.00100072	0.000440363	0.000264553	0.000513667	0.00106515	0.00170745
-0.821429	-0.821429	0.00058217	0.000469761	0.000257462	8.08529e-05	9.68647e-05	0.000379575	0.000850748	0.0012997	0.00149358	0.00131799	0.000861152	0.000383197	0.000181634	0.000430122	0.00108656	0.00192422	0.00266265	0.00311427	0.00325723	0.00319902	0.00306983	0.00292898	0.00275198	0.00250175	0.00222179	0.00206889	0.00224442	0.00285796	0.00381298	0.00480118	0.00542778	0.00540633	0.00471243	0.00360425	0.0024942	0.00174221	0.00148548	0.00159558	0.0017787	0.00175501	0.00141439	0.00086718	0.000372552	0.000193949	0.00046358	0.0011236	0.00196396	0.00272609
-0.8125	-0.8125	0.00115838	0.000749212	0.000337069	0.000110925	0.000235915	0.000743736	0.00147502	0.00212642	0.00239525	0.00214837	0.00151569	0.000843202	0.000521222	0.000780155	0.00156997	0.00259196	0.00346127	0.0039021	0.0038631	0.00349638	0.00303115	0.00263503	0.00235259	0.00214799	0.00200205	0.0019777	0.00219535	0.00273096	0.00351185	0.00429523	0.00476156	0.00467712	0.00402797	0.0030398	0.00206529	0.00140246	0.00114913	0.00117616	0.00122993	0.00109855	0.000742658	0.000317605	8.07349e-05	0.000242655	0.000848219	0.00174946	0.00267746	0.00336741
-0.803571	-0.803571	0.00186852	0.00107116	0.000438033	0.000199165	0.000493412	0.00127203	0.0022709	0.00309351	0.00338587	0.003021	0.00218818	0.00132296	0.000900651	0.00119768	0.00215061	0.00339112	0.00443574	0.00492224	0.00476228	0.00413653	0.00335497	0.00268114	0.00222724	0.0019675	0.00183416	0.00180965	0.00194323	0.00228452	0.00279294	0.00330223	0.00358031	0.00345434	0.00291988	0.00215809	0.00144253	0.000989837	0.000845889	0.000877815	0.00087515	0.00069553	0.000363902	6.50514e-05	3.56864e-05	0.000422293	0.0011885	0.00212315	0.00294035	0.00341239
-0.794643	-0.794643	0.00251205	0.00136656	0.000564711	0.000359297	0.000841945	0.00187161	0.00308454	0.00401191	0.00427459	0.00376891	0.00274191	0.00169879	0.00117263	0.001467	0.00250618	0.00387419	0.00502181	0.00552822	0.00527792	0.00446807	0.00346235	0.00259088	0.00201381	0.00171094	0.00157426	0.00151983	0.0015386	0.00166208	0.0018858	0.0021224	0.00222935	0.00209589	0.00172549	0.00124957	0.000855268	0.000671615	0.00069008	0.000774835	0.000758811	0.000563892	0.000266239	6.22403e-05	0.000153809	0.000622751	0.00137052	0.00215922	0.00272892	0.00292308
-0.785714	-0.785714	0.00297506	0.00160765	0.000718406	0.000566605	0.00119539	0.00238813	0.00371311	0.00466561	0.00486817	0.00424497	0.00307881	0.00190387	0.00126911	0.00148188	0.00246172	0.00378254	0.00488211	0.00532772	0.00499933	0.00410243	0.00302195	0.00211366	0.00155255	0.0013088	0.00123692	0.00120022	0.00114607	0.00109682	0.00108542	0.00109928	0.00107956	0.000972758	0.000787679	0.00060594	0.000530819	0.000608939	0.000784033	0.000922653	0.000901134	0.000697451	0.000423605	0.000270851	0.000397259	0.000826499	0.00142198	0.0019544	0.00222333	0.00216091
-0.776786	-0.776786	0.00322821	0.00178826	0.000880802	0.00076229	0.00144353	0.00266918	0.00398606	0.00489489	0.00504136	0.00437045	0.00316628	0.00194219	0.00121734	0.00128037	0.0020574	0.00315421	0.00405234	0.00435707	0.00396829	0.00309207	0.00210109	0.00133345	0.000943429	0.000874757	0.000947764	0.000988752	0.000918878	0.000761379	0.000585993	0.000445706	0.000352779	0.000300453	0.000298082	0.000379819	0.000573862	0.00085733	0.00113951	0.00129846	0.00125497	0.00103486	0.000771428	0.000636908	0.000740527	0.00105697	0.00143359	0.00167608	0.00166193	0.00141221
-0.767857	-0.767857	0.0032898	0.00189967	0.00101298	0.000880784	0.0015055	0.00263472	0.00383945	0.00466098	0.00478176	0.00415531	0.00303328	0.00186488	0.00110241	0.000999084	0.00149784	0.00226948	0.00288244	0.00301569	0.00260399	0.00184352	0.00106525	0.000554963	0.000420898	0.000573182	0.00080884	0.000938208	0.000876204	0.000656809	0.000382784	0.00015793	4.64742e-05	7.22541e-05	0.000237451	0.000531574	0.000919815	0.0013271	0.0016453	0.0017753	0.00168442	0.00143922	0.00118209	0.0010558	0.00111847	0.00130421	0.00145992	0.00144044	0.0012044	0.000848874
-0.758929	-0.758929	0.00318647	0.00192027	0.00107043	0.000882369	0.00136974	0.00231423	0.00334256	0.00405846	0.00418762	0.00368271	0.00274228	0.00172709	0.00100308	0.00077964	0.00102124	0.00147845	0.00182377	0.00182111	0.00143922	0.000851046	0.000325784	7.94037e-05	0.000167981	0.000477262	0.000802683	0.000964472	0.000891127	0.000633544	0.000317998	7.78539e-05	4.22762e-06	0.000131222	0.000444462	0.000892435	0.00139167	0.00183454	0.00211381	0.00216461	0.00200282	0.0017296	0.00148697	0.0013813	0.0014194	0.00150126	0.00148154	0.00126699	0.000888849	0.000500214
-0.75	-0.75	0.00293441	0.00182366	0.00102377	0.000771164	0.00109731	0.00182993	0.00266296	0.00326979	0.00342153	0.00306901	0.0023559	0.00155371	0.000942104	0.0006863	0.000769901	0.00101744	0.00119579	0.0011407	0.000840163	0.000430746	0.000112368	3.32974e-05	0.000211167	0.00053124	0.000816085	0.000921416	0.000803881	0.000530059	0.000233053	4.91577e-05	6.84668e-05	0.000314852	0.000749977	0.00128792	0.00181346	0.00220689	0.00237902	0.0023082	0.00205882	0.00176058	0.00154805	0.00148788	0.00153762	0.00156807	0.00144408	0.00111864	0.000680093	0.000315917
-0.741071	-0.741071	0.00254595	0.0015988	0.000874319	0.000590672	0.000789353	0.00133751	0.00199058	0.00248767	0.00264583	0.00242144	0.00191773	0.00133479	0.000880907	0.000682679	0.000735188	0.000916863	0.00106149	0.00104906	0.00086623	0.000604237	0.000398224	0.000345497	0.000450724	0.000627753	0.00075285	0.000735216	0.000564579	0.000313591	0.000100618	3.7662e-05	0.000189118	0.000553852	0.00106854	0.00162458	0.00209412	0.00236459	0.00237759	0.00215825	0.00181514	0.00149914	0.00133229	0.00134196	0.00144139	0.0014771	0.00132313	0.000968433	0.000540338	0.000241375
-0.732143	-0.732143	0.00205131	0.00127022	0.000658996	0.000404108	0.000540863	0.000959439	0.00146239	0.00184548	0.00197143	0.00181325	0.00145491	0.0010507	0.000758761	0.000675466	0.000798726	0.00103721	0.00126058	0.00136467	0.00131742	0.00116257	0.000982481	0.000844959	0.000766411	0.000711345	0.000624752	0.000474639	0.000278581	0.000100808	2.47244e-05	0.000117585	0.000403504	0.000852299	0.00138342	0.00188214	0.00222695	0.00232676	0.00215895	0.00179065	0.00136431	0.00104248	0.000931475	0.00102366	0.00119646	0.00127839	0.00115094	0.000827575	0.000457481	0.000243553
-0.723214	-0.723214	0.00151765	0.000906452	0.000443907	0.000272561	0.000406825	0.000745122	0.00112405	0.00138698	0.0014406	0.00128258	0.000994855	0.0007078	0.000548362	0.000591165	0.000831329	0.00119014	0.00155061	0.00180583	0.00189702	0.00182471	0.00163185	0.00137322	0.00109046	0.000805563	0.000531479	0.000287919	0.000109086	3.79639e-05	0.000111323	0.000344113	0.00071952	0.00118603	0.00166077	0.00204077	0.00222564	0.00215172	0.00182694	0.00134644	0.000870203	0.00056117	0.000508517	0.000677725	0.000922627	0.00106234	0.000985312	0.000719702	0.000422928	0.000289261
-0.714286	-0.714286	0.00104754	0.000606982	0.000306093	0.000238508	0.000393059	0.000671728	0.000939542	0.00108129	0.0010431	0.000847338	0.000580204	0.00035903	0.000290676	0.000434373	0.000781307	0.00125805	0.00175217	0.00214927	0.00236634	0.00236944	0.00217268	0.00182446	0.00139072	0.000942057	0.000545626	0.000258536	0.000120665	0.00014827	0.000331995	0.000640678	0.00102786	0.00143592	0.00179648	0.00203267	0.0020724	0.00187585	0.00146712	0.000948422	0.000477223	0.000205264	0.000205282	0.000427147	0.000716259	0.000893436	0.000855953	0.000640031	0.000402212	0.000324293
-0.705357	-0.705357	0.000748458	0.000465994	0.000304434	0.000314207	0.000466679	0.000674337	0.000832939	0.000865037	0.000748274	0.000521303	0.00026911	9.48395e-05	8.72062e-05	0.000292652	0.000700045	0.00124238	0.00181471	0.00230198	0.0026077	0.00267501	0.00249658	0.00211326	0.0016043	0.00107086	0.000614688	0.000315272	0.000211576	0.000295734	0.000522164	0.000827808	0.00115237	0.00144747	0.00167201	0.00178303	0.0017366	0.001507	0.0011161	0.000650825	0.000246714	3.44579e-05	7.30208e-05	0.000309502	0.000597252	0.000771176	0.000741337	0.00054847	0.00034271	0.000292303
-0.696429	-0.696429	0.00068194	0.000524338	0.000447518	0.000473613	0.000573223	0.000682571	0.000733827	0.000684152	0.000532553	0.00032068	0.000119851	9.89643e-06	5.61287e-05	0.000290253	0.000699797	0.00122861	0.00178806	0.00227591	0.00259804	0.00268889	0.00252692	0.0021426	0.00161551	0.00105836	0.000588907	0.000296614	0.000216504	0.000322322	0.000543512	0.000797988	0.00102327	0.00118932	0.00128853	0.00131428	0.00124818	0.00106973	0.000784038	0.000445559	0.000153457	1.07307e-05	6.61691e-05	0.000276055	0.000516533	0.000648034	0.000597651	0.000408308	0.000219162	0.000183129
-0.6875	-0.6875	0.000819598	0.000735578	0.000676075	0.000652976	0.000652677	0.000646022	0.000604691	0.000516021	0.00039052	0.000260349	0.000170543	0.000166417	0.000280886	0.000524775	0.000882094	0.00131082	0.00174848	0.00212136	0.0023566	0.00239701	0.00221733	0.00183814	0.00133029	0.000803147	0.00037516	0.000134981	0.000109563	0.000255891	0.000482874	0.000693694	0.000826431	0.000871028	0.000854995	0.00081022	0.000745504	0.000644826	0.000492004	0.00030161	0.000129009	4.5929e-05	9.36603e-05	0.000245985	0.000412211	0.000486026	0.000413465	0.000235783	7.46037e-05	6.22975e-05
-0.678571	-0.678571	0.00103951	0.000974166	0.000879082	0.000769359	0.000655325	0.000544427	0.00044494	0.000368693	0.00033093	0.000347144	0.000428234	0.00057613	0.00078184	0.00102679	0.00128655	0.00153455	0.00174353	0.00188439	0.00192543	0.00183677	0.00160249	0.0012375	0.000799066	0.00038186	9.13075e-05	2.8603e-06	0.000126205	0.000395271	0.000693578	0.000905016	0.000964237	0.000879377	0.00071533	0.00054932	0.000427177	0.00034704	0.000277909	0.00019635	0.000112423	6.44992e-05	8.64002e-05	0.000172274	0.000268571	0.000304204	0.000241578	0.000112925	1.25083e-05	4.34691e-05
-0.669643	-0.669643	0.00117961	0.00109477	0.000946968	0.000758231	0.000559583	0.000387698	0.00027983	0.000267206	0.000367614	0.000578796	0.00087503	0.00120945	0.00152335	0.00176108	0.00188562	0.00188804	0.00178578	0.00160976	0.0013874	0.00113235	0.00084878	0.000548739	0.000270822	8.37935e-05	6.56879e-05	0.000264102	0.000658418	0.00114875	0.00158466	0.00182436	0.00179564	0.00152568	0.00112309	0.000722062	0.000420499	0.000245755	0.000163674	0.000119085	7.78385e-05	4.29155e-05	3.78962e-05	7.50683e-05	0.000135775	0.000180078	0.000179324	0.000146128	0.000135957	0.000214062
-0.660714	-0.660714	0.00112842	0.00101736	0.000837988	0.000613837	0.000386388	0.000210822	0.000146059	0.000240277	0.000514855	0.000951303	0.00148664	0.00202174	0.00244357	0.00265663	0.00261295	0.00232831	0.00187607	0.00135986	0.00087719	0.00049191	0.000229121	9.31109e-05	9.40151e-05	0.000261897	0.000633766	0.00121702	0.00195132	0.00269732	0.00326872	0.00349946	0.00331442	0.00276604	0.00201476	0.00126157	0.00066692	0.000297246	0.000122929	6.15575e-05	3.59424e-05	1.22035e-05	4.55961e-07	2.65601e-05	0.000100537	0.000205171	0.000310212	0.00039753	0.000475033	0.000567009
-0.651786	-0.651786	0.000899866	0.000786067	0.000615213	0.000404542	0.000198154	6.43461e-05	8.16028e-05	0.00031513	0.00078987	0.00146919	0.00224915	0.00297511	0.00348001	0.00363453	0.0033912	0.00280442	0.00201539	0.00120638	0.000543036	0.00013026	2.45212e-07	0.000134134	0.000499416	0.00107633	0.00185398	0.00279781	0.00381154	0.00472544	0.00533028	0.00544981	0.00501828	0.00412105	0.00297249	0.00183759	0.000934096	0.000362426	9.46084e-05	2.09808e-05	2.33648e-05	3.32928e-05	4.78115e-05	0.00010325	0.000231191	0.000426993	0.000648106	0.000837898	0.000955365	0.00099098
-0.642857	-0.642857	0.000637669	0.00055597	0.000421864	0.000245103	7.57546e-05	6.14893e-07	0.00012154	0.000519783	0.00121707	0.00214822	0.00315917	0.00403735	0.00456961	0.00461027	0.00413438	0.00325367	0.00218545	0.00118481	0.000466798	0.000150926	0.000249461	0.000698884	0.00141168	0.00231604	0.00336038	0.00448346	0.0055749	0.00646075	0.0069359	0.00683691	0.00612097	0.00490689	0.00344992	0.00205604	0.000974016	0.000316174	4.37885e-05	1.87012e-05	8.89691e-05	0.000161743	0.000228349	0.000336305	0.000532559	0.000815126	0.00112084	0.00135316	0.00143079	0.0013285
-0.633929	-0.633929	0.000534515	0.000505855	0.000402111	0.00023702	8.33186e-05	6.03793e-05	0.000298004	0.000885737	0.00182478	0.00300214	0.00420183	0.00515617	0.00562451	0.00547383	0.00473063	0.00358148	0.00231854	0.00124867	0.000601615	0.000473224	0.000824285	0.0015289	0.00244308	0.0034561	0.00449987	0.00551777	0.00642036	0.00706458	0.00727999	0.00693627	0.00601807	0.00466333	0.00313675	0.00174374	0.000722876	0.000168061	1.69928e-05	0.000108106	0.00027286	0.000413963	0.000530975	0.000685966	0.00093522	0.00126999	0.00160155	0.00179894	0.00175791	0.0014625
-0.625	-0.625	0.000712129	0.000729013	0.000616658	0.000415287	0.000243583	0.000266903	0.000640011	0.00144208	0.00262746	0.00401351	0.005316	0.00622626	0.00650721	0.00607525	0.0050366	0.00366105	0.00229967	0.0012756	0.000789195	0.000873496	0.00141413	0.00221942	0.00310439	0.00394838	0.0047026	0.00535215	0.00586295	0.00615141	0.00610088	0.00561961	0.00470804	0.00349387	0.00220845	0.00110934	0.000384748	8.71286e-05	0.000129392	0.000344388	0.000574761	0.000744901	0.00087786	0.00105159	0.00132309	0.00166704	0.00196709	0.00206848	0.00186529	0.00137508
-0.616071	-0.616071	0.00114346	0.00117729	0.00101235	0.000739565	0.000540773	0.000628677	0.00116656	0.00219525	0.00359507	0.00510048	0.00636778	0.00707713	0.00703579	0.0062461	0.00491198	0.0033784	0.00202366	0.00114254	0.000863421	0.00112902	0.00174447	0.00246859	0.00310668	0.00356533	0.00384995	0.0040149	0.00409937	0.00408698	0.00391197	0.00350695	0.00286247	0.00206102	0.00126176	0.000640076	0.000312738	0.00028875	0.000473438	0.000724078	0.00092659	0.0010504	0.00115027	0.00131382	0.00158539	0.00191254	0.00215164	0.0021367	0.00177957	0.001147
-0.607143	-0.607143	0.00167555	0.00170032	0.00146814	0.00113452	0.000944193	0.00114045	0.0018668	0.00309716	0.00462209	0.0060995	0.00715549	0.00750236	0.00703382	0.00586334	0.00429111	0.00270975	0.00148103	0.000827151	0.000774686	0.00116944	0.00175298	0.00226769	0.00254734	0.00255833	0.00238037	0.00214246	0.00194919	0.00183367	0.0017569	0.0016482	0.00145992	0.00120384	0.000948545	0.000780553	0.000753099	0.000853901	0.00101227	0.00114261	0.00119869	0.00120498	0.00124231	0.00139203	0.00166883	0.00198417	0.00217015	0.00206195	0.00160169	0.000907617
-0.598214	-0.598214	0.00213939	0.00215112	0.00188021	0.00154216	0.001424	0.00176859	0.00266939	0.00401675	0.00551771	0.00678398	0.00745749	0.00732926	0.00640982	0.00492682	0.00325143	0.00177957	0.000809542	0.000457824	0.000640471	0.00112332	0.00161927	0.00189439	0.00184338	0.00150864	0.00104117	0.000624865	0.000399061	0.000411305	0.000616066	0.000912747	0.00119922	0.00141305	0.00154261	0.00160869	0.00163344	0.00161911	0.00155078	0.0014208	0.00125636	0.0011272	0.00112034	0.00128913	0.00160368	0.0019363	0.00210251	0.0019494	0.00145301	0.000771565
-0.589286	-0.589286	0.00246292	0.00247479	0.00221442	0.00193583	0.00193493	0.0024211	0.00341882	0.0047398	0.00603796	0.0069266	0.00711318	0.00650152	0.00522499	0.0036009	0.00202502	0.000845091	0.000257339	0.000259454	0.000672082	0.0012169	0.00162071	0.00170799	0.00145075	0.000961836	0.000439008	8.46852e-05	3.30276e-05	0.000310324	0.000839	0.00147732	0.00207383	0.0025131	0.00273739	0.00274273	0.00256005	0.00223667	0.00182862	0.00140356	0.00104406	0.000838384	0.000853026	0.00109511	0.00148531	0.00186441	0.00204478	0.00189453	0.00141898	0.000794492
-0.580357	-0.580357	0.00269512	0.00270635	0.00247991	0.00227958	0.00237775	0.00292893	0.00388964	0.00501969	0.00596551	0.00639139	0.00610575	0.005133	0.00370539	0.00218173	0.000926377	0.000194123	6.01026e-05	0.00041445	0.00101746	0.00159126	0.00191464	0.00188984	0.0015624	0.00109174	0.000686629	0.000529968	0.000718729	0.00123761	0.0019715	0.00274794	0.00339149	0.00377048	0.00382299	0.00355897	0.00304488	0.00238167	0.00168494	0.00107026	0.000640494	0.00046991	0.000583536	0.000937679	0.0014143	0.00184222	0.00204889	0.00193039	0.00151102	0.000959317
-0.571429	-0.571429	0.00291651	0.00287904	0.00264854	0.00247449	0.00258582	0.00307895	0.00386169	0.00467988	0.00521627	0.00521912	0.00460569	0.00349808	0.00217956	0.000992581	0.000221347	3.58523e-06	0.0003002	0.000926791	0.00162882	0.00217016	0.00240513	0.00231382	0.00199454	0.00162072	0.00137851	0.00140557	0.00174914	0.00235447	0.00308466	0.00376343	0.00422557	0.00435948	0.00413039	0.00358121	0.0028149	0.00196734	0.00117925	0.000572763	0.000233817	0.000199409	0.000448858	0.000901458	0.00142574	0.00186541	0.00208171	0.0020024	0.00165842	0.00118705
-0.5625	-0.5625	0.00311004	0.00292773	0.00260528	0.00236468	0.00238612	0.0027181	0.0032455	0.00373289	0.0039253	0.00366082	0.00294463	0.00195226	0.000963024	0.000255002	6.55604e-06	0.000242561	0.000840619	0.00158713	0.00225612	0.00268052	0.00279444	0.0026389	0.00233566	0.00204183	0.00189955	0.00199422	0.00233123	0.00283627	0.00337812	0.00380694	0.00399612	0.00387553	0.00344712	0.00278039	0.0019916	0.00121487	0.000573822	0.000159645	1.82834e-05	0.000146028	0.000491961	0.000966306	0.00145504	0.00184143	0.00203302	0.00198859	0.00173504	0.00136377
-0.553571	-0.553571	0.00311318	0.0026924	0.0022057	0.00184193	0.00173378	0.00189306	0.00219928	0.00245079	0.00245674	0.00212706	0.00151799	0.00081217	0.000243779	4.342e-06	0.000171048	0.000685644	0.0013867	0.00207512	0.00258283	0.00281924	0.00278468	0.00255435	0.00224499	0.00197729	0.00184338	0.0018851	0.00208572	0.00237645	0.00265677	0.00282354	0.00280085	0.00256123	0.0021319	0.00158502	0.0010168	0.000523206	0.000179534	2.81892e-05	7.51113e-05	0.000293008	0.000628857	0.00101379	0.0013745	0.00164551	0.00178144	0.00176654	0.00161808	0.00138034
-0.544643	-0.544643	0.00272069	0.00205365	0.00143122	0.00100104	0.00084427	0.00093662	0.00115383	0.00132423	0.00130662	0.00105678	0.000649894	0.000247518	2.53632e-05	9.67452e-05	0.000466983	0.0010366	0.00164667	0.00214124	0.00241851	0.00245267	0.00228553	0.00199921	0.00168528	0.00142065	0.00125348	0.00119757	0.00123336	0.00131518	0.00138492	0.0013898	0.00129931	0.00111456	0.000866492	0.000603966	0.000377478	0.000225385	0.000167101	0.000203391	0.000320792	0.00049667	0.00070317	0.000910448	0.0010904	0.00122121	0.00129149	0.0013017	0.00126105	0.00118025
-0.535714	-0.535714	0.00188403	0.00111337	0.000531201	0.000225065	0.000208625	0.000409238	0.000688495	0.000893461	0.000918966	0.000752227	0.000477017	0.000233783	0.000154365	0.00030282	0.000649945	0.00109093	0.00149363	0.00175166	0.00181797	0.00170813	0.00147936	0.00120096	0.00093097	0.000705872	0.000540915	0.000435017	0.000375782	0.000344248	0.000320863	0.000292728	0.000259142	0.000231547	0.000226606	0.000255706	0.000317133	0.000395931	0.000471599	0.000528679	0.000563545	0.00058353	0.000599803	0.000619473	0.000642446	0.000664759	0.00068522	0.000709452	0.000746785	0.000800293
-0.526786	-0.526786	0.000853208	0.000264557	1.02991e-05	8.85734e-05	0.000421953	0.000873228	0.00128101	0.00150866	0.00149009	0.00125264	0.000903829	0.000585227	0.000413008	0.00043224	0.000605424	0.000838158	0.00102633	0.00110012	0.00104484	0.000893423	0.000700386	0.000514305	0.000362159	0.0002489	0.000166663	0.000105136	5.78599e-05	2.42761e-05	9.86564e-06	2.55154e-05	8.47497e-05	0.000197135	0.000359089	0.000547224	0.000720334	0.00083227	0.000851039	0.000774244	0.000631573	0.00047178	0.000340628	0.000261797	0.00023124	0.000227619	0.000231926	0.000243827	0.000283922	0.000379221
-0.517857	-0.517857	0.0001181	4.51306e-05	0.000404521	0.00107615	0.00187337	0.00258858	0.00304367	0.0031348	0.00285883	0.00231095	0.00165093	0.00104779	0.000623296	0.000417099	0.000387141	0.000442625	0.000491662	0.000480157	0.000405511	0.000303477	0.000220221	0.00018666	0.000207137	0.00026404	0.000331396	0.000388238	0.000426172	0.00045069	0.00047837	0.00053137	0.000629036	0.00077704	0.00095762	0.00112736	0.00122785	0.00120826	0.00105084	0.000785594	0.0004839	0.000231007	8.94496e-05	7.16524e-05	0.000136523	0.000212992	0.000239387	0.00019874	0.000131229	0.000115692
-0.508929	-0.508929	0.000140626	0.000822456	0.00194505	0.00325685	0.00446279	0.00529917	0.00559647	0.00531573	0.00455009	0.00349194	0.00237429	0.00140396	0.000707985	0.000311067	0.000150688	0.000120806	0.00012353	0.000106152	7.00034e-05	5.24944e-05	9.61923e-05	0.000222398	0.000420785	0.000656118	0.000884658	0.00107065	0.00119661	0.00126593	0.00129921	0.00132556	0.00137009	0.00144001	0.00151485	0.00154799	0.00148336	0.00128366	0.000957535	0.000570247	0.00022752	3.55545e-05	5.34742e-05	0.000261048	0.000559595	0.000809487	0.000890368	0.000758309	0.000473301	0.000181564
-0.5	-0.5	0.00103571	0.00250318	0.00432398	0.00612763	0.0075352	0.0082595	0.00817495	0.00733928	0.00596471	0.00435073	0.00279979	0.0015412	0.000684919	0.000216911	3.38389e-05	7.31001e-07	7.76069e-06	4.54854e-06	1.99569e-06	4.6831e-05	0.000185253	0.000434055	0.000770603	0.00114205	0.00148561	0.00174937	0.00190612	0.00195762	0.00192986	0.00186147	0.00178748	0.00172308	0.00165411	0.00154113	0.00133956	0.00102989	0.000643865	0.00027061	3.36091e-05	4.31688e-05	0.000342781	0.000874137	0.00148056	0.00195379	0.00211062	0.00187112	0.00130582	0.000627086
-0.491071	-0.491071	0.0024301	0.00448699	0.00675077	0.00876834	0.010118	0.0105278	0.00994466	0.00853614	0.00662869	0.00460765	0.00281276	0.00146058	0.000613545	0.00019918	6.66403e-05	5.69178e-05	6.04653e-05	4.34151e-05	3.7733e-05	0.000105592	0.000297357	0.000622097	0.00104084	0.00148108	0.00186262	0.00212267	0.00223189	0.00219806	0.00205882	0.00186623	0.00166762	0.0014881	0.00132189	0.00113819	0.00090253	0.000606553	0.000292069	5.44667e-05	1.74934e-05	0.000284329	0.000882598	0.00172734	0.00262251	0.00330891	0.00354901	0.00322234	0.00239502	0.00132937
-0.482143	-0.482143	0.00363297	0.00594411	0.00831734	0.0102645	0.0113644	0.0113898	0.0103688	0.00856369	0.00637903	0.00423779	0.00246828	0.00123644	0.000537847	0.000242341	0.000168341	0.000157496	0.000124199	6.67898e-05	4.29903e-05	0.000125283	0.000357556	0.000730576	0.00118327	0.00162499	0.00196657	0.00214697	0.0021475	0.00199161	0.00173295	0.00143662	0.00115865	0.000929655	0.000748054	0.000587418	0.000417282	0.000230579	6.52761e-05	7.31189e-06	0.000167881	0.000638704	0.0014398	0.00248075	0.00355581	0.0043847	0.0046962	0.00433378	0.00334647	0.00202193
-0.473214	-0.473214	0.00404254	0.00627716	0.00848005	0.0101711	0.0109624	0.0106844	0.00943345	0.00752803	0.00539582	0.0034394	0.0019299	0.00096028	0.000463383	0.000276848	0.000223905	0.000179583	0.000102201	2.55492e-05	2.19412e-05	0.000155473	0.000445666	0.000854649	0.00129968	0.00168235	0.00192071	0.00197207	0.00184054	0.00156996	0.00122734	0.000882851	0.000591477	0.000380514	0.000246307	0.000162415	9.81216e-05	4.17264e-05	1.91095e-05	9.75334e-05	0.000368609	0.000911883	0.00174896	0.00280457	0.00389354	0.00474887	0.00509576	0.00475834	0.00376516	0.00240486
-0.464286	-0.464286	0.00353434	0.00548251	0.00736553	0.00874049	0.00927215	0.00884838	0.00760985	0.00588667	0.00407538	0.00251047	0.00137899	0.00070191	0.000375588	0.000245296	0.000177197	0.000103046	2.75698e-05	3.95954e-06	9.33155e-05	0.00032683	0.000685391	0.00110251	0.00148656	0.00175137	0.00184235	0.00174932	0.00150398	0.00116596	0.000804239	0.000480026	0.000234505	8.28586e-05	1.51608e-05	4.39324e-06	2.06868e-05	4.85032e-05	0.00010091	0.000224138	0.000487331	0.000956728	0.00165928	0.00254686	0.00347694	0.00422683	0.00455217	0.00428463	0.00344044	0.0022908
-0.455357	-0.455357	0.0025649	0.00416738	0.00569858	0.00676913	0.00710789	0.00665844	0.00558608	0.004199	0.00282612	0.00170824	0.000944099	0.000501783	0.00027568	0.000154637	7.07888e-05	1.44876e-05	1.84126e-05	0.000125323	0.00035655	0.000693981	0.00108067	0.0014376	0.00168853	0.00178312	0.00170979	0.00149508	0.00119161	0.000860703	0.000556658	0.000316789	0.000158108	7.88655e-05	6.29837e-05	8.64708e-05	0.000125714	0.000167052	0.000215457	0.000298702	0.000463165	0.000758925	0.0012151	0.00181133	0.00245699	0.00299415	0.00323798	0.00305634	0.00246798	0.0017156
-0.446429	-0.446429	0.00190173	0.00319332	0.00438464	0.00515102	0.00529783	0.00482968	0.00393065	0.00287277	0.00190336	0.00116533	0.00067993	0.000385626	0.000201069	7.57552e-05	7.16775e-06	2.52089e-05	0.000160621	0.000417374	0.000761718	0.00112965	0.00144645	0.00164886	0.00170218	0.00160743	0.00139767	0.0011256	0.000847197	0.000607092	0.00043018	0.000321138	0.000269868	0.00025905	0.000270332	0.000287893	0.000300273	0.000302196	0.000297178	0.000299987	0.00033652	0.000438246	0.00062956	0.000909607	0.00123536	0.00151806	0.00164653	0.00154326	0.00124155	0.00094958
-0.4375	-0.4375	0.00214049	0.00316199	0.00400063	0.00440889	0.00428451	0.00370511	0.00287874	0.00204196	0.00136226	0.00089241	0.000590252	0.000379999	0.000212991	9.42661e-05	6.71561e-05	0.000173497	0.000417429	0.000753216	0.00110027	0.00137355	0.00151264	0.00149754	0.00134845	0.00111386	0.000853616	0.000622522	0.000458063	0.000374195	0.000362064	0.000396938	0.000448616	0.000491317	0.000509581	0.000498901	0.000462516	0.000407239	0.0003409	0.000272293	0.000212603	0.000175925	0.00017631	0.00022022	0.000296737	0.000372655	0.000402777	0.000362943	0.000301705	0.000388837
-0.428571	-0.428571	0.00331969	0.00406641	0.0045056	0.00447973	0.00399111	0.00319858	0.00233853	0.00161594	0.00112524	0.000839441	0.000663381	0.000511313	0.000360292	0.000252191	0.000251542	0.000391746	0.000644366	0.000927344	0.00114293	0.00122075	0.00114315	0.000943941	0.000687494	0.000442269	0.000261014	0.000171852	0.00017812	0.00026274	0.000394581	0.000536212	0.000652654	0.000719407	0.00072713	0.000681268	0.000597168	0.000493258	0.000385331	0.000283846	0.000194404	0.000120061	6.34453e-05	2.67598e-05	9.30241e-06	5.07636e-06	6.42712e-06	2.02513e-05	9.78673e-05	0.000367784
-0.419643	-0.419643	0.00488316	0.00532218	0.00533538	0.00485949	0.003998	0.00298232	0.00206901	0.00142925	0.00109025	0.000955852	0.000886393	0.000785664	0.000644542	0.00052267	0.000489102	0.000564959	0.000704053	0.000819204	0.000832765	0.000718145	0.000509392	0.000278398	9.7951e-05	1.28938e-05	3.16526e-05	0.000135635	0.000294922	0.000479479	0.000662482	0.000819371	0.000928058	0.000972579	0.000948113	0.000863556	0.000739462	0.000602194	0.000477095	0.000383233	0.000330897	0.000321601	0.000349815	0.000405396	0.000475867	0.000548529	0.00061432	0.000677153	0.000771411	0.000984199
-0.410714	-0.410714	0.00601105	0.00614397	0.00579456	0.00497999	0.00387756	0.00276023	0.00188134	0.00137014	0.0011939	0.00120294	0.00122672	0.00116243	0.00100805	0.000830291	0.000698513	0.000631903	0.000592246	0.000520363	0.000385733	0.000213524	7.22135e-05	3.27787e-05	0.000127851	0.000336073	0.000597892	0.000848781	0.00104761	0.00118506	0.00127235	0.00132238	0.00133738	0.00130935	0.00122985	0.00110089	0.000939695	0.000776161	0.000645554	0.000580365	0.000603496	0.000723366	0.000931167	0.00120093	0.00149307	0.00176112	0.00196122	0.0020643	0.00207184	0.00203442
-0.401786	-0.401786	0.00610048	0.00601348	0.00547805	0.00455746	0.00345468	0.00243786	0.00172746	0.00140537	0.00139492	0.00151931	0.00160077	0.00154223	0.00134979	0.00109449	0.000848845	0.000643754	0.000470467	0.000317066	0.000205115	0.000194715	0.000351607	0.000698792	0.00118701	0.00170587	0.00213048	0.00237594	0.0024284	0.00233796	0.00218197	0.00202326	0.00188612	0.00175896	0.00161565	0.00143966	0.00123815	0.00104218	0.000897447	0.000851872	0.000943932	0.00119262	0.00158929	0.00209329	0.0026342	0.00312224	0.0034654	0.00359008	0.00346205	0.00310573
-0.392857	-0.392857	0.00508937	0.00494356	0.00445966	0.003701	0.00284194	0.00210086	0.001644	0.00151286	0.00161566	0.00178521	0.00186692	0.00178579	0.00155951	0.00126148	0.000967946	0.000727379	0.000567052	0.000520776	0.000645245	0.00100253	0.00161455	0.00242054	0.00327183	0.00397657	0.00437486	0.00440428	0.00412017	0.0036612	0.00318159	0.00278723	0.00250653	0.00230333	0.0021168	0.00190245	0.00165494	0.00140819	0.00122032	0.0011547	0.00126337	0.00157386	0.00207831	0.00272621	0.00342524	0.00405364	0.0044834	0.00460871	0.00437244	0.00378583
-0.383929	-0.383929	0.00343715	0.00339834	0.00316283	0.0027526	0.00227196	0.00186272	0.00163425	0.00160933	0.00171772	0.00183948	0.00186975	0.00176634	0.00155643	0.00130826	0.00109499	0.000977077	0.0010091	0.00125298	0.00177229	0.00259734	0.00367797	0.00485865	0.00590418	0.00657605	0.00672577	0.00635745	0.00562473	0.00476293	0.0039913	0.00343422	0.00309591	0.002892	0.00271256	0.00248063	0.00218126	0.00185688	0.00158219	0.00143577	0.00147887	0.00174221	0.00221711	0.00285007	0.00354415	0.00417198	0.00460046	0.0047211	0.00447637	0.00387532
-0.375	-0.375	0.00180905	0.00196276	0.00204417	0.0020124	0.00188626	0.00172943	0.00160969	0.00155902	0.00156	0.00156426	0.00152768	0.00143845	0.0013227	0.00123113	0.0012227	0.00135871	0.00170577	0.00233204	0.00328223	0.00453368	0.00595771	0.00731909	0.00833178	0.00875724	0.00850205	0.00766429	0.00650076	0.00532713	0.00439832	0.0038249	0.00356025	0.00345516	0.00334428	0.00311999	0.00276403	0.00233465	0.00192815	0.00163924	0.00153518	0.00164499	0.0019575	0.00242265	0.00295677	0.00345534	0.00381424	0.00395395	0.00383789	0.00347833
-0.366071	-0.366071	0.00069362	0.00100346	0.00132448	0.00155716	0.00164606	0.0015948	0.00145106	0.00127554	0.00111514	0.000993327	0.000917048	0.000890191	0.000924066	0.00104244	0.00128422	0.00170509	0.00237269	0.00334612	0.0046372	0.00616632	0.00773958	0.00907342	0.00987283	0.00993852	0.00925554	0.00801632	0.00655951	0.00524748	0.0043366	0.0038985	0.00382346	0.00389616	0.00390093	0.00370618	0.00329616	0.00274922	0.00218623	0.00171963	0.00142258	0.00132143	0.00140241	0.00162298	0.00192335	0.00223909	0.00251552	0.00272044	0.00284885	0.00291595
-0.357143	-0.357143	0.000196299	0.000534706	0.000934628	0.00126234	0.00141544	0.00136096	0.00113971	0.00083992	0.000557592	0.000363841	0.000291602	0.000342526	0.000506531	0.000783935	0.00120126	0.00181361	0.0026886	0.00387138	0.00533918	0.00696469	0.00851222	0.0096831	0.0102054	0.00993714	0.00893766	0.00746751	0.00590835	0.00463143	0.00387003	0.00365076	0.00381044	0.00408461	0.00422254	0.00407681	0.00363494	0.00299217	0.00229113	0.00166192	0.00118631	0.000891392	0.0007634	0.000768189	0.000869344	0.00104112	0.00127611	0.00158629	0.0019946	0.0025168
-0.348214	-0.348214	0.000104478	0.000334985	0.00067038	0.000974335	0.00112602	0.0010715	0.000840884	0.000526279	0.000236032	5.06421e-05	1.33289e-06	7.80163e-05	0.00025809	0.000538798	0.000956041	0.00157936	0.00248251	0.00369836	0.00517474	0.00675105	0.00817305	0.00915144	0.00945147	0.00898301	0.00785211	0.00634548	0.00484508	0.00370222	0.00312091	0.00309887	0.00344901	0.00388811	0.00415076	0.00407943	0.00365808	0.0029865	0.00221853	0.00149791	0.000917809	0.000512332	0.000272361	0.000170768	0.00018472	0.000309334	0.00056184	0.000976489	0.00159001	0.00241906
-0.339286	-0.339286	0.000128352	0.000185338	0.000405103	0.000674838	0.000874526	0.000931954	0.000848043	0.000682473	0.000512525	0.000391744	0.000332148	0.00031758	0.000337039	0.000416197	0.00062741	0.00107045	0.00183044	0.00292961	0.00429211	0.00573769	0.00701149	0.00784662	0.00804384	0.00754315	0.00645939	0.00506212	0.00369964	0.00269	0.00221933	0.00228723	0.00272135	0.00325315	0.00362136	0.0036596	0.00333586	0.00273602	0.00200893	0.00130351	0.000724522	0.000318759	8.68505e-05	6.84814e-06	5.64407e-05	0.000227049	0.000529058	0.00098946	0.00164207	0.00251004
-0.330357	-0.330357	0.000123146	3.95355e-05	0.000191681	0.000504525	0.000866834	0.00118242	0.00140139	0.00151828	0.00154632	0.00149107	0.00134409	0.00110151	0.000793668	0.00050378	0.000359456	0.000496326	0.00100807	0.0019035	0.00308736	0.0043717	0.00551471	0.00627778	0.0064877	0.00608903	0.00517041	0.00395154	0.0027278	0.00178474	0.00131023	0.00133713	0.00174073	0.00229237	0.00274702	0.00292787	0.0027749	0.00234323	0.00176087	0.00117136	0.000687481	0.000370596	0.000234221	0.000260514	0.00041789	0.000674375	0.00100753	0.00141299	0.00190977	0.00253668
-0.321429	-0.321429	0.000146051	1.68688e-05	0.000191619	0.000636119	0.00124944	0.00190701	0.00249665	0.00293294	0.0031539	0.00311626	0.00280315	0.00224383	0.00153107	0.000818081	0.000287309	9.9705e-05	0.000345004	0.0010129	0.00199401	0.00310615	0.00413399	0.00487172	0.00516332	0.00493804	0.00423513	0.00320718	0.00209147	0.00114858	0.000584149	0.000482615	0.000782162	0.00130369	0.00182237	0.00215033	0.00219557	0.00197592	0.00159047	0.00116916	0.000826263	0.000634127	0.000618135	0.000763973	0.00102777	0.0013469	0.00165545	0.00190753	0.00210345	0.00230494
-0.3125	-0.3125	0.000342105	0.000254293	0.000508074	0.00110665	0.0019607	0.00292176	0.00382201	0.00450498	0.0048456	0.00476725	0.00426073	0.00339995	0.00234128	0.00129594	0.000478906	5.17892e-05	8.30883e-05	0.00054004	0.00130973	0.00223368	0.00313884	0.00385868	0.00425015	0.00421671	0.0037389	0.00289919	0.00188069	0.000925776	0.000262095	2.41665e-05	0.000206866	0.000674064	0.00121888	0.00164656	0.00184179	0.00179389	0.00157734	0.00130641	0.00108987	0.00100266	0.00107612	0.00129813	0.00161572	0.00194144	0.00217201	0.00222462	0.00208284	0.00183066
-0.303571	-0.303571	0.000775196	0.000752693	0.00106468	0.00174535	0.00272074	0.0038332	0.00488286	0.00567071	0.00603707	0.00589455	0.00525263	0.00422505	0.00301017	0.00184319	0.000933896	0.000414242	0.00031713	0.000591442	0.00113854	0.00184572	0.0025993	0.00327947	0.00375576	0.00390372	0.00364672	0.00300389	0.00211195	0.00119731	0.000501186	0.00018952	0.000291252	0.000695763	0.00120921	0.00163942	0.00186743	0.00187552	0.00172897	0.00153132	0.0013809	0.00134516	0.00145249	0.00169052	0.00200348	0.00229297	0.00243537	0.00232426	0.00192937	0.00134485
-0.294643	-0.294643	0.00134085	0.00133838	0.00162412	0.00225467	0.00317584	0.0042405	0.00524885	0.00599698	0.00632439	0.00615373	0.0055144	0.0045398	0.00343275	0.00240698	0.00162601	0.0011662	0.00101935	0.00112867	0.0014323	0.00188527	0.00244745	0.00305106	0.00357913	0.00388201	0.00383416	0.00340301	0.00268756	0.00189645	0.00126899	0.000976481	0.00105389	0.00139627	0.00181815	0.00214131	0.00226517	0.00218943	0.00198891	0.00176521	0.00160507	0.00156141	0.00165247	0.00186384	0.00214394	0.00239871	0.00250285	0.00234005	0.00186529	0.00116055
-0.285714	-0.285714	0.00181741	0.00176072	0.0019274	0.00238489	0.00310001	0.00395319	0.00477468	0.00539049	0.0056684	0.00555483	0.00509191	0.00440504	0.00366068	0.00300841	0.00253306	0.00224096	0.00208741	0.00202764	0.0020576	0.00221592	0.00254312	0.00302414	0.00355578	0.00396846	0.00409891	0.00387596	0.00336882	0.0027656	0.00228921	0.0020944	0.00220063	0.0024946	0.00279629	0.00294872	0.00288302	0.00263055	0.00228711	0.00195929	0.00172517	0.00162359	0.00166305	0.00183008	0.00208467	0.00234906	0.00250941	0.00244701	0.00209545	0.00149765
-0.276786	-0.276786	0.0020043	0.00184449	0.00184748	0.00207746	0.00251819	0.00308649	0.00366202	0.00412377	0.00438596	0.0044244	0.00428334	0.00405567	0.00384037	0.00369522	0.00361043	0.00352166	0.00335927	0.00310674	0.00283073	0.00265843	0.00270876	0.00301524	0.0034882	0.00394478	0.00419578	0.00414316	0.00383264	0.00343022	0.00313472	0.00307501	0.00324813	0.00352943	0.00374374	0.00375405	0.00351939	0.00309723	0.00260002	0.00213942	0.00179061	0.0015887	0.00154446	0.00165656	0.00190592	0.00223839	0.00255621	0.00273747	0.00268385	0.00237547
-0.267857	-0.267857	0.0018407	0.00158543	0.00144994	0.00148206	0.00167469	0.00198029	0.00233284	0.0026716	0.00296222	0.00320891	0.00344991	0.00373266	0.00407626	0.00444048	0.00472409	0.00480313	0.00459644	0.00412474	0.0035256	0.00300667	0.00275418	0.00284261	0.00319603	0.00362593	0.00392776	0.00398477	0.0038223	0.00358382	0.00344453	0.0035125	0.00377199	0.00409637	0.00431746	0.00430827	0.00403444	0.00355337	0.00297291	0.00240125	0.00191756	0.00157169	0.00139937	0.0014307	0.00167915	0.0021176	0.00266173	0.00317975	0.00353148	0.00362081
-0.258929	-0.258929	0.00142687	0.00113132	0.000930152	0.000847851	0.000879152	0.00100396	0.00120201	0.00146469	0.00180218	0.002242	0.00281415	0.00352297	0.00431629	0.00507127	0.00561497	0.00578247	0.00549204	0.00480026	0.00390217	0.00306592	0.00252685	0.00239087	0.00259685	0.00295845	0.00326385	0.00338092	0.00331317	0.0031804	0.00313975	0.00329387	0.00363593	0.00405619	0.00439901	0.00453385	0.0044025	0.0040252	0.00347445	0.00284116	0.00221447	0.00167993	0.00132433	0.00123057	0.00145548	0.00199901	0.0027836	0.00365986	0.00444161	0.00495769
-0.25	-0.25	0.000948208	0.000677517	0.000484861	0.000374397	0.000339367	0.00037542	0.000490079	0.000707481	0.00106706	0.00161279	0.00237047	0.00331681	0.0043538	0.00530729	0.00596312	0.00613715	0.00575344	0.00489342	0.00378516	0.00272871	0.00198566	0.00168271	0.00177482	0.00208498	0.00239937	0.00256943	0.00257118	0.00249711	0.00249192	0.0026704	0.00305949	0.0035885	0.00412331	0.00452017	0.0046715	0.00452839	0.00410156	0.00345235	0.00268373	0.00193222	0.00135371	0.0010968	0.00126529	0.00188166	0.00286752	0.00405204	0.00520849	0.00610736
-0.241071	-0.241071	0.000566706	0.000358616	0.000212115	0.000123289	8.55061e-05	9.8555e-05	0.00017636	0.000351948	0.00067558	0.00120076	0.00195665	0.0029143	0.00396283	0.0049144	0.0055474	0.00567938	0.00524238	0.00432571	0.0031606	0.00204652	0.00124673	0.000897442	0.000970412	0.00130403	0.0016862	0.00194928	0.0020344	0.00200063	0.0019816	0.00211531	0.00248026	0.00306244	0.00375985	0.00441604	0.00486617	0.0049813	0.00470186	0.00405639	0.00316291	0.00221094	0.00142457	0.00101211	0.00111411	0.0017647	0.00287817	0.00426552	0.00567565	0.00684984
-0.232143	-0.232143	0.000352605	0.000204654	9.74369e-05	3.4945e-05	1.52702e-05	3.37155e-05	9.25603e-05	0.000213176	0.000440688	0.000832027	0.00142629	0.00220807	0.00308282	0.00388238	0.0044072	0.00449406	0.00408312	0.00325436	0.00221368	0.00122977	0.000544643	0.000293229	0.000464147	0.000916585	0.00144457	0.00186095	0.00206698	0.00208165	0.0020227	0.00205038	0.0022976	0.00281286	0.00353489	0.00430639	0.00492089	0.00518737	0.00499262	0.0043423	0.00336794	0.00229764	0.00139885	0.000910351	0.000983167	0.00164595	0.00280199	0.00425502	0.00575452	0.00704813
-0.223214	-0.223214	0.000286554	0.000172225	7.39445e-05	1.58442e-05	5.32033e-06	2.97936e-05	7.11252e-05	0.000128431	0.000232427	0.000438047	0.000794893	0.00130929	0.00191879	0.00249562	0.00288249	0.00294844	0.00264283	0.0020247	0.00125422	0.000547156	0.000107121	5.92607e-05	0.000409047	0.00104179	0.0017643	0.00237463	0.00273495	0.00282005	0.00272242	0.00261095	0.00265851	0.00296653	0.00351675	0.00416975	0.00471187	0.00493273	0.00470375	0.00402872	0.00304867	0.00200172	0.00115445	0.000729384	0.000851199	0.0015241	0.0026409	0.0040154	0.00542623	0.00666143
-0.214286	-0.214286	0.000309308	0.000207339	9.49485e-05	1.96077e-05	6.82823e-07	2.08488e-05	4.50646e-05	5.23472e-05	5.75314e-05	0.000107637	0.000254319	0.000518685	0.00086881	0.00122244	0.00147403	0.00153413	0.00136563	0.00100419	0.000556272	0.000174636	1.59969e-05	0.000191196	0.000722837	0.00152715	0.00243203	0.00323059	0.00375379	0.00393339	0.00382703	0.00359124	0.00341154	0.00341926	0.00363222	0.00394618	0.00418063	0.00415783	0.00378026	0.00307394	0.00218271	0.00132003	0.000701464	0.000484129	0.000732001	0.00141176	0.00241265	0.00357868	0.00474307	0.00575847
-0.205357	-0.205357	0.000371441	0.000285687	0.000162056	6.51627e-05	2.70313e-05	3.45312e-05	4.96466e-05	4.35027e-05	1.88593e-05	7.26486e-06	4.58846e-05	0.00015144	0.000307605	0.000470998	0.000589327	0.000621144	0.00055053	0.000395952	0.000214255	9.73598e-05	0.000155791	0.000485833	0.00112719	0.0020294	0.00304841	0.00398433	0.00465025	0.00494304	0.00488131	0.0045899	0.0042369	0.00395397	0.00377964	0.00365251	0.00345518	0.00308398	0.00250855	0.00179357	0.00107631	0.000515366	0.000236788	0.000299915	0.000691382	0.00134145	0.00214966	0.0030086	0.00382122	0.0045127
-0.196429	-0.196429	0.000450178	0.000406802	0.000297542	0.000192942	0.00013707	0.000131884	0.000153581	0.00018006	0.000206359	0.00023981	0.000284492	0.000331285	0.000362007	0.000362407	0.000331447	0.000279289	0.00021833	0.000159313	0.000120311	0.000143033	0.000299612	0.000674716	0.00132363	0.00222677	0.00327003	0.0042699	0.00503711	0.0054486	0.00548991	0.00524572	0.00484525	0.00439439	0.00393234	0.00343429	0.00285364	0.00217518	0.00144661	0.000771308	0.000268694	2.61772e-05	6.82647e-05	0.000355622	0.000808996	0.0013412	0.0018806	0.0023792	0.00280927	0.00315753
-0.1875	-0.1875	0.000534391	0.000560441	0.000496016	0.000407443	0.00034858	0.000342652	0.000390363	0.000484298	0.00061257	0.000751539	0.000861355	0.000896719	0.000830495	0.000673492	0.000473159	0.000288975	0.000161243	9.70885e-05	8.57054e-05	0.000132083	0.000281853	0.000613087	0.00119317	0.00202516	0.00301912	0.00401114	0.00482349	0.00533305	0.00550978	0.00540586	0.00510683	0.00467819	0.00414105	0.00348859	0.00272758	0.00191348	0.00115288	0.000569639	0.000254164	0.000225348	0.000425983	0.000751957	0.00109698	0.00138874	0.00160127	0.00174399	0.00184057	0.00191241
-0.178571	-0.178571	0.000603043	0.000703133	0.000702338	0.000657707	0.000626891	0.000648802	0.000743384	0.000912826	0.00113471	0.00135493	0.00149626	0.00148867	0.00130759	0.000994066	0.000638998	0.000337515	0.000142492	4.89182e-05	2.02429e-05	3.7528e-05	0.000134505	0.000390123	0.000879735	0.00161608	0.00252018	0.0034435	0.00422936	0.00477588	0.00506346	0.00513408	0.00504205	0.00481257	0.00443608	0.0038993	0.00322749	0.00250497	0.00185585	0.00139447	0.00117443	0.00116655	0.00127732	0.00139587	0.0014421	0.00139187	0.00127094	0.00112795	0.00100556	0.000925162
-0.169643	-0.169643	0.000621388	0.000769281	0.000836309	0.000870056	0.000919552	0.00101849	0.0011828	0.00140641	0.00165148	0.00184592	0.00190342	0.0017644	0.00143557	0.000998528	0.000574914	0.000265674	0.00010291	4.71836e-05	3.28834e-05	3.02993e-05	8.00211e-05	0.000273623	0.00069197	0.00134264	0.00213945	0.00293869	0.00360865	0.00408746	0.00439387	0.00458882	0.00471835	0.00477847	0.00472459	0.00451518	0.00415599	0.00371211	0.00327898	0.00293169	0.0026862	0.0024967	0.00228885	0.00200643	0.00164258	0.00123981	0.000863232	0.000566894	0.000372898	0.000271598
-0.160714	-0.160714	0.000559483	0.000710165	0.000845077	0.00100326	0.00120567	0.00144769	0.00170619	0.00194322	0.00210447	0.00212529	0.00195557	0.00159583	0.00111875	0.000652072	0.000322429	0.00019077	0.000222036	0.000313645	0.000368222	0.000363775	0.00037326	0.000518123	0.00088529	0.00146281	0.00213748	0.00275644	0.00321206	0.00349536	0.0036858	0.00388857	0.0041635	0.0044914	0.00479456	0.00499054	0.0050389	0.00495067	0.00476028	0.00448691	0.00411707	0.00362136	0.00299161	0.0022692	0.0015422	0.000911808	0.000449415	0.000170877	4.13984e-05	3.58881e-06
-0.151786	-0.151786	0.000417632	0.000531472	0.000742765	0.00107972	0.00151231	0.00196272	0.00233492	0.00254053	0.00251545	0.00223545	0.00173571	0.00112341	0.000561893	0.000216384	0.000179363	0.000418068	0.000783941	0.00108959	0.00121367	0.00117035	0.0010972	0.00116608	0.0014719	0.00196983	0.00250115	0.00289021	0.00305001	0.00303059	0.00298355	0.00307065	0.003376	0.00387271	0.00445342	0.00499321	0.00539871	0.00561756	0.00561712	0.0053644	0.0048331	0.00403633	0.00305704	0.00204494	0.00117043	0.000557833	0.000236971	0.00014234	0.000159028	0.000185667
-0.142857	-0.142857	0.00023775	0.000301143	0.000607499	0.00116706	0.00188045	0.00257409	0.00306122	0.00319873	0.00292684	0.0022917	0.00144923	0.000638553	0.000115575	5.73513e-05	0.000477167	0.00120183	0.00193968	0.00241689	0.00251258	0.00231436	0.00205773	0.00198222	0.00218946	0.00258878	0.00296115	0.00309893	0.0029334	0.00257433	0.00224454	0.00215756	0.00241501	0.00297726	0.0037077	0.00444582	0.00505809	0.00544606	0.00553085	0.00525018	0.00458668	0.00361019	0.00249398	0.00147474	0.000763987	0.00045667	0.000491712	0.000690966	0.000855371	0.000862482
-0.133929	-0.133929	8.995e-05	0.000120362	0.000537333	0.00132382	0.00230668	0.00321849	0.00378987	0.00383617	0.00331811	0.00236739	0.00126798	0.000384165	4.06684e-05	0.000390305	0.00133035	0.00252376	0.00353571	0.00402974	0.00392331	0.0034145	0.00286009	0.00257225	0.00265066	0.00294616	0.00317148	0.00308612	0.00264164	0.00200527	0.00145946	0.00124933	0.00147108	0.00205533	0.00283176	0.00361533	0.00425738	0.00464771	0.00469839	0.00435075	0.00361713	0.00262621	0.00162143	0.000885983	0.000620286	0.000839238	0.00135559	0.00186784	0.00210767	0.00196492
-0.125	-0.125	4.03299e-05	7.45289e-05	0.000594289	0.00154941	0.00270895	0.00374254	0.00433238	0.00427853	0.00357294	0.0024247	0.00122032	0.000411475	0.000350763	0.00113401	0.00252853	0.00404398	0.00513461	0.00544435	0.00496775	0.00403544	0.00312681	0.00261306	0.0025751	0.00279624	0.00292375	0.00269443	0.00208767	0.00132388	0.000725718	0.000539604	0.000825017	0.00146084	0.00223758	0.00295848	0.00348761	0.00373955	0.0036544	0.00320589	0.00244913	0.00156415	0.000837118	0.000557255	0.000872129	0.00168656	0.00267763	0.00343282	0.0036419	0.00323794
-0.116071	-0.116071	0.000117583	0.000192081	0.000771175	0.00177447	0.00294902	0.00395506	0.00447694	0.004329	0.00353304	0.00234403	0.00119907	0.000581045	0.000827637	0.00196223	0.00363952	0.00526008	0.00622289	0.00619932	0.00528387	0.00393338	0.00272247	0.0020494	0.00195652	0.00216021	0.00225963	0.00199014	0.00136978	0.000663977	0.00020994	0.000221955	0.000693916	0.00143801	0.00220751	0.0028099	0.00314591	0.00318006	0.00290098	0.00232601	0.00155167	0.000795206	0.000362285	0.000524012	0.00136007	0.00266694	0.00400576	0.00488375	0.00497859	0.00428342
-0.107143	-0.107143	0.000296712	0.000432415	0.000998521	0.00189793	0.00290272	0.00372451	0.00410081	0.0038824	0.00310635	0.00202677	0.00106862	0.000689191	0.00118131	0.00250496	0.00424828	0.00576962	0.00647499	0.00609749	0.00482599	0.0032038	0.00184713	0.00113892	0.00106909	0.00130356	0.00142662	0.00120139	0.00069323	0.000196749	3.25196e-05	0.000352263	0.00106853	0.00193078	0.00267383	0.00313247	0.0032612	0.00307995	0.00261922	0.00192445	0.0011137	0.000422296	0.000162676	0.000587566	0.00172541	0.00329771	0.00479271	0.00567741	0.0056403	0.00473156
-0.0982143	-0.0982143	0.000509074	0.000706746	0.00118323	0.00184531	0.002534	0.00306159	0.00325433	0.00300776	0.00235107	0.00149004	0.000782158	0.000617266	0.00123352	0.00255765	0.00417351	0.00546893	0.00590949	0.00530101	0.00389109	0.00224298	0.000946247	0.000327273	0.000323611	0.000585288	0.000727711	0.000573023	0.000235055	1.15116e-05	0.000170991	0.000780091	0.00167401	0.00256872	0.00322082	0.00352447	0.0034976	0.00319907	0.00266527	0.00192628	0.00108374	0.000368205	9.72533e-05	0.000526657	0.00167562	0.00324536	0.00470567	0.00552223	0.00540533	0.00444123
-0.0892857	-0.0892857	0.000674784	0.000919018	0.00125388	0.00161041	0.00192488	0.00213257	0.00215895	0.0019386	0.00147065	0.00087923	0.000420698	0.00039811	0.00100279	0.00216726	0.00353164	0.0045731	0.00484972	0.00422826	0.00295991	0.00155048	0.000495512	3.48043e-05	6.95337e-05	0.000281824	0.000369512	0.000240949	5.00215e-05	6.3355e-05	0.00046223	0.00121656	0.00210787	0.00286978	0.00333701	0.00349961	0.00343987	0.00322017	0.00282383	0.00220262	0.00139275	0.00059706	0.000145468	0.000331509	0.00121907	0.00254958	0.00382644	0.00454361	0.00443212	0.0035837
-0.0803571	-0.0803571	0.000742524	0.00100629	0.00118837	0.00125661	0.00124196	0.00119156	0.00111472	0.000970718	0.000717237	0.000387612	0.000131161	0.000165815	0.00065174	0.00155973	0.00262916	0.00346412	0.00372799	0.00332452	0.00245149	0.00148806	0.000782647	0.000473342	0.000451247	0.000481276	0.000390585	0.000193042	6.79514e-05	0.000216328	0.000703605	0.00140326	0.00207905	0.00254127	0.00275952	0.00284934	0.00294661	0.0030698	0.00308184	0.00279069	0.00212169	0.00123415	0.000484737	0.000242781	0.000667556	0.00159114	0.00258809	0.00319605	0.00315691	0.00253766
-0.0714286	-0.0714286	0.000717617	0.000961091	0.00101406	0.000881355	0.000660908	0.0004711	0.000370705	0.000328394	0.000265474	0.000141672	1.80578e-05	4.2302e-05	0.000355637	0.000981068	0.00177384	0.00247824	0.00286236	0.00284486	0.00252912	0.00212159	0.001792	0.00157379	0.00137395	0.00108063	0.000683876	0.00031379	0.000161419	0.000337708	0.000777432	0.00126754	0.00158945	0.00167684	0.00167078	0.00182122	0.00229351	0.0030135	0.00366781	0.00387506	0.0034261	0.00243776	0.00131443	0.000533507	0.00038372	0.000815134	0.00148793	0.00198227	0.002036	0.00166911
-0.0625	-0.0625	0.000663855	0.000828477	0.000786629	0.000569056	0.000294134	9.34431e-05	3.26066e-05	7.90786e-05	0.000138473	0.000134084	7.32119e-05	5.21004e-05	0.000194556	0.000567156	0.00113117	0.00176436	0.00233392	0.00276444	0.00305072	0.0032112	0.003228	0.00303345	0.0025658	0.00185618	0.00107187	0.000462218	0.0002238	0.000370876	0.000709976	0.000956399	0.000930946	0.000707432	0.000598883	0.000969777	0.0019807	0.00342911	0.00480111	0.00552105	0.00525872	0.00411269	0.00256031	0.00120516	0.000472323	0.000425425	0.000797087	0.0011923	0.00132783	0.00116574
-0.0535714	-0.0535714	0.00067639	0.000681985	0.000563311	0.000360266	0.000160055	4.72561e-05	5.37025e-05	0.000140958	0.000228156	0.000247703	0.000192296	0.000123175	0.000137046	0.000317136	0.000701084	0.00127998	0.00201485	0.00284379	0.00366757	0.00433183	0.00464283	0.00443766	0.00368552	0.00255512	0.0013833	0.000533649	0.000210818	0.000344378	0.000630496	0.000727556	0.000496539	0.000131525	7.92054e-05	0.000773794	0.00233687	0.00442847	0.0063558	0.00739445	0.00714705	0.00573842	0.00374078	0.00187915	0.000688022	0.00030557	0.000497048	0.000861208	0.0010775	0.00105104
-0.0446429	-0.0446429	0.000836921	0.000590812	0.00038374	0.000249837	0.000202456	0.000230359	0.000299717	0.000364866	0.000386005	0.000346041	0.000257872	0.00015988	0.000106278	0.000161459	0.000399405	0.000896577	0.00170294	0.00279007	0.00400185	0.00505189	0.00560023	0.00539732	0.00442915	0.0029728	0.00150489	0.00048736	0.000138892	0.000328483	0.000669702	0.000776283	0.000532014	0.000203335	0.000306851	0.00129194	0.00322033	0.00564044	0.00774814	0.0087588	0.00828922	0.00654013	0.00418464	0.00203438	0.000672123	0.000242307	0.000484977	0.000956517	0.00128867	0.00134254
-0.0357143	-0.0357143	0.00117163	0.000592387	0.000263807	0.000207083	0.000337901	0.000520481	0.000635321	0.000627591	0.000515564	0.000360569	0.00022104	0.000122104	6.2321e-05	5.39281e-05	0.000165698	0.000526816	0.001268	0.00241759	0.00381203	0.00509142	0.00581505	0.00566132	0.00461158	0.00300461	0.00140682	0.000347904	6.12907e-05	0.000381969	0.000872771	0.00111494	0.000991729	0.000786148	0.00101853	0.00210825	0.00405904	0.00636437	0.00820578	0.00884493	0.00799458	0.00596423	0.00350563	0.00145137	0.000346458	0.000259842	0.000847363	0.00159543	0.00209086	0.00217615
-0.0267857	-0.0267857	0.00163166	0.000680477	0.000199645	0.000199901	0.000497932	0.000827865	0.000977111	0.000876945	0.000606063	0.000314807	0.000121821	4.89092e-05	3.46575e-05	1.60918e-05	2.00528e-05	0.000192712	0.000729483	0.00173261	0.00308127	0.00440915	0.00523256	0.00518157	0.00421226	0.00266964	0.00114494	0.000189555	4.12131e-05	0.000522704	0.00117912	0.00157694	0.00158497	0.00146074	0.00168079	0.00261152	0.00422171	0.00602027	0.00727165	0.00737452	0.00619018	0.00413451	0.00198387	0.000506141	0.000118358	0.000743037	0.00191359	0.00304248	0.00369414	0.00372922
-0.0178571	-0.0178571	0.0021055	0.000811413	0.000175565	0.000207983	0.000644994	0.00110666	0.00129234	0.00111294	0.000696822	0.000278052	4.07907e-05	1.55119e-05	8.81425e-05	0.000111601	4.2727e-05	7.5879e-06	0.000240047	0.000920024	0.0020099	0.00320224	0.00403361	0.00411853	0.00337422	0.00209775	0.000835034	0.000103623	0.000125176	0.000725901	0.00146705	0.00192803	0.00196828	0.00180367	0.0018469	0.00241016	0.00345866	0.00457664	0.00517864	0.004847	0.00359653	0.00190813	0.00050833	1.72913e-05	0.000657324	0.0021702	0.00396826	0.00541898	0.006107	0.00595308
-0.00892857	-0.00892857	0.00245773	0.000923603	0.000171343	0.000222219	0.000764065	0.00133563	0.00156498	0.00133787	0.000813962	0.000294598	2.74817e-05	6.536e-05	0.000259244	0.000383293	0.000307131	0.000101343	2.99786e-06	0.000256913	0.000931227	0.00182953	0.00256781	0.00278253	0.00234915	0.00147459	0.000597993	0.000150604	0.000315924	0.000936003	0.00162237	0.00200292	0.0019497	0.00164332	0.00143365	0.00158756	0.00208921	0.00262749	0.00278659	0.00232549	0.00137217	0.000406956	3.56731e-05	0.000677659	0.00234148	0.00460667	0.00681124	0.00833602	0.00883833	0.00833372
0	0	0.00257738	0.000961332	0.000167729	0.000237859	0.000847679	0.0014971	0.00176932	0.00152516	0.000935763	0.00034751	6.41766e-05	0.000173882	0.000517125	0.000806696	0.000820016	0.000542925	0.000175902	1.52195e-07	0.000189285	0.000687546	0.00123476	0.00152539	0.00140235	0.000961409	0.000496559	0.000318017	0.000557282	0.00108426	0.00159058	0.00178592	0.00158024	0.00113309	0.000738665	0.000623562	0.000793822	0.00103665	0.001081	0.000814816	0.000415217	0.000298612	0.000908548	0.00245968	0.00478422	0.00736779	0.00955363	0.0108053	0.0108965	0.0099498
0.00892857	0.00892857	0.00241612	0.000894058	0.000151138	0.000250883	0.000890679	0.00157569	0.00187596	0.00163321	0.001013	0.000382806	9.06997e-05	0.000270283	0.000778241	0.00129234	0.00150574	0.00130107	0.000804195	0.000292903	2.29952e-05	8.13881e-05	0.000354314	0.000623103	0.000718776	0.000631515	0.00050421	0.000518376	0.000753297	0.00111696	0.00139797	0.00140467	0.00109676	0.000618624	0.000209706	5.2018e-05	0.000159659	0.00038885	0.000565589	0.000646034	0.000797562	0.00133559	0.00254288	0.00447497	0.00686828	0.00920929	0.0109309	0.011634	0.0112242	0.00991077
0.0178571	0.0178571	0.00200329	0.000725892	0.000118152	0.000260926	0.000897064	0.00157464	0.0018812	0.0016484	0.00102274	0.000369535	6.60161e-05	0.000296639	0.00095956	0.00172947	0.0022357	0.00225346	0.00180444	0.00111921	0.000494777	0.000136871	7.71247e-05	0.000202135	0.000359969	0.000465649	0.000536815	0.000644984	0.000828083	0.00103508	0.00114713	0.00106146	0.000776227	0.000411428	0.000145481	0.000108576	0.000307522	0.000637988	0.000979734	0.0013101	0.00175317	0.0025209	0.00377329	0.00548092	0.00737725	0.00903652	0.0100401	0.0101444	0.00936583	0.00795039
0.0267857	0.0267857	0.00143503	0.000494336	7.87994e-05	0.000276684	0.000888159	0.00152938	0.00182859	0.00161543	0.00100654	0.000343517	1.52587e-05	0.00025697	0.00102921	0.0020374	0.00287757	0.00322899	0.00299363	0.00231603	0.00148565	0.000785287	0.00037123	0.000241828	0.000293198	0.000410813	0.000533774	0.000658322	0.000794786	0.000923613	0.000990762	0.000947083	0.000798506	0.000622931	0.000534026	0.000613632	0.000861469	0.0012019	0.00154729	0.00187472	0.00225843	0.00282785	0.00367112	0.00474459	0.00584953	0.00669778	0.00703398	0.00674769	0.00591613	0.00476053
0.0357143	0.0357143	0.00084434	0.000260417	5.66614e-05	0.000317254	0.000899901	0.0014992	0.00179633	0.00162304	0.00105702	0.000396939	2.47202e-05	0.000220342	0.00102061	0.00219271	0.00333581	0.00405897	0.0041466	0.00363214	0.00275276	0.00182	0.001081	0.000639695	0.0004645	0.000457324	0.000529458	0.000638517	0.000776358	0.000933738	0.00107884	0.00116883	0.00118263	0.00114436	0.00111392	0.00114851	0.0012635	0.00142392	0.00157527	0.00169149	0.00180261	0.00197737	0.00226868	0.00265879	0.00304458	0.00327824	0.00324163	0.00290975	0.00236516	0.00175647
0.0446429	0.0446429	0.000363197	9.34686e-05	8.45081e-05	0.000406642	0.000967145	0.00153705	0.00185281	0.00174904	0.00125766	0.000618785	0.000188258	0.000278377	0.00100591	0.00222301	0.00356856	0.00461788	0.00505849	0.00480754	0.00401923	0.00298929	0.00201542	0.00128755	0.000855139	0.000668541	0.000650911	0.000749521	0.000940882	0.0012019	0.00148197	0.00170481	0.00180109	0.00174698	0.00157824	0.001368	0.00118366	0.00105294	0.000961179	0.000877351	0.00078593	0.00069904	0.000641223	0.000621782	0.000619691	0.000595714	0.000523989	0.000418698	0.000333512	0.000330994
0.0535714	0.0535714	8.75863e-05	5.35693e-05	0.000195819	0.00056445	0.00110506	0.00165682	0.00200939	0.0020016	0.00161761	0.00102814	0.00054376	0.0004892	0.00105205	0.00218001	0.00358282	0.00484408	0.00559128	0.00564152	0.00505453	0.004076	0.00301187	0.00210534	0.00147536	0.00113083	0.00102827	0.00112247	0.00137724	0.00174121	0.00212214	0.00239338	0.00243867	0.00220965	0.00175687	0.00121063	0.000720603	0.000389361	0.000237179	0.000213233	0.000238979	0.000253099	0.000233271	0.000190765	0.00015231	0.000147053	0.000204857	0.000357898	0.000633216	0.00103325
0.0625	0.0625	5.33609e-05	0.000174477	0.000414011	0.000798341	0.00130115	0.00182209	0.00220474	0.00229934	0.002048	0.00154714	0.00104296	0.00084496	0.00118848	0.0021123	0.00341813	0.00473987	0.00569248	0.00602695	0.00571541	0.0049313	0.00394791	0.00301884	0.0023027	0.00185658	0.00167607	0.00173563	0.00199623	0.00238273	0.00276431	0.00297272	0.00286425	0.00239491	0.00166062	0.000870927	0.000263829	5.61563e-06	0.000128253	0.000533357	0.00105291	0.00152813	0.00186557	0.00205114	0.0021299	0.00217419	0.00225839	0.00244343	0.00276411	0.0032136
0.0714286	0.0714286	0.000228014	0.000450625	0.000742087	0.00110167	0.00152365	0.00196584	0.002334	0.00250633	0.00239773	0.00203177	0.00157208	0.00127935	0.0014018	0.00205062	0.00312869	0.00435658	0.00538688	0.00594812	0.00594447	0.00546588	0.00471695	0.00391588	0.00322182	0.00271833	0.00243773	0.00238656	0.00254296	0.00283069	0.00310399	0.00317735	0.00290311	0.00225986	0.00139615	0.00059265	0.000152739	0.000274223	0.000967803	0.00206101	0.00327893	0.00435466	0.00511503	0.00551105	0.00559717	0.00548683	0.00531086	0.00518887	0.0052082	0.00540238
0.0803571	0.0803571	0.000521068	0.000833112	0.00115613	0.00145552	0.00174014	0.00202894	0.00230578	0.00250167	0.00252701	0.00234	0.00200649	0.00170364	0.00165197	0.00200674	0.00276964	0.00377389	0.00475347	0.00545768	0.00574782	0.00562837	0.00520897	0.00463392	0.00402704	0.00347659	0.00304845	0.00279469	0.00273527	0.00282259	0.00292532	0.0028647	0.00250265	0.00183893	0.00105587	0.00047174	0.000414298	0.0010751	0.00241853	0.00419035	0.00601649	0.00753823	0.00851979	0.00889063	0.00872485	0.00818852	0.0074865	0.00682204	0.0063634	0.00620858
0.0892857	0.0892857	0.000812964	0.0012397	0.00160661	0.00183257	0.00193329	0.00199294	0.00209183	0.00224155	0.00237423	0.00239524	0.00226381	0.00204493	0.0018939	0.001979	0.00238902	0.00308169	0.00390164	0.00465252	0.00517686	0.00540023	0.00532643	0.00500465	0.00450167	0.00389637	0.00328571	0.00277624	0.00244714	0.00230081	0.00224031	0.00210626	0.00176961	0.00123387	0.000681982	0.000427343	0.000781901	0.00190494	0.00371083	0.00588297	0.00798406	0.00960518	0.010485	0.0105582	0.00993412	0.00883911	0.00755493	0.00636778	0.00552145	0.00516652
0.0982143	0.0982143	0.000997439	0.00158064	0.00203068	0.00220181	0.00210447	0.00188764	0.00174092	0.0017789	0.00197942	0.00221094	0.00232706	0.0022656	0.002091	0.00195797	0.00202431	0.00236808	0.00295406	0.00365809	0.00432331	0.00481155	0.0050292	0.0049322	0.00452741	0.00387885	0.00310869	0.00237369	0.00181117	0.0014762	0.00131064	0.00117609	0.000945737	0.000607787	0.00031574	0.000344401	0.000963816	0.00229361	0.00421522	0.00638898	0.00836658	0.00974147	0.0102688	0.00991332	0.00882671	0.00728654	0.00562954	0.00419274	0.00325657	0.00298342
0.107143	0.107143	0.00102548	0.00179468	0.00237445	0.00253516	0.00226592	0.00177172	0.00135197	0.00123388	0.00145685	0.00186952	0.00223247	0.00235979	0.00221742	0.00192943	0.00170108	0.00171124	0.00203334	0.00261611	0.00331685	0.00395709	0.00437314	0.0044513	0.00415133	0.0035207	0.00269153	0.00184771	0.00116217	0.00072752	0.000519186	0.000421128	0.000309704	0.000151936	5.74251e-05	0.000244257	0.000928347	0.00219301	0.00391046	0.00575945	0.00733071	0.008267	0.00837344	0.00765913	0.00631154	0.00463379	0.00297599	0.00167332	0.00098619	0.00103826
0.116071	0.116071	0.000933189	0.00188127	0.00261798	0.00281663	0.00242946	0.00170091	0.0010259	0.000736943	0.00093867	0.0014754	0.00203764	0.00233772	0.00225438	0.00187551	0.00143151	0.00117046	0.00124574	0.00166534	0.00230916	0.00298783	0.00350807	0.00372359	0.00356693	0.0030642	0.00233001	0.00153611	0.000854497	0.000393887	0.000161727	7.82532e-05	4.18551e-05	1.11429e-05	5.27166e-05	0.000319052	0.000961683	0.00202593	0.00338791	0.00477215	0.00584336	0.00632618	0.00609703	0.00521379	0.00388542	0.00240881	0.00110157	0.000243138	2.10595e-05	0.00048008
0.125	0.125	0.000836373	0.00191058	0.0027894	0.00305002	0.00259968	0.001703	0.000824124	0.000377253	0.000522692	0.00111129	0.0017924	0.00221196	0.00218788	0.00177637	0.00121241	0.000775622	0.000660865	0.000913285	0.00144028	0.00207211	0.00262981	0.0029731	0.00302416	0.00277554	0.00228819	0.00167638	0.00107514	0.000596188	0.00029212	0.000151089	0.000128859	0.000200031	0.000393593	0.000784238	0.00143855	0.00234669	0.00338353	0.00432844	0.00493876	0.0050412	0.00459686	0.00371353	0.00260849	0.0015461	0.000776062	0.000483752	0.000751282	0.00152742
0.133929	0.133929	0.000885708	0.0019991	0.00295631	0.00325831	0.00277315	0.00177068	0.000752508	0.00017984	0.0002477	0.000817564	0.00152622	0.00199382	0.00201126	0.00161425	0.00102575	0.000520434	0.000295574	0.000409899	0.000800636	0.00134391	0.00191173	0.00239898	0.00272466	0.00282916	0.00268337	0.00230636	0.001774	0.00120461	0.000724308	0.000430952	0.00037649	0.00057305	0.00100994	0.00166187	0.00247894	0.00336801	0.00418717	0.00477011	0.00497736	0.00475155	0.00414812	0.00332543	0.00249986	0.00188674	0.00164874	0.0018615	0.0024956	0.00341217
0.142857	0.142857	0.00119562	0.00225522	0.00319221	0.00347	0.0029395	0.00187041	0.000772231	0.000114716	9.99095e-05	0.000596826	0.00125248	0.0016983	0.00173125	0.00138025	0.000845126	0.000366911	0.000113756	0.000138752	0.000409465	0.000864947	0.00145032	0.00210929	0.00275454	0.00325496	0.00346526	0.00328941	0.00274125	0.0019629	0.00118582	0.000652151	0.000534729	0.000889652	0.0016539	0.00267683	0.00376428	0.00471924	0.00537485	0.00562259	0.00543582	0.00488184	0.00411277	0.00333188	0.0027434	0.00250209	0.00267774	0.00324108	0.00406861	0.00496263
0.151786	0.151786	0.00177877	0.00271809	0.00353172	0.00369625	0.00308008	0.00195793	0.000825008	0.000124753	3.78024e-05	0.000432454	0.000980059	0.00135067	0.00137319	0.00108202	0.000648783	0.00026359	4.64877e-05	3.32648e-05	0.000220717	0.000616662	0.00124482	0.00209678	0.00307034	0.00395109	0.00446944	0.00441566	0.00375339	0.00266673	0.00150947	0.00067712	0.00046138	0.000951203	0.00201689	0.0033719	0.00467602	0.0056363	0.00607502	0.0059553	0.00537016	0.00450714	0.00359922	0.00287164	0.00249403	0.00254697	0.00300925	0.00376613	0.00463443	0.00539896
0.160714	0.160714	0.00252255	0.00332301	0.00393865	0.00391149	0.00316538	0.00199161	0.000857635	0.000154472	1.81602e-05	0.000306804	0.000722134	0.000988141	0.00098092	0.000748491	0.000433881	0.000170714	2.48804e-05	1.09377e-05	0.000152138	0.000520563	0.00121062	0.00225229	0.00352247	0.00472611	0.00548233	0.00548683	0.0046695	0.0032608	0.00172444	0.000583026	0.000216949	0.000727125	0.00191599	0.00338287	0.00468096	0.0054665	0.00558782	0.00509701	0.00419962	0.0031738	0.0022897	0.00174871	0.00165011	0.0019842	0.00264672	0.00346781	0.00424896	0.00480337
0.169643	0.169643	0.00322717	0.00391644	0.00430811	0.0040516	0.00315639	0.00194056	0.000836606	0.000167756	1.18157e-05	0.000210476	0.000497014	0.000654105	0.000609432	0.000427256	0.000223979	7.97314e-05	9.95714e-06	9.40328e-06	0.000123129	0.000475573	0.00121652	0.002404	0.00389727	0.00534101	0.00627521	0.00633109	0.00541672	0.00379193	0.00198572	0.000589794	2.43375e-05	0.000383343	0.00142327	0.00268759	0.00369976	0.00413646	0.00391613	0.00318501	0.00222803	0.00135434	0.000802431	0.000689578	0.00100649	0.00164378	0.00243286	0.00318804	0.00374314	0.00398147
0.178571	0.178571	0.00369157	0.00431777	0.00450573	0.00403538	0.00301448	0.0017892	0.000751795	0.000151984	6.84418e-06	0.000141969	0.000322388	0.000387238	0.000311632	0.000173215	6.36547e-05	1.67307e-05	5.95091e-06	9.58899e-06	8.76991e-05	0.000401009	0.00113751	0.00237721	0.00397648	0.0055557	0.00662119	0.00677473	0.00590741	0.00427411	0.00240342	0.000881994	0.000116587	0.000185194	0.000840098	0.00164879	0.00219566	0.00224876	0.00182529	0.00114523	0.000513127	0.000190196	0.000308506	0.000848833	0.00167271	0.00258187	0.00337762	0.00390368	0.00406883	0.00385454
0.1875	0.1875	0.00380331	0.00439719	0.00442572	0.00380027	0.00271778	0.00154046	0.000612999	0.00011274	3.4178e-06	0.000102135	0.0002077	0.000210386	0.000123493	3.12211e-05	9.81668e-07	2.78371e-05	5.24047e-05	3.89186e-05	5.33773e-05	0.00027488	0.000913223	0.00206893	0.0036179	0.00520025	0.00633965	0.00664454	0.00599124	0.00459191	0.00290822	0.00145195	0.000571901	0.000330139	0.000520516	0.000808052	0.000910218	0.000729108	0.000378281	0.000105978	0.000165014	0.00069599	0.0016724	0.00291923	0.00418277	0.00521371	0.00583092	0.00595065	0.00558421	0.00481759
0.196429	0.196429	0.00358265	0.00412834	0.0040377	0.00333465	0.00227664	0.00121742	0.000443576	6.50428e-05	6.18148e-06	8.8632e-05	0.000149344	0.000123996	5.3184e-05	1.92837e-05	6.49011e-05	0.000153055	0.000199104	0.00015384	7.85771e-05	0.000152282	0.000590572	0.00151353	0.0028381	0.00426539	0.00538383	0.00584326	0.00551209	0.00453475	0.00325943	0.00207511	0.00124411	0.000814848	0.000652365	0.000559389	0.000415094	0.000255731	0.000258741	0.00064601	0.00156184	0.002988	0.00473288	0.00649213	0.00794646	0.00885271	0.00909596	0.00869393	0.00776514	0.00648221
0.205357	0.205357	0.00315719	0.00359012	0.00339976	0.00269023	0.00173929	0.000861396	0.000273531	2.52501e-05	1.82235e-05	9.34043e-05	0.000130975	0.000106721	7.83943e-05	0.00011916	0.000246883	0.000399008	0.000472461	0.000404622	0.000241775	0.000144866	0.000318384	0.000895961	0.00184678	0.00296009	0.00392364	0.00445866	0.00444117	0.0039462	0.00319445	0.00243537	0.00183392	0.00142238	0.0011378	0.000915086	0.000774739	0.000850308	0.00133739	0.00239143	0.00402928	0.0060858	0.00824685	0.0101416	0.0114524	0.0119972	0.011759	0.0108619	0.00951271	0.00793626
0.214286	0.214286	0.00268689	0.00292373	0.00263582	0.00197015	0.00118408	0.000525024	0.000132651	5.32465e-06	3.81132e-05	0.000103751	0.000128626	0.000122973	0.000153207	0.000278563	0.000494598	0.000721144	0.000844741	0.000791454	0.000585444	0.000354643	0.000274666	0.000478729	0.000983033	0.00167023	0.00234151	0.00280906	0.0029782	0.00287575	0.00261386	0.00231652	0.00205653	0.00184133	0.0016537	0.00151707	0.00153882	0.00189678	0.0027681	0.00423406	0.00621038	0.0084409	0.0105612	0.0122053	0.0131119	0.0131885	0.0125177	0.0113093	0.00982643	0.00831091
0.223214	0.223214	0.00229068	0.00227686	0.00189499	0.00130084	0.000701106	0.000260827	4.38619e-05	9.59834e-06	5.98838e-05	0.0001061	0.000118872	0.000135254	0.00022304	0.00042578	0.0007222	0.00102499	0.00122115	0.00123193	0.00105859	0.000787365	0.00054963	0.000458498	0.00055638	0.000801479	0.00109857	0.00135387	0.00152105	0.00161239	0.00167265	0.00173697	0.00180446	0.00184828	0.00185789	0.00188562	0.00206293	0.00256633	0.00354216	0.00502414	0.00688577	0.00885431	0.0105845	0.0117628	0.0122009	0.0118849	0.0109664	0.00970672	0.00839648	0.00727779
0.232143	0.232143	0.00202138	0.00176864	0.00131485	0.00080058	0.000369793	0.000108196	1.7598e-05	3.40605e-05	7.55531e-05	9.14799e-05	8.80781e-05	0.000118326	0.000244369	0.000494453	0.000838187	0.00119339	0.00146071	0.00156773	0.00149976	0.00130206	0.00105396	0.000830201	0.00067092	0.000575646	0.000521738	0.000492853	0.000497383	0.000563905	0.000716622	0.000948446	0.00121313	0.00144727	0.00161393	0.00174314	0.00194227	0.00236256	0.00313184	0.00428292	0.00571262	0.00719373	0.00843848	0.00918951	0.00930363	0.00879838	0.00784786	0.00673255	0.00576141	0.00518939
0.241071	0.241071	0.00189677	0.00148566	0.00099959	0.000554247	0.000239255	8.26803e-05	4.90816e-05	6.87174e-05	7.99264e-05	6.16929e-05	4.07042e-05	7.17994e-05	0.000204322	0.00045271	0.000785698	0.00113791	0.00143634	0.00162783	0.00169442	0.00165103	0.00152904	0.00135661	0.00114759	0.000905111	0.000636723	0.000370094	0.000156501	5.58548e-05	0.000108412	0.000308439	0.000597292	0.000884975	0.00109387	0.00120417	0.0012762	0.00143368	0.00181064	0.00248357	0.00341952	0.00446567	0.00538861	0.00595047	0.00599438	0.00550826	0.00464438	0.00368762	0.0029813	0.00283137
0.25	0.25	0.00194884	0.00149124	0.00100851	0.000596711	0.000316283	0.000171886	0.000120897	0.000103534	7.67889e-05	3.42673e-05	3.65685e-06	2.64093e-05	0.000132802	0.000325824	0.000580536	0.000856533	0.00111502	0.00133129	0.00149716	0.00161399	0.00168127	0.0016882	0.00161395	0.00143856	0.00116014	0.000809756	0.000453683	0.000177232	5.3049e-05	0.000106771	0.000297971	0.000530298	0.000691871	0.000710732	0.000599258	0.000462789	0.000462337	0.000742943	0.00135751	0.00222137	0.00312202	0.00378605	0.003981	0.00361443	0.00279161	0.00180762	0.00107227	0.000989327
0.258929	0.258929	0.00223818	0.00182034	0.00134502	0.000905107	0.000564691	0.0003413	0.000212043	0.000136856	8.37662e-05	4.25507e-05	2.2251e-05	3.80678e-05	9.80569e-05	0.000197728	0.000324013	0.000464089	0.000612605	0.000773103	0.000953251	0.0011564	0.00137309	0.00157613	0.00172245	0.00176385	0.00166571	0.00142787	0.0010972	0.00076129	0.000519439	0.00043941	0.000519826	0.000680899	0.000795762	0.000754354	0.000531501	0.000222711	2.19945e-05	0.000142561	0.000711148	0.0016844	0.00283101	0.003797	0.00423499	0.00394858	0.00299352	0.00169208	0.00054999	0.000101707
0.267857	0.267857	0.00280801	0.00245026	0.00194514	0.00140224	0.00091807	0.000550027	0.000311144	0.000182389	0.000131373	0.000126758	0.000144117	0.000165775	0.00017973	0.000180532	0.000171167	0.000163288	0.000174535	0.00022421	0.000329416	0.00050199	0.000744407	0.00104326	0.00136274	0.00164478	0.00182265	0.00184779	0.00171906	0.00149625	0.00128328	0.00118176	0.00123554	0.00139816	0.00154883	0.00155823	0.00137525	0.00108692	0.000910718	0.00110892	0.0018566	0.00312453	0.00463903	0.00595025	0.00659129	0.00626727	0.00499594	0.00313892	0.00130575	0.000163737
0.276786	0.276786	0.00360653	0.00326774	0.00267731	0.00197493	0.00130374	0.000770792	0.000427139	0.000268942	0.000252619	0.000315071	0.000392838	0.000437336	0.000424469	0.000356648	0.000256121	0.00015202	6.76735e-05	1.57042e-05	3.70639e-06	4.52146e-05	0.000164961	0.0003897	0.000726303	0.0011409	0.00155716	0.001883	0.00205622	0.00208361	0.00204559	0.00205622	0.00219618	0.00245789	0.0027416	0.00291478	0.00290872	0.00279722	0.00280307	0.00321178	0.00422248	0.00580641	0.00764993	0.00922499	0.00997131	0.00951967	0.00786198	0.0053935	0.00280508	0.000865032
0.285714	0.285714	0.00444232	0.00406897	0.00336731	0.00250601	0.00166883	0.00100341	0.000589068	0.000429182	0.000464641	0.000601198	0.00074223	0.000818239	0.000804429	0.000719817	0.000607752	0.000506853	0.000428217	0.000353252	0.000255179	0.000131524	2.50764e-05	1.50026e-05	0.000177724	0.000538507	0.001045	0.00158428	0.00203889	0.00235104	0.00255443	0.00275026	0.00303828	0.00344507	0.00389891	0.00427556	0.00449513	0.00461242	0.0048376	0.00545652	0.00667642	0.00847084	0.0105097	0.0122266	0.0130104	0.0124469	0.0105054	0.00758884	0.00442127	0.00181649
0.294643	0.294643	0.00502532	0.00461347	0.00384821	0.00290869	0.00199464	0.00127118	0.000830848	0.00068022	0.00075119	0.000931948	0.00110876	0.00120563	0.00120715	0.00115353	0.00110826	0.00111315	0.00115574	0.0011702	0.00107589	0.000834176	0.000489718	0.000167207	1.90689e-05	0.000149888	0.00056065	0.0011475	0.00175858	0.0022768	0.00267868	0.00303278	0.00343871	0.00394707	0.00451579	0.00503783	0.00542942	0.00572447	0.00610786	0.00684908	0.0081545	0.0100095	0.0120991	0.0138642	0.0146879	0.014136	0.0121498	0.00910241	0.00569196	0.00271577
0.303571	0.303571	0.00508906	0.00471497	0.00401431	0.00314546	0.00228877	0.00159838	0.00116644	0.00100648	0.00105895	0.00121832	0.00137554	0.00146179	0.00147485	0.00147276	0.00153358	0.00169908	0.00193345	0.00212469	0.00213499	0.00187778	0.0013791	0.000785358	0.000306633	0.000122252	0.000298859	0.00076676	0.0013676	0.00194478	0.00242286	0.00282942	0.00324982	0.00374833	0.00431182	0.00485826	0.00530935	0.00568095	0.00612571	0.00688428	0.00815454	0.00994125	0.011971	0.0137323	0.0146406	0.0142634	0.0125066	0.00967763	0.00639597	0.00338884
0.3125	0.3125	0.00452772	0.00432037	0.00384992	0.00322047	0.00255795	0.00197998	0.00156976	0.00135758	0.0013157	0.00137226	0.0014443	0.00147884	0.00148217	0.00151773	0.00166729	0.00197165	0.00238361	0.00276501	0.00293866	0.00277408	0.00226311	0.00154131	0.000838229	0.000378556	0.000285002	0.000534344	0.000988454	0.00147955	0.00189851	0.00223582	0.00255582	0.00292792	0.00336549	0.00381724	0.00421976	0.00457638	0.00500407	0.0057039	0.00685497	0.00848154	0.0103679	0.0120792	0.0130951	0.0130053	0.0116801	0.00933958	0.00648831	0.00374622
0.321429	0.321429	0.00346291	0.0035294	0.00341698	0.00315152	0.00277949	0.00236402	0.00197428	0.00166658	0.00146472	0.00135284	0.0012898	0.00124113	0.00121062	0.00124871	0.00142615	0.00178214	0.00227628	0.00277684	0.00310142	0.00309612	0.00271404	0.00204964	0.00130616	0.000709393	0.000411431	0.000434033	0.000679426	0.000998208	0.0012727	0.001468	0.00162573	0.00181219	0.00206118	0.00235309	0.00264575	0.0029356	0.00330295	0.00390037	0.0048764	0.00626837	0.00792415	0.00950441	0.0105791	0.0107831	0.00996231	0.00824513	0.00600539	0.00373498
0.330357	0.330357	0.00219497	0.00254383	0.00281323	0.00294456	0.00289476	0.00266238	0.00229648	0.00187996	0.00149542	0.00119325	0.00098158	0.000843599	0.000769442	0.000779052	0.000916905	0.00121783	0.00166394	0.00216223	0.00256361	0.00272031	0.00255454	0.00210112	0.00149856	0.000930272	0.000545513	0.000400618	0.000449852	0.000586748	0.000709134	0.000769794	0.000786453	0.000811619	0.000887819	0.00102132	0.00119296	0.0013976	0.00168166	0.00214559	0.00289833	0.00398161	0.00530514	0.00663443	0.00764882	0.00805138	0.00768378	0.00659418	0.00502692	0.00333899
0.339286	0.339286	0.00106693	0.00158019	0.00213262	0.00259369	0.00283563	0.00278857	0.00247104	0.00198016	0.00144763	0.00098573	0.000651579	0.00044581	0.000340757	0.000316506	0.000380125	0.000555745	0.00085303	0.00123639	0.00161807	0.00188418	0.00194245	0.00176636	0.00141052	0.000987737	0.000619087	0.000383092	0.000289797	0.000290859	0.000316446	0.000315856	0.000279209	0.000231278	0.000206587	0.000225894	0.000291303	0.00040274	0.000581919	0.0008824	0.00137137	0.00208681	0.00299167	0.00395365	0.00476872	0.00522525	0.00518294	0.00463135	0.00370039	0.00261747
0.348214	0.348214	0.000323331	0.000799866	0.00145436	0.0021101	0.00257127	0.0027016	0.0024762	0.00198383	0.00138167	0.000827152	0.000420566	0.000183306	7.65011e-05	4.36944e-05	5.09759e-05	0.000102712	0.000227026	0.00044305	0.000731787	0.00102941	0.00124827	0.00131493	0.00120468	0.000954127	0.000645105	0.0003686	0.000187267	0.000114834	0.000120564	0.000153256	0.000169754	0.000152748	0.000111009	6.65698e-05	4.04658e-05	4.73291e-05	0.00010083	0.000222546	0.000443036	0.000788664	0.00125826	0.00180316	0.00232583	0.00270417	0.00283461	0.0026754	0.00226892	0.00173097
0.357143	0.357143	4.20508e-05	0.000290553	0.000859677	0.00155703	0.00214385	0.00242797	0.00233305	0.0019163	0.00133141	0.000757594	0.000328604	9.2224e-05	1.36498e-05	1.48397e-05	2.61336e-05	2.32975e-05	3.29518e-05	0.000106641	0.000279891	0.000539767	0.000819398	0.00102345	0.00107204	0.000940442	0.000673864	0.000369062	0.000131767	3.11535e-05	7.35607e-05	0.000206991	0.000351615	0.000438715	0.00043804	0.000362109	0.000249848	0.000142704	6.79852e-05	3.67274e-05	5.24921e-05	0.000120524	0.000248013	0.000434319	0.000658931	0.000878269	0.00103758	0.00109427	0.00104046	0.000911348
0.366071	0.366071	0.000161687	8.96607e-05	0.00044786	0.0010561	0.00166409	0.00204659	0.00208157	0.00178224	0.00127476	0.000735791	0.000318972	0.000101145	6.79767e-05	0.000140369	0.000225408	0.000265951	0.000265191	0.000275567	0.000359369	0.000542956	0.000790199	0.00101124	0.00110405	0.00100807	0.000741307	0.000399631	0.000116504	2.35327e-06	9.41391e-05	0.000340477	0.000628895	0.000839851	0.000899158	0.000803316	0.000608522	0.000393933	0.000221797	0.000115281	6.18596e-05	3.45163e-05	1.44599e-05	1.39605e-06	7.90073e-06	4.53268e-05	0.000113048	0.000198692	0.000288115	0.000376659
0.375	0.375	0.000561656	0.000209356	0.000319594	0.000745997	0.00126228	0.00164608	0.00175357	0.00155903	0.00114857	0.000674774	0.000292364	0.000100692	0.000114324	0.000271063	0.00047121	0.000628757	0.000710118	0.000741955	0.000784897	0.000887769	0.00104819	0.00120328	0.00125853	0.00114136	0.00085027	0.000470564	0.000144003	5.09525e-06	0.000115713	0.000432381	0.000824103	0.00113222	0.00124193	0.00112984	0.000865631	0.000570571	0.000356836	0.00027917	0.000320428	0.000413014	0.000480116	0.000473563	0.000390989	0.000268645	0.000158803	0.000105883	0.000132089	0.000235398
0.383929	0.383929	0.00112639	0.000629223	0.000522865	0.00070946	0.00102168	0.00128311	0.00136533	0.00122405	0.000904811	0.000518621	0.000197217	4.37985e-05	9.67929e-05	0.000320222	0.000624469	0.000908527	0.00110441	0.00120218	0.0012428	0.0012827	0.00135007	0.00141918	0.00142021	0.00128198	0.000984422	0.000589201	0.000226452	3.94149e-05	0.000113371	0.000426637	0.00085195	0.00121085	0.00135551	0.00123747	0.000929016	0.000587078	0.00037862	0.000404387	0.000656981	0.00103034	0.00137218	0.0015518	0.00151177	0.00128301	0.00096171	0.000663487	0.000477141	0.00043676
0.392857	0.392857	0.00175387	0.00126043	0.000994082	0.000913313	0.000936041	0.000968873	0.000935658	0.000798993	0.000570372	0.000306283	8.97306e-05	7.1335e-07	8.45952e-05	0.000331146	0.000675395	0.00102291	0.00128963	0.00143695	0.00148299	0.00148253	0.0014863	0.00150326	0.00149046	0.00137943	0.00112639	0.000756445	0.000372189	0.000115379	9.75398e-05	0.000335743	0.000730841	0.00110504	0.00128427	0.00118538	0.00086341	0.000492698	0.000288842	0.000408228	0.000873219	0.00155831	0.00224269	0.00270328	0.00280465	0.0025462	0.00204944	0.00149628	0.00105037	0.000797683
0.401786	0.401786	0.00232528	0.00192224	0.00154444	0.00120652	0.000919655	0.000689419	0.000512074	0.000374629	0.000262096	0.000169608	0.000111555	0.000119197	0.000224241	0.000435615	0.000723635	0.00102412	0.00126419	0.00139728	0.00142671	0.00140136	0.00138305	0.0014034	0.00143741	0.00141349	0.00125848	0.000953394	0.000564984	0.000228993	8.72561e-05	0.000209608	0.000544495	0.000930674	0.00117087	0.00113347	0.00082979	0.000423677	0.000163322	0.000265304	0.000806759	0.00167907	0.00262671	0.00335309	0.00364315	0.00344547	0.00287872	0.00216471	0.00152512	0.00109321
0.410714	0.410714	0.00268896	0.00237465	0.00192082	0.00138816	0.00086471	0.000440379	0.000176836	8.68511e-05	0.000134163	0.000254893	0.000389571	0.000508313	0.000615375	0.000731789	0.00086875	0.0010107	0.0011209	0.0011669	0.00114828	0.00110536	0.00109807	0.00116471	0.00128622	0.00138275	0.00135208	0.00113277	0.000755921	0.00035016	8.84176e-05	9.89627e-05	0.000387968	0.000820189	0.00117608	0.00126199	0.00101791	0.000564072	0.000156377	6.8104e-05	0.000454881	0.00127094	0.00227978	0.00315486	0.00362052	0.00356455	0.00306993	0.00235636	0.00166721	0.00116256
0.419643	0.419643	0.00269921	0.00241351	0.00192236	0.00131239	0.000709951	0.000246832	1.78761e-05	4.76532e-05	0.000282507	0.000613759	0.000922654	0.00112595	0.00120031	0.00117524	0.00110225	0.00102086	0.000942894	0.000862603	0.000781898	0.000728407	0.000748092	0.000872386	0.00108049	0.00128624	0.00136784	0.00123246	0.000881611	0.000435544	9.24127e-05	3.43165e-05	0.000326237	0.000864813	0.00141226	0.00170633	0.00159365	0.00111688	0.000506198	7.48101e-05	6.88379e-05	0.000547256	0.00135268	0.00218656	0.0027486	0.00286843	0.00256521	0.00201153	0.00142922	0.000978045
0.428571	0.428571	0.00229961	0.0019831	0.00151151	0.000971234	0.000478431	0.000152326	7.77202e-05	0.000271095	0.000667537	0.00113892	0.00153914	0.00175764	0.00175633	0.00157294	0.0012915	0.000998336	0.000748898	0.000562121	0.000439701	0.000390714	0.000438636	0.00060139	0.000857106	0.00112373	0.0012771	0.0012093	0.00089992	0.000456372	8.91244e-05	2.15356e-05	0.000373707	0.00108181	0.00190273	0.00251181	0.00265116	0.00225492	0.00148614	0.000663743	0.0001149	2.70365e-05	0.000372768	0.000941501	0.00145513	0.00170331	0.00162844	0.00132274	0.000950423	0.000646985
0.4375	0.4375	0.00159347	0.00123548	0.000852522	0.000506471	0.000263445	0.000186253	0.000315531	0.000646087	0.00111259	0.00159796	0.00196752	0.00211682	0.00201111	0.00169607	0.00127366	0.000856058	0.000522843	0.000303468	0.000190555	0.000169269	0.000237931	0.000402466	0.000648169	0.000912638	0.00108863	0.00106903	0.00081655	0.000417347	7.69372e-05	4.42446e-05	0.000491103	0.0014065	0.00256608	0.00360372	0.00415924	0.00403407	0.00327844	0.00216658	0.0010725	0.000308956	8.13829e-06	9.72623e-05	0.000370728	0.000611358	0.000693355	0.00061745	0.000471576	0.000352404
0.446429	0.446429	0.000839701	0.000488312	0.000247771	0.00014269	0.000174626	0.000335947	0.000613938	0.000982511	0.00138979	0.00175536	0.00198668	0.00201175	0.00181235	0.00143803	0.000989804	0.00057928	0.000284682	0.000127656	8.25538e-05	0.00010915	0.000184443	0.000310129	0.000490173	0.000696536	0.000854056	0.000866861	0.000681452	0.000351955	6.13294e-05	6.95321e-05	0.000599282	0.00171035	0.00322935	0.00478118	0.00591922	0.00629944	0.00581785	0.00464673	0.00315417	0.00174867	0.000724369	0.00017653	1.62231e-05	6.13174e-05	0.000146361	0.000193305	0.000215202	0.000266173
0.455357	0.455357	0.000356144	9.02756e-05	1.02857e-08	7.75696e-05	0.000277995	0.000545478	0.00083352	0.00110968	0.00134671	0.0015114	0.00156401	0.00147317	0.00123861	0.000905236	0.000555094	0.000276376	0.000124985	0.000101344	0.000157836	0.000233271	0.000292253	0.000342349	0.000415801	0.00052759	0.00064162	0.000676589	0.000559753	0.000302851	5.14759e-05	6.45049e-05	0.000614915	0.00184982	0.0036789	0.00575571	0.00757519	0.00865239	0.00870455	0.00775383	0.00610555	0.00421653	0.00251893	0.0012803	0.000555722	0.000237181	0.000158189	0.000191443	0.000292052	0.000476287
0.464286	0.464286	0.000373906	0.000259588	0.000269774	0.000386274	0.00056188	0.000741701	0.000883836	0.000969139	0.000996676	0.000970846	0.000891599	0.000756447	0.000573208	0.000372447	0.000206149	0.000127539	0.000161314	0.000283762	0.000429569	0.000526148	0.000536568	0.000482595	0.000428772	0.00043348	0.000498162	0.000553578	0.000503484	0.000309643	6.91495e-05	2.81927e-05	0.000504117	0.001738	0.00374503	0.00624262	0.00870503	0.0105333	0.0112705	0.0107663	0.0092196	0.00708347	0.00488365	0.00303592	0.00174067	0.000987025	0.000642114	0.000563603	0.000672762	0.000957384
0.473214	0.473214	0.000921552	0.000978513	0.000998636	0.000984831	0.000940805	0.000867491	0.000766321	0.000644499	0.000515918	0.000395832	0.000293857	0.000212418	0.000153436	0.000127893	0.000157893	0.000264549	0.000446243	0.000662693	0.000841249	0.000909323	0.00083758	0.000665714	0.000488003	0.000399336	0.00043117	0.00052106	0.000546261	0.000414843	0.000167198	2.28936e-05	0.000327713	0.00140701	0.00338736	0.00607644	0.00897194	0.0114109	0.0128015	0.0128351	0.0115865	0.00946101	0.00702174	0.00478296	0.00306166	0.00194162	0.00134213	0.00113326	0.00122576	0.00159019
0.482143	0.482143	0.00180381	0.00199688	0.00193251	0.00166434	0.0012883	0.000899009	0.00056236	0.000310051	0.000148374	6.97663e-05	6.03971e-05	0.00010451	0.000189126	0.000309291	0.000468819	0.00067131	0.000903326	0.00112133	0.00125708	0.00124721	0.00107462	0.000795272	0.000525249	0.000384673	0.000424949	0.000585264	0.000716185	0.000672482	0.000432065	0.000171167	0.000237838	0.00101532	0.00272906	0.00529099	0.00826665	0.0109955	0.0128201	0.0133227	0.0124666	0.0105805	0.0082071	0.005892	0.00401409	0.00272276	0.00198693	0.00170344	0.00179052	0.0022137
0.491071	0.491071	0.00268654	0.00294019	0.00272921	0.00217525	0.00148065	0.000839612	0.00037689	0.000131254	7.57483e-05	0.000152596	0.000302615	0.000480897	0.000661328	0.000835382	0.00100689	0.00118118	0.0013497	0.00147837	0.00151199	0.00140073	0.0011392	0.000793498	0.000490567	0.000362975	0.000472061	0.000755188	0.00103944	0.00113117	0.000944018	0.000595096	0.000404102	0.000775206	0.00200555	0.00411106	0.00676153	0.00936783	0.0112898	0.012072	0.0116016	0.0101208	0.00810078	0.00604712	0.00433216	0.00312368	0.00242042	0.00214797	0.00224434	0.00268346
0.5	0.5	0.00324305	0.00346784	0.00309861	0.00232462	0.00143735	0.000703484	0.00027721	0.000178605	0.000328677	0.00060885	0.000912238	0.00117003	0.00135455	0.00146945	0.00153563	0.00157568	0.00159789	0.00158525	0.00149897	0.00130233	0.000997253	0.000651445	0.000390904	0.00034816	0.000585607	0.00103737	0.00151379	0.00178337	0.00170115	0.00131709	0.000897033	0.000828527	0.00144525	0.00285246	0.00484324	0.00695368	0.00863618	0.00947031	0.00931335	0.00832575	0.00687175	0.00535552	0.0040776	0.00317374	0.00264576	0.00244323	0.00253298	0.00291209
0.508929	0.508929	0.00328956	0.003409	0.00291613	0.00205054	0.00115147	0.000509327	0.000267365	0.000404268	0.000785219	0.00124099	0.00163374	0.00188803	0.00198905	0.00196356	0.0018575	0.00171631	0.00156862	0.00141597	0.00123541	0.00100049	0.000714902	0.000439405	0.000287908	0.000381508	0.000776019	0.00140276	0.00206566	0.00251271	0.00255694	0.00218702	0.00160306	0.00114706	0.00115293	0.0017873	0.00296155	0.00436144	0.00557995	0.00628681	0.00635212	0.00586964	0.00508068	0.00424929	0.00355808	0.0030724	0.00277556	0.00263694	0.00266052	0.00288128
0.517857	0.517857	0.00284998	0.00282155	0.00226778	0.00145013	0.000704457	0.000292441	0.000311075	0.000688377	0.00124801	0.00179759	0.00219662	0.00238301	0.00236344	0.00218697	0.0019189	0.00162121	0.00133826	0.00108755	0.000860505	0.000639074	0.000425002	0.000265515	0.00025318	0.000487864	0.00101254	0.00175778	0.00253462	0.00309429	0.00323529	0.00290599	0.00224554	0.00153455	0.00107463	0.00105578	0.0014785	0.00216833	0.00287066	0.00337218	0.00358507	0.00355625	0.00340804	0.00325395	0.00314109	0.00304857	0.00293331	0.002786	0.00265635	0.00262899
0.526786	0.526786	0.00212893	0.00195659	0.00141393	0.000752078	0.000257357	0.000122881	0.000381455	0.000919419	0.00154847	0.00208965	0.00242951	0.00253332	0.00242634	0.0021653	0.00181623	0.00144169	0.001092	0.000797091	0.000563271	0.000382504	0.000254656	0.00021038	0.000314793	0.000639366	0.00120999	0.00196006	0.0027228	0.00327935	0.00344694	0.00316409	0.00252603	0.00174794	0.00107297	0.000672846	0.000591678	0.000757874	0.00104923	0.00136794	0.00168121	0.00200874	0.00237346	0.00275388	0.0030729	0.00323213	0.00317016	0.00290717	0.00254583	0.00222523
0.535714	0.535714	0.001413	0.00114948	0.000688014	0.000239851	1.0562e-05	0.000106192	0.000498679	0.00105754	0.00161987	0.00205651	0.0023043	0.00235989	0.00225332	0.00202436	0.00171342	0.00136299	0.00101791	0.000717989	0.000487788	0.000334802	0.000261458	0.000283329	0.000436479	0.000760958	0.00126434	0.00188742	0.00249914	0.00293377	0.00305692	0.00282642	0.00231329	0.00166983	0.00106259	0.000608364	0.00034752	0.000263882	0.000330341	0.000544362	0.000927041	0.00148663	0.00217397	0.00286519	0.00339112	0.00360338	0.00344239	0.00296931	0.00234261	0.00175045
0.544643	0.544643	0.000946315	0.000683222	0.00036752	0.000148024	0.000135911	0.000352291	0.000727748	0.00114725	0.00150901	0.00176241	0.00190834	0.001971	0.00196669	0.00189181	0.00173481	0.00149801	0.00121002	0.000918773	0.00067183	0.000500026	0.000416276	0.00042725	0.000543864	0.000777065	0.00111846	0.00152058	0.00189629	0.00214567	0.00219887	0.00204971	0.00175769	0.00141597	0.00110566	0.000866149	0.000700307	0.000608049	0.000620326	0.000803222	0.00122167	0.00188156	0.002688	0.00345253	0.00395501	0.0040329	0.00365276	0.00292634	0.00206305	0.00128359
0.553571	0.553571	0.000831982	0.000677537	0.000565242	0.000567777	0.000702801	0.00092141	0.00113768	0.00128048	0.00133447	0.00134446	0.00138095	0.00148999	0.00165967	0.00182401	0.00190035	0.0018355	0.00163252	0.00134492	0.00104649	0.000798768	0.000634588	0.000561624	0.000574803	0.000663548	0.000808828	0.000977558	0.00112635	0.0012188	0.00124665	0.00123784	0.00124074	0.00129181	0.00138861	0.00149086	0.00155402	0.00157562	0.00162044	0.00179977	0.00220792	0.00284956	0.00360297	0.00424808	0.00455224	0.00437243	0.00372148	0.00276424	0.00174699	0.000897808
0.5625	0.5625	0.000998406	0.00104738	0.00118402	0.00140099	0.0016322	0.00177628	0.00174934	0.00153872	0.00122433	0.000950024	0.000856362	0.00100971	0.00136684	0.00179431	0.00213124	0.0022606	0.0021522	0.00186009	0.00148358	0.00111899	0.000827509	0.000629177	0.000515285	0.000464633	0.000454197	0.00046496	0.000488472	0.000535297	0.000638259	0.000840974	0.00117072	0.00160923	0.00208363	0.00249207	0.00275734	0.00287879	0.00294661	0.00310054	0.00344816	0.0039868	0.0045771	0.00499033	0.00501008	0.00453671	0.00363929	0.00252823	0.00146488	0.00065619
0.571429	0.571429	0.00124494	0.00154872	0.00195648	0.00238762	0.00270637	0.00277137	0.00250514	0.00194851	0.00126631	0.000692458	0.000435045	0.000586345	0.00108262	0.00173389	0.00230736	0.0026218	0.00260807	0.00231305	0.00185594	0.00136692	0.000940325	0.000618065	0.000399726	0.000264367	0.000190719	0.000170575	0.000215926	0.00035966	0.000646106	0.00110864	0.00174011	0.0024725	0.00318482	0.00374592	0.00407646	0.00419595	0.00422156	0.00430938	0.0045637	0.00496398	0.00535499	0.00551243	0.0052532	0.00453193	0.00347135	0.0023105	0.00130007	0.000601225
0.580357	0.580357	0.00134922	0.00189409	0.00255642	0.00320062	0.00363777	0.00369135	0.00327888	0.00247032	0.00148757	0.000634263	0.000180979	0.000257095	0.000800494	0.0015888	0.00233533	0.00280216	0.00287853	0.00259552	0.00208252	0.00149726	0.000966217	0.000557423	0.000286203	0.000139217	0.000100149	0.000166826	0.000356865	0.000701903	0.00123083	0.00194496	0.00279459	0.00367236	0.00443641	0.00496191	0.00519974	0.00520854	0.00513417	0.00513739	0.00530335	0.00558306	0.00580479	0.00575574	0.00529318	0.00442479	0.00331347	0.00220389	0.00131216	0.000738996
0.589286	0.589286	0.00118934	0.00188797	0.00273512	0.00357017	0.00417063	0.00432415	0.00392029	0.00302002	0.00186189	0.000790223	0.000129232	5.76433e-05	0.000541865	0.00135837	0.00219228	0.00276323	0.00292087	0.00267329	0.00214877	0.00152161	0.000942752	0.000502935	0.000233353	0.000129909	0.000181532	0.000388209	0.000763616	0.00132395	0.00206802	0.0029561	0.00389829	0.00476362	0.00541527	0.00576292	0.00580885	0.00565873	0.00548129	0.00542818	0.00555212	0.00576956	0.00589432	0.00573032	0.00517574	0.00428142	0.00323013	0.00224843	0.00150105	0.00102684
0.598214	0.598214	0.000821103	0.0015188	0.00242181	0.00338385	0.004172	0.00453622	0.00431141	0.00350657	0.0023317	0.0011381	0.000290066	2.36319e-05	0.000357745	0.00109847	0.00193084	0.00255099	0.00277625	0.00258856	0.00210463	0.00150155	0.000941012	0.000525246	0.000293775	0.000247815	0.000380057	0.000692022	0.00119258	0.00188174	0.0027295	0.00366114	0.00455901	0.00528632	0.00572997	0.00584777	0.00569688	0.00542224	0.00520049	0.00515915	0.0053104	0.00553737	0.00564681	0.00546533	0.00492914	0.00411782	0.00321248	0.00240238	0.00179417	0.00137583
0.607143	0.607143	0.000465987	0.000962254	0.00174347	0.00272032	0.00367423	0.0043178	0.00440848	0.00386568	0.00283009	0.00162724	0.000644189	0.000174431	0.000304199	0.000892473	0.00164909	0.00226711	0.00254343	0.00243565	0.00204147	0.00152655	0.00104597	0.000696764	0.000513955	0.000496881	0.000640768	0.000952555	0.00144417	0.00211044	0.00290651	0.00373904	0.00447978	0.00500083	0.00522086	0.00514369	0.00486857	0.00456	0.00438276	0.00442788	0.00466603	0.004956	0.00510961	0.00498283	0.0045455	0.0038911	0.00318103	0.00255624	0.00206877	0.00167403
0.616071	0.616071	0.000407132	0.000493085	0.00095853	0.00180697	0.00285513	0.00378122	0.00425228	0.00407469	0.00329266	0.00218111	0.00113197	0.000487897	0.000404378	0.000804284	0.0014391	0.00201691	0.00232858	0.00231391	0.00204829	0.0016738	0.00132136	0.00106475	0.000920453	0.000878929	0.000938841	0.00112054	0.00145236	0.00194088	0.00254491	0.00317054	0.00369343	0.00400194	0.0040438	0.00385528	0.00355635	0.00330804	0.00324616	0.00341967	0.00376448	0.00412939	0.0043451	0.00430269	0.00400046	0.00353331	0.00303144	0.0025853	0.00220281	0.00182582
0.625	0.625	0.000840658	0.000350166	0.000340891	0.000926582	0.00196907	0.00311601	0.0039441	0.00414384	0.00365665	0.00269637	0.00164562	0.000881229	0.000616658	0.000835123	0.00133544	0.00185338	0.00218813	0.00227162	0.00215822	0.00195843	0.0017648	0.00161261	0.00148863	0.00137054	0.00126435	0.00121397	0.00127817	0.0014906	0.00182835	0.00220847	0.00251666	0.00265594	0.00259275	0.00237818	0.00213228	0.0019953	0.00206581	0.00235404	0.00277388	0.00318009	0.00343399	0.00346457	0.00329278	0.00300605	0.0026987	0.00241518	0.00213209	0.00179179
0.633929	0.633929	0.0017584	0.000623275	7.13157e-05	0.000316593	0.00125935	0.00251983	0.00359866	0.00409115	0.00385413	0.00304762	0.00203755	0.00121582	0.000831014	0.000909327	0.00129101	0.00174539	0.00209262	0.00226884	0.00231307	0.00230149	0.00227962	0.0022346	0.00211764	0.00189406	0.00158343	0.00126292	0.00103177	0.000958923	0.00104465	0.00121781	0.00137037	0.00141131	0.00131281	0.00112595	0.000958094	0.000922299	0.00108257	0.00142148	0.00184635	0.00223164	0.0024762	0.00254559	0.00247689	0.00234412	0.00220582	0.0020678	0.00188612	0.00161033
0.642857	0.642857	0.00292647	0.0012169	0.000182683	9.95207e-05	0.000883426	0.00213056	0.00329416	0.00391725	0.00381263	0.00310971	0.00215688	0.00133934	0.000909329	0.000908134	0.0012026	0.001596	0.00194044	0.00218987	0.00237727	0.00254687	0.00269445	0.00275542	0.00264498	0.00231997	0.00182041	0.00126332	0.000791851	0.000509046	0.000432719	0.000494643	0.000582224	0.000598976	0.000512297	0.000365624	0.000251203	0.000259301	0.000430434	0.000734537	0.00108668	0.00138993	0.00158187	0.00165928	0.00166781	0.00166361	0.00167095	0.00166352	0.00158343	0.00138836
0.651786	0.651786	0.00397479	0.00190323	0.000572734	0.000262031	0.000872255	0.00198304	0.00304178	0.00359808	0.00347491	0.00280267	0.00191322	0.00116057	0.000764069	0.000747187	0.000984896	0.00131306	0.00162665	0.00191233	0.00220889	0.00253468	0.00283743	0.00300188	0.00291034	0.00251666	0.00188661	0.00117906	0.000577492	0.000209788	9.82747e-05	0.000163655	0.000276394	0.000325521	0.00026905	0.000143268	3.12711e-05	1.15469e-05	0.000115296	0.000313894	0.000540243	0.000729349	0.000853705	0.000932996	0.00101302	0.00112732	0.00126633	0.00137523	0.00138526	0.00126154
0.660714	0.660714	0.00455367	0.00242957	0.00106425	0.000678175	0.00113195	0.00200519	0.00278939	0.00310422	0.0028369	0.00214637	0.00134421	0.000725299	0.000438989	0.00045991	0.000655834	0.000896713	0.00113307	0.00140004	0.00175483	0.00219727	0.00263095	0.0028934	0.00283864	0.00242244	0.00173876	0.000985394	0.00037703	5.24548e-05	2.31556e-05	0.000185553	0.000384631	0.000492002	0.000458644	0.000320406	0.000161194	5.95294e-05	4.90356e-05	0.000111728	0.000202675	0.000287095	0.000365453	0.000470814	0.000640425	0.000879982	0.00114473	0.00135266	0.00142605	0.00133918
0.669643	0.669643	0.00447852	0.00262234	0.00147684	0.00116021	0.00148406	0.00205501	0.00245875	0.00243839	0.00198338	0.00129294	0.000644184	0.000242725	0.00013602	0.000228137	0.000373528	0.000483811	0.000579779	0.000759837	0.00111027	0.0016187	0.00214876	0.00249509	0.00248834	0.00208964	0.00142033	0.000710256	0.000192925	3.30753e-06	0.000129004	0.000434169	0.000736752	0.000895101	0.000861005	0.000679227	0.000443667	0.000240778	0.000112304	5.34772e-05	4.02435e-05	6.2871e-05	0.000141819	0.000314782	0.000603145	0.000980332	0.00136518	0.00164979	0.00175074	0.00165675
0.678571	0.678571	0.00379412	0.00244062	0.00168128	0.00151945	0.0017318	0.00198524	0.00199823	0.00166652	0.00109164	0.000502266	0.000116347	2.2836e-05	0.00014767	0.000318056	0.000381358	0.000304206	0.000191565	0.000215192	0.000496063	0.00101291	0.00159321	0.00199411	0.00202835	0.00166486	0.00104908	0.000433465	5.72438e-05	3.89976e-05	0.000334615	0.000775091	0.0011569	0.00133457	0.00127075	0.00102721	0.000712764	0.000423513	0.000208259	7.20805e-05	6.46571e-06	1.99873e-05	0.000145986	0.000420707	0.000845918	0.00136196	0.00185319	0.00218973	0.00228773	0.00215687
0.6875	0.6875	0.00273624	0.00196703	0.00162618	0.00162345	0.00173236	0.00170987	0.00142328	0.00091728	0.000383928	5.06574e-05	4.80653e-05	0.000332269	0.000707133	0.000935017	0.000873299	0.000558001	0.000185416	9.69929e-07	0.000157889	0.000625677	0.00120002	0.00160849	0.00165335	0.0013139	0.000755071	0.000241491	6.04883e-06	0.000142421	0.000573212	0.001102	0.00151428	0.00167191	0.00155672	0.00125113	0.000877992	0.000538856	0.000283609	0.000120338	4.90039e-05	8.9877e-05	0.000284134	0.000664402	0.00121445	0.00184681	0.00241889	0.00278659	0.00287159	0.0027074
0.696429	0.696429	0.00162303	0.00135779	0.0013425	0.001438	0.00145138	0.00124483	0.000822122	0.0003415	4.02182e-05	0.000105626	0.000561433	0.001235	0.00183033	0.0020733	0.00185306	0.00128255	0.000642776	0.000238883	0.000244395	0.000616433	0.0011257	0.00148252	0.00148946	0.00113964	0.00061225	0.000173607	4.05071e-05	0.000278073	0.000780161	0.00133368	0.00172548	0.00183398	0.0016635	0.00131455	0.000917559	0.000571694	0.000320207	0.000167082	0.000114246	0.000188273	0.000435357	0.000886144	0.00151356	0.00221415	0.00283184	0.00321914	0.00330738	0.00314936
0.705357	0.705357	0.000737802	0.000786728	0.000934434	0.0010425	0.000978838	0.000704853	0.000323123	4.9738e-05	0.000114224	0.000632869	0.00152328	0.00251319	0.00324954	0.00345927	0.00308087	0.00229709	0.00144854	0.000870673	0.000737113	0.000988903	0.00138296	0.00163	0.0015469	0.00114455	0.000610471	0.000202398	0.000114076	0.000383456	0.000885515	0.00140442	0.0017401	0.00179235	0.00158485	0.00122754	0.000848234	0.00053511	0.000318642	0.00019406	0.00016082	0.000247727	0.000504316	0.000962831	0.00159584	0.00229998	0.00292281	0.00332514	0.0034488	0.00335366
0.714286	0.714286	0.000256536	0.000407777	0.00055898	0.00060968	0.000497349	0.000257564	4.06969e-05	6.26589e-05	0.000502718	0.0013959	0.00257951	0.00373228	0.0044985	0.00464252	0.00415736	0.0032704	0.00233949	0.00168949	0.00147024	0.00160556	0.0018549	0.0019512	0.00174092	0.00125553	0.000683255	0.000263136	0.000161585	0.000395201	0.000833994	0.00127482	0.00154039	0.00155191	0.00134369	0.00102244	0.000702179	0.000453563	0.000292027	0.000203215	0.000182031	0.000255866	0.000474986	0.000875569	0.00143958	0.00207966	0.00266389	0.00307192	0.00325441	0.00326293
0.723214	0.723214	0.000236701	0.000337307	0.000390579	0.00034949	0.00021205	5.43736e-05	2.71508e-05	0.000303152	0.000991613	0.00206026	0.00331093	0.00443305	0.00512039	0.00519962	0.0047079	0.00387773	0.0030329	0.00244473	0.00221856	0.002265	0.0023663	0.00230013	0.00195559	0.00138416	0.000764771	0.000307548	0.000149407	0.000294286	0.000623008	0.000960199	0.00115861	0.00115743	0.000990311	0.000747658	0.000520756	0.000360317	0.00026905	0.000225707	0.00021998	0.000273211	0.000430758	0.000730702	0.00116924	0.00168622	0.00218321	0.00256708	0.00279611	0.00290233
0.732143	0.732143	0.000646915	0.000642689	0.000570257	0.000431692	0.000267858	0.00016731	0.000251811	0.000633379	0.00135599	0.00235043	0.0034317	0.00435128	0.00488815	0.00493887	0.00456206	0.00395239	0.00335334	0.00294968	0.00279152	0.00278621	0.00275932	0.00255154	0.0021017	0.00147579	0.000831331	0.000339606	0.000107048	0.000133965	0.000326351	0.000548969	0.000689187	0.000699828	0.000604099	0.000466875	0.000352809	0.000295166	0.000289857	0.000313233	0.000348985	0.000405831	0.000514807	0.000708304	0.000994554	0.00134439	0.00169994	0.00200156	0.00221763	0.00235932
0.741071	0.741071	0.00140142	0.00132495	0.00115056	0.000915068	0.000687572	0.000557339	0.000612905	0.000913054	0.00145763	0.00217229	0.00291992	0.00354121	0.00391103	0.0039863	0.0038214	0.00354104	0.00328161	0.00312845	0.00307944	0.00305243	0.00293187	0.00263049	0.00213543	0.00151728	0.000899708	0.000406745	0.000113671	2.34466e-05	7.63058e-05	0.000184038	0.000270387	0.000298881	0.000277946	0.000245038	0.000240922	0.000288042	0.000382738	0.000502814	0.000623859	0.000733949	0.000838397	0.000952749	0.0010894	0.0012469	0.00140896	0.00155367	0.00166639	0.00174715
0.75	0.75	0.00237576	0.00229885	0.00205897	0.00171422	0.00135783	0.00108669	0.000973224	0.00104664	0.00128722	0.00163458	0.00200814	0.00233366	0.00256699	0.00270531	0.00278072	0.00283842	0.00290939	0.00299076	0.00304351	0.00300881	0.00283533	0.00250438	0.00204153	0.00151015	0.000990669	0.000555	0.000246423	7.15307e-05	5.34359e-06	5.89701e-06	3.20825e-05	5.83871e-05	8.18414e-05	0.000119292	0.000196462	0.000333357	0.000532204	0.000773288	0.0010206	0.00123455	0.00138573	0.00146318	0.00147443	0.00143842	0.00137641	0.00130542	0.00123584	0.00117204
0.758929	0.758929	0.00340665	0.0033883	0.00310287	0.00262296	0.00207132	0.00157096	0.00120537	0.00100152	0.000937547	0.000967282	0.00104826	0.00116031	0.00130774	0.0015062	0.00176255	0.00205913	0.00235105	0.00257817	0.00268605	0.00264538	0.00246097	0.00216684	0.00181153	0.00144175	0.00109207	0.000783023	0.000525141	0.000323377	0.000178472	8.58424e-05	3.56714e-05	1.73435e-05	2.74033e-05	7.59877e-05	0.000185706	0.000380645	0.000669569	0.00103222	0.00141737	0.00175558	0.00198161	0.00205626	0.00197762	0.00177756	0.00150691	0.00121724	0.000947209	0.000717541
0.767857	0.767857	0.00429816	0.00435565	0.00402412	0.0033891	0.00260956	0.00185185	0.00123431	0.000802481	0.000539197	0.000398054	0.000340165	0.000355239	0.000458346	0.000667391	0.000976431	0.00134163	0.00168899	0.00194064	0.00204591	0.00200064	0.00184498	0.00164139	0.00144536	0.00128413	0.00115314	0.00102924	0.000890399	0.000729659	0.00055676	0.000389601	0.000244295	0.000132016	6.43567e-05	6.12424e-05	0.000152275	0.000366284	0.000712311	0.0011626	0.00164912	0.00207871	0.00236165	0.00244112	0.00230992	0.00200819	0.00160503	0.00117422	0.00077516	0.000445089
0.776786	0.776786	0.00485423	0.00496634	0.00458641	0.0038102	0.00283081	0.00186191	0.00106682	0.000519532	0.000207353	6.62177e-05	2.68839e-05	4.85231e-05	0.00012585	0.000271343	0.000487231	0.000746173	0.000993011	0.00116688	0.00123069	0.0011906	0.00109385	0.00100559	0.000977248	0.00102287	0.0011152	0.00120152	0.00122926	0.0011675	0.00101517	0.00079586	0.000546408	0.000307787	0.00012197	3.16705e-05	7.65268e-05	0.000281983	0.000643868	0.00111751	0.00162049	0.00205189	0.00232196	0.00237962	0.00222579	0.00190771	0.00149872	0.0010742	0.000694261	0.000398169
0.785714	0.785714	0.00493601	0.00506727	0.00465846	0.00380672	0.00272245	0.0016518	0.00079612	0.000257463	2.69521e-05	1.44876e-05	0.000101959	0.00019459	0.00024924	0.000271845	0.000291814	0.000331366	0.00038773	0.00043671	0.000452841	0.000431923	0.000400949	0.000408427	0.000499792	0.000691176	0.000955628	0.001229	0.00143247	0.00150096	0.00140539	0.00116107	0.000821985	0.000465534	0.00017395	1.6739e-05	3.61425e-05	0.000237013	0.000583331	0.00100413	0.00140979	0.0017156	0.00186504	0.00184398	0.00168016	0.00142898	0.00115265	0.000902571	0.000711556	0.000596588
0.794643	0.794643	0.00451869	0.00464274	0.00425454	0.00343774	0.00239103	0.00136256	0.000570626	0.000138018	6.29659e-05	0.000235871	0.0004931	0.000684404	0.000725834	0.000617792	0.000424728	0.000230788	9.57584e-05	3.30261e-05	1.77512e-05	1.65075e-05	1.84821e-05	4.87232e-05	0.000155205	0.00037699	0.000711806	0.00110201	0.0014483	0.00164602	0.00162782	0.00139307	0.00101144	0.000599481	0.000280364	0.000142824	0.000214189	0.000455793	0.000780508	0.00108467	0.00128268	0.00133256	0.00124461	0.00107155	0.000885265	0.000749999	0.000702589	0.000746741	0.000861603	0.00101859
0.803571	0.803571	0.0037143	0.00381937	0.00351377	0.00285345	0.00199417	0.00114991	0.000527957	0.000260665	0.000359972	0.000715305	0.00113893	0.00144166	0.00150647	0.0013274	0.000996823	0.000649866	0.000395551	0.000270328	0.000236255	0.000221075	0.00017439	0.000105922	8.30825e-05	0.000189049	0.000465715	0.000875055	0.00130269	0.00160441	0.00167288	0.00149086	0.00114366	0.000784208	0.000567366	0.000583822	0.000823283	0.00118167	0.00150694	0.00166204	0.00157818	0.00127801	0.000862367	0.000469209	0.000223135	0.000195299	0.000387169	0.000740782	0.00116774	0.00158327
0.8125	0.8125	0.00274198	0.00281698	0.00263303	0.00221373	0.00165123	0.00109604	0.000717953	0.000645786	0.000910505	0.00142181	0.00199652	0.00243166	0.00258975	0.00245424	0.002126	0.00176254	0.00149279	0.00135409	0.00128562	0.0011802	0.000962876	0.000648908	0.000345793	0.000196687	0.0002971	0.000633113	0.00107801	0.00145172	0.00161222	0.00153006	0.00130589	0.00112088	0.0011453	0.00145087	0.00196999	0.00252056	0.00288306	0.0028936	0.00251146	0.00183432	0.00105899	0.000407993	5.36688e-05	6.83611e-05	0.000414973	0.000975044	0.00159825	0.00215254
0.821429	0.821429	0.00185634	0.00187209	0.00179337	0.00162224	0.0013863	0.00116001	0.00105793	0.00119217	0.00161195	0.00226122	0.00298518	0.00359054	0.00393148	0.00397447	0.00380412	0.00356478	0.00337111	0.00324014	0.00308653	0.00278507	0.00226389	0.00157131	0.000873445	0.000379606	0.000235634	0.000445814	0.000869138	0.00129422	0.00155274	0.00160918	0.00157769	0.00165617	0.00201272	0.00268369	0.00353615	0.00431322	0.00473989	0.00463882	0.00400401	0.00300321	0.00191307	0.00101906	0.000522416	0.000487654	0.000843366	0.00142716	0.00205144	0.002564
0.830357	0.830357	0.00126769	0.00117299	0.00112077	0.00111588	0.00114139	0.00120393	0.00135878	0.00169089	0.00225987	0.00304521	0.00393148	0.00474965	0.00535384	0.00568754	0.00579708	0.00578234	0.00571507	0.00557823	0.00526912	0.00466957	0.00374301	0.0025971	0.00146747	0.000623844	0.000246623	0.000342723	0.000749528	0.00122701	0.00158824	0.00179658	0.00197622	0.00233055	0.00301305	0.00402001	0.00516196	0.00612851	0.00661442	0.00644632	0.00565312	0.00445271	0.00316717	0.00210746	0.00147551	0.0013177	0.00153828	0.00195743	0.0023858	0.00268727
0.839286	0.839286	0.00108979	0.000832922	0.000694695	0.000711099	0.000854357	0.00108955	0.00142393	0.00191177	0.00261174	0.00352877	0.00458372	0.00563511	0.00654061	0.00721744	0.00766057	0.00790619	0.00796704	0.00778859	0.00726418	0.00630888	0.00494937	0.00336993	0.00187506	0.000777414	0.000266443	0.000329389	0.000770562	0.00132107	0.00178048	0.00211377	0.00245172	0.00299622	0.00388359	0.00508008	0.0063649	0.00740908	0.00790968	0.00771426	0.00687967	0.00564401	0.00433136	0.00323524	0.00252882	0.00223169	0.00223597	0.0023717	0.00248172	0.00247816
0.848214	0.848214	0.00133024	0.000897735	0.0005806	0.000465391	0.000548456	0.000789624	0.00117259	0.00172754	0.00250361	0.0035161	0.00470952	0.00596435	0.00714187	0.00813417	0.00888319	0.0093576	0.00950978	0.00925401	0.00849534	0.00720253	0.00548178	0.00359716	0.00190828	0.000743745	0.000271246	0.000433798	0.000990006	0.00164033	0.00217399	0.00255957	0.00293354	0.0034966	0.00437658	0.00553198	0.00674569	0.00770921	0.00815251	0.00795506	0.00718881	0.00607975	0.00491339	0.00392988	0.00325193	0.00286828	0.00266957	0.00251486	0.0022998	0.00200153
0.857143	0.857143	0.00191184	0.00136039	0.000841908	0.000494407	0.000362736	0.000437103	0.000709148	0.00120127	0.00195194	0.002974	0.00422082	0.00558569	0.00693285	0.00813515	0.00909069	0.00971076	0.00989859	0.00955023	0.00859606	0.00706863	0.00515456	0.00318524	0.00155002	0.000561013	0.000333327	0.000744086	0.00149645	0.00225989	0.00281708	0.00314404	0.003387	0.00375366	0.00438063	0.00524658	0.00617225	0.0069013	0.00721578	0.00702793	0.00640809	0.00554329	0.00465345	0.00390653	0.00336759	0.00299689	0.00269043	0.002342	0.00190132	0.00140687
0.866071	0.866071	0.00269963	0.00215534	0.00150235	0.000911705	0.000483842	0.000264349	0.000281854	0.000571423	0.00116689	0.00207277	0.003241	0.00457097	0.0059316	0.00718697	0.0082079	0.00886751	0.00903836	0.00861332	0.00755637	0.00596221	0.00408411	0.00229555	0.000983217	0.000410403	0.000614406	0.0013925	0.0023894	0.00324786	0.00375095	0.00388989	0.00383001	0.00380016	0.00396622	0.00435181	0.00483901	0.0052385	0.00538598	0.00521539	0.00477768	0.00420473	0.00364316	0.00319133	0.00286607	0.00260856	0.00232294	0.00193046	0.00141852	0.000865729
0.875	0.875	0.00351885	0.00313341	0.00247447	0.0017171	0.00100776	0.000455065	0.000140859	0.000128017	0.000453976	0.00111599	0.00206244	0.00319903	0.00440555	0.0055508	0.00649734	0.00710137	0.00722387	0.00676674	0.00572911	0.00425639	0.00264491	0.00127887	0.000510151	0.000527438	0.00127571	0.00246972	0.0037019	0.00459841	0.00495369	0.00478504	0.00428954	0.00373275	0.00332728	0.00315667	0.00317089	0.00324199	0.00324273	0.00310745	0.00285109	0.0025463	0.00227711	0.00209373	0.00198787	0.00189675	0.00173334	0.00143172	0.000991216	0.000500762
0.883929	0.883929	0.00417154	0.004051	0.00351332	0.00271234	0.00182083	0.000998967	0.000377662	4.83884e-05	5.55996e-05	0.000394093	0.00101485	0.00183781	0.00276416	0.00368081	0.0044579	0.00495101	0.00502306	0.00459134	0.00368552	0.00248514	0.0013037	0.000507236	0.000388779	0.00104932	0.00234133	0.00390723	0.00530215	0.00615065	0.00627095	0.00571723	0.00472936	0.00362135	0.00266198	0.00199659	0.0016327	0.00148091	0.00142116	0.00136137	0.00126695	0.00115681	0.00107541	0.00105711	0.00109865	0.0011516	0.0011394	0.000994886	0.000704938	0.00034132
0.892857	0.892857	0.00447347	0.0046155	0.00425854	0.00352617	0.00259631	0.00165356	0.000852425	0.000295705	2.90708e-05	4.95873e-05	0.000322032	0.000793511	0.00139799	0.00204953	0.0026335	0.00301173	0.00305394	0.00269284	0.00198095	0.00111591	0.000407616	0.000185007	0.000672293	0.00188583	0.00360074	0.00540886	0.00684952	0.00756168	0.00739701	0.00645197	0.0050133	0.00344645	0.00207527	0.00109686	0.000554434	0.00036541	0.000382852	0.000462326	0.000510639	0.000503777	0.000473319	0.000471004	0.000528234	0.000629402	0.00071322	0.000704447	0.000563145	0.00032669
0.901786	0.901786	0.00432035	0.00459772	0.00437987	0.00377143	0.00293973	0.00205894	0.00126752	0.000649175	0.000237189	3.34395e-05	2.81251e-05	0.000207554	0.0005452	0.000982889	0.00141844	0.00171697	0.00175283	0.00147088	0.000939581	0.000363828	3.83666e-05	0.000249044	0.00115648	0.00271076	0.0046376	0.00650821	0.00787002	0.00838959	0.0079546	0.00669955	0.00495093	0.00311733	0.00156622	0.000528721	5.8289e-05	4.87503e-05	0.000297788	0.000589979	0.00077021	0.000783803	0.000672403	0.000531325	0.000449322	0.000459264	0.000523533	0.000561487	0.000505041	0.000352569
0.910714	0.910714	0.00375956	0.00396644	0.00376462	0.00326508	0.00261678	0.00195117	0.00135094	0.000849505	0.000453566	0.000170753	2.41432e-05	4.38457e-05	0.000239707	0.000571666	0.000938837	0.00120164	0.00123536	0.00099532	0.000562988	0.000145578	1.90701e-05	0.000429776	0.00149036	0.00311274	0.00500845	0.00676148	0.00795034	0.00827723	0.00765989	0.00625572	0.00441221	0.00256187	0.00109655	0.000260997	9.72417e-05	0.000454866	0.00106063	0.00162153	0.00192415	0.00189484	0.00160072	0.00119562	0.000837999	0.000619384	0.000535374	0.000509554	0.000454183	0.000333418
0.919643	0.919643	0.00301628	0.00296036	0.00263402	0.0021798	0.0017269	0.00134434	0.00103485	0.000764933	0.000509273	0.000282746	0.000141452	0.000151973	0.000345473	0.000682439	0.00105	0.00129879	0.00130686	0.0010438	0.000605072	0.000197398	7.55122e-05	0.000450845	0.00140514	0.00284159	0.00449338	0.00598987	0.00696106	0.0071485	0.00648791	0.005137	0.00343729	0.00181874	0.000674417	0.000243899	0.000544374	0.00137435	0.00239024	0.00322873	0.00362925	0.00351025	0.00297201	0.00223025	0.00151435	0.000976972	0.000653409	0.000481916	0.00036654	0.000245366
0.928571	0.928571	0.00242979	0.00202651	0.00149284	0.00101346	0.000699418	0.000556323	0.000509878	0.000468173	0.000383805	0.000282568	0.000245456	0.000356003	0.000642569	0.00104702	0.00143728	0.00165945	0.00160615	0.00127074	0.000763593	0.000283302	5.33347e-05	0.000246757	0.000923996	0.00200271	0.0032686	0.00442533	0.00517255	0.00529366	0.0047297	0.00361503	0.00225661	0.001054	0.000378583	0.000450152	0.00125671	0.00255204	0.00393737	0.00499858	0.00544593	0.00520102	0.00439894	0.00331128	0.00222912	0.0013596	0.000776862	0.000438864	0.000249223	0.000126438
0.9375	0.9375	0.00230417	0.00162469	0.000905679	0.000362165	8.86307e-05	4.55177e-05	0.000113011	0.000175314	0.000187516	0.000191614	0.000278432	0.000521179	0.000919355	0.0013834	0.0017672	0.00193073	0.0018016	0.00140766	0.000869203	0.000358243	4.42664e-05	4.60431e-05	0.000401046	0.00105487	0.00186872	0.00264436	0.00316749	0.00326778	0.00288358	0.00210821	0.00119108	0.000477941	0.00029983	0.000847285	0.0020819	0.00372814	0.00535669	0.00652998	0.00695123	0.006556	0.00551169	0.00413253	0.00275366	0.00162066	0.000836463	0.000375209	0.00014136	3.71863e-05
0.946429	0.946429	0.00273996	0.00198666	0.00120416	0.000606514	0.000271897	0.000147169	0.000117364	9.24138e-05	6.08701e-05	8.4826e-05	0.000246075	0.000580103	0.00103822	0.00149897	0.00182066	0.00190456	0.00173526	0.0013802	0.000954471	0.00057408	0.000322183	0.00023926	0.000330618	0.000575161	0.000924325	0.00129485	0.00157177	0.00163749	0.00142654	0.000983434	0.000487439	0.000216286	0.000448873	0.0013421	0.00283805	0.0046509	0.0063485	0.00749901	0.00782091	0.00727272	0.00604809	0.00448588	0.00294133	0.00167538	0.000801994	0.000301073	7.45145e-05	1.07472e-05
0.955357	0.955357	0.00354588	0.00296628	0.00228916	0.00168879	0.00122647	0.000869516	0.000559145	0.000277386	7.08608e-05	2.03978e-05	0.000180283	0.000528776	0.000962901	0.00134213	0.00155541	0.00157201	0.00144743	0.00128285	0.00116448	0.00111988	0.00111571	0.00109425	0.0010211	0.000910497	0.000810577	0.000760021	0.000748856	0.000716581	0.000597242	0.000388173	0.000197605	0.00023177	0.000713773	0.00176719	0.00332307	0.00510343	0.00669838	0.00770739	0.00788245	0.00721028	0.00590135	0.00429817	0.00274944	0.00150547	0.000670829	0.00021891	4.56385e-05	3.0365e-05
0.964286	0.964286	0.00430061	0.00408164	0.00365362	0.00311974	0.00252403	0.00187876	0.00121462	0.000610633	0.000178543	9.06199e-06	0.000115133	0.000411707	0.000750312	0.000992777	0.00108278	0.00107266	0.00108754	0.00124565	0.00158012	0.00200841	0.00236855	0.00250268	0.00234023	0.00193312	0.00142344	0.000964309	0.000642602	0.000450846	0.000324757	0.000221492	0.000186402	0.000360485	0.000915118	0.00194511	0.00337926	0.00496232	0.00632601	0.00711972	0.00714065	0.00640386	0.0051246	0.00362764	0.00223	0.00114793	0.000459442	0.000122813	2.85899e-05	5.56901e-05
0.973214	0.973214	0.00455219	0.00474575	0.00462954	0.00422346	0.00355439	0.00268584	0.00174087	0.00088903	0.000292468	3.67438e-05	8.76629e-05	0.000305417	0.000516065	0.000605588	0.000584777	0.000585477	0.000785212	0.00129792	0.00209024	0.00297181	0.00366936	0.0039485	0.00372024	0.00307688	0.00224006	0.00145193	0.000870311	0.000523646	0.000345392	0.000259905	0.00026264	0.000442257	0.000928529	0.00179575	0.00297951	0.00425897	0.00532061	0.00587492	0.00576906	0.0050422	0.00390125	0.0026346	0.00150783	0.000686904	0.000213381	2.8315e-05	2.20478e-05	8.36672e-05
0.982143	0.982143	0.00405566	0.00456789	0.00472964	0.00448727	0.00385082	0.00292136	0.0018867	0.000971685	0.000357467	0.000108119	0.000146179	0.00029707	0.000385493	0.000335821	0.000221569	0.000232613	0.000571742	0.00133182	0.00241887	0.00356558	0.00443375	0.00475738	0.00445557	0.0036597	0.00264369	0.00169684	0.00100635	0.000607913	0.00042199	0.000345104	0.000336684	0.000448865	0.000783518	0.00140548	0.00226694	0.00319094	0.00392723	0.00425245	0.00406316	0.00341558	0.00249643	0.00154403	0.00076077	0.000254896	2.95943e-05	1.18389e-05	9.85773e-05	0.000197439
0.991071	0.991071	0.00291576	0.00355902	0.00389368	0.00381876	0.0033277	0.00253175	0.00163686	0.000873323	0.000405347	0.000264161	0.000341757	0.000453947	0.000444757	0.000279387	7.48835e-05	4.73175e-05	0.00039759	0.00119228	0.00230217	0.00343443	0.0042474	0.00449427	0.00412574	0.00330238	0.00231324	0.00144461	0.000866252	0.000589197	0.000508021	0.000494491	0.000484472	0.000508978	0.000656451	0.000994631	0.00150269	0.00205584	0.00247216	0.00259509	0.00236619	0.00185055	0.00120515	0.000610575	0.000201961	3.01241e-05	6.33321e-05	0.000219337	0.000406168	0.000552788
1	1	0.00154799	0.00212424	0.00250296	0.00256807	0.0022973	0.00178261	0.00120104	0.000742766	0.000527823	0.000552785	0.000697205	0.000790532	0.000708218	0.000447906	0.000143752	6.75683e-06	0.000217307	0.000822872	0.00169437	0.00256723	0.00315097	0.00325543	0.00287228	0.00217222	0.00142092	0.000857627	0.000597565	0.000604241	0.000738622	0.000851538	0.000865517	0.000802957	0.000751367	0.000792846	0.000943059	0.00113563	0.00125852	0.00121827	0.000993659	0.000649483	0.000305822	8.25582e-05	4.95363e-05	0.000205269	0.000488831	0.000812512	0.00109591	0.0012868
[truncated: 177 more columns]
