# Supplementary material for: Evolving scattering networks for engineering disorder
Source: Nat Comput Sci. 2023 Feb 13;3(2):128–38. doi: 10.1038/s43588-022-00395-x (PMC10766560; doi:10.1038/s43588-022-00395-x)
Supplement: Supplementary file 7 — Plot data for Fig. 3. [file 43588_2022_395_MOESM7_ESM.zip]

Archive with 24 entries (24 files):
- Data_Set_Fig_3/data_Fig3a_right.txt
- Data_Set_Fig_3/data_Fig3a_right.xls
- Data_Set_Fig_3/data_Fig3aj.txt
- Data_Set_Fig_3/data_Fig3aj.xls
- Data_Set_Fig_3/data_Fig3b_right.txt
- Data_Set_Fig_3/data_Fig3b_right.xls
- Data_Set_Fig_3/data_Fig3bk.txt
- Data_Set_Fig_3/data_Fig3bk.xls
- Data_Set_Fig_3/data_Fig3c_right.txt
- Data_Set_Fig_3/data_Fig3c_right.xls
- Data_Set_Fig_3/data_Fig3cl.txt
- Data_Set_Fig_3/data_Fig3cl.xls
- Data_Set_Fig_3/data_Fig3d.txt
- Data_Set_Fig_3/data_Fig3d.xls
- Data_Set_Fig_3/data_Fig3e.txt
- Data_Set_Fig_3/data_Fig3e.xls
- Data_Set_Fig_3/data_Fig3f.txt
- Data_Set_Fig_3/data_Fig3f.xls
- Data_Set_Fig_3/data_Fig3g.txt
- Data_Set_Fig_3/data_Fig3g.xls
- Data_Set_Fig_3/data_Fig3h.txt
- Data_Set_Fig_3/data_Fig3h.xls
- Data_Set_Fig_3/data_Fig3i.txt
- Data_Set_Fig_3/data_Fig3i.xls
