# Supplementary material for: Evolving scattering networks for engineering disorder
Source: Nat Comput Sci. 2023 Feb 13;3(2):128–38. doi: 10.1038/s43588-022-00395-x (PMC10766560; doi:10.1038/s43588-022-00395-x)
Supplement: Supplementary file 7 — Plot data for Fig. 3. [file 43588_2022_395_MOESM7_ESM.zip › Data_Set_Fig_3/data_Fig3a_right.txt]

kx_data_Fig3a_right	ky_data_Fig3a_right	SS_k_data_Fig3a_right_1	SS_k_data_Fig3a_right_2	SS_k_data_Fig3a_right_3	SS_k_data_Fig3a_right_4	SS_k_data_Fig3a_right_5	SS_k_data_Fig3a_right_6	SS_k_data_Fig3a_right_7	SS_k_data_Fig3a_right_8	SS_k_data_Fig3a_right_9	SS_k_data_Fig3a_right_10	SS_k_data_Fig3a_right_11	SS_k_data_Fig3a_right_12	SS_k_data_Fig3a_right_13	SS_k_data_Fig3a_right_14	SS_k_data_Fig3a_right_15	SS_k_data_Fig3a_right_16	SS_k_data_Fig3a_right_17	SS_k_data_Fig3a_right_18	SS_k_data_Fig3a_right_19	SS_k_data_Fig3a_right_20	SS_k_data_Fig3a_right_21	SS_k_data_Fig3a_right_22	SS_k_data_Fig3a_right_23	SS_k_data_Fig3a_right_24	SS_k_data_Fig3a_right_25	SS_k_data_Fig3a_right_26	SS_k_data_Fig3a_right_27	SS_k_data_Fig3a_right_28	SS_k_data_Fig3a_right_29	SS_k_data_Fig3a_right_30	SS_k_data_Fig3a_right_31	SS_k_data_Fig3a_right_32	SS_k_data_Fig3a_right_33	SS_k_data_Fig3a_right_34	SS_k_data_Fig3a_right_35	SS_k_data_Fig3a_right_36	SS_k_data_Fig3a_right_37	SS_k_data_Fig3a_right_38	SS_k_data_Fig3a_right_39	SS_k_data_Fig3a_right_40	SS_k_data_Fig3a_right_41	SS_k_data_Fig3a_right_42	SS_k_data_Fig3a_right_43	SS_k_data_Fig3a_right_44	SS_k_data_Fig3a_right_45	SS_k_data_Fig3a_right_46	SS_k_data_Fig3a_right_47	SS_k_data_Fig3a_right_48
-1	-1	0.00132430356745836	0.00187423451357127	0.00196575402621272	0.00162627941097071	0.00108371434347278	0.00056144534850595	0.000183234835772877	3.1393424365042e-05	0.000221163912506585	0.000849390919635888	0.00184300207416036	0.0028799507389687	0.00351376911973022	0.00343996776121169	0.00269637365965698	0.00163669431094571	0.000705487857448697	0.000190790880696371	0.000116077230297613	0.00030070900631101	0.000504492167653835	0.000557974888784799	0.000432296347341517	0.000244486460306554	0.000200664876556129	0.00048434276339995	0.00112803586590147	0.00194138144433281	0.00256220484659453	0.002634760871178	0.0020362805785758	0.00102117559735929	0.000167573780790799	0.000101116348597729	0.00110961682245444	0.0028770389060008	0.00455643298992652	0.00521861385382154	0.00444091567147471	0.00264168123907935	0.000888094916707611	0.000263114227558493	0.00120794909716127	0.00328523941665405	0.00549877115924525	0.00690712153196205	0.00709852438492175	0.00626073128682635
-0.991071428571429	-0.991071428571429	0.00238814355646008	0.00334265894404643	0.00350260675696735	0.00282664620615222	0.0017135026318343	0.000711940951055672	0.000211750625835517	0.000314561976724135	0.000889591652343096	0.00168971510353913	0.00243477675901049	0.0028718770851766	0.00285421356901711	0.00241672770665361	0.00177239082665945	0.00119656587647648	0.000869915251822878	0.000795929495668382	0.000843902092097718	0.000862303702614977	0.000768535458906579	0.000572344345919596	0.000357395553303651	0.00025482038191649	0.000404583085971673	0.000883791519040337	0.00161955593969064	0.00235489955052742	0.00273249115851304	0.00248797827028496	0.001654453897554	0.000640165490671394	8.64651309049622e-05	0.000529913717994514	0.00203140572808747	0.00401428875547738	0.00548710939459273	0.00559975518911867	0.00421623655493739	0.00209687046167959	0.000498343906761647	0.000410639397768798	0.00194219680820218	0.00428016431374489	0.00623476831905999	0.00695865929430815	0.00634827434931881	0.00492556362310261
-0.982142857142857	-0.982142857142857	0.0035344627984783	0.00480537184903184	0.00503586966214638	0.00418438067568608	0.00278961008588014	0.00160239903225709	0.00113171275647083	0.00141363346290661	0.00209837423304328	0.00272121790495483	0.00295591645800982	0.0027342149263115	0.00222502610149108	0.00171677106711607	0.00145620498391845	0.00151240766384189	0.00174281357977999	0.00189247513904052	0.00176522471930215	0.00134603503297916	0.000794146962936921	0.000333955527641787	0.000141377659887905	0.000295437318626151	0.000783135338361716	0.00150506342555262	0.00226596903178604	0.00279318001340816	0.00283014110272208	0.00228935734197446	0.00137568823551229	0.000572601248461942	0.000442669951491821	0.00130476154567633	0.00295994118582688	0.00467269956897286	0.00550912011521432	0.00490168733136579	0.00309167785206264	0.00109512416908975	0.000127127127273401	0.000828752113474832	0.00283817400548484	0.00502862549204949	0.00624326066342119	0.00599035225628818	0.00462581723995138	0.00297419012001386
-0.973214285714286	-0.973214285714286	0.00436107282907436	0.00568676693438737	0.00589492872398819	0.0050127849097036	0.00365820621806368	0.00262041611253661	0.00235810403453491	0.00276883652366583	0.0033467986651007	0.00356206399497303	0.00318588430607181	0.00238432247895157	0.00157659117441164	0.00117344183303877	0.0013414924993894	0.0019106970583743	0.00247381945513794	0.00262654459659438	0.00220655079912257	0.00138145266299803	0.000536085949282838	4.87979518230703e-05	0.000109511023550312	0.000673053985147707	0.00152722374287107	0.00239302096779182	0.00300156237161537	0.00315240309932558	0.0027780370542398	0.00200602953678649	0.00116937318915449	0.000714216442589193	0.00100168135557871	0.0020757471202935	0.00353406583904002	0.00463906845732362	0.0046952179203098	0.00351900380006337	0.00167872579046475	0.000252619524077771	0.000173754236707932	0.00158355878669195	0.00368503266868004	0.00524919048272921	0.00542364904911936	0.00424715109870707	0.00251341175679143	0.0011494103877761
-0.964285714285714	-0.964285714285714	0.00446129116985145	0.00550939739142898	0.00554940611677171	0.00471847752279319	0.00364026509773752	0.00299637802756975	0.00307013645749107	0.00359611178713363	0.00399681139953992	0.0038013380939479	0.00294685287521724	0.00179222896953045	0.000880028681965077	0.000615221947690187	0.00104094046133741	0.00182128952803656	0.00243516606418013	0.0024758892527148	0.00188521584215809	0.000980259905143072	0.000259778839295766	0.000119280225063073	0.000653127411479882	0.00164271101876356	0.00269772839376497	0.00344019547617827	0.00363790738313406	0.00325878666466366	0.00246293772806751	0.00155345890521125	0.000893020575235038	0.000787861342059902	0.00135399548241105	0.00241078264439731	0.00347980777442822	0.0039607100311898	0.00346486576668567	0.00213498414395966	0.000690742295833638	5.90712794163892e-05	0.000757309704595584	0.00246357469522725	0.00415340423292799	0.00477254063885555	0.00396508159270698	0.0022931076817939	0.000780560063954611	0.000163551288360986
-0.955357142857143	-0.955357142857143	0.00370405268974841	0.00424911890782242	0.00403596642441253	0.00330535770972233	0.002615834868207	0.00245232556699394	0.00288038244362528	0.00350995719391571	0.00378377299112981	0.00336218792255983	0.00233441033817531	0.00114326209921674	0.000309722532666545	0.000140910148963094	0.000577882584766826	0.00124802808983385	0.00168688264087174	0.00161186384461541	0.00109381977508307	0.000517910363756737	0.000349875532581642	0.000851885797500946	0.00192564115824793	0.00316988978737141	0.00409734607511737	0.00436954618003337	0.00392615768565405	0.00297062985066367	0.00185534056440656	0.000941853016356196	0.000494225940759492	0.000620730411122111	0.00124690379674263	0.00210982644336353	0.00280459405059773	0.00293352137261022	0.0023448549039317	0.00132090434887239	0.000514862943742171	0.000567510099928441	0.00161414189101186	0.00307586171519632	0.00398602100449733	0.00367847064062399	0.00231151336692926	0.000774915092093622	1.93727911462782e-05	0.000344913862600788
-0.946428571428571	-0.946428571428571	0.00239369480590061	0.00244472290630262	0.0020446000377385	0.00148721863459021	0.00120947725325978	0.00147574003099742	0.00216835171899989	0.00285454836009111	0.00307795364091315	0.00265251495422025	0.00175786632998222	0.000802414422694666	0.000175585454839812	4.69477138953145e-05	0.000306584732352686	0.000656816885057879	0.000803205919422499	0.000649797966833004	0.000385539209357656	0.000388979208228462	0.000985614298883441	0.00220439888451209	0.00370162509350217	0.00491669550843053	0.00536656517182404	0.00489366772791988	0.00372154604324059	0.00230579473380391	0.00109495012290574	0.000352639865875712	0.00012425732954053	0.000316358319833131	0.000784950093844161	0.00135815271515491	0.00182105218368204	0.00195913858930763	0.00170042331119866	0.0012501364382934	0.00103595211344389	0.00140677411903699	0.00228436948848606	0.00310138037908048	0.00317704478751321	0.00228767934543746	0.000943649747292543	6.9303690670548e-05	0.000287633744602204	0.00139302024723934
-0.9375	-0.9375	0.00111712673558943	0.000899526387523952	0.000514600398116697	0.000240416151536671	0.000359754671816083	0.000941651621652472	0.00175890166937194	0.00241973936504488	0.00261600122697069	0.00230057746771187	0.00167929738744975	0.00105426167209444	0.000646560779687862	0.000502170707219596	0.000506621888563857	0.000481544893267022	0.000320126192480995	0.000102124091918723	0.000109080430345202	0.000685698830340828	0.0019920315914266	0.00380283707083412	0.00552431625673515	0.00646774752032435	0.00622848003452873	0.00492126496026583	0.00310831050733136	0.00146828892841761	0.00043376272181371	3.53499054719033e-05	2.62685397578122e-05	0.00014919367009693	0.000316393674869683	0.000577122719237434	0.000952369241163933	0.00133721459695898	0.00158626172560586	0.00168582452087047	0.00179769151475518	0.00207897500004064	0.00244034164165349	0.00252658349064295	0.00202074456118982	0.00103046255830069	0.000160641941597859	0.000111389422945912	0.00108345236748853	0.00250755282283093
-0.928571428571428	-0.928571428571428	0.000361241257919837	0.000167622079171139	1.86487362681265e-05	0.000121432122844859	0.000602498082936711	0.00138604892515562	0.00220641449135757	0.00276108776124632	0.00289008258337364	0.00264699158222359	0.00222508493314252	0.00181731280214357	0.00151621781863675	0.00129781593132469	0.00106820926789642	0.000741856615926992	0.000335470326857521	4.28839383505031e-05	0.000214953448568246	0.00118470755865815	0.00299293020639166	0.00520272915621272	0.00699806264684363	0.00758324575327923	0.00665549633437058	0.00461931217423989	0.0023638290647307	0.000735877948363675	7.13792111687153e-05	0.000106419617025901	0.00030007247964249	0.000290386350885148	0.000123435303575438	0.000107712637589943	0.000468567140880162	0.00112869510036109	0.00179235038333867	0.00221127326662901	0.00235109090144022	0.00231007509893737	0.00212221379181311	0.00170279158138131	0.00102513193247356	0.000329546107159014	7.97568522041647e-05	0.000617118061188235	0.00179431931380838	0.00295269286064237
-0.919642857142857	-0.919642857142857	0.00021258150789334	0.0002337054315239	0.000426720257090173	0.000906515632800519	0.0016710883846895	0.00255744301140639	0.0033080579642978	0.00371198371557443	0.00371593617005273	0.003425210600035	0.00300993794012994	0.00260192218439376	0.00224836956064504	0.00192130414958353	0.00155114694528983	0.00108064867544247	0.000553549403047215	0.000202475809175689	0.000429494278685242	0.00159579526099759	0.00369383202225267	0.0061447735282688	0.00795799090728177	0.00824858307477446	0.00680095237801519	0.0042621688574198	0.00177814091977707	0.000296803231136167	2.84705874127309e-05	0.000444207714617637	0.000781313214413628	0.000639994560861881	0.000211707363471917	7.56438700315831e-06	0.000368962197525115	0.00118805219807312	0.00203537978174864	0.0025186635438888	0.0025292404638778	0.00220210000659454	0.00171793060937878	0.00119384066991211	0.000744679778980997	0.00056224232879782	0.000833794472517384	0.00153359819479231	0.00231918831933029	0.00270387255056786
-0.910714285714286	-0.910714285714286	0.000386608429734736	0.000637095855108131	0.00110982056808221	0.00183937795781038	0.00274373924948396	0.0036284003502841	0.00426820424035087	0.00451779324633167	0.00437250352838014	0.00394324154677768	0.00338108302233411	0.00281427511351663	0.00232106884367714	0.00191672143388172	0.00154579833443718	0.00111939876697404	0.000632037814768478	0.000297575329013968	0.000549017322247641	0.00179380625011205	0.00402498103588123	0.00659030266035321	0.00839379346684108	0.00850146166668663	0.00676587762323734	0.00399212578722299	0.00146761630561367	0.00016059780265906	0.000164205942266633	0.000782950661543849	0.00115872119334975	0.00092234158342465	0.000373609614059781	0.000110995716502925	0.000481757107133287	0.00132137732434147	0.00214452656934917	0.00254850456014522	0.00246148102605595	0.00208618865690589	0.00169068111370125	0.00147451442991166	0.00156257875029223	0.00200112724848418	0.00267285221184231	0.00323823958730769	0.00327506856478512	0.00259586735110447
-0.901785714285714	-0.901785714285714	0.000529093019793198	0.000896731912315578	0.00147350428950974	0.00224333895298048	0.0030982152131051	0.00386116194830023	0.0043541014832924	0.00447061315228739	0.00420833215236118	0.00365198181584391	0.00293665264650914	0.00221713308014932	0.00163320944950046	0.00125219623257112	0.00101809307212924	0.000785391813603615	0.000475103018403608	0.000257542500452364	0.000567131923063987	0.00183297238036098	0.00405526197992774	0.00656719458077437	0.00826500057965401	0.00824728630788864	0.0064374277257894	0.00370198435678895	0.00132461322257499	0.00019419302479177	0.000303272321291886	0.000913383042499466	0.00121494247420866	0.000933301619578114	0.000421609172066737	0.000241326847030491	0.000648145136422705	0.00141949584663675	0.00210400208448146	0.00240351801449588	0.00234954146540128	0.00219759188962395	0.00222513908131139	0.00262045791119738	0.0034541894864299	0.0046155272481351	0.00571820980794999	0.00615953414284497	0.00545906921011791	0.0036938142863863
-0.892857142857143	-0.892857142857143	0.000494137496854267	0.00084798590961158	0.00135090716732154	0.0019659559047774	0.00260336459798402	0.00314089642601424	0.00346059626957562	0.00348369764472221	0.00318974129190295	0.00262309485559177	0.00189595326364065	0.00117819628927316	0.000647025388781215	0.000394528872650504	0.000355144063042337	0.000346648046361328	0.000247877247511129	0.000192677692364954	0.000579206228010851	0.00179796266736274	0.00382961409003214	0.00604466693312118	0.00744991827804976	0.00728870456339761	0.00557774100203819	0.00315120609368446	0.00113666052543051	0.00023632584154575	0.000350860093270079	0.000807663501734797	0.000967069064047859	0.000694665901552267	0.000345440723322725	0.000349173860163661	0.000810357125786998	0.00146286026566063	0.00195547620061338	0.00215791906670767	0.00222519015918307	0.00244016804840343	0.00304388835291824	0.00417716002286292	0.00585086052743337	0.00782903695645504	0.0095112443958895	0.0100676840752178	0.00892412649744048	0.00629393000588254
-0.883928571428571	-0.883928571428571	0.000366867977912496	0.000635650727212392	0.000970459871825619	0.00133311447750858	0.00167742945385516	0.0019558844426865	0.00211942226020229	0.00211802898474028	0.00191330227336847	0.00150711929007601	0.000972138425414801	0.00045170033653592	0.000102836654802355	2.19249530904797e-07	7.41584139922169e-05	0.000161299715401228	0.000166215548159067	0.000213492261528533	0.00062789591223783	0.00169138133481516	0.00332894594555409	0.00499343424844674	0.0059121477412097	0.0055741917748453	0.00410630024750196	0.00222672226516343	0.000781420852556779	0.000204971612563972	0.000316066857230697	0.000582338380702077	0.000602387029354959	0.000392226592199849	0.000266326725252302	0.000476060410049685	0.000964584887120476	0.00144784142632119	0.00170373428430116	0.00177559153085495	0.0019273155452797	0.00245493714827816	0.00356171502684708	0.00534913058153307	0.00778348159915493	0.0105370531603718	0.0128545568521621	0.0137372747926407	0.0125114775312592	0.00941071180117099
-0.875	-0.875	0.000279559549751037	0.000462653691326367	0.000633714337230585	0.000761338648294664	0.00084941740011263	0.000926479378365874	0.00101012058448331	0.00107959857388562	0.00108462711885274	0.000987259473011431	0.000803098612152564	0.000603550222203444	0.000468749640402061	0.000423742459825692	0.000415548084800332	0.000367486665133046	0.000282505767822501	0.000305723689369845	0.000661287718523083	0.00147093280477896	0.00258052622316114	0.00355729663590302	0.00391374630334411	0.00342792976902478	0.00231986004253307	0.00112642965252284	0.000348778862450234	0.000138179329001598	0.000263852400045561	0.000372848894741764	0.000305953378004439	0.000195937550813557	0.00028269914519264	0.00064172007136483	0.00109171400597931	0.00136243646972725	0.00135154551903773	0.00123054668580476	0.0013311325959744	0.00195895757481581	0.00330672814396323	0.00546137815185735	0.00835285321689925	0.0115818786061196	0.0143097502000418	0.0154828513247335	0.0144095180817878	0.0113064347086168
-0.866071428571429	-0.866071428571429	0.000263728365225748	0.000400111416012776	0.000467494203443848	0.000442252931705707	0.000373777485299134	0.000354138426186233	0.000451875806266778	0.000666597575378207	0.000939214301435966	0.00119936371044787	0.00140170939763431	0.00152315321318606	0.00153816016036595	0.00141239904102567	0.00113467271679112	0.000764529667943928	0.000447228282109532	0.000362378890293316	0.000619853555034001	0.00116469168488892	0.0017653247969236	0.00211774259841638	0.00201919521181672	0.00150113092876283	0.000819322134207536	0.000291658871713685	9.17608378550014e-05	0.000152892226527696	0.000258793602550194	0.000246572522543362	0.000148203484845493	0.000146276533731215	0.00038393642412845	0.000803846967878494	0.00116831350482931	0.00124813224361399	0.00101592314228807	0.000686301402390913	0.000597300073470054	0.00106236294293939	0.00229995142315595	0.00440873588188367	0.00728276459280742	0.0104660755862931	0.0131206776515089	0.0142923230261469	0.0134182594235904	0.0107339563122722
-0.857142857142857	-0.857142857142857	0.00029475667553505	0.000431695408061864	0.000454114901715039	0.00034809106204085	0.000203318448522124	0.000157058369687447	0.00030329565579501	0.000644784791834125	0.0011163397169385	0.00163484840203192	0.00211648102031221	0.0024575336126562	0.00253327632909791	0.0022575067472986	0.00167192234335288	0.000978849314967	0.000459489548560507	0.000314266123214785	0.000536386869393857	0.000914925182165652	0.00117004820003575	0.00112732924986555	0.000813846624120312	0.000418473086581123	0.000153039437435955	0.000113245929596907	0.000231122066574099	0.0003447031268095	0.00033044531149345	0.000201504860277515	9.92208125631668e-05	0.000182264073976041	0.000495070963544053	0.000915523867333187	0.00122335663119257	0.00123997988376406	0.000942282840889041	0.000485806480740925	0.000148895296122471	0.000251149482810224	0.00107179929700991	0.00274696681047719	0.0051391815418544	0.00775410446462175	0.00983023661318953	0.0106450799275049	0.00989486446254671	0.00788496265693207
-0.848214285714286	-0.848214285714286	0.000437334299743657	0.000611476758887809	0.000608587071601514	0.000436007028418249	0.000225088394608219	0.000139458861685852	0.000268632426414784	0.000599655249242381	0.00107061324119396	0.00162236148753057	0.00218095242094273	0.00260524989800451	0.00270009788597143	0.00233745302833022	0.00159809636044107	0.000787306744759258	0.000268549059287323	0.000224745240376297	0.000537722615287374	0.000888438898644301	0.000998593624760021	0.000820607147345498	0.000534536675604606	0.000374523575678007	0.000438566010564528	0.000629799384197086	0.000755912116821631	0.000688436958409927	0.000454226835027943	0.000204176674395367	0.000103865912607647	0.000235214996706461	0.000566110462498531	0.000981044055535148	0.00133072821753578	0.00147375912984879	0.00131823926358751	0.000879035107128238	0.000332363804644298	8.87218784278687e-06	0.000274073422941647	0.00132021146787219	0.00298823546754775	0.00476474330473688	0.00600518504620663	0.00626970753638467	0.00555184491472729	0.00423918243177048
-0.839285714285714	-0.839285714285714	0.000874569695738649	0.00109186635799333	0.00103366332982579	0.000754631696131004	0.000435510022249342	0.000247150417415914	0.000244074149571729	0.000382510989616209	0.000620664500895507	0.000967606573322088	0.00141265906560464	0.00182248805357845	0.00195868317648548	0.00165358185208436	0.000997402035279221	0.000337961197638205	5.05864362586772e-05	0.000257420022589942	0.000740892332884156	0.00113164711429452	0.00120769955431179	0.00104715569117173	0.000915549268230012	0.00100601015730873	0.0012682762455242	0.00146509846322905	0.00138580996461182	0.00102028270133939	0.000554131922728897	0.000216295114146791	0.000129265611055423	0.000280590201397178	0.000600278828949928	0.00103149982025367	0.00151346217699053	0.00191485706275914	0.00203337521465678	0.00172211276847811	0.00106113780074682	0.000404358326283102	0.000203321073426759	0.000698824294663231	0.00171321562754919	0.00272861451372598	0.00321788834413309	0.002984775039281	0.00225408114958088	0.00145609253427375
-0.830357142857143	-0.830357142857143	0.00173776799417731	0.00194935861061749	0.00176771347752784	0.00133024629540898	0.000873812117993513	0.000555461771296008	0.000368246330927888	0.000229388073677239	0.00013338821182562	0.000185363174632121	0.000461049673317235	0.000847378867593765	0.00106746252521747	0.000911324756190284	0.000460997813288914	6.98186214247927e-05	8.14095780308184e-05	0.000534922468557506	0.0011323611617547	0.00150268638683229	0.00151892916704991	0.0013789598880708	0.00138766239531871	0.00165501773782773	0.00199008049315955	0.00207593729437973	0.00175149928472147	0.0011441387398415	0.000553098336917008	0.000214810152644102	0.000169530875795843	0.000325402012390702	0.000615017535871344	0.00105963487777806	0.00167019936814639	0.00230332036428372	0.00266011778282833	0.00248617768560076	0.00181853761484202	0.0010399840792894	0.000643783700668152	0.000869664361231098	0.00150910112083962	0.00205514911447271	0.00208457612428258	0.0015611694574555	0.000819605675783445	0.000267153219186699
-0.821428571428571	-0.821428571428571	0.00289397710386799	0.00299388602314108	0.0026132677011941	0.00200000883218511	0.00144289373693662	0.00106480967571727	0.000784250680602334	0.000482402175900799	0.000195720982473994	0.000113092870933073	0.000361144618321433	0.000805721578172604	0.00110911342504719	0.00102543476284905	0.000651486302524822	0.000366484843092003	0.000493920679620438	0.00100248951415369	0.00153628132672268	0.00174690178584977	0.00160796130606992	0.00141459195890056	0.00147945685368179	0.00182395199730892	0.00215433096880274	0.00213134529181984	0.00167054277958128	0.001002082681444	0.000461089879037387	0.000226206846266934	0.000245295880857055	0.000383039247617987	0.000607203503381227	0.00100870881841647	0.0016362903067419	0.0023300684338438	0.00275610683544906	0.00265278289664349	0.00207990130013521	0.00142820511733921	0.00114559782576647	0.00139273375946921	0.00191756756195977	0.00225760414904462	0.00209865326256815	0.00149183328864011	0.000767314428545261	0.000251289043351241
-0.8125	-0.8125	0.0039271897661245	0.0037984791707989	0.00318111161555464	0.00243228913419521	0.00187208795131736	0.00157759199502715	0.00140445706710638	0.00121712908455944	0.00108636702301916	0.00122806477758373	0.00172770051719828	0.00234652886377152	0.00265346574157536	0.00239652439149793	0.0017564931058126	0.00121216590460547	0.00112304622535292	0.00142258717211841	0.00171386189610706	0.00166685676632232	0.00132701739732234	0.00104439686004859	0.00111158446679197	0.00147373715388192	0.00178326952037024	0.00172581054792412	0.00129392509743292	0.000762565472944543	0.000422802973887305	0.000349063199902025	0.000409732420420805	0.000471930054443322	0.000565983000426094	0.000837067934782181	0.00134225615892851	0.00191452839519323	0.00225252626070545	0.00217148413619426	0.00178507408298568	0.00143954498732346	0.00144320578526151	0.00181979085235107	0.00229325733252414	0.00250715829024871	0.00228442366357273	0.0017191478939356	0.00105899781054189	0.000516447454236536
-0.803571428571429	-0.803571428571429	0.0043763397832155	0.00397086931885067	0.0031569441630814	0.00236060663303264	0.00189999043397471	0.00181135804276106	0.00192719249524325	0.00213003295864645	0.00250942876388598	0.00322942170103876	0.00422596608611081	0.00507559320051898	0.00524254012094624	0.00452437592234806	0.00327291555915214	0.00214593370551902	0.00159144249892141	0.00153316613410994	0.00153551780682529	0.00126520697416583	0.000795940446621185	0.000483953095315388	0.000575958905615381	0.000956165478989823	0.00126759071224259	0.00125619841691981	0.000983373559498247	0.000716605326067535	0.000643167719100545	0.000709294448999498	0.000728782573155258	0.000618560254386309	0.000502478113552837	0.000579946165795195	0.000905327764301009	0.00131058383350359	0.00155167554241454	0.00153354716311061	0.00139505104357166	0.00137675662690806	0.0016020111169516	0.00197276728847796	0.00225974252662793	0.00228379874007544	0.00202119537285734	0.00156698880095126	0.00103717355711807	0.000526402581916642
-0.794642857142857	-0.794642857142857	0.00404559348475049	0.00343821326182597	0.00255032683710333	0.00180871016247116	0.0014963841228429	0.00163018434652478	0.00207300409276638	0.00276239653472643	0.00379039025307055	0.00520592625700074	0.00673003328655239	0.00773399320903068	0.0076142437024522	0.00628413523872107	0.00432049216651493	0.00257994730309001	0.00159267157471443	0.00126005999007406	0.00109777701989764	0.000754315995727443	0.000303936514745788	7.62648366385921e-05	0.00025491634111486	0.000675338486183418	0.00100354239675729	0.00107126321366729	0.00100511506049933	0.00103497258068621	0.00121231074575338	0.0013469344129943	0.00122001585011809	0.000836372755121302	0.000448369578909132	0.000331544033670978	0.000544911914731363	0.000908726601648463	0.00119883939822114	0.00134501503909698	0.00144232250768659	0.00159577565351473	0.00178480075322869	0.00188837925533143	0.0018218381748204	0.00161814940399683	0.00136538573047794	0.00109007119119556	0.000745342751552762	0.000336886438375124
-0.785714285714286	-0.785714285714286	0.00312928058402056	0.00249266761167404	0.00168799868948762	0.00107766177814498	0.000891263485166282	0.00115330597231599	0.00179715136455996	0.00283202135163434	0.00433764502400538	0.00623055096195736	0.00803707350393761	0.00899305725676755	0.00851366421008415	0.00667636783168462	0.00426008664072766	0.00224116541125329	0.0011459119892899	0.000804284411840543	0.000679126506552893	0.00041758292441421	0.000104364356057115	3.7912124754083e-05	0.000332395289507117	0.00078051133787635	0.00108964836394008	0.00119584221124434	0.00129874445290285	0.00158759664224491	0.00197204745488523	0.0021235850161348	0.00179587550140984	0.00109525509090665	0.000426044008969853	0.000168016263684977	0.000399342855779816	0.000904546007667405	0.001407576407313	0.00177054163305708	0.00198901521384104	0.00206283889721201	0.00194060657793893	0.00160829727411016	0.00118719714259165	0.000876420441851681	0.000764638873701216	0.00072354125044355	0.000544661875795216	0.000215906410921589
-0.776785714285714	-0.776785714285714	0.00205995428735308	0.00156708901854033	0.000959362997556751	0.000503945376625674	0.000381305917006418	0.000641377335318374	0.00129088505376538	0.00239130459159275	0.00399536831092989	0.00592110454643331	0.00760339911301051	0.00828329671101265	0.00749924230325006	0.00549548899308302	0.0031452391818089	0.00138363570731912	0.000602124591642074	0.000510619843857002	0.000547122250146284	0.000415676227475697	0.000254650751293342	0.00034379844122374	0.000721589395021905	0.00113184897496947	0.00132720227921244	0.00136194160960204	0.00152963015003604	0.00200222343416469	0.00256517073821286	0.00275355145763862	0.00227727811147502	0.00132166434182085	0.000432474946498567	0.0001008797446821	0.000431340892268754	0.00115303378985368	0.00188688358794762	0.00237903716404437	0.00253257505863805	0.0023268797657225	0.00180155594089552	0.0011244820100673	0.000587789612106703	0.000426477972627696	0.000593141389544157	0.000755824684776068	0.000606815983315454	0.000225082983817331
-0.767857142857143	-0.767857142857143	0.00122271807464891	0.000946987184474744	0.000550916948708019	0.000220809336020028	0.000109420100779069	0.000291045267806411	0.000809608453529248	0.00172944285863334	0.00306283397428069	0.00459389759907072	0.00580397098968691	0.00608782965105873	0.00517998966104914	0.00343783795970987	0.00167282938093163	0.000605140210075948	0.000387424899670417	0.000609878248093577	0.000758874430045163	0.000678629052126804	0.00060762465023712	0.00080860539438194	0.00122136147134156	0.00151710697064872	0.00148326536012133	0.00130104693369354	0.00138722424581387	0.00194036332403442	0.00266203710035536	0.0029638643484573	0.0024856117244351	0.00143785742650981	0.000454705756618278	0.000107296089749873	0.000516365427349606	0.0013552017694166	0.00214995996102464	0.00256610583175012	0.00249144995741321	0.00198345243351316	0.00123252448702719	0.000550896867481473	0.000265552918252294	0.000486758329218272	0.000947123673254524	0.00115362054647322	0.000824379337595509	0.000235648593266798
-0.758928571428571	-0.758928571428571	0.000763756245847362	0.000651198700797331	0.000391833268124736	0.000133132616132715	2.1825756259827e-05	0.000138087554464923	0.00051075812047202	0.00115590988802202	0.00204046100528517	0.00297827446558437	0.00360465757867878	0.00355506369124984	0.00276358819830934	0.0016069063656797	0.000693756791936376	0.000423034257915552	0.000693504012200352	0.00104670347518574	0.00111893682390481	0.000965584711060873	0.000939150825424077	0.00125575916256322	0.00171318082720148	0.00187410314307314	0.00153987286982957	0.00101701590573363	0.000869467922493025	0.00137169605316341	0.00219838724691078	0.00267148958531621	0.0023474761661183	0.00140411325462314	0.000487451945179494	0.000186305507058383	0.000610358587631129	0.00139207958437173	0.0020212273862402	0.00217739250903498	0.0018371943677288	0.00119789103376379	0.000568614303160524	0.00027360248330925	0.000505418681542025	0.00114594163904595	0.00173713059535191	0.00176067371867276	0.00109661789996295	0.00025348103345746
-0.75	-0.75	0.000603381270411746	0.000531448338843841	0.000311848665803204	8.90242316695002e-05	6.95162000411531e-06	0.000125556570659709	0.000422448813689098	0.000845006258707053	0.0013269084849014	0.00175031137060317	0.00193855141566158	0.00175955550316202	0.00128149537646017	0.000804092352221955	0.000663042842108143	0.000940020656106897	0.00136199094687215	0.0015364014649789	0.00133462788246194	0.00104382746652378	0.00109656949024571	0.00161039876321341	0.00220010230796783	0.0022936205008477	0.00168436002522723	0.000784800907052742	0.00030349883097123	0.000620190727750398	0.00143893216955198	0.00204680614866026	0.00193773195783578	0.00123012748602119	0.000522433007317845	0.00035931263524671	0.000805446773811674	0.00146468093466489	0.00184952431120384	0.00173796472113601	0.00126002688943445	0.000747158142277364	0.000531462996570899	0.000804546596433273	0.00152241584972042	0.00235931923343553	0.00280933656286637	0.00249630759977435	0.00152760745583774	0.000554752147641824
-0.741071428571429	-0.741071428571429	0.000581852112632892	0.000449791525487906	0.000223420863078504	4.69658291026454e-05	3.85886527013037e-05	0.00021557616913055	0.00050381497505118	0.00080555116760611	0.00105062845200788	0.00119604538186155	0.00121453030120938	0.00112368142043119	0.00103023764629809	0.00109884279725214	0.00141114667881532	0.00182798022825236	0.0020328687118684	0.00179469030211269	0.00124087518273652	0.000844962349913692	0.00105500663145359	0.00185281647782746	0.00267123230864766	0.00281564457697882	0.00206051672879813	0.000882300715444581	8.72519777866505e-05	0.000144737336480138	0.00081903886713208	0.00142262486315974	0.00144239200808716	0.000962505073035051	0.000525417063316214	0.000605641987937192	0.0012004832117058	0.00188062543849887	0.00219398467513002	0.00202855170105259	0.00164925128144196	0.00145414903346944	0.00169910050260423	0.00237254623727571	0.0032218615519684	0.00385901353228038	0.00392354540444841	0.00329605571496771	0.00225516594748485	0.00139442703049067
-0.732142857142857	-0.732142857142857	0.000588074216349986	0.000367992034445694	0.000159959752464084	7.63945392307086e-05	0.000170463309069018	0.000406340078465715	0.000688835395288725	0.000926984291058362	0.00108082590919753	0.0011646990166782	0.00122620848282198	0.00133174894897366	0.00155312460399181	0.00192060400526502	0.00234558711043666	0.00259479186114652	0.00240936789611925	0.00174080467231106	0.00091071980602079	0.00048472618190538	0.000868224548073699	0.00192279152278393	0.00296912361277587	0.00325503127614889	0.00254284484632114	0.00131232803466238	0.000376829379887814	0.000228387194198299	0.00068085848894006	0.00111403165362946	0.00107437517386109	0.000674475747277535	0.000444983301445366	0.000814253267923057	0.00171794182179608	0.0026798270613439	0.0032451898762549	0.0033455111547788	0.00328966201457344	0.00344831752900549	0.00394585887500445	0.00459847925149749	0.0050801101991388	0.00513595585641336	0.00470554357519544	0.00393879095254941	0.00313423628885163	0.00260351129251329
-0.723214285714286	-0.723214285714286	0.000586481731153701	0.000309952903867676	0.000176873830098816	0.000225607148773748	0.000413405658581175	0.000656856622176983	0.000879612754444299	0.00104458750149725	0.00116153161784603	0.0012741107868915	0.001438966169063	0.00170531532435289	0.00208949505532238	0.00253622628842327	0.00288636967661578	0.00290725065431018	0.00242662171735871	0.00151732204624535	0.000576238418399596	0.000156959672512727	0.000599064477528224	0.00171742320173901	0.00284578342943816	0.00327589604615553	0.00277917727201333	0.00177452996898923	0.00097521115069941	0.000802432104437943	0.00107600945935263	0.00125222398665309	0.000980453005730602	0.000458943289546518	0.000265757726965216	0.00083654413747857	0.00208103932826504	0.00347720008063737	0.00452173914943086	0.00510131392640469	0.00546551682444137	0.00588359503933709	0.00634631236510724	0.00658424326538156	0.00634522566515515	0.00564530040148296	0.00477270750748709	0.00407144714730086	0.00370497528462259	0.00357339531649424
-0.714285714285714	-0.714285714285714	0.000570376863425589	0.000283524656274919	0.000253878928779438	0.000424226376815015	0.000657087657334037	0.000843007953019504	0.000951237910316927	0.00101334140601368	0.00108163152335525	0.00120225348246337	0.00140944644349528	0.00172241098969207	0.00212696129136163	0.0025446437691138	0.00281786446494526	0.00275174577291877	0.00222854407629108	0.00134373554360254	0.0004494953243667	1.0587004484311e-05	0.000311513004563919	0.00121467059360566	0.00219445007469129	0.0026826665411732	0.00248340228880058	0.00190819635278477	0.00148989390567719	0.00150630000511212	0.00174040943320989	0.00170981482350622	0.00116658688552313	0.000402915688049226	6.48771486157507e-05	0.000632268866725988	0.00203370032719466	0.00373287302255664	0.00517645771560591	0.00617121986601848	0.00686336286938152	0.00740355854803485	0.00768049972150743	0.00740690201913454	0.00646403469781504	0.00514112278054573	0.00400441767758596	0.00348633112897246	0.00354964335411078	0.00371804073403621
-0.705357142857143	-0.705357142857143	0.000520313686930161	0.000255671919154129	0.000304091082272469	0.000529286568695186	0.00073893274253883	0.000829363226942195	0.000818782681158107	0.00078521243619313	0.000794441617349118	0.000877427604660199	0.00104821127588725	0.00131755737584048	0.00167630154628771	0.00206223438805194	0.00234637794536812	0.00236808259025356	0.00202097251987759	0.00135161086597019	0.000597689685847015	0.000100865227353768	0.000108607919448452	0.000590562589813601	0.00123205479443231	0.00165393473698153	0.00170642856481493	0.00158030834585344	0.00160841952769245	0.0019144812264467	0.00224107661983351	0.00215531062778922	0.00147840473820073	0.000544116407136844	1.63157899193855e-05	0.000396378043997415	0.00164879253202287	0.00327062500200043	0.00471649530012302	0.00576760474040116	0.00651789553755727	0.00705245490668174	0.00720352911280594	0.00667386943152068	0.00541563423932679	0.00385791176264568	0.00269388678886002	0.00236293804173969	0.00268090269135925	0.002971371953948
-0.696428571428571	-0.696428571428571	0.000410963396479566	0.000191053981940073	0.000263023993186786	0.000458696876033741	0.000592203421048364	0.000595221669755784	0.000518104716714799	0.000443932963886993	0.000420295477115882	0.000459861083045683	0.000576122401143138	0.000795023081001559	0.00112547973326898	0.00152137801546294	0.00187416061441649	0.00204685936085201	0.00193474712563441	0.00152831914769259	0.000947315301758944	0.000409739552786326	0.000124862606652052	0.000163599927005323	0.000410812135133242	0.000665081350489197	0.00082160018819122	0.000968735404493152	0.00127999422647689	0.00177968749751749	0.0022189548600006	0.00223233321133541	0.00167815257823589	0.000850299280117512	0.000324518840192515	0.000533197372363602	0.00143668054990513	0.002590000898273	0.00353579631832998	0.0041434486811905	0.00457800264480655	0.00496547666297417	0.0051369952159526	0.00475307276349053	0.00370375233490735	0.0023632579242442	0.00138678511854127	0.00118369544439537	0.00154836359874903	0.00182244793994483
-0.6875	-0.6875	0.00024749835556026	9.5962646220882e-05	0.000151973127671813	0.000268141593055968	0.000316396672351102	0.000276032534853948	0.00020274090552643	0.0001492233231474	0.000131003421716347	0.000155550256088501	0.000256989845452399	0.000482669495827422	0.000842883844087695	0.00127896835553985	0.0016819070877421	0.00194040553197871	0.0019790333797309	0.00177523381609977	0.00136985811496465	0.000871646559897992	0.00042931509153552	0.000160662163482576	8.50684218447897e-05	0.0001310650394885	0.000228418232635739	0.000394320181018598	0.000706073362526906	0.00116706630181006	0.00161180071677177	0.00179198957578454	0.00160624943394985	0.00125304603865993	0.00111494875293416	0.00143422961177929	0.00207458445296651	0.00261963432402869	0.00274331811018192	0.00250392144751576	0.00226531210678974	0.00231132560767235	0.00253716169967581	0.00254108226638719	0.00204134544842757	0.00120205320470088	0.00052306708582613	0.000379244368915431	0.000658508998686059	0.000873305292756707
-0.678571428571429	-0.678571428571429	8.48233945561692e-05	1.87495261555946e-05	5.44727187087359e-05	9.8409180262957e-05	9.69018230128986e-05	6.43939207932189e-05	3.58636065698461e-05	1.99259847269349e-05	1.03877930131644e-05	3.26724453163565e-05	0.000155610257547212	0.00043967092130233	0.00087022297939031	0.00134785123298447	0.00174910943841792	0.00199713880075192	0.00207672509875732	0.00199624373336541	0.0017579084962252	0.00137767374491129	0.000923457317810206	0.000507676445563648	0.000222783985498994	8.43919705695611e-05	4.77739986578498e-05	7.959248642384e-05	0.000197178810998809	0.000425464232774035	0.000730834130383264	0.00103563384323182	0.00132303449207528	0.00170616637017122	0.00233241319207765	0.00316691537719532	0.00387705916765325	0.00400171058618043	0.00332289849793561	0.00211514690510471	0.00100269959269475	0.000500028517066264	0.000625975287084864	0.000940752250860184	0.000970487618971316	0.000620532333261437	0.000197560526173757	4.93274164492712e-05	0.000205058761912967	0.000384999736972946
-0.669642857142857	-0.669642857142857	2.47592160398313e-06	1.15495050657135e-05	4.151676025776e-05	5.61997244994674e-05	5.67581023038208e-05	6.36772923220865e-05	7.4812592490368e-05	6.19287854606827e-05	1.9115514967984e-05	7.69612516206664e-06	0.000133825587795279	0.000462591311423351	0.000946729616628005	0.00144541696796795	0.00182321960815066	0.00203695335431404	0.00212872178515328	0.00214077334321904	0.00204992013770736	0.0017958468328637	0.00137198162296875	0.000875291013804399	0.00045339476119607	0.000198046801397515	9.07910066875226e-05	4.87860800586393e-05	1.57309197262931e-05	1.0869637119612e-05	0.000114061463705653	0.000434882021155541	0.0010974407332383	0.00220038685759559	0.00370290222496002	0.00529226221128712	0.00639534796793044	0.00644132899105545	0.00525617440892803	0.00327786340648065	0.00135464162611861	0.000219466643864388	3.53610819150709e-05	0.000376287021529621	0.000643032728195033	0.000541432598575515	0.000221171417098094	1.11109161443126e-05	5.97762567180633e-05	0.000239431548087923
-0.660714285714286	-0.660714285714286	4.77367392768757e-05	9.0508898397466e-05	0.000121649911568557	0.000144972987933607	0.000181875044286254	0.000233569821457499	0.000259917775302617	0.000211752932744655	9.53956748920004e-05	3.56433566015424e-06	6.70831818802875e-05	0.000355385956565139	0.00081183342000323	0.00128896144150444	0.00165863108072979	0.00189672431804212	0.00206166828771236	0.00219030904646865	0.0022220029765763	0.00203867762025626	0.00159111015382556	0.000987248021038156	0.000446678303547116	0.000151503147341924	0.00012222108494642	0.00022273145295124	0.00028338191241228	0.000241571370459316	0.000208079322852763	0.000435894109270305	0.0012139489544915	0.00271056539137656	0.00480450478660849	0.0069961758080938	0.00852192676156243	0.00870303497727814	0.0073633459113769	0.00501525351940555	0.00261698899494428	0.00101809337870558	0.000480184307396224	0.000626174898493052	0.000832090316387985	0.000720538908054637	0.000361036241838442	7.03419450412981e-05	5.89053494697207e-05	0.000263255432585821
-0.651785714285714	-0.651785714285714	0.000188753064450978	0.000221722066355929	0.00024905436699204	0.000292710320021821	0.000370892440235707	0.000461877611161819	0.000502599313817321	0.0004353721570824	0.000268136035026026	9.30553809274151e-05	3.73103048967145e-05	0.000177734776857041	0.000488288695881311	0.000867671707367702	0.00122442770112692	0.00153963473086676	0.00184316127686921	0.00212426600561373	0.00227284076384123	0.00213193738546944	0.00163757376181037	0.000924596695988241	0.000287822889596271	6.24866466055507e-06	0.000159150650247344	0.000576567356740115	0.000964005002980929	0.00111482642290076	0.00107164883872317	0.00113914965788226	0.00173420345367258	0.00313507183746429	0.00524596134727656	0.00751816450135781	0.00912772047086819	0.00937438520035507	0.00809318632401455	0.00579839092509246	0.00341777418123348	0.0017619595459723	0.00108825071056676	0.00106256189717104	0.00111876253507864	0.000910172688111206	0.000502402894024769	0.000201473467278366	0.00022018253984782	0.000488731812400291
-0.642857142857143	-0.642857142857143	0.000320729703493217	0.000336321970820982	0.000362214238069662	0.000423529976136928	0.000533201638254509	0.000664630550825393	0.000755685716457107	0.00074621030589198	0.000622172961326536	0.000433083829129996	0.000268027440822027	0.000205772452683691	0.000275429914495705	0.000457922805228182	0.000723615306174615	0.00106416732813707	0.00147641972693588	0.00190480015789087	0.00220559450483377	0.00219810438207962	0.00179523027843838	0.00111770481175453	0.000480465883521209	0.000227014751979868	0.000512369711308916	0.00119094151402148	0.00190133362532469	0.00230361150411421	0.00231721653336148	0.00220130873478904	0.00241236338146912	0.00330798580176292	0.00486770410116496	0.00661325870822211	0.0078116451183439	0.00787170393055601	0.00669971586298388	0.00477451063761894	0.00287224541201883	0.00161378839656682	0.00114136182851752	0.00113869717428795	0.00115132176595895	0.000943668056120172	0.000624039049904786	0.000474019443873041	0.000657195252715299	0.00105783574765069
-0.633928571428571	-0.633928571428571	0.000336266180689555	0.000366871614615615	0.000414109902368431	0.00049768026812926	0.000632303019940936	0.000807289704492879	0.000981981069625025	0.00110063986657305	0.0011176992980722	0.00102064995206207	0.000838983232066203	0.000632767243535429	0.00046700426349257	0.000390954399166207	0.000437841503051223	0.000635898517309624	0.00100159028460235	0.00150104324521013	0.00201122196513874	0.00233993038774731	0.0023292146119739	0.00198610349600476	0.00153168669836568	0.00129808526445676	0.0015179032716695	0.00215095995286576	0.00288767880624751	0.00334860949976678	0.00335105872520924	0.0030511315446359	0.00284654757935721	0.00309334358573074	0.00382942067017338	0.00470557240597012	0.00518660012089858	0.00489410244770403	0.00385632915700314	0.00249154061101994	0.00133979533548188	0.000735716955752917	0.00064877759855188	0.000785086007161442	0.000850726500643372	0.000769452790412732	0.000700862036422457	0.000866557667107633	0.00133305656103754	0.0019208524868781
-0.625	-0.625	0.000218116585596886	0.000291778433985266	0.00038581213906418	0.000504396235843089	0.000658929134467454	0.000855925135626134	0.00108378781872811	0.00130769768394233	0.00147716587949527	0.00154530722183102	0.00149016191672776	0.00132307969245982	0.00107883206998406	0.000802170518795836	0.000551552075447534	0.000417088712497809	0.000517765755584982	0.000945809155926874	0.00167775658653246	0.00252804150429774	0.00321508907823221	0.00352536500136549	0.00346281667819869	0.00325550290762621	0.00319124475623803	0.00339685345431109	0.00373670409261176	0.00392133327260762	0.00374599539966916	0.00326517697409035	0.00275482923858798	0.00248856059679074	0.00251199565783457	0.00260418576827404	0.00245911041093091	0.00193635558794747	0.00117558230929022	0.000488314106541132	0.000125870205861749	0.00011448160616615	0.000277825886960717	0.000407372388284203	0.000432269391386531	0.00046170714365325	0.000684535905997357	0.00121191487929211	0.00197187950884127	0.00271833011148397
-0.616071428571429	-0.616071428571429	7.66626782238398e-05	0.00016153758082626	0.000294778725916367	0.000447937061575346	0.000603214163670836	0.000761377742771003	0.000934093587961467	0.00113179209208809	0.00135426447944508	0.00158516676924679	0.00178799408420165	0.00190297707575421	0.00185337189876895	0.0015770525109231	0.00108758961383548	0.000533883108962467	0.000197198619490091	0.00038262551205318	0.00123836502214159	0.00261778326924364	0.00410441845739185	0.00521826916315713	0.00567941117524771	0.00554317486603647	0.00510760355049454	0.00466998231751746	0.00432815220225744	0.00397710250941298	0.00347767541948665	0.00282660135619683	0.00216980743390466	0.00166009021072878	0.00131235855942214	0.00100700287144457	0.000637862550059315	0.000250118695148187	1.88459720883511e-05	7.84114067731965e-05	0.00036744530005691	0.000647529595908443	0.000690808678949715	0.000472624751096638	0.00020247978291172	0.000174114129185371	0.000564701621143534	0.00133092548060608	0.00224583072421146	0.00301518241114579
-0.607142857142857	-0.607142857142857	7.88894227471399e-05	7.47946294479969e-05	0.000193689842092986	0.000353699999733062	0.000476633349702744	0.00053056140726522	0.000539478682680928	0.000572903368234832	0.000721202169575814	0.00105347189255353	0.00156285385869649	0.00212548105667807	0.00251326020619656	0.00248622945186284	0.00194260678486307	0.0010469313776089	0.000234427553613558	4.04807291394791e-05	0.000816738550259961	0.00249745544628178	0.00458185886213659	0.00637236686242722	0.00733131124762262	0.00732692282712581	0.00661660283424626	0.00560980032510684	0.0046075986804203	0.00370357094724105	0.0028695461683638	0.0020927394106895	0.00141984179657478	0.000894064762391253	0.000496474002459572	0.000187534462064919	8.53428761701891e-06	0.000103645391155055	0.000587800715721141	0.00136099528172644	0.00206762418276088	0.00229408130974021	0.00187247958050773	0.00103490991396816	0.000275214384683428	2.48662626304272e-05	0.000399459388000309	0.001188012276577	0.00203812274399822	0.00265473340349936
-0.598214285714286	-0.598214285714286	0.000302940589824781	0.000101803413435184	0.000140756124630967	0.000270178704738946	0.00034519239823837	0.000302198310394149	0.00017091512239584	5.61075188421851e-05	0.00010820290109073	0.000469803221123203	0.00118863924546328	0.00213174623392448	0.00297444860813347	0.00331953952648275	0.00292002825680588	0.00188474647973834	0.000716649907389583	0.000111754822144938	0.00059877202456477	0.00222523258402471	0.00449433544450023	0.00660855284613004	0.00787467949467729	0.00801785253698388	0.00722470614642026	0.00593394063832329	0.00455870744791427	0.00333111775533617	0.00231911098562249	0.00152062345872615	0.000919606723223906	0.000486055464346786	0.000188732170535949	5.89155445509615e-05	0.000236241206286311	0.000889165583356758	0.00201399975834379	0.00328077307654182	0.00412029357178769	0.00406054707967594	0.00307473590251689	0.00164539394616715	0.000465439331832179	2.72415855172636e-06	0.000263289524754507	0.000899584511354381	0.00151245021642579	0.00187381109624867
-0.589285714285714	-0.589285714285714	0.000637295612943096	0.000210299124024463	0.00014796767002825	0.000234395585116868	0.000298904009269743	0.000294774880136516	0.000258341990293859	0.00025185165146441	0.000357803732249534	0.000690801844716102	0.00135017403509465	0.00230274622605182	0.00329060301961176	0.00388722085287967	0.00372823232340919	0.00278940102586803	0.00150576206215372	0.000604440312762497	0.000717484772895678	0.00200914525000701	0.00406164208840999	0.00609712569332074	0.00738920942194521	0.00760086585253719	0.00685940954118248	0.00557684390374013	0.00418522901333306	0.00296521796707388	0.00202402255115866	0.00135623459205846	0.000903024381535954	0.000594521524331361	0.000408045818115966	0.000433282794737115	0.000862639350216097	0.00184136743597053	0.00324794888708943	0.00460403395348357	0.00526817984872774	0.00483653553806279	0.00345382514379028	0.00176070783865604	0.000487847953164449	7.69381826685334e-06	0.00018739217970168	0.000613977484162539	0.000945991102691933	0.00108356585581883
-0.580357142857143	-0.580357142857143	0.000837307353653456	0.000276262467658872	0.000159766893652425	0.000224792480163367	0.000359106143325538	0.000619956742028323	0.00105495140871989	0.00156585511197408	0.00197470364355896	0.00221466394812792	0.00242447190235713	0.00281693215161448	0.00342516388107131	0.00397484489889294	0.00404096210229007	0.00339687259575283	0.00227516565558805	0.00130536399736061	0.0011415391994196	0.00203878872375067	0.00368052004896227	0.00536921120595455	0.00643033190095316	0.00654892037750458	0.00584496618976279	0.00470251482425584	0.0035214657586407	0.00255680299954016	0.00189199989333054	0.00148995059356694	0.00125666915272503	0.00110532598292662	0.00102900979239816	0.00114692348107003	0.00164981911917791	0.00262430476079229	0.00386695610259008	0.00487450201794906	0.00509656555375755	0.00430893629240886	0.00281385324734043	0.00127343143654561	0.000280202718861776	1.61335139875196e-06	0.000174206739293201	0.000411621800850294	0.000521311038490531	0.000555876588287422
-0.571428571428571	-0.571428571428571	0.000731152863609118	0.000207108342381204	0.000114097339634509	0.00017299402813178	0.000427890872804055	0.00113203489719287	0.00234804026085255	0.00370461715281896	0.00459145423799858	0.00463763309223679	0.00403133129787224	0.0033717860361706	0.00316990430595385	0.00343434133438835	0.00370381631380186	0.00349020118787815	0.00274130053500646	0.0019270170249721	0.00168505640719856	0.00232868661792721	0.00360959871579893	0.00489463936817484	0.00558319450823637	0.00544125241567978	0.00464832112169007	0.00359901198609918	0.00265424951277325	0.0020041258444843	0.00166804285910512	0.00156253599042938	0.0015736669157259	0.00162163767944884	0.0017163232543985	0.00196696006421707	0.00249916556558376	0.00330080536982216	0.0041164131139382	0.00452206034531703	0.00418338486929097	0.00312058754148188	0.00175055592932357	0.000633516203106709	0.000104869634765964	8.96123264582895e-05	0.000247938914058881	0.000306479895047233	0.000265434714574559	0.000303092560172232
-0.5625	-0.5625	0.000420515536787381	9.26086864824334e-05	6.02163359195673e-05	6.22462877191516e-05	0.000372482646382676	0.00149888117114546	0.00352166270445138	0.00574516370189796	0.00706698757866961	0.0067974218109842	0.00522183900635722	0.0034020603525458	0.00237390520962439	0.00241504824396929	0.00297277941287549	0.00325347927057909	0.00292451276214127	0.00233853716544842	0.00215101876381783	0.00272016168762914	0.00380780958111659	0.00478218619787602	0.00509085772710105	0.00460317341010977	0.00360467219961015	0.00253634804661148	0.00172757463623679	0.0012913894752416	0.00117468197006974	0.00126044636734745	0.00144717629343509	0.0016938671226019	0.0020333637154564	0.00253489795263996	0.00320834018395493	0.00390668140807665	0.00432933217084259	0.00417685935054987	0.00337373199603885	0.00217974687618045	0.00106579669678896	0.000416510652699873	0.000284680800922532	0.000401425234422467	0.000437235669789159	0.000287458101857615	0.000128047345738675	0.000195273050239427
-0.553571428571429	-0.553571428571429	0.000285804717307833	0.000231991870108385	0.000216592315205449	2.74508377825049e-05	0.000191497780663194	0.00147447211134631	0.00397889867103444	0.0067273686260529	0.00821957178914607	0.00756037146116758	0.00519909511556408	0.00262484374357218	0.00126045715223221	0.00147648076973485	0.00250675177783774	0.00324495579152721	0.00317558918484945	0.00266647977282251	0.00247962845141242	0.00302757807509668	0.00403305272445953	0.00480649096609088	0.00481021822265097	0.00401179916450623	0.00280681522642444	0.00167999834548791	0.000921235702102065	0.000566052488186084	0.000505262242640817	0.000619062340379304	0.000851479972007795	0.00122303589501675	0.00179583767338974	0.00259258597369122	0.00349901117288114	0.00423300687539079	0.00445505006569914	0.00398534335178861	0.00297012714282595	0.00183803407757232	0.00104150593143635	0.000765480695334903	0.000832621180043246	0.000884081960862369	0.000687871248078191	0.000318732814752965	6.18226041254137e-05	0.000129516185021472
-0.544642857142857	-0.544642857142857	0.000739782867445764	0.000952712411333031	0.00085750948549112	0.000316458359600649	8.09538256914835e-05	0.00112352655898124	0.00357634973967848	0.00630413528261672	0.00762146836001604	0.00661743314237916	0.00394705602831109	0.00137375072588704	0.000430301001784278	0.00132360788346999	0.00296243287348993	0.00398943223550354	0.00386954246877506	0.00314200498182052	0.00275481826481681	0.00317898838151355	0.00407296766591253	0.00467400525891203	0.00445606556515268	0.00347217348422079	0.0021921007826156	0.00109866222358504	0.000414808613912707	0.000105077927462951	3.38769429809154e-05	0.000104495506347476	0.000309184439202426	0.000712913082443351	0.00139257794582197	0.00233617257152799	0.00335051856434767	0.0040797740987279	0.00418764049809725	0.00360267249966249	0.00261931920966127	0.00173002483770327	0.00129149048065682	0.00128983863978659	0.0013986995500441	0.00127580488528516	0.000843736860326395	0.000326643082371759	3.28078064964099e-05	8.36839841549801e-05
-0.535714285714286	-0.535714285714286	0.0018848933868945	0.00231172643247377	0.00205597859733178	0.00107409187617549	0.000276925703373431	0.000757320039332163	0.00268093500086552	0.00490767118641348	0.00580720786178251	0.00462756675953348	0.00220732741843382	0.000359148222114753	0.00042741664008784	0.00225608394205999	0.00442185168353815	0.00546124305693141	0.00499124070515729	0.0038147392561287	0.00306252632081845	0.00322666592390726	0.00389660242452862	0.0042760218300596	0.00389122115210534	0.00287493274839266	0.00171511885755821	0.00082808671868832	0.000343209687046399	0.000175038873600885	0.000197086169762356	0.00034083029823775	0.000602987142107608	0.0010231245912808	0.00164439289429167	0.00243254273282756	0.00319479387587502	0.00361395170643067	0.00344593593550238	0.00274589843238969	0.00189607072547831	0.00135394218411153	0.00130826185619352	0.00154551690958089	0.00165214130824103	0.0013711443401514	0.000797250418831377	0.00025767480290051	1.52953376802567e-05	6.8613413759302e-05
-0.526785714285714	-0.526785714285714	0.00334065545466143	0.0039119327573217	0.00348037264218372	0.00210788153713931	0.000783170125624061	0.000619530871663347	0.00180698145875838	0.00332279630082241	0.00376690432539536	0.0026318935696759	0.000848647179086544	5.95517582398659e-05	0.0012258097676718	0.00379507453460112	0.00615268619106195	0.00692805707237518	0.00600290326946227	0.00441128654543112	0.00335017687590076	0.00324599120084139	0.00362861429849179	0.00374631288273083	0.00324332734315241	0.00232925721404725	0.00145266924463012	0.000911052725060287	0.000739358797961385	0.000845686422460652	0.00115155102248737	0.00160431195964069	0.00213412151006764	0.0026602902209355	0.00312597949454756	0.00347574342904857	0.00359041084493346	0.00330554954906271	0.00257186865177321	0.0016158938298984	0.000881799003062267	0.000724798098243871	0.00110736639679959	0.00160129761636725	0.00172769896869691	0.00133748492983979	0.000691442491076655	0.00019001303184533	2.86517739472993e-05	9.23574951799151e-05
-0.517857142857143	-0.517857142857143	0.00440852203503264	0.00503189159452476	0.004471222113638	0.00288956514273217	0.00126716492001078	0.000640624169774185	0.00119813725951346	0.00209230767595906	0.00222055053027624	0.0013004796517408	0.000228424378971566	0.000332161390465411	0.0021604447861481	0.00490948409664869	0.00701660628557335	0.00738822607113962	0.00617971300308477	0.00450452189068805	0.00343749970677464	0.00324170251219496	0.0034139199605499	0.00333045203711579	0.00280183238003802	0.00209284579387375	0.00156033422135244	0.00136284335355631	0.00147758668680486	0.00186958782986261	0.00254740378286605	0.00346113013953669	0.00441977420091414	0.0051589098023724	0.00547911690432614	0.00529735857897136	0.00459905093661227	0.00342945082590137	0.00199370762845666	0.000724882585345582	0.000124852965717224	0.000411953341695771	0.00128312562065716	0.00207187611533813	0.00222601852789872	0.00169961895820434	0.000914169807627232	0.000349948731315159	0.000165461752435712	0.000174956428755403
-0.508928571428571	-0.508928571428571	0.00449470985114455	0.00504784814785161	0.00443592092483199	0.00289352384629055	0.00130448332016044	0.000543771520107066	0.000762214728717614	0.00128939003447477	0.00130028863374866	0.000654994867179565	0.000104144993190183	0.000619090921132797	0.00244353816199646	0.00475763978182579	0.00628786408685236	0.00631449521867208	0.00517519959336127	0.00386454933412085	0.00317013884884926	0.00314579876426716	0.00330439235280058	0.00320251652702682	0.00280567557972962	0.00237216886140828	0.00212131704119631	0.00209071750626014	0.00226877514392653	0.0027451184904733	0.00364435637480197	0.00491614072381183	0.00624422571612859	0.00719272420116793	0.00743642610720778	0.00686418107170373	0.0055428916832685	0.00369700571722835	0.00176507513863885	0.000377057188454266	8.45725836590636e-05	0.000956210879219019	0.00240845984562162	0.00352439886821242	0.00366894988210306	0.00289233827934392	0.00178223483691514	0.000931461288452685	0.000520394809431753	0.000347396626662769
-0.5	-0.5	0.00350719537832544	0.00387991351521759	0.00331462055382859	0.00205813054779497	0.000811876898534356	0.000225207555654216	0.000384076931934188	0.000775658454391926	0.000802578309364068	0.000386505966034648	7.59411067024116e-05	0.000525443510089451	0.00182806019081183	0.00334733187295328	0.00422549344346771	0.0040948835951155	0.00333514691468523	0.00267496545692513	0.00256095772603674	0.00288430380363914	0.00323893564233261	0.00335716699820879	0.00327326318651563	0.00314069988572217	0.00301110777823263	0.0028556017824913	0.00275813249622704	0.00298194304150954	0.00376914600972389	0.00506758869944926	0.00647945919875053	0.00748403469716853	0.00770762180437804	0.00702446121857353	0.00552163381870723	0.00350177504986168	0.0015433192848252	0.000413782054238204	0.000690724582427766	0.00229538097414228	0.00438297215298574	0.00581135479531041	0.00588072724657431	0.00474268692499029	0.00315408523352962	0.00184052613918148	0.00104618033056697	0.0005929354742412
-0.491071428571429	-0.491071428571429	0.00194480790607561	0.00212505127784589	0.00173763156524991	0.000963562322284653	0.000253307928390469	4.28575289523003e-07	0.000223501118236874	0.000559479973883727	0.000606996914695715	0.000313906877145523	3.27791614885058e-05	0.000175815061326248	0.000799050685987092	0.00152723638134223	0.001896915964728	0.00177953393504204	0.00147593174914743	0.00141589530528607	0.00178534879322179	0.00243563043874733	0.00309829062582177	0.00361894685621939	0.00396799060867143	0.00409627108498852	0.00389253917030811	0.003344130833776	0.00270595577388562	0.00242202263377018	0.00280909399616435	0.00379378321932928	0.00495455486849042	0.00580327517521306	0.00602166508388476	0.00549320156731593	0.00425682834142554	0.00257236496343735	0.00103781684812489	0.000474563952085353	0.00145319085769967	0.00376714889312646	0.00637350955426285	0.00798631247813929	0.00790375874183341	0.00639605323457493	0.00436518632524349	0.00263514492356423	0.0014976703878305	0.000801034802656707
-0.482142857142857	-0.482142857142857	0.000607424259078663	0.000732236383089664	0.000673614411010119	0.000481342920852437	0.000332272206281656	0.000381848045343335	0.000608223330240433	0.000807704497844004	0.000770643892450272	0.000481923262501049	0.000146266331760378	2.6903410397483e-06	0.000107136201877381	0.000299678326824489	0.000384450639339503	0.000333518802305028	0.000312658653423245	0.000525231885720765	0.00105322091319118	0.00184137903874822	0.00277998597206004	0.00373754720297984	0.0045051635489124	0.00478753574848062	0.00436436187338395	0.00332824252281011	0.00214109923762777	0.00137721487346141	0.00133881765448637	0.00188544642842754	0.0026125263942236	0.00316359382369978	0.00336407465464307	0.00313059899061793	0.00240665685600643	0.00131920731557725	0.000388542489660576	0.000413910210918611	0.001929072410593	0.00463659505837913	0.0073990135275287	0.00892045316674428	0.00859897649876491	0.00684317919688793	0.00463574785350741	0.00279626168855831	0.00158061996647143	0.000828969622980861
-0.473214285714286	-0.473214285714286	0.000119203184365428	0.000406732671365599	0.000762035305222261	0.00109212744137416	0.00134976260093864	0.00152112599302494	0.00158620918831682	0.00150474478775897	0.00125399360537267	0.000880232150181754	0.000498294168061358	0.00022305557347761	9.26380963602857e-05	5.73700979290206e-05	4.18271689993239e-05	1.63711165047116e-05	2.00143363481717e-05	0.000141093216017949	0.000494185338858242	0.00119008534122179	0.00225543970722481	0.00351247614534455	0.00453938768227586	0.00484014000430608	0.00417681293613654	0.00280526950315192	0.00136288113384874	0.00044747322245073	0.000234726743272238	0.000465844357887101	0.000776361309026633	0.00100162220154786	0.00115961504099506	0.00121444647188987	0.000998022677823625	0.000468876314154729	2.09571681444158e-05	0.000381601919587271	0.00202667564735228	0.00461176588093948	0.00702291471630774	0.00810545582619487	0.00746688114196941	0.0056631097006081	0.00366412870160323	0.002144737233236	0.0012096688492016	0.000643460328573022
-0.464285714285714	-0.464285714285714	0.000579362696658904	0.00115148742415548	0.00182106420853229	0.00241923406759721	0.00279445005876572	0.00286371551846702	0.00263866073151634	0.00220978745861266	0.00170073474741732	0.00122095355688297	0.000839221684799209	0.000582135519348726	0.000445553091712269	0.000402171399972809	0.000399776040618682	0.000367415564209534	0.000257261025542888	0.00011974278097828	0.000147852974974719	0.00060050929969086	0.00159293506568221	0.00289318445565997	0.00393892206057699	0.0041552062938892	0.00337604710626131	0.0020111009567275	0.000767026082434235	0.000129583257312386	5.89337025676473e-05	0.000163883527814542	0.000151969295927751	8.06154531530756e-05	0.000167064998737569	0.000418252967240336	0.000557568318185009	0.000384576818577467	0.000165269031645606	0.000537419825545605	0.00191016127903161	0.00392864100369176	0.00559414671607358	0.00600350903174718	0.00504079960771829	0.00339203106476815	0.0019222973992118	0.0010457839372627	0.000633272763656678	0.000392436701590241
-0.455357142857143	-0.455357142857143	0.0015556223996549	0.00228036446033396	0.0029460590654912	0.00343203788411826	0.00362579556150554	0.00346291606195496	0.00297847481211435	0.00231308340987254	0.00165159656586374	0.00113434112959806	0.000807843734788552	0.000645685977170785	0.00060394339738686	0.000646559061720815	0.00071865126644755	0.000720304602186919	0.00055447225340297	0.000246242678637527	1.91019718094143e-05	0.000196439322859406	0.000937341114573932	0.00201121999837044	0.00285784883859856	0.00296493502162874	0.00228156879491671	0.00128714731031474	0.000608297502103513	0.00050477968652978	0.000702265240723715	0.000732785065708675	0.000436368136088483	0.000104607025323755	0.000120627733007543	0.000498186315959016	0.000848695021024097	0.000840171150683484	0.000643141594624451	0.000826621165264377	0.00174940418851497	0.00307291816883822	0.003947567260419	0.00373841237110355	0.00258353031993946	0.00124145612755208	0.000410371892505594	0.000210421822804294	0.000285967326024128	0.000304956083334014
-0.446428571428571	-0.446428571428571	0.00239598913354475	0.0029059398687938	0.00317734890710286	0.00324593830259173	0.00312640865415732	0.00280137421483164	0.00227943510794534	0.00164800856222621	0.00105405123995213	0.00062297869535973	0.000392468512335507	0.000322302464357614	0.000358762978899029	0.000473150775466487	0.00062979783615658	0.000735859473898083	0.000669262064503234	0.000401805284532253	0.000100297354177922	5.71285365044736e-05	0.000448642635075622	0.00112398527784889	0.0016620401225965	0.00170855895725105	0.00130739279356503	0.000886603803131382	0.000864232291625761	0.00123336095077589	0.00155429448706579	0.00139857621034851	0.000812656891330706	0.000309024552881987	0.000361190268656556	0.000913561900161283	0.00143495658608243	0.00148368852296606	0.00119022588844811	0.00112239446969245	0.00165029682119632	0.00248396032739544	0.0028984091746696	0.00243577564608277	0.00136018335655531	0.000400293319722118	6.58413752367175e-05	0.000250495400073283	0.000485774425298505	0.000499808973703601
-0.4375	-0.4375	0.00263019501354224	0.00255621719333694	0.00225019812866075	0.00190591871079789	0.00163264719130667	0.00141149532090521	0.00116135690491712	0.000844042533806136	0.000508646333790156	0.000242062670619106	8.96756801954712e-05	3.44241661616969e-05	4.72342532185122e-05	0.000133670103103146	0.000306862912452177	0.000515758567114339	0.000633371334374063	0.000557390468219977	0.000336024352096483	0.000166639695101715	0.00022678675661556	0.000490763682547263	0.000740444762792106	0.000795914046812403	0.000736340678572225	0.000844923716144232	0.00128450872404889	0.00183372934635895	0.00201561204922283	0.00156441768462677	0.000775815643864582	0.000328166427088824	0.00067509163058044	0.00158848364017282	0.0023408561595346	0.00238926283771395	0.0018896952733313	0.00151486119868396	0.0017560733042868	0.00242752119984611	0.0028777948225652	0.00266681412456109	0.0019865455895946	0.00140459292214987	0.00125035290031413	0.0013268103764427	0.00123285890008203	0.000889268217338628
-0.428571428571429	-0.428571428571429	0.0022002233866766	0.00147804085210142	0.000837139909897379	0.000478786964874476	0.000452957277433344	0.000647390632521002	0.000864593800404496	0.000948819445336758	0.000868656436260716	0.000692781064372214	0.000498694401723217	0.000316383543622517	0.000156698216424332	6.60966664045357e-05	0.00011504535286583	0.000313732516863214	0.000555370946563074	0.000677921684299338	0.000604084459305547	0.000414543107098315	0.000266653620349466	0.000242889268072853	0.000302822508688614	0.000395647124180981	0.000584514615296022	0.000990367237676191	0.00157248224008399	0.00200878758059905	0.00190645584907932	0.00122539495238357	0.000484276538215854	0.000434320550649211	0.00140050617026566	0.00289906492130134	0.00396422159757984	0.00395378841088126	0.00310083851728691	0.00228377376837311	0.00223474223278494	0.00294554366270719	0.00380316682590274	0.00423650148747286	0.00417599031943582	0.00390773876224079	0.00359889066684231	0.00309972136291125	0.00224646435010459	0.0012644268134766
-0.419642857142857	-0.419642857142857	0.00140590871725024	0.000420940036824494	6.86057042356887e-05	0.000303718667329539	0.000925291727469522	0.00166553227191859	0.00226002548270698	0.00253198697362967	0.00245538028435769	0.00213288640321781	0.00169700981404412	0.00122840261589508	0.00076698511857039	0.000379300126774547	0.000174104799253303	0.000221203088318249	0.000457177820830164	0.000699176918091883	0.000777938767982599	0.000664996518984653	0.000469104849499198	0.00032073820933308	0.00028305691505909	0.000375703851813746	0.000635429368557645	0.00107724128727535	0.00156473571065534	0.00178423085216001	0.00147833653263713	0.000798662186327888	0.000393036183695276	0.000990758887547262	0.00273956104483349	0.00490071264653473	0.00628872490289969	0.00617162137651144	0.00486498726589443	0.0034795799057578	0.00304411372870861	0.00378225637098039	0.0051249856385195	0.00630902750333283	0.00691068225275088	0.00687507614376428	0.00622282631589929	0.00492891947025198	0.00315103066243647	0.001458668109
-0.410714285714286	-0.410714285714286	0.000656667637191733	8.43393832554047e-05	0.000686684458129281	0.00195071341948651	0.00332266204874562	0.00441259223117078	0.00500946634767793	0.00505056851757868	0.00461209313799264	0.00387469859068337	0.00303084252782612	0.00219679116719347	0.00141579789222858	0.000740320757843876	0.000281163778969021	0.000144135121525429	0.000312608287791907	0.000614075677625797	0.000828191648001878	0.000840145594472155	0.000694502599023629	0.000517290307651852	0.000412112162422356	0.000434363325922704	0.00061797257305354	0.000951998955653551	0.00129991365538944	0.00140656297872379	0.00111285160110906	0.000649412886435664	0.000670763162838541	0.00183062990210391	0.00415019809555773	0.00675592060711412	0.00835162939651464	0.00814583190766595	0.00647925622285626	0.00459862684879738	0.00375777958138529	0.00440030230259157	0.00604060485964706	0.00778320301513018	0.00890435044200102	0.00904509269993053	0.00809558410674473	0.00614621091912581	0.00363844649978288	0.00142776382097309
-0.401785714285714	-0.401785714285714	0.00023268331078746	0.000650692906467301	0.00248444846212319	0.00471338640087697	0.00651002405062419	0.00749798463848967	0.00765066163420975	0.0071078011754642	0.00608404769546178	0.0048347267280936	0.00359107820636335	0.00248214206218922	0.00153267716951851	0.000753270547707478	0.000218688167779871	3.01749485503915e-05	0.000192288734630601	0.000546159471181095	0.000850422737220444	0.00094165802256261	0.000821990016481821	0.000607585408326259	0.000420395777164257	0.000338670231633995	0.000411683414774017	0.000649097923533278	0.000956049124823625	0.00112716903315535	0.00101853751427818	0.000808385193368015	0.00105059324702356	0.00231797926458314	0.00463060420900426	0.00718698276249535	0.00876314342822198	0.00856731062565329	0.00686815657133001	0.00484802951531804	0.0037884056430943	0.00425570412040237	0.00589033169384635	0.00781537447968835	0.00918844509269419	0.00947663944044635	0.00846849298272432	0.00629536913695024	0.00354438520179749	0.00121395721263367
-0.392857142857143	-0.392857142857143	0.000207748348898297	0.00173360381754574	0.00445775054394316	0.00705709429167896	0.00867642031158527	0.0091228803794365	0.00861204053646265	0.00746036547577549	0.00596110109766828	0.00438780043156526	0.00297444490769314	0.00184776988698137	0.00100920290338506	0.000416437796268908	7.85502541147978e-05	4.62696151821322e-05	0.000302654308468983	0.000688683834448367	0.000970424694882611	0.000996105870311823	0.000788276141449339	0.000489245482341899	0.000237574648658213	0.000108228295802257	0.000140997542359815	0.000359370609671589	0.000714037567573266	0.00103653157053708	0.00114449394845753	0.00107638435125802	0.00121085916777113	0.00204118047352888	0.00369919141892551	0.00565250635602926	0.00694248178155768	0.00686300379534458	0.00553326492028294	0.00386005590970149	0.00291115292763391	0.00322548336878673	0.00458237104652348	0.00628595778744699	0.00759989056956455	0.0079935478453054	0.00720463968457254	0.00531964326366292	0.00289840573393716	0.000901103900198981
-0.383928571428571	-0.383928571428571	0.000529841919769253	0.00272927334058624	0.00553085503970944	0.0076816976057249	0.00859032567893544	0.00834847916025085	0.00734737738405523	0.00594062726884774	0.00437406038442338	0.00286551067261254	0.00162690176188156	0.000787074448451494	0.000336423761787368	0.000181502578635103	0.000245490711487293	0.000490204295337065	0.000842769284393742	0.00114296501058156	0.00121189002600548	0.000991449851661221	0.0006020531869658	0.000244537564219044	4.54755550260946e-05	6.08305780540785e-06	8.64415550777644e-05	0.000292296513551541	0.000637538728293385	0.00103407452638469	0.00128977011192492	0.00128897239478825	0.00118507915056754	0.00134785372325408	0.00203165789758529	0.00305664750514574	0.00385276322110101	0.00389307320297686	0.00314762819508096	0.00214104873366592	0.00156372505597091	0.00179312728954772	0.00271619106156818	0.00390637263626739	0.00489417064178817	0.00530227178317131	0.00488580526489327	0.00364257952245237	0.00197271472003444	0.000638062655315223
-0.375	-0.375	0.00113026795571169	0.00325462544800156	0.00527892707675353	0.00637818395022126	0.00640511076932693	0.00570161247108141	0.00466917346413816	0.00352088404125727	0.00234070294660279	0.00125065003250461	0.000447997729186824	8.74585764583744e-05	0.000167667037601339	0.000547115503327248	0.00104694651425023	0.00151535895697342	0.00181464797860244	0.00181417829051484	0.0014626170411353	0.000880585395572475	0.000337557163633232	7.67552576355519e-05	0.000132265142338315	0.000326402873555584	0.000463557691981695	0.00052332232269198	0.000646043725375358	0.000928492383104029	0.00126511071446799	0.00142887477217787	0.00131633655092387	0.0010823974437509	0.000996984314916762	0.00116258893805295	0.00139693796861513	0.00141539683463116	0.00112548644102604	0.000728738903704946	0.000538750679790447	0.000720450443848322	0.00120416874292058	0.0018004583556791	0.00232999395198248	0.00263506866113002	0.00255578877382006	0.00202366925189533	0.00123402086934092	0.00065709893631146
-0.366071428571429	-0.366071428571429	0.00193919397207182	0.00332845809176394	0.00411183046450049	0.00405415097853705	0.00343049937922013	0.00268388130542983	0.00205583646435042	0.0015078587843041	0.000929143907744119	0.000364768666867593	3.26999821647604e-05	0.000143634147319026	0.000720605964911213	0.00157292843986195	0.00240432559010032	0.0029352564146199	0.00297453892374361	0.0024719492538136	0.00157880075521801	0.000651560849164976	0.000106380796470898	0.000158414235773935	0.000644750399370171	0.00112468993347887	0.0012227766363244	0.00093280183466101	0.000603236470239658	0.000609504442782853	0.00101672681073285	0.0015426896779211	0.00183231547100921	0.00175770392065235	0.00146393501292751	0.00116520204462494	0.000941288157473644	0.000737262810431614	0.00051370954902982	0.000337212464418874	0.000307500559493379	0.00043314209193696	0.000621037232587519	0.000784331713067812	0.000918720611991633	0.00105142417668281	0.00115299546851772	0.00116186269179464	0.00110971345897184	0.00116288058348699
-0.357142857142857	-0.357142857142857	0.00280785098863708	0.00320371755744264	0.0028461090322494	0.0019870592151969	0.00113135423556604	0.000656332934587061	0.000571321774598307	0.0006038412285321	0.000506507119591595	0.000300446697872764	0.000256870410414656	0.000661940520364611	0.00157660455855201	0.0027653921469357	0.00380704661273457	0.00428560519210679	0.00396639580854533	0.00291489346047645	0.00152330076592533	0.000386191177284775	1.21976631902105e-05	0.000501603842538662	0.0014313730208327	0.00210252010721019	0.0020256785460541	0.00128287475141017	0.000460252340274186	0.000192770374954338	0.000695610652988388	0.00165959712605483	0.00255204871790492	0.0030153699789177	0.00302359382225024	0.00274071096252686	0.00230752935793211	0.00178424831217169	0.0012415759959353	0.000818458788621803	0.000639725973660868	0.000691270484453047	0.000819416067838128	0.000873987892146349	0.000841961512413306	0.000834424679259518	0.000964129779855377	0.00125888532110961	0.00167293308773166	0.00211904098561765
-0.348214285714286	-0.348214285714286	0.00345581533175944	0.00305780089575785	0.00207052510979586	0.000947053571474956	0.000186307135208572	2.05093640489189e-05	0.000292580183757656	0.000618203643841818	0.0007043838598997	0.000578078765541068	0.000558713385731669	0.00100884414813299	0.00205014798956423	0.00343279809136059	0.00462777849224215	0.0050821389209561	0.00450946237082287	0.00307940417777182	0.00139695415215168	0.000234093872226731	0.000109973777757088	0.000955961584080905	0.00211876747695772	0.00276364466773396	0.00243630066632465	0.00137635102866972	0.000332293417437842	1.71819027574505e-05	0.000635672344047789	0.00183585544686334	0.00305843810901356	0.00392926345507626	0.00437041066986073	0.00443117219514655	0.00411059474665903	0.0033879138059961	0.00239014169079714	0.00144635797649983	0.000906057527170259	0.000878338760937236	0.00115688355770824	0.00141274394380484	0.00147099059271144	0.00142305113126099	0.00150615837618916	0.00188721234036196	0.00252092086161943	0.00314433685739396
-0.339285714285714	-0.339285714285714	0.0035587789734661	0.00283795663388233	0.00181497249058921	0.000847240198130364	0.000284490596178446	0.00026046760948592	0.000604134948044895	0.000954495891461447	0.0010175608716289	0.000790814275187104	0.000590038228114252	0.000843251491322183	0.00177602710165012	0.00319336554115041	0.00451444242962892	0.00506816954704652	0.0044939792690206	0.00300609107635749	0.00133095174915778	0.00031113416746967	0.00039417915917216	0.0013416025303651	0.00238487223843645	0.00275296254116979	0.00220599106853941	0.00117717158815273	0.000416897820875954	0.000431824012180151	0.0011743169951848	0.00220449692282659	0.00312061706317974	0.00383191978808384	0.00444306477725129	0.00493283925750953	0.00502004457062166	0.00439905459252717	0.00311613103369784	0.00167921860772853	0.000742344877042738	0.000628502935659593	0.00111974955135254	0.00169033171139298	0.00195358379419325	0.00193108868140522	0.00195240278383469	0.0023196197208674	0.00302224233472639	0.00369595345159046
-0.330357142857143	-0.330357142857143	0.00296117141145907	0.00238183177548716	0.00171677447777242	0.00107488697337907	0.000661367146273068	0.000632084541642622	0.000935174985915	0.00129133337239429	0.00136918387265699	0.0010496682378413	0.00057376638069265	0.000425130159839558	0.000989417772625785	0.00221974222977142	0.003571654773615	0.00430247854850476	0.00396239291199318	0.00273383726645668	0.00134863797515	0.000604897727433134	0.000815897235776435	0.00160506358147776	0.00221968310094941	0.00213218954518845	0.00145179541651649	0.000806680057070301	0.000794410547353057	0.00147479010577206	0.00235171633481604	0.00285601792810627	0.00287786528748254	0.00284093227395205	0.00323740550042107	0.00406578111332438	0.0047281514423163	0.00452062263239686	0.00328235956034992	0.00160278971414248	0.00038766754807911	0.00016904063703095	0.000758111200684148	0.00150253074600482	0.00186841929229514	0.00182838096128466	0.00177170859595998	0.00208445741508259	0.00277873673560605	0.00344660624129487
-0.321428571428571	-0.321428571428571	0.00185489236179872	0.00166689459660503	0.00145106999348862	0.00110692455682693	0.000799773801799512	0.000801486090782677	0.00120838925054658	0.00178232889268365	0.00207730138771968	0.0017835551076096	0.00102217861127661	0.000327524130553164	0.000283121787056493	0.0010640340272776	0.00224985950018858	0.00309187147436314	0.0030618083549889	0.00225926524814231	0.00133492070998309	0.000965935325567782	0.00130245792669274	0.00185749757701182	0.00195679159829537	0.00137674832526191	0.0006025200715275	0.0004399426552562	0.00128588556355613	0.00270206961827794	0.00371249831670103	0.00361344933663087	0.00259955136744538	0.0016308076822774	0.00162125230788967	0.00264404005132622	0.00385271435057002	0.00419142220663238	0.00327154016851448	0.00166121293363092	0.000375602885436608	5.63268017994656e-05	0.000551414590666498	0.00119026388506538	0.00142373183652304	0.00124211611074547	0.00106553495928304	0.0012898023683023	0.00191432149052274	0.00253303383747699
-0.3125	-0.3125	0.00074953551610485	0.000930657625386399	0.00102091200260292	0.000872810580348777	0.000713023146097726	0.000922124001959218	0.0016631315713672	0.00265683945541132	0.00330831542123162	0.00312392768543144	0.0021139400910111	0.000851056993124348	9.75605863733471e-05	0.000257058844981438	0.00107721754987308	0.00186050730900092	0.00203396790068548	0.00161171293698033	0.00114632760403516	0.001193822366247	0.00176113270939298	0.00225738911229951	0.0020400627588195	0.00108782785830985	0.000158798374184744	0.000211017715646519	0.00153713926212825	0.00338526015391392	0.00446855305452052	0.00399260205485129	0.00233630741929869	0.000779856810938732	0.000484163744593153	0.00157721755052023	0.00310753644289597	0.00386757907329457	0.00335322114153774	0.00205985379034689	0.000944431300979528	0.000603706625741496	0.000888897720862015	0.00120398026955691	0.00111443395383895	0.000693311254305945	0.000361524513682895	0.000455508828838865	0.000934787772707997	0.00143887063208402
-0.303571428571429	-0.303571428571429	0.00020510181764905	0.000536143601041487	0.000694413239612787	0.000647316437078721	0.000700368170860692	0.00123664379790394	0.00236304485784761	0.00372195224810069	0.00463676565565912	0.0045340774199185	0.00336506734711248	0.00170347202649363	0.000400130886144862	1.08367565929479e-05	0.00042742973438584	0.0010222341088999	0.00120917172761243	0.000952147540281552	0.000761625654079903	0.00115782597740972	0.00208382518188922	0.00284687888904579	0.00271028425264695	0.00163194357684956	0.000441718263722463	0.000211058217152672	0.00131411436150652	0.00301870196704551	0.00402366054191343	0.00352372527793832	0.00189071477055235	0.000376278445011663	9.35526357981857e-05	0.00115389523448894	0.00266861253227319	0.0035473285485828	0.00335514806772795	0.00251589764228764	0.00178952775778431	0.00158036227159993	0.00169199598236805	0.00165387313060476	0.00122174502366418	0.000575798982473558	0.000102144221190536	3.50677311390457e-05	0.000296431811553031	0.000616862091089353
-0.294642857142857	-0.294642857142857	0.000493379410875497	0.000698866575874819	0.00071470588809056	0.000689757623968706	0.000935054933468881	0.00170149597278448	0.00296428836328768	0.00434066440428899	0.00522410903476559	0.00511035492018685	0.00394445527247895	0.00223670840911515	0.000795915503555477	0.000205752684769847	0.00042491770435262	0.000864027677961262	0.000925162983889437	0.000561387489350581	0.000335549705007986	0.000873464297719231	0.00218307404502716	0.00349724333228111	0.00385822719949439	0.00296193155206019	0.00148499278253407	0.000550627738129858	0.000778959204629972	0.00177139572078695	0.00249635357983981	0.00222139764112598	0.00114635068879716	0.000187940119121876	0.000153697744243296	0.0010735260916646	0.00225709071885123	0.00294808799036481	0.00293220395553453	0.00257813807501973	0.00236983161130174	0.00243625194667908	0.00250494134297009	0.00224452929264932	0.00160741342802466	0.000854301067278283	0.000300014062163592	7.09176041422779e-05	8.52447586190748e-05	0.0002033785461996
-0.285714285714286	-0.285714285714286	0.00143081911871553	0.00131724295005082	0.0010812054851091	0.00100722517528234	0.00130542599416684	0.00201470384619837	0.00299452197134298	0.00395223588799579	0.00450424991486203	0.00432405199779089	0.00336687863390763	0.00201167755241142	0.000917498572984732	0.0005906346949953	0.000971364439008779	0.00144423640479754	0.00136307063170796	0.000683482395649148	0.000102663050198316	0.000489159200140376	0.00205223321034324	0.0040127623826197	0.00513690167414368	0.00470845960837964	0.00308867090014394	0.00137356647425637	0.000479779687506055	0.000487307141026736	0.000779030189576434	0.000749499932797053	0.000364466089447359	8.11560455289713e-05	0.000303798718923273	0.000968023277320501	0.00164318631294117	0.00198322238271375	0.00203347335097341	0.00210515921291565	0.00239612236390082	0.00276946731832264	0.00289535786790167	0.00257522804356465	0.00191148342711251	0.00118640997440133	0.000620032111825738	0.000261255837002609	7.53106896097826e-05	6.69508427657708e-05
-0.276785714285714	-0.276785714285714	0.00250749765162868	0.0020501016037049	0.00158341915436062	0.00142051850563671	0.00160202843024539	0.00196868248407481	0.00234792957294407	0.00263818403664605	0.00274477088536968	0.00253110598095004	0.00193752106575391	0.00117719410152443	0.000729009787872606	0.000988442437275058	0.00182915869323389	0.00254943378765657	0.00240384323496666	0.00133459693170659	0.00020430379172426	0.000193011460577961	0.00179395958366833	0.00428708657696849	0.00620337774286914	0.00641595203321118	0.00493185434631322	0.00274953234552379	0.000998101061382626	0.00016255790681609	3.79633773902821e-07	4.17077184016057e-05	7.53710221794099e-05	0.00018670503647936	0.000460261720389696	0.000777931020936265	0.000943963477281729	0.000946792483336531	0.00101476440523324	0.0013795416783633	0.00200408738018304	0.00257287847561704	0.0027547241772323	0.0024665087643581	0.00188986190942191	0.00126947066988584	0.000733835250756185	0.000308884708060863	4.92409661528523e-05	7.99618336132566e-05
-0.267857142857143	-0.267857142857143	0.00321337019448914	0.00256355687312252	0.00200977604575119	0.00179528188889744	0.00179327267885685	0.00172889156461447	0.00148476489097872	0.00117415480821231	0.000942546270357648	0.000770730317300273	0.000547621892553068	0.000341883965722927	0.000504362274528398	0.00135850102029637	0.0027145840653208	0.00376306782001568	0.00363489730259185	0.00223825318950754	0.000574299327468083	9.88872843197017e-05	0.00156938611693449	0.0043608560136253	0.0068773561041168	0.00772313616276594	0.00664363945736674	0.00450810095247792	0.00249175714719178	0.00125523832938052	0.000755269976212823	0.000629974399707944	0.000625366416455233	0.0006756270447833	0.000732082262718029	0.000678718054491144	0.000464260327805468	0.000247070946071558	0.000311127795527565	0.000794719725320794	0.0015177155094234	0.00210327715220093	0.00227501487251627	0.00203437654894768	0.00157343262662319	0.00106659992499796	0.000583652153359162	0.000184674929642606	2.50352319696647e-05	0.000286538698384575
-0.258928571428571	-0.258928571428571	0.00331905076198983	0.00273123862755758	0.00230715732124881	0.00217218833981277	0.00208428289321863	0.00174198891578179	0.00111944325486021	0.000486724441751206	0.000114456183762071	1.00599524950666e-05	1.73394489491363e-06	7.82759819351595e-05	0.000547706655206005	0.00172197424075392	0.0033814078599738	0.00463940098118036	0.00453803378572219	0.00295773205891423	0.000974118286670491	0.000187849500107294	0.00149393992413811	0.00433848756488912	0.0071229757978409	0.00840001814084467	0.00783178714867466	0.00617652186558314	0.00448803356009044	0.00334021046520742	0.00268209717452656	0.00222303426313011	0.00180944770800326	0.00145125862612504	0.00113895566378578	0.000783574753285084	0.000362687652621293	4.27558610828658e-05	6.76290824800019e-05	0.000504691595835522	0.00113335388786678	0.00160898391850067	0.00172920343542876	0.0015329481271309	0.001173548156381	0.000758970769040216	0.000350530465925476	7.9445428580829e-05	0.000173190951625736	0.000785773771560067
-0.25	-0.25	0.00292345490753419	0.00263536472248356	0.00254959152110728	0.00267383685309106	0.00270476534936801	0.00235671961237486	0.00166973281204596	0.00097907743680005	0.000582116238126735	0.000472774084071625	0.000452806653538559	0.00049944739079784	0.000928549126060757	0.0020627743238519	0.00368217723835048	0.00489511576876482	0.0047499578470009	0.00314392132389827	0.00115423758209611	0.000346819731696548	0.00156819032705394	0.00426661901467492	0.00694360499226057	0.00831366959849534	0.00814532998216681	0.0071360836082683	0.00610932429361573	0.00536547569350858	0.00470269692252171	0.00388193021461893	0.00294699118091228	0.00211700627634774	0.0014973016014529	0.000998700907715255	0.000528018732197933	0.000167261018375963	0.00010175027582606	0.000388659601501727	0.000849888419653032	0.00121032808479559	0.00131246509989255	0.00117765362672983	0.000899226129759446	0.000551260215440784	0.000234079338812413	0.000154104842600799	0.000554036101103784	0.00148734586119713
-0.241071428571429	-0.241071428571429	0.0022823954966925	0.00240904008021793	0.00277940519047644	0.00330559756330099	0.00364409264987444	0.00350940075874102	0.00294791602857619	0.00229095876964994	0.00183379456006341	0.00158862704568333	0.00139188625927332	0.00124358264392824	0.00144859217133461	0.00230206811418607	0.00359200092165422	0.00450862655600643	0.00422844282495082	0.00272802010714478	0.00102203631227252	0.000472518421528207	0.00170535476996103	0.00410313750614521	0.00633802290145209	0.00743791302872655	0.00741104237369628	0.00694229399023504	0.00658986764194128	0.00631647118443112	0.0057309328184485	0.00465175908661086	0.00334800457886305	0.00225845097431253	0.00157214188239515	0.00113679049057221	0.00073236881645281	0.000347512820359224	0.000157203098385205	0.000280759702723268	0.000625435488488505	0.000967962015684657	0.00113686680547553	0.00108962448347743	0.00086433090671193	0.000543519291116231	0.000294415479068899	0.000374862108768643	0.000986027371825066	0.00205182708431452
-0.232142857142857	-0.232142857142857	0.00160155914796752	0.00209603592704735	0.0029035574524698	0.00386512937144138	0.00458945347700307	0.00474712149721235	0.00433470256201005	0.00365259417394613	0.00302238819481776	0.00254214580743555	0.00213705152174992	0.00182308946127966	0.00182865394250834	0.00235356975019311	0.00318878249379943	0.00367938257837645	0.00322753564112389	0.00193134566544907	0.000690550479765046	0.000550503867766053	0.0018204101363574	0.00379390026092532	0.0053587685922896	0.0059212494056322	0.00577238261694502	0.00560360080962745	0.00572957301378524	0.00581691783608147	0.00533218400253261	0.00416936982054545	0.002788448707252	0.00176987828496687	0.00129951709613742	0.00110516362245624	0.000836086240074091	0.000433420519829299	0.000129411498254578	0.000154602397770609	0.000502227995737512	0.000955218409999461	0.00127200881828304	0.00132165608376134	0.0011055737543467	0.000746254918376298	0.000481004624501707	0.000586922330353373	0.00119639928218747	0.00213120290476858
-0.223214285714286	-0.223214285714286	0.00096964470337	0.00166128274219912	0.00275710163531335	0.004057371451708	0.00512185573336556	0.00554795900369581	0.00524840760260496	0.0044831119340472	0.00362661589365473	0.00290657871579274	0.0023603275661018	0.00199885451427291	0.00192188245230675	0.00219180203351973	0.00260324975475242	0.00269295606699934	0.0021211502654925	0.00110055052850895	0.00037488939074395	0.000637501040713048	0.0018846273341339	0.00335533162385425	0.00417622885308119	0.00411358910719016	0.00369874047551682	0.0036155884846729	0.0039867731658231	0.00428114857469256	0.00390386728115819	0.00283034204652943	0.00163774518592518	0.000943476867666894	0.000855987475240224	0.000971226019512665	0.000847733268543003	0.000436273163406351	6.68936585750575e-05	8.76923879341587e-05	0.00055202707398775	0.00120946075053529	0.00172006988598321	0.00186221491259553	0.00161565445726543	0.00114995748128991	0.000756963025448089	0.000712633143968393	0.00109457819840632	0.00169027374770965
-0.214285714285714	-0.214285714285714	0.000443917458780168	0.00111717900057319	0.00226947794420505	0.00371280696049849	0.00499700487286744	0.0056572346001541	0.00550508587614829	0.00472873596278571	0.00372797585920971	0.00284458414851629	0.00222319799478387	0.00187211435197295	0.00177234817629181	0.0018659686964536	0.00196449885036113	0.00178607745534168	0.00120630038787655	0.000497625291741855	0.000224274026837575	0.000767051260996713	0.00189568014158326	0.00286619337025994	0.00304029949015572	0.00246158979330505	0.00180348485753094	0.00170966737418019	0.00217277556685803	0.00257181168492931	0.00231895711604254	0.00145010790528812	0.000573212730083107	0.00026189050232129	0.000528529320230406	0.000881275858840726	0.000850323444682315	0.000430740926705391	4.31490794994263e-05	0.000121863946236807	0.000752094873796395	0.00164060608859683	0.00235692230952769	0.00260015503059718	0.00232777526222852	0.00173762057912626	0.00115185437858139	0.000843551818574354	0.00087691038859385	0.00107667574193116
-0.205357142857143	-0.205357142857143	0.000145531183236177	0.000608774283071665	0.00156547296881818	0.00291788739744495	0.00428661052062844	0.00518842712608081	0.00531828322510341	0.00472595588593661	0.00375233880214522	0.00279187501885128	0.00208492953927175	0.00167849029787692	0.00150692058079238	0.00145476283790794	0.00136374723469041	0.00108077070962343	0.000603236904396629	0.000189127029022223	0.000227185950761492	0.000879174382584605	0.00181628793494891	0.0023858287319285	0.00214970158082376	0.00130855896156178	0.000559898042135289	0.000473378297077981	0.000972728818425717	0.00143770686622015	0.00132615659994071	0.000693937822805329	0.000105772563917425	5.61495191091303e-05	0.000497941453156418	0.000929156199292737	0.00090836371151789	0.000472542936371337	8.4475806651267e-05	0.000215914768839951	0.00097185910515604	0.00204315569686042	0.0029471353412536	0.00332164049407451	0.00308656156399713	0.00243280785657299	0.00168711440159506	0.00112741184903734	0.000844193964148764	0.000739767767593702
-0.196428571428571	-0.196428571428571	0.00022562967660958	0.000345097097125122	0.000897378356732385	0.00195544889066853	0.0032964511929017	0.00446486968779795	0.00501982645678624	0.00479825443215306	0.00399151541329748	0.00298624629489639	0.00211835517564515	0.00153274753357127	0.00120297473616017	0.00101818597083725	0.000847544574297257	0.000594461356142405	0.00027864804183769	8.51381950350492e-05	0.0002591243351563	0.000856254076033444	0.00157373605168074	0.00190240759306957	0.00154779395216992	0.000741951742193767	9.75781815986216e-05	8.32282336446479e-05	0.000604341614503936	0.00110742670457936	0.00111552920893446	0.000669513187028538	0.000248493209091108	0.000271779858311233	0.000692120432747921	0.00106889971586646	0.00101675584916807	0.000578592950280754	0.000190810325215992	0.000315377607528462	0.00108443359523146	0.00222505074057244	0.00325917564963424	0.00378728868322858	0.0036739780862347	0.00306598716815346	0.00226992180136358	0.00157141691344463	0.00110317832325671	0.000842839259743963
-0.1875	-0.1875	0.00071594871518865	0.000427316117693789	0.000467579200173428	0.00112019409595341	0.00235955113928834	0.00377640774643039	0.00478242488516041	0.00496968843698582	0.00434657757649319	0.00327451166116847	0.00219301735047468	0.00137608265461217	0.000874754605980548	0.000603106879095824	0.000439567332483685	0.00028913756957295	0.000132893164337637	6.03767102237671e-05	0.000215602760153077	0.000639180661153968	0.00113999089417367	0.00137641267897392	0.00114281597267315	0.000604499494811098	0.000209025582480661	0.000302597119496143	0.000804206349786036	0.00127133628078767	0.00131236358010057	0.00094678113326899	0.000562522698953005	0.000524586973318773	0.000829243233414091	0.00113200078762397	0.00109745880037173	0.000723989476705275	0.000356926072545436	0.000411559626119336	0.00106157761351862	0.00212523873940046	0.00318904634030273	0.00384701553513317	0.00390098620032694	0.00342583512939134	0.00268613188916765	0.00196830228161435	0.00144028340915158	0.0011272025671479
-0.178571428571429	-0.178571428571429	0.00142021824850638	0.000740690552184472	0.000301181839407319	0.000564420277238743	0.0016705120864643	0.00324017950177587	0.00455256365412406	0.00500097760772649	0.00446548485606953	0.00331465131020336	0.00208528732067715	0.00114427716754202	0.000578074721074645	0.000296859471336094	0.000176168501956792	0.000120226898245774	7.46536375963487e-05	4.60724505530925e-05	0.000104026832573	0.000309570614948647	0.000610240189967582	0.000832329176211171	0.00082852106826109	0.000650426749264229	0.000541075663863503	0.000709997386168728	0.00110209919761208	0.00141338544566536	0.00136626747713458	0.000980898870500164	0.000568931870830631	0.000450986461212499	0.000671469863606903	0.00097708290528377	0.00106298866800847	0.00084934532862895	0.000552138285477565	0.000514599608238777	0.000955109970118046	0.00181605813435378	0.00279387450564138	0.00350871084353119	0.00370561408811406	0.0033743074473194	0.00272317155454086	0.00203273441430259	0.00149666386103224	0.00116202633288918
-0.169642857142857	-0.169642857142857	0.00198495375105004	0.00102635020410568	0.000273561167316803	0.000276023240322701	0.0012529173637386	0.00282195216262877	0.004181224500783	0.0046433214932662	0.00408047922747537	0.00292153211085554	0.00175828660751716	0.000943390284319386	0.000491336840332064	0.000255623038494108	0.000125475078434362	6.53590847973882e-05	4.94690308668413e-05	3.66831365843987e-05	1.95190444375031e-05	5.12160508111108e-05	0.000185228115612547	0.000395755783074854	0.000591388850585058	0.000718042312486907	0.000821709101714542	0.000978110145471323	0.00116259387918874	0.001225209943189	0.00102890385952107	0.000617846441904171	0.000229444460408914	0.000115633816687619	0.000333821890788902	0.000700023025065018	0.000942502868163751	0.000918427582885685	0.000720251466615596	0.000605997418942693	0.000819073276390598	0.0014203451725413	0.00223109540701205	0.00291982107431564	0.00318727790565576	0.00293887673021021	0.00232813421768518	0.00163888346335377	0.00109792514736006	0.000764734467157122
-0.160714285714286	-0.160714285714286	0.00212180058666046	0.0010782898969807	0.000248233843992428	0.000163371755476184	0.00103018621800046	0.00244114731143989	0.00359035232427632	0.00385295479299397	0.00322064027795686	0.00221746119259149	0.0014145803532276	0.00101291601456893	0.000834936523306666	0.000634315606476346	0.000357997220204211	0.000126676753119178	3.63413706481341e-05	4.34741551130224e-05	4.48645118634989e-05	2.02242517053746e-05	5.54449300647772e-05	0.000230738117153567	0.00051761973655969	0.000799653039847102	0.00097574268072634	0.00102122411767632	0.000956669019677429	0.000793880145819791	0.000541907984699304	0.00026025212522659	7.29695443819778e-05	9.80993337199851e-05	0.000347939265718948	0.000697018077890853	0.000955130887497344	0.000993140546193254	0.000833980837703868	0.000651704062896195	0.000674953168858396	0.00103909362602089	0.0016692883084248	0.00228445656249029	0.00255193483373756	0.00230630491571866	0.00166796014574155	0.000954769819780172	0.000450080447365231	0.000220585576945296
-0.151785714285714	-0.151785714285714	0.00180339753601421	0.000890373490212541	0.000185353305389289	0.000143833519997069	0.000909667001566476	0.00205298510013427	0.00283730561281841	0.00280810290419886	0.00215161063282345	0.00148297541878916	0.00127582380456874	0.00147856216684777	0.00165054892792195	0.00143189311164123	0.000867320704472164	0.000305045077088202	3.60907772158145e-05	6.05255534485309e-05	0.000176533033234139	0.000236602906628298	0.000279711669605555	0.000429797712220396	0.000710849572339886	0.000989326216504763	0.00109037942884082	0.000953514136477368	0.000678634190061833	0.000441914500464375	0.000375409270892807	0.000504931687403403	0.000765696030620785	0.00105643570272953	0.00128761849165838	0.00140280650282694	0.00137592701288832	0.00120512571271851	0.000926940934026889	0.000646043470020254	0.000531309964689595	0.000728782179594271	0.00122188541193312	0.00176443179047266	0.00199853963220854	0.00171291768421329	0.00103284790087856	0.000349867275643484	2.13711799286629e-05	9.64757402544416e-05
-0.142857142857143	-0.142857142857143	0.00127296189117373	0.000629579185864944	0.000129784450852935	0.000164827971864253	0.000819566415778478	0.00166195791479105	0.00206457492544503	0.00177386246682266	0.00116402212831931	0.000902492381423976	0.00132890684730863	0.00213373342943038	0.00263404200132589	0.00237458578974998	0.00149474989915161	0.000557991636381793	5.68955741674551e-05	6.99068792324282e-05	0.000334685074840238	0.000579206488849943	0.000748590443482398	0.000941830419296951	0.00119457845459571	0.00137428323705445	0.0012982375945824	0.000942532564699267	0.00052685761737937	0.000387639551413015	0.000741538919260816	0.00152362022857277	0.00241574298423753	0.00303796354831314	0.00316597988343174	0.00282817441865911	0.00223034992633834	0.0015903321911177	0.00103067322226071	0.000606747801849772	0.000395996140256673	0.000499913086102012	0.000914181423334243	0.00140928715366356	0.00161361597900924	0.00130304284207936	0.000647345727184797	0.0001361111659787	0.000188515431964556	0.000782430387874574
-0.133928571428571	-0.133928571428571	0.000876826197258734	0.000483325863366152	0.000122873836838451	0.000178128736047945	0.000705760306845538	0.0012912109814367	0.00141235694476341	0.000967488594720543	0.000435865337816932	0.000477616811532206	0.00132119156850808	0.0025057930820907	0.00322713468986696	0.00298177618808809	0.00194444526937139	0.000778421085415971	9.63883757957678e-05	6.23868406403987e-05	0.000428148241914385	0.000867709826072611	0.00124199675823808	0.00157604483111363	0.00185993204596812	0.00194521143420921	0.00167055276958701	0.00108937654315461	0.000555660359145551	0.000547175266407657	0.00133674161819828	0.00275779168424948	0.00425019480546925	0.00517156882388391	0.00516629865937458	0.00433878427652419	0.00312145432228059	0.00196254958094957	0.00109254042075857	0.000532874713750852	0.000264599454870952	0.000322150762681434	0.000690716933140139	0.00115296425977263	0.00134333367035561	0.00105731676528258	0.000530842375329713	0.000341212276800691	0.000923593807637999	0.00212405331518441
-0.125	-0.125	0.000877764894979047	0.000544311047353383	0.000159556695667867	0.00013849451471946	0.000531177420258228	0.00095481742201966	0.000966691023311616	0.000520821744704649	6.82469628701659e-05	0.000184855499873798	0.00104663877085886	0.00222247084987603	0.00297914915067373	0.00284144226066087	0.00193347424234265	0.000837844608338895	0.000137165249452135	4.78177734331198e-05	0.000412293244584585	0.000959377131984813	0.00152871970632975	0.00206654706315514	0.00247728606796708	0.00256311773349102	0.00216738571781693	0.00139986098081586	0.000706688226657593	0.000661517398913839	0.00158918659670394	0.00328935463346645	0.00508099715680789	0.00617049028543453	0.00610886319387069	0.00502415552239385	0.0034718680046874	0.00203853866069129	0.00102209502235231	0.000417855790459852	0.000135619542515102	0.000160070421359354	0.000474699225692652	0.00088884942720935	0.00106821900761447	0.000847449538442175	0.000517859050531359	0.000697115888376158	0.00177846495909614	0.00345116473827202
-0.116071428571429	-0.116071428571429	0.00138839139867761	0.000836158291668918	0.000249552335903506	5.64397108263497e-05	0.000300321176972794	0.000657827587766336	0.000758007799187991	0.000514062767028139	0.000195201356652187	0.000190321230583663	0.000665051260144982	0.00139833143010948	0.0019360631390382	0.00193447131021085	0.00140869349141181	0.000693277813160746	0.000177616479722099	6.09707105899251e-05	0.000314184280596662	0.000813956992328143	0.00146338894451348	0.00217392171537783	0.00277156367994065	0.00299259024405559	0.00264328282895056	0.00181301549910623	0.00093854557114121	0.000610323822505848	0.00121205443550763	0.00263229235572025	0.00426683251210305	0.00534548259790312	0.00538360586988359	0.00444798212474908	0.00304814082329883	0.00175305863525722	0.000853464924809221	0.000327308756409599	6.05929010099078e-05	3.13201133616037e-05	0.000249289976594932	0.00057456075277311	0.000725525544288527	0.000574216542153225	0.000423362296800883	0.000861292077136721	0.00219883347435584	0.00400965041558471
-0.107142857142857	-0.107142857142857	0.00241106949452288	0.00141258629166225	0.000504920222755131	5.05198674708549e-05	8.6730145475663e-05	0.000417332565991083	0.000783778248831706	0.000996074551674623	0.000996286718839449	0.000858461503352617	0.000721771512343187	0.000683222480958068	0.0007262784114098	0.000748886942679272	0.00066457280911822	0.000479320442346269	0.000280589288091078	0.000172430877622721	0.00023389265324302	0.000521441835143341	0.00106322773040968	0.00180488251872222	0.00255175404016292	0.00300112327558395	0.00289732820187167	0.00222357190344545	0.00128274601915568	0.000577234422336776	0.000532979486811097	0.00123074010933494	0.00232731211405413	0.00324455160677655	0.00352129893870307	0.00308567522408891	0.00224431006791899	0.0014082796671931	0.000802717390773013	0.000409288040843091	0.000142205908006859	1.31834166360989e-05	8.05575766355091e-05	0.000272577877473169	0.000371525836117842	0.000267939480662557	0.000214110532880259	0.000698118298750242	0.00193863069173166	0.00349136717200273
-0.0982142857142857	-0.0982142857142857	0.00386041388143185	0.00236932652749725	0.00111788928766931	0.00031355903470855	2.09050018808341e-05	0.000281111600638085	0.00102816398785769	0.0019484967808254	0.00255128104702516	0.00247669494200081	0.00177069551923719	0.000853589070822525	0.000203113759566488	3.34137944461206e-05	0.000220160941557574	0.000473829399818623	0.00057140469458643	0.000475720492586392	0.000313599462209647	0.000279991754811529	0.000531585642633788	0.00109923231896217	0.00184493983565233	0.00249607594897296	0.00276244960614679	0.00248794368892235	0.00175481078130218	0.000873644369911171	0.000245335856310707	0.000151216408081108	0.000587765236893608	0.00126550831462355	0.001797026225489	0.00194778930411426	0.00175206757776902	0.00140642711853177	0.00106405212131468	0.000743639429909376	0.000421625153264832	0.000153306800975687	4.026133943465e-05	7.93087835979407e-05	0.000121101630708639	5.70220363796647e-05	3.56435562570094e-05	0.000389732214487557	0.00125368712712002	0.00226848832837341
-0.0892857142857143	-0.0892857142857143	0.00550254968356135	0.00370364843710754	0.00219100820680747	0.000975449201563285	0.000222840006630926	0.0003222342600947	0.00146826354709555	0.00322936382495305	0.00465089122173836	0.00489542386831533	0.00385806051656456	0.00220798300940098	0.000851442906343309	0.000307741636584706	0.000481983325584238	0.000903843818387224	0.001133052029148	0.00100843746045155	0.000645673186284352	0.00029113786244469	0.000170589226489316	0.00039642887277758	0.000934910520485157	0.00162050310519025	0.00220857165193183	0.00245802224989637	0.00223136880897551	0.0015832060978967	0.000780088099573014	0.000196814065797803	0.000110365912720212	0.000522547861431981	0.00116209393664418	0.00168148187699572	0.00188431368851124	0.00179140076407376	0.00152433364637363	0.00116853814229574	0.000762435570016215	0.000373346398104795	0.000108089758584801	1.63383471608234e-05	2.58098072715327e-05	3.53012870153622e-05	7.15750390137122e-05	0.000282576577927074	0.000717384698258966	0.00114975353844897
-0.0803571428571428	-0.0803571428571428	0.00690228264131475	0.00514920965332995	0.00354978671410862	0.00195538657815473	0.000714917346953841	0.000603636720848547	0.0020672803591672	0.00456490391968993	0.00675028377448711	0.00740346188935712	0.00629182216281674	0.00423314521195359	0.00239153331705545	0.00147008227109886	0.0014169846528336	0.00171321099030846	0.00185488837054012	0.00163746076128938	0.00114513411560625	0.000591774613718898	0.000180452554728055	4.20585755389959e-05	0.000228310519389891	0.000715710602204722	0.00139595194829359	0.00206529868172626	0.00246266846030154	0.00239351064378295	0.00188658359526994	0.00124117113451585	0.000864973181142847	0.000988982124612662	0.00149606203394408	0.00202535961565154	0.00225913856671678	0.00212730513492867	0.00176789854287956	0.00134110771623347	0.000915862189167258	0.000512806927356334	0.000186988728375297	1.7142631306611e-05	2.74982560110804e-05	0.000166301619762144	0.00036957784174968	0.000601377141357467	0.000800358137308146	0.000834429164692396
-0.0714285714285714	-0.0714285714285714	0.00753009501691943	0.00619316202894649	0.0047313728343561	0.00293826653894525	0.00138077202507493	0.00112974264881338	0.00276051582198043	0.00562360124521166	0.00815870094055754	0.00900825165076509	0.00794188740755523	0.0058437103674553	0.00390833260016257	0.00281727288674888	0.00250637008164553	0.00250442593778073	0.00239598193190209	0.00203981484462617	0.00151230247574201	0.000954965862364098	0.000476343358028893	0.000139879217428607	8.39361691217233e-07	0.000136842936251441	0.000616850973833195	0.00139964459058012	0.00225040137470707	0.00280890111457596	0.00282674843797797	0.00238909502912846	0.00188368701781034	0.00169451294368508	0.00188523956631965	0.00217477398936316	0.00222224072166874	0.00192871552793815	0.00146749415816443	0.00105966703342455	0.000767454642424753	0.000511465818236609	0.000241670980678315	3.95807347362531e-05	4.78988401874929e-05	0.000329268296215254	0.000801236244070744	0.00127637462077859	0.0015451252001131	0.00146712950451359
-0.0625	-0.0625	0.00704437716138154	0.00633984263194405	0.005215789733738	0.00352778222707054	0.00201220513980279	0.00181912988557066	0.00344794692600009	0.00614331383943809	0.00837717516407585	0.0089820786383322	0.00791630926510253	0.00607188028367278	0.00445126348122106	0.00350186500725629	0.00306652404797931	0.00277061610957749	0.00238265010469231	0.00189619645289275	0.00141372582282075	0.00101823263973141	0.000718267057250162	0.000462323063869991	0.000211591898709519	3.70493155308365e-05	0.000137953035241396	0.000693435664786112	0.00163108522899072	0.00255719261790996	0.00299870294489243	0.00278584949701333	0.00220318860230087	0.00172924902335934	0.00160571338820593	0.00166504055512885	0.00157379797541426	0.00120939311906934	0.000767243453785267	0.000515353007706411	0.000498499745564194	0.000518793350987241	0.000388950812948766	0.000163760415118561	0.000108739440570633	0.000455805821744657	0.00118738900088009	0.00202139234188593	0.00257898499611425	0.00260718758284743
-0.0535714285714286	-0.0535714285714286	0.00555401079474533	0.00544361247417478	0.00475153618907622	0.00348409295637069	0.00242258444403479	0.00252571599203416	0.00400982418864543	0.00604114844528949	0.00737201593624869	0.00731355513278038	0.00615182052082097	0.00472511139149718	0.00368118147102971	0.00310844827194882	0.00272819230286951	0.00228781491649223	0.00175031030762753	0.00122338465763375	0.000826281887009787	0.000625735794735332	0.000606252710998472	0.000643319658174182	0.000557287364682185	0.000289999262247155	4.89158693207614e-05	0.000192833002014407	0.00087820888091874	0.00180822014251984	0.0024051188126708	0.00230164473757026	0.0016706033599463	0.00104182722281493	0.000789448174741375	0.000823260335358213	0.000786054249943438	0.000503459519613532	0.000177630056498524	0.000131561580743489	0.000418967606318853	0.000744734890257669	0.000777946274400122	0.00051470313530227	0.000316029007338276	0.000594275118727895	0.00145061503930857	0.00256906959788021	0.00341963974317721	0.00359268417116836
-0.0446428571428571	-0.0446428571428571	0.00361531548894344	0.00383483320683182	0.00352693431513979	0.00287557019996603	0.00255246762718156	0.00310357241406396	0.0043468792581683	0.00544111731357036	0.00559908735243801	0.00474516661309563	0.00349222314593558	0.00253191129748858	0.00208949335171913	0.00192123410733266	0.00170765292458353	0.0013515171797886	0.000938507885033512	0.000557043552733167	0.000254017152204889	0.000110324588245482	0.000218231374909255	0.000518529853245071	0.000738582999602213	0.000618784736608677	0.000234801885964783	1.0051964907577e-05	0.000309457973698316	0.0010131278654658	0.00156486886076883	0.00149847204310813	0.000899315497584278	0.000302072736066336	0.000136105660187961	0.00032325279757353	0.000448574909538247	0.000278983851858226	3.29211973982131e-05	0.000110932046248039	0.000610565135492848	0.0011762675968819	0.00135052530064754	0.00105178654101003	0.000689631011223597	0.000813630377703409	0.00163599811657269	0.00284058126223539	0.00379826870204459	0.00398403027506346
-0.0357142857142857	-0.0357142857142857	0.00191559590010708	0.00212206702849538	0.0020559040968665	0.00203723968227999	0.00249742115830616	0.00347611156707105	0.00442217638137036	0.00460019238586893	0.00375394297948629	0.00235694980126486	0.00118703855017547	0.00066740732671635	0.000633848998979522	0.000685014187693243	0.000643610726435288	0.000616455241089419	0.000686948266373395	0.000713261259866421	0.000514406560526589	0.000178907368300782	4.13435965807705e-05	0.000293874663295578	0.000701538039074389	0.000816485111531928	0.000489341712866782	7.84633096714531e-05	7.42841402563248e-05	0.00054132839556218	0.00102034132329792	0.00102052396975615	0.000552497572971433	0.000101318938608488	7.95212922382582e-05	0.000389055608523946	0.000581312758656027	0.000410972815548972	0.000137636518384322	0.000232484061330132	0.000827270163352819	0.00152531403272617	0.00178617901503801	0.00147782885274029	0.0010312021517889	0.00105640959827032	0.00179981666404613	0.00292409561422344	0.00375633068161563	0.00375994745140613
-0.0267857142857143	-0.0267857142857143	0.000872333051771916	0.000829147467795	0.00087846258193195	0.00137912694795772	0.00244685026998387	0.003665463552696	0.00427400482744826	0.00377411294333626	0.00240355601967234	0.000968030213667753	0.000154053793235969	4.26144418088836e-06	7.53152542205739e-05	5.55156736254991e-05	0.000118725965915404	0.000615999051785019	0.00149623345386477	0.00218419079891912	0.00211811103422076	0.00136028313282976	0.00057077962193028	0.000342427045532022	0.000623867235655679	0.00085972231161771	0.000661988156810422	0.00023717094252653	0.000102556909263173	0.000455467297166109	0.000940056536228715	0.00106386326340779	0.000753391616264794	0.000400153928812214	0.000371167743220794	0.000584697466424902	0.0006504985830122	0.000389148145390271	9.76691966518131e-05	0.000233934965415878	0.000875732750162638	0.00157609019426683	0.00179489913099986	0.00145427570491381	0.0010389186994285	0.00114525461803056	0.00192731825643266	0.00294553374346147	0.00351048073063888	0.00319206018043322
-0.0178571428571429	-0.0178571428571429	0.000460011240589193	0.000155134929935543	0.000309149897874749	0.00119120418740252	0.00258442474208558	0.00376776938261634	0.00399131971759556	0.00310438343480915	0.00173077736508181	0.000743927913678384	0.000502911392152313	0.000618697120252036	0.00051176678953323	0.000169564208960692	0.000246935925712708	0.00133450089741265	0.00315650679634343	0.00460953926949139	0.00469366732334756	0.00342117690043333	0.00177783966763942	0.00079040786752179	0.000665420914807775	0.000830605424322293	0.000714189122934698	0.000354660630343852	0.000225454555193688	0.000583792939038252	0.00113948620543193	0.00138873787566857	0.0011648003649565	0.000755477398782155	0.000505490979613955	0.000432079076695135	0.000312759513537916	8.61447412683394e-05	1.80794565216824e-05	0.000391190988367554	0.00108661351889974	0.00159413406866191	0.00150483908160672	0.000971842247975075	0.000625676129858828	0.000997523681093027	0.00200852548458103	0.00300354707971155	0.00327284986750628	0.00258728882212671
-0.00892857142857143	-0.00892857142857143	0.000373699851511824	9.23568805769448e-06	0.000387432319295577	0.00156205158233838	0.00301234870051996	0.00389578844397803	0.00367292009766098	0.00259494606505243	0.00153874374571011	0.00123803916506006	0.00160624307555735	0.00186366870202019	0.00142142785269795	0.000647226480611709	0.000652921934428205	0.00219906655241083	0.00477297563854908	0.00682174597746549	0.00700683588663801	0.00531168073710777	0.00296411304306989	0.0013082956831718	0.000757316236745824	0.000767863691298102	0.000672205071118034	0.000389918289345386	0.000329918315764341	0.000752486048049205	0.00139132204514284	0.00172444931610842	0.00150721073941582	0.000950073937664256	0.00042088203981398	0.000103665836867121	3.0656879646962e-07	0.000152194720150476	0.000676128949379796	0.00150708410032222	0.00221150195782007	0.00224016657056205	0.00147273043167102	0.000478549966033247	0.000126890642593271	0.000841133880488805	0.00219082449727306	0.00321423710658964	0.00317987092526583	0.002125440752011
0	0	0.000343727473378258	0.000216321281929508	0.000987815863483921	0.00240986059700317	0.00372139698378379	0.00411978835908297	0.00339548790039626	0.00218029741938431	0.00147782295341942	0.00178551023590351	0.0026042705664333	0.00288971604127438	0.00212166668865607	0.000974652935573685	0.00083788524337447	0.00252054135517782	0.00534523399373524	0.00755185802110219	0.00770527699460476	0.00582700536081609	0.00324218360325932	0.00137596232571786	0.000685059908907914	0.000643745159634976	0.000579998465121089	0.000384181906573013	0.000424915805956619	0.000939275752989013	0.00166185306707333	0.00206557162747413	0.00186833962817722	0.00124430585501745	0.000608645146792356	0.00031350170559507	0.000555404463246551	0.00140882677718503	0.00274342019163993	0.00406486176936	0.0046147902052251	0.00388470037822496	0.00216806307677318	0.000541734039800156	0.000118236135411005	0.00114701921029908	0.00277744874700588	0.00373019847626691	0.00330069304663243	0.00184902630703706
0.00892857142857143	0.00892857142857143	0.000315104008604483	0.000667488384073992	0.00193288852626959	0.00354140142933983	0.00458685447887643	0.00442300101787518	0.00319280382260962	0.001814516548824	0.00130816206737627	0.00194008858853936	0.00294748685941505	0.00319320304603719	0.00225090160901443	0.000920766408535204	0.00060509425998584	0.00203003367056255	0.00448293219677769	0.00631595571482636	0.00628965787794276	0.00453646412016102	0.00230678123129391	0.000831182044523198	0.000412617732842027	0.000510386681374573	0.000535241602003712	0.000448228393782197	0.000619901641412712	0.00125520853628632	0.00207962922211375	0.00258420651792684	0.00249548716374645	0.00198145510365939	0.00148688307931303	0.00146404222006138	0.00221369433600516	0.00377489224570349	0.00576458660517368	0.00733169047269929	0.00751581841736268	0.00595630857078297	0.00338381834292493	0.00130110143082505	0.000926814726489915	0.00223539934299852	0.00395913377653549	0.00460125710931558	0.00360469254146794	0.00170606906228222
0.0178571428571429	0.0178571428571429	0.000382082284565572	0.00130531057235261	0.00301606136576484	0.00468119089750212	0.00537430756179351	0.00467946233992997	0.00303526672006667	0.00149995123690987	0.00101071567582336	0.00166164310212792	0.0026174493264438	0.00281735486745812	0.00192119718450991	0.000654751724654411	0.000188704639991056	0.00107128183685985	0.00269206600877983	0.00379058518705576	0.00354261458562747	0.00221514275926185	0.000820817904304672	0.000177084797462977	0.000298844858768488	0.000630567793266822	0.00074915459674593	0.000765279338756274	0.00107602032827786	0.00183715749878921	0.00275118995837059	0.00334502075565361	0.00339027983592794	0.00306229928381143	0.00279146179628119	0.00303392853955666	0.00409913060826569	0.00597066080220033	0.00811554999046561	0.0095270955658168	0.00924276209739681	0.00712606301528262	0.00423495981347592	0.00225241374770289	0.00226244390644812	0.00386798569018473	0.00547414903064416	0.00556166368548354	0.00388010813254458	0.00156934127728921
0.0267857142857143	0.0267857142857143	0.000621177988809827	0.00203566356174635	0.00398493953733624	0.00549922967389271	0.00577733397709468	0.00467492058534964	0.00282107738679973	0.00124428507071493	0.000705871068249107	0.00119051241112956	0.00195626614624055	0.00214761044111219	0.00149689339817637	0.000517164314226383	5.5656942568183e-06	0.00030330859243946	0.00100077495649514	0.00136026220093498	0.00103283611016861	0.000363785009478004	8.72636097631663e-06	0.000281966781969937	0.000904254682153571	0.0013668685161387	0.00148251262247822	0.00153925791101658	0.00193988181188375	0.00275239221780606	0.00363755777174937	0.00417425522198086	0.00421212771364687	0.00394509840293862	0.00374900227275753	0.00400181445663213	0.00495524053875056	0.00656292908150855	0.00829546773208185	0.0092206026965812	0.00855254764933094	0.00638083908517013	0.00388744812314336	0.00263346692228092	0.00334564576005308	0.00523923629365922	0.00656791414205124	0.00601616849284771	0.00375743485251896	0.00128066511723788
0.0357142857142857	0.0357142857142857	0.00102968092544531	0.0027205659807622	0.00458812782586862	0.00569825510482693	0.00552172161218208	0.00419807770006162	0.00241980392604547	0.00102059840814252	0.000503736202414908	0.000786942920457732	0.00132770140865991	0.00154833372953013	0.00124927935872056	0.000688138972114945	0.00027502901749063	0.000180017981008022	0.000230503319718869	0.000182282893274052	5.59173799209607e-05	0.000155576787271975	0.00073209991679307	0.00165568887496668	0.00247625861661252	0.00283721944437968	0.00281649120555206	0.0028348184550564	0.00322880787723613	0.00393086673604124	0.00456028167136529	0.00478717615585986	0.0045868465312372	0.00419253214639544	0.00389866129760687	0.00394306187975327	0.00447208413338622	0.00543569714710147	0.00642764279220477	0.00674746519600842	0.00587260574237136	0.00405051789120546	0.00238277683395625	0.00209375990504717	0.00347649814083346	0.00547764395646304	0.00642894033415742	0.00539159121378554	0.00295672534380291	0.000789392439137262
0.0446428571428571	0.0446428571428571	0.00160589690994915	0.00327522105279768	0.00469409041078662	0.00515426417689063	0.00452005192260976	0.00319103090060346	0.00178790852447035	0.000810229684280937	0.000446165232654979	0.000573993535634112	0.000900389637713193	0.00114616591521285	0.00118239744915389	0.00104516788679204	0.00083967555356486	0.00063961767219059	0.000489418297989609	0.000491104187445384	0.000830895697899362	0.00164242072916893	0.00280620054897018	0.00392271455980526	0.00456777158705284	0.00463629283779202	0.00443549140549984	0.0044033304614695	0.00470813840488892	0.00511926782742449	0.0052626774746649	0.00498184992347823	0.00444446001906497	0.00394183198637839	0.00365152756758836	0.00360322542728522	0.00377975687355995	0.00411865109070277	0.00438124901954041	0.00415039135026491	0.00315875398537746	0.00171816621536027	0.000725734159267935	0.00102363403590689	0.00258124301582965	0.00430972323083828	0.00483726145713642	0.0036566845355217	0.00162212201689045	0.000306537570265068
0.0535714285714286	0.0535714285714286	0.0024158901864867	0.00373728621330246	0.00437151028484558	0.00401273846714487	0.00298491206311943	0.00187514996572773	0.00109459295362255	0.000709118673270503	0.000577174003719668	0.000572089038127059	0.000669011537564585	0.000872929550544995	0.0011235324534769	0.00129876004217985	0.00131452804611174	0.00122660097351323	0.00124516031574267	0.00163462358400787	0.00253973699622575	0.00383764877709743	0.00513924396172314	0.00599538028376585	0.00619998354580766	0.00594861734489271	0.0056792567338188	0.0056947112063186	0.00590034572628554	0.00591738793334303	0.00547584055737003	0.00470249039090008	0.00401838158101539	0.0037610754557416	0.00392116293981892	0.00422976338813329	0.00443624200257144	0.00443772690699576	0.00416437884978429	0.00347306988678012	0.00230060099442526	0.000947229558295903	7.50782112661401e-05	0.000233403559062867	0.00128313831031211	0.00234711034335316	0.00248383949669599	0.00154472572240174	0.000401744818597224	0.000266508735732095
0.0625	0.0625	0.00350603583954577	0.00419063118987888	0.00382893753176788	0.0026416253454968	0.00139431509601992	0.000734083622783548	0.000731081803157202	0.000970289921151239	0.00102088730431318	0.000811128005583369	0.000598577704776339	0.000641694222547751	0.000933947904273803	0.00124650494923229	0.00140172181920281	0.00149276022448161	0.00183951702773339	0.00271806348768056	0.0040901277998048	0.00555510943132086	0.00657964017396892	0.0068546023074658	0.00651889485552154	0.00605802943546903	0.00592026648661385	0.00614191241568673	0.00631413048108166	0.00596119840573315	0.0050221989266813	0.00399171547744003	0.00355824315219377	0.00404685167163784	0.00516577248315398	0.00626413694871133	0.00682006031934513	0.0066988835661673	0.00602271130300757	0.00491887791905949	0.00348387197500166	0.00195582225465664	0.000770395145436906	0.000292615134539103	0.000451635850296897	0.000725646570801697	0.000611438471579785	0.000168670940811877	6.53454091973242e-05	0.00100004503837328
0.0714285714285714	0.0714285714285714	0.00472454168956988	0.0046009988751638	0.00325156532753076	0.00145150858521379	0.000289985858236437	0.000304515248600507	0.00112303587477025	0.00186969975253551	0.00192198228829675	0.00134736581822122	0.000700033173010132	0.000453972167481893	0.000629252436758879	0.000914571960570417	0.00109313626356983	0.00131948963437894	0.00197900829322048	0.00327308693951611	0.00492335554075157	0.00627831356383708	0.00676020160249032	0.00630388875432392	0.00543084691012977	0.00487120413001783	0.00500100061393944	0.00553695862418117	0.00576685545635007	0.00517342550732936	0.00395306216961175	0.0029660694699846	0.00310973220670679	0.0046117808843006	0.00683266495668916	0.0087281984765024	0.00955368337756518	0.00922410121923019	0.00812248946309912	0.00666649104397977	0.00508109606858173	0.00349659822557876	0.00210856459331228	0.0011303882970036	0.000600189071873229	0.000336850370390521	0.000174040117002589	0.000232553573135218	0.000879239756555966	0.00233468783330281
0.0803571428571428	0.0803571428571428	0.00566802321697541	0.00475291658161225	0.00268980283564238	0.000709209142025829	1.72836907070602e-05	0.000871134812021781	0.00242449405391044	0.00344231968507116	0.00325235124241462	0.00214537541526368	0.000967597974421147	0.000357971410070746	0.000329120274630048	0.000494201301423739	0.00062014176418991	0.000924131763135352	0.00182966007539221	0.00343740112163697	0.00523764844263246	0.00637130202253667	0.00625712189233938	0.00507367480052942	0.0036815933725917	0.00300910418725419	0.00335773746528463	0.0041777468907871	0.00452346635340036	0.00386272831856419	0.00259710824585009	0.00183822382232818	0.00257350997667515	0.0048733444695255	0.00778117042846814	0.00996890304591966	0.0106113383687152	0.00979344156399504	0.00821910585660427	0.00658986218751554	0.00521198639220888	0.00405659829553839	0.00304213051740026	0.00219136766394582	0.00157428941786459	0.0012192628850535	0.00114876817330349	0.00146139800869526	0.00227631577687373	0.00352882114499954
0.0892857142857143	0.0892857142857143	0.00588065996797569	0.00439903027003998	0.00210820758163083	0.000472784839272477	0.000570389817311897	0.00226575840350627	0.00431304348169322	0.0053013146886315	0.00466568632747749	0.00296506642344352	0.0012834478937357	0.000348309196425782	0.000129245216773337	0.000172172752261345	0.000241613049129449	0.000610391620521316	0.00172698273362257	0.00360584325877003	0.00555435694290843	0.00654846636629407	0.00598738416709881	0.00420744806447774	0.00230633665472739	0.00137446541038612	0.00171181591752821	0.00264434367610685	0.00310412403310147	0.00253521902545197	0.00140401067696812	0.000878991705079186	0.0019051452934075	0.00440517969070269	0.00725577393556753	0.00905887442327881	0.00908428313273901	0.00765490293011591	0.00575247169698803	0.00426283396578673	0.00348871615836913	0.00321147982779178	0.00307805653853579	0.00290343254611016	0.00270063920392616	0.00255880994945538	0.00256000341211855	0.00276782887127841	0.00319676783721096	0.00373613876989163
0.0982142857142857	0.0982142857142857	0.00518196393371143	0.00351217527647171	0.00153380684377328	0.000659690172673703	0.00163222135059933	0.00392429119022959	0.00607915241012757	0.00674488576957715	0.00559382079175389	0.00342494874407838	0.00143863020901172	0.000344546405364267	3.78850123335821e-05	1.99575846174953e-05	7.28091469030063e-05	0.00051736064475872	0.00182101689574662	0.00394854547497121	0.00609902802344863	0.00713503261867027	0.00639914382218579	0.00425776402345105	0.00190695598342135	0.000555278479144636	0.000596740682920021	0.0014083726460732	0.00192847604627981	0.00155857599104283	0.000666598537879738	0.000278064549766088	0.00119857378998382	0.00328514015344607	0.00547061398375376	0.00652463005132451	0.00593068191893108	0.0041899398044978	0.00237097275207481	0.00134038405359388	0.00129460839220577	0.00186078691943921	0.00253131985302308	0.00300671943779052	0.00323905112048249	0.00329059509878434	0.00322170090196177	0.00307877971155353	0.00290410345938272	0.00270578035377939
0.107142857142857	0.107142857142857	0.00385053981879929	0.00240333175829469	0.00113302971597046	0.0011464620960211	0.00275833357793608	0.0051770818919836	0.00699418107183919	0.00713923425009833	0.00558056101908135	0.00324894151695881	0.00128987371415967	0.000279343845170626	2.15046194407982e-05	1.1907172178643e-05	7.48200544578206e-05	0.000567090082051569	0.00196591368403179	0.00423152117562234	0.00655227185661265	0.00775990902898327	0.00712981552120528	0.00493973505301904	0.00232949140501028	0.000543704210435642	0.000119456881089267	0.000624605963153407	0.00112439199152498	0.000986142962596099	0.000372197096588395	3.38003885039984e-05	0.000598975721897837	0.00196801845992974	0.00333250512333669	0.00379644158464134	0.00306787369337722	0.00165153392053762	0.000425658670996717	4.2467597420397e-06	0.00040782849544326	0.00122573214346255	0.00201553612255308	0.00255907971413451	0.00283354656031592	0.00285678856560825	0.00262334325442677	0.00216570753868733	0.00160804451902666	0.00111148111074342
0.116071428571429	0.116071428571429	0.00250633335499438	0.00158040580872693	0.0011212974334912	0.00180292206730498	0.00357038844277618	0.0055807130783119	0.00671541014654657	0.00631753090229884	0.00461246156687355	0.00250236976568762	0.000909874607496124	0.000193941093172898	8.03173245407023e-05	0.000107291904891755	0.000158668326072308	0.000600739621207526	0.00189864211352172	0.00404920674664879	0.00634100585836431	0.00769464387267888	0.00736249963976611	0.00546326145594892	0.00293572027236917	0.000932060998676597	9.35645926214459e-05	0.000233994772347989	0.000634660159823989	0.000681639160491087	0.000324887848217575	1.21248982677107e-05	0.000202408938910464	0.00091200362725731	0.00169025702267285	0.00202107983220063	0.00176495915886292	0.00124377176978981	0.000923201444235075	0.00101695298191327	0.00137243417213035	0.00169069117319937	0.00181287115665997	0.0017890350491799	0.00171566651070952	0.0015740819087657	0.00126561406927432	0.000788078695801711	0.000327416720517756	0.000134478202465251
0.125	0.125	0.00179342579991668	0.00146300175155038	0.00159176280807245	0.00247010757692757	0.0038594681100342	0.00508312848674802	0.00544460789057942	0.00468767352137229	0.00316548470011294	0.00159311832743789	0.000568860796361904	0.000223858697997928	0.000255057011484987	0.000290851883508559	0.000274384750637648	0.00053851924794514	0.00149985048382855	0.00321517495364281	0.00517009239000077	0.00650241266512135	0.00652922474767195	0.00520318154113546	0.00316076617620781	0.0013198361351698	0.000314424711004011	0.000168640339490131	0.000419546025586579	0.000551859521595705	0.000382646167644032	0.000111106403301545	5.25729010152915e-05	0.000336618653157249	0.000839098853134503	0.00136285155043287	0.00183881316754368	0.00232717118441389	0.0028374104559248	0.00319672970307816	0.00314815275469197	0.00260046001087843	0.0017643228010276	0.00100821077520059	0.000560624367661722	0.00035867424841201	0.000199507713139905	3.1458278218373e-05	6.45560747536877e-05	0.000560417935423727
0.133928571428571	0.133928571428571	0.00210536591196174	0.00218838184881409	0.00244060783549757	0.00297046628405665	0.00359798185577569	0.00395599087130374	0.00374592363926831	0.00295984234737307	0.00190394197119041	0.00100462194417734	0.000537521511823471	0.000474999359507024	0.000559302934535733	0.000542598467033759	0.000411350302354722	0.000420467073851318	0.000898979126078079	0.00195995093333006	0.00333063734435346	0.00444776104159125	0.0047777361661127	0.00415137990169195	0.00287705186007855	0.00154617152162244	0.000666729001830202	0.000384527521007698	0.000477613983448865	0.000594489157043286	0.000527926233337892	0.000319650850204764	0.000160929239189274	0.000225932561279815	0.000591846411875468	0.0012659631474284	0.00221360007907478	0.00330531921912179	0.00424654746765579	0.00463737756301618	0.00420603761652239	0.00305141115978656	0.00165041084642437	0.000563897892342717	6.61474642676858e-05	2.87735209694706e-05	0.000168141686768173	0.000408396727767172	0.000979933847419005	0.00212442481207672
0.142857142857143	0.142857142857143	0.00349611986141628	0.00362789518327328	0.0034639944031332	0.00319648096493105	0.00291589749062268	0.0025968934657446	0.00218744951077785	0.00170570724805148	0.00125772672804237	0.000966483971015973	0.000876411963443458	0.000912256949498095	0.000925762846235462	0.000800733583697944	0.000548269561205593	0.000326497201562256	0.000359037374527354	0.000787775438131229	0.001548411019446	0.00236217899470416	0.00287265114941566	0.00285320092542982	0.002345616905228	0.00162728994195133	0.00102777560317906	0.0007292108629276	0.000692012832901573	0.000740831474703865	0.000720611072239146	0.000597551946637328	0.00045385149622043	0.000422873911965829	0.000634519339961836	0.00118209837210668	0.00207044687132097	0.00313862513297284	0.00403618417909742	0.00434962401085856	0.00385828053024955	0.00273741927596055	0.00150331103106496	0.000687953546304803	0.000490359145645448	0.000713945257527863	0.00105812442408711	0.00148534666825697	0.00227831804979365	0.00368243345391491
0.151785714285714	0.151785714285714	0.00572451547596379	0.00552059660350961	0.00451723641184522	0.00320814524878093	0.00207002855854255	0.00135843175981108	0.00107682799557454	0.00107985882995562	0.00120174351480917	0.0013275387090868	0.00139675562352051	0.00137657678769839	0.00124313225924887	0.000986896390724123	0.000637044993795074	0.000284061717929467	7.09875170284411e-05	0.000134652808825233	0.000516681731089529	0.00110535801320711	0.00166799697273214	0.00197268175605594	0.00192210032068337	0.0016020424422019	0.00120964038087288	0.000920393207089322	0.000795008476755233	0.000782764397974252	0.000794486721828736	0.000773971537043104	0.000722943800602549	0.000689402945832198	0.000749393823828895	0.000985205437201438	0.00143816012905495	0.00204018866340229	0.00258540071131765	0.00281230701187375	0.00258236439829728	0.00202235029001195	0.00147867252874615	0.00127485216229656	0.00146333128212561	0.00181372467205625	0.00208371376135446	0.00232730107503384	0.0029031219364842	0.00409853767353809
0.160714285714286	0.160714285714286	0.00831273298464866	0.00755440955187229	0.00556323864866412	0.00321989054021113	0.00138156910992439	0.000480750403851651	0.000439658713702998	0.000873719708326087	0.00138007811441799	0.00171706531267042	0.00181888376860635	0.00171529934197889	0.00145457804726364	0.00107957840014553	0.000647845024600002	0.000256984615492777	3.8280271215331e-05	0.000104885434596081	0.000477465975756488	0.00104029131831309	0.00157492623706233	0.00186758169869615	0.00182485151622798	0.00151695482982106	0.00111896833588504	0.000797888618198367	0.000629291217107218	0.000592783158821063	0.000626529255599493	0.000681638245899361	0.000736669249632592	0.000782011721505512	0.000809887018943108	0.000825389832622243	0.000856654721880004	0.000936180162340002	0.00106275758944959	0.00119113923184159	0.00127974082898325	0.00135745823833228	0.0015239496099669	0.00184781068139003	0.00224894643003051	0.00251485122523714	0.00249800911496233	0.00233466151812362	0.00242913681953255	0.00312073916000485
0.169642857142857	0.169642857142857	0.0106048327739056	0.00935074259295936	0.00656534929789071	0.00344586562638483	0.00111876051633145	9.23651458060188e-05	0.000172378845843711	0.000791241572082807	0.00142957337293044	0.00183421603031999	0.00197530570014104	0.0018930426872416	0.00160830199600352	0.00114866351200841	0.000617445130854865	0.000207415634058193	0.000124073437045434	0.00046438739470531	0.00113539240415789	0.00187552197319348	0.00237797263166714	0.00244802898314688	0.00209861425590043	0.0015243210471545	0.000974396901874701	0.000612766948179491	0.000456443363199554	0.000420291906315879	0.000416655004812559	0.000424494137482189	0.000477969179695316	0.000597217592717303	0.000734046523467016	0.000790281001558339	0.00069823842937351	0.000491327273534675	0.000297301719786798	0.000257235494611767	0.000441699713796068	0.000830072903399389	0.00134523059493566	0.00188118020420549	0.00229631193399936	0.00242785722485855	0.00219239337322266	0.00172374118638925	0.00138241359829905	0.00152820542455324
0.178571428571429	0.178571428571429	0.0119167524111201	0.010469035328805	0.0073585372222254	0.00391662286542573	0.00136572816886307	0.000210805466996191	0.000188597821442756	0.000687711920634752	0.00122429612717766	0.00162297220963401	0.0018832340682844	0.00197478114945928	0.00179308913180965	0.0012925518839899	0.000629623551423079	0.000147723857584576	0.000186531478476277	0.000851688436550114	0.00191569542552095	0.00292595761427403	0.00345269962992795	0.00331902119266346	0.00267292743949882	0.00186811680906285	0.00124186684608725	0.000934977075601811	0.000858873862267912	0.000812223251599521	0.000653710422320707	0.000407741046948673	0.000231240752078983	0.000270106389772535	0.000518427322957103	0.000798327069363126	0.00088717303230471	0.000694356381022701	0.000339300163267906	6.30299348576904e-05	5.26535683282485e-05	0.00033048082463523	0.000783033558160083	0.00126273102151114	0.00164481746683244	0.00181571702076262	0.001680873943746	0.0012536370592619	0.000739891292050865	0.000463207205348831
0.1875	0.1875	0.0118071587378933	0.0105434174281009	0.0076650483737318	0.00442755989550181	0.00196867901673502	0.000728400214526152	0.000445234162646595	0.000604556011555857	0.000881426477542201	0.00122990889828117	0.00165962031092665	0.00201688197017336	0.0020230482004644	0.00153037205496439	0.000734729496318115	0.000123637873508835	0.00017294781261571	0.00101740468150591	0.00234017855667038	0.00355851159580566	0.00417070966744825	0.00403005819093682	0.00338035850014395	0.00265802732880462	0.00221031773649438	0.00210898264583928	0.00215602677448896	0.00205456812815549	0.00162852602248538	0.000955585012728384	0.000328549800472906	6.13338114660247e-05	0.000263232309314576	0.000746205253800176	0.00114877653644618	0.001192615164472	0.000869618483579171	0.000410892685481094	8.30342198489102e-05	7.60756972286658e-06	0.000151486785159621	0.000441271522471551	0.000832636987064671	0.00125496651608046	0.00154084028424985	0.00149563335137184	0.00108703136550017	0.000544159347535311
0.196428571428571	0.196428571428571	0.0103222063450392	0.00949476725832652	0.0072698774878238	0.00467195058754228	0.00261604408703788	0.0014260504737031	0.000881495212946213	0.000641396415839671	0.000596145998430838	0.000845706139937484	0.00140703028816316	0.00200856557504406	0.0022139113397896	0.00177701266748653	0.000902053087297652	0.00016060831756559	0.000112986836475119	0.00092357454101576	0.00225651268031508	0.00351250767345507	0.00421545468912107	0.00427198382020268	0.0039509022878951	0.00364203809708308	0.0035868347539531	0.00374922600422526	0.00387209197716729	0.00365435869714126	0.00294499170410335	0.00186145488639702	0.000767195410095358	9.40924017227676e-05	8.82134093004361e-05	0.000641902208877809	0.00135209053788967	0.00178345892083609	0.00173825772128629	0.00132283064177225	0.000789476679648635	0.000338257753187295	6.65679591351036e-05	5.27173530299929e-05	0.000392089180259042	0.00107976548913952	0.00186960270908591	0.00233800076573065	0.00218255078562153	0.001493905650582
0.205357142857143	0.205357142857143	0.00799805475462981	0.00762763918796483	0.00619970607868064	0.00445067489156322	0.00300931607847564	0.00204734222378685	0.00137662589941455	0.000825597665601962	0.000486679818593343	0.000596256066250208	0.00119675934598743	0.00194910137486609	0.00231447938367315	0.00196868705163608	0.0010891247916412	0.000259588875486507	6.21858846292622e-05	0.000680105762630945	0.00181114304444098	0.0029286435556063	0.00365674644280348	0.00396918052198361	0.00409939519053218	0.00428904165926092	0.0045958057410456	0.00487918382426693	0.00491566045665297	0.00452637438830451	0.00365824851529418	0.00243102309600366	0.00115048439263503	0.000234804322390122	2.46551136107855e-05	0.000568586559426994	0.00155808070793269	0.0024979011413746	0.00299228531516898	0.00292078464692505	0.0023980450694231	0.00163096679536694	0.000851722751377411	0.000343786576515333	0.000403652110105544	0.00114050451271342	0.00226737446588984	0.0031631277563956	0.00326962539144073	0.00251977965514818
0.214285714285714	0.214285714285714	0.00556764671579213	0.00549029531118514	0.00473773856760411	0.00379172877418878	0.00300948820349083	0.00240307847948671	0.00178192474100455	0.00108667906018246	0.000555836005067651	0.000539214104747535	0.00112949558923046	0.00197463112432823	0.00247856828676187	0.0022448162857993	0.00139258219640202	0.000477899757287207	8.55096703283922e-05	0.000427055203763857	0.00125832091578693	0.00214393586175608	0.00280927630466762	0.00327803007695302	0.00372043978106678	0.00420576722980637	0.00460908846832823	0.00473280249890044	0.00448072229284832	0.00390014169712368	0.00308811146403149	0.00211945497025197	0.00110511947159852	0.000294740819892802	4.18417255749217e-05	0.000586347064852512	0.00182992280031733	0.00332481680065628	0.00450335609361562	0.00495741445943919	0.00457235311653752	0.003504829015958	0.0021229855088536	0.000951093788966812	0.000521258477945582	0.00107944172683386	0.00232450322794107	0.00348149300883643	0.00378377556630317	0.00302614469680195
0.223214285714286	0.223214285714286	0.0035742662935484	0.00358755533284711	0.00326192534625061	0.00290365938441807	0.0026685498215271	0.00243754138609193	0.00199042581271542	0.00131488036985212	0.000733788244976871	0.00068817212046469	0.00134004050352222	0.0023516567859	0.00306795309178224	0.0029839522393946	0.00212323503071209	0.00101637478621359	0.000300958311643106	0.000279089622212586	0.00078766741412828	0.00144570737435609	0.00200944481909859	0.00249965670238017	0.00302205014833992	0.00351902928003539	0.00374573124331965	0.00350245459754127	0.00286227274450189	0.00212959957852054	0.0015621557856123	0.00115945026127427	0.00075806436923757	0.000335739965444506	0.000182217856352655	0.000718537689207473	0.00210920790795468	0.00402635849743745	0.00577702390549473	0.00667474176043781	0.00637122204647209	0.0049803893569077	0.00302211573181422	0.0012568796015087	0.000409514523222662	0.000802691612321311	0.00209216702146052	0.00338319570612243	0.00378032582347472	0.0030116537797621
0.232142857142857	0.232142857142857	0.00217875814657366	0.00216789694029772	0.00204902620304768	0.00202887956192112	0.00214981319115019	0.00221654086416997	0.00197721962162943	0.00142304586266899	0.000918378321335239	0.000985837297871457	0.00187398679726653	0.00326311574527443	0.00439465449926075	0.00457287344871573	0.00366165508762548	0.0021773541469455	0.000902628559491301	0.000345043031683518	0.000481217930446345	0.000950341335551202	0.00144823089378104	0.00192155871132159	0.00241477853014962	0.00281096909858108	0.00281694032760294	0.00225107122602702	0.00131804786074444	0.000523994272042129	0.000258861575378687	0.000455397292306251	0.000694088241734356	0.000675360234205661	0.000588528152237863	0.000990751823726328	0.00228787634243254	0.00429173220389921	0.00624354192637958	0.00726449421920589	0.00686551956174169	0.00518824439826738	0.00291507393556742	0.000968919015049349	0.000124969179974594	0.000635926033797804	0.00204271620451418	0.0033723510293375	0.00372081411497134	0.00286531861044812
0.241071428571429	0.241071428571429	0.00126272193304124	0.00122210410268819	0.00119093386330636	0.00132168800278115	0.00161590644873511	0.00186075251541378	0.00178866239584568	0.00137302309151942	0.000995317119636161	0.00126370841779356	0.00254232735067135	0.0045441217670914	0.0063661337439663	0.00702566614273746	0.00612834084771176	0.00414511666675826	0.00206950090262409	0.000737979236913179	0.00036756232070159	0.000637162634352919	0.00112972688013065	0.00165741355404458	0.00219459069405807	0.00260921345010665	0.00260051744738767	0.00198123635450621	0.000992291182003889	0.000232159261964786	0.000176016891075059	0.000737340206092491	0.00134458155266833	0.00150451132327236	0.00131300095965386	0.00139796092493545	0.00232651579607586	0.00402375114456554	0.00572717251977503	0.00649903433362494	0.00585528659351784	0.004051223484763	0.00190612221191931	0.000364991536368384	5.40780360335709e-05	0.000991339550348919	0.0025538176084551	0.00377356470626689	0.00389050513175024	0.00285080675864171
0.25	0.25	0.000663806845327824	0.000629209361325971	0.00064307507235333	0.000819278415667388	0.00116101600360279	0.00148050431482398	0.00150968694530588	0.00118656630086444	0.000883696810686652	0.00129614135125167	0.00294691031718536	0.0056404513276427	0.00835145849870446	0.00975987758403467	0.0091068501037797	0.00671963350767054	0.00377675535602636	0.00150500251911741	0.000464155364185995	0.000448236173536785	0.000941230598727602	0.00159450507186855	0.00229330151399726	0.00290037198601142	0.00311896044054759	0.00272184471756674	0.00189209964223771	0.00121279741720694	0.00119882085742106	0.00180366011370748	0.00243620676320176	0.00252844512055631	0.00211104600834934	0.00181127169346978	0.00225107533319718	0.00341623379477116	0.00459066339450795	0.00490632349642176	0.00401212328289832	0.00232175906813066	0.000717483423626989	5.9768839922103e-06	0.000499245762946339	0.00189635442202904	0.00344904899452795	0.00432715295412859	0.00405732657331233	0.00281894839258973
0.258928571428571	0.258928571428571	0.000302951585885072	0.000281568044388581	0.000315921217299807	0.000483674657781811	0.000807116092204217	0.00114609138997485	0.00123741773251641	0.000955810627702396	0.000615746050467088	0.000970510004243111	0.00273648317366497	0.00591044613751447	0.00945976736320563	0.0117790378355366	0.0116897236151844	0.00924035537631781	0.00566189497897551	0.0025173752362237	0.000748742044793241	0.000348694598337693	0.00076486866383268	0.00150224989722215	0.00234517015365925	0.0031485648210914	0.00363229345103229	0.00352860884579488	0.00292258058077912	0.00231612943645021	0.00222463178428977	0.00267390477259261	0.00314870406771181	0.00310163259784375	0.00252471387241613	0.00198541227377848	0.00206611258615181	0.00276012101419559	0.00342528934968898	0.00334188601317306	0.00234739458085899	0.000987864503168814	0.000104426358055836	0.000247925306770069	0.00136492565377258	0.00289045365995813	0.00408588055488645	0.00439979564856893	0.00371642673781615	0.00241404371029097
0.267857142857143	0.267857142857143	0.000136320260289016	0.000103810533792719	0.000129546433133165	0.000257632574635514	0.000536236957491909	0.000886737359774178	0.00105559402718439	0.000823087730916877	0.000371966936704981	0.000435586220314902	0.00190956730176044	0.00507940560538401	0.0090863431083007	0.0122091883464615	0.0129028825804199	0.0108382898190015	0.0071092408641363	0.00344677132980641	0.00110798774115254	0.000316824367119703	0.000553866940935591	0.00122407168818684	0.00202431109856643	0.002813051363143	0.00336134044560843	0.00340662271780406	0.00295712413954921	0.0024123165680261	0.00224728109992329	0.00254318070796124	0.00288775608568443	0.00280129176898996	0.00225853185797342	0.00174055829232419	0.00173849056060309	0.00222045755355036	0.00262348358210326	0.00239069033325565	0.00152211209375189	0.000611422300569285	0.000358388474409002	0.00102134725340233	0.00226011078403187	0.00341615360964299	0.00393320572052874	0.00361940381771757	0.00267101178384669	0.00153654095844524
0.276785714285714	0.276785714285714	7.49162259291904e-05	2.58641424784336e-05	2.99400956449418e-05	0.000102949682159704	0.00032508040624427	0.000697055478046665	0.000996345938239458	0.000899464355567122	0.000385976345006583	5.13530332369998e-05	0.000881012868427053	0.00347680028621228	0.00732535966451577	0.0108307919060198	0.0122561732379196	0.0108998253780344	0.00755781554842647	0.00390618566167858	0.00135438398554484	0.000312198131583455	0.00033587855116736	0.000793665762343003	0.00133795134268738	0.0018611829478885	0.00222951457639351	0.00224485927388766	0.001882945234265	0.0014390492418109	0.00130252090090759	0.0015572659253675	0.00187179676698465	0.00184877917496718	0.0014730979768061	0.00115345953393601	0.00128652603231058	0.00180766792632787	0.00222412958857152	0.00211181454941245	0.00156090355566031	0.00111263751036524	0.00125918884559792	0.00200336243929358	0.00287239870409416	0.00331369573268489	0.0030795091607491	0.00231118482135049	0.00136214812797706	0.000579684679926394
0.285714285714286	0.285714285714286	2.405184970029e-05	8.07671135908183e-07	1.3012061210258e-06	1.74686920553948e-05	0.000165663720836129	0.000545825051932114	0.00100868324479388	0.00116136730386451	0.000752702125263884	0.000126365613948963	0.000207392396664185	0.00183507998819264	0.00491989935908119	0.00821312785730908	0.0100318783858267	0.00942708150965865	0.00683516383805599	0.0036833489127531	0.00133412605989823	0.00028030810339225	0.000163344468524387	0.000381233561705079	0.000601945383344044	0.000783263929553028	0.000905243862579106	0.000858002802543027	0.000606193995676677	0.000337903496546854	0.000321769792273441	0.000598283911610227	0.000891924923073041	0.000899989330314175	0.000654601922487964	0.000528854030193416	0.000845094440149749	0.00150767271606695	0.00207805137976603	0.00222539708422876	0.002065720049713	0.00202249779128707	0.00236350218072194	0.00290836401098837	0.00319807968172022	0.00292331050054745	0.00217157655253613	0.00129454702804435	0.000599293574215997	0.000185957620197466
0.294642857142857	0.294642857142857	7.84970647667538e-06	5.51842410211849e-05	7.03935557499416e-05	2.58512505460939e-05	6.7066352463989e-05	0.00039555261472857	0.000977578030978718	0.00142538292399387	0.00130253713626606	0.000648904044442633	0.000175972663410367	0.000794075976811163	0.00278138372380907	0.00535089872615939	0.00709968184738742	0.00702839293955455	0.00526570279399366	0.00288713564434004	0.001043389153246	0.000197419367541898	6.54339731996831e-05	0.000133473256564537	0.000141581711658812	0.000123576872701838	0.000145276842118422	0.000151981642678351	8.21064984648297e-05	1.61827538516752e-05	0.000102751309566818	0.000336755351592275	0.000503228720793399	0.000413752036970732	0.000177056763401268	0.000154067331990074	0.00059852969948835	0.00137232406416131	0.00207107785067339	0.00243628331528809	0.00259401404817823	0.00285032110850712	0.00328074903304067	0.0035903034836637	0.00341182230733204	0.00271031818687474	0.00184275637434205	0.00121429789895671	0.000916719524834393	0.000731370838618699
0.303571428571429	0.303571428571429	0.000197310526074253	0.000274775801068886	0.000267071144404931	0.000138408405600103	3.82729845574892e-05	0.000231435367040193	0.000805928009299992	0.00146031426347613	0.00168494448702629	0.001262295875584	0.000604605706422668	0.000508007309274296	0.00145298150872532	0.00308424042920212	0.00440330512057947	0.00454847297245453	0.00346613799627005	0.00188048593050713	0.000643601616473701	0.000105839062964726	4.18533904064511e-05	6.52457799167372e-05	2.43392654702634e-05	1.46413137548762e-05	0.000126572952740216	0.000296275168894106	0.000410154491566983	0.000462552703778468	0.000527952318970453	0.000597806670025614	0.000541592094487938	0.000292389420566164	3.16331093474733e-05	9.42922677465266e-05	0.000641378571519595	0.00146332671319745	0.0021698498523415	0.00257905410662563	0.00286307624838173	0.00327165930634302	0.0037547306020559	0.00394789208125313	0.00357427287761934	0.00281233267376046	0.00217976757739333	0.00201798534332747	0.00213185537965505	0.00199824158382696
0.3125	0.3125	0.000744441942501864	0.000689606658053805	0.000549142339413959	0.000303086661418122	6.52801897880122e-05	8.04580867575873e-05	0.000505123535217723	0.00116894298234169	0.00162478572035916	0.00153149029591847	0.00102335569208481	0.000655938582488335	0.000912745981290854	0.00172664002446442	0.00249875529535065	0.00261841025204829	0.00198625650783738	0.00104820197684765	0.000351093392945141	9.36184080082769e-05	9.04085591881729e-05	9.44601599585757e-05	7.23033499505274e-05	0.000156722208627386	0.000408127537774931	0.000707222535260875	0.000888312529748096	0.000909783222403825	0.000840677894195913	0.00071460962949685	0.000487416730893693	0.000180872959385033	5.74723117498577e-06	0.000235005314242116	0.000910815306918989	0.00173192779234904	0.00231147083700554	0.00255817677760775	0.00274216248980353	0.0031385005876073	0.0036469638180457	0.00385726778627414	0.00353132008777818	0.00295637034926789	0.0027110997891982	0.00303509458540895	0.00348591413297131	0.00331753150040521
0.321428571428571	0.321428571428571	0.00155737857252295	0.00116443185679992	0.000772464567724536	0.000407683615674972	0.000109686582469662	2.50194983785379e-06	0.000212092143489648	0.00068521768690215	0.0011412880475417	0.00128026013238329	0.00107001265179757	0.000799048916407864	0.000800728958065921	0.00111432702586108	0.00143912569606547	0.0014362340810234	0.00106108276539174	0.000582128714650279	0.000289385003011497	0.000226449743061993	0.000224599043032604	0.000157693763533447	9.76269204417777e-05	0.000198480766433887	0.000474953002551068	0.00075555268056715	0.000859248276985927	0.000768331177931189	0.000594409245904189	0.000414353153777941	0.00021777870888605	3.79666643299452e-05	5.72923556630149e-05	0.000474564764103372	0.0012370511761221	0.00197952714089187	0.00232684336059758	0.00227519232104784	0.00220698940292284	0.0024698587612289	0.00296980674797599	0.00326622292562297	0.00310437151579257	0.00278183272036168	0.00287199989315531	0.00354150065852254	0.00421553685339918	0.00404169162528936
0.330357142857143	0.330357142857143	0.00226387356429228	0.00144056294933012	0.000775792026428156	0.000360740222596718	0.000142807973920853	5.67818349878255e-05	0.000103387930806302	0.000288780904587178	0.00053487445305376	0.000708202555140574	0.000750142329471901	0.000741473068479905	0.000801193991379656	0.000929089750771404	0.00098840855538772	0.000865150942349003	0.000619029239303802	0.000435565940277086	0.000422157479412796	0.000486892730532021	0.000451058947020843	0.000268037525152574	8.70632385249277e-05	8.10757007191194e-05	0.000242120929236399	0.000389279813604937	0.000377138695592427	0.000250281583706288	0.000162496553569785	0.000179045076097357	0.000227193101232618	0.000259194723754236	0.000393472629022269	0.000800613571463905	0.00143319606146918	0.00195242470329004	0.00202103582236844	0.00168174974405898	0.00136968898374834	0.00148111539198286	0.00194965141975412	0.00232898769508554	0.00232849991128444	0.00219703722913487	0.00246593302298518	0.00327739083566954	0.00405142051035305	0.00394626922151146
0.339285714285714	0.339285714285714	0.0024523658939822	0.00133308441723272	0.000530604123039722	0.000191611339904221	0.000186045599334863	0.0002643460432653	0.000266859618013878	0.000198291185945402	0.000150693351249276	0.000197831228322775	0.000355955220427316	0.000593112911303167	0.000832909160415357	0.000963304224772705	0.000899307712428687	0.000676746164714973	0.000466080228028118	0.000441521246798125	0.000607393370776443	0.000771975570151518	0.000726560419528729	0.000456268578994325	0.00015240044691457	7.38360949763739e-06	2.32583595931481e-05	5.28576234758924e-05	1.69690117928256e-05	2.455352341205e-05	0.000237351988461915	0.000640173561784651	0.00101229805423492	0.0011600436454173	0.00113774424985823	0.0011724087892819	0.00136104519546252	0.0015111462120745	0.00135286812529599	0.000900093090541544	0.000516826656962778	0.000559896054643266	0.000982849803002218	0.00137987615493324	0.00146089404616394	0.0014187712481835	0.00172103560768631	0.00250662777283277	0.00327137949433424	0.00327096218687391
0.348214285714286	0.348214285714286	0.00199839760262823	0.00090517315747386	0.000203158191142539	5.6685057265242e-05	0.000301553663282122	0.000585041140455815	0.000632048023091127	0.000416178669958282	0.000127001448529734	1.36390682720466e-06	0.000160246288787834	0.000541677312638648	0.000941476268960329	0.00113369154330866	0.00101792775630759	0.000704535732964189	0.000450797689881794	0.000461701668972115	0.000709957351583213	0.000952006150265588	0.000947418376323584	0.000676965342850754	0.000339648937725143	0.000138090319083176	9.48025089035385e-05	0.000104730491430566	0.000146470382166479	0.000372054299720483	0.000929613867430253	0.00170731534163915	0.00232229939816771	0.00242463078925418	0.00201553778916291	0.00143159714150675	0.00100503623482558	0.000773694104987569	0.000552334903707219	0.000250256479046358	3.05697986010336e-05	0.000108011085319996	0.00044128733748097	0.000730663308419135	0.000768067306074534	0.00072651470253363	0.000994070323812764	0.00168232433360546	0.0023713876176844	0.0024504381080905
0.357142857142857	0.357142857142857	0.00117544597632437	0.00043181915490511	3.06339121308012e-05	0.000107596049654357	0.000516513440122356	0.000916962162316415	0.00101244184135123	0.000750604207463645	0.000339634731503582	8.75800212733011e-05	0.000190859632127432	0.000608559306348024	0.00109047253481269	0.00133953448099129	0.00121379519242253	0.000833042400737093	0.000495612169547421	0.000446320971887188	0.000677814067212437	0.000946698982907147	0.00100059291918163	0.000803014023332904	0.000536436879624635	0.000393540298720916	0.000396422487998496	0.00044839594140487	0.000544095361103579	0.000856954889969622	0.00154875175947168	0.00248543604683157	0.00320419674815526	0.00324041978069238	0.00252602429217936	0.00146038119605075	0.000577211680245845	0.000141507256979505	5.65977575401133e-05	0.00010251845014162	0.000182869373023159	0.000315453093366036	0.000461032629541109	0.000486078848739868	0.000348610661843393	0.000252379682709276	0.000495386317773954	0.00111058164554887	0.00171485379431282	0.00181690381552366
0.366071428571429	0.366071428571429	0.000439408308147891	0.000166145741390448	0.000102537040755017	0.000327286703483011	0.000747931051869265	0.00112470369292846	0.00122299049369548	0.000981224252436174	0.000563492793044565	0.000256167059726763	0.000279825462896595	0.000640372844699192	0.00111692650275994	0.00140274672188836	0.00131638629294021	0.000936055901768628	0.000542922487058503	0.000399602131795703	0.000541173994557062	0.000766721871479783	0.0008440552411123	0.000729724202129433	0.000583655057953175	0.000571134737618824	0.000679253515537142	0.000763917891927449	0.000777777234861596	0.000899439751623442	0.00136930397363717	0.0021710742173939	0.00291208938857584	0.00308529842330941	0.00249863925649743	0.00146130535567877	0.000544686038471275	0.000149870294021016	0.000274945765825257	0.000634728473485066	0.000935528401804559	0.00102784711341144	0.000882856813428631	0.000547185979443936	0.000172957959970213	1.83713516778883e-05	0.000286058903935952	0.0008903645764114	0.00143032856744088	0.0014962126634641
0.375	0.375	8.12623736756926e-05	0.000131336212992032	0.000267362537382813	0.000512155297149824	0.000829541880031817	0.00110176538425269	0.0011857697975282	0.00101702192051786	0.000678519370322465	0.000372206327724051	0.000299144852613266	0.000521863905724139	0.000905519588388446	0.00119461766464243	0.00118969443398789	0.000898532547789516	0.000531942912935345	0.00033052700457916	0.00036540704841215	0.000498651281267132	0.00054652120632768	0.00048121417306396	0.000453732706085389	0.000603604097514414	0.000863025605429435	0.000992693449557759	0.000843446594514479	0.00057053737464412	0.000541431170128528	0.000988531548322893	0.00174477858744986	0.0023441725598775	0.00241170202040877	0.00197758207817639	0.00142968934444411	0.00117303484361125	0.00132250769996494	0.00167357978529092	0.0019075934625889	0.00181266299420044	0.00137478740998953	0.000758160010915063	0.000239766711822966	9.63677792546906e-05	0.000432595104600651	0.0010490814907242	0.001517492324611	0.0014869370984849
0.383928571428571	0.383928571428571	5.87293793655808e-05	0.00014890592009971	0.000288984041194001	0.000463025276388551	0.000661448997676164	0.000850103758637739	0.00095954756713941	0.000921828311015634	0.000732522767716025	0.000483551856609703	0.00032480455713192	0.000364899589588162	0.000579476474198764	0.000809704842745092	0.000873890434307645	0.000713406910966192	0.000443040695578273	0.000246722825588654	0.000208694912796754	0.000250073559496101	0.000245950273931649	0.000202570494372729	0.000285859522237715	0.000634637024927232	0.00113927188871235	0.00144866946366991	0.00126162353708278	0.000651258210807977	9.08988409766391e-05	0.000110510059760272	0.000870365723718339	0.00203087452080028	0.0030258957501892	0.00348249827732183	0.00342727921241162	0.00315138312771862	0.00291516336039113	0.00276462573297074	0.00257030221008631	0.00219348030535469	0.00162489655045104	0.00101727088714556	0.000616047687901033	0.000621548878007016	0.00103829937235235	0.0016115991069432	0.00194483364307862	0.00176500338851555
0.392857142857143	0.392857142857143	0.000134804007545967	7.65421362407119e-05	0.000124359781503764	0.000229096615044511	0.000362893637671581	0.000521948274752211	0.000690094131210419	0.000814738193843991	0.000832165748254859	0.000726550096407691	0.000564442465262855	0.000457620571817938	0.000471939085978618	0.000562653446608902	0.000607792336769065	0.000521084263842756	0.000336631850809176	0.000172389308310693	0.000104248986136687	9.20527835146183e-05	5.76161946153801e-05	4.09723852734534e-05	0.000239281678165501	0.00082580366374239	0.001692425200134	0.0024004334410241	0.00247201902056317	0.00182004412858083	0.000927202098792767	0.000564313547026073	0.00123956452415003	0.00281911855994618	0.00461732690831604	0.00585977656729406	0.00614118496998808	0.00556268330087856	0.00453311938199623	0.00346191651388781	0.0025756253918998	0.00192354945305625	0.00148586578754445	0.00126535191558066	0.00129965639884252	0.00160042085313268	0.00207449193767935	0.00250335507341605	0.00262900149404401	0.00231027627966804
0.401785714285714	0.401785714285714	0.000158799807640375	7.75750643524598e-06	4.04419277963095e-05	0.000151349603458618	0.000257291044056217	0.000362431390790384	0.000522241136562679	0.000755427638279085	0.000996874127836742	0.00114026010154899	0.00112912136422449	0.00100491036596587	0.000861815001608284	0.000754097776391615	0.000654112177312254	0.000505959925901854	0.000311243921174272	0.000141522073624833	5.65437003462275e-05	3.14491204589562e-05	6.90220878062142e-06	3.33610716280837e-05	0.000332043639078081	0.00113298227061733	0.00238305024300894	0.00361594808087014	0.00419781144708629	0.00382567070501911	0.00286916689583958	0.00221325132101361	0.00266118115841765	0.00434128537723778	0.00657592606929864	0.00830333604517147	0.00872197071391525	0.00770355159574119	0.00575352252677012	0.00364280662234261	0.00200894990754628	0.00114873906224625	0.00103280836340837	0.00143941316315899	0.00209253014708716	0.00274872530082798	0.00323414420410552	0.00345425547080792	0.00339106060734722	0.00308683084783712
0.410714285714286	0.410714285714286	0.00021104033240463	0.000216058670382351	0.000415829121973908	0.000608519829655653	0.000643546928192603	0.000554009421196535	0.000521782983559534	0.000712137252028518	0.00112436888008742	0.00158474320056905	0.00187938864978164	0.00190431934466767	0.00170625700188191	0.00140050351828338	0.001067240849516	0.000729601382454946	0.000409431615985347	0.000164517611185837	4.44437819378372e-05	2.48146227712354e-05	3.65772247912557e-05	0.000103920945201273	0.000438985584752538	0.00132109095512857	0.00279019367274084	0.00442965176039729	0.0055219679157808	0.0055570367970107	0.00470969684400415	0.00384526490362009	0.00396344162925778	0.00546586278184479	0.00780681686886009	0.00979875471513189	0.0103438923722161	0.00907064773632025	0.00647858117356643	0.00358249665773339	0.00136080802717468	0.000349241087752117	0.000535306930272095	0.00150223273181092	0.00268256484479707	0.0036029958202555	0.00404862444357647	0.00409975795188065	0.00402094299778297	0.00404580173061547
0.419642857142857	0.419642857142857	0.00049010152022144	0.000884043412648509	0.00137963929839394	0.00165735028389963	0.00151741585408283	0.00106111063229025	0.000642106444112269	0.000617159043244314	0.00108926824477715	0.00184087267303	0.00249708451363455	0.00277551963182471	0.00262691860013682	0.00218720620760519	0.0016302299505562	0.00107117639280811	0.000578096448083918	0.000217480176458512	3.99898623758697e-05	2.15488561352906e-05	7.06856010973416e-05	0.000155594243990701	0.000435310967509989	0.00120183078716504	0.00259348221595613	0.00430955334569879	0.00565216461858189	0.00598138750309316	0.00527021619033066	0.00427038098747928	0.00406325460482258	0.00527875588308233	0.00757305176778164	0.00977902888138852	0.0106278382644225	0.00952180742488813	0.00684550660518625	0.00367857810398998	0.00118015234401203	5.17093924403067e-05	0.00032999635587578	0.00151395755325518	0.00288288938581054	0.00384837566463617	0.00421362605587852	0.00423364409017031	0.00441681320595802	0.00513708669216632
0.428571428571429	0.428571428571429	0.00107644691109346	0.00188038975266752	0.00262307852522784	0.00289682247399866	0.00249564679642343	0.00161038003373835	0.000752949603316734	0.000441426791632857	0.000868279037679474	0.00179214663967007	0.00272057910660051	0.00322989429679075	0.00318157438927528	0.00270739787400534	0.00203699253334668	0.00134704151825036	0.000737363523780927	0.000282464923578668	4.23449660805009e-05	6.93512829257181e-06	7.42039138867048e-05	0.00015229254156633	0.000316350322180931	0.0008238061042434	0.00188347289785251	0.0033403517450007	0.0046073912133038	0.0050202785415195	0.00439922374969001	0.00333678998595033	0.00288734227665815	0.00382133818497999	0.00600366403238247	0.00839368490411812	0.00968555823709141	0.00912059420928835	0.00690838133233057	0.00402841667328808	0.00163112226277272	0.000462293499766709	0.000610444480249215	0.00161179979236962	0.0027727623893605	0.00354401601868018	0.00380856702037062	0.00395298593466842	0.00462803073954768	0.00625920961341382
0.4375	0.4375	0.00180829342279316	0.00280760661551937	0.00358070715928325	0.00371328105364696	0.00304866968554221	0.00185562506988026	0.000723154787134636	0.000224668016572521	0.000575666603424858	0.00152384825156181	0.00253956317894309	0.00315323285162071	0.00319293393313733	0.00278093397338702	0.00215345788658234	0.00149045965800396	0.000882008400531431	0.000393007725319598	9.58484730430027e-05	1.41141223325216e-05	6.50365989191373e-05	0.000121356840226073	0.000173506380072512	0.00041112741570079	0.00106973321742589	0.00212659259947313	0.00314802819583011	0.00352425108025542	0.00297968318479791	0.0019309248631008	0.00131667024482103	0.00194962475505214	0.00387370585659607	0.00624719893998995	0.00786270845155808	0.00791336018797315	0.00645012228322887	0.00425692854467074	0.00231791788688757	0.00128630368329168	0.00125583858457511	0.0018641184361852	0.00257936075118501	0.00301664676076423	0.00317982547032495	0.003522312855137	0.00471709243440853	0.007156452879787
0.446428571428571	0.446428571428571	0.00237770877544795	0.00328299991029871	0.00383922146777671	0.00372229289429565	0.00287721802045546	0.001621320422661	0.000514145282923867	5.25986355031407e-05	0.000388960130197114	0.00126389492295482	0.00219396466991378	0.00277040537452997	0.00285665381710572	0.00256936823817169	0.00210714643676389	0.00159847156626252	0.00108607330320528	0.000610041537377615	0.000255586312147743	9.27674347798277e-05	8.49734645234299e-05	0.000105252727062344	8.50605817676173e-05	0.00014187676511076	0.000503399541893416	0.00124108828313794	0.00206525525017439	0.00244609426964658	0.0020417944087109	0.00108404281648908	0.000334919226092519	0.000571111912987523	0.00198015744947428	0.00396578566910219	0.00553392101407734	0.0059546830160087	0.00519217007514361	0.00382196911996922	0.00257950351724153	0.00192051943453735	0.00186895268353749	0.00214931105878867	0.00243046492304056	0.00254045862177131	0.00260812009561135	0.00308983442139042	0.00458471610808018	0.00740486154194579
0.455357142857143	0.455357142857143	0.00254563663837789	0.00319781929066477	0.00341910824792042	0.00303557011423671	0.00212555007905046	0.00103435209624043	0.000220383257213119	1.34621895555478e-05	0.000439870431068567	0.00122955372547107	0.00199524765799329	0.00245542663164766	0.00255085209443667	0.00239395774053723	0.00212151504680828	0.00178802106022729	0.00138262668633006	0.000924359646368354	0.000511433632865578	0.000254872701260514	0.000165384608604294	0.000135396738090796	6.78803070136498e-05	2.78736956048273e-05	0.000226743047502101	0.000798658257893828	0.00156733521393547	0.00207224057064728	0.00190949852204803	0.00112133847463081	0.000263012006716987	2.89990647998672e-05	0.000719565030491917	0.0019960780062284	0.00313584879701345	0.00356751894444018	0.00324274555559089	0.00257397382776729	0.00205517346391533	0.00191594674417875	0.00205673942098066	0.00222884806361322	0.00225332281167969	0.0021382259334606	0.00210503805825094	0.00256540540170032	0.00399399589335179	0.00661969795206089
0.464285714285714	0.464285714285714	0.00228648498396026	0.00273538733719683	0.00269539088367579	0.00213263006572082	0.00125452994650145	0.000432657429637392	1.87956348945981e-05	0.000164111489295559	0.000755934424462821	0.0015062467689865	0.00212444794918024	0.00245931678283954	0.00252848630004767	0.00243748995312586	0.00226579266742473	0.00201362098844725	0.00164685776575424	0.00118673379085403	0.000743468882556003	0.000443171958821478	0.000312020963433297	0.000247498055130214	0.000135359203809145	1.14417712262007e-05	8.42932267332996e-05	0.000545067974891808	0.00131587096661226	0.00199855077223032	0.00213500657948043	0.00159017637673718	0.000712231460328892	9.29825275055014e-05	0.000111065693148178	0.000650866378654598	0.00123888023016883	0.00146249279818224	0.00129172175597143	0.00103833491728576	0.00103319391025804	0.001340468757824	0.00174635910850864	0.00197785423674795	0.00192199555177952	0.00168581181671139	0.00153184763744152	0.00180197992144814	0.00283829040088852	0.0048070982626014
0.473214285714286	0.473214285714286	0.0017648316150544	0.00216755116587745	0.00205695522963721	0.00146728536788706	0.000689416791402502	0.000122918662557512	5.53822263131187e-05	0.000513039159425235	0.00127643488249421	0.00203374063245293	0.00255441316392942	0.002773364789718	0.00275744180732843	0.00260740133165729	0.00237645458567906	0.00205846473731333	0.00164249009778597	0.00117823882525789	0.000782381259904369	0.000561027906190506	0.000508123373025646	0.000488211807616972	0.000355232502948964	0.000121941130710221	7.65987513426847e-06	0.000271805686049253	0.000946328186366955	0.00171705639766769	0.00210764136668399	0.00184632956556065	0.00110000571361409	0.000351648882474188	1.43333294274326e-05	0.000120980451769705	0.00036072896154137	0.000409079677767628	0.000231446605422155	8.41074985743857e-05	0.000238474742164876	0.000710424793472476	0.00124391658187442	0.00153467050900543	0.00146532368530098	0.00115997441922659	0.000875621126065759	0.000881602304766491	0.00140426624266247	0.00256267998867088
0.482142857142857	0.482142857142857	0.00120263968971554	0.00164476022230325	0.00162634345671786	0.00115882966065792	0.000541349124861607	0.000182994561547311	0.000350387523951115	0.0010159772542272	0.00190393805265095	0.00267808814935942	0.0031232812760195	0.00320699685558104	0.00301924457193941	0.00267131811976492	0.00223405382948068	0.00174216516063795	0.00123842570408033	0.000808041996168544	0.000560971576970107	0.000557221594106836	0.00072719637069934	0.000873161993759929	0.000794775337657764	0.000467069880858586	0.000112035372685949	5.73646316281393e-05	0.00046022021296689	0.00112901327650686	0.00162936047780524	0.00161798951289754	0.00112494761183332	0.000527103535819206	0.000227170151352129	0.000324503363852983	0.000572272303350542	0.000645637880213881	0.000456097914637417	0.000216997554521273	0.000216231794765586	0.000530918482410403	0.000955062334992541	0.00118708423441251	0.00107912978325821	0.000724650942736356	0.000351536946856267	0.000170832235507637	0.000316820531920266	0.000853852255084673
0.491071428571429	0.491071428571429	0.000763777608477293	0.0011652222128627	0.00127140734895951	0.0010104745921898	0.000613840831415738	0.000455768839117667	0.000790847717827085	0.00158302057781736	0.00254148055649151	0.00331196757904645	0.0036670269745141	0.00357433478108659	0.00314063499096009	0.00251359722355438	0.00181902926720955	0.00115348091327033	0.000606223654804544	0.000273243170455204	0.000236286622320511	0.000504183104641424	0.000953101192081206	0.00133430836621657	0.00139344871732161	0.00105063230808036	0.000498991250228408	0.000101789517036912	0.000127026602074806	0.000525709525656692	0.000960048841750749	0.00108399715407057	0.000842287983763204	0.000517163916123011	0.000471522440325427	0.000818266223583326	0.00131867640193136	0.00160026789140155	0.00148668186017267	0.00113429290399639	0.000862626298127851	0.000855575428261721	0.0010164903057171	0.00109206825600365	0.000919396343307336	0.00055691141631404	0.000206165295542044	4.27798001832782e-05	0.000129473265695794	0.000449535912995078
0.5	0.5	0.000524468618582323	0.000706751164343535	0.000846249649375788	0.000784352841784139	0.000641955803320559	0.000710177661189574	0.00120802376690398	0.0020985800559094	0.00309714250488924	0.00384333646700047	0.00409408654950118	0.00381215368305261	0.0031301910623791	0.00225477704270867	0.00138251530962204	0.000659616527756313	0.000179935880924621	5.91241773642226e-07	0.000147905115381662	0.000592028902868475	0.00120157237714961	0.00173479946613176	0.00192560886816316	0.00164621142049171	0.0010280326148013	0.000410602034916579	0.00011501219231471	0.000208228865746001	0.000466255872078548	0.000587082817965534	0.000474865971525174	0.000335196428801823	0.000483679466268	0.00103664074053458	0.00177048157269799	0.00228516181366236	0.00232579136014612	0.0019719994990722	0.00153413943486158	0.0012701557453027	0.00119164675691199	0.00112156346591446	0.000916707534177107	0.000625228010022232	0.000440577668915725	0.000525298919233534	0.000887499365921635	0.00140470907213659
0.508928571428571	0.508928571428571	0.000499971149467166	0.000346874843448846	0.000395936275295277	0.000448246513413033	0.000524905101598772	0.000814217643767802	0.00147265469294606	0.00244971073027731	0.00347306503666671	0.00419140244106501	0.00435892398515228	0.00394185581104721	0.00310584838148979	0.00212042505387987	0.00124382417912206	0.000640047205107551	0.000356499511822244	0.000360542110301168	0.000597096320249563	0.00101233404974608	0.00152153597690804	0.00196705436675519	0.00214508488730249	0.00192347950951668	0.00136574375865092	0.000731641716501966	0.000313473283804934	0.000224335300930293	0.000325091757793453	0.000370144228633722	0.00025127530948305	0.000114900294315847	0.000233769392353701	0.000741771238504658	0.00147567372398574	0.00207584539877241	0.00226066018023115	0.00203040559883566	0.00162673720043812	0.00130332645352323	0.00113070214244569	0.00100726435285239	0.000839006038948788	0.000692946866187509	0.000771392252212884	0.00123852775637634	0.00206573325538082	0.00302398471580042
0.517857142857143	0.517857142857143	0.000662691646983358	0.000232230903741726	0.000128793500254442	0.000178961547818633	0.000361364109182365	0.000785487901758751	0.00154089851125689	0.00255386422124668	0.00356782673184039	0.00425730263683711	0.0043912698048474	0.00394542699604758	0.00310940066753022	0.00219513328085077	0.00149538319747042	0.00116183440669489	0.00116575073908909	0.0013602017998409	0.00159528831397343	0.00179727411042469	0.00195536217832589	0.00204807290069413	0.00200237734364249	0.00174467312440709	0.0012991210988227	0.000821758583265772	0.000507875137342865	0.000437765537017666	0.000504550638000129	0.000507132333807182	0.000337898020151736	9.50865084645327e-05	8.01260875367293e-06	0.000233466913913631	0.000704766541706183	0.00117127142838677	0.00139324749317618	0.00131705680155904	0.00108061513729438	0.000862531224903387	0.00073149226123121	0.000639287755411541	0.000550276086333055	0.000563608806625645	0.000893303808793048	0.00170865360148764	0.0029650209405909	0.00435833532179498
0.526785714285714	0.526785714285714	0.000932213874483057	0.000431003459749439	0.000206239974706965	0.000161407040922773	0.000304099105524983	0.000715979028289742	0.00143923134950742	0.00238073457038732	0.00330820773276278	0.00394052790437852	0.00407818579728332	0.00370523210603269	0.00301051121617419	0.00230949567644057	0.00189482322610248	0.0018906920821114	0.0021990259475982	0.0025759847574899	0.00278796233169245	0.00273693288006209	0.00247288054964623	0.00210716014137526	0.00171902304410782	0.00133623034501927	0.000984579720294405	0.000728876728336473	0.000642520248909626	0.000727688777297106	0.000873422871059961	0.000913502928202138	0.000750411286327616	0.000439365206078536	0.000152018237679999	4.40484237678695e-05	0.000137924505887157	0.000319048242779121	0.000441219658755992	0.000441468008609542	0.000364185041710581	0.000287714742401576	0.000241071541955651	0.000202441273787507	0.000182579382738216	0.000303549592213786	0.000776599858695011	0.00176728162521451	0.00323271339906802	0.00484535417656703
0.535714285714286	0.535714285714286	0.00117507119420045	0.000827148484587225	0.000570721777399667	0.0004022673947326	0.000403880394262305	0.000671876540206204	0.00122589981214181	0.00196663240373813	0.00270043797762417	0.00321024586380683	0.00334374981701377	0.00309031342764795	0.00260976798318855	0.00217812406458831	0.00205396509960255	0.00233176684058905	0.0028787523914738	0.00340742305206757	0.00364071347840693	0.00345882491886646	0.00293563028780271	0.00226072247610097	0.00162301586193396	0.00113933972052905	0.000852929943752471	0.000764660210291292	0.0008488098766815	0.00104339422380212	0.00124507290624772	0.00133854282478705	0.00125297309109667	0.00100360840134946	0.00068122791973913	0.000393405639486037	0.00020185000580454	0.000102099835889834	5.34413421696325e-05	2.385930197968e-05	7.46712669686911e-06	6.15992705767354e-06	8.11855416806662e-06	1.0297529170693e-06	2.02632133687364e-05	0.000187282040933431	0.000684849165748825	0.00165416828182332	0.00305742403499836	0.0045892083305569
0.544642857142857	0.544642857142857	0.00125260943060689	0.0011732710879635	0.0009764844259703	0.000729108284050388	0.000583339542104601	0.000658432483080884	0.000965672848884201	0.00141504093823347	0.00186693867011014	0.00218324032679946	0.00226990533352815	0.00212140724380576	0.00185091593853365	0.00166395933128554	0.00175844375430938	0.00219957518557015	0.00285829485153511	0.00346763749666062	0.00376622588793275	0.00363489573167592	0.00314258211205643	0.00248638099601663	0.00187879638240926	0.00145510696472589	0.00124384605455673	0.00119616796036416	0.00123887291625159	0.00131402411686372	0.00138811985993695	0.00143879922287084	0.00144075462995091	0.00136733141639076	0.00120639048990578	0.000974486550892491	0.0007147917479325	0.000478722918187604	0.000304113521528263	0.000202888868077224	0.000161861847394504	0.000153088794245406	0.000150628920776481	0.000152688790929801	0.000204104708348837	0.000404701297692685	0.00088374093584819	0.00172954233078216	0.00289019646051076	0.00409887736572117
0.553571428571429	0.553571428571429	0.00110098149802403	0.00126489821391088	0.00118622317262747	0.000951194811848863	0.000733386131372616	0.000653367801158186	0.000720879277261305	0.000872119328181673	0.00103022472824052	0.00113343215424891	0.00114134460309147	0.00105367134122871	0.000937801187415656	0.000922710562064714	0.0011342159977263	0.00160539887506479	0.0022314735686842	0.00281132862050553	0.00315322835670403	0.00317625927217764	0.00294465723895673	0.0026176605131405	0.00234901050032309	0.00219888143147778	0.00211315283232461	0.00198267531282654	0.00174019335762738	0.00142248240842598	0.00114860283000066	0.00103041559452023	0.00108685421738511	0.00122991406798288	0.00132976030310734	0.00130271451251699	0.00115425145240402	0.000954055661539974	0.000775807695750295	0.000652815626192889	0.000575421791069688	0.000519157684052832	0.000476298163623999	0.00047234449355725	0.000565036745737686	0.000829909653904322	0.00133212269829469	0.0020810508929081	0.00297476346178063	0.0037673897536822
0.5625	0.5625	0.000780724693882179	0.00108804877250269	0.00115312692188508	0.00101947806619256	0.000819128063421937	0.000651827017194645	0.000543246157752094	0.00047730603723018	0.000433596534738693	0.000393851419925491	0.000340034765129068	0.000271998351337779	0.000231369478864925	0.000294774583656212	0.000526455021198662	0.00092435506378399	0.00140492670678457	0.00184213909376607	0.00213745876561121	0.00227852250190763	0.00234835683182855	0.00246891875905047	0.00270136865063826	0.00296791018142658	0.00306852310266235	0.00280912182760273	0.00216214518666865	0.00133027280313511	0.000643223147465459	0.000351833987650655	0.000475211318688114	0.000816224977417292	0.00112084220825636	0.00124503895289354	0.00120616904887187	0.00110856521283207	0.00103337361657449	0.00098693586353167	0.000928816411801557	0.000832308649092339	0.000722250287251572	0.000671978710415375	0.000773910836977012	0.00110178271630994	0.00167166951750017	0.00240707521768421	0.0031242626885035	0.00356292788316926
0.571428571428571	0.571428571428571	0.000447072742315116	0.00082114390991141	0.00104087391726705	0.00105215600159491	0.000903068471468768	0.000679622818470732	0.000464408883129807	0.000313570196086218	0.00023651098126345	0.000194363400179156	0.000136881064425389	5.5599632775456e-05	1.66230316579297e-06	4.6520309701835e-05	0.000221581949922796	0.000491299500475225	0.000777168403942294	0.00100732808855791	0.00116116828806335	0.00129424811060035	0.00152819958038363	0.00198232195754842	0.00265526188971522	0.00333743076182578	0.00366567089618931	0.00334321345772797	0.00238617535487914	0.00118283338885992	0.000274380475090552	2.90999348922227e-06	0.000303226148721874	0.000801525568406531	0.00112292371580575	0.00114431668644827	0.00100547796351317	0.000918852253271069	0.000974900971588957	0.00109874986041385	0.00115157179864308	0.00105744100963112	0.000856714685151923	0.000677910603314767	0.0006743523071246	0.000958773965196328	0.00154186418674035	0.00228844569208809	0.00293025319983205	0.00316528718661836
0.580357142857143	0.580357142857143	0.000255181839833784	0.000698299756049496	0.00108330419592849	0.00122523235289225	0.00108483542657083	0.000776999122093377	0.000497425685970966	0.000391101212760674	0.000451663397229792	0.000542313031916644	0.000527107185250396	0.000391656756153666	0.000241436203254834	0.000191787695520567	0.000267519912528437	0.000401155738591094	0.000505603899396465	0.000538061319853368	0.000519393585182593	0.000536721822329082	0.000739381648092471	0.00127851801016403	0.00216243030107287	0.00312526951443817	0.00368500279640465	0.00344508503055845	0.00243990880924637	0.00120299802391359	0.000430069682874002	0.00047543464686533	0.00110313599491588	0.00170888438545685	0.00181475540049017	0.00141014104052846	0.000878632689654418	0.000630770605269511	0.000788150576774667	0.00115489110136415	0.00142649285867899	0.00141522853384076	0.00113417859059663	0.000748025004321554	0.000479546411050604	0.000519503777159717	0.000935021572273836	0.0015951582906311	0.00218568542779514	0.0023620933385694
0.589285714285714	0.589285714285714	0.000266999044629695	0.000843570772674412	0.00140358352083768	0.00162651170806822	0.00141555720413368	0.000971483850222329	0.000647880347877613	0.000672317391383473	0.000966777216290305	0.00123547911870328	0.00123832474724627	0.000987221558927581	0.000690269133920359	0.000531435535421567	0.000522581418778691	0.000550111901270009	0.000516215778015371	0.000407759914232175	0.000264317556848756	0.000152102488572376	0.000198268993968167	0.000586544726016889	0.00140589244996825	0.00244452051687132	0.00319077648793253	0.00317099841912293	0.00239098758106383	0.00144472851518756	0.00109729374706991	0.00165270551468472	0.00267281517473107	0.00332508639805245	0.00306330430090482	0.00204629349152477	0.000960139342754362	0.000453381648434368	0.000691764762434283	0.00135020018189445	0.00193774224127306	0.0021234118653915	0.00184948794025364	0.00126884618230751	0.000642838092389336	0.000249937398495475	0.000269789940555051	0.000657564339870794	0.00112389671162465	0.00130844009222438
0.598214285714286	0.598214285714286	0.000422022544709271	0.00118936434763329	0.00191803855276603	0.00217253372745138	0.00183915660014757	0.0012449305293284	0.000909550222769876	0.0011060914370304	0.00162939912036428	0.00200076089025113	0.0019111345246376	0.00146866220656155	0.00103121652859899	0.00083801796993295	0.000831794869371748	0.000809148305886129	0.000668412067430082	0.000466561144173284	0.000281107509199586	0.0001187655049975	9.75456727089674e-06	0.000124123675069084	0.000664009218517743	0.00157196652552704	0.00240813778014131	0.00265431034125608	0.00223184003339647	0.00169383914403823	0.00179835801324057	0.00279469524598185	0.00410487912723282	0.00474961448179883	0.00416021686493326	0.0026484882716437	0.00114009354663607	0.000457746708019142	0.000791253739734757	0.00172366612910521	0.00264481616299811	0.00312668513923745	0.00302752113431783	0.00241841480461663	0.00151588671111768	0.000643023527205203	0.000116121581394671	5.14278962644832e-05	0.000264589776846493	0.000420480480726401
0.607142857142857	0.607142857142857	0.000582989638006312	0.00152076460013811	0.00237734007262934	0.00263411184123201	0.0021890448494807	0.00150263666521059	0.00123039229993515	0.00163147752930667	0.00232493044307094	0.00265640990261906	0.00232008846872409	0.0016126716378101	0.00108633086466093	0.00099747230240802	0.00113000501338021	0.00112240294369904	0.000875081442651989	0.000582155417633805	0.000419920063842609	0.000328980999090821	0.000168369796319506	1.43112586814218e-05	0.000165407081276294	0.000780446182924837	0.00157804140759425	0.00202974828052479	0.00192134107773307	0.0016712846807012	0.00198160380377734	0.00310448227295098	0.00446931253484693	0.00509674597774016	0.00444033546375683	0.00286683673227265	0.00135171589040396	0.000721182112974537	0.00113633825217764	0.00217746634383318	0.00328276854040171	0.00406689073331116	0.00433579331228601	0.00399633421886967	0.00308697379898237	0.0018755145148057	0.000796773679370119	0.000179864223014693	1.48812862062953e-05	3.0176860340998e-05
0.616071428571429	0.616071428571429	0.000619537508121388	0.00161282454547126	0.00252303049437173	0.0027683666918955	0.00226239040466246	0.00158353180123022	0.00148325930582503	0.00215221840358184	0.00299377691988434	0.00318488763779729	0.00248219291072216	0.00144849631207699	0.00087251194596195	0.00100293011807049	0.00139114957066915	0.00145255045354231	0.00108493972268152	0.000677556476327528	0.000575462311312433	0.000672666506692122	0.000605062563320156	0.000271398517438658	1.83286088767356e-05	0.000242673629507495	0.000884050939794373	0.00143893353931989	0.00152295035873606	0.00134522534899684	0.00152122719511803	0.00238703375279821	0.00355510901216446	0.00421220700207076	0.00386894751072916	0.00280277468577756	0.00178423178742624	0.0014225158766709	0.00179017719950911	0.00259282436950615	0.00354825574607202	0.00451072126781807	0.00529418021549294	0.00555458871177735	0.00499358558125133	0.00369349342055302	0.00216528955264347	0.000985012298759709	0.00036987900243314	0.000133124131275842
0.625	0.625	0.000482921454590087	0.00139004524511277	0.00228903120854436	0.00251482327219677	0.00197430432222844	0.0013551563753582	0.00150314723663794	0.00252978555400557	0.00359710897559081	0.0036848633627669	0.0026019224986198	0.00119607684719875	0.000529091878869934	0.000869215578180189	0.00153361270869163	0.00169002810953246	0.00121465235168676	0.000702498748343396	0.000701676327285933	0.0010828031046416	0.00123928469718807	0.000835981214244232	0.000216881341241132	1.33420658134478e-05	0.000427802009323765	0.00102147378234364	0.0012307530269418	0.0010027617447464	0.000832259973469386	0.00118791457084599	0.00199623754086249	0.00274181431028494	0.00301864262457897	0.00289028994313592	0.00270569433681271	0.00267594828484809	0.00274922030702644	0.00288467939734761	0.00329195671244825	0.00423902893692659	0.00559739150399464	0.00669315564900052	0.00675312415022034	0.00556641996864886	0.00369247343110683	0.00199002787796987	0.000942959852498157	0.000444458616940088
0.633928571428571	0.633928571428571	0.000242120469795775	0.00102650050868621	0.0019408307663353	0.00215418961761883	0.00152163806502822	0.000865565970173037	0.00120272533756414	0.0026347214229902	0.00408647446411268	0.00426601022986987	0.00292568608194196	0.00112899121320627	0.000229121487354068	0.000604655853258942	0.00143511648593692	0.00167952029995197	0.00116301584931995	0.000631868060863702	0.000808328127049535	0.00154731833079731	0.00201305993706178	0.00162369512014724	0.00068734895170769	5.32311412745698e-05	0.000211168275531552	0.00083398010775085	0.00120190919923542	0.000974707643088895	0.000478008005378212	0.000293560572284913	0.000696733203746778	0.0015292380153746	0.00249277300039898	0.00339273883116245	0.00406825937409576	0.00426380574247301	0.00380547540868117	0.00297993260195198	0.00258824490259076	0.00338026670835044	0.00529044365897428	0.00726730991387803	0.00800182611690508	0.00695926141396423	0.00476603991810183	0.00261035386276784	0.00126858937259179	0.000679235430644686
0.642857142857143	0.642857142857143	6.55646347620302e-05	0.00091026533791048	0.00203016717894543	0.00228210197366287	0.00140597312738008	0.000422900409483103	0.000680604202818967	0.00243068975201174	0.00441505863166267	0.00497450361997214	0.00361642986479424	0.00146411420188491	0.000144422608273422	0.000272493015170045	0.00106253779686978	0.0013609119872893	0.000910970990445727	0.000504651496340931	0.000954739344293869	0.00209238261084867	0.00289402546036235	0.00255853631557774	0.00134123795475072	0.000276915763065208	0.000145079632298264	0.000780385696813459	0.00136604404862595	0.00128902739415947	0.000657419468341585	8.37592141620569e-05	0.000123783244095717	0.000951970623841429	0.00239971199767951	0.00406915169351518	0.00536015133072952	0.00561501575732271	0.00456896136203934	0.00281450509550979	0.00167722734838687	0.00231405940682592	0.00468333266440292	0.00737188883430197	0.00859158213489308	0.0075523444240484	0.00500606802663439	0.00250675766363451	0.00112295306906599	0.000783350862580843
0.651785714285714	0.651785714285714	0.000139627914792806	0.00144035105329253	0.00310658606195126	0.0035072420713212	0.00219493858936622	0.000466874083797844	0.000200008381900501	0.00201289608433854	0.00457310944614006	0.0057835821677541	0.00469998266067634	0.00230122698821618	0.000424486816582775	3.19507212657615e-05	0.000560324365732663	0.000863148882169674	0.000578570872232769	0.000425295703713959	0.00120731501586917	0.00272689406289211	0.00383763729945983	0.00357006567529298	0.00210905936412052	0.000613953628989572	0.000122359161415212	0.000673877252275801	0.00144642866111907	0.00162080015135581	0.00106908030210789	0.000329195924604427	9.91998161909271e-05	0.000791695947041233	0.0023749426349476	0.00436892945930624	0.00592250944779013	0.00613777798004186	0.00469933250591232	0.00238864331305129	0.000841658857321486	0.001436786924455	0.00410708129443265	0.00718004498773342	0.00856133100857326	0.00734216501296069	0.00444711528958634	0.00177430694614837	0.000641131366647188	0.000919217201446663
0.660714285714286	0.660714285714286	0.000542000414932731	0.00272958686129708	0.00529311983262814	0.00597912987724317	0.00409152728798161	0.00124972797929861	1.01190694155908e-05	0.00155180056987746	0.00460280053389831	0.00662074150166583	0.00606273561451577	0.00357810439311619	0.00111999433715868	5.01685887372527e-05	0.000165112125903693	0.00042430167466684	0.000345794680340994	0.00048126103904184	0.00155575857659196	0.00336466194044739	0.00472429943333705	0.00455399916840247	0.00293398905819925	0.00104895188514852	0.000120188711666881	0.000413647671446752	0.00121017608221724	0.0015993348166075	0.00125081161112426	0.000546620810277652	0.000172952023035973	0.000646089801044468	0.00204827060068874	0.00394276975781193	0.00545012120922761	0.00562699153936269	0.0041439407901768	0.00180596993697574	0.000281532526857928	0.000954583825668645	0.00371616803735363	0.00681417088778102	0.00808571315140016	0.0066367735453531	0.00353341098373442	0.000895090860557023	0.00019734926456278	0.00125551957691968
0.669642857142857	0.669642857142857	0.00114225245235159	0.00440366516466069	0.00800584456236047	0.00906258682849367	0.00660631894890147	0.00255150560574415	0.000141806915652518	0.00118634235113856	0.00457705982033734	0.00739301231476709	0.0074706060945746	0.0050374649359835	0.00207710963900621	0.000334679112059032	1.07711356869804e-05	0.000209775372584984	0.000313301142673943	0.000655078034672264	0.00186583952968526	0.00379696981435782	0.00533187884390365	0.00533529627881498	0.00373194760954929	0.00160141071610935	0.000234057063420371	0.000108716771009898	0.00070588413311752	0.00116062750438635	0.00102192763675548	0.000487452758181244	0.000110655907471865	0.000376723169901433	0.00142718168438221	0.00294593182342824	0.00420271758934953	0.00437604139041194	0.00315529637803302	0.00122267910515258	3.87466528942868e-05	0.000826503210893767	0.0034682496748559	0.00634258850645193	0.00744248765288381	0.00595135275917875	0.00293347061653058	0.000504032538535297	0.000175020529493588	0.0017810779455098
0.678571428571429	0.678571428571429	0.00163129161512568	0.00569704006439684	0.0100992704927983	0.0114857260690479	0.00865725327046587	0.00370547608399434	0.000371439010119106	0.000968646076212505	0.00457050549985634	0.00800431462532471	0.00861666293691296	0.00626478982292383	0.00292884881539295	0.000669343740665434	3.35583398910289e-05	0.000230228718904615	0.000470918422725245	0.000856394782152138	0.00195941032257496	0.00378694993523384	0.00540901088961271	0.00569610887456935	0.00436697408076789	0.00225861911046516	0.000592709375016735	8.39749961192049e-06	0.000242755170202794	0.000595352920011913	0.000595751177831916	0.000281920346573409	1.61709551497202e-05	0.000155628967667376	0.000833319127414066	0.00186559523462407	0.00276033678812607	0.00292126851081164	0.00208962743439443	0.000747845447677133	1.27235252403546e-05	0.000866834456778517	0.00324706627806177	0.00583954444204401	0.00694165979764582	0.00578842163353625	0.003221297425614	0.00107630177819973	0.000777620337328492	0.00231345602423682
0.6875	0.6875	0.00171643049920413	0.00587407040385293	0.0104644675649849	0.0119977717935047	0.00914950139483397	0.00399915201644615	0.000418015792700282	0.000909983238474739	0.0046496963241478	0.00837726150215952	0.00921533040058144	0.0068427821333034	0.00326796688056728	0.000768189811880658	9.62365543992485e-05	0.000452132883621347	0.000820527670391674	0.0010733048330575	0.00179097589313946	0.0032517220147772	0.00483582013185674	0.0054886861841779	0.0046943440826059	0.00293363863761466	0.00122605586718487	0.000290377858176875	0.000125280169026972	0.000265246244210334	0.000306125122598453	0.000182077839116831	7.070897013342e-05	0.000165390381708207	0.000538515424011439	0.00110176767566158	0.00159966174658907	0.00169012120372724	0.00119610799743991	0.000402341455636938	6.00559686427931e-05	0.000906824662153021	0.0029864652730447	0.00538750020993328	0.00676921246253171	0.00634954214639549	0.00454171514864986	0.00266602538002916	0.0019541631458153	0.00267469098701004
0.696428571428571	0.696428571428571	0.00137021795129934	0.00473405197007297	0.00873918070772705	0.010157952086154	0.00768850212702911	0.00318907126290314	0.000216798845538051	0.00106061686562976	0.00486622047587733	0.00847161051414351	0.00911444295592276	0.00656181391093466	0.00291169186163307	0.000535593613774806	0.000201818379149024	0.000954039206965531	0.00148942189189608	0.00146789761119453	0.00154713699363263	0.00237662954256211	0.00375111818359439	0.00476119373504181	0.00465941645851397	0.00350454792267542	0.0020143520091707	0.000904173519362024	0.000400113599121544	0.000287499688701968	0.000275706246208473	0.000252348560847159	0.000259772936771754	0.000351499682816143	0.000522887451750031	0.000726096928921175	0.000876465468426974	0.0008495628877646	0.00056604950667514	0.00016845613990672	0.00010045684827797	0.000887112840587401	0.00268756680873571	0.00499415136166543	0.00682383003883914	0.00734273736852129	0.00644810653890236	0.00482507539804052	0.00343325214869573	0.00285607920090754
0.705357142857143	0.705357142857143	0.000917105803293427	0.0028184581279457	0.00561716786390749	0.0066887589885349	0.00489899222133294	0.00171944079065045	1.27057138645481e-05	0.00150452971207889	0.00521526353215261	0.00827241498684553	0.00835036834442797	0.00553694451896455	0.00204141007862002	0.000178174298909764	0.000539623891009074	0.00189455951027971	0.00263395329109254	0.00224634326615454	0.00151920569176599	0.00152186652975954	0.00251314200268918	0.0037773538859561	0.00436447164376698	0.00390276102301178	0.0027654843412865	0.00160943466894035	0.000843935705635614	0.00048373665980823	0.000356726089770003	0.000337536009252378	0.000390924433210429	0.000489013670285409	0.000570075710318543	0.00058130911191686	0.000515658545614585	0.000386527665940722	0.00020594198638952	4.69071971422004e-05	0.000137869444543433	0.000828357742872743	0.00235085034596646	0.00453009790989041	0.00671593767587189	0.00807406700883038	0.00806682123414817	0.0067751014698399	0.00482873677470645	0.00301955112690068
0.714285714285714	0.714285714285714	0.000823221496384209	0.00110372989294864	0.00247308065626199	0.00308392950589736	0.00206807653742903	0.000436935684245398	0.000160970190676252	0.00223854457593559	0.00557006464529402	0.00774877088339727	0.00710004052722879	0.00412888479200901	0.00107861508365086	3.23065169465913e-05	0.0012687083786794	0.00326037367957842	0.00416310574376637	0.00337149027865159	0.001821933680713	0.000968383377199636	0.00149580629342463	0.00288441814456746	0.00402294274294511	0.00415657727784407	0.00333712686110704	0.00215431612828319	0.00117118604361089	0.000595884167961749	0.000347033774896087	0.000284177571703238	0.000329899400745099	0.000435191475743073	0.000523637637184901	0.000517088195637536	0.000400810066907705	0.000232750359169187	8.99894876650265e-05	4.00007790918668e-05	0.000190558861698953	0.000745425231626298	0.00193590393062428	0.0038063960576574	0.00601202539710466	0.00784493523976526	0.0085535850606136	0.00777433470975839	0.00577612658691712	0.00333921716451522
0.723214285714286	0.723214285714286	0.00130638799663851	0.000356525840136082	0.000523105860550387	0.000708860274299674	0.000341458860613086	2.39404165616031e-06	0.000796352254911682	0.00305488343917101	0.00567354137711683	0.00683785923651866	0.00557543035292953	0.00272718257837507	0.000390781429797595	0.000254131912128359	0.00224617874611175	0.00465601174059328	0.00557830216676615	0.00442068447815397	0.00223793268343866	0.000735102845260277	0.000888925260105343	0.00232632985930442	0.00382397502018267	0.00434055219944959	0.00368733907374495	0.00241999878139375	0.00124308915074684	0.000518720972093545	0.00020919264384195	0.000126036943198255	0.000152072107975785	0.000257998420852733	0.000401879163653786	0.000489591666234297	0.000446228866176285	0.000295261898026393	0.000143127786491742	9.66253056472772e-05	0.000225631437490104	0.000615966943279703	0.00141879308471343	0.00276945462398553	0.00458450695837187	0.00641860137238798	0.00757635854326955	0.0074793719910064	0.00605041255032978	0.00382144124390245
0.732142857142857	0.732142857142857	0.00209307013102852	0.000631849202575123	0.000118497529346704	2.96721517679193e-05	5.77048224494783e-05	0.000460135215846849	0.00167502216924614	0.00359012555742944	0.00526264422052614	0.00551232096498871	0.00396147446290997	0.00157227536567692	7.90663467795871e-05	0.000673884901128981	0.00301714070781262	0.00543725399951962	0.00620025463660421	0.00482679148488604	0.00240020953843231	0.000662781407595524	0.000683091625305101	0.00216030494093682	0.0038254402982589	0.00448676742661902	0.00383044586709675	0.00242537866695271	0.00110326874502294	0.000334159856591446	7.09397494059563e-05	3.3269155978743e-05	4.62996797733488e-05	0.000120224664544084	0.000293262250294896	0.000488883453414354	0.000559510046146401	0.000444042950275516	0.000242242902544355	0.000123576096637687	0.000186957558218517	0.000436411565301656	0.00088584811911649	0.00163600751964491	0.0027824210382518	0.00421016193901489	0.00549591012722865	0.0060785507002408	0.00561546385350598	0.00424870721652967
0.741071428571429	0.741071428571429	0.00258227243265542	0.00131391551745623	0.000679639016349177	0.000507763985057891	0.000691610397747656	0.00129497719670941	0.00235125285113513	0.00356501376997019	0.00428444326255503	0.00390590591420199	0.00244367621759175	0.000742040593697017	1.581181937618e-05	0.000964778613638442	0.00314575556711578	0.00517390555311944	0.00568878815549109	0.00436958282270827	0.00219051415546915	0.000691744119991456	0.000833328856732611	0.00233171256058907	0.00396749112930286	0.00455690540045542	0.00377837875835512	0.00224193640109186	0.000866289006307014	0.000170991789838449	5.41626282601104e-05	0.000115103023585285	0.000107839544445208	9.08159784972285e-05	0.000216978678266716	0.00046902831088543	0.000642314862084392	0.000567560547727058	0.000303478263053098	8.35150797085087e-05	8.50217674820248e-05	0.00028109541085034	0.000532539740004024	0.000804070423574228	0.0012476618717532	0.00203834524409594	0.00311922944786422	0.00412535751597172	0.00459325902124479	0.00429101713170663
0.75	0.75	0.0023335960707192	0.00166139986150804	0.00127047958312733	0.0011679082004842	0.00138337616080072	0.00189315966270295	0.0025424628000079	0.0030341263743264	0.0030332833217195	0.0023740537770322	0.00125619984208433	0.000257164255329848	5.37661454981617e-05	0.000960497205878323	0.00260429830914914	0.00405176300387009	0.00440314684175785	0.00346379471028602	0.00195431294125073	0.0010240277213423	0.00139286097235333	0.00279230661015864	0.00416985177287902	0.00450049026714966	0.00354259137004899	0.00193548993904079	0.000612600106010954	7.71717343375027e-05	0.000148853337299611	0.000313117148123157	0.000262074745884572	0.000107166816641592	0.000129734146009098	0.000399304190118555	0.000675854473193255	0.000673454833588686	0.000376741640214678	6.50416439881256e-05	2.51092502926351e-05	0.000263617941943239	0.000522402668327625	0.000576288850126296	0.000500112632222169	0.000625904494161952	0.00122524004515613	0.00222144274583227	0.00320183179259123	0.00371492515873142
0.758928571428571	0.758928571428571	0.00147007114835594	0.00139152720136299	0.00131229613706093	0.00133571023555661	0.00158076369443943	0.00199528912525672	0.00235198727938463	0.00240310571368678	0.00204455654743491	0.00137308934196162	0.000637852956585434	0.000149335894850958	0.000173592830017003	0.000801807016278495	0.00183430326461825	0.00280084843402248	0.00320628389026456	0.00289566759984228	0.00224452988084659	0.00193669376364323	0.00242512554246159	0.00350241656622237	0.00438820999715657	0.00432101786439903	0.00317695745899918	0.00157730164556282	0.000383936023624258	2.80449885250318e-05	0.000257756603929302	0.000488569444377844	0.000382432843577976	0.000101696598301911	3.9490128465171e-05	0.000349434124127927	0.000767824795607301	0.000892418375071954	0.000607884788003241	0.000211065142960964	0.000111120518745283	0.000416100531571196	0.00082512323701492	0.000930530642396093	0.000627827337468489	0.000236009781582379	0.000221492438763363	0.000792196465273103	0.00172726714209232	0.00256687083909343
0.767857142857143	0.767857142857143	0.000610353158639312	0.00081382754211401	0.000873805085279408	0.000974898379745009	0.00129630379186495	0.00177670125482146	0.00214334521437149	0.00214640309754215	0.00176157164423837	0.00118709249456311	0.000678810065536972	0.00040472654327826	0.00042956359346941	0.000768451314133189	0.00138804887043132	0.00214764350684721	0.00280388720448507	0.00316161159880553	0.00326066649634923	0.00337630845364296	0.00375588270228394	0.00430607697952881	0.00456528034041234	0.00406389124134744	0.00278233556324868	0.00126473032705925	0.000232208805819968	1.63652273288839e-05	0.000328797841662146	0.00058024569800433	0.000441530853300272	0.000110670607619202	4.61764082947125e-05	0.000453798841489129	0.00104842235460157	0.00132570981856442	0.00106413430065291	0.000552530742673218	0.000317653963186826	0.000620629764344844	0.00120906156205555	0.00155249128575446	0.00132561626700041	0.000688995720597686	0.000134307804403009	7.03021896397764e-05	0.000530284612494393	0.00122100539132035
0.776785714285714	0.776785714285714	0.000349929388004516	0.000440982453428638	0.000391761068322931	0.000462703114626157	0.000871505611898419	0.00155328341406067	0.00218335791598298	0.0024305665500045	0.00220635599611216	0.00169710404079351	0.00118637096541454	0.00086360263896615	0.000787641089558371	0.00097767569245462	0.00146995515167569	0.00225313641742241	0.00317723571227841	0.00399058676093647	0.00451127631495332	0.0047553631730429	0.00485829369195507	0.00485258500097779	0.00455609201505166	0.00374027224936698	0.0024427556746199	0.00108716900514716	0.000224133118917333	9.09716007000123e-05	0.000410335284232341	0.000650336199249066	0.000520382335888168	0.000227048080352173	0.000233827541847708	0.000756109589345964	0.00149340497867787	0.00187600402382173	0.00159873681701423	0.000928345307380206	0.000484498904986095	0.000694823504922521	0.0014242250129079	0.00210134018067385	0.00220199035896104	0.00164962230783385	0.000814710567997684	0.000180012505283342	3.8278003155352e-06	0.000240255840638992
0.785714285714286	0.785714285714286	0.000743021168085543	0.000480306034109479	0.00017796268548047	0.00012920179020584	0.000567379274929358	0.00144116057065288	0.00238872581668144	0.00296154309594133	0.00292700394385236	0.00240267792397085	0.00173045267626178	0.00123267249367222	0.00106846149397445	0.00126442169789667	0.00180487288672819	0.00264197185290513	0.00363197794972926	0.00452675540256368	0.00509143851925377	0.00524979136837437	0.00509403711438203	0.00473510048921249	0.00416188001667124	0.00328847252070636	0.00215703729919301	0.00105834240821233	0.000382462633036251	0.000297618111720612	0.000576672454776452	0.00078491958632594	0.000684510546340338	0.00046360986535156	0.00054057542193005	0.0011101960706664	0.00187675061147079	0.00226237384883268	0.00192421024556529	0.00110251500008452	0.00046380722532998	0.000565370413137916	0.00140813592860464	0.00245055653417342	0.00303714624178073	0.00285635688517969	0.00207631872393621	0.0011310632356123	0.000408796736264593	9.08445925257224e-05
0.794642857142857	0.794642857142857	0.00127034127785697	0.000695286707723026	0.00019646739678993	1.63617292027807e-05	0.000382780504240725	0.00129566858927021	0.00241280302919023	0.00320380569819527	0.00329486174737999	0.00272350552592946	0.00188872631072961	0.00125642585874005	0.00108347755233528	0.00136113343947722	0.00194364490548117	0.00267963814657432	0.00343426522575984	0.00405722270703274	0.00440572498049528	0.00442576076087869	0.00418548129376924	0.003794882306633	0.0032920859591633	0.00263892428148501	0.00184871649804781	0.00109505949515625	0.000638453444213386	0.000602022966827283	0.000824458889297774	0.000979869485200684	0.000886482902542997	0.000701382793579467	0.000775377529499662	0.0012750445736504	0.00193898509104296	0.00224080368974177	0.00184959968467952	0.000976064036608958	0.000271979992521825	0.000346893099652071	0.00130510170226008	0.0026766438207089	0.00376409904656513	0.00409334886756158	0.00363060946288711	0.00268224499544154	0.00165063149134564	0.000853736967081246
0.803571428571429	0.803571428571429	0.00134336462083325	0.000741395313667119	0.000260252130764926	9.92421910273578e-06	0.000205796223009287	0.00094662677231554	0.00198781060475584	0.00280231529199898	0.00293953120198198	0.00237344655450035	0.00151984023513632	0.000911160265624728	0.000826476949072238	0.00117912759189816	0.00169254930259458	0.00214359103913618	0.00245782169395459	0.00264417857323909	0.00270971386520181	0.00265463853834435	0.0025089491984815	0.00232256490110231	0.00210815436039906	0.00182531386141691	0.00145430560416396	0.00108038884775994	0.000864404293994752	0.000893059880933443	0.00106113234398639	0.00114104221415585	0.00100693642115896	0.00079113079269253	0.000782213760492214	0.00112632356927123	0.00161845998478534	0.00182168823787226	0.00144925737438108	0.000675405405674698	7.68851206193148e-05	0.000227859517725707	0.00127644851536434	0.00283899929510705	0.00426560254563482	0.00503370754549883	0.00497738338247852	0.00425749368016927	0.00319489988978135	0.002125911919443
0.8125	0.8125	0.00088513601898765	0.000602694450675805	0.000356051171004415	9.90181035885873e-05	5.2983789069281e-05	0.000449604999710786	0.00119799971429721	0.00185883390844625	0.00198801933122447	0.00152389679512188	0.000842066600949634	0.00043179205955555	0.000506643809429105	0.000893677989019524	0.0012508573736032	0.00136422409152186	0.00125869642594082	0.00108603290180052	0.000960733902214337	0.000904464585154584	0.000897273343009993	0.000927339564584847	0.000980405521960198	0.00101707366487281	0.00100162336270795	0.000957928890099579	0.000965363057404277	0.00106823319762422	0.00119227438424134	0.00118598630356692	0.000978136281079373	0.000693764111688784	0.000578383748051358	0.000765815353112088	0.00110792156951998	0.00126079341996463	0.000988494418694092	0.000422040030281995	2.56100451922923e-05	0.000274727559808808	0.00130667171823162	0.00282165720036997	0.00428671256954327	0.00524744037924167	0.00551051927455126	0.0051265822542697	0.00428180583687531	0.00322225094472487
0.821428571428571	0.821428571428571	0.000435542924195894	0.000658546216500135	0.000701169554557513	0.000424192094300682	9.47615905382482e-05	7.54925965594278e-05	0.000427610820344705	0.000837779518467804	0.000930620018652033	0.00063659794122317	0.000247817290894204	0.000126221721081204	0.000369514313038865	0.000751008379124758	0.000954165030365921	0.000845899744049291	0.000540484602783963	0.000245726635353401	8.23829642979697e-05	4.14767857860172e-05	6.7119082024466e-05	0.000136431405312579	0.000256890471140921	0.00042122000027816	0.000598724899218439	0.000770640766102318	0.000945186216541313	0.00111491465083969	0.00120952612629483	0.00112800304428957	0.0008488752222774	0.000506214827958734	0.000320711380726765	0.000414010853267546	0.000674988718944315	0.000829297588784169	0.000681342650877183	0.000320931760215478	9.75238880289764e-05	0.000367516269594087	0.00122540681579532	0.00244016616707303	0.00362662011224969	0.00447922677932015	0.00487597692023597	0.00482245356174238	0.00436427791205658	0.00358435030023947
0.830357142857143	0.830357142857143	0.00066420288818357	0.00129033185478693	0.00145485084893021	0.00105236014614705	0.000434039083042034	4.57510851378611e-05	3.57896406422757e-05	0.000195040943966904	0.000238792721127378	0.000110549999183233	6.59585954583419e-06	0.000133584690494672	0.000476413900206444	0.000810125940979199	0.000917577597412821	0.000775658699600771	0.000537059516767082	0.000360553615218944	0.000279674248591107	0.00022480064949408	0.000139166465031023	4.9962677540065e-05	3.37460798492439e-05	0.000137829197416364	0.000347857369283414	0.00061595286155369	0.000891409784770342	0.00111298916031102	0.00119461536266349	0.00106188524937752	0.000733213687213698	0.000359903113699194	0.000149409418209552	0.000207002526419437	0.000434049124285297	0.000596508136739397	0.000527369549180754	0.00028974827444627	0.000145722812149684	0.000347635056572068	0.000934868689635999	0.00171526348434647	0.00243405465582983	0.0029570711125505	0.00329650009797003	0.00348401818880052	0.00345993978445703	0.00312029030293837
0.839285714285714	0.839285714285714	0.00173297228997237	0.00241634376173878	0.00240486508316972	0.00175249740428079	0.000900291022950744	0.000292860435130531	6.50864282025463e-05	5.23771394646058e-05	4.93561109197354e-05	2.49201399284784e-05	9.59241443366667e-05	0.000336988156636084	0.000660427578636914	0.000892843711323605	0.000947551462479472	0.000897731252750571	0.00087888544148661	0.000936595442295524	0.000982445645119307	0.000893896963599148	0.000644960321394333	0.000338715589453662	0.00012610568352674	0.000102673467263746	0.000270651936850867	0.000567444244611511	0.000902223781278661	0.00116737479200251	0.00125117623170147	0.00108766637045582	0.000723054044375826	0.00032606060330067	9.66287180154106e-05	0.000122943038995207	0.000307051369636192	0.000440855356425204	0.000384712632022668	0.00019612972315264	8.51536537268716e-05	0.000226276110592898	0.000597420520021503	0.00100230571413795	0.001260248263254	0.00137685546775245	0.00151721526913352	0.00179953246723496	0.00212181020769497	0.00221809887198326
0.848214285714286	0.848214285714286	0.00309805334424209	0.00343764120929962	0.00300730509408018	0.00207587612530011	0.00112780063155077	0.000509783632599495	0.00025306509620105	0.000181996545658578	0.000150153959116197	0.000159131076606521	0.000277263648500025	0.00049499085036139	0.000698561949231599	0.000787000151087726	0.000788021606697898	0.000833024460322756	0.00101225091537903	0.00126341323489683	0.00141010306394623	0.00131105585415212	0.000977654557522868	0.000562670857448884	0.000251594623390018	0.000160679069052728	0.00030661756674833	0.000629487134894333	0.0010194172523162	0.00133447543567371	0.00143710476267627	0.00126133685972525	0.000870436839028713	0.000442323003704855	0.000166663314836412	0.000118049538299864	0.000207485103212862	0.000263656620268407	0.000187394117902251	4.77195989872417e-05	2.28774457828642e-05	0.000223512954417657	0.000557630550179485	0.000783042491315857	0.000727303532494087	0.000477264414152247	0.000334970180242028	0.000543972062461149	0.00102994492852568	0.00142268343197158
0.857142857142857	0.857142857142857	0.00393507555259579	0.0036881175597444	0.00280770284649665	0.00173146411137654	0.000893910686313383	0.000464321648447634	0.000328415806660838	0.000283651953264811	0.00023773770422367	0.000233782374907961	0.000323211746627783	0.000457684936122792	0.000525502642678689	0.000482362727129222	0.000419083446365613	0.000481476597442863	0.000720831290604474	0.00102722622618234	0.00121036248529924	0.00114738077919768	0.000866101804619707	0.000511009055512909	0.000247463963621434	0.000187639328071693	0.000366761792114252	0.000743852988075441	0.00120572739549707	0.0015892590713195	0.00174207136274924	0.00160182189970455	0.00123767254922767	0.000812618348383342	0.00048427138657403	0.000312391434661337	0.000241085006209658	0.00017148910026706	7.13091207180359e-05	2.81698963954957e-05	0.000182881904834938	0.000575806622113139	0.0010390345634573	0.00126688338206467	0.00105571439432353	0.000521555165768044	6.7541784139842e-05	6.9902059321612e-05	0.000532786818978991	0.00104571926251091
0.866071428571429	0.866071428571429	0.00379839209208407	0.00299004657174133	0.00186819608381552	0.000913725217377841	0.00040068625824078	0.000279265451945934	0.000307047366456918	0.00028726100640485	0.000202039891732047	0.0001508762505209	0.000194066181915683	0.00027401195331007	0.000284071671957994	0.000194252763465078	9.25643672645058e-05	0.000100848915890467	0.000256363516251979	0.000476049196832296	0.000626940793699923	0.000625675556779607	0.000483394616388462	0.000283801432751641	0.000138206779977227	0.000150065191422454	0.000382893451934409	0.000823075327567646	0.00136210076074488	0.00183316784274205	0.00209464486217659	0.00210157825446456	0.00190995161717883	0.0016180162746892	0.00130091337170794	0.000988280020743718	0.000688016441401595	0.000426370784362448	0.000273981986279172	0.00033591771454736	0.000690049837228772	0.00128810967605415	0.001894351154065	0.00216297214324684	0.00186760706626564	0.00112794090839505	0.000401455946747029	0.000164735791474262	0.00050966404265124	0.00103000431752212
0.875	0.875	0.00292894574030071	0.00180510856931466	0.000781970929331078	0.000237491071321208	0.000196119638627035	0.000389536086293801	0.00050497181675536	0.000411446157645818	0.000200026490116175	4.50735656732624e-05	3.50689771948842e-05	0.000117975226406528	0.000180011680749252	0.000158021958820145	7.96998407631515e-05	1.6423458104633e-05	1.47755118035806e-05	6.98300552198594e-05	0.000142961044839856	0.000189257796251179	0.000176716817914335	0.000107167233856182	3.86587291407967e-05	7.85796624543125e-05	0.000324638303955981	0.00078763992915076	0.00136939921678159	0.00192799882514352	0.00237240767730899	0.00269233078777918	0.00289870302103902	0.00295248441243482	0.00277486328378556	0.00233836591866784	0.00174292744254866	0.00119392110255529	0.000900553430243699	0.000980355086025927	0.00141950210109565	0.002068289434261	0.00265312098812586	0.00284938729333274	0.00245771526401689	0.00159986876421413	0.000732341323959858	0.00036157280756327	0.0006298441082097	0.00114881048982728
0.883928571428571	0.883928571428571	0.00197275251009387	0.000846539214981558	0.000227398154117957	0.000283669070428564	0.00075190809194979	0.00117891717611902	0.00124578630258647	0.000938252745920514	0.000480846593498149	0.000134959335196212	3.01564387320603e-05	0.000127892638650629	0.000296020193615723	0.000407665249636309	0.000400049144116873	0.000285174371106488	0.000131275362517002	2.45675617071164e-05	1.61963436007535e-05	8.1596254487758e-05	0.000135144611656795	0.000107829801220915	2.73975308977559e-05	1.7544746179817e-05	0.000202485564780096	0.000605777232105544	0.00114973197213525	0.00175620409258463	0.00242844197578071	0.00320281703377511	0.00400832379163907	0.00460072224534422	0.00468746340200624	0.00416237285200234	0.00323425165612169	0.00231736377117664	0.00177401313822378	0.00172536254562689	0.00205154018897042	0.00251090292617095	0.00284151744247246	0.00281485684852118	0.00231766995593849	0.00147665127295698	0.00068614167474264	0.000392830199041826	0.000725786222852695	0.00130718763231136
0.892857142857143	0.892857142857143	0.0014133776608821	0.000512454375342577	0.000442665447371566	0.00112830638298436	0.00204193160147539	0.00259946067051948	0.00251851598164943	0.00191318402192691	0.00113319603948233	0.000520782638794942	0.000251128086291801	0.000306366361476784	0.000537023238777968	0.000750846070275258	0.000799861730184478	0.000648512772524193	0.000390230948850703	0.000183999031047743	0.000136587516436323	0.000218508135533279	0.000294232373579442	0.000250894030793197	0.000109031714928626	6.35449105183938e-06	7.2005052623924e-05	0.000328612070343193	0.000733009030284094	0.00130447105035952	0.00216634958792469	0.00340059648036819	0.0048330872400642	0.00599590462704589	0.00638073500848893	0.00580876377235225	0.00459258973756865	0.00333086904060694	0.00250710853633835	0.00222884950755863	0.0022823719057708	0.00237514544174555	0.00231395182529542	0.00202014401894055	0.00149532645024916	0.000857266633800611	0.000381409254923051	0.000380784207068874	0.000920640532483093	0.0016307575967773
0.901785714285714	0.901785714285714	0.00124393365869066	0.000642335281318169	0.00107533448569208	0.00226058330561578	0.00348772448018921	0.00410836118619569	0.00388878223278602	0.00303462730269364	0.00197160163341478	0.00109262908358248	0.000612995410652935	0.000543384426505425	0.000731369162337148	0.000943630716435135	0.000981184417049689	0.000789065660962838	0.000485457176302392	0.000267682535040962	0.000252726724209772	0.000383351366273456	0.000486795306914715	0.000434671464660843	0.00025254648731129	7.68772367220714e-05	1.71778468300205e-05	8.58568095277128e-05	0.000282204447643331	0.000726574993205273	0.00164623266377895	0.0031489420031856	0.00497161326777919	0.00648851987417095	0.00706236698117667	0.0064877677941702	0.00514656132656078	0.00372653758709119	0.00274229226771978	0.00226082579112891	0.00201715016699248	0.00173768845832776	0.00134516207862984	0.000914647192831968	0.000534407660190974	0.000274500402512415	0.000256390879484428	0.000636818940459912	0.00141686689145103	0.0022597897071267
0.910714285714286	0.910714285714286	0.00112767268977977	0.000772395424401189	0.00151690093852585	0.00296039663551762	0.00433192852138467	0.004993920024071	0.00475054136188865	0.0038267196255884	0.00264541727250648	0.00160309903895425	0.000942278315597578	0.000709228981273393	0.000768688558710479	0.000881872404008607	0.000843963521517701	0.000612480671814413	0.000325802924737838	0.000180668226172631	0.00026182070123226	0.000471124993135556	0.000618815459610366	0.00058816293743278	0.000416496959057252	0.00022496301136927	9.0118859891744e-05	1.2892176779963e-05	2.73374700103159e-05	0.000313304309382666	0.00113284594609156	0.00257771825378601	0.00434406534192367	0.00579247287590202	0.00632163860899307	0.00577887243554234	0.00455673286282276	0.00328377803168677	0.0023770069010905	0.00183551348647998	0.00140944513399769	0.000925326704889675	0.000441222350496277	0.000130055646503262	8.32195941164899e-05	0.000270439199176515	0.000661855944287076	0.0013022493434114	0.00218907973970001	0.00307792075020694
0.919642857142857	0.919642857142857	0.000821497247954025	0.000604028628501941	0.00140478958614681	0.00281673884611588	0.00414663552163215	0.0048424078078857	0.00472429111444337	0.00395429562494615	0.00287117368271726	0.00182954060502089	0.00108680386540902	0.000728793208369608	0.000652165304184979	0.000641766792245308	0.000523743369179535	0.00028997559398795	8.7000876086885e-05	7.28417490550266e-05	0.000267871242801571	0.000533830403649458	0.000693694890506351	0.000672941440106044	0.0005312532029857	0.000372094287600444	0.000243109999918648	0.000142454693691527	0.000120389303566887	0.000342616452640793	0.000999405821372368	0.00210262607271902	0.00335902256872753	0.00428031051250271	0.00448728926399858	0.00396922619798704	0.00307189962827145	0.0022193147121317	0.00161441525780198	0.00117707153713462	0.000743837696446617	0.000303692521273627	2.88258120145659e-05	8.99407632453111e-05	0.00047483157386957	0.00101291401913567	0.00156848449960291	0.00216864516702193	0.00290063348867259	0.00367933527972812
0.928571428571428	0.928571428571428	0.000423483797968922	0.000240267316582088	0.000858369786872364	0.00197372470777	0.00309024382224316	0.00379550324457855	0.00389922371087851	0.003435226242586	0.0026054215820447	0.00170139437057679	0.000991976216065703	0.000600119237753952	0.000453826151559051	0.000372164786721801	0.000230604595380471	6.22916943873726e-05	3.18845287625624e-06	0.000139120721725158	0.000407217794836422	0.000644026749586226	0.000723423587285613	0.000646021068870316	0.00050591180043375	0.000391844847926671	0.00033632946440585	0.000355370824473243	0.000509409991063277	0.00088785362314579	0.0015067173626332	0.00221883879290926	0.00274940674984011	0.002861717417195	0.00252717176222389	0.00194891044441833	0.001406223435316	0.00104773389487487	0.000814971011526722	0.000563498199708477	0.000263035207419429	7.6420451257522e-05	0.000228088066316172	0.00078022249556535	0.00153800691178862	0.00219256054984696	0.00257967849956472	0.00280852087943197	0.00312721947682056	0.00364171804278258
0.9375	0.9375	0.000226994841352687	8.86478182674111e-06	0.000291390454656606	0.000951874977727289	0.00175309661712114	0.0024310063581355	0.00275484460357965	0.00260308028929037	0.00204137521299638	0.00131564517615076	0.000713047956722905	0.000378997541249158	0.00025099872070413	0.000172828996845038	7.3021582235903e-05	2.57926307091818e-05	0.000140030903560798	0.000406742656538535	0.000674964715483564	0.00078031675469913	0.000685372112126262	0.000489180212607875	0.000317393426999296	0.000232147115111074	0.000257580488632168	0.000460556192506862	0.000946623751207109	0.00172955201217817	0.00260232471877797	0.00318095697173299	0.00314191947204718	0.00247216584162287	0.00150642520656193	0.000698338352676377	0.000306151210350472	0.000252295622208614	0.000265399868967286	0.000168800601218139	5.79525005032104e-05	0.000212958989793021	0.000826314379307971	0.00178658585625177	0.00271155695407857	0.00321345548423099	0.0031840068168819	0.00286971636790989	0.00267796756862492	0.00286757532884405
0.946428571428571	0.946428571428571	0.000369483978849806	9.31690731343977e-05	2.5447876236389e-05	0.000247369930320221	0.000757498671307171	0.00139074264904858	0.00184697647182968	0.00187207982121763	0.00145619114746259	0.000852538489301391	0.000375231966557485	0.000158579634090455	0.000106854858909989	6.68209193659908e-05	2.2053415129335e-05	9.49112167652393e-05	0.000365108053807724	0.000723398149077499	0.000938177348754041	0.000868580591120165	0.000589748198402056	0.000297841642460533	0.000116870021733301	3.9784612815436e-05	6.8361204719495e-05	0.000360021490866086	0.00114982249557029	0.00246245337793467	0.00390250461089432	0.00479718940514338	0.00464374601450226	0.00349698820242973	0.00194881168705196	0.00070284926917056	0.000103184917785512	2.07720508269271e-06	3.45625031069086e-05	1.3277332786207e-05	8.42590709547031e-05	0.000532693805608607	0.0014467765157918	0.00255385079457552	0.00337024828765745	0.00353399515340292	0.00305360210070123	0.00229491464904563	0.00173773142978365	0.00168777701532878
0.955357142857143	0.955357142857143	0.000653246056002292	0.000347016472740811	6.50797971402137e-05	4.79459781641856e-05	0.000425095041385859	0.00103659959174743	0.00149706456533171	0.00149092713704141	0.00103757503240497	0.000465097080836583	0.000110942819625722	4.47344498541291e-05	8.29064883375741e-05	5.37178779325638e-05	6.98465550858374e-06	0.000135695063647212	0.000507821080279256	0.000926439496709428	0.00109394515390333	0.000907634401168384	0.000555304429268997	0.000300602317387971	0.000206816175731524	0.000131954738624764	2.11350442666238e-05	0.000154104827450323	0.00100071957435479	0.00273941428154527	0.00489350987897278	0.00649869384494637	0.00673715322701363	0.00552093766517805	0.00352995250614739	0.00169104135996681	0.000561660723576478	0.000114731902160341	1.5350350213897e-05	4.72319563995478e-05	0.000280286196459602	0.000879579554320219	0.00180503841226499	0.00271848832924713	0.00318421894792552	0.00297538009114554	0.00222848946787203	0.00134436014177855	0.00074074803345452	0.00064310877584403
0.964285714285714	0.964285714285714	0.000726486993960467	0.000459229910263103	0.000196074128162015	0.000241425121117734	0.000708053068323032	0.00134140693856477	0.00168100000854386	0.00145030380532656	0.000810259954016893	0.000215791014539397	3.48712530494089e-06	0.000116372609765327	0.00023442829426437	0.00015680271055373	1.92670802929389e-05	0.000115743690025359	0.000531031570910071	0.00100410759831743	0.00118655095019791	0.0010130096154818	0.00076096366779368	0.000717928931029765	0.000830813547813789	0.000767363748679973	0.000378518581577139	7.11176368982427e-05	0.00061799821520372	0.00247616008654372	0.0052174499347895	0.00764318093750826	0.00855619585524953	0.00756931247860522	0.00530210651801688	0.00286459945334385	0.00111431732518498	0.000275764509145534	0.000102616020201514	0.000283924230900856	0.000680894575632584	0.0012561433164807	0.001886512726047	0.00231665608426157	0.00231012410617228	0.00183657046066904	0.00111074498975279	0.0004546132139655	0.000109100435414282	0.000138473901992643
0.973214285714286	0.973214285714286	0.000451888994837031	0.00028887168068698	0.000258929974734546	0.000622966442486688	0.00134662047303011	0.00201849825700082	0.00214135686673462	0.00157229962699818	0.000689119638099851	8.55817791821634e-05	5.90058234338628e-05	0.00038065787197086	0.000573293352484941	0.000410911582970853	0.000129052585028775	0.000138819457358972	0.000563191116806288	0.00110132992869376	0.0013663869915019	0.0013164645213067	0.00128339470048393	0.00154484771346711	0.00191673530336849	0.00187301294346325	0.00115456372355727	0.000260865102860254	0.000243832014905053	0.0018675716949658	0.00484262620594647	0.00784361608611758	0.00935352617457094	0.00866751481653404	0.00628103346696664	0.00343893824303105	0.00129328110386195	0.000325299883985285	0.00034017472127623	0.000844201234461217	0.00140871607136769	0.0017963452690156	0.00190742014614987	0.00171634437877483	0.00127426763518955	0.00072471613840891	0.000259966009334792	2.53824627524437e-05	4.61631059123426e-05	0.000236864236032312
0.982142857142857	0.982142857142857	0.00010577400864995	4.3941685490325e-05	0.000320553773876771	0.00107856232941466	0.0020749290866055	0.00274169059082897	0.00259639464899841	0.00167922461414338	0.000589612486987885	2.59425235525141e-05	0.000213871710987658	0.000752780538769421	0.00103134831937279	0.000812243476343417	0.000418553821321962	0.000357317121601054	0.000787213060553302	0.00138673442768195	0.00174386367554136	0.00182306018396502	0.00197623638591201	0.00246343145747675	0.00301484000084309	0.00297948684624167	0.00201120545123953	0.000633422339237016	4.63460114516703e-05	0.00122021913953869	0.00401611628230071	0.00711379242963649	0.00885520519856666	0.00834830302162488	0.00599385009773148	0.00310949420382826	0.00103077597687458	0.000374289944690059	0.000891193623461239	0.00184250260431979	0.00252023941552431	0.00257860644017569	0.00207315956068357	0.00130132314430923	0.00059395965563165	0.00016608852262468	6.75027782643407e-05	0.000217102705608908	0.000473140053434295	0.000697567448261942
0.991071428571429	0.991071428571429	0.000204513824703405	0.000138438443862948	0.00060392974343581	0.00161047741558514	0.00273187369508177	0.00330122456561771	0.00289180952701311	0.00170792463036333	0.000499310622780871	2.59456136263836e-06	0.00036696887134027	0.00107915707686981	0.00146156092820208	0.00128005231853709	0.000895579410609223	0.000843845982324594	0.00128917059263208	0.00190540175686931	0.00227787809228393	0.00236924864430799	0.00252658535728656	0.00300656861007362	0.00354203338895254	0.00347974444132217	0.00244536666458446	0.00090601026536489	1.34329316139075e-05	0.000749903683957634	0.0030680116623918	0.0057767240483363	0.00731357247570184	0.00681149244911985	0.00465298080942804	0.00214524834839951	0.000625411817308841	0.000661677793659335	0.00184554807047807	0.00319920360526386	0.00383729970169098	0.00344631875795624	0.00234194174997308	0.00115571348860219	0.000408717840098066	0.000252176750629777	0.000498523144948433	0.000846783932582209	0.00108952439826552	0.00116282115371612
1	1	0.00108966805812627	0.000857832266665685	0.00127185202664139	0.00224539503068911	0.0032603584296324	0.00363828292210096	0.00302340526467675	0.00170590866240589	0.000465324391479296	2.80312014581341e-06	0.000419779743616906	0.00119569805692816	0.00168173236874807	0.00165659948118292	0.00144182110719195	0.00150461823938207	0.00196884043189385	0.00252160714599341	0.00278190912208325	0.00271823585872128	0.00265796407025855	0.00287074232249685	0.00317860391722636	0.00305090201889874	0.00215539775445282	0.000839921919827066	2.28371453334772e-05	0.000499310151667778	0.00223094811782703	0.00424756130724336	0.0052891989392998	0.00470297518538113	0.00290932356661439	0.00110407637664057	0.000441395257671274	0.0012885228199456	0.0030405292890874	0.00456777328142801	0.00495619298286294	0.00404599445190313	0.00244312307272985	0.00104430636314904	0.000439711134246533	0.000614486627162789	0.0011147037367594	0.00147315464176476	0.00151642520464104	0.00134305572830361
[truncated: 177 more columns]
