# Supplementary material for: Evolving scattering networks for engineering disorder
Source: Nat Comput Sci. 2023 Feb 13;3(2):128–38. doi: 10.1038/s43588-022-00395-x (PMC10766560; doi:10.1038/s43588-022-00395-x)
Supplement: Supplementary file 7 — Plot data for Fig. 3. [file 43588_2022_395_MOESM7_ESM.zip › Data_Set_Fig_3/data_Fig3a_right.xls]

## Sheet: Sheet1
kx_data_Fig3a_right	ky_data_Fig3a_right	SS_k_data_Fig3a_right_ 1	SS_k_data_Fig3a_right_ 2	SS_k_data_Fig3a_right_ 3	SS_k_data_Fig3a_right_ 4	SS_k_data_Fig3a_right_ 5	SS_k_data_Fig3a_right_ 6	SS_k_data_Fig3a_right_ 7	SS_k_data_Fig3a_right_ 8	SS_k_data_Fig3a_right_ 9	SS_k_data_Fig3a_right_ 10	SS_k_data_Fig3a_right_ 11	SS_k_data_Fig3a_right_ 12	SS_k_data_Fig3a_right_ 13	SS_k_data_Fig3a_right_ 14	SS_k_data_Fig3a_right_ 15	SS_k_data_Fig3a_right_ 16	SS_k_data_Fig3a_right_ 17	SS_k_data_Fig3a_right_ 18	SS_k_data_Fig3a_right_ 19	SS_k_data_Fig3a_right_ 20	SS_k_data_Fig3a_right_ 21	SS_k_data_Fig3a_right_ 22	SS_k_data_Fig3a_right_ 23	SS_k_data_Fig3a_right_ 24	SS_k_data_Fig3a_right_ 25	SS_k_data_Fig3a_right_ 26	SS_k_data_Fig3a_right_ 27	SS_k_data_Fig3a_right_ 28	SS_k_data_Fig3a_right_ 29	SS_k_data_Fig3a_right_ 30	SS_k_data_Fig3a_right_ 31	SS_k_data_Fig3a_right_ 32	SS_k_data_Fig3a_right_ 33	SS_k_data_Fig3a_right_ 34	SS_k_data_Fig3a_right_ 35	SS_k_data_Fig3a_right_ 36	SS_k_data_Fig3a_right_ 37	SS_k_data_Fig3a_right_ 38	SS_k_data_Fig3a_right_ 39	SS_k_data_Fig3a_right_ 40	SS_k_data_Fig3a_right_ 41	SS_k_data_Fig3a_right_ 42	SS_k_data_Fig3a_right_ 43	SS_k_data_Fig3a_right_ 44	SS_k_data_Fig3a_right_ 45	SS_k_data_Fig3a_right_ 46	SS_k_data_Fig3a_right_ 47	SS_k_data_Fig3a_right_ 48
-1	-1	0.0013243	0.00187423	0.00196575	0.00162628	0.00108371	0.000561445	0.000183235	3.13934e-05	0.000221164	0.000849391	0.001843	0.00287995	0.00351377	0.00343997	0.00269637	0.00163669	0.000705488	0.000190791	0.000116077	0.000300709	0.000504492	0.000557975	0.000432296	0.000244486	0.000200665	0.000484343	0.00112804	0.00194138	0.0025622	0.00263476	0.00203628	0.00102118	0.000167574	0.000101116	0.00110962	0.00287704	0.00455643	0.00521861	0.00444092	0.00264168	0.000888095	0.000263114	0.00120795	0.00328524	0.00549877	0.00690712	0.00709852	0.00626073
-0.991071	-0.991071	0.00238814	0.00334266	0.00350261	0.00282665	0.0017135	0.000711941	0.000211751	0.000314562	0.000889592	0.00168972	0.00243478	0.00287188	0.00285421	0.00241673	0.00177239	0.00119657	0.000869915	0.000795929	0.000843902	0.000862304	0.000768535	0.000572344	0.000357396	0.00025482	0.000404583	0.000883792	0.00161956	0.0023549	0.00273249	0.00248798	0.00165445	0.000640165	8.64651e-05	0.000529914	0.00203141	0.00401429	0.00548711	0.00559976	0.00421624	0.00209687	0.000498344	0.000410639	0.0019422	0.00428016	0.00623477	0.00695866	0.00634827	0.00492556
-0.982143	-0.982143	0.00353446	0.00480537	0.00503587	0.00418438	0.00278961	0.0016024	0.00113171	0.00141363	0.00209837	0.00272122	0.00295592	0.00273421	0.00222503	0.00171677	0.0014562	0.00151241	0.00174281	0.00189248	0.00176522	0.00134604	0.000794147	0.000333956	0.000141378	0.000295437	0.000783135	0.00150506	0.00226597	0.00279318	0.00283014	0.00228936	0.00137569	0.000572601	0.00044267	0.00130476	0.00295994	0.0046727	0.00550912	0.00490169	0.00309168	0.00109512	0.000127127	0.000828752	0.00283817	0.00502863	0.00624326	0.00599035	0.00462582	0.00297419
-0.973214	-0.973214	0.00436107	0.00568677	0.00589493	0.00501278	0.00365821	0.00262042	0.0023581	0.00276884	0.0033468	0.00356206	0.00318588	0.00238432	0.00157659	0.00117344	0.00134149	0.0019107	0.00247382	0.00262654	0.00220655	0.00138145	0.000536086	4.8798e-05	0.000109511	0.000673054	0.00152722	0.00239302	0.00300156	0.0031524	0.00277804	0.00200603	0.00116937	0.000714216	0.00100168	0.00207575	0.00353407	0.00463907	0.00469522	0.003519	0.00167873	0.00025262	0.000173754	0.00158356	0.00368503	0.00524919	0.00542365	0.00424715	0.00251341	0.00114941
-0.964286	-0.964286	0.00446129	0.0055094	0.00554941	0.00471848	0.00364027	0.00299638	0.00307014	0.00359611	0.00399681	0.00380134	0.00294685	0.00179223	0.000880029	0.000615222	0.00104094	0.00182129	0.00243517	0.00247589	0.00188522	0.00098026	0.000259779	0.00011928	0.000653127	0.00164271	0.00269773	0.0034402	0.00363791	0.00325879	0.00246294	0.00155346	0.000893021	0.000787861	0.001354	0.00241078	0.00347981	0.00396071	0.00346487	0.00213498	0.000690742	5.90713e-05	0.00075731	0.00246357	0.0041534	0.00477254	0.00396508	0.00229311	0.00078056	0.000163551
-0.955357	-0.955357	0.00370405	0.00424912	0.00403597	0.00330536	0.00261583	0.00245233	0.00288038	0.00350996	0.00378377	0.00336219	0.00233441	0.00114326	0.000309723	0.00014091	0.000577883	0.00124803	0.00168688	0.00161186	0.00109382	0.00051791	0.000349876	0.000851886	0.00192564	0.00316989	0.00409735	0.00436955	0.00392616	0.00297063	0.00185534	0.000941853	0.000494226	0.00062073	0.0012469	0.00210983	0.00280459	0.00293352	0.00234485	0.0013209	0.000514863	0.00056751	0.00161414	0.00307586	0.00398602	0.00367847	0.00231151	0.000774915	1.93728e-05	0.000344914
-0.946429	-0.946429	0.00239369	0.00244472	0.0020446	0.00148722	0.00120948	0.00147574	0.00216835	0.00285455	0.00307795	0.00265251	0.00175787	0.000802414	0.000175585	4.69477e-05	0.000306585	0.000656817	0.000803206	0.000649798	0.000385539	0.000388979	0.000985614	0.0022044	0.00370163	0.0049167	0.00536657	0.00489367	0.00372155	0.00230579	0.00109495	0.00035264	0.000124257	0.000316358	0.00078495	0.00135815	0.00182105	0.00195914	0.00170042	0.00125014	0.00103595	0.00140677	0.00228437	0.00310138	0.00317704	0.00228768	0.00094365	6.93037e-05	0.000287634	0.00139302
-0.9375	-0.9375	0.00111713	0.000899526	0.0005146	0.000240416	0.000359755	0.000941652	0.0017589	0.00241974	0.002616	0.00230058	0.0016793	0.00105426	0.000646561	0.000502171	0.000506622	0.000481545	0.000320126	0.000102124	0.00010908	0.000685699	0.00199203	0.00380284	0.00552432	0.00646775	0.00622848	0.00492126	0.00310831	0.00146829	0.000433763	3.53499e-05	2.62685e-05	0.000149194	0.000316394	0.000577123	0.000952369	0.00133721	0.00158626	0.00168582	0.00179769	0.00207898	0.00244034	0.00252658	0.00202074	0.00103046	0.000160642	0.000111389	0.00108345	0.00250755
-0.928571	-0.928571	0.000361241	0.000167622	1.86487e-05	0.000121432	0.000602498	0.00138605	0.00220641	0.00276109	0.00289008	0.00264699	0.00222508	0.00181731	0.00151622	0.00129782	0.00106821	0.000741857	0.00033547	4.28839e-05	0.000214953	0.00118471	0.00299293	0.00520273	0.00699806	0.00758325	0.0066555	0.00461931	0.00236383	0.000735878	7.13792e-05	0.00010642	0.000300072	0.000290386	0.000123435	0.000107713	0.000468567	0.0011287	0.00179235	0.00221127	0.00235109	0.00231008	0.00212221	0.00170279	0.00102513	0.000329546	7.97569e-05	0.000617118	0.00179432	0.00295269
-0.919643	-0.919643	0.000212582	0.000233705	0.00042672	0.000906516	0.00167109	0.00255744	0.00330806	0.00371198	0.00371594	0.00342521	0.00300994	0.00260192	0.00224837	0.0019213	0.00155115	0.00108065	0.000553549	0.000202476	0.000429494	0.0015958	0.00369383	0.00614477	0.00795799	0.00824858	0.00680095	0.00426217	0.00177814	0.000296803	2.84706e-05	0.000444208	0.000781313	0.000639995	0.000211707	7.56439e-06	0.000368962	0.00118805	0.00203538	0.00251866	0.00252924	0.0022021	0.00171793	0.00119384	0.00074468	0.000562242	0.000833794	0.0015336	0.00231919	0.00270387
-0.910714	-0.910714	0.000386608	0.000637096	0.00110982	0.00183938	0.00274374	0.0036284	0.0042682	0.00451779	0.0043725	0.00394324	0.00338108	0.00281428	0.00232107	0.00191672	0.0015458	0.0011194	0.000632038	0.000297575	0.000549017	0.00179381	0.00402498	0.0065903	0.00839379	0.00850146	0.00676588	0.00399213	0.00146762	0.000160598	0.000164206	0.000782951	0.00115872	0.000922342	0.00037361	0.000110996	0.000481757	0.00132138	0.00214453	0.0025485	0.00246148	0.00208619	0.00169068	0.00147451	0.00156258	0.00200113	0.00267285	0.00323824	0.00327507	0.00259587
-0.901786	-0.901786	0.000529093	0.000896732	0.0014735	0.00224334	0.00309822	0.00386116	0.0043541	0.00447061	0.00420833	0.00365198	0.00293665	0.00221713	0.00163321	0.0012522	0.00101809	0.000785392	0.000475103	0.000257543	0.000567132	0.00183297	0.00405526	0.00656719	0.008265	0.00824729	0.00643743	0.00370198	0.00132461	0.000194193	0.000303272	0.000913383	0.00121494	0.000933302	0.000421609	0.000241327	0.000648145	0.0014195	0.002104	0.00240352	0.00234954	0.00219759	0.00222514	0.00262046	0.00345419	0.00461553	0.00571821	0.00615953	0.00545907	0.00369381
-0.892857	-0.892857	0.000494137	0.000847986	0.00135091	0.00196596	0.00260336	0.0031409	0.0034606	0.0034837	0.00318974	0.00262309	0.00189595	0.0011782	0.000647025	0.000394529	0.000355144	0.000346648	0.000247877	0.000192678	0.000579206	0.00179796	0.00382961	0.00604467	0.00744992	0.0072887	0.00557774	0.00315121	0.00113666	0.000236326	0.00035086	0.000807664	0.000967069	0.000694666	0.000345441	0.000349174	0.000810357	0.00146286	0.00195548	0.00215792	0.00222519	0.00244017	0.00304389	0.00417716	0.00585086	0.00782904	0.00951124	0.0100677	0.00892413	0.00629393
-0.883929	-0.883929	0.000366868	0.000635651	0.00097046	0.00133311	0.00167743	0.00195588	0.00211942	0.00211803	0.0019133	0.00150712	0.000972138	0.0004517	0.000102837	2.1925e-07	7.41584e-05	0.0001613	0.000166216	0.000213492	0.000627896	0.00169138	0.00332895	0.00499343	0.00591215	0.00557419	0.0041063	0.00222672	0.000781421	0.000204972	0.000316067	0.000582338	0.000602387	0.000392227	0.000266327	0.00047606	0.000964585	0.00144784	0.00170373	0.00177559	0.00192732	0.00245494	0.00356172	0.00534913	0.00778348	0.0105371	0.0128546	0.0137373	0.0125115	0.00941071
-0.875	-0.875	0.00027956	0.000462654	0.000633714	0.000761339	0.000849417	0.000926479	0.00101012	0.0010796	0.00108463	0.000987259	0.000803099	0.00060355	0.00046875	0.000423742	0.000415548	0.000367487	0.000282506	0.000305724	0.000661288	0.00147093	0.00258053	0.0035573	0.00391375	0.00342793	0.00231986	0.00112643	0.000348779	0.000138179	0.000263852	0.000372849	0.000305953	0.000195938	0.000282699	0.00064172	0.00109171	0.00136244	0.00135155	0.00123055	0.00133113	0.00195896	0.00330673	0.00546138	0.00835285	0.0115819	0.0143098	0.0154829	0.0144095	0.0113064
-0.866071	-0.866071	0.000263728	0.000400111	0.000467494	0.000442253	0.000373777	0.000354138	0.000451876	0.000666598	0.000939214	0.00119936	0.00140171	0.00152315	0.00153816	0.0014124	0.00113467	0.00076453	0.000447228	0.000362379	0.000619854	0.00116469	0.00176532	0.00211774	0.0020192	0.00150113	0.000819322	0.000291659	9.17608e-05	0.000152892	0.000258794	0.000246573	0.000148203	0.000146277	0.000383936	0.000803847	0.00116831	0.00124813	0.00101592	0.000686301	0.0005973	0.00106236	0.00229995	0.00440874	0.00728276	0.0104661	0.0131207	0.0142923	0.0134183	0.010734
-0.857143	-0.857143	0.000294757	0.000431695	0.000454115	0.000348091	0.000203318	0.000157058	0.000303296	0.000644785	0.00111634	0.00163485	0.00211648	0.00245753	0.00253328	0.00225751	0.00167192	0.000978849	0.00045949	0.000314266	0.000536387	0.000914925	0.00117005	0.00112733	0.000813847	0.000418473	0.000153039	0.000113246	0.000231122	0.000344703	0.000330445	0.000201505	9.92208e-05	0.000182264	0.000495071	0.000915524	0.00122336	0.00123998	0.000942283	0.000485806	0.000148895	0.000251149	0.0010718	0.00274697	0.00513918	0.0077541	0.00983024	0.0106451	0.00989486	0.00788496
-0.848214	-0.848214	0.000437334	0.000611477	0.000608587	0.000436007	0.000225088	0.000139459	0.000268632	0.000599655	0.00107061	0.00162236	0.00218095	0.00260525	0.0027001	0.00233745	0.0015981	0.000787307	0.000268549	0.000224745	0.000537723	0.000888439	0.000998594	0.000820607	0.000534537	0.000374524	0.000438566	0.000629799	0.000755912	0.000688437	0.000454227	0.000204177	0.000103866	0.000235215	0.00056611	0.000981044	0.00133073	0.00147376	0.00131824	0.000879035	0.000332364	8.87219e-06	0.000274073	0.00132021	0.00298824	0.00476474	0.00600519	0.00626971	0.00555184	0.00423918
-0.839286	-0.839286	0.00087457	0.00109187	0.00103366	0.000754632	0.00043551	0.00024715	0.000244074	0.000382511	0.000620665	0.000967607	0.00141266	0.00182249	0.00195868	0.00165358	0.000997402	0.000337961	5.05864e-05	0.00025742	0.000740892	0.00113165	0.0012077	0.00104716	0.000915549	0.00100601	0.00126828	0.0014651	0.00138581	0.00102028	0.000554132	0.000216295	0.000129266	0.00028059	0.000600279	0.0010315	0.00151346	0.00191486	0.00203338	0.00172211	0.00106114	0.000404358	0.000203321	0.000698824	0.00171322	0.00272861	0.00321789	0.00298478	0.00225408	0.00145609
-0.830357	-0.830357	0.00173777	0.00194936	0.00176771	0.00133025	0.000873812	0.000555462	0.000368246	0.000229388	0.000133388	0.000185363	0.00046105	0.000847379	0.00106746	0.000911325	0.000460998	6.98186e-05	8.14096e-05	0.000534922	0.00113236	0.00150269	0.00151893	0.00137896	0.00138766	0.00165502	0.00199008	0.00207594	0.0017515	0.00114414	0.000553098	0.00021481	0.000169531	0.000325402	0.000615018	0.00105963	0.0016702	0.00230332	0.00266012	0.00248618	0.00181854	0.00103998	0.000643784	0.000869664	0.0015091	0.00205515	0.00208458	0.00156117	0.000819606	0.000267153
-0.821429	-0.821429	0.00289398	0.00299389	0.00261327	0.00200001	0.00144289	0.00106481	0.000784251	0.000482402	0.000195721	0.000113093	0.000361145	0.000805722	0.00110911	0.00102543	0.000651486	0.000366485	0.000493921	0.00100249	0.00153628	0.0017469	0.00160796	0.00141459	0.00147946	0.00182395	0.00215433	0.00213135	0.00167054	0.00100208	0.00046109	0.000226207	0.000245296	0.000383039	0.000607204	0.00100871	0.00163629	0.00233007	0.00275611	0.00265278	0.0020799	0.00142821	0.0011456	0.00139273	0.00191757	0.0022576	0.00209865	0.00149183	0.000767314	0.000251289
-0.8125	-0.8125	0.00392719	0.00379848	0.00318111	0.00243229	0.00187209	0.00157759	0.00140446	0.00121713	0.00108637	0.00122806	0.0017277	0.00234653	0.00265347	0.00239652	0.00175649	0.00121217	0.00112305	0.00142259	0.00171386	0.00166686	0.00132702	0.0010444	0.00111158	0.00147374	0.00178327	0.00172581	0.00129393	0.000762565	0.000422803	0.000349063	0.000409732	0.00047193	0.000565983	0.000837068	0.00134226	0.00191453	0.00225253	0.00217148	0.00178507	0.00143954	0.00144321	0.00181979	0.00229326	0.00250716	0.00228442	0.00171915	0.001059	0.000516447
-0.803571	-0.803571	0.00437634	0.00397087	0.00315694	0.00236061	0.00189999	0.00181136	0.00192719	0.00213003	0.00250943	0.00322942	0.00422597	0.00507559	0.00524254	0.00452438	0.00327292	0.00214593	0.00159144	0.00153317	0.00153552	0.00126521	0.00079594	0.000483953	0.000575959	0.000956165	0.00126759	0.0012562	0.000983374	0.000716605	0.000643168	0.000709294	0.000728783	0.00061856	0.000502478	0.000579946	0.000905328	0.00131058	0.00155168	0.00153355	0.00139505	0.00137676	0.00160201	0.00197277	0.00225974	0.0022838	0.0020212	0.00156699	0.00103717	0.000526403
-0.794643	-0.794643	0.00404559	0.00343821	0.00255033	0.00180871	0.00149638	0.00163018	0.002073	0.0027624	0.00379039	0.00520593	0.00673003	0.00773399	0.00761424	0.00628414	0.00432049	0.00257995	0.00159267	0.00126006	0.00109778	0.000754316	0.000303937	7.62648e-05	0.000254916	0.000675338	0.00100354	0.00107126	0.00100512	0.00103497	0.00121231	0.00134693	0.00122002	0.000836373	0.00044837	0.000331544	0.000544912	0.000908727	0.00119884	0.00134502	0.00144232	0.00159578	0.0017848	0.00188838	0.00182184	0.00161815	0.00136539	0.00109007	0.000745343	0.000336886
-0.785714	-0.785714	0.00312928	0.00249267	0.001688	0.00107766	0.000891263	0.00115331	0.00179715	0.00283202	0.00433765	0.00623055	0.00803707	0.00899306	0.00851366	0.00667637	0.00426009	0.00224117	0.00114591	0.000804284	0.000679127	0.000417583	0.000104364	3.79121e-05	0.000332395	0.000780511	0.00108965	0.00119584	0.00129874	0.0015876	0.00197205	0.00212359	0.00179588	0.00109526	0.000426044	0.000168016	0.000399343	0.000904546	0.00140758	0.00177054	0.00198902	0.00206284	0.00194061	0.0016083	0.0011872	0.00087642	0.000764639	0.000723541	0.000544662	0.000215906
-0.776786	-0.776786	0.00205995	0.00156709	0.000959363	0.000503945	0.000381306	0.000641377	0.00129089	0.0023913	0.00399537	0.0059211	0.0076034	0.0082833	0.00749924	0.00549549	0.00314524	0.00138364	0.000602125	0.00051062	0.000547122	0.000415676	0.000254651	0.000343798	0.000721589	0.00113185	0.0013272	0.00136194	0.00152963	0.00200222	0.00256517	0.00275355	0.00227728	0.00132166	0.000432475	0.00010088	0.000431341	0.00115303	0.00188688	0.00237904	0.00253258	0.00232688	0.00180156	0.00112448	0.00058779	0.000426478	0.000593141	0.000755825	0.000606816	0.000225083
-0.767857	-0.767857	0.00122272	0.000946987	0.000550917	0.000220809	0.00010942	0.000291045	0.000809608	0.00172944	0.00306283	0.0045939	0.00580397	0.00608783	0.00517999	0.00343784	0.00167283	0.00060514	0.000387425	0.000609878	0.000758874	0.000678629	0.000607625	0.000808605	0.00122136	0.00151711	0.00148327	0.00130105	0.00138722	0.00194036	0.00266204	0.00296386	0.00248561	0.00143786	0.000454706	0.000107296	0.000516365	0.0013552	0.00214996	0.00256611	0.00249145	0.00198345	0.00123252	0.000550897	0.000265553	0.000486758	0.000947124	0.00115362	0.000824379	0.000235649
-0.758929	-0.758929	0.000763756	0.000651199	0.000391833	0.000133133	2.18258e-05	0.000138088	0.000510758	0.00115591	0.00204046	0.00297827	0.00360466	0.00355506	0.00276359	0.00160691	0.000693757	0.000423034	0.000693504	0.0010467	0.00111894	0.000965585	0.000939151	0.00125576	0.00171318	0.0018741	0.00153987	0.00101702	0.000869468	0.0013717	0.00219839	0.00267149	0.00234748	0.00140411	0.000487452	0.000186306	0.000610359	0.00139208	0.00202123	0.00217739	0.00183719	0.00119789	0.000568614	0.000273602	0.000505419	0.00114594	0.00173713	0.00176067	0.00109662	0.000253481
-0.75	-0.75	0.000603381	0.000531448	0.000311849	8.90242e-05	6.95162e-06	0.000125557	0.000422449	0.000845006	0.00132691	0.00175031	0.00193855	0.00175956	0.0012815	0.000804092	0.000663043	0.000940021	0.00136199	0.0015364	0.00133463	0.00104383	0.00109657	0.0016104	0.0022001	0.00229362	0.00168436	0.000784801	0.000303499	0.000620191	0.00143893	0.00204681	0.00193773	0.00123013	0.000522433	0.000359313	0.000805447	0.00146468	0.00184952	0.00173796	0.00126003	0.000747158	0.000531463	0.000804547	0.00152242	0.00235932	0.00280934	0.00249631	0.00152761	0.000554752
-0.741071	-0.741071	0.000581852	0.000449792	0.000223421	4.69658e-05	3.85887e-05	0.000215576	0.000503815	0.000805551	0.00105063	0.00119605	0.00121453	0.00112368	0.00103024	0.00109884	0.00141115	0.00182798	0.00203287	0.00179469	0.00124088	0.000844962	0.00105501	0.00185282	0.00267123	0.00281564	0.00206052	0.000882301	8.7252e-05	0.000144737	0.000819039	0.00142262	0.00144239	0.000962505	0.000525417	0.000605642	0.00120048	0.00188063	0.00219398	0.00202855	0.00164925	0.00145415	0.0016991	0.00237255	0.00322186	0.00385901	0.00392355	0.00329606	0.00225517	0.00139443
-0.732143	-0.732143	0.000588074	0.000367992	0.00015996	7.63945e-05	0.000170463	0.00040634	0.000688835	0.000926984	0.00108083	0.0011647	0.00122621	0.00133175	0.00155312	0.0019206	0.00234559	0.00259479	0.00240937	0.0017408	0.00091072	0.000484726	0.000868225	0.00192279	0.00296912	0.00325503	0.00254284	0.00131233	0.000376829	0.000228387	0.000680858	0.00111403	0.00107438	0.000674476	0.000444983	0.000814253	0.00171794	0.00267983	0.00324519	0.00334551	0.00328966	0.00344832	0.00394586	0.00459848	0.00508011	0.00513596	0.00470554	0.00393879	0.00313424	0.00260351
-0.723214	-0.723214	0.000586482	0.000309953	0.000176874	0.000225607	0.000413406	0.000656857	0.000879613	0.00104459	0.00116153	0.00127411	0.00143897	0.00170532	0.0020895	0.00253623	0.00288637	0.00290725	0.00242662	0.00151732	0.000576238	0.00015696	0.000599064	0.00171742	0.00284578	0.0032759	0.00277918	0.00177453	0.000975211	0.000802432	0.00107601	0.00125222	0.000980453	0.000458943	0.000265758	0.000836544	0.00208104	0.0034772	0.00452174	0.00510131	0.00546552	0.0058836	0.00634631	0.00658424	0.00634523	0.0056453	0.00477271	0.00407145	0.00370498	0.0035734
-0.714286	-0.714286	0.000570377	0.000283525	0.000253879	0.000424226	0.000657088	0.000843008	0.000951238	0.00101334	0.00108163	0.00120225	0.00140945	0.00172241	0.00212696	0.00254464	0.00281786	0.00275175	0.00222854	0.00134374	0.000449495	1.0587e-05	0.000311513	0.00121467	0.00219445	0.00268267	0.0024834	0.0019082	0.00148989	0.0015063	0.00174041	0.00170981	0.00116659	0.000402916	6.48771e-05	0.000632269	0.0020337	0.00373287	0.00517646	0.00617122	0.00686336	0.00740356	0.0076805	0.0074069	0.00646403	0.00514112	0.00400442	0.00348633	0.00354964	0.00371804
-0.705357	-0.705357	0.000520314	0.000255672	0.000304091	0.000529287	0.000738933	0.000829363	0.000818783	0.000785212	0.000794442	0.000877428	0.00104821	0.00131756	0.0016763	0.00206223	0.00234638	0.00236808	0.00202097	0.00135161	0.00059769	0.000100865	0.000108608	0.000590563	0.00123205	0.00165393	0.00170643	0.00158031	0.00160842	0.00191448	0.00224108	0.00215531	0.0014784	0.000544116	1.63158e-05	0.000396378	0.00164879	0.00327063	0.0047165	0.0057676	0.0065179	0.00705245	0.00720353	0.00667387	0.00541563	0.00385791	0.00269389	0.00236294	0.0026809	0.00297137
-0.696429	-0.696429	0.000410963	0.000191054	0.000263024	0.000458697	0.000592203	0.000595222	0.000518105	0.000443933	0.000420295	0.000459861	0.000576122	0.000795023	0.00112548	0.00152138	0.00187416	0.00204686	0.00193475	0.00152832	0.000947315	0.00040974	0.000124863	0.0001636	0.000410812	0.000665081	0.0008216	0.000968735	0.00127999	0.00177969	0.00221895	0.00223233	0.00167815	0.000850299	0.000324519	0.000533197	0.00143668	0.00259	0.0035358	0.00414345	0.004578	0.00496548	0.005137	0.00475307	0.00370375	0.00236326	0.00138679	0.0011837	0.00154836	0.00182245
-0.6875	-0.6875	0.000247498	9.59626e-05	0.000151973	0.000268142	0.000316397	0.000276033	0.000202741	0.000149223	0.000131003	0.00015555	0.00025699	0.000482669	0.000842884	0.00127897	0.00168191	0.00194041	0.00197903	0.00177523	0.00136986	0.000871647	0.000429315	0.000160662	8.50684e-05	0.000131065	0.000228418	0.00039432	0.000706073	0.00116707	0.0016118	0.00179199	0.00160625	0.00125305	0.00111495	0.00143423	0.00207458	0.00261963	0.00274332	0.00250392	0.00226531	0.00231133	0.00253716	0.00254108	0.00204135	0.00120205	0.000523067	0.000379244	0.000658509	0.000873305
-0.678571	-0.678571	8.48234e-05	1.87495e-05	5.44727e-05	9.84092e-05	9.69018e-05	6.43939e-05	3.58636e-05	1.9926e-05	1.03878e-05	3.26724e-05	0.00015561	0.000439671	0.000870223	0.00134785	0.00174911	0.00199714	0.00207673	0.00199624	0.00175791	0.00137767	0.000923457	0.000507676	0.000222784	8.4392e-05	4.7774e-05	7.95925e-05	0.000197179	0.000425464	0.000730834	0.00103563	0.00132303	0.00170617	0.00233241	0.00316692	0.00387706	0.00400171	0.0033229	0.00211515	0.0010027	0.000500029	0.000625975	0.000940752	0.000970488	0.000620532	0.000197561	4.93274e-05	0.000205059	0.000385
-0.669643	-0.669643	2.47592e-06	1.15495e-05	4.15168e-05	5.61997e-05	5.67581e-05	6.36773e-05	7.48126e-05	6.19288e-05	1.91155e-05	7.69613e-06	0.000133826	0.000462591	0.00094673	0.00144542	0.00182322	0.00203695	0.00212872	0.00214077	0.00204992	0.00179585	0.00137198	0.000875291	0.000453395	0.000198047	9.0791e-05	4.87861e-05	1.57309e-05	1.08696e-05	0.000114061	0.000434882	0.00109744	0.00220039	0.0037029	0.00529226	0.00639535	0.00644133	0.00525617	0.00327786	0.00135464	0.000219467	3.53611e-05	0.000376287	0.000643033	0.000541433	0.000221171	1.11109e-05	5.97763e-05	0.000239432
-0.660714	-0.660714	4.77367e-05	9.05089e-05	0.00012165	0.000144973	0.000181875	0.00023357	0.000259918	0.000211753	9.53957e-05	3.56434e-06	6.70832e-05	0.000355386	0.000811833	0.00128896	0.00165863	0.00189672	0.00206167	0.00219031	0.002222	0.00203868	0.00159111	0.000987248	0.000446678	0.000151503	0.000122221	0.000222731	0.000283382	0.000241571	0.000208079	0.000435894	0.00121395	0.00271057	0.0048045	0.00699618	0.00852193	0.00870303	0.00736335	0.00501525	0.00261699	0.00101809	0.000480184	0.000626175	0.00083209	0.000720539	0.000361036	7.03419e-05	5.89053e-05	0.000263255
-0.651786	-0.651786	0.000188753	0.000221722	0.000249054	0.00029271	0.000370892	0.000461878	0.000502599	0.000435372	0.000268136	9.30554e-05	3.73103e-05	0.000177735	0.000488289	0.000867672	0.00122443	0.00153963	0.00184316	0.00212427	0.00227284	0.00213194	0.00163757	0.000924597	0.000287823	6.24866e-06	0.000159151	0.000576567	0.000964005	0.00111483	0.00107165	0.00113915	0.0017342	0.00313507	0.00524596	0.00751816	0.00912772	0.00937439	0.00809319	0.00579839	0.00341777	0.00176196	0.00108825	0.00106256	0.00111876	0.000910173	0.000502403	0.000201473	0.000220183	0.000488732
-0.642857	-0.642857	0.00032073	0.000336322	0.000362214	0.00042353	0.000533202	0.000664631	0.000755686	0.00074621	0.000622173	0.000433084	0.000268027	0.000205772	0.00027543	0.000457923	0.000723615	0.00106417	0.00147642	0.0019048	0.00220559	0.0021981	0.00179523	0.0011177	0.000480466	0.000227015	0.00051237	0.00119094	0.00190133	0.00230361	0.00231722	0.00220131	0.00241236	0.00330799	0.0048677	0.00661326	0.00781165	0.0078717	0.00669972	0.00477451	0.00287225	0.00161379	0.00114136	0.0011387	0.00115132	0.000943668	0.000624039	0.000474019	0.000657195	0.00105784
-0.633929	-0.633929	0.000336266	0.000366872	0.00041411	0.00049768	0.000632303	0.00080729	0.000981981	0.00110064	0.0011177	0.00102065	0.000838983	0.000632767	0.000467004	0.000390954	0.000437842	0.000635899	0.00100159	0.00150104	0.00201122	0.00233993	0.00232921	0.0019861	0.00153169	0.00129809	0.0015179	0.00215096	0.00288768	0.00334861	0.00335106	0.00305113	0.00284655	0.00309334	0.00382942	0.00470557	0.0051866	0.0048941	0.00385633	0.00249154	0.0013398	0.000735717	0.000648778	0.000785086	0.000850727	0.000769453	0.000700862	0.000866558	0.00133306	0.00192085
-0.625	-0.625	0.000218117	0.000291778	0.000385812	0.000504396	0.000658929	0.000855925	0.00108379	0.0013077	0.00147717	0.00154531	0.00149016	0.00132308	0.00107883	0.000802171	0.000551552	0.000417089	0.000517766	0.000945809	0.00167776	0.00252804	0.00321509	0.00352537	0.00346282	0.0032555	0.00319124	0.00339685	0.0037367	0.00392133	0.003746	0.00326518	0.00275483	0.00248856	0.002512	0.00260419	0.00245911	0.00193636	0.00117558	0.000488314	0.00012587	0.000114482	0.000277826	0.000407372	0.000432269	0.000461707	0.000684536	0.00121191	0.00197188	0.00271833
-0.616071	-0.616071	7.66627e-05	0.000161538	0.000294779	0.000447937	0.000603214	0.000761378	0.000934094	0.00113179	0.00135426	0.00158517	0.00178799	0.00190298	0.00185337	0.00157705	0.00108759	0.000533883	0.000197199	0.000382626	0.00123837	0.00261778	0.00410442	0.00521827	0.00567941	0.00554317	0.0051076	0.00466998	0.00432815	0.0039771	0.00347768	0.0028266	0.00216981	0.00166009	0.00131236	0.001007	0.000637863	0.000250119	1.8846e-05	7.84114e-05	0.000367445	0.00064753	0.000690809	0.000472625	0.00020248	0.000174114	0.000564702	0.00133093	0.00224583	0.00301518
-0.607143	-0.607143	7.88894e-05	7.47946e-05	0.00019369	0.0003537	0.000476633	0.000530561	0.000539479	0.000572903	0.000721202	0.00105347	0.00156285	0.00212548	0.00251326	0.00248623	0.00194261	0.00104693	0.000234428	4.04807e-05	0.000816739	0.00249746	0.00458186	0.00637237	0.00733131	0.00732692	0.0066166	0.0056098	0.0046076	0.00370357	0.00286955	0.00209274	0.00141984	0.000894065	0.000496474	0.000187534	8.53429e-06	0.000103645	0.000587801	0.001361	0.00206762	0.00229408	0.00187248	0.00103491	0.000275214	2.48663e-05	0.000399459	0.00118801	0.00203812	0.00265473
-0.598214	-0.598214	0.000302941	0.000101803	0.000140756	0.000270179	0.000345192	0.000302198	0.000170915	5.61075e-05	0.000108203	0.000469803	0.00118864	0.00213175	0.00297445	0.00331954	0.00292003	0.00188475	0.00071665	0.000111755	0.000598772	0.00222523	0.00449434	0.00660855	0.00787468	0.00801785	0.00722471	0.00593394	0.00455871	0.00333112	0.00231911	0.00152062	0.000919607	0.000486055	0.000188732	5.89155e-05	0.000236241	0.000889166	0.002014	0.00328077	0.00412029	0.00406055	0.00307474	0.00164539	0.000465439	2.72416e-06	0.00026329	0.000899585	0.00151245	0.00187381
-0.589286	-0.589286	0.000637296	0.000210299	0.000147968	0.000234396	0.000298904	0.000294775	0.000258342	0.000251852	0.000357804	0.000690802	0.00135017	0.00230275	0.0032906	0.00388722	0.00372823	0.0027894	0.00150576	0.00060444	0.000717485	0.00200915	0.00406164	0.00609713	0.00738921	0.00760087	0.00685941	0.00557684	0.00418523	0.00296522	0.00202402	0.00135623	0.000903024	0.000594522	0.000408046	0.000433283	0.000862639	0.00184137	0.00324795	0.00460403	0.00526818	0.00483654	0.00345383	0.00176071	0.000487848	7.69382e-06	0.000187392	0.000613977	0.000945991	0.00108357
-0.580357	-0.580357	0.000837307	0.000276262	0.000159767	0.000224792	0.000359106	0.000619957	0.00105495	0.00156586	0.0019747	0.00221466	0.00242447	0.00281693	0.00342516	0.00397484	0.00404096	0.00339687	0.00227517	0.00130536	0.00114154	0.00203879	0.00368052	0.00536921	0.00643033	0.00654892	0.00584497	0.00470251	0.00352147	0.0025568	0.001892	0.00148995	0.00125667	0.00110533	0.00102901	0.00114692	0.00164982	0.0026243	0.00386696	0.0048745	0.00509657	0.00430894	0.00281385	0.00127343	0.000280203	1.61335e-06	0.000174207	0.000411622	0.000521311	0.000555877
-0.571429	-0.571429	0.000731153	0.000207108	0.000114097	0.000172994	0.000427891	0.00113203	0.00234804	0.00370462	0.00459145	0.00463763	0.00403133	0.00337179	0.0031699	0.00343434	0.00370382	0.0034902	0.0027413	0.00192702	0.00168506	0.00232869	0.0036096	0.00489464	0.00558319	0.00544125	0.00464832	0.00359901	0.00265425	0.00200413	0.00166804	0.00156254	0.00157367	0.00162164	0.00171632	0.00196696	0.00249917	0.00330081	0.00411641	0.00452206	0.00418338	0.00312059	0.00175056	0.000633516	0.00010487	8.96123e-05	0.000247939	0.00030648	0.000265435	0.000303093
-0.5625	-0.5625	0.000420516	9.26087e-05	6.02163e-05	6.22463e-05	0.000372483	0.00149888	0.00352166	0.00574516	0.00706699	0.00679742	0.00522184	0.00340206	0.00237391	0.00241505	0.00297278	0.00325348	0.00292451	0.00233854	0.00215102	0.00272016	0.00380781	0.00478219	0.00509086	0.00460317	0.00360467	0.00253635	0.00172757	0.00129139	0.00117468	0.00126045	0.00144718	0.00169387	0.00203336	0.0025349	0.00320834	0.00390668	0.00432933	0.00417686	0.00337373	0.00217975	0.0010658	0.000416511	0.000284681	0.000401425	0.000437236	0.000287458	0.000128047	0.000195273
-0.553571	-0.553571	0.000285805	0.000231992	0.000216592	2.74508e-05	0.000191498	0.00147447	0.0039789	0.00672737	0.00821957	0.00756037	0.0051991	0.00262484	0.00126046	0.00147648	0.00250675	0.00324496	0.00317559	0.00266648	0.00247963	0.00302758	0.00403305	0.00480649	0.00481022	0.0040118	0.00280682	0.00168	0.000921236	0.000566052	0.000505262	0.000619062	0.00085148	0.00122304	0.00179584	0.00259259	0.00349901	0.00423301	0.00445505	0.00398534	0.00297013	0.00183803	0.00104151	0.000765481	0.000832621	0.000884082	0.000687871	0.000318733	6.18226e-05	0.000129516
-0.544643	-0.544643	0.000739783	0.000952712	0.000857509	0.000316458	8.09538e-05	0.00112353	0.00357635	0.00630414	0.00762147	0.00661743	0.00394706	0.00137375	0.000430301	0.00132361	0.00296243	0.00398943	0.00386954	0.003142	0.00275482	0.00317899	0.00407297	0.00467401	0.00445607	0.00347217	0.0021921	0.00109866	0.000414809	0.000105078	3.38769e-05	0.000104496	0.000309184	0.000712913	0.00139258	0.00233617	0.00335052	0.00407977	0.00418764	0.00360267	0.00261932	0.00173002	0.00129149	0.00128984	0.0013987	0.0012758	0.000843737	0.000326643	3.28078e-05	8.3684e-05
-0.535714	-0.535714	0.00188489	0.00231173	0.00205598	0.00107409	0.000276926	0.00075732	0.00268094	0.00490767	0.00580721	0.00462757	0.00220733	0.000359148	0.000427417	0.00225608	0.00442185	0.00546124	0.00499124	0.00381474	0.00306253	0.00322667	0.0038966	0.00427602	0.00389122	0.00287493	0.00171512	0.000828087	0.00034321	0.000175039	0.000197086	0.00034083	0.000602987	0.00102312	0.00164439	0.00243254	0.00319479	0.00361395	0.00344594	0.0027459	0.00189607	0.00135394	0.00130826	0.00154552	0.00165214	0.00137114	0.00079725	0.000257675	1.52953e-05	6.86134e-05
-0.526786	-0.526786	0.00334066	0.00391193	0.00348037	0.00210788	0.00078317	0.000619531	0.00180698	0.0033228	0.0037669	0.00263189	0.000848647	5.95518e-05	0.00122581	0.00379507	0.00615269	0.00692806	0.0060029	0.00441129	0.00335018	0.00324599	0.00362861	0.00374631	0.00324333	0.00232926	0.00145267	0.000911053	0.000739359	0.000845686	0.00115155	0.00160431	0.00213412	0.00266029	0.00312598	0.00347574	0.00359041	0.00330555	0.00257187	0.00161589	0.000881799	0.000724798	0.00110737	0.0016013	0.0017277	0.00133748	0.000691442	0.000190013	2.86518e-05	9.23575e-05
-0.517857	-0.517857	0.00440852	0.00503189	0.00447122	0.00288957	0.00126716	0.000640624	0.00119814	0.00209231	0.00222055	0.00130048	0.000228424	0.000332161	0.00216044	0.00490948	0.00701661	0.00738823	0.00617971	0.00450452	0.0034375	0.0032417	0.00341392	0.00333045	0.00280183	0.00209285	0.00156033	0.00136284	0.00147759	0.00186959	0.0025474	0.00346113	0.00441977	0.00515891	0.00547912	0.00529736	0.00459905	0.00342945	0.00199371	0.000724883	0.000124853	0.000411953	0.00128313	0.00207188	0.00222602	0.00169962	0.00091417	0.000349949	0.000165462	0.000174956
-0.508929	-0.508929	0.00449471	0.00504785	0.00443592	0.00289352	0.00130448	0.000543772	0.000762215	0.00128939	0.00130029	0.000654995	0.000104145	0.000619091	0.00244354	0.00475764	0.00628786	0.0063145	0.0051752	0.00386455	0.00317014	0.0031458	0.00330439	0.00320252	0.00280568	0.00237217	0.00212132	0.00209072	0.00226878	0.00274512	0.00364436	0.00491614	0.00624423	0.00719272	0.00743643	0.00686418	0.00554289	0.00369701	0.00176508	0.000377057	8.45726e-05	0.000956211	0.00240846	0.0035244	0.00366895	0.00289234	0.00178223	0.000931461	0.000520395	0.000347397
-0.5	-0.5	0.0035072	0.00387991	0.00331462	0.00205813	0.000811877	0.000225208	0.000384077	0.000775658	0.000802578	0.000386506	7.59411e-05	0.000525444	0.00182806	0.00334733	0.00422549	0.00409488	0.00333515	0.00267497	0.00256096	0.0028843	0.00323894	0.00335717	0.00327326	0.0031407	0.00301111	0.0028556	0.00275813	0.00298194	0.00376915	0.00506759	0.00647946	0.00748403	0.00770762	0.00702446	0.00552163	0.00350178	0.00154332	0.000413782	0.000690725	0.00229538	0.00438297	0.00581135	0.00588073	0.00474269	0.00315409	0.00184053	0.00104618	0.000592935
-0.491071	-0.491071	0.00194481	0.00212505	0.00173763	0.000963562	0.000253308	4.28575e-07	0.000223501	0.00055948	0.000606997	0.000313907	3.27792e-05	0.000175815	0.000799051	0.00152724	0.00189692	0.00177953	0.00147593	0.0014159	0.00178535	0.00243563	0.00309829	0.00361895	0.00396799	0.00409627	0.00389254	0.00334413	0.00270596	0.00242202	0.00280909	0.00379378	0.00495455	0.00580328	0.00602167	0.0054932	0.00425683	0.00257236	0.00103782	0.000474564	0.00145319	0.00376715	0.00637351	0.00798631	0.00790376	0.00639605	0.00436519	0.00263514	0.00149767	0.000801035
-0.482143	-0.482143	0.000607424	0.000732236	0.000673614	0.000481343	0.000332272	0.000381848	0.000608223	0.000807704	0.000770644	0.000481923	0.000146266	2.69034e-06	0.000107136	0.000299678	0.000384451	0.000333519	0.000312659	0.000525232	0.00105322	0.00184138	0.00277999	0.00373755	0.00450516	0.00478754	0.00436436	0.00332824	0.0021411	0.00137721	0.00133882	0.00188545	0.00261253	0.00316359	0.00336407	0.0031306	0.00240666	0.00131921	0.000388542	0.00041391	0.00192907	0.0046366	0.00739901	0.00892045	0.00859898	0.00684318	0.00463575	0.00279626	0.00158062	0.00082897
-0.473214	-0.473214	0.000119203	0.000406733	0.000762035	0.00109213	0.00134976	0.00152113	0.00158621	0.00150474	0.00125399	0.000880232	0.000498294	0.000223056	9.26381e-05	5.73701e-05	4.18272e-05	1.63711e-05	2.00143e-05	0.000141093	0.000494185	0.00119009	0.00225544	0.00351248	0.00453939	0.00484014	0.00417681	0.00280527	0.00136288	0.000447473	0.000234727	0.000465844	0.000776361	0.00100162	0.00115962	0.00121445	0.000998023	0.000468876	2.09572e-05	0.000381602	0.00202668	0.00461177	0.00702291	0.00810546	0.00746688	0.00566311	0.00366413	0.00214474	0.00120967	0.00064346
-0.464286	-0.464286	0.000579363	0.00115149	0.00182106	0.00241923	0.00279445	0.00286372	0.00263866	0.00220979	0.00170073	0.00122095	0.000839222	0.000582136	0.000445553	0.000402171	0.000399776	0.000367416	0.000257261	0.000119743	0.000147853	0.000600509	0.00159294	0.00289318	0.00393892	0.00415521	0.00337605	0.0020111	0.000767026	0.000129583	5.89337e-05	0.000163884	0.000151969	8.06155e-05	0.000167065	0.000418253	0.000557568	0.000384577	0.000165269	0.00053742	0.00191016	0.00392864	0.00559415	0.00600351	0.0050408	0.00339203	0.0019223	0.00104578	0.000633273	0.000392437
-0.455357	-0.455357	0.00155562	0.00228036	0.00294606	0.00343204	0.0036258	0.00346292	0.00297847	0.00231308	0.0016516	0.00113434	0.000807844	0.000645686	0.000603943	0.000646559	0.000718651	0.000720305	0.000554472	0.000246243	1.9102e-05	0.000196439	0.000937341	0.00201122	0.00285785	0.00296494	0.00228157	0.00128715	0.000608298	0.00050478	0.000702265	0.000732785	0.000436368	0.000104607	0.000120628	0.000498186	0.000848695	0.000840171	0.000643142	0.000826621	0.0017494	0.00307292	0.00394757	0.00373841	0.00258353	0.00124146	0.000410372	0.000210422	0.000285967	0.000304956
-0.446429	-0.446429	0.00239599	0.00290594	0.00317735	0.00324594	0.00312641	0.00280137	0.00227944	0.00164801	0.00105405	0.000622979	0.000392469	0.000322302	0.000358763	0.000473151	0.000629798	0.000735859	0.000669262	0.000401805	0.000100297	5.71285e-05	0.000448643	0.00112399	0.00166204	0.00170856	0.00130739	0.000886604	0.000864232	0.00123336	0.00155429	0.00139858	0.000812657	0.000309025	0.00036119	0.000913562	0.00143496	0.00148369	0.00119023	0.00112239	0.0016503	0.00248396	0.00289841	0.00243578	0.00136018	0.000400293	6.58414e-05	0.000250495	0.000485774	0.000499809
-0.4375	-0.4375	0.0026302	0.00255622	0.0022502	0.00190592	0.00163265	0.0014115	0.00116136	0.000844043	0.000508646	0.000242063	8.96757e-05	3.44242e-05	4.72343e-05	0.00013367	0.000306863	0.000515759	0.000633371	0.00055739	0.000336024	0.00016664	0.000226787	0.000490764	0.000740445	0.000795914	0.000736341	0.000844924	0.00128451	0.00183373	0.00201561	0.00156442	0.000775816	0.000328166	0.000675092	0.00158848	0.00234086	0.00238926	0.0018897	0.00151486	0.00175607	0.00242752	0.00287779	0.00266681	0.00198655	0.00140459	0.00125035	0.00132681	0.00123286	0.000889268
-0.428571	-0.428571	0.00220022	0.00147804	0.00083714	0.000478787	0.000452957	0.000647391	0.000864594	0.000948819	0.000868656	0.000692781	0.000498694	0.000316384	0.000156698	6.60967e-05	0.000115045	0.000313733	0.000555371	0.000677922	0.000604084	0.000414543	0.000266654	0.000242889	0.000302823	0.000395647	0.000584515	0.000990367	0.00157248	0.00200879	0.00190646	0.00122539	0.000484277	0.000434321	0.00140051	0.00289906	0.00396422	0.00395379	0.00310084	0.00228377	0.00223474	0.00294554	0.00380317	0.0042365	0.00417599	0.00390774	0.00359889	0.00309972	0.00224646	0.00126443
-0.419643	-0.419643	0.00140591	0.00042094	6.86057e-05	0.000303719	0.000925292	0.00166553	0.00226003	0.00253199	0.00245538	0.00213289	0.00169701	0.0012284	0.000766985	0.0003793	0.000174105	0.000221203	0.000457178	0.000699177	0.000777939	0.000664997	0.000469105	0.000320738	0.000283057	0.000375704	0.000635429	0.00107724	0.00156474	0.00178423	0.00147834	0.000798662	0.000393036	0.000990759	0.00273956	0.00490071	0.00628872	0.00617162	0.00486499	0.00347958	0.00304411	0.00378226	0.00512499	0.00630903	0.00691068	0.00687508	0.00622283	0.00492892	0.00315103	0.00145867
-0.410714	-0.410714	0.000656668	8.43394e-05	0.000686684	0.00195071	0.00332266	0.00441259	0.00500947	0.00505057	0.00461209	0.0038747	0.00303084	0.00219679	0.0014158	0.000740321	0.000281164	0.000144135	0.000312608	0.000614076	0.000828192	0.000840146	0.000694503	0.00051729	0.000412112	0.000434363	0.000617973	0.000951999	0.00129991	0.00140656	0.00111285	0.000649413	0.000670763	0.00183063	0.0041502	0.00675592	0.00835163	0.00814583	0.00647926	0.00459863	0.00375778	0.0044003	0.0060406	0.0077832	0.00890435	0.00904509	0.00809558	0.00614621	0.00363845	0.00142776
-0.401786	-0.401786	0.000232683	0.000650693	0.00248445	0.00471339	0.00651002	0.00749798	0.00765066	0.0071078	0.00608405	0.00483473	0.00359108	0.00248214	0.00153268	0.000753271	0.000218688	3.01749e-05	0.000192289	0.000546159	0.000850423	0.000941658	0.00082199	0.000607585	0.000420396	0.00033867	0.000411683	0.000649098	0.000956049	0.00112717	0.00101854	0.000808385	0.00105059	0.00231798	0.0046306	0.00718698	0.00876314	0.00856731	0.00686816	0.00484803	0.00378841	0.0042557	0.00589033	0.00781537	0.00918845	0.00947664	0.00846849	0.00629537	0.00354439	0.00121396
-0.392857	-0.392857	0.000207748	0.0017336	0.00445775	0.00705709	0.00867642	0.00912288	0.00861204	0.00746037	0.0059611	0.0043878	0.00297444	0.00184777	0.0010092	0.000416438	7.85503e-05	4.62696e-05	0.000302654	0.000688684	0.000970425	0.000996106	0.000788276	0.000489245	0.000237575	0.000108228	0.000140998	0.000359371	0.000714038	0.00103653	0.00114449	0.00107638	0.00121086	0.00204118	0.00369919	0.00565251	0.00694248	0.006863	0.00553326	0.00386006	0.00291115	0.00322548	0.00458237	0.00628596	0.00759989	0.00799355	0.00720464	0.00531964	0.00289841	0.000901104
-0.383929	-0.383929	0.000529842	0.00272927	0.00553086	0.0076817	0.00859033	0.00834848	0.00734738	0.00594063	0.00437406	0.00286551	0.0016269	0.000787074	0.000336424	0.000181503	0.000245491	0.000490204	0.000842769	0.00114297	0.00121189	0.00099145	0.000602053	0.000244538	4.54756e-05	6.08306e-06	8.64416e-05	0.000292297	0.000637539	0.00103407	0.00128977	0.00128897	0.00118508	0.00134785	0.00203166	0.00305665	0.00385276	0.00389307	0.00314763	0.00214105	0.00156373	0.00179313	0.00271619	0.00390637	0.00489417	0.00530227	0.00488581	0.00364258	0.00197271	0.000638063
-0.375	-0.375	0.00113027	0.00325463	0.00527893	0.00637818	0.00640511	0.00570161	0.00466917	0.00352088	0.0023407	0.00125065	0.000447998	8.74586e-05	0.000167667	0.000547116	0.00104695	0.00151536	0.00181465	0.00181418	0.00146262	0.000880585	0.000337557	7.67553e-05	0.000132265	0.000326403	0.000463558	0.000523322	0.000646044	0.000928492	0.00126511	0.00142887	0.00131634	0.0010824	0.000996984	0.00116259	0.00139694	0.0014154	0.00112549	0.000728739	0.000538751	0.00072045	0.00120417	0.00180046	0.00232999	0.00263507	0.00255579	0.00202367	0.00123402	0.000657099
-0.366071	-0.366071	0.00193919	0.00332846	0.00411183	0.00405415	0.0034305	0.00268388	0.00205584	0.00150786	0.000929144	0.000364769	3.27e-05	0.000143634	0.000720606	0.00157293	0.00240433	0.00293526	0.00297454	0.00247195	0.0015788	0.000651561	0.000106381	0.000158414	0.00064475	0.00112469	0.00122278	0.000932802	0.000603236	0.000609504	0.00101673	0.00154269	0.00183232	0.0017577	0.00146394	0.0011652	0.000941288	0.000737263	0.00051371	0.000337212	0.000307501	0.000433142	0.000621037	0.000784332	0.000918721	0.00105142	0.001153	0.00116186	0.00110971	0.00116288
-0.357143	-0.357143	0.00280785	0.00320372	0.00284611	0.00198706	0.00113135	0.000656333	0.000571322	0.000603841	0.000506507	0.000300447	0.00025687	0.000661941	0.0015766	0.00276539	0.00380705	0.00428561	0.0039664	0.00291489	0.0015233	0.000386191	1.21977e-05	0.000501604	0.00143137	0.00210252	0.00202568	0.00128287	0.000460252	0.00019277	0.000695611	0.0016596	0.00255205	0.00301537	0.00302359	0.00274071	0.00230753	0.00178425	0.00124158	0.000818459	0.000639726	0.00069127	0.000819416	0.000873988	0.000841962	0.000834425	0.00096413	0.00125889	0.00167293	0.00211904
-0.348214	-0.348214	0.00345582	0.0030578	0.00207053	0.000947054	0.000186307	2.05094e-05	0.00029258	0.000618204	0.000704384	0.000578079	0.000558713	0.00100884	0.00205015	0.0034328	0.00462778	0.00508214	0.00450946	0.0030794	0.00139695	0.000234094	0.000109974	0.000955962	0.00211877	0.00276364	0.0024363	0.00137635	0.000332293	1.71819e-05	0.000635672	0.00183586	0.00305844	0.00392926	0.00437041	0.00443117	0.00411059	0.00338791	0.00239014	0.00144636	0.000906058	0.000878339	0.00115688	0.00141274	0.00147099	0.00142305	0.00150616	0.00188721	0.00252092	0.00314434
-0.339286	-0.339286	0.00355878	0.00283796	0.00181497	0.00084724	0.000284491	0.000260468	0.000604135	0.000954496	0.00101756	0.000790814	0.000590038	0.000843251	0.00177603	0.00319337	0.00451444	0.00506817	0.00449398	0.00300609	0.00133095	0.000311134	0.000394179	0.0013416	0.00238487	0.00275296	0.00220599	0.00117717	0.000416898	0.000431824	0.00117432	0.0022045	0.00312062	0.00383192	0.00444306	0.00493284	0.00502004	0.00439905	0.00311613	0.00167922	0.000742345	0.000628503	0.00111975	0.00169033	0.00195358	0.00193109	0.0019524	0.00231962	0.00302224	0.00369595
-0.330357	-0.330357	0.00296117	0.00238183	0.00171677	0.00107489	0.000661367	0.000632085	0.000935175	0.00129133	0.00136918	0.00104967	0.000573766	0.00042513	0.000989418	0.00221974	0.00357165	0.00430248	0.00396239	0.00273384	0.00134864	0.000604898	0.000815897	0.00160506	0.00221968	0.00213219	0.0014518	0.00080668	0.000794411	0.00147479	0.00235172	0.00285602	0.00287787	0.00284093	0.00323741	0.00406578	0.00472815	0.00452062	0.00328236	0.00160279	0.000387668	0.000169041	0.000758111	0.00150253	0.00186842	0.00182838	0.00177171	0.00208446	0.00277874	0.00344661
-0.321429	-0.321429	0.00185489	0.00166689	0.00145107	0.00110692	0.000799774	0.000801486	0.00120839	0.00178233	0.0020773	0.00178356	0.00102218	0.000327524	0.000283122	0.00106403	0.00224986	0.00309187	0.00306181	0.00225927	0.00133492	0.000965935	0.00130246	0.0018575	0.00195679	0.00137675	0.00060252	0.000439943	0.00128589	0.00270207	0.0037125	0.00361345	0.00259955	0.00163081	0.00162125	0.00264404	0.00385271	0.00419142	0.00327154	0.00166121	0.000375603	5.63268e-05	0.000551415	0.00119026	0.00142373	0.00124212	0.00106553	0.0012898	0.00191432	0.00253303
-0.3125	-0.3125	0.000749536	0.000930658	0.00102091	0.000872811	0.000713023	0.000922124	0.00166313	0.00265684	0.00330832	0.00312393	0.00211394	0.000851057	9.75606e-05	0.000257059	0.00107722	0.00186051	0.00203397	0.00161171	0.00114633	0.00119382	0.00176113	0.00225739	0.00204006	0.00108783	0.000158798	0.000211018	0.00153714	0.00338526	0.00446855	0.0039926	0.00233631	0.000779857	0.000484164	0.00157722	0.00310754	0.00386758	0.00335322	0.00205985	0.000944431	0.000603707	0.000888898	0.00120398	0.00111443	0.000693311	0.000361525	0.000455509	0.000934788	0.00143887
-0.303571	-0.303571	0.000205102	0.000536144	0.000694413	0.000647316	0.000700368	0.00123664	0.00236304	0.00372195	0.00463677	0.00453408	0.00336507	0.00170347	0.000400131	1.08368e-05	0.00042743	0.00102223	0.00120917	0.000952148	0.000761626	0.00115783	0.00208383	0.00284688	0.00271028	0.00163194	0.000441718	0.000211058	0.00131411	0.0030187	0.00402366	0.00352373	0.00189071	0.000376278	9.35526e-05	0.0011539	0.00266861	0.00354733	0.00335515	0.0025159	0.00178953	0.00158036	0.001692	0.00165387	0.00122175	0.000575799	0.000102144	3.50677e-05	0.000296432	0.000616862
-0.294643	-0.294643	0.000493379	0.000698867	0.000714706	0.000689758	0.000935055	0.0017015	0.00296429	0.00434066	0.00522411	0.00511035	0.00394446	0.00223671	0.000795916	0.000205753	0.000424918	0.000864028	0.000925163	0.000561387	0.00033555	0.000873464	0.00218307	0.00349724	0.00385823	0.00296193	0.00148499	0.000550628	0.000778959	0.0017714	0.00249635	0.0022214	0.00114635	0.00018794	0.000153698	0.00107353	0.00225709	0.00294809	0.0029322	0.00257814	0.00236983	0.00243625	0.00250494	0.00224453	0.00160741	0.000854301	0.000300014	7.09176e-05	8.52448e-05	0.000203379
-0.285714	-0.285714	0.00143082	0.00131724	0.00108121	0.00100723	0.00130543	0.0020147	0.00299452	0.00395224	0.00450425	0.00432405	0.00336688	0.00201168	0.000917499	0.000590635	0.000971364	0.00144424	0.00136307	0.000683482	0.000102663	0.000489159	0.00205223	0.00401276	0.0051369	0.00470846	0.00308867	0.00137357	0.00047978	0.000487307	0.00077903	0.0007495	0.000364466	8.1156e-05	0.000303799	0.000968023	0.00164319	0.00198322	0.00203347	0.00210516	0.00239612	0.00276947	0.00289536	0.00257523	0.00191148	0.00118641	0.000620032	0.000261256	7.53107e-05	6.69508e-05
-0.276786	-0.276786	0.0025075	0.0020501	0.00158342	0.00142052	0.00160203	0.00196868	0.00234793	0.00263818	0.00274477	0.00253111	0.00193752	0.00117719	0.00072901	0.000988442	0.00182916	0.00254943	0.00240384	0.0013346	0.000204304	0.000193011	0.00179396	0.00428709	0.00620338	0.00641595	0.00493185	0.00274953	0.000998101	0.000162558	3.79634e-07	4.17077e-05	7.5371e-05	0.000186705	0.000460262	0.000777931	0.000943963	0.000946792	0.00101476	0.00137954	0.00200409	0.00257288	0.00275472	0.00246651	0.00188986	0.00126947	0.000733835	0.000308885	4.9241e-05	7.99618e-05
-0.267857	-0.267857	0.00321337	0.00256356	0.00200978	0.00179528	0.00179327	0.00172889	0.00148476	0.00117415	0.000942546	0.00077073	0.000547622	0.000341884	0.000504362	0.0013585	0.00271458	0.00376307	0.0036349	0.00223825	0.000574299	9.88873e-05	0.00156939	0.00436086	0.00687736	0.00772314	0.00664364	0.0045081	0.00249176	0.00125524	0.00075527	0.000629974	0.000625366	0.000675627	0.000732082	0.000678718	0.00046426	0.000247071	0.000311128	0.00079472	0.00151772	0.00210328	0.00227501	0.00203438	0.00157343	0.0010666	0.000583652	0.000184675	2.50352e-05	0.000286539
-0.258929	-0.258929	0.00331905	0.00273124	0.00230716	0.00217219	0.00208428	0.00174199	0.00111944	0.000486724	0.000114456	1.006e-05	1.73394e-06	7.8276e-05	0.000547707	0.00172197	0.00338141	0.0046394	0.00453803	0.00295773	0.000974118	0.00018785	0.00149394	0.00433849	0.00712298	0.00840002	0.00783179	0.00617652	0.00448803	0.00334021	0.0026821	0.00222303	0.00180945	0.00145126	0.00113896	0.000783575	0.000362688	4.27559e-05	6.76291e-05	0.000504692	0.00113335	0.00160898	0.0017292	0.00153295	0.00117355	0.000758971	0.00035053	7.94454e-05	0.000173191	0.000785774
-0.25	-0.25	0.00292345	0.00263536	0.00254959	0.00267384	0.00270477	0.00235672	0.00166973	0.000979077	0.000582116	0.000472774	0.000452807	0.000499447	0.000928549	0.00206277	0.00368218	0.00489512	0.00474996	0.00314392	0.00115424	0.00034682	0.00156819	0.00426662	0.0069436	0.00831367	0.00814533	0.00713608	0.00610932	0.00536548	0.0047027	0.00388193	0.00294699	0.00211701	0.0014973	0.000998701	0.000528019	0.000167261	0.00010175	0.00038866	0.000849888	0.00121033	0.00131247	0.00117765	0.000899226	0.00055126	0.000234079	0.000154105	0.000554036	0.00148735
-0.241071	-0.241071	0.0022824	0.00240904	0.00277941	0.0033056	0.00364409	0.0035094	0.00294792	0.00229096	0.00183379	0.00158863	0.00139189	0.00124358	0.00144859	0.00230207	0.003592	0.00450863	0.00422844	0.00272802	0.00102204	0.000472518	0.00170535	0.00410314	0.00633802	0.00743791	0.00741104	0.00694229	0.00658987	0.00631647	0.00573093	0.00465176	0.003348	0.00225845	0.00157214	0.00113679	0.000732369	0.000347513	0.000157203	0.00028076	0.000625435	0.000967962	0.00113687	0.00108962	0.000864331	0.000543519	0.000294415	0.000374862	0.000986027	0.00205183
-0.232143	-0.232143	0.00160156	0.00209604	0.00290356	0.00386513	0.00458945	0.00474712	0.0043347	0.00365259	0.00302239	0.00254215	0.00213705	0.00182309	0.00182865	0.00235357	0.00318878	0.00367938	0.00322754	0.00193135	0.00069055	0.000550504	0.00182041	0.0037939	0.00535877	0.00592125	0.00577238	0.0056036	0.00572957	0.00581692	0.00533218	0.00416937	0.00278845	0.00176988	0.00129952	0.00110516	0.000836086	0.000433421	0.000129411	0.000154602	0.000502228	0.000955218	0.00127201	0.00132166	0.00110557	0.000746255	0.000481005	0.000586922	0.0011964	0.0021312
-0.223214	-0.223214	0.000969645	0.00166128	0.0027571	0.00405737	0.00512186	0.00554796	0.00524841	0.00448311	0.00362662	0.00290658	0.00236033	0.00199885	0.00192188	0.0021918	0.00260325	0.00269296	0.00212115	0.00110055	0.000374889	0.000637501	0.00188463	0.00335533	0.00417623	0.00411359	0.00369874	0.00361559	0.00398677	0.00428115	0.00390387	0.00283034	0.00163775	0.000943477	0.000855987	0.000971226	0.000847733	0.000436273	6.68937e-05	8.76924e-05	0.000552027	0.00120946	0.00172007	0.00186221	0.00161565	0.00114996	0.000756963	0.000712633	0.00109458	0.00169027
-0.214286	-0.214286	0.000443917	0.00111718	0.00226948	0.00371281	0.004997	0.00565723	0.00550509	0.00472874	0.00372798	0.00284458	0.0022232	0.00187211	0.00177235	0.00186597	0.0019645	0.00178608	0.0012063	0.000497625	0.000224274	0.000767051	0.00189568	0.00286619	0.0030403	0.00246159	0.00180348	0.00170967	0.00217278	0.00257181	0.00231896	0.00145011	0.000573213	0.000261891	0.000528529	0.000881276	0.000850323	0.000430741	4.31491e-05	0.000121864	0.000752095	0.00164061	0.00235692	0.00260016	0.00232778	0.00173762	0.00115185	0.000843552	0.00087691	0.00107668
-0.205357	-0.205357	0.000145531	0.000608774	0.00156547	0.00291789	0.00428661	0.00518843	0.00531828	0.00472596	0.00375234	0.00279188	0.00208493	0.00167849	0.00150692	0.00145476	0.00136375	0.00108077	0.000603237	0.000189127	0.000227186	0.000879174	0.00181629	0.00238583	0.0021497	0.00130856	0.000559898	0.000473378	0.000972729	0.00143771	0.00132616	0.000693938	0.000105773	5.61495e-05	0.000497941	0.000929156	0.000908364	0.000472543	8.44758e-05	0.000215915	0.000971859	0.00204316	0.00294714	0.00332164	0.00308656	0.00243281	0.00168711	0.00112741	0.000844194	0.000739768
-0.196429	-0.196429	0.00022563	0.000345097	0.000897378	0.00195545	0.00329645	0.00446487	0.00501983	0.00479825	0.00399152	0.00298625	0.00211836	0.00153275	0.00120297	0.00101819	0.000847545	0.000594461	0.000278648	8.51382e-05	0.000259124	0.000856254	0.00157374	0.00190241	0.00154779	0.000741952	9.75782e-05	8.32282e-05	0.000604342	0.00110743	0.00111553	0.000669513	0.000248493	0.00027178	0.00069212	0.0010689	0.00101676	0.000578593	0.00019081	0.000315378	0.00108443	0.00222505	0.00325918	0.00378729	0.00367398	0.00306599	0.00226992	0.00157142	0.00110318	0.000842839
-0.1875	-0.1875	0.000715949	0.000427316	0.000467579	0.00112019	0.00235955	0.00377641	0.00478242	0.00496969	0.00434658	0.00327451	0.00219302	0.00137608	0.000874755	0.000603107	0.000439567	0.000289138	0.000132893	6.03767e-05	0.000215603	0.000639181	0.00113999	0.00137641	0.00114282	0.000604499	0.000209026	0.000302597	0.000804206	0.00127134	0.00131236	0.000946781	0.000562523	0.000524587	0.000829243	0.001132	0.00109746	0.000723989	0.000356926	0.00041156	0.00106158	0.00212524	0.00318905	0.00384702	0.00390099	0.00342584	0.00268613	0.0019683	0.00144028	0.0011272
-0.178571	-0.178571	0.00142022	0.000740691	0.000301182	0.00056442	0.00167051	0.00324018	0.00455256	0.00500098	0.00446548	0.00331465	0.00208529	0.00114428	0.000578075	0.000296859	0.000176169	0.000120227	7.46536e-05	4.60725e-05	0.000104027	0.000309571	0.00061024	0.000832329	0.000828521	0.000650427	0.000541076	0.000709997	0.0011021	0.00141339	0.00136627	0.000980899	0.000568932	0.000450986	0.00067147	0.000977083	0.00106299	0.000849345	0.000552138	0.0005146	0.00095511	0.00181606	0.00279387	0.00350871	0.00370561	0.00337431	0.00272317	0.00203273	0.00149666	0.00116203
-0.169643	-0.169643	0.00198495	0.00102635	0.000273561	0.000276023	0.00125292	0.00282195	0.00418122	0.00464332	0.00408048	0.00292153	0.00175829	0.00094339	0.000491337	0.000255623	0.000125475	6.53591e-05	4.9469e-05	3.66831e-05	1.9519e-05	5.12161e-05	0.000185228	0.000395756	0.000591389	0.000718042	0.000821709	0.00097811	0.00116259	0.00122521	0.0010289	0.000617846	0.000229444	0.000115634	0.000333822	0.000700023	0.000942503	0.000918428	0.000720251	0.000605997	0.000819073	0.00142035	0.0022311	0.00291982	0.00318728	0.00293888	0.00232813	0.00163888	0.00109793	0.000764734
-0.160714	-0.160714	0.0021218	0.00107829	0.000248234	0.000163372	0.00103019	0.00244115	0.00359035	0.00385295	0.00322064	0.00221746	0.00141458	0.00101292	0.000834937	0.000634316	0.000357997	0.000126677	3.63414e-05	4.34742e-05	4.48645e-05	2.02243e-05	5.54449e-05	0.000230738	0.00051762	0.000799653	0.000975743	0.00102122	0.000956669	0.00079388	0.000541908	0.000260252	7.29695e-05	9.80993e-05	0.000347939	0.000697018	0.000955131	0.000993141	0.000833981	0.000651704	0.000674953	0.00103909	0.00166929	0.00228446	0.00255193	0.0023063	0.00166796	0.00095477	0.00045008	0.000220586
-0.151786	-0.151786	0.0018034	0.000890373	0.000185353	0.000143834	0.000909667	0.00205299	0.00283731	0.0028081	0.00215161	0.00148298	0.00127582	0.00147856	0.00165055	0.00143189	0.000867321	0.000305045	3.60908e-05	6.05256e-05	0.000176533	0.000236603	0.000279712	0.000429798	0.00071085	0.000989326	0.00109038	0.000953514	0.000678634	0.000441915	0.000375409	0.000504932	0.000765696	0.00105644	0.00128762	0.00140281	0.00137593	0.00120513	0.000926941	0.000646043	0.00053131	0.000728782	0.00122189	0.00176443	0.00199854	0.00171292	0.00103285	0.000349867	2.13712e-05	9.64757e-05
-0.142857	-0.142857	0.00127296	0.000629579	0.000129784	0.000164828	0.000819566	0.00166196	0.00206457	0.00177386	0.00116402	0.000902492	0.00132891	0.00213373	0.00263404	0.00237459	0.00149475	0.000557992	5.68956e-05	6.99069e-05	0.000334685	0.000579206	0.00074859	0.00094183	0.00119458	0.00137428	0.00129824	0.000942533	0.000526858	0.00038764	0.000741539	0.00152362	0.00241574	0.00303796	0.00316598	0.00282817	0.00223035	0.00159033	0.00103067	0.000606748	0.000395996	0.000499913	0.000914181	0.00140929	0.00161362	0.00130304	0.000647346	0.000136111	0.000188515	0.00078243
-0.133929	-0.133929	0.000876826	0.000483326	0.000122874	0.000178129	0.00070576	0.00129121	0.00141236	0.000967489	0.000435865	0.000477617	0.00132119	0.00250579	0.00322713	0.00298178	0.00194445	0.000778421	9.63884e-05	6.23868e-05	0.000428148	0.00086771	0.001242	0.00157604	0.00185993	0.00194521	0.00167055	0.00108938	0.00055566	0.000547175	0.00133674	0.00275779	0.00425019	0.00517157	0.0051663	0.00433878	0.00312145	0.00196255	0.00109254	0.000532875	0.000264599	0.000322151	0.000690717	0.00115296	0.00134333	0.00105732	0.000530842	0.000341212	0.000923594	0.00212405
-0.125	-0.125	0.000877765	0.000544311	0.000159557	0.000138495	0.000531177	0.000954817	0.000966691	0.000520822	6.8247e-05	0.000184855	0.00104664	0.00222247	0.00297915	0.00284144	0.00193347	0.000837845	0.000137165	4.78178e-05	0.000412293	0.000959377	0.00152872	0.00206655	0.00247729	0.00256312	0.00216739	0.00139986	0.000706688	0.000661517	0.00158919	0.00328935	0.005081	0.00617049	0.00610886	0.00502416	0.00347187	0.00203854	0.0010221	0.000417856	0.00013562	0.00016007	0.000474699	0.000888849	0.00106822	0.00084745	0.000517859	0.000697116	0.00177846	0.00345116
-0.116071	-0.116071	0.00138839	0.000836158	0.000249552	5.64397e-05	0.000300321	0.000657828	0.000758008	0.000514063	0.000195201	0.000190321	0.000665051	0.00139833	0.00193606	0.00193447	0.00140869	0.000693278	0.000177616	6.09707e-05	0.000314184	0.000813957	0.00146339	0.00217392	0.00277156	0.00299259	0.00264328	0.00181302	0.000938546	0.000610324	0.00121205	0.00263229	0.00426683	0.00534548	0.00538361	0.00444798	0.00304814	0.00175306	0.000853465	0.000327309	6.05929e-05	3.13201e-05	0.00024929	0.000574561	0.000725526	0.000574217	0.000423362	0.000861292	0.00219883	0.00400965
-0.107143	-0.107143	0.00241107	0.00141259	0.00050492	5.05199e-05	8.67301e-05	0.000417333	0.000783778	0.000996075	0.000996287	0.000858462	0.000721772	0.000683222	0.000726278	0.000748887	0.000664573	0.00047932	0.000280589	0.000172431	0.000233893	0.000521442	0.00106323	0.00180488	0.00255175	0.00300112	0.00289733	0.00222357	0.00128275	0.000577234	0.000532979	0.00123074	0.00232731	0.00324455	0.0035213	0.00308568	0.00224431	0.00140828	0.000802717	0.000409288	0.000142206	1.31834e-05	8.05576e-05	0.000272578	0.000371526	0.000267939	0.000214111	0.000698118	0.00193863	0.00349137
-0.0982143	-0.0982143	0.00386041	0.00236933	0.00111789	0.000313559	2.0905e-05	0.000281112	0.00102816	0.0019485	0.00255128	0.00247669	0.0017707	0.000853589	0.000203114	3.34138e-05	0.000220161	0.000473829	0.000571405	0.00047572	0.000313599	0.000279992	0.000531586	0.00109923	0.00184494	0.00249608	0.00276245	0.00248794	0.00175481	0.000873644	0.000245336	0.000151216	0.000587765	0.00126551	0.00179703	0.00194779	0.00175207	0.00140643	0.00106405	0.000743639	0.000421625	0.000153307	4.02613e-05	7.93088e-05	0.000121102	5.7022e-05	3.56436e-05	0.000389732	0.00125369	0.00226849
-0.0892857	-0.0892857	0.00550255	0.00370365	0.00219101	0.000975449	0.00022284	0.000322234	0.00146826	0.00322936	0.00465089	0.00489542	0.00385806	0.00220798	0.000851443	0.000307742	0.000481983	0.000903844	0.00113305	0.00100844	0.000645673	0.000291138	0.000170589	0.000396429	0.000934911	0.0016205	0.00220857	0.00245802	0.00223137	0.00158321	0.000780088	0.000196814	0.000110366	0.000522548	0.00116209	0.00168148	0.00188431	0.0017914	0.00152433	0.00116854	0.000762436	0.000373346	0.00010809	1.63383e-05	2.58098e-05	3.53013e-05	7.1575e-05	0.000282577	0.000717385	0.00114975
-0.0803571	-0.0803571	0.00690228	0.00514921	0.00354979	0.00195539	0.000714917	0.000603637	0.00206728	0.0045649	0.00675028	0.00740346	0.00629182	0.00423315	0.00239153	0.00147008	0.00141698	0.00171321	0.00185489	0.00163746	0.00114513	0.000591775	0.000180453	4.20586e-05	0.000228311	0.000715711	0.00139595	0.0020653	0.00246267	0.00239351	0.00188658	0.00124117	0.000864973	0.000988982	0.00149606	0.00202536	0.00225914	0.00212731	0.0017679	0.00134111	0.000915862	0.000512807	0.000186989	1.71426e-05	2.74983e-05	0.000166302	0.000369578	0.000601377	0.000800358	0.000834429
-0.0714286	-0.0714286	0.0075301	0.00619316	0.00473137	0.00293827	0.00138077	0.00112974	0.00276052	0.0056236	0.0081587	0.00900825	0.00794189	0.00584371	0.00390833	0.00281727	0.00250637	0.00250443	0.00239598	0.00203981	0.0015123	0.000954966	0.000476343	0.000139879	8.39362e-07	0.000136843	0.000616851	0.00139964	0.0022504	0.0028089	0.00282675	0.0023891	0.00188369	0.00169451	0.00188524	0.00217477	0.00222224	0.00192872	0.00146749	0.00105967	0.000767455	0.000511466	0.000241671	3.95807e-05	4.78988e-05	0.000329268	0.000801236	0.00127637	0.00154513	0.00146713
-0.0625	-0.0625	0.00704438	0.00633984	0.00521579	0.00352778	0.00201221	0.00181913	0.00344795	0.00614331	0.00837718	0.00898208	0.00791631	0.00607188	0.00445126	0.00350187	0.00306652	0.00277062	0.00238265	0.0018962	0.00141373	0.00101823	0.000718267	0.000462323	0.000211592	3.70493e-05	0.000137953	0.000693436	0.00163109	0.00255719	0.0029987	0.00278585	0.00220319	0.00172925	0.00160571	0.00166504	0.0015738	0.00120939	0.000767243	0.000515353	0.0004985	0.000518793	0.000388951	0.00016376	0.000108739	0.000455806	0.00118739	0.00202139	0.00257898	0.00260719
-0.0535714	-0.0535714	0.00555401	0.00544361	0.00475154	0.00348409	0.00242258	0.00252572	0.00400982	0.00604115	0.00737202	0.00731356	0.00615182	0.00472511	0.00368118	0.00310845	0.00272819	0.00228781	0.00175031	0.00122338	0.000826282	0.000625736	0.000606253	0.00064332	0.000557287	0.000289999	4.89159e-05	0.000192833	0.000878209	0.00180822	0.00240512	0.00230164	0.0016706	0.00104183	0.000789448	0.00082326	0.000786054	0.00050346	0.00017763	0.000131562	0.000418968	0.000744735	0.000777946	0.000514703	0.000316029	0.000594275	0.00145062	0.00256907	0.00341964	0.00359268
-0.0446429	-0.0446429	0.00361532	0.00383483	0.00352693	0.00287557	0.00255247	0.00310357	0.00434688	0.00544112	0.00559909	0.00474517	0.00349222	0.00253191	0.00208949	0.00192123	0.00170765	0.00135152	0.000938508	0.000557044	0.000254017	0.000110325	0.000218231	0.00051853	0.000738583	0.000618785	0.000234802	1.0052e-05	0.000309458	0.00101313	0.00156487	0.00149847	0.000899315	0.000302073	0.000136106	0.000323253	0.000448575	0.000278984	3.29212e-05	0.000110932	0.000610565	0.00117627	0.00135053	0.00105179	0.000689631	0.00081363	0.001636	0.00284058	0.00379827	0.00398403
-0.0357143	-0.0357143	0.0019156	0.00212207	0.0020559	0.00203724	0.00249742	0.00347611	0.00442218	0.00460019	0.00375394	0.00235695	0.00118704	0.000667407	0.000633849	0.000685014	0.000643611	0.000616455	0.000686948	0.000713261	0.000514407	0.000178907	4.13436e-05	0.000293875	0.000701538	0.000816485	0.000489342	7.84633e-05	7.42841e-05	0.000541328	0.00102034	0.00102052	0.000552498	0.000101319	7.95213e-05	0.000389056	0.000581313	0.000410973	0.000137637	0.000232484	0.00082727	0.00152531	0.00178618	0.00147783	0.0010312	0.00105641	0.00179982	0.0029241	0.00375633	0.00375995
-0.0267857	-0.0267857	0.000872333	0.000829147	0.000878463	0.00137913	0.00244685	0.00366546	0.004274	0.00377411	0.00240356	0.00096803	0.000154054	4.26144e-06	7.53153e-05	5.55157e-05	0.000118726	0.000615999	0.00149623	0.00218419	0.00211811	0.00136028	0.00057078	0.000342427	0.000623867	0.000859722	0.000661988	0.000237171	0.000102557	0.000455467	0.000940057	0.00106386	0.000753392	0.000400154	0.000371168	0.000584697	0.000650499	0.000389148	9.76692e-05	0.000233935	0.000875733	0.00157609	0.0017949	0.00145428	0.00103892	0.00114525	0.00192732	0.00294553	0.00351048	0.00319206
-0.0178571	-0.0178571	0.000460011	0.000155135	0.00030915	0.0011912	0.00258442	0.00376777	0.00399132	0.00310438	0.00173078	0.000743928	0.000502911	0.000618697	0.000511767	0.000169564	0.000246936	0.0013345	0.00315651	0.00460954	0.00469367	0.00342118	0.00177784	0.000790408	0.000665421	0.000830605	0.000714189	0.000354661	0.000225455	0.000583793	0.00113949	0.00138874	0.0011648	0.000755477	0.000505491	0.000432079	0.00031276	8.61447e-05	1.80795e-05	0.000391191	0.00108661	0.00159413	0.00150484	0.000971842	0.000625676	0.000997524	0.00200853	0.00300355	0.00327285	0.00258729
-0.00892857	-0.00892857	0.0003737	9.23569e-06	0.000387432	0.00156205	0.00301235	0.00389579	0.00367292	0.00259495	0.00153874	0.00123804	0.00160624	0.00186367	0.00142143	0.000647226	0.000652922	0.00219907	0.00477298	0.00682175	0.00700684	0.00531168	0.00296411	0.0013083	0.000757316	0.000767864	0.000672205	0.000389918	0.000329918	0.000752486	0.00139132	0.00172445	0.00150721	0.000950074	0.000420882	0.000103666	3.06569e-07	0.000152195	0.000676129	0.00150708	0.0022115	0.00224017	0.00147273	0.00047855	0.000126891	0.000841134	0.00219082	0.00321424	0.00317987	0.00212544
0	0	0.000343727	0.000216321	0.000987816	0.00240986	0.0037214	0.00411979	0.00339549	0.0021803	0.00147782	0.00178551	0.00260427	0.00288972	0.00212167	0.000974653	0.000837885	0.00252054	0.00534523	0.00755186	0.00770528	0.00582701	0.00324218	0.00137596	0.00068506	0.000643745	0.000579998	0.000384182	0.000424916	0.000939276	0.00166185	0.00206557	0.00186834	0.00124431	0.000608645	0.000313502	0.000555404	0.00140883	0.00274342	0.00406486	0.00461479	0.0038847	0.00216806	0.000541734	0.000118236	0.00114702	0.00277745	0.0037302	0.00330069	0.00184903
0.00892857	0.00892857	0.000315104	0.000667488	0.00193289	0.0035414	0.00458685	0.004423	0.0031928	0.00181452	0.00130816	0.00194009	0.00294749	0.0031932	0.0022509	0.000920766	0.000605094	0.00203003	0.00448293	0.00631596	0.00628966	0.00453646	0.00230678	0.000831182	0.000412618	0.000510387	0.000535242	0.000448228	0.000619902	0.00125521	0.00207963	0.00258421	0.00249549	0.00198146	0.00148688	0.00146404	0.00221369	0.00377489	0.00576459	0.00733169	0.00751582	0.00595631	0.00338382	0.0013011	0.000926815	0.0022354	0.00395913	0.00460126	0.00360469	0.00170607
0.0178571	0.0178571	0.000382082	0.00130531	0.00301606	0.00468119	0.00537431	0.00467946	0.00303527	0.00149995	0.00101072	0.00166164	0.00261745	0.00281735	0.0019212	0.000654752	0.000188705	0.00107128	0.00269207	0.00379059	0.00354261	0.00221514	0.000820818	0.000177085	0.000298845	0.000630568	0.000749155	0.000765279	0.00107602	0.00183716	0.00275119	0.00334502	0.00339028	0.0030623	0.00279146	0.00303393	0.00409913	0.00597066	0.00811555	0.0095271	0.00924276	0.00712606	0.00423496	0.00225241	0.00226244	0.00386799	0.00547415	0.00556166	0.00388011	0.00156934
0.0267857	0.0267857	0.000621178	0.00203566	0.00398494	0.00549923	0.00577733	0.00467492	0.00282108	0.00124429	0.000705871	0.00119051	0.00195627	0.00214761	0.00149689	0.000517164	5.56569e-06	0.000303309	0.00100077	0.00136026	0.00103284	0.000363785	8.72636e-06	0.000281967	0.000904255	0.00136687	0.00148251	0.00153926	0.00193988	0.00275239	0.00363756	0.00417426	0.00421213	0.0039451	0.003749	0.00400181	0.00495524	0.00656293	0.00829547	0.0092206	0.00855255	0.00638084	0.00388745	0.00263347	0.00334565	0.00523924	0.00656791	0.00601617	0.00375743	0.00128067
0.0357143	0.0357143	0.00102968	0.00272057	0.00458813	0.00569826	0.00552172	0.00419808	0.0024198	0.0010206	0.000503736	0.000786943	0.0013277	0.00154833	0.00124928	0.000688139	0.000275029	0.000180018	0.000230503	0.000182283	5.59174e-05	0.000155577	0.0007321	0.00165569	0.00247626	0.00283722	0.00281649	0.00283482	0.00322881	0.00393087	0.00456028	0.00478718	0.00458685	0.00419253	0.00389866	0.00394306	0.00447208	0.0054357	0.00642764	0.00674747	0.00587261	0.00405052	0.00238278	0.00209376	0.0034765	0.00547764	0.00642894	0.00539159	0.00295673	0.000789392
0.0446429	0.0446429	0.0016059	0.00327522	0.00469409	0.00515426	0.00452005	0.00319103	0.00178791	0.00081023	0.000446165	0.000573994	0.00090039	0.00114617	0.0011824	0.00104517	0.000839676	0.000639618	0.000489418	0.000491104	0.000830896	0.00164242	0.0028062	0.00392271	0.00456777	0.00463629	0.00443549	0.00440333	0.00470814	0.00511927	0.00526268	0.00498185	0.00444446	0.00394183	0.00365153	0.00360323	0.00377976	0.00411865	0.00438125	0.00415039	0.00315875	0.00171817	0.000725734	0.00102363	0.00258124	0.00430972	0.00483726	0.00365668	0.00162212	0.000306538
0.0535714	0.0535714	0.00241589	0.00373729	0.00437151	0.00401274	0.00298491	0.00187515	0.00109459	0.000709119	0.000577174	0.000572089	0.000669012	0.00087293	0.00112353	0.00129876	0.00131453	0.0012266	0.00124516	0.00163462	0.00253974	0.00383765	0.00513924	0.00599538	0.00619998	0.00594862	0.00567926	0.00569471	0.00590035	0.00591739	0.00547584	0.00470249	0.00401838	0.00376108	0.00392116	0.00422976	0.00443624	0.00443773	0.00416438	0.00347307	0.0023006	0.00094723	7.50782e-05	0.000233404	0.00128314	0.00234711	0.00248384	0.00154473	0.000401745	0.000266509
0.0625	0.0625	0.00350604	0.00419063	0.00382894	0.00264163	0.00139432	0.000734084	0.000731082	0.00097029	0.00102089	0.000811128	0.000598578	0.000641694	0.000933948	0.0012465	0.00140172	0.00149276	0.00183952	0.00271806	0.00409013	0.00555511	0.00657964	0.0068546	0.00651889	0.00605803	0.00592027	0.00614191	0.00631413	0.0059612	0.0050222	0.00399172	0.00355824	0.00404685	0.00516577	0.00626414	0.00682006	0.00669888	0.00602271	0.00491888	0.00348387	0.00195582	0.000770395	0.000292615	0.000451636	0.000725647	0.000611438	0.000168671	6.53454e-05	0.00100005
0.0714286	0.0714286	0.00472454	0.004601	0.00325157	0.00145151	0.000289986	0.000304515	0.00112304	0.0018697	0.00192198	0.00134737	0.000700033	0.000453972	0.000629252	0.000914572	0.00109314	0.00131949	0.00197901	0.00327309	0.00492336	0.00627831	0.0067602	0.00630389	0.00543085	0.0048712	0.005001	0.00553696	0.00576686	0.00517343	0.00395306	0.00296607	0.00310973	0.00461178	0.00683266	0.0087282	0.00955368	0.0092241	0.00812249	0.00666649	0.0050811	0.0034966	0.00210856	0.00113039	0.000600189	0.00033685	0.00017404	0.000232554	0.00087924	0.00233469
0.0803571	0.0803571	0.00566802	0.00475292	0.0026898	0.000709209	1.72837e-05	0.000871135	0.00242449	0.00344232	0.00325235	0.00214538	0.000967598	0.000357971	0.00032912	0.000494201	0.000620142	0.000924132	0.00182966	0.0034374	0.00523765	0.0063713	0.00625712	0.00507367	0.00368159	0.0030091	0.00335774	0.00417775	0.00452347	0.00386273	0.00259711	0.00183822	0.00257351	0.00487334	0.00778117	0.0099689	0.0106113	0.00979344	0.00821911	0.00658986	0.00521199	0.0040566	0.00304213	0.00219137	0.00157429	0.00121926	0.00114877	0.0014614	0.00227632	0.00352882
0.0892857	0.0892857	0.00588066	0.00439903	0.00210821	0.000472785	0.00057039	0.00226576	0.00431304	0.00530131	0.00466569	0.00296507	0.00128345	0.000348309	0.000129245	0.000172173	0.000241613	0.000610392	0.00172698	0.00360584	0.00555436	0.00654847	0.00598738	0.00420745	0.00230634	0.00137447	0.00171182	0.00264434	0.00310412	0.00253522	0.00140401	0.000878992	0.00190515	0.00440518	0.00725577	0.00905887	0.00908428	0.0076549	0.00575247	0.00426283	0.00348872	0.00321148	0.00307806	0.00290343	0.00270064	0.00255881	0.00256	0.00276783	0.00319677	0.00373614
0.0982143	0.0982143	0.00518196	0.00351218	0.00153381	0.00065969	0.00163222	0.00392429	0.00607915	0.00674489	0.00559382	0.00342495	0.00143863	0.000344546	3.7885e-05	1.99576e-05	7.28091e-05	0.000517361	0.00182102	0.00394855	0.00609903	0.00713503	0.00639914	0.00425776	0.00190696	0.000555278	0.000596741	0.00140837	0.00192848	0.00155858	0.000666599	0.000278065	0.00119857	0.00328514	0.00547061	0.00652463	0.00593068	0.00418994	0.00237097	0.00134038	0.00129461	0.00186079	0.00253132	0.00300672	0.00323905	0.0032906	0.0032217	0.00307878	0.0029041	0.00270578
0.107143	0.107143	0.00385054	0.00240333	0.00113303	0.00114646	0.00275833	0.00517708	0.00699418	0.00713923	0.00558056	0.00324894	0.00128987	0.000279344	2.15046e-05	1.19072e-05	7.48201e-05	0.00056709	0.00196591	0.00423152	0.00655227	0.00775991	0.00712982	0.00493974	0.00232949	0.000543704	0.000119457	0.000624606	0.00112439	0.000986143	0.000372197	3.38004e-05	0.000598976	0.00196802	0.00333251	0.00379644	0.00306787	0.00165153	0.000425659	4.24676e-06	0.000407828	0.00122573	0.00201554	0.00255908	0.00283355	0.00285679	0.00262334	0.00216571	0.00160804	0.00111148
0.116071	0.116071	0.00250633	0.00158041	0.0011213	0.00180292	0.00357039	0.00558071	0.00671541	0.00631753	0.00461246	0.00250237	0.000909875	0.000193941	8.03173e-05	0.000107292	0.000158668	0.00060074	0.00189864	0.00404921	0.00634101	0.00769464	0.0073625	0.00546326	0.00293572	0.000932061	9.35646e-05	0.000233995	0.00063466	0.000681639	0.000324888	1.21249e-05	0.000202409	0.000912004	0.00169026	0.00202108	0.00176496	0.00124377	0.000923201	0.00101695	0.00137243	0.00169069	0.00181287	0.00178904	0.00171567	0.00157408	0.00126561	0.000788079	0.000327417	0.000134478
0.125	0.125	0.00179343	0.001463	0.00159176	0.00247011	0.00385947	0.00508313	0.00544461	0.00468767	0.00316548	0.00159312	0.000568861	0.000223859	0.000255057	0.000290852	0.000274385	0.000538519	0.00149985	0.00321517	0.00517009	0.00650241	0.00652922	0.00520318	0.00316077	0.00131984	0.000314425	0.00016864	0.000419546	0.00055186	0.000382646	0.000111106	5.25729e-05	0.000336619	0.000839099	0.00136285	0.00183881	0.00232717	0.00283741	0.00319673	0.00314815	0.00260046	0.00176432	0.00100821	0.000560624	0.000358674	0.000199508	3.14583e-05	6.45561e-05	0.000560418
0.133929	0.133929	0.00210537	0.00218838	0.00244061	0.00297047	0.00359798	0.00395599	0.00374592	0.00295984	0.00190394	0.00100462	0.000537522	0.000474999	0.000559303	0.000542598	0.00041135	0.000420467	0.000898979	0.00195995	0.00333064	0.00444776	0.00477774	0.00415138	0.00287705	0.00154617	0.000666729	0.000384528	0.000477614	0.000594489	0.000527926	0.000319651	0.000160929	0.000225933	0.000591846	0.00126596	0.0022136	0.00330532	0.00424655	0.00463738	0.00420604	0.00305141	0.00165041	0.000563898	6.61475e-05	2.87735e-05	0.000168142	0.000408397	0.000979934	0.00212442
0.142857	0.142857	0.00349612	0.0036279	0.00346399	0.00319648	0.0029159	0.00259689	0.00218745	0.00170571	0.00125773	0.000966484	0.000876412	0.000912257	0.000925763	0.000800734	0.00054827	0.000326497	0.000359037	0.000787775	0.00154841	0.00236218	0.00287265	0.0028532	0.00234562	0.00162729	0.00102778	0.000729211	0.000692013	0.000740831	0.000720611	0.000597552	0.000453851	0.000422874	0.000634519	0.0011821	0.00207045	0.00313863	0.00403618	0.00434962	0.00385828	0.00273742	0.00150331	0.000687954	0.000490359	0.000713945	0.00105812	0.00148535	0.00227832	0.00368243
0.151786	0.151786	0.00572452	0.0055206	0.00451724	0.00320815	0.00207003	0.00135843	0.00107683	0.00107986	0.00120174	0.00132754	0.00139676	0.00137658	0.00124313	0.000986896	0.000637045	0.000284062	7.09875e-05	0.000134653	0.000516682	0.00110536	0.001668	0.00197268	0.0019221	0.00160204	0.00120964	0.000920393	0.000795008	0.000782764	0.000794487	0.000773972	0.000722944	0.000689403	0.000749394	0.000985205	0.00143816	0.00204019	0.0025854	0.00281231	0.00258236	0.00202235	0.00147867	0.00127485	0.00146333	0.00181372	0.00208371	0.0023273	0.00290312	0.00409854
0.160714	0.160714	0.00831273	0.00755441	0.00556324	0.00321989	0.00138157	0.00048075	0.000439659	0.00087372	0.00138008	0.00171707	0.00181888	0.0017153	0.00145458	0.00107958	0.000647845	0.000256985	3.82803e-05	0.000104885	0.000477466	0.00104029	0.00157493	0.00186758	0.00182485	0.00151695	0.00111897	0.000797889	0.000629291	0.000592783	0.000626529	0.000681638	0.000736669	0.000782012	0.000809887	0.00082539	0.000856655	0.00093618	0.00106276	0.00119114	0.00127974	0.00135746	0.00152395	0.00184781	0.00224895	0.00251485	0.00249801	0.00233466	0.00242914	0.00312074
0.169643	0.169643	0.0106048	0.00935074	0.00656535	0.00344587	0.00111876	9.23651e-05	0.000172379	0.000791242	0.00142957	0.00183422	0.00197531	0.00189304	0.0016083	0.00114866	0.000617445	0.000207416	0.000124073	0.000464387	0.00113539	0.00187552	0.00237797	0.00244803	0.00209861	0.00152432	0.000974397	0.000612767	0.000456443	0.000420292	0.000416655	0.000424494	0.000477969	0.000597218	0.000734047	0.000790281	0.000698238	0.000491327	0.000297302	0.000257235	0.0004417	0.000830073	0.00134523	0.00188118	0.00229631	0.00242786	0.00219239	0.00172374	0.00138241	0.00152821
0.178571	0.178571	0.0119168	0.010469	0.00735854	0.00391662	0.00136573	0.000210805	0.000188598	0.000687712	0.0012243	0.00162297	0.00188323	0.00197478	0.00179309	0.00129255	0.000629624	0.000147724	0.000186531	0.000851688	0.0019157	0.00292596	0.0034527	0.00331902	0.00267293	0.00186812	0.00124187	0.000934977	0.000858874	0.000812223	0.00065371	0.000407741	0.000231241	0.000270106	0.000518427	0.000798327	0.000887173	0.000694356	0.0003393	6.30299e-05	5.26536e-05	0.000330481	0.000783034	0.00126273	0.00164482	0.00181572	0.00168087	0.00125364	0.000739891	0.000463207
0.1875	0.1875	0.0118072	0.0105434	0.00766505	0.00442756	0.00196868	0.0007284	0.000445234	0.000604556	0.000881426	0.00122991	0.00165962	0.00201688	0.00202305	0.00153037	0.000734729	0.000123638	0.000172948	0.0010174	0.00234018	0.00355851	0.00417071	0.00403006	0.00338036	0.00265803	0.00221032	0.00210898	0.00215603	0.00205457	0.00162853	0.000955585	0.00032855	6.13338e-05	0.000263232	0.000746205	0.00114878	0.00119262	0.000869618	0.000410893	8.30342e-05	7.60757e-06	0.000151487	0.000441272	0.000832637	0.00125497	0.00154084	0.00149563	0.00108703	0.000544159
0.196429	0.196429	0.0103222	0.00949477	0.00726988	0.00467195	0.00261604	0.00142605	0.000881495	0.000641396	0.000596146	0.000845706	0.00140703	0.00200857	0.00221391	0.00177701	0.000902053	0.000160608	0.000112987	0.000923575	0.00225651	0.00351251	0.00421545	0.00427198	0.0039509	0.00364204	0.00358683	0.00374923	0.00387209	0.00365436	0.00294499	0.00186145	0.000767195	9.40924e-05	8.82134e-05	0.000641902	0.00135209	0.00178346	0.00173826	0.00132283	0.000789477	0.000338258	6.6568e-05	5.27174e-05	0.000392089	0.00107977	0.0018696	0.002338	0.00218255	0.00149391
0.205357	0.205357	0.00799805	0.00762764	0.00619971	0.00445067	0.00300932	0.00204734	0.00137663	0.000825598	0.00048668	0.000596256	0.00119676	0.0019491	0.00231448	0.00196869	0.00108912	0.000259589	6.21859e-05	0.000680106	0.00181114	0.00292864	0.00365675	0.00396918	0.0040994	0.00428904	0.00459581	0.00487918	0.00491566	0.00452637	0.00365825	0.00243102	0.00115048	0.000234804	2.46551e-05	0.000568587	0.00155808	0.0024979	0.00299229	0.00292078	0.00239805	0.00163097	0.000851723	0.000343787	0.000403652	0.0011405	0.00226737	0.00316313	0.00326963	0.00251978
0.214286	0.214286	0.00556765	0.0054903	0.00473774	0.00379173	0.00300949	0.00240308	0.00178192	0.00108668	0.000555836	0.000539214	0.0011295	0.00197463	0.00247857	0.00224482	0.00139258	0.0004779	8.55097e-05	0.000427055	0.00125832	0.00214394	0.00280928	0.00327803	0.00372044	0.00420577	0.00460909	0.0047328	0.00448072	0.00390014	0.00308811	0.00211945	0.00110512	0.000294741	4.18417e-05	0.000586347	0.00182992	0.00332482	0.00450336	0.00495741	0.00457235	0.00350483	0.00212299	0.000951094	0.000521258	0.00107944	0.0023245	0.00348149	0.00378378	0.00302614
0.223214	0.223214	0.00357427	0.00358756	0.00326193	0.00290366	0.00266855	0.00243754	0.00199043	0.00131488	0.000733788	0.000688172	0.00134004	0.00235166	0.00306795	0.00298395	0.00212324	0.00101637	0.000300958	0.00027909	0.000787667	0.00144571	0.00200944	0.00249966	0.00302205	0.00351903	0.00374573	0.00350245	0.00286227	0.0021296	0.00156216	0.00115945	0.000758064	0.00033574	0.000182218	0.000718538	0.00210921	0.00402636	0.00577702	0.00667474	0.00637122	0.00498039	0.00302212	0.00125688	0.000409515	0.000802692	0.00209217	0.0033832	0.00378033	0.00301165
0.232143	0.232143	0.00217876	0.0021679	0.00204903	0.00202888	0.00214981	0.00221654	0.00197722	0.00142305	0.000918378	0.000985837	0.00187399	0.00326312	0.00439465	0.00457287	0.00366166	0.00217735	0.000902629	0.000345043	0.000481218	0.000950341	0.00144823	0.00192156	0.00241478	0.00281097	0.00281694	0.00225107	0.00131805	0.000523994	0.000258862	0.000455397	0.000694088	0.00067536	0.000588528	0.000990752	0.00228788	0.00429173	0.00624354	0.00726449	0.00686552	0.00518824	0.00291507	0.000968919	0.000124969	0.000635926	0.00204272	0.00337235	0.00372081	0.00286532
0.241071	0.241071	0.00126272	0.0012221	0.00119093	0.00132169	0.00161591	0.00186075	0.00178866	0.00137302	0.000995317	0.00126371	0.00254233	0.00454412	0.00636613	0.00702567	0.00612834	0.00414512	0.0020695	0.000737979	0.000367562	0.000637163	0.00112973	0.00165741	0.00219459	0.00260921	0.00260052	0.00198124	0.000992291	0.000232159	0.000176017	0.00073734	0.00134458	0.00150451	0.001313	0.00139796	0.00232652	0.00402375	0.00572717	0.00649903	0.00585529	0.00405122	0.00190612	0.000364992	5.4078e-05	0.00099134	0.00255382	0.00377356	0.00389051	0.00285081
0.25	0.25	0.000663807	0.000629209	0.000643075	0.000819278	0.00116102	0.0014805	0.00150969	0.00118657	0.000883697	0.00129614	0.00294691	0.00564045	0.00835146	0.00975988	0.00910685	0.00671963	0.00377676	0.001505	0.000464155	0.000448236	0.000941231	0.00159451	0.0022933	0.00290037	0.00311896	0.00272184	0.0018921	0.0012128	0.00119882	0.00180366	0.00243621	0.00252845	0.00211105	0.00181127	0.00225108	0.00341623	0.00459066	0.00490632	0.00401212	0.00232176	0.000717483	5.97688e-06	0.000499246	0.00189635	0.00344905	0.00432715	0.00405733	0.00281895
0.258929	0.258929	0.000302952	0.000281568	0.000315921	0.000483675	0.000807116	0.00114609	0.00123742	0.000955811	0.000615746	0.00097051	0.00273648	0.00591045	0.00945977	0.011779	0.0116897	0.00924036	0.00566189	0.00251738	0.000748742	0.000348695	0.000764869	0.00150225	0.00234517	0.00314856	0.00363229	0.00352861	0.00292258	0.00231613	0.00222463	0.0026739	0.0031487	0.00310163	0.00252471	0.00198541	0.00206611	0.00276012	0.00342529	0.00334189	0.00234739	0.000987865	0.000104426	0.000247925	0.00136493	0.00289045	0.00408588	0.0043998	0.00371643	0.00241404
0.267857	0.267857	0.00013632	0.000103811	0.000129546	0.000257633	0.000536237	0.000886737	0.00105559	0.000823088	0.000371967	0.000435586	0.00190957	0.00507941	0.00908634	0.0122092	0.0129029	0.0108383	0.00710924	0.00344677	0.00110799	0.000316824	0.000553867	0.00122407	0.00202431	0.00281305	0.00336134	0.00340662	0.00295712	0.00241232	0.00224728	0.00254318	0.00288776	0.00280129	0.00225853	0.00174056	0.00173849	0.00222046	0.00262348	0.00239069	0.00152211	0.000611422	0.000358388	0.00102135	0.00226011	0.00341615	0.00393321	0.0036194	0.00267101	0.00153654
0.276786	0.276786	7.49162e-05	2.58641e-05	2.99401e-05	0.00010295	0.00032508	0.000697055	0.000996346	0.000899464	0.000385976	5.1353e-05	0.000881013	0.0034768	0.00732536	0.0108308	0.0122562	0.0108998	0.00755782	0.00390619	0.00135438	0.000312198	0.000335879	0.000793666	0.00133795	0.00186118	0.00222951	0.00224486	0.00188295	0.00143905	0.00130252	0.00155727	0.0018718	0.00184878	0.0014731	0.00115346	0.00128653	0.00180767	0.00222413	0.00211181	0.0015609	0.00111264	0.00125919	0.00200336	0.0028724	0.0033137	0.00307951	0.00231118	0.00136215	0.000579685
0.285714	0.285714	2.40518e-05	8.07671e-07	1.30121e-06	1.74687e-05	0.000165664	0.000545825	0.00100868	0.00116137	0.000752702	0.000126366	0.000207392	0.00183508	0.0049199	0.00821313	0.0100319	0.00942708	0.00683516	0.00368335	0.00133413	0.000280308	0.000163344	0.000381234	0.000601945	0.000783264	0.000905244	0.000858003	0.000606194	0.000337903	0.00032177	0.000598284	0.000891925	0.000899989	0.000654602	0.000528854	0.000845094	0.00150767	0.00207805	0.0022254	0.00206572	0.0020225	0.0023635	0.00290836	0.00319808	0.00292331	0.00217158	0.00129455	0.000599294	0.000185958
0.294643	0.294643	7.84971e-06	5.51842e-05	7.03936e-05	2.58513e-05	6.70664e-05	0.000395553	0.000977578	0.00142538	0.00130254	0.000648904	0.000175973	0.000794076	0.00278138	0.0053509	0.00709968	0.00702839	0.0052657	0.00288714	0.00104339	0.000197419	6.5434e-05	0.000133473	0.000141582	0.000123577	0.000145277	0.000151982	8.21065e-05	1.61828e-05	0.000102751	0.000336755	0.000503229	0.000413752	0.000177057	0.000154067	0.00059853	0.00137232	0.00207108	0.00243628	0.00259401	0.00285032	0.00328075	0.0035903	0.00341182	0.00271032	0.00184276	0.0012143	0.00091672	0.000731371
0.303571	0.303571	0.000197311	0.000274776	0.000267071	0.000138408	3.8273e-05	0.000231435	0.000805928	0.00146031	0.00168494	0.0012623	0.000604606	0.000508007	0.00145298	0.00308424	0.00440331	0.00454847	0.00346614	0.00188049	0.000643602	0.000105839	4.18534e-05	6.52458e-05	2.43393e-05	1.46413e-05	0.000126573	0.000296275	0.000410154	0.000462553	0.000527952	0.000597807	0.000541592	0.000292389	3.16331e-05	9.42923e-05	0.000641379	0.00146333	0.00216985	0.00257905	0.00286308	0.00327166	0.00375473	0.00394789	0.00357427	0.00281233	0.00217977	0.00201799	0.00213186	0.00199824
0.3125	0.3125	0.000744442	0.000689607	0.000549142	0.000303087	6.52802e-05	8.04581e-05	0.000505124	0.00116894	0.00162479	0.00153149	0.00102336	0.000655939	0.000912746	0.00172664	0.00249876	0.00261841	0.00198626	0.0010482	0.000351093	9.36184e-05	9.04086e-05	9.44602e-05	7.23033e-05	0.000156722	0.000408128	0.000707223	0.000888313	0.000909783	0.000840678	0.00071461	0.000487417	0.000180873	5.74723e-06	0.000235005	0.000910815	0.00173193	0.00231147	0.00255818	0.00274216	0.0031385	0.00364696	0.00385727	0.00353132	0.00295637	0.0027111	0.00303509	0.00348591	0.00331753
0.321429	0.321429	0.00155738	0.00116443	0.000772465	0.000407684	0.000109687	2.50195e-06	0.000212092	0.000685218	0.00114129	0.00128026	0.00107001	0.000799049	0.000800729	0.00111433	0.00143913	0.00143623	0.00106108	0.000582129	0.000289385	0.00022645	0.000224599	0.000157694	9.76269e-05	0.000198481	0.000474953	0.000755553	0.000859248	0.000768331	0.000594409	0.000414353	0.000217779	3.79667e-05	5.72924e-05	0.000474565	0.00123705	0.00197953	0.00232684	0.00227519	0.00220699	0.00246986	0.00296981	0.00326622	0.00310437	0.00278183	0.002872	0.0035415	0.00421554	0.00404169
0.330357	0.330357	0.00226387	0.00144056	0.000775792	0.00036074	0.000142808	5.67818e-05	0.000103388	0.000288781	0.000534874	0.000708203	0.000750142	0.000741473	0.000801194	0.00092909	0.000988409	0.000865151	0.000619029	0.000435566	0.000422157	0.000486893	0.000451059	0.000268038	8.70632e-05	8.10757e-05	0.000242121	0.00038928	0.000377139	0.000250282	0.000162497	0.000179045	0.000227193	0.000259195	0.000393473	0.000800614	0.0014332	0.00195242	0.00202104	0.00168175	0.00136969	0.00148112	0.00194965	0.00232899	0.0023285	0.00219704	0.00246593	0.00327739	0.00405142	0.00394627
0.339286	0.339286	0.00245237	0.00133308	0.000530604	0.000191611	0.000186046	0.000264346	0.00026686	0.000198291	0.000150693	0.000197831	0.000355955	0.000593113	0.000832909	0.000963304	0.000899308	0.000676746	0.00046608	0.000441521	0.000607393	0.000771976	0.00072656	0.000456269	0.0001524	7.38361e-06	2.32584e-05	5.28576e-05	1.6969e-05	2.45535e-05	0.000237352	0.000640174	0.0010123	0.00116004	0.00113774	0.00117241	0.00136105	0.00151115	0.00135287	0.000900093	0.000516827	0.000559896	0.00098285	0.00137988	0.00146089	0.00141877	0.00172104	0.00250663	0.00327138	0.00327096
0.348214	0.348214	0.0019984	0.000905173	0.000203158	5.66851e-05	0.000301554	0.000585041	0.000632048	0.000416179	0.000127001	1.36391e-06	0.000160246	0.000541677	0.000941476	0.00113369	0.00101793	0.000704536	0.000450798	0.000461702	0.000709957	0.000952006	0.000947418	0.000676965	0.000339649	0.00013809	9.48025e-05	0.00010473	0.00014647	0.000372054	0.000929614	0.00170732	0.0023223	0.00242463	0.00201554	0.0014316	0.00100504	0.000773694	0.000552335	0.000250256	3.05698e-05	0.000108011	0.000441287	0.000730663	0.000768067	0.000726515	0.00099407	0.00168232	0.00237139	0.00245044
0.357143	0.357143	0.00117545	0.000431819	3.06339e-05	0.000107596	0.000516513	0.000916962	0.00101244	0.000750604	0.000339635	8.758e-05	0.00019086	0.000608559	0.00109047	0.00133953	0.0012138	0.000833042	0.000495612	0.000446321	0.000677814	0.000946699	0.00100059	0.000803014	0.000536437	0.00039354	0.000396422	0.000448396	0.000544095	0.000856955	0.00154875	0.00248544	0.0032042	0.00324042	0.00252602	0.00146038	0.000577212	0.000141507	5.65978e-05	0.000102518	0.000182869	0.000315453	0.000461033	0.000486079	0.000348611	0.00025238	0.000495386	0.00111058	0.00171485	0.0018169
0.366071	0.366071	0.000439408	0.000166146	0.000102537	0.000327287	0.000747931	0.0011247	0.00122299	0.000981224	0.000563493	0.000256167	0.000279825	0.000640373	0.00111693	0.00140275	0.00131639	0.000936056	0.000542922	0.000399602	0.000541174	0.000766722	0.000844055	0.000729724	0.000583655	0.000571135	0.000679254	0.000763918	0.000777777	0.00089944	0.0013693	0.00217107	0.00291209	0.0030853	0.00249864	0.00146131	0.000544686	0.00014987	0.000274946	0.000634728	0.000935528	0.00102785	0.000882857	0.000547186	0.000172958	1.83714e-05	0.000286059	0.000890365	0.00143033	0.00149621
0.375	0.375	8.12624e-05	0.000131336	0.000267363	0.000512155	0.000829542	0.00110177	0.00118577	0.00101702	0.000678519	0.000372206	0.000299145	0.000521864	0.00090552	0.00119462	0.00118969	0.000898533	0.000531943	0.000330527	0.000365407	0.000498651	0.000546521	0.000481214	0.000453733	0.000603604	0.000863026	0.000992693	0.000843447	0.000570537	0.000541431	0.000988532	0.00174478	0.00234417	0.0024117	0.00197758	0.00142969	0.00117303	0.00132251	0.00167358	0.00190759	0.00181266	0.00137479	0.00075816	0.000239767	9.63678e-05	0.000432595	0.00104908	0.00151749	0.00148694
0.383929	0.383929	5.87294e-05	0.000148906	0.000288984	0.000463025	0.000661449	0.000850104	0.000959548	0.000921828	0.000732523	0.000483552	0.000324805	0.0003649	0.000579476	0.000809705	0.00087389	0.000713407	0.000443041	0.000246723	0.000208695	0.000250074	0.00024595	0.00020257	0.00028586	0.000634637	0.00113927	0.00144867	0.00126162	0.000651258	9.08988e-05	0.00011051	0.000870366	0.00203087	0.0030259	0.0034825	0.00342728	0.00315138	0.00291516	0.00276463	0.0025703	0.00219348	0.0016249	0.00101727	0.000616048	0.000621549	0.0010383	0.0016116	0.00194483	0.001765
0.392857	0.392857	0.000134804	7.65421e-05	0.00012436	0.000229097	0.000362894	0.000521948	0.000690094	0.000814738	0.000832166	0.00072655	0.000564442	0.000457621	0.000471939	0.000562653	0.000607792	0.000521084	0.000336632	0.000172389	0.000104249	9.20528e-05	5.76162e-05	4.09724e-05	0.000239282	0.000825804	0.00169243	0.00240043	0.00247202	0.00182004	0.000927202	0.000564314	0.00123956	0.00281912	0.00461733	0.00585978	0.00614118	0.00556268	0.00453312	0.00346192	0.00257563	0.00192355	0.00148587	0.00126535	0.00129966	0.00160042	0.00207449	0.00250336	0.002629	0.00231028
0.401786	0.401786	0.0001588	7.75751e-06	4.04419e-05	0.00015135	0.000257291	0.000362431	0.000522241	0.000755428	0.000996874	0.00114026	0.00112912	0.00100491	0.000861815	0.000754098	0.000654112	0.00050596	0.000311244	0.000141522	5.65437e-05	3.14491e-05	6.90221e-06	3.33611e-05	0.000332044	0.00113298	0.00238305	0.00361595	0.00419781	0.00382567	0.00286917	0.00221325	0.00266118	0.00434129	0.00657593	0.00830334	0.00872197	0.00770355	0.00575352	0.00364281	0.00200895	0.00114874	0.00103281	0.00143941	0.00209253	0.00274873	0.00323414	0.00345426	0.00339106	0.00308683
0.410714	0.410714	0.00021104	0.000216059	0.000415829	0.00060852	0.000643547	0.000554009	0.000521783	0.000712137	0.00112437	0.00158474	0.00187939	0.00190432	0.00170626	0.0014005	0.00106724	0.000729601	0.000409432	0.000164518	4.44438e-05	2.48146e-05	3.65772e-05	0.000103921	0.000438986	0.00132109	0.00279019	0.00442965	0.00552197	0.00555704	0.0047097	0.00384526	0.00396344	0.00546586	0.00780682	0.00979875	0.0103439	0.00907065	0.00647858	0.0035825	0.00136081	0.000349241	0.000535307	0.00150223	0.00268256	0.003603	0.00404862	0.00409976	0.00402094	0.0040458
0.419643	0.419643	0.000490102	0.000884043	0.00137964	0.00165735	0.00151742	0.00106111	0.000642106	0.000617159	0.00108927	0.00184087	0.00249708	0.00277552	0.00262692	0.00218721	0.00163023	0.00107118	0.000578096	0.00021748	3.99899e-05	2.15489e-05	7.06856e-05	0.000155594	0.000435311	0.00120183	0.00259348	0.00430955	0.00565216	0.00598139	0.00527022	0.00427038	0.00406325	0.00527876	0.00757305	0.00977903	0.0106278	0.00952181	0.00684551	0.00367858	0.00118015	5.17094e-05	0.000329996	0.00151396	0.00288289	0.00384838	0.00421363	0.00423364	0.00441681	0.00513709
0.428571	0.428571	0.00107645	0.00188039	0.00262308	0.00289682	0.00249565	0.00161038	0.00075295	0.000441427	0.000868279	0.00179215	0.00272058	0.00322989	0.00318157	0.0027074	0.00203699	0.00134704	0.000737364	0.000282465	4.2345e-05	6.93513e-06	7.42039e-05	0.000152293	0.00031635	0.000823806	0.00188347	0.00334035	0.00460739	0.00502028	0.00439922	0.00333679	0.00288734	0.00382134	0.00600366	0.00839368	0.00968556	0.00912059	0.00690838	0.00402842	0.00163112	0.000462293	0.000610444	0.0016118	0.00277276	0.00354402	0.00380857	0.00395299	0.00462803	0.00625921
0.4375	0.4375	0.00180829	0.00280761	0.00358071	0.00371328	0.00304867	0.00185563	0.000723155	0.000224668	0.000575667	0.00152385	0.00253956	0.00315323	0.00319293	0.00278093	0.00215346	0.00149046	0.000882008	0.000393008	9.58485e-05	1.41141e-05	6.50366e-05	0.000121357	0.000173506	0.000411127	0.00106973	0.00212659	0.00314803	0.00352425	0.00297968	0.00193092	0.00131667	0.00194962	0.00387371	0.0062472	0.00786271	0.00791336	0.00645012	0.00425693	0.00231792	0.0012863	0.00125584	0.00186412	0.00257936	0.00301665	0.00317983	0.00352231	0.00471709	0.00715645
0.446429	0.446429	0.00237771	0.003283	0.00383922	0.00372229	0.00287722	0.00162132	0.000514145	5.25986e-05	0.00038896	0.00126389	0.00219396	0.00277041	0.00285665	0.00256937	0.00210715	0.00159847	0.00108607	0.000610042	0.000255586	9.27674e-05	8.49735e-05	0.000105253	8.50606e-05	0.000141877	0.0005034	0.00124109	0.00206526	0.00244609	0.00204179	0.00108404	0.000334919	0.000571112	0.00198016	0.00396579	0.00553392	0.00595468	0.00519217	0.00382197	0.0025795	0.00192052	0.00186895	0.00214931	0.00243046	0.00254046	0.00260812	0.00308983	0.00458472	0.00740486
0.455357	0.455357	0.00254564	0.00319782	0.00341911	0.00303557	0.00212555	0.00103435	0.000220383	1.34622e-05	0.00043987	0.00122955	0.00199525	0.00245543	0.00255085	0.00239396	0.00212152	0.00178802	0.00138263	0.00092436	0.000511434	0.000254873	0.000165385	0.000135397	6.78803e-05	2.78737e-05	0.000226743	0.000798658	0.00156734	0.00207224	0.0019095	0.00112134	0.000263012	2.89991e-05	0.000719565	0.00199608	0.00313585	0.00356752	0.00324275	0.00257397	0.00205517	0.00191595	0.00205674	0.00222885	0.00225332	0.00213823	0.00210504	0.00256541	0.003994	0.0066197
0.464286	0.464286	0.00228648	0.00273539	0.00269539	0.00213263	0.00125453	0.000432657	1.87956e-05	0.000164111	0.000755934	0.00150625	0.00212445	0.00245932	0.00252849	0.00243749	0.00226579	0.00201362	0.00164686	0.00118673	0.000743469	0.000443172	0.000312021	0.000247498	0.000135359	1.14418e-05	8.42932e-05	0.000545068	0.00131587	0.00199855	0.00213501	0.00159018	0.000712231	9.29825e-05	0.000111066	0.000650866	0.00123888	0.00146249	0.00129172	0.00103833	0.00103319	0.00134047	0.00174636	0.00197785	0.001922	0.00168581	0.00153185	0.00180198	0.00283829	0.0048071
0.473214	0.473214	0.00176483	0.00216755	0.00205696	0.00146729	0.000689417	0.000122919	5.53822e-05	0.000513039	0.00127643	0.00203374	0.00255441	0.00277336	0.00275744	0.0026074	0.00237645	0.00205846	0.00164249	0.00117824	0.000782381	0.000561028	0.000508123	0.000488212	0.000355233	0.000121941	7.65988e-06	0.000271806	0.000946328	0.00171706	0.00210764	0.00184633	0.00110001	0.000351649	1.43333e-05	0.00012098	0.000360729	0.00040908	0.000231447	8.41075e-05	0.000238475	0.000710425	0.00124392	0.00153467	0.00146532	0.00115997	0.000875621	0.000881602	0.00140427	0.00256268
0.482143	0.482143	0.00120264	0.00164476	0.00162634	0.00115883	0.000541349	0.000182995	0.000350388	0.00101598	0.00190394	0.00267809	0.00312328	0.003207	0.00301924	0.00267132	0.00223405	0.00174217	0.00123843	0.000808042	0.000560972	0.000557222	0.000727196	0.000873162	0.000794775	0.00046707	0.000112035	5.73646e-05	0.00046022	0.00112901	0.00162936	0.00161799	0.00112495	0.000527104	0.00022717	0.000324503	0.000572272	0.000645638	0.000456098	0.000216998	0.000216232	0.000530918	0.000955062	0.00118708	0.00107913	0.000724651	0.000351537	0.000170832	0.000316821	0.000853852
0.491071	0.491071	0.000763778	0.00116522	0.00127141	0.00101047	0.000613841	0.000455769	0.000790848	0.00158302	0.00254148	0.00331197	0.00366703	0.00357433	0.00314063	0.0025136	0.00181903	0.00115348	0.000606224	0.000273243	0.000236287	0.000504183	0.000953101	0.00133431	0.00139345	0.00105063	0.000498991	0.00010179	0.000127027	0.00052571	0.000960049	0.001084	0.000842288	0.000517164	0.000471522	0.000818266	0.00131868	0.00160027	0.00148668	0.00113429	0.000862626	0.000855575	0.00101649	0.00109207	0.000919396	0.000556911	0.000206165	4.27798e-05	0.000129473	0.000449536
0.5	0.5	0.000524469	0.000706751	0.00084625	0.000784353	0.000641956	0.000710178	0.00120802	0.00209858	0.00309714	0.00384334	0.00409409	0.00381215	0.00313019	0.00225478	0.00138252	0.000659617	0.000179936	5.91242e-07	0.000147905	0.000592029	0.00120157	0.0017348	0.00192561	0.00164621	0.00102803	0.000410602	0.000115012	0.000208229	0.000466256	0.000587083	0.000474866	0.000335196	0.000483679	0.00103664	0.00177048	0.00228516	0.00232579	0.001972	0.00153414	0.00127016	0.00119165	0.00112156	0.000916708	0.000625228	0.000440578	0.000525299	0.000887499	0.00140471
0.508929	0.508929	0.000499971	0.000346875	0.000395936	0.000448247	0.000524905	0.000814218	0.00147265	0.00244971	0.00347307	0.0041914	0.00435892	0.00394186	0.00310585	0.00212043	0.00124382	0.000640047	0.0003565	0.000360542	0.000597096	0.00101233	0.00152154	0.00196705	0.00214508	0.00192348	0.00136574	0.000731642	0.000313473	0.000224335	0.000325092	0.000370144	0.000251275	0.0001149	0.000233769	0.000741771	0.00147567	0.00207585	0.00226066	0.00203041	0.00162674	0.00130333	0.0011307	0.00100726	0.000839006	0.000692947	0.000771392	0.00123853	0.00206573	0.00302398
0.517857	0.517857	0.000662692	0.000232231	0.000128794	0.000178962	0.000361364	0.000785488	0.0015409	0.00255386	0.00356783	0.0042573	0.00439127	0.00394543	0.0031094	0.00219513	0.00149538	0.00116183	0.00116575	0.0013602	0.00159529	0.00179727	0.00195536	0.00204807	0.00200238	0.00174467	0.00129912	0.000821759	0.000507875	0.000437766	0.000504551	0.000507132	0.000337898	9.50865e-05	8.01261e-06	0.000233467	0.000704767	0.00117127	0.00139325	0.00131706	0.00108062	0.000862531	0.000731492	0.000639288	0.000550276	0.000563609	0.000893304	0.00170865	0.00296502	0.00435834
0.526786	0.526786	0.000932214	0.000431003	0.00020624	0.000161407	0.000304099	0.000715979	0.00143923	0.00238073	0.00330821	0.00394053	0.00407819	0.00370523	0.00301051	0.0023095	0.00189482	0.00189069	0.00219903	0.00257598	0.00278796	0.00273693	0.00247288	0.00210716	0.00171902	0.00133623	0.00098458	0.000728877	0.00064252	0.000727689	0.000873423	0.000913503	0.000750411	0.000439365	0.000152018	4.40484e-05	0.000137925	0.000319048	0.00044122	0.000441468	0.000364185	0.000287715	0.000241072	0.000202441	0.000182579	0.00030355	0.0007766	0.00176728	0.00323271	0.00484535
0.535714	0.535714	0.00117507	0.000827148	0.000570722	0.000402267	0.00040388	0.000671877	0.0012259	0.00196663	0.00270044	0.00321025	0.00334375	0.00309031	0.00260977	0.00217812	0.00205397	0.00233177	0.00287875	0.00340742	0.00364071	0.00345882	0.00293563	0.00226072	0.00162302	0.00113934	0.00085293	0.00076466	0.00084881	0.00104339	0.00124507	0.00133854	0.00125297	0.00100361	0.000681228	0.000393406	0.00020185	0.0001021	5.34413e-05	2.38593e-05	7.46713e-06	6.15993e-06	8.11855e-06	1.02975e-06	2.02632e-05	0.000187282	0.000684849	0.00165417	0.00305742	0.00458921
0.544643	0.544643	0.00125261	0.00117327	0.000976484	0.000729108	0.00058334	0.000658432	0.000965673	0.00141504	0.00186694	0.00218324	0.00226991	0.00212141	0.00185092	0.00166396	0.00175844	0.00219958	0.00285829	0.00346764	0.00376623	0.0036349	0.00314258	0.00248638	0.0018788	0.00145511	0.00124385	0.00119617	0.00123887	0.00131402	0.00138812	0.0014388	0.00144075	0.00136733	0.00120639	0.000974487	0.000714792	0.000478723	0.000304114	0.000202889	0.000161862	0.000153089	0.000150629	0.000152689	0.000204105	0.000404701	0.000883741	0.00172954	0.0028902	0.00409888
0.553571	0.553571	0.00110098	0.0012649	0.00118622	0.000951195	0.000733386	0.000653368	0.000720879	0.000872119	0.00103022	0.00113343	0.00114134	0.00105367	0.000937801	0.000922711	0.00113422	0.0016054	0.00223147	0.00281133	0.00315323	0.00317626	0.00294466	0.00261766	0.00234901	0.00219888	0.00211315	0.00198268	0.00174019	0.00142248	0.0011486	0.00103042	0.00108685	0.00122991	0.00132976	0.00130271	0.00115425	0.000954056	0.000775808	0.000652816	0.000575422	0.000519158	0.000476298	0.000472344	0.000565037	0.00082991	0.00133212	0.00208105	0.00297476	0.00376739
0.5625	0.5625	0.000780725	0.00108805	0.00115313	0.00101948	0.000819128	0.000651827	0.000543246	0.000477306	0.000433597	0.000393851	0.000340035	0.000271998	0.000231369	0.000294775	0.000526455	0.000924355	0.00140493	0.00184214	0.00213746	0.00227852	0.00234836	0.00246892	0.00270137	0.00296791	0.00306852	0.00280912	0.00216215	0.00133027	0.000643223	0.000351834	0.000475211	0.000816225	0.00112084	0.00124504	0.00120617	0.00110857	0.00103337	0.000986936	0.000928816	0.000832309	0.00072225	0.000671979	0.000773911	0.00110178	0.00167167	0.00240708	0.00312426	0.00356293
0.571429	0.571429	0.000447073	0.000821144	0.00104087	0.00105216	0.000903068	0.000679623	0.000464409	0.00031357	0.000236511	0.000194363	0.000136881	5.55996e-05	1.6623e-06	4.65203e-05	0.000221582	0.0004913	0.000777168	0.00100733	0.00116117	0.00129425	0.0015282	0.00198232	0.00265526	0.00333743	0.00366567	0.00334321	0.00238618	0.00118283	0.00027438	2.90999e-06	0.000303226	0.000801526	0.00112292	0.00114432	0.00100548	0.000918852	0.000974901	0.00109875	0.00115157	0.00105744	0.000856715	0.000677911	0.000674352	0.000958774	0.00154186	0.00228845	0.00293025	0.00316529
0.580357	0.580357	0.000255182	0.0006983	0.0010833	0.00122523	0.00108484	0.000776999	0.000497426	0.000391101	0.000451663	0.000542313	0.000527107	0.000391657	0.000241436	0.000191788	0.00026752	0.000401156	0.000505604	0.000538061	0.000519394	0.000536722	0.000739382	0.00127852	0.00216243	0.00312527	0.003685	0.00344509	0.00243991	0.001203	0.00043007	0.000475435	0.00110314	0.00170888	0.00181476	0.00141014	0.000878633	0.000630771	0.000788151	0.00115489	0.00142649	0.00141523	0.00113418	0.000748025	0.000479546	0.000519504	0.000935022	0.00159516	0.00218569	0.00236209
0.589286	0.589286	0.000266999	0.000843571	0.00140358	0.00162651	0.00141556	0.000971484	0.00064788	0.000672317	0.000966777	0.00123548	0.00123832	0.000987222	0.000690269	0.000531436	0.000522581	0.000550112	0.000516216	0.00040776	0.000264318	0.000152102	0.000198269	0.000586545	0.00140589	0.00244452	0.00319078	0.003171	0.00239099	0.00144473	0.00109729	0.00165271	0.00267282	0.00332509	0.0030633	0.00204629	0.000960139	0.000453382	0.000691765	0.0013502	0.00193774	0.00212341	0.00184949	0.00126885	0.000642838	0.000249937	0.00026979	0.000657564	0.0011239	0.00130844
0.598214	0.598214	0.000422023	0.00118936	0.00191804	0.00217253	0.00183916	0.00124493	0.00090955	0.00110609	0.0016294	0.00200076	0.00191113	0.00146866	0.00103122	0.000838018	0.000831795	0.000809148	0.000668412	0.000466561	0.000281108	0.000118766	9.75457e-06	0.000124124	0.000664009	0.00157197	0.00240814	0.00265431	0.00223184	0.00169384	0.00179836	0.0027947	0.00410488	0.00474961	0.00416022	0.00264849	0.00114009	0.000457747	0.000791254	0.00172367	0.00264482	0.00312669	0.00302752	0.00241841	0.00151589	0.000643024	0.000116122	5.14279e-05	0.00026459	0.00042048
0.607143	0.607143	0.00058299	0.00152076	0.00237734	0.00263411	0.00218904	0.00150264	0.00123039	0.00163148	0.00232493	0.00265641	0.00232009	0.00161267	0.00108633	0.000997472	0.00113001	0.0011224	0.000875081	0.000582155	0.00041992	0.000328981	0.00016837	1.43113e-05	0.000165407	0.000780446	0.00157804	0.00202975	0.00192134	0.00167128	0.0019816	0.00310448	0.00446931	0.00509675	0.00444034	0.00286684	0.00135172	0.000721182	0.00113634	0.00217747	0.00328277	0.00406689	0.00433579	0.00399633	0.00308697	0.00187551	0.000796774	0.000179864	1.48813e-05	3.01769e-05
0.616071	0.616071	0.000619538	0.00161282	0.00252303	0.00276837	0.00226239	0.00158353	0.00148326	0.00215222	0.00299378	0.00318489	0.00248219	0.0014485	0.000872512	0.00100293	0.00139115	0.00145255	0.00108494	0.000677556	0.000575462	0.000672667	0.000605063	0.000271399	1.83286e-05	0.000242674	0.000884051	0.00143893	0.00152295	0.00134523	0.00152123	0.00238703	0.00355511	0.00421221	0.00386895	0.00280277	0.00178423	0.00142252	0.00179018	0.00259282	0.00354826	0.00451072	0.00529418	0.00555459	0.00499359	0.00369349	0.00216529	0.000985012	0.000369879	0.000133124
0.625	0.625	0.000482921	0.00139005	0.00228903	0.00251482	0.0019743	0.00135516	0.00150315	0.00252979	0.00359711	0.00368486	0.00260192	0.00119608	0.000529092	0.000869216	0.00153361	0.00169003	0.00121465	0.000702499	0.000701676	0.0010828	0.00123928	0.000835981	0.000216881	1.33421e-05	0.000427802	0.00102147	0.00123075	0.00100276	0.00083226	0.00118791	0.00199624	0.00274181	0.00301864	0.00289029	0.00270569	0.00267595	0.00274922	0.00288468	0.00329196	0.00423903	0.00559739	0.00669316	0.00675312	0.00556642	0.00369247	0.00199003	0.00094296	0.000444459
0.633929	0.633929	0.00024212	0.0010265	0.00194083	0.00215419	0.00152164	0.000865566	0.00120273	0.00263472	0.00408647	0.00426601	0.00292569	0.00112899	0.000229121	0.000604656	0.00143512	0.00167952	0.00116302	0.000631868	0.000808328	0.00154732	0.00201306	0.0016237	0.000687349	5.32311e-05	0.000211168	0.00083398	0.00120191	0.000974708	0.000478008	0.000293561	0.000696733	0.00152924	0.00249277	0.00339274	0.00406826	0.00426381	0.00380548	0.00297993	0.00258824	0.00338027	0.00529044	0.00726731	0.00800183	0.00695926	0.00476604	0.00261035	0.00126859	0.000679235
0.642857	0.642857	6.55646e-05	0.000910265	0.00203017	0.0022821	0.00140597	0.0004229	0.000680604	0.00243069	0.00441506	0.0049745	0.00361643	0.00146411	0.000144423	0.000272493	0.00106254	0.00136091	0.000910971	0.000504651	0.000954739	0.00209238	0.00289403	0.00255854	0.00134124	0.000276916	0.00014508	0.000780386	0.00136604	0.00128903	0.000657419	8.37592e-05	0.000123783	0.000951971	0.00239971	0.00406915	0.00536015	0.00561502	0.00456896	0.00281451	0.00167723	0.00231406	0.00468333	0.00737189	0.00859158	0.00755234	0.00500607	0.00250676	0.00112295	0.000783351
0.651786	0.651786	0.000139628	0.00144035	0.00310659	0.00350724	0.00219494	0.000466874	0.000200008	0.0020129	0.00457311	0.00578358	0.00469998	0.00230123	0.000424487	3.19507e-05	0.000560324	0.000863149	0.000578571	0.000425296	0.00120732	0.00272689	0.00383764	0.00357007	0.00210906	0.000613954	0.000122359	0.000673877	0.00144643	0.0016208	0.00106908	0.000329196	9.91998e-05	0.000791696	0.00237494	0.00436893	0.00592251	0.00613778	0.00469933	0.00238864	0.000841659	0.00143679	0.00410708	0.00718004	0.00856133	0.00734217	0.00444712	0.00177431	0.000641131	0.000919217
0.660714	0.660714	0.000542	0.00272959	0.00529312	0.00597913	0.00409153	0.00124973	1.01191e-05	0.0015518	0.0046028	0.00662074	0.00606274	0.0035781	0.00111999	5.01686e-05	0.000165112	0.000424302	0.000345795	0.000481261	0.00155576	0.00336466	0.0047243	0.004554	0.00293399	0.00104895	0.000120189	0.000413648	0.00121018	0.00159933	0.00125081	0.000546621	0.000172952	0.00064609	0.00204827	0.00394277	0.00545012	0.00562699	0.00414394	0.00180597	0.000281533	0.000954584	0.00371617	0.00681417	0.00808571	0.00663677	0.00353341	0.000895091	0.000197349	0.00125552
0.669643	0.669643	0.00114225	0.00440367	0.00800584	0.00906259	0.00660632	0.00255151	0.000141807	0.00118634	0.00457706	0.00739301	0.00747061	0.00503746	0.00207711	0.000334679	1.07711e-05	0.000209775	0.000313301	0.000655078	0.00186584	0.00379697	0.00533188	0.0053353	0.00373195	0.00160141	0.000234057	0.000108717	0.000705884	0.00116063	0.00102193	0.000487453	0.000110656	0.000376723	0.00142718	0.00294593	0.00420272	0.00437604	0.0031553	0.00122268	3.87467e-05	0.000826503	0.00346825	0.00634259	0.00744249	0.00595135	0.00293347	0.000504033	0.000175021	0.00178108
0.678571	0.678571	0.00163129	0.00569704	0.0100993	0.0114857	0.00865725	0.00370548	0.000371439	0.000968646	0.00457051	0.00800431	0.00861666	0.00626479	0.00292885	0.000669344	3.35583e-05	0.000230229	0.000470918	0.000856395	0.00195941	0.00378695	0.00540901	0.00569611	0.00436697	0.00225862	0.000592709	8.3975e-06	0.000242755	0.000595353	0.000595751	0.00028192	1.6171e-05	0.000155629	0.000833319	0.0018656	0.00276034	0.00292127	0.00208963	0.000747845	1.27235e-05	0.000866834	0.00324707	0.00583954	0.00694166	0.00578842	0.0032213	0.0010763	0.00077762	0.00231346
0.6875	0.6875	0.00171643	0.00587407	0.0104645	0.0119978	0.0091495	0.00399915	0.000418016	0.000909983	0.0046497	0.00837726	0.00921533	0.00684278	0.00326797	0.00076819	9.62366e-05	0.000452133	0.000820528	0.0010733	0.00179098	0.00325172	0.00483582	0.00548869	0.00469434	0.00293364	0.00122606	0.000290378	0.00012528	0.000265246	0.000306125	0.000182078	7.0709e-05	0.00016539	0.000538515	0.00110177	0.00159966	0.00169012	0.00119611	0.000402341	6.0056e-05	0.000906825	0.00298647	0.0053875	0.00676921	0.00634954	0.00454172	0.00266603	0.00195416	0.00267469
0.696429	0.696429	0.00137022	0.00473405	0.00873918	0.010158	0.0076885	0.00318907	0.000216799	0.00106062	0.00486622	0.00847161	0.00911444	0.00656181	0.00291169	0.000535594	0.000201818	0.000954039	0.00148942	0.0014679	0.00154714	0.00237663	0.00375112	0.00476119	0.00465942	0.00350455	0.00201435	0.000904174	0.000400114	0.0002875	0.000275706	0.000252349	0.000259773	0.0003515	0.000522887	0.000726097	0.000876465	0.000849563	0.00056605	0.000168456	0.000100457	0.000887113	0.00268757	0.00499415	0.00682383	0.00734274	0.00644811	0.00482508	0.00343325	0.00285608
0.705357	0.705357	0.000917106	0.00281846	0.00561717	0.00668876	0.00489899	0.00171944	1.27057e-05	0.00150453	0.00521526	0.00827241	0.00835037	0.00553694	0.00204141	0.000178174	0.000539624	0.00189456	0.00263395	0.00224634	0.00151921	0.00152187	0.00251314	0.00377735	0.00436447	0.00390276	0.00276548	0.00160943	0.000843936	0.000483737	0.000356726	0.000337536	0.000390924	0.000489014	0.000570076	0.000581309	0.000515659	0.000386528	0.000205942	4.69072e-05	0.000137869	0.000828358	0.00235085	0.0045301	0.00671594	0.00807407	0.00806682	0.0067751	0.00482874	0.00301955
0.714286	0.714286	0.000823221	0.00110373	0.00247308	0.00308393	0.00206808	0.000436936	0.00016097	0.00223854	0.00557006	0.00774877	0.00710004	0.00412888	0.00107862	3.23065e-05	0.00126871	0.00326037	0.00416311	0.00337149	0.00182193	0.000968383	0.00149581	0.00288442	0.00402294	0.00415658	0.00333713	0.00215432	0.00117119	0.000595884	0.000347034	0.000284178	0.000329899	0.000435191	0.000523638	0.000517088	0.00040081	0.00023275	8.99895e-05	4.00008e-05	0.000190559	0.000745425	0.0019359	0.0038064	0.00601203	0.00784494	0.00855359	0.00777433	0.00577613	0.00333922
0.723214	0.723214	0.00130639	0.000356526	0.000523106	0.00070886	0.000341459	2.39404e-06	0.000796352	0.00305488	0.00567354	0.00683786	0.00557543	0.00272718	0.000390781	0.000254132	0.00224618	0.00465601	0.0055783	0.00442068	0.00223793	0.000735103	0.000888925	0.00232633	0.00382398	0.00434055	0.00368734	0.00242	0.00124309	0.000518721	0.000209193	0.000126037	0.000152072	0.000257998	0.000401879	0.000489592	0.000446229	0.000295262	0.000143128	9.66253e-05	0.000225631	0.000615967	0.00141879	0.00276945	0.00458451	0.0064186	0.00757636	0.00747937	0.00605041	0.00382144
0.732143	0.732143	0.00209307	0.000631849	0.000118498	2.96722e-05	5.77048e-05	0.000460135	0.00167502	0.00359013	0.00526264	0.00551232	0.00396147	0.00157228	7.90663e-05	0.000673885	0.00301714	0.00543725	0.00620025	0.00482679	0.00240021	0.000662781	0.000683092	0.0021603	0.00382544	0.00448677	0.00383045	0.00242538	0.00110327	0.00033416	7.09397e-05	3.32692e-05	4.62997e-05	0.000120225	0.000293262	0.000488883	0.00055951	0.000444043	0.000242243	0.000123576	0.000186958	0.000436412	0.000885848	0.00163601	0.00278242	0.00421016	0.00549591	0.00607855	0.00561546	0.00424871
0.741071	0.741071	0.00258227	0.00131392	0.000679639	0.000507764	0.00069161	0.00129498	0.00235125	0.00356501	0.00428444	0.00390591	0.00244368	0.000742041	1.58118e-05	0.000964779	0.00314576	0.00517391	0.00568879	0.00436958	0.00219051	0.000691744	0.000833329	0.00233171	0.00396749	0.00455691	0.00377838	0.00224194	0.000866289	0.000170992	5.41626e-05	0.000115103	0.00010784	9.0816e-05	0.000216979	0.000469028	0.000642315	0.000567561	0.000303478	8.35151e-05	8.50218e-05	0.000281095	0.00053254	0.00080407	0.00124766	0.00203835	0.00311923	0.00412536	0.00459326	0.00429102
0.75	0.75	0.0023336	0.0016614	0.00127048	0.00116791	0.00138338	0.00189316	0.00254246	0.00303413	0.00303328	0.00237405	0.0012562	0.000257164	5.37661e-05	0.000960497	0.0026043	0.00405176	0.00440315	0.00346379	0.00195431	0.00102403	0.00139286	0.00279231	0.00416985	0.00450049	0.00354259	0.00193549	0.0006126	7.71717e-05	0.000148853	0.000313117	0.000262075	0.000107167	0.000129734	0.000399304	0.000675854	0.000673455	0.000376742	6.50416e-05	2.51093e-05	0.000263618	0.000522403	0.000576289	0.000500113	0.000625904	0.00122524	0.00222144	0.00320183	0.00371493
0.758929	0.758929	0.00147007	0.00139153	0.0013123	0.00133571	0.00158076	0.00199529	0.00235199	0.00240311	0.00204456	0.00137309	0.000637853	0.000149336	0.000173593	0.000801807	0.0018343	0.00280085	0.00320628	0.00289567	0.00224453	0.00193669	0.00242513	0.00350242	0.00438821	0.00432102	0.00317696	0.0015773	0.000383936	2.8045e-05	0.000257757	0.000488569	0.000382433	0.000101697	3.94901e-05	0.000349434	0.000767825	0.000892418	0.000607885	0.000211065	0.000111121	0.000416101	0.000825123	0.000930531	0.000627827	0.00023601	0.000221492	0.000792196	0.00172727	0.00256687
0.767857	0.767857	0.000610353	0.000813828	0.000873805	0.000974898	0.0012963	0.0017767	0.00214335	0.0021464	0.00176157	0.00118709	0.00067881	0.000404727	0.000429564	0.000768451	0.00138805	0.00214764	0.00280389	0.00316161	0.00326067	0.00337631	0.00375588	0.00430608	0.00456528	0.00406389	0.00278234	0.00126473	0.000232209	1.63652e-05	0.000328798	0.000580246	0.000441531	0.000110671	4.61764e-05	0.000453799	0.00104842	0.00132571	0.00106413	0.000552531	0.000317654	0.00062063	0.00120906	0.00155249	0.00132562	0.000688996	0.000134308	7.03022e-05	0.000530285	0.00122101
0.776786	0.776786	0.000349929	0.000440982	0.000391761	0.000462703	0.000871506	0.00155328	0.00218336	0.00243057	0.00220636	0.0016971	0.00118637	0.000863603	0.000787641	0.000977676	0.00146996	0.00225314	0.00317724	0.00399059	0.00451128	0.00475536	0.00485829	0.00485259	0.00455609	0.00374027	0.00244276	0.00108717	0.000224133	9.09716e-05	0.000410335	0.000650336	0.000520382	0.000227048	0.000233828	0.00075611	0.0014934	0.001876	0.00159874	0.000928345	0.000484499	0.000694824	0.00142423	0.00210134	0.00220199	0.00164962	0.000814711	0.000180013	3.8278e-06	0.000240256
0.785714	0.785714	0.000743021	0.000480306	0.000177963	0.000129202	0.000567379	0.00144116	0.00238873	0.00296154	0.002927	0.00240268	0.00173045	0.00123267	0.00106846	0.00126442	0.00180487	0.00264197	0.00363198	0.00452676	0.00509144	0.00524979	0.00509404	0.0047351	0.00416188	0.00328847	0.00215704	0.00105834	0.000382463	0.000297618	0.000576672	0.00078492	0.000684511	0.00046361	0.000540575	0.0011102	0.00187675	0.00226237	0.00192421	0.00110252	0.000463807	0.00056537	0.00140814	0.00245056	0.00303715	0.00285636	0.00207632	0.00113106	0.000408797	9.08446e-05
0.794643	0.794643	0.00127034	0.000695287	0.000196467	1.63617e-05	0.000382781	0.00129567	0.0024128	0.00320381	0.00329486	0.00272351	0.00188873	0.00125643	0.00108348	0.00136113	0.00194364	0.00267964	0.00343427	0.00405722	0.00440572	0.00442576	0.00418548	0.00379488	0.00329209	0.00263892	0.00184872	0.00109506	0.000638453	0.000602023	0.000824459	0.000979869	0.000886483	0.000701383	0.000775378	0.00127504	0.00193899	0.0022408	0.0018496	0.000976064	0.00027198	0.000346893	0.0013051	0.00267664	0.0037641	0.00409335	0.00363061	0.00268224	0.00165063	0.000853737
0.803571	0.803571	0.00134336	0.000741395	0.000260252	9.92422e-06	0.000205796	0.000946627	0.00198781	0.00280232	0.00293953	0.00237345	0.00151984	0.00091116	0.000826477	0.00117913	0.00169255	0.00214359	0.00245782	0.00264418	0.00270971	0.00265464	0.00250895	0.00232256	0.00210815	0.00182531	0.00145431	0.00108039	0.000864404	0.00089306	0.00106113	0.00114104	0.00100694	0.000791131	0.000782214	0.00112632	0.00161846	0.00182169	0.00144926	0.000675405	7.68851e-05	0.00022786	0.00127645	0.002839	0.0042656	0.00503371	0.00497738	0.00425749	0.0031949	0.00212591
0.8125	0.8125	0.000885136	0.000602694	0.000356051	9.90181e-05	5.29838e-05	0.000449605	0.001198	0.00185883	0.00198802	0.0015239	0.000842067	0.000431792	0.000506644	0.000893678	0.00125086	0.00136422	0.0012587	0.00108603	0.000960734	0.000904465	0.000897273	0.00092734	0.000980406	0.00101707	0.00100162	0.000957929	0.000965363	0.00106823	0.00119227	0.00118599	0.000978136	0.000693764	0.000578384	0.000765815	0.00110792	0.00126079	0.000988494	0.00042204	2.561e-05	0.000274728	0.00130667	0.00282166	0.00428671	0.00524744	0.00551052	0.00512658	0.00428181	0.00322225
0.821429	0.821429	0.000435543	0.000658546	0.00070117	0.000424192	9.47616e-05	7.54926e-05	0.000427611	0.00083778	0.00093062	0.000636598	0.000247817	0.000126222	0.000369514	0.000751008	0.000954165	0.0008459	0.000540485	0.000245727	8.2383e-05	4.14768e-05	6.71191e-05	0.000136431	0.00025689	0.00042122	0.000598725	0.000770641	0.000945186	0.00111491	0.00120953	0.001128	0.000848875	0.000506215	0.000320711	0.000414011	0.000674989	0.000829298	0.000681343	0.000320932	9.75239e-05	0.000367516	0.00122541	0.00244017	0.00362662	0.00447923	0.00487598	0.00482245	0.00436428	0.00358435
0.830357	0.830357	0.000664203	0.00129033	0.00145485	0.00105236	0.000434039	4.57511e-05	3.57896e-05	0.000195041	0.000238793	0.00011055	6.59586e-06	0.000133585	0.000476414	0.000810126	0.000917578	0.000775659	0.00053706	0.000360554	0.000279674	0.000224801	0.000139166	4.99627e-05	3.37461e-05	0.000137829	0.000347857	0.000615953	0.00089141	0.00111299	0.00119462	0.00106189	0.000733214	0.000359903	0.000149409	0.000207003	0.000434049	0.000596508	0.00052737	0.000289748	0.000145723	0.000347635	0.000934869	0.00171526	0.00243405	0.00295707	0.0032965	0.00348402	0.00345994	0.00312029
0.839286	0.839286	0.00173297	0.00241634	0.00240487	0.0017525	0.000900291	0.00029286	6.50864e-05	5.23771e-05	4.93561e-05	2.49201e-05	9.59241e-05	0.000336988	0.000660428	0.000892844	0.000947551	0.000897731	0.000878885	0.000936595	0.000982446	0.000893897	0.00064496	0.000338716	0.000126106	0.000102673	0.000270652	0.000567444	0.000902224	0.00116737	0.00125118	0.00108767	0.000723054	0.000326061	9.66287e-05	0.000122943	0.000307051	0.000440855	0.000384713	0.00019613	8.51537e-05	0.000226276	0.000597421	0.00100231	0.00126025	0.00137686	0.00151722	0.00179953	0.00212181	0.0022181
0.848214	0.848214	0.00309805	0.00343764	0.00300731	0.00207588	0.0011278	0.000509784	0.000253065	0.000181997	0.000150154	0.000159131	0.000277264	0.000494991	0.000698562	0.000787	0.000788022	0.000833024	0.00101225	0.00126341	0.0014101	0.00131106	0.000977655	0.000562671	0.000251595	0.000160679	0.000306618	0.000629487	0.00101942	0.00133448	0.0014371	0.00126134	0.000870437	0.000442323	0.000166663	0.00011805	0.000207485	0.000263657	0.000187394	4.77196e-05	2.28774e-05	0.000223513	0.000557631	0.000783042	0.000727304	0.000477264	0.00033497	0.000543972	0.00102994	0.00142268
0.857143	0.857143	0.00393508	0.00368812	0.0028077	0.00173146	0.000893911	0.000464322	0.000328416	0.000283652	0.000237738	0.000233782	0.000323212	0.000457685	0.000525503	0.000482363	0.000419083	0.000481477	0.000720831	0.00102723	0.00121036	0.00114738	0.000866102	0.000511009	0.000247464	0.000187639	0.000366762	0.000743853	0.00120573	0.00158926	0.00174207	0.00160182	0.00123767	0.000812618	0.000484271	0.000312391	0.000241085	0.000171489	7.13091e-05	2.81699e-05	0.000182882	0.000575807	0.00103903	0.00126688	0.00105571	0.000521555	6.75418e-05	6.99021e-05	0.000532787	0.00104572
0.866071	0.866071	0.00379839	0.00299005	0.0018682	0.000913725	0.000400686	0.000279265	0.000307047	0.000287261	0.00020204	0.000150876	0.000194066	0.000274012	0.000284072	0.000194253	9.25644e-05	0.000100849	0.000256364	0.000476049	0.000626941	0.000625676	0.000483395	0.000283801	0.000138207	0.000150065	0.000382893	0.000823075	0.0013621	0.00183317	0.00209464	0.00210158	0.00190995	0.00161802	0.00130091	0.00098828	0.000688016	0.000426371	0.000273982	0.000335918	0.00069005	0.00128811	0.00189435	0.00216297	0.00186761	0.00112794	0.000401456	0.000164736	0.000509664	0.00103
0.875	0.875	0.00292895	0.00180511	0.000781971	0.000237491	0.00019612	0.000389536	0.000504972	0.000411446	0.000200026	4.50736e-05	3.5069e-05	0.000117975	0.000180012	0.000158022	7.96998e-05	1.64235e-05	1.47755e-05	6.98301e-05	0.000142961	0.000189258	0.000176717	0.000107167	3.86587e-05	7.85797e-05	0.000324638	0.00078764	0.0013694	0.001928	0.00237241	0.00269233	0.0028987	0.00295248	0.00277486	0.00233837	0.00174293	0.00119392	0.000900553	0.000980355	0.0014195	0.00206829	0.00265312	0.00284939	0.00245772	0.00159987	0.000732341	0.000361573	0.000629844	0.00114881
0.883929	0.883929	0.00197275	0.000846539	0.000227398	0.000283669	0.000751908	0.00117892	0.00124579	0.000938253	0.000480847	0.000134959	3.01564e-05	0.000127893	0.00029602	0.000407665	0.000400049	0.000285174	0.000131275	2.45676e-05	1.61963e-05	8.15963e-05	0.000135145	0.00010783	2.73975e-05	1.75447e-05	0.000202486	0.000605777	0.00114973	0.0017562	0.00242844	0.00320282	0.00400832	0.00460072	0.00468746	0.00416237	0.00323425	0.00231736	0.00177401	0.00172536	0.00205154	0.0025109	0.00284152	0.00281486	0.00231767	0.00147665	0.000686142	0.00039283	0.000725786	0.00130719
0.892857	0.892857	0.00141338	0.000512454	0.000442665	0.00112831	0.00204193	0.00259946	0.00251852	0.00191318	0.0011332	0.000520783	0.000251128	0.000306366	0.000537023	0.000750846	0.000799862	0.000648513	0.000390231	0.000183999	0.000136588	0.000218508	0.000294232	0.000250894	0.000109032	6.35449e-06	7.20051e-05	0.000328612	0.000733009	0.00130447	0.00216635	0.0034006	0.00483309	0.0059959	0.00638074	0.00580876	0.00459259	0.00333087	0.00250711	0.00222885	0.00228237	0.00237515	0.00231395	0.00202014	0.00149533	0.000857267	0.000381409	0.000380784	0.000920641	0.00163076
0.901786	0.901786	0.00124393	0.000642335	0.00107533	0.00226058	0.00348772	0.00410836	0.00388878	0.00303463	0.0019716	0.00109263	0.000612995	0.000543384	0.000731369	0.000943631	0.000981184	0.000789066	0.000485457	0.000267683	0.000252727	0.000383351	0.000486795	0.000434671	0.000252546	7.68772e-05	1.71778e-05	8.58568e-05	0.000282204	0.000726575	0.00164623	0.00314894	0.00497161	0.00648852	0.00706237	0.00648777	0.00514656	0.00372654	0.00274229	0.00226083	0.00201715	0.00173769	0.00134516	0.000914647	0.000534408	0.0002745	0.000256391	0.000636819	0.00141687	0.00225979
0.910714	0.910714	0.00112767	0.000772395	0.0015169	0.0029604	0.00433193	0.00499392	0.00475054	0.00382672	0.00264542	0.0016031	0.000942278	0.000709229	0.000768689	0.000881872	0.000843964	0.000612481	0.000325803	0.000180668	0.000261821	0.000471125	0.000618815	0.000588163	0.000416497	0.000224963	9.01189e-05	1.28922e-05	2.73375e-05	0.000313304	0.00113285	0.00257772	0.00434407	0.00579247	0.00632164	0.00577887	0.00455673	0.00328378	0.00237701	0.00183551	0.00140945	0.000925327	0.000441222	0.000130056	8.32196e-05	0.000270439	0.000661856	0.00130225	0.00218908	0.00307792
0.919643	0.919643	0.000821497	0.000604029	0.00140479	0.00281674	0.00414664	0.00484241	0.00472429	0.0039543	0.00287117	0.00182954	0.0010868	0.000728793	0.000652165	0.000641767	0.000523743	0.000289976	8.70009e-05	7.28417e-05	0.000267871	0.00053383	0.000693695	0.000672941	0.000531253	0.000372094	0.00024311	0.000142455	0.000120389	0.000342616	0.000999406	0.00210263	0.00335902	0.00428031	0.00448729	0.00396923	0.0030719	0.00221931	0.00161442	0.00117707	0.000743838	0.000303693	2.88258e-05	8.99408e-05	0.000474832	0.00101291	0.00156848	0.00216865	0.00290063	0.00367934
0.928571	0.928571	0.000423484	0.000240267	0.00085837	0.00197372	0.00309024	0.0037955	0.00389922	0.00343523	0.00260542	0.00170139	0.000991976	0.000600119	0.000453826	0.000372165	0.000230605	6.22917e-05	3.18845e-06	0.000139121	0.000407218	0.000644027	0.000723424	0.000646021	0.000505912	0.000391845	0.000336329	0.000355371	0.00050941	0.000887854	0.00150672	0.00221884	0.00274941	0.00286172	0.00252717	0.00194891	0.00140622	0.00104773	0.000814971	0.000563498	0.000263035	7.64205e-05	0.000228088	0.000780222	0.00153801	0.00219256	0.00257968	0.00280852	0.00312722	0.00364172
0.9375	0.9375	0.000226995	8.86478e-06	0.00029139	0.000951875	0.0017531	0.00243101	0.00275484	0.00260308	0.00204138	0.00131565	0.000713048	0.000378998	0.000250999	0.000172829	7.30216e-05	2.57926e-05	0.000140031	0.000406743	0.000674965	0.000780317	0.000685372	0.00048918	0.000317393	0.000232147	0.00025758	0.000460556	0.000946624	0.00172955	0.00260232	0.00318096	0.00314192	0.00247217	0.00150643	0.000698338	0.000306151	0.000252296	0.0002654	0.000168801	5.79525e-05	0.000212959	0.000826314	0.00178659	0.00271156	0.00321346	0.00318401	0.00286972	0.00267797	0.00286758
0.946429	0.946429	0.000369484	9.31691e-05	2.54479e-05	0.00024737	0.000757499	0.00139074	0.00184698	0.00187208	0.00145619	0.000852538	0.000375232	0.00015858	0.000106855	6.68209e-05	2.20534e-05	9.49112e-05	0.000365108	0.000723398	0.000938177	0.000868581	0.000589748	0.000297842	0.00011687	3.97846e-05	6.83612e-05	0.000360021	0.00114982	0.00246245	0.0039025	0.00479719	0.00464375	0.00349699	0.00194881	0.000702849	0.000103185	2.07721e-06	3.45625e-05	1.32773e-05	8.42591e-05	0.000532694	0.00144678	0.00255385	0.00337025	0.003534	0.0030536	0.00229491	0.00173773	0.00168778
0.955357	0.955357	0.000653246	0.000347016	6.50798e-05	4.7946e-05	0.000425095	0.0010366	0.00149706	0.00149093	0.00103758	0.000465097	0.000110943	4.47344e-05	8.29065e-05	5.37179e-05	6.98466e-06	0.000135695	0.000507821	0.000926439	0.00109395	0.000907634	0.000555304	0.000300602	0.000206816	0.000131955	2.1135e-05	0.000154105	0.00100072	0.00273941	0.00489351	0.00649869	0.00673715	0.00552094	0.00352995	0.00169104	0.000561661	0.000114732	1.53504e-05	4.7232e-05	0.000280286	0.00087958	0.00180504	0.00271849	0.00318422	0.00297538	0.00222849	0.00134436	0.000740748	0.000643109
0.964286	0.964286	0.000726487	0.00045923	0.000196074	0.000241425	0.000708053	0.00134141	0.001681	0.0014503	0.00081026	0.000215791	3.48713e-06	0.000116373	0.000234428	0.000156803	1.92671e-05	0.000115744	0.000531032	0.00100411	0.00118655	0.00101301	0.000760964	0.000717929	0.000830814	0.000767364	0.000378519	7.11176e-05	0.000617998	0.00247616	0.00521745	0.00764318	0.0085562	0.00756931	0.00530211	0.0028646	0.00111432	0.000275765	0.000102616	0.000283924	0.000680895	0.00125614	0.00188651	0.00231666	0.00231012	0.00183657	0.00111074	0.000454613	0.0001091	0.000138474
0.973214	0.973214	0.000451889	0.000288872	0.00025893	0.000622966	0.00134662	0.0020185	0.00214136	0.0015723	0.00068912	8.55818e-05	5.90058e-05	0.000380658	0.000573293	0.000410912	0.000129053	0.000138819	0.000563191	0.00110133	0.00136639	0.00131646	0.00128339	0.00154485	0.00191674	0.00187301	0.00115456	0.000260865	0.000243832	0.00186757	0.00484263	0.00784362	0.00935353	0.00866751	0.00628103	0.00343894	0.00129328	0.0003253	0.000340175	0.000844201	0.00140872	0.00179635	0.00190742	0.00171634	0.00127427	0.000724716	0.000259966	2.53825e-05	4.61631e-05	0.000236864
0.982143	0.982143	0.000105774	4.39417e-05	0.000320554	0.00107856	0.00207493	0.00274169	0.00259639	0.00167922	0.000589612	2.59425e-05	0.000213872	0.000752781	0.00103135	0.000812243	0.000418554	0.000357317	0.000787213	0.00138673	0.00174386	0.00182306	0.00197624	0.00246343	0.00301484	0.00297949	0.00201121	0.000633422	4.6346e-05	0.00122022	0.00401612	0.00711379	0.00885521	0.0083483	0.00599385	0.00310949	0.00103078	0.00037429	0.000891194	0.0018425	0.00252024	0.00257861	0.00207316	0.00130132	0.00059396	0.000166089	6.75028e-05	0.000217103	0.00047314	0.000697567
0.991071	0.991071	0.000204514	0.000138438	0.00060393	0.00161048	0.00273187	0.00330122	0.00289181	0.00170792	0.000499311	2.59456e-06	0.000366969	0.00107916	0.00146156	0.00128005	0.000895579	0.000843846	0.00128917	0.0019054	0.00227788	0.00236925	0.00252659	0.00300657	0.00354203	0.00347974	0.00244537	0.00090601	1.34329e-05	0.000749904	0.00306801	0.00577672	0.00731357	0.00681149	0.00465298	0.00214525	0.000625412	0.000661678	0.00184555	0.0031992	0.0038373	0.00344632	0.00234194	0.00115571	0.000408718	0.000252177	0.000498523	0.000846784	0.00108952	0.00116282
1	1	0.00108967	0.000857832	0.00127185	0.0022454	0.00326036	0.00363828	0.00302341	0.00170591	0.000465324	2.80312e-06	0.00041978	0.0011957	0.00168173	0.0016566	0.00144182	0.00150462	0.00196884	0.00252161	0.00278191	0.00271824	0.00265796	0.00287074	0.0031786	0.0030509	0.0021554	0.000839922	2.28371e-05	0.00049931	0.00223095	0.00424756	0.0052892	0.00470298	0.00290932	0.00110408	0.000441395	0.00128852	0.00304053	0.00456777	0.00495619	0.00404599	0.00244312	0.00104431	0.000439711	0.000614487	0.0011147	0.00147315	0.00151643	0.00134306
[truncated: 177 more columns]
