# Supplementary material for: Evolving scattering networks for engineering disorder
Source: Nat Comput Sci. 2023 Feb 13;3(2):128–38. doi: 10.1038/s43588-022-00395-x (PMC10766560; doi:10.1038/s43588-022-00395-x)
Supplement: Supplementary file 7 — Plot data for Fig. 3. [file 43588_2022_395_MOESM7_ESM.zip › Data_Set_Fig_3/data_Fig3aj.txt]

xx_data_Fig3aj	yy_data_Fig3aj	degree_data_Fig3aj
0.366240524542491	0.326997025404649	-2.36048175254605
0.598055459617566	-0.299066205701945	-1.23434427589805
-0.940005165811349	-0.0401867975982813	-0.813252113358368
-0.166282773064006	0.590304033278618	-0.678364186600091
-0.653100143587061	0.246317143256894	-1.16554540652242
0.736204467617023	-0.108083085222641	0.105581536797456
-0.768962126689995	-0.111905325457976	1.55800778706375
-0.422660273504623	0.829517493039854	1.15128714417596
-0.0543852494216902	0.0108711936467913	-0.0563309386599349
-0.246653948656383	-0.779061162032056	1.48255597587892
0.268608828263605	-0.0959432267422794	1.83626271014128
-0.717700902461498	-0.511855484578253	1.11382019138805
-0.161902481791746	0.396492525953173	1.2800734672395
-0.0289041531887877	-0.406416488803766	-1.39507916142847
-0.056992641618834	0.830869213604551	0.27519944893046
-0.467061332685106	-0.815271081723835	2.22634278110697
0.599640993886017	0.145157052820166	1.01156754185887
0.22107279331296	0.551269893673355	-0.0287922576343667
-0.159641929075992	0.0418455415253002	1.06663286373102
-0.728119637586309	0.617927444275115	0.784840967837135
0.957438222438168	-0.195767722012875	1.68838010992437
0.189167269482127	0.858952341785837	2.39896607960762
-0.621941396160862	0.57383061541999	-0.664838292819279
0.381844402756918	0.426051005138811	0.548097995707836
0.877441487585282	-0.0991031957339454	-1.23205558373279
0.0890517794153968	-0.181488575520925	-1.59188084261088
-0.0258799732588367	-0.579745484648004	-0.409480490747618
-0.317809555579448	-0.178901132195676	-0.53952275009725
-0.721975978761882	-0.270740342101445	0.65394667866682
-0.701200921020946	-0.589045109820092	1.57899140334438
0.835298998717833	0.00209933977853281	3.13741402434041
-0.0149688496337842	-0.768408104486883	0.850856451023868
-0.604106761566178	0.656409107710646	0.845652101855248
-0.0852991810152532	0.398020700923736	0.427156699295593
-0.242266351156447	0.302787524964372	-1.07489576260593
0.161027473511106	0.595967139150639	0.310650976008341
-0.00590791922650813	0.587651794918273	0.467420015419527
0.489868756342463	0.774057978449151	-1.74472836425333
-0.523926983704366	0.406399426545501	0.337438052833324
-0.0288169027324649	-0.432034824061323	-0.94311653045827
0.304404380441914	0.883653684618854	-0.279261954623868
-0.375238892356808	-0.254323353848432	-0.0164750359659034
-0.391714215267272	0.523082068570525	-1.07676046639697
0.326678126311542	-0.0889279349595301	-0.608077560620434
-0.538085282161313	0.761542253568402	1.32695908255103
-0.477137021392576	0.699246970120124	0.184554757999725
-0.197848971055298	-0.517681414264121	-1.56507377423567
0.168037834258104	-0.167616038939206	-1.51173037584334
-0.288281692292969	-0.0401049623433526	-1.81958991453516
-0.360405963927279	0.791570822910083	0.160935020660439
0.825557910019399	0.0817031842275674	1.50941223117616
-0.78262268661368	0.108876332472052	0.556883219583224
0.0130913582742455	-0.67202931706705	-0.700388755068335
0.878113053208193	0.475586519015681	1.79517082798363
-0.088960241376196	0.801176205481825	0.669144862527611
0.113551930487017	0.408016702817877	0.316973596168362
-0.78136471393243	0.548419196311928	0.887445161982204
-0.465793081612459	-0.834806577580377	2.7117493314006
0.513794205464386	0.258141962746901	0.601627459281869
-0.0311087429547442	-0.883761931528099	1.09127711065077
0.629027004798925	-0.724429545157408	0.558163649382889
0.185090568456444	0.21047663943982	-0.0282405057376733
0.244320714193619	-0.200316225410948	1.99300388595181
-0.850478221257814	0.145130478731378	0.37415462518694
-0.35082326022095	0.285798349706039	0.488585489476479
-0.446191542298436	0.585794955045283	0.0787923914493436
0.388413973243513	-0.395308130754698	1.07306364245855
-0.493352791921253	-0.403977160324858	0.221670125408035
-0.393132555017659	-0.472187405559141	-0.0271665899094555
-0.0544144061637393	0.418053656088477	-0.738378263554882
-0.344923106651528	0.912812515206777	0.997626192376447
-0.801151415456367	0.505606201579815	1.42299159875059
-0.333581127269579	-0.191105571329348	0.00159794741012276
0.697943151287038	-0.214715349474909	0.529524608276866
0.424970330160397	0.870238669874301	0.188518938746274
-0.395012337353852	-0.617283728929913	1.15773458632203
0.545018183447843	0.517637002421853	-0.141949530782998
0.306250030620279	-0.647642886161347	-1.478691483928
-0.602612426704528	-0.795295168383895	-0.221213212289473
-0.473313908746958	-0.643773443896048	0.792132670028067
-0.0324975346935953	-0.284520774650267	-1.56908824745869
0.174115185787941	-0.7153342797345	2.50210671695051
0.77212497109346	0.033009637672714	3.3237555622465
-0.389557600139704	0.122259178190614	-1.99249637122188
0.790591730881938	-0.000993487392442284	3.33212578384714
-0.0729465787817739	-0.210467052485198	-2.51350594231605
-0.621789134245969	0.674771025133881	1.24206053875618
-0.312734985610312	-0.36108207643331	-0.951645249555536
0.847297706787779	-0.0303582332729479	1.21731704891991
0.766498334897288	-0.244267098289765	-0.396509310687072
0.643102634446288	-0.690029368120932	0.615502159339754
0.23188524358046	0.568898511261426	0.204260301088083
-0.842037846253304	-0.125783301586232	1.28878995298319
-0.290817141068226	-0.616007389340283	2.2371169337009
0.386190826349776	0.77715882055965	-0.220852779458023
-0.335490495337116	0.29690043694695	0.512004745949679
0.613792197556194	-0.0944497220419118	0.668409814796681
-0.387736615369303	0.834849142793182	1.81609674406225
-0.793551118505811	-0.16485659022276	0.584656754448023
-0.136218750571037	0.282536707885321	0.132585891967947
0.70488612157631	-0.126219481492241	1.19561263336485
0.764029403265221	0.311981307221703	2.09916449750852
0.036287566661862	-0.0397288146292831	2.39205961935941
-0.309543248533754	-0.896741178514547	-1.5455359513459
-0.0900938684227151	-0.603120175497087	-0.843962545823841
-0.376880081265058	-0.0674855228184248	-1.89723766561335
0.686176717851361	0.425248655797304	-0.817499078868277
-0.246111937125118	-0.782471701139729	1.52020026969475
0.0167720347131484	-0.0836319312548806	2.14245732479782
-0.708320593920015	-0.0624683387311174	1.57470581120937
-0.52511797988413	-0.209819612208849	-1.06628856377538
-0.512914982507001	0.140664113524131	2.82125392011909
0.618734594629726	0.379696005626654	1.25470797941303
-0.517834172318054	-0.625153812899261	0.976806608352436
0.961158560135183	0.0538044177180375	-0.580757502543234
-0.617072700993171	0.351458378282302	-0.723065889981024
-0.284344628545273	0.869542325445994	1.35126465735711
-0.461960632862448	0.646880409248748	-0.0387629582222273
-0.181740409489993	-0.318624856497886	-0.870825980962487
0.172248941102394	0.893803948471198	2.67225864180033
0.730819912661364	0.329977843315323	1.33173356564738
-0.291122151879961	-0.589558928086562	2.26010668713591
-0.364399477731222	-0.36257239429026	1.1443453626689
-0.690416873244982	0.202467691414256	-0.495931277828745
0.16221910115675	0.912537709679062	2.3352895104101
-0.1363435561324	0.0660520235242735	1.61779660167514
-0.424310858730162	0.68755453661489	-0.694953288552691
-0.786196124194698	0.500322195997097	1.65951142012886
0.18145234743179	-0.809382007345131	1.96871466440526
-0.774583248947958	0.484765568679723	1.56948400689091
-0.396828620889348	-0.0142181617462566	-0.650259560306681
0.656921412354195	0.439836973125193	0.385912893825695
0.448558508803302	0.233902938932941	0.629802691315006
0.654387886628557	0.111245408204018	1.45875706057554
-0.557213114310236	0.654075311210555	-0.438433370354763
-0.186606667537273	0.540596132394079	-0.412796105994427
0.699955846692939	-0.682581455998248	0.730395670202212
-0.295682707555642	0.831107864815733	1.77507147889525
0.699024297175865	-0.286975847386454	-0.172399556845952
-0.732135077835592	0.00460020090030423	1.03517168617848
-0.500406114539426	0.79734468041307	1.46939222639682
0.360891747760967	0.668347243349222	1.21269914542965
-0.885732929381262	-0.219721795277432	-0.242335867810559
-0.802142150304959	-0.555512411741937	-0.946673387995961
0.034323922051855	-0.228792546560803	-0.23993644541016
0.426159364295617	0.537448029440368	1.08479889926444
0.352954090594122	-0.346798585798085	0.941417108922993
-0.436489409402657	-0.888158997981341	0.996369973636254
-0.413495567195533	-0.115636765483319	-1.86371751936066
0.594386763496465	0.103352298946548	1.61571408489666
0.519994848370898	-0.503910064664865	-1.19027111514268
-0.0525680364155516	-0.928615887238971	0.25367231523957
0.523027219867616	0.076786270751239	-0.914651023740735
-0.70899530137427	0.697506540647931	0.416688062145007
0.189544447532688	-0.633068926039282	0.970604012499274
0.558695095831795	0.650001781883631	-0.0249671029983094
0.482874328614	0.289269107862172	0.948097954727089
-0.523433690612109	-0.577428933478133	-0.123565589972564
-0.563243265292182	0.0432600989262584	-2.13866117519051
0.724632895517601	0.68391090382577	0.279103780044866
0.482794925978655	-0.0255050024962667	-1.11541806488592
-0.228214754975199	0.741823654653078	1.05945529912159
-0.191192051607885	0.566545184876566	-0.556964666241327
0.096519363150239	-0.36172995358836	-1.43323356382206
0.713160599347411	-0.0322846526138835	-1.28674456546271
0.491745808283561	0.108621294627284	-2.45146024421723
-0.689309111311379	-0.0173278760861828	1.24091337435357
0.134894099764792	-0.661843062879982	1.32051225543509
0.13174738092738	0.179667603497346	1.20280764251966
-0.274490800429191	-0.741885875359293	0.277692578856969
0.091369417517304	0.41612598578506	0.113894801295057
0.862161947016747	0.468349572939513	2.15297822484787
-0.414736476957354	0.412657005948973	-1.22681672961609
0.156031843910331	0.285092487776973	-0.850444168951869
-0.341004669331886	-0.814558896522594	-0.440935531183219
0.376581131993111	-0.454045464158698	0.366659135896482
-0.87047104675838	0.200900067613918	-0.00587312181879436
-0.867753381559159	0.249152119612649	0.244022016489342
0.00369722429451089	-0.534929229625837	-0.182702883402311
-0.261839860198321	-0.59378270306239	2.11520360024115
0.369719375789717	0.432335414447267	0.556343125171555
0.0833347412293505	-0.0519359058364458	1.18128557553204
0.068467860651043	0.954241753184283	0.949446691186415
-0.504529326167044	0.461409588385115	-0.705793650641808
0.159169829128559	0.969445754528469	0.37026872645788
-0.710385053981248	0.124902129283446	0.590797021750772
-0.37626584433272	-0.22862932740889	0.368754931018178
-0.443657420667933	0.559515586096977	-0.31049634127148
0.84313658773806	0.428265817761097	1.76821918038588
0.188519754755343	-0.946199169806433	1.26966117739966
-0.326110196813186	0.662509904452709	-1.95844068096643
0.0655730819955223	-0.626410142553943	-0.097159363197202
0.322615879638058	-0.0405499393338795	-0.947834997773029
0.7550168786415	0.0398858942757948	2.46530079803722
0.0956867676903117	0.646116638742799	-0.946232108127851
0.57315653565719	-0.800458508070345	-0.647265679881563
-0.136696835982923	0.734117295137073	0.492023799862374
0.416364507880037	0.469886857239152	1.41183278746101
-0.0622442853066447	0.0613126701562088	0.101033619809907
0.846209086599012	0.463132386073293	2.15060738953485
-0.209069696553595	-0.935324055762082	-1.00160075475864
0.453824320891158	0.259613199100328	1.05412008556333
-0.12114204427184	-0.42594954744925	-1.15816800881641
-0.0835423817431003	0.914439657798093	-1.27310157987329
0.760493291320777	0.335924994916746	1.67808605515416
-0.013999414014958	-0.473920897381547	-0.182499185583956
-0.504058893729022	-0.152991061102739	-0.468773242035851
-0.0739552601442478	0.673759359112925	-1.9222236568775
-0.270910585978594	-0.681737826525126	0.285302588749585
-0.732731514641954	0.0897604223422389	0.790875331934084
-0.1424495241527	0.468268868371	0.898145118762904
0.0066694333546679	0.964960349240889	0.090556394922658
-0.575071836864579	-0.509568417722152	-1.05426252577042
-0.0687010043967133	-0.111479972384641	-3.07927792282226
0.288335803642639	0.889307234764514	-0.0302806902414636
0.130984133385625	-0.892194222498392	0.402572732014681
0.220498562639649	-0.766142927253979	1.81714157536889
-0.531873339272378	0.275649845825355	-3.34117279624343
0.670263452223494	0.087670669340747	0.69444618419178
-0.400609362324937	0.863986458699268	1.62445977125885
0.192391450027088	-0.439279484216608	-1.10380382388603
0.422064388768067	-0.842696159436459	-0.0243681271293035
0.923536502576429	-0.210093574771613	2.58186486744734
0.27683244112487	0.952863512306253	-0.217849720452333
-0.670906455416702	-0.301911491047639	0.196937291001097
0.163238268613709	0.86756547255313	2.68959451370442
-0.208016835903937	0.633431920570694	1.61964303190063
-0.4665182419164	-0.865260348443224	2.16329402566669
-0.721594701757955	-0.677622528817452	1.87157039631717
0.560491887334933	0.599122344987921	-0.983108814914448
-0.187163795481335	-0.159852982738643	0.905856157698512
-0.300095918945529	-0.460627332894448	-2.25463844872916
0.553949412620207	0.420836330759179	1.22479408735288
0.0582670066395474	0.764926299156945	-2.17665206852612
0.724360976755844	0.159526182567268	-1.93438870585273
0.545466442002069	-0.145178175716963	0.298473843531526
-0.547321446984175	-0.736646580712814	-0.827278146822134
-0.41409301138997	-0.424633312039229	2.49008137463376
-0.334915270129085	0.0312342367229775	2.70263378395346
0.271166477389233	-0.423164574846418	-0.644724912208327
0.228022860327358	-0.709357236294377	1.70073196556621
0.820698077832126	0.307761040381583	0.875061959745866
0.035309245708345	0.35450427817277	-2.20177641670583
-0.216684375484354	0.679945085399883	2.50989815204599
-0.872302527966181	-0.282216873206924	-0.411676931274904
0.38852692201057	-0.58424893498598	-0.182199962986537
0.164714155640128	-0.840486803321146	1.62373589107455
0.903714998971059	-0.306242290242828	-0.237847371878598
0.0266924737976536	-0.136658582136827	1.17379077499957
-0.266108455252028	0.0407773562672915	0.790517105857555
-0.209903100727785	0.0143980929833253	-0.799253897088369
-0.744258177111665	-0.394663347072978	-0.295604447475235
0.250295553243691	0.767049383829671	-1.86271781114652
-0.318374557983052	0.438784489832845	-1.45692839369238
-0.607341128239966	0.109934637351003	-0.914391164829411
0.254670800015144	-0.0964149816187699	1.7367986860001
-0.186481511976039	0.741756475089677	1.3344152084433
0.0100257299447907	-0.261452962733497	-0.676733378321508
0.201915099832927	0.758639585794786	-1.33100358948576
0.486343714516265	0.595467061016701	1.15623990803658
0.172532968544962	-0.653195716620802	1.70356005811421
0.115261250053343	0.185723613475444	0.981200510137171
-0.790398893304837	0.243158449635296	-1.48616072286925
-0.222972556030669	0.200089932514693	-3.06490190232121
0.119020399583832	0.847732982745631	1.2225236459693
-0.577907471949403	-0.110241746212689	-1.0239706133187
0.853760685256134	-0.40503022708278	0.461233599052782
0.181154478431725	0.894557611916899	2.61684750524648
0.823930002580711	-0.291380568056547	-0.855508915926032
-0.60116812837829	-0.463296172470518	-0.377240941273518
-0.23795203585962	0.475842845028061	1.08919659520196
0.80897397497462	-0.509832556348254	-0.713577564069782
-0.0279430077402332	-0.61725465613418	-0.872618887475733
-0.122025836038822	-0.547527946016194	-0.0745098728781689
-0.324589998645143	0.253743503849621	0.490683620580933
-0.808242806995199	-0.0866616012183091	1.05094655534152
0.351248056146086	-0.387970956280653	1.8355116703631
0.431312486852733	0.569222806661121	1.1001307025306
-0.354851600207671	-0.388993686075842	1.24236881538196
0.658899081352258	0.710550589410207	0.1194687316058
-0.223333399491129	-0.151777221564269	0.38662397619358
0.137461936999944	0.264828842252848	-0.655392672378744
0.228817030083386	-0.170008890665963	2.03551064667635
0.160781930480251	-0.931603608615192	1.16405991167806
0.85508900249596	0.0376330480497729	2.61604111371352
0.1924248469492	-0.570198235611085	-0.55688723257032
0.497623696134692	0.603065114370399	0.90916134457419
-0.600384002502191	0.758148254580825	-0.307911315466137
0.157214372899137	0.107856636090913	-1.00102738129163
0.192578834812692	-0.55004192643422	-0.744151632258334
0.338956896769448	0.201033899029715	-1.08844671745034
0.717970914474798	-0.627385942598031	-0.100492577468206
-0.700884207388826	-0.270392492401341	0.730356922356116
0.448206516268847	-0.381831487144925	-1.51029326909262
-0.185403015332058	-0.716487552025625	-0.529281840443384
0.0841592641088281	-0.0492023512000998	1.09313109981671
0.381538784652975	0.620862084819655	0.19984643414117
0.253396351797246	-0.108333699554839	1.95176464126828
-0.802485499936373	-0.247981076461728	-0.556013133186701
-0.356092019771847	0.0550241387990898	1.86284553040761
0.170353476550217	-0.766641679680308	2.19955899021331
-0.241923224954704	-0.602167321359466	1.81457271887788
0.211035959434058	0.190338004415697	-0.739406223892925
0.0249825911253792	-0.77936114580632	-0.22041043776999
0.176499269510009	0.412121452948967	-1.39998354811713
0.0846298554006451	-0.803580281696084	-1.21663712122257
-0.262490542715191	-0.821897214015527	1.11524427286186
0.843652502420003	0.386040561623337	0.614362758266061
-0.651344554211299	-0.29557265928273	-0.0445714131470998
-0.461407074113254	0.0171125659409893	-2.84056494789377
-0.539416301368028	0.420045107556903	0.101696059046488
0.538096083925584	-0.384784572900156	-1.09000608016135
-0.0666602212588254	0.0399332530034945	0.561934310529718
-0.10566727564037	0.405199010413793	1.02249021578551
-0.4704780036852	0.159101597609101	1.10757964709658
0.245255511567124	-0.00323625804907478	-1.5282691570794
-0.746911513120051	-0.637111502501231	2.86138571505768
0.486731596071935	-0.60054893484501	-1.34973249951411
-0.240990914320767	-0.114513381068583	-0.829773508385671
-0.700356246922474	0.552473197331305	0.210181176988026
-0.585347902721992	-0.629644857048177	-0.871773057622694
-0.46108588901692	-0.611703918734886	1.06248672766464
-0.329275781787338	-0.335120265406977	-0.810256811458914
-0.827345445916782	-0.3445262132253	-0.812061771039262
0.0628631912008841	-0.643441045012706	-0.21476021625468
0.131581764488392	-0.0950954014512552	-2.38942789467836
0.475315927652685	-0.166416018700013	-0.431120742750457
-0.13203829703261	-0.354812808788222	0.389885085602238
0.0319598935532107	0.997026254581512	0.854522398388079
0.123146237758988	0.585383413872782	-0.589388960813582
-0.485679774946212	0.801573702316675	1.35127095712587
-0.143170850016513	-0.861837491638994	-1.46607168426076
-0.588166524261741	-0.189881924236563	-0.965248587631849
0.913433017957321	-0.229031799960257	2.31651058590613
0.554035666409247	0.296473993183839	-0.677120834986355
0.251989600190553	0.690385539392175	-0.246521661523612
0.957729873400096	0.0337124415397339	-0.409567798144613
0.63610179670037	0.363355955592909	0.439503164815082
-0.479351221567657	-0.460452793976526	-0.224427942117569
0.532125001312507	0.437403565463258	0.531493419495241
0.0905453594656112	-0.448570048434016	-0.329132931486478
0.172705990123562	0.0348612797760226	-2.82726670833494
-0.0213133728161755	-0.91662635483177	0.393123463827622
0.257427327801203	0.663549869508161	0.41888816855481
0.279483228036356	-0.425472551803027	-0.311255846553957
-0.389715632951001	0.895942475622573	1.17332660291927
0.972000422185863	-0.0863383483406563	-0.978165682408248
-0.544868915899802	0.112123046583913	1.822359309408
0.553865416586285	0.406140654191856	1.0212295821524
-0.555290014094342	0.104481544444695	1.1130286286817
0.141441816583788	-0.538225520534654	-0.600106745690234
0.582118494374342	0.465764643339751	1.61435786331226
0.127599495340965	0.207930083158103	0.897502306007908
0.388566008295168	0.869301384337486	0.256324277278252
0.3148111059297	-0.281790153279995	-1.81095795219947
-0.305719569290865	-0.628041647714165	1.99672354689482
0.160887403907735	-0.467993780261602	-0.499787053827628
0.331206228057676	-0.535181550432684	-0.139735512540013
-0.116128251445423	0.474505250772211	-0.409367566947469
-0.707664388638984	-0.460405961367848	1.12183122725773
-0.553413142199399	-0.104488471048471	-0.43845424106318
-0.248841519747381	0.639036289313982	0.629679285164595
0.794287298717214	0.558980368762516	-0.758454340989732
-0.162451576128741	0.407312015564037	1.52790344558849
-0.435580210925519	0.131608968971928	-0.350006192039125
-0.106422096378223	-0.011884491627534	-0.675309600210961
-0.175869760885519	-0.143640443577368	1.22643351870141
-0.68366574896279	0.00730279533495215	0.608210810320309
-0.353277537557383	-0.548263489671528	0.0439976656889018
0.0321984003820883	-0.460920997667285	-0.446200290342526
-0.911251188444072	-0.411445688153587	-0.820841789922234
0.46647179128945	0.510708571302622	1.26834030561614
0.604328944589378	0.081364813977774	0.993298511228959
-0.866675744569011	-0.107827284468137	0.779663043746046
0.0694682445643994	0.842079008318013	-1.05526376339043
0.00385753257461621	-0.0405365651120766	1.531545272737
0.869069802926773	0.202878563275944	-1.41664901293163
-0.318589290889778	0.0392307362619287	2.57258317462055
-0.209708725269202	0.720132980875722	1.98866202255393
0.388688885865643	0.687453133731356	1.19754309576749
-0.35487829405489	-0.653278189272227	0.591611250931631
0.349905308510313	0.69862292933248	1.18075525085167
0.436871378211055	0.430332689675583	0.010067465026907
-0.721055916003042	-0.668640752310649	2.20049347930843
-0.671936358649054	-0.499897923469497	1.07372466642738
-0.730265110548867	-0.628481974921485	2.91197250447591
0.888717411284037	-0.217500646902351	2.04449309553104
-0.93135848475722	0.106378364489468	0.251192988657369
0.0299714800116075	-0.0746015428619871	2.70313114538685
0.828307686188517	0.0239469576529837	3.73847704923277
-0.276898077609629	0.764588920378025	-0.199347040493432
0.205337962007508	0.610995910499784	1.05284036599645
-0.0850449332818939	-0.757238179255939	-0.23814102389047
-0.0833821849051072	0.265099697436773	-1.24063694922992
-0.674511518018595	0.609895738610776	1.49266862603068
0.0895137222755542	0.986642700710186	0.927628349904018
0.116131080002667	-0.617204018127876	0.634644103828543
-0.669018679157839	-0.519617686906535	0.70209519641451
-0.431212828681596	-0.45004178564739	1.18235900618859
-0.0982130906927527	-0.514851051479928	-0.282795362533543
-0.936836335928286	0.243050059670118	-0.446833739493705
-0.778896527165469	0.100386971725043	0.467187216091788
0.0220865432520096	-0.79870157610496	0.187094913141775
0.312096774093549	-0.495908328987651	0.154062886609949
-0.789798230516326	-0.399301892740853	-0.917750092269417
-0.102646911438864	0.777164995481918	0.406406202184722
0.453169323667839	0.248390875293519	0.972524532382643
-0.528835740292388	-0.81396235915381	1.95319457051816
-0.456653699252	-0.320513135890479	-1.92377314911405
-0.272866328819837	0.852536661475783	1.1158554770653
0.320338214323639	-0.598631920942535	-0.807186640401713
0.386689748423952	0.573636602882607	-0.817122966256375
-0.19456362691962	-0.570612689122928	0.719704488184754
-0.689437481505915	0.410661112033662	-2.02749148598149
-0.164998435622324	-0.679737385711087	-1.34064201343969
-0.40869407210262	-0.194832012828611	-0.301217304819146
-0.11339820840385	-0.762405729250547	-0.775446827023397
0.497967825361382	0.6728666448496	0.0524331808606386
-0.0845040612647118	0.12707332490734	-1.34542158406271
0.176302195711021	-0.774995205829119	2.2746212015566
0.869650762606533	-0.152341478554375	-0.172356894667602
-0.892691905114497	-0.15117985440886	0.551505818312299
0.565856894626732	-0.10499796495019	1.33319328743935
-0.402662853163941	-0.34742210964346	1.0994704346378
0.249377456557593	-0.249064276339118	0.548470795349561
-0.733315816854231	-0.207562755499397	-0.942830548547778
-0.175048693098467	-0.625941570892766	-0.198277971812636
-0.274532757796307	0.481307161144223	-0.159779493808423
0.785778097842771	-0.384336696315916	-0.320389549258798
-0.454963634619556	0.363088702364708	-0.625380651023195
-0.143350264571049	-0.331262916171663	-0.00254580087805051
0.0272669200254299	0.528759085758589	-1.56067128788269
-0.193334521668493	0.0776729478968125	-0.478292454284469
-0.693841255227643	0.658154639681002	1.71776202618381
-0.304152461509191	0.291794031002551	0.414846580917132
0.504386231808268	0.423170298876361	-0.548398261320522
-0.184389702493686	0.389305364668682	0.414622261476315
-0.164781545648521	-0.397111929794171	-0.248459357975854
0.346091165109419	-0.480786348850359	0.447252855226257
-0.651940852048814	-0.650304401538683	-0.278092712106594
0.0126790488779988	0.630519178982711	0.807785151622644
0.309916934572607	-0.340594263953493	-0.147393242352728
-0.442330299913892	-0.427034065032363	2.0644851966062
-0.349133148006311	-0.525010387530984	-0.668803187480267
-0.878862828438975	0.342866364389087	-0.567477839293477
0.154516099362336	-0.341642720441573	-2.00816147283992
0.179451487631598	-0.258774675311035	-0.401654833409201
-0.288615082235093	0.0338840529357175	1.6827888522705
-0.705158323938005	-0.0376962909626449	1.7710343511332
0.313318039847769	0.117943289518786	-2.67025915444311
-0.145139440110923	0.0331134239986645	1.25218405559544
0.0692411054407864	-0.486513364930635	-0.593161843642647
-0.238751749857865	0.434934923241698	0.454641322755898
-0.175786374920241	0.263261905153724	-0.626908515340323
0.774965026266556	0.31474369046119	2.05932799645221
-0.194421651026972	-0.060749224917739	-1.5194227423535
0.00984554105375616	-0.0963920464728232	1.5518978399242
0.609148958388334	0.741062524121404	-0.395429238668646
0.204835843239204	-0.930098677819178	1.08381325512855
-0.11978792293	-0.114487826379644	-1.5767892551528
-0.0358708743646556	-0.815049318847728	1.41221664201439
-0.738691276492166	-0.0806128250922631	1.80006846963954
-0.40212738101647	0.340401860771828	-0.643432709247064
-0.39065308986169	-0.613864321053879	1.21192681177651
-0.190393384253612	0.83937570339582	-1.10244201132652
-0.464976834040945	0.133821927893065	1.36186744238301
-0.1733354191028	-0.829131497616193	-0.374737946336036
-0.127921251190368	0.677522609575752	-0.163959336443154
-0.903605428474037	0.0905741003818752	0.21407875634255
0.698105139427478	-0.145943493002474	1.4009934334446
-0.193884870491106	0.366741827836332	-0.663332390718926
0.780254424665982	0.0549986286899883	3.16712581216117
0.0486261926594816	-0.175150439009047	0.137823046157598
-0.351217033563583	0.0560798275392343	1.94557709423852
0.206708649248376	-0.714847579536525	2.48535265260584
0.406242920787945	0.714303855878696	0.394765206595889
0.0278203759458644	0.606115736158304	1.10387741837415
0.248250040417614	-0.139334215305595	2.26218841077385
0.861651444136679	-0.439715503444447	0.387395680189231
-0.401000141925054	-0.808234537745249	0.266070227057921
0.497752191221304	-0.077554340272799	0.563849519911546
-0.534106590298735	0.778526344770606	1.39507342620349
-0.69132333725462	-0.423643485929159	0.351468603140224
-0.702570231567967	0.163079629849243	0.165704915644559
-0.304390513162265	0.556164988366159	-2.13872915453348
-0.111251803281326	0.301853207004101	0.260637602509358
0.0579394859880416	0.432393974019654	-0.710653413592122
0.532190961483503	-0.0740369542720664	1.15099954832342
-0.941067214919926	-0.282405308819827	-0.258414378700872
0.734386001317558	0.669928734233593	0.270316703794478
0.698967410239698	-0.183683635326252	0.982441772006874
-0.553503818735565	0.171803954818771	0.802780874447486
-0.763549444416935	-0.589201997696797	1.64873124824038
0.326134244398557	0.224347053656834	-1.31517962101563
-0.54258583461652	-0.80599350434707	1.55835146416328
0.176765712885707	0.342125594627762	-0.910332831394692
0.186804483773167	-0.279003068892611	-0.749212502245753
0.234056548894399	-0.194621316113836	2.09740929364674
0.580221166282372	-0.0896570779882867	1.03094901095288
0.0306522378804922	-0.296413187448591	-1.38123173030693
