# Supplementary material for: Evolving scattering networks for engineering disorder
Source: Nat Comput Sci. 2023 Feb 13;3(2):128–38. doi: 10.1038/s43588-022-00395-x (PMC10766560; doi:10.1038/s43588-022-00395-x)
Supplement: Supplementary file 7 — Plot data for Fig. 3. [file 43588_2022_395_MOESM7_ESM.zip › Data_Set_Fig_3/data_Fig3aj.xls]

## Sheet: Sheet1
xx_data_Fig3aj	yy_data_Fig3aj	degree_data_Fig3aj
0.366241	0.326997	-2.36048
0.598055	-0.299066	-1.23434
-0.940005	-0.0401868	-0.813252
-0.166283	0.590304	-0.678364
-0.6531	0.246317	-1.16555
0.736204	-0.108083	0.105582
-0.768962	-0.111905	1.55801
-0.42266	0.829517	1.15129
-0.0543852	0.0108712	-0.0563309
-0.246654	-0.779061	1.48256
0.268609	-0.0959432	1.83626
-0.717701	-0.511855	1.11382
-0.161902	0.396493	1.28007
-0.0289042	-0.406416	-1.39508
-0.0569926	0.830869	0.275199
-0.467061	-0.815271	2.22634
0.599641	0.145157	1.01157
0.221073	0.55127	-0.0287923
-0.159642	0.0418455	1.06663
-0.72812	0.617927	0.784841
0.957438	-0.195768	1.68838
0.189167	0.858952	2.39897
-0.621941	0.573831	-0.664838
0.381844	0.426051	0.548098
0.877441	-0.0991032	-1.23206
0.0890518	-0.181489	-1.59188
-0.02588	-0.579745	-0.40948
-0.31781	-0.178901	-0.539523
-0.721976	-0.27074	0.653947
-0.701201	-0.589045	1.57899
0.835299	0.00209934	3.13741
-0.0149688	-0.768408	0.850856
-0.604107	0.656409	0.845652
-0.0852992	0.398021	0.427157
-0.242266	0.302788	-1.0749
0.161027	0.595967	0.310651
-0.00590792	0.587652	0.46742
0.489869	0.774058	-1.74473
-0.523927	0.406399	0.337438
-0.0288169	-0.432035	-0.943117
0.304404	0.883654	-0.279262
-0.375239	-0.254323	-0.016475
-0.391714	0.523082	-1.07676
0.326678	-0.0889279	-0.608078
-0.538085	0.761542	1.32696
-0.477137	0.699247	0.184555
-0.197849	-0.517681	-1.56507
0.168038	-0.167616	-1.51173
-0.288282	-0.040105	-1.81959
-0.360406	0.791571	0.160935
0.825558	0.0817032	1.50941
-0.782623	0.108876	0.556883
0.0130914	-0.672029	-0.700389
0.878113	0.475587	1.79517
-0.0889602	0.801176	0.669145
0.113552	0.408017	0.316974
-0.781365	0.548419	0.887445
-0.465793	-0.834807	2.71175
0.513794	0.258142	0.601627
-0.0311087	-0.883762	1.09128
0.629027	-0.72443	0.558164
0.185091	0.210477	-0.0282405
0.244321	-0.200316	1.993
-0.850478	0.14513	0.374155
-0.350823	0.285798	0.488585
-0.446192	0.585795	0.0787924
0.388414	-0.395308	1.07306
-0.493353	-0.403977	0.22167
-0.393133	-0.472187	-0.0271666
-0.0544144	0.418054	-0.738378
-0.344923	0.912813	0.997626
-0.801151	0.505606	1.42299
-0.333581	-0.191106	0.00159795
0.697943	-0.214715	0.529525
0.42497	0.870239	0.188519
-0.395012	-0.617284	1.15773
0.545018	0.517637	-0.14195
0.30625	-0.647643	-1.47869
-0.602612	-0.795295	-0.221213
-0.473314	-0.643773	0.792133
-0.0324975	-0.284521	-1.56909
0.174115	-0.715334	2.50211
0.772125	0.0330096	3.32376
-0.389558	0.122259	-1.9925
0.790592	-0.000993487	3.33213
-0.0729466	-0.210467	-2.51351
-0.621789	0.674771	1.24206
-0.312735	-0.361082	-0.951645
0.847298	-0.0303582	1.21732
0.766498	-0.244267	-0.396509
0.643103	-0.690029	0.615502
0.231885	0.568899	0.20426
-0.842038	-0.125783	1.28879
-0.290817	-0.616007	2.23712
0.386191	0.777159	-0.220853
-0.33549	0.2969	0.512005
0.613792	-0.0944497	0.66841
-0.387737	0.834849	1.8161
-0.793551	-0.164857	0.584657
-0.136219	0.282537	0.132586
0.704886	-0.126219	1.19561
0.764029	0.311981	2.09916
0.0362876	-0.0397288	2.39206
-0.309543	-0.896741	-1.54554
-0.0900939	-0.60312	-0.843963
-0.37688	-0.0674855	-1.89724
0.686177	0.425249	-0.817499
-0.246112	-0.782472	1.5202
0.016772	-0.0836319	2.14246
-0.708321	-0.0624683	1.57471
-0.525118	-0.20982	-1.06629
-0.512915	0.140664	2.82125
0.618735	0.379696	1.25471
-0.517834	-0.625154	0.976807
0.961159	0.0538044	-0.580758
-0.617073	0.351458	-0.723066
-0.284345	0.869542	1.35126
-0.461961	0.64688	-0.038763
-0.18174	-0.318625	-0.870826
0.172249	0.893804	2.67226
0.73082	0.329978	1.33173
-0.291122	-0.589559	2.26011
-0.364399	-0.362572	1.14435
-0.690417	0.202468	-0.495931
0.162219	0.912538	2.33529
-0.136344	0.066052	1.6178
-0.424311	0.687555	-0.694953
-0.786196	0.500322	1.65951
0.181452	-0.809382	1.96871
-0.774583	0.484766	1.56948
-0.396829	-0.0142182	-0.65026
0.656921	0.439837	0.385913
0.448559	0.233903	0.629803
0.654388	0.111245	1.45876
-0.557213	0.654075	-0.438433
-0.186607	0.540596	-0.412796
0.699956	-0.682581	0.730396
-0.295683	0.831108	1.77507
0.699024	-0.286976	-0.1724
-0.732135	0.0046002	1.03517
-0.500406	0.797345	1.46939
0.360892	0.668347	1.2127
-0.885733	-0.219722	-0.242336
-0.802142	-0.555512	-0.946673
0.0343239	-0.228793	-0.239936
0.426159	0.537448	1.0848
0.352954	-0.346799	0.941417
-0.436489	-0.888159	0.99637
-0.413496	-0.115637	-1.86372
0.594387	0.103352	1.61571
0.519995	-0.50391	-1.19027
-0.052568	-0.928616	0.253672
0.523027	0.0767863	-0.914651
-0.708995	0.697507	0.416688
0.189544	-0.633069	0.970604
0.558695	0.650002	-0.0249671
0.482874	0.289269	0.948098
-0.523434	-0.577429	-0.123566
-0.563243	0.0432601	-2.13866
0.724633	0.683911	0.279104
0.482795	-0.025505	-1.11542
-0.228215	0.741824	1.05946
-0.191192	0.566545	-0.556965
0.0965194	-0.36173	-1.43323
0.713161	-0.0322847	-1.28674
0.491746	0.108621	-2.45146
-0.689309	-0.0173279	1.24091
0.134894	-0.661843	1.32051
0.131747	0.179668	1.20281
-0.274491	-0.741886	0.277693
0.0913694	0.416126	0.113895
0.862162	0.46835	2.15298
-0.414736	0.412657	-1.22682
0.156032	0.285092	-0.850444
-0.341005	-0.814559	-0.440936
0.376581	-0.454045	0.366659
-0.870471	0.2009	-0.00587312
-0.867753	0.249152	0.244022
0.00369722	-0.534929	-0.182703
-0.26184	-0.593783	2.1152
0.369719	0.432335	0.556343
0.0833347	-0.0519359	1.18129
0.0684679	0.954242	0.949447
-0.504529	0.46141	-0.705794
0.15917	0.969446	0.370269
-0.710385	0.124902	0.590797
-0.376266	-0.228629	0.368755
-0.443657	0.559516	-0.310496
0.843137	0.428266	1.76822
0.18852	-0.946199	1.26966
-0.32611	0.66251	-1.95844
0.0655731	-0.62641	-0.0971594
0.322616	-0.0405499	-0.947835
0.755017	0.0398859	2.4653
0.0956868	0.646117	-0.946232
0.573157	-0.800459	-0.647266
-0.136697	0.734117	0.492024
0.416365	0.469887	1.41183
-0.0622443	0.0613127	0.101034
0.846209	0.463132	2.15061
-0.20907	-0.935324	-1.0016
0.453824	0.259613	1.05412
-0.121142	-0.42595	-1.15817
-0.0835424	0.91444	-1.2731
0.760493	0.335925	1.67809
-0.0139994	-0.473921	-0.182499
-0.504059	-0.152991	-0.468773
-0.0739553	0.673759	-1.92222
-0.270911	-0.681738	0.285303
-0.732732	0.0897604	0.790875
-0.14245	0.468269	0.898145
0.00666943	0.96496	0.0905564
-0.575072	-0.509568	-1.05426
-0.068701	-0.11148	-3.07928
0.288336	0.889307	-0.0302807
0.130984	-0.892194	0.402573
0.220499	-0.766143	1.81714
-0.531873	0.27565	-3.34117
0.670263	0.0876707	0.694446
-0.400609	0.863986	1.62446
0.192391	-0.439279	-1.1038
0.422064	-0.842696	-0.0243681
0.923537	-0.210094	2.58186
0.276832	0.952864	-0.21785
-0.670906	-0.301911	0.196937
0.163238	0.867565	2.68959
-0.208017	0.633432	1.61964
-0.466518	-0.86526	2.16329
-0.721595	-0.677623	1.87157
0.560492	0.599122	-0.983109
-0.187164	-0.159853	0.905856
-0.300096	-0.460627	-2.25464
0.553949	0.420836	1.22479
0.058267	0.764926	-2.17665
0.724361	0.159526	-1.93439
0.545466	-0.145178	0.298474
-0.547321	-0.736647	-0.827278
-0.414093	-0.424633	2.49008
-0.334915	0.0312342	2.70263
0.271166	-0.423165	-0.644725
0.228023	-0.709357	1.70073
0.820698	0.307761	0.875062
0.0353092	0.354504	-2.20178
-0.216684	0.679945	2.5099
-0.872303	-0.282217	-0.411677
0.388527	-0.584249	-0.1822
0.164714	-0.840487	1.62374
0.903715	-0.306242	-0.237847
0.0266925	-0.136659	1.17379
-0.266108	0.0407774	0.790517
-0.209903	0.0143981	-0.799254
-0.744258	-0.394663	-0.295604
0.250296	0.767049	-1.86272
-0.318375	0.438784	-1.45693
-0.607341	0.109935	-0.914391
0.254671	-0.096415	1.7368
-0.186482	0.741756	1.33442
0.0100257	-0.261453	-0.676733
0.201915	0.75864	-1.331
0.486344	0.595467	1.15624
0.172533	-0.653196	1.70356
0.115261	0.185724	0.981201
-0.790399	0.243158	-1.48616
-0.222973	0.20009	-3.0649
0.11902	0.847733	1.22252
-0.577907	-0.110242	-1.02397
0.853761	-0.40503	0.461234
0.181154	0.894558	2.61685
0.82393	-0.291381	-0.855509
-0.601168	-0.463296	-0.377241
-0.237952	0.475843	1.0892
0.808974	-0.509833	-0.713578
-0.027943	-0.617255	-0.872619
-0.122026	-0.547528	-0.0745099
-0.32459	0.253744	0.490684
-0.808243	-0.0866616	1.05095
0.351248	-0.387971	1.83551
0.431312	0.569223	1.10013
-0.354852	-0.388994	1.24237
0.658899	0.710551	0.119469
-0.223333	-0.151777	0.386624
0.137462	0.264829	-0.655393
0.228817	-0.170009	2.03551
0.160782	-0.931604	1.16406
0.855089	0.037633	2.61604
0.192425	-0.570198	-0.556887
0.497624	0.603065	0.909161
-0.600384	0.758148	-0.307911
0.157214	0.107857	-1.00103
0.192579	-0.550042	-0.744152
0.338957	0.201034	-1.08845
0.717971	-0.627386	-0.100493
-0.700884	-0.270392	0.730357
0.448207	-0.381831	-1.51029
-0.185403	-0.716488	-0.529282
0.0841593	-0.0492024	1.09313
0.381539	0.620862	0.199846
0.253396	-0.108334	1.95176
-0.802485	-0.247981	-0.556013
-0.356092	0.0550241	1.86285
0.170353	-0.766642	2.19956
-0.241923	-0.602167	1.81457
0.211036	0.190338	-0.739406
0.0249826	-0.779361	-0.22041
0.176499	0.412121	-1.39998
0.0846299	-0.80358	-1.21664
-0.262491	-0.821897	1.11524
0.843653	0.386041	0.614363
-0.651345	-0.295573	-0.0445714
-0.461407	0.0171126	-2.84056
-0.539416	0.420045	0.101696
0.538096	-0.384785	-1.09001
-0.0666602	0.0399333	0.561934
-0.105667	0.405199	1.02249
-0.470478	0.159102	1.10758
0.245256	-0.00323626	-1.52827
-0.746912	-0.637112	2.86139
0.486732	-0.600549	-1.34973
-0.240991	-0.114513	-0.829774
-0.700356	0.552473	0.210181
-0.585348	-0.629645	-0.871773
-0.461086	-0.611704	1.06249
-0.329276	-0.33512	-0.810257
-0.827345	-0.344526	-0.812062
0.0628632	-0.643441	-0.21476
0.131582	-0.0950954	-2.38943
0.475316	-0.166416	-0.431121
-0.132038	-0.354813	0.389885
0.0319599	0.997026	0.854522
0.123146	0.585383	-0.589389
-0.48568	0.801574	1.35127
-0.143171	-0.861837	-1.46607
-0.588167	-0.189882	-0.965249
0.913433	-0.229032	2.31651
0.554036	0.296474	-0.677121
0.25199	0.690386	-0.246522
0.95773	0.0337124	-0.409568
0.636102	0.363356	0.439503
-0.479351	-0.460453	-0.224428
0.532125	0.437404	0.531493
0.0905454	-0.44857	-0.329133
0.172706	0.0348613	-2.82727
-0.0213134	-0.916626	0.393123
0.257427	0.66355	0.418888
0.279483	-0.425473	-0.311256
-0.389716	0.895942	1.17333
0.972	-0.0863383	-0.978166
-0.544869	0.112123	1.82236
0.553865	0.406141	1.02123
-0.55529	0.104482	1.11303
0.141442	-0.538226	-0.600107
0.582118	0.465765	1.61436
0.127599	0.20793	0.897502
0.388566	0.869301	0.256324
0.314811	-0.28179	-1.81096
-0.30572	-0.628042	1.99672
0.160887	-0.467994	-0.499787
0.331206	-0.535182	-0.139736
-0.116128	0.474505	-0.409368
-0.707664	-0.460406	1.12183
-0.553413	-0.104488	-0.438454
-0.248842	0.639036	0.629679
0.794287	0.55898	-0.758454
-0.162452	0.407312	1.5279
-0.43558	0.131609	-0.350006
-0.106422	-0.0118845	-0.67531
-0.17587	-0.14364	1.22643
-0.683666	0.0073028	0.608211
-0.353278	-0.548263	0.0439977
0.0321984	-0.460921	-0.4462
-0.911251	-0.411446	-0.820842
0.466472	0.510709	1.26834
0.604329	0.0813648	0.993299
-0.866676	-0.107827	0.779663
0.0694682	0.842079	-1.05526
0.00385753	-0.0405366	1.53155
0.86907	0.202879	-1.41665
-0.318589	0.0392307	2.57258
-0.209709	0.720133	1.98866
0.388689	0.687453	1.19754
-0.354878	-0.653278	0.591611
0.349905	0.698623	1.18076
0.436871	0.430333	0.0100675
-0.721056	-0.668641	2.20049
-0.671936	-0.499898	1.07372
-0.730265	-0.628482	2.91197
0.888717	-0.217501	2.04449
-0.931358	0.106378	0.251193
0.0299715	-0.0746015	2.70313
0.828308	0.023947	3.73848
-0.276898	0.764589	-0.199347
0.205338	0.610996	1.05284
-0.0850449	-0.757238	-0.238141
-0.0833822	0.2651	-1.24064
-0.674512	0.609896	1.49267
0.0895137	0.986643	0.927628
0.116131	-0.617204	0.634644
-0.669019	-0.519618	0.702095
-0.431213	-0.450042	1.18236
-0.0982131	-0.514851	-0.282795
-0.936836	0.24305	-0.446834
-0.778897	0.100387	0.467187
0.0220865	-0.798702	0.187095
0.312097	-0.495908	0.154063
-0.789798	-0.399302	-0.91775
-0.102647	0.777165	0.406406
0.453169	0.248391	0.972525
-0.528836	-0.813962	1.95319
-0.456654	-0.320513	-1.92377
-0.272866	0.852537	1.11586
0.320338	-0.598632	-0.807187
0.38669	0.573637	-0.817123
-0.194564	-0.570613	0.719704
-0.689437	0.410661	-2.02749
-0.164998	-0.679737	-1.34064
-0.408694	-0.194832	-0.301217
-0.113398	-0.762406	-0.775447
0.497968	0.672867	0.0524332
-0.0845041	0.127073	-1.34542
0.176302	-0.774995	2.27462
0.869651	-0.152341	-0.172357
-0.892692	-0.15118	0.551506
0.565857	-0.104998	1.33319
-0.402663	-0.347422	1.09947
0.249377	-0.249064	0.548471
-0.733316	-0.207563	-0.942831
-0.175049	-0.625942	-0.198278
-0.274533	0.481307	-0.159779
0.785778	-0.384337	-0.32039
-0.454964	0.363089	-0.625381
-0.14335	-0.331263	-0.0025458
0.0272669	0.528759	-1.56067
-0.193335	0.0776729	-0.478292
-0.693841	0.658155	1.71776
-0.304152	0.291794	0.414847
0.504386	0.42317	-0.548398
-0.18439	0.389305	0.414622
-0.164782	-0.397112	-0.248459
0.346091	-0.480786	0.447253
-0.651941	-0.650304	-0.278093
0.012679	0.630519	0.807785
0.309917	-0.340594	-0.147393
-0.44233	-0.427034	2.06449
-0.349133	-0.52501	-0.668803
-0.878863	0.342866	-0.567478
0.154516	-0.341643	-2.00816
0.179451	-0.258775	-0.401655
-0.288615	0.0338841	1.68279
-0.705158	-0.0376963	1.77103
0.313318	0.117943	-2.67026
-0.145139	0.0331134	1.25218
0.0692411	-0.486513	-0.593162
-0.238752	0.434935	0.454641
-0.175786	0.263262	-0.626909
0.774965	0.314744	2.05933
-0.194422	-0.0607492	-1.51942
0.00984554	-0.096392	1.5519
0.609149	0.741063	-0.395429
0.204836	-0.930099	1.08381
-0.119788	-0.114488	-1.57679
-0.0358709	-0.815049	1.41222
-0.738691	-0.0806128	1.80007
-0.402127	0.340402	-0.643433
-0.390653	-0.613864	1.21193
-0.190393	0.839376	-1.10244
-0.464977	0.133822	1.36187
-0.173335	-0.829131	-0.374738
-0.127921	0.677523	-0.163959
-0.903605	0.0905741	0.214079
0.698105	-0.145943	1.40099
-0.193885	0.366742	-0.663332
0.780254	0.0549986	3.16713
0.0486262	-0.17515	0.137823
-0.351217	0.0560798	1.94558
0.206709	-0.714848	2.48535
0.406243	0.714304	0.394765
0.0278204	0.606116	1.10388
0.24825	-0.139334	2.26219
0.861651	-0.439716	0.387396
-0.401	-0.808235	0.26607
0.497752	-0.0775543	0.56385
-0.534107	0.778526	1.39507
-0.691323	-0.423643	0.351469
-0.70257	0.16308	0.165705
-0.304391	0.556165	-2.13873
-0.111252	0.301853	0.260638
0.0579395	0.432394	-0.710653
0.532191	-0.074037	1.151
-0.941067	-0.282405	-0.258414
0.734386	0.669929	0.270317
0.698967	-0.183684	0.982442
-0.553504	0.171804	0.802781
-0.763549	-0.589202	1.64873
0.326134	0.224347	-1.31518
-0.542586	-0.805994	1.55835
0.176766	0.342126	-0.910333
0.186804	-0.279003	-0.749213
0.234057	-0.194621	2.09741
0.580221	-0.0896571	1.03095
0.0306522	-0.296413	-1.38123
