# Supplementary material for: Evolving scattering networks for engineering disorder
Source: Nat Comput Sci. 2023 Feb 13;3(2):128–38. doi: 10.1038/s43588-022-00395-x (PMC10766560; doi:10.1038/s43588-022-00395-x)
Supplement: Supplementary file 7 — Plot data for Fig. 3. [file 43588_2022_395_MOESM7_ESM.zip › Data_Set_Fig_3/data_Fig3b_right.txt]

kx_data_Fig3b_right	ky_data_Fig3b_right	SS_k_data_Fig3b_right_1	SS_k_data_Fig3b_right_2	SS_k_data_Fig3b_right_3	SS_k_data_Fig3b_right_4	SS_k_data_Fig3b_right_5	SS_k_data_Fig3b_right_6	SS_k_data_Fig3b_right_7	SS_k_data_Fig3b_right_8	SS_k_data_Fig3b_right_9	SS_k_data_Fig3b_right_10	SS_k_data_Fig3b_right_11	SS_k_data_Fig3b_right_12	SS_k_data_Fig3b_right_13	SS_k_data_Fig3b_right_14	SS_k_data_Fig3b_right_15	SS_k_data_Fig3b_right_16	SS_k_data_Fig3b_right_17	SS_k_data_Fig3b_right_18	SS_k_data_Fig3b_right_19	SS_k_data_Fig3b_right_20	SS_k_data_Fig3b_right_21	SS_k_data_Fig3b_right_22	SS_k_data_Fig3b_right_23	SS_k_data_Fig3b_right_24	SS_k_data_Fig3b_right_25	SS_k_data_Fig3b_right_26	SS_k_data_Fig3b_right_27	SS_k_data_Fig3b_right_28	SS_k_data_Fig3b_right_29	SS_k_data_Fig3b_right_30	SS_k_data_Fig3b_right_31	SS_k_data_Fig3b_right_32	SS_k_data_Fig3b_right_33	SS_k_data_Fig3b_right_34	SS_k_data_Fig3b_right_35	SS_k_data_Fig3b_right_36	SS_k_data_Fig3b_right_37	SS_k_data_Fig3b_right_38	SS_k_data_Fig3b_right_39	SS_k_data_Fig3b_right_40	SS_k_data_Fig3b_right_41	SS_k_data_Fig3b_right_42	SS_k_data_Fig3b_right_43	SS_k_data_Fig3b_right_44	SS_k_data_Fig3b_right_45	SS_k_data_Fig3b_right_46	SS_k_data_Fig3b_right_47	SS_k_data_Fig3b_right_48
-1	-1	0.00173055092911911	0.00183945971353034	0.00226355915710883	0.0029569542580804	0.00355766368216769	0.00372214014898579	0.00342895573842568	0.00296704885426078	0.00264213648761989	0.00250109088862479	0.00234498874396339	0.00201975088824006	0.00170436825949864	0.00189999139523001	0.00307169918666933	0.00520033308369021	0.00761262785140304	0.00927521940897739	0.00939052032215282	0.00788428630487457	0.0054309744444406	0.00300216382007072	0.00128934081893341	0.000441508647394863	0.000277233608326155	0.000707190450617933	0.00191478634833846	0.00408068298544494	0.00690448479076305	0.00943606139655907	0.0105032267737119	0.0094814173342745	0.00678616995472117	0.00364421855318177	0.00129017002586011	0.000221334340750592	8.06173921157318e-05	0.000181800159073052	0.000151461241404288	0.000122995959908138	0.000389488931646846	0.000938413785593936	0.00136626525656804	0.0012597595299152	0.000652875041606173	9.0476381070808e-05	0.000210459251436495	0.00121439902598656
-0.991071428571429	-0.991071428571429	0.00234054094931205	0.00220001942489911	0.0025105506794996	0.00346858319001177	0.00471726085084798	0.00565355207551967	0.00589965086790469	0.00552632624379704	0.00487737624823029	0.00421184017966145	0.00352314228461642	0.00269945666524083	0.00184692966985769	0.00142157969027177	0.00197144017997438	0.0036505024791713	0.00591550746035347	0.00771973176517767	0.00812846769529197	0.00691622812700661	0.0046875222605011	0.00243189818485798	0.000880087434274882	0.000175746950619165	7.79754265633636e-05	0.000425661375695089	0.00136815363303533	0.00311481424517731	0.00545353556099828	0.00756102954201074	0.00839561945250751	0.00742005058923076	0.00505147367131857	0.00242349845998763	0.000622577581347538	1.08881444557729e-05	0.000161908399490158	0.000394190288153288	0.000387155226358969	0.000345139280143238	0.000631265406755023	0.00128104354371657	0.00188176028581949	0.00192666294094309	0.00129922714780589	0.000433049758235315	2.73468053156822e-06	0.00041930383220711
-0.982142857142857	-0.982142857142857	0.00251411636963468	0.00216615616432632	0.00229787297247908	0.0033753330546353	0.00517472960045764	0.00695607992638091	0.00799744270273277	0.00803906795583321	0.00731326616276227	0.00621681142474654	0.00497660060809594	0.00361694181237086	0.00221390916242918	0.00112433417753752	0.000885894269276295	0.00180203900775763	0.00356243173407574	0.00528186499195425	0.00600950820646756	0.00534499288849082	0.00367600987054317	0.00185283011896189	0.00058395651611708	5.51012054549043e-05	4.30324700268712e-05	0.000332050042163667	0.000978759890690689	0.00215526564981636	0.00374945563941859	0.00517371120010749	0.00565517042179074	0.00481255918039174	0.00301550051206062	0.00117926871427066	0.00013782973412319	0.000109433406084996	0.000679756157058803	0.00126547639556259	0.00161453241895104	0.00191024198792497	0.00244002007905822	0.0031861752493302	0.00373976299205294	0.00361738807357682	0.00269121702061544	0.00135446859213878	0.000287713433317107	2.29690954199127e-05
-0.973214285714286	-0.973214285714286	0.0022500675146583	0.00182159729328213	0.00177409469374666	0.00278961936568537	0.0048742437168807	0.00732466211224474	0.00919688429523721	0.00989121971982522	0.00941462362632581	0.00818413891506521	0.00662052830238382	0.00491585165102048	0.00314142398972376	0.00151024870660614	0.000455557595001295	0.000378071262586135	0.00126567605487956	0.00255890064075408	0.0034469747032025	0.00339502888129572	0.00248031238114931	0.00126947780341938	0.000363983399666542	1.24835209624066e-05	9.05903298914641e-05	0.000385362421614125	0.000848906140610946	0.00156010231644157	0.00246627270905964	0.00322400561653402	0.00336700453598445	0.00268913527826072	0.00148643528795189	0.000405015024791383	1.53666200544134e-07	0.000379427226019677	0.0012220924611616	0.00212010405311488	0.00290686138399547	0.00368406022738081	0.00456288146682019	0.00540146962070341	0.00580576952923927	0.00540400370939845	0.00415952375139306	0.00246473452099176	0.000948870792141164	0.000147161001529929
-0.964285714285714	-0.964285714285714	0.00179446829934286	0.00143093040801183	0.00126130106720896	0.00207795167838442	0.0041468044309814	0.00695294386064389	0.00950169183524566	0.0109333224326517	0.0109828159895567	0.00997489430631294	0.00844023522819761	0.00672604968684331	0.00491694556658469	0.00305712510366926	0.00138279459260945	0.00028959037705684	4.2855416902384e-05	0.000509060286095455	0.00118450182467849	0.00152710096789172	0.00131831914564099	0.000757952230050869	0.000240516708951089	3.79319580920188e-05	0.000161583823217665	0.000471370650586728	0.000859885833895228	0.00130360839095615	0.00175615756477844	0.00205085980653557	0.00197149091835487	0.00145366690101739	0.000712699725994955	0.000144110320465007	6.47164303094565e-05	0.000523838070680976	0.00134501750573768	0.00233032040761051	0.00340829109622475	0.00458381806710236	0.00576450690412755	0.006667097375484	0.00692490567580048	0.00631993064075916	0.00495086953564523	0.00321361991789493	0.00162512743163152	0.000613992224617309
-0.955357142857143	-0.955357142857143	0.00137390796947667	0.00117761678291551	0.000992077851640259	0.00160135649957227	0.00347691635548847	0.00635687419473142	0.0093429372139769	0.0114436663186118	0.0121497596835929	0.0116250509666196	0.0104244050618156	0.00902224528931564	0.00754566549288209	0.0058839676595377	0.00400611907941724	0.00215813346657607	0.000755230614204894	7.82681989924026e-05	5.73814706069109e-05	0.000332758658044641	0.000527263160339111	0.000490498458221345	0.000327901793956938	0.000237219718791576	0.000329516997941558	0.000580039381879594	0.000898763766141397	0.00120534635475447	0.00143391131926138	0.00150606447621862	0.00135179927109316	0.000983161398122371	0.000536033693840914	0.00021127237052186	0.000157428243299979	0.000410529002246293	0.000945586833495139	0.0017625551890129	0.00288280713479752	0.00423632405493221	0.00556305921422416	0.00646694631488445	0.00661838990446965	0.00594945294863857	0.00468714865086152	0.00321855402480745	0.00191559050732786	0.00103683804731043
-0.946428571428571	-0.946428571428571	0.00104506585880485	0.00105355623077658	0.00100012366274585	0.00155604705247835	0.00326946519830414	0.00608820381573523	0.00929044615450794	0.0118898129813914	0.0132177000571036	0.0132587941125664	0.012518347608157	0.011562587601135	0.0106078871870057	0.00946399296213851	0.00783335731090865	0.00568579229607564	0.00338996595170543	0.00150525474548755	0.000420191162476006	0.000130553766071028	0.000308692926354504	0.000569179502367025	0.000702073638803454	0.000718332780928275	0.000733518426870038	0.000829924406546231	0.001003601406974	0.00119397117885327	0.00133203247563927	0.00136708545983211	0.00127879061747767	0.00108623725117718	0.000841954786007884	0.000602854969510251	0.000407879297786989	0.000302120220500159	0.000390166355172013	0.000835704345785196	0.00174963247290715	0.00303124046161132	0.00431994171129808	0.00515166109358809	0.00522894219079458	0.0045917821079556	0.00355516754376088	0.00248759064670234	0.00162976625928869	0.00107393695297048
-0.9375	-0.9375	0.00075143248364962	0.000965682763040931	0.00122078997814091	0.00199222175725956	0.00373809830396542	0.00649914604315003	0.00975014964035574	0.0126345061721823	0.0144368827110597	0.0149711498841199	0.0146128193642914	0.0139567963498331	0.0133549180489328	0.0126790070407078	0.0114854714303464	0.00944753650751682	0.00671149078667079	0.0038948187612654	0.00172951092325216	0.000628368479608068	0.000492197928324831	0.000863343973190445	0.00126209672971665	0.00144171036578008	0.00141844354087675	0.00133304901155185	0.00129985670664299	0.00134824477472174	0.00145036702344029	0.00156960313934925	0.00168102339323428	0.00175904809515779	0.00175515564535496	0.00159706559237866	0.00123426861490907	0.000720439408433335	0.000267071180068327	0.000181908901664605	0.000679149142158635	0.00168140692057604	0.00279314497414506	0.0035138912886372	0.00355047987817587	0.00298257007553372	0.00215621450363912	0.00141913827727907	0.000932213816481731	0.000681665995594628
-0.928571428571428	-0.928571428571428	0.000465054460480439	0.000903179284979727	0.00164040243496128	0.00289184251473685	0.00487493131996133	0.00760256888753787	0.0107469147567537	0.0136912741415554	0.0157865634143862	0.0166841237040107	0.0165238352416218	0.0158141883162912	0.0150508074286139	0.0143402797466361	0.0133319452980108	0.0115411401107631	0.00882707751686307	0.00563959066619628	0.00281906737708051	0.00109240502673784	0.000648432636974047	0.00109524468275327	0.00178461438882041	0.00222056254177825	0.0022637220460802	0.00205925811707002	0.0018321161140521	0.00173568551381631	0.00182513636196456	0.002099004978734	0.00252226146897567	0.00300335508611392	0.00336811728608368	0.00339306388316579	0.00291935595584002	0.00199415524524978	0.000929328715982249	0.000187204781821553	0.000118812895885848	0.000720359888422507	0.00160529680470176	0.00224448788395132	0.00230651490994383	0.00183737849537499	0.00115633898891495	0.0005890192995816	0.000274921160283001	0.000173851489650006
-0.919642857142857	-0.919642857142857	0.000255215231609423	0.000986251290495205	0.00232122867176504	0.00417215214601974	0.00643532501041495	0.00903706163228365	0.0118649907613059	0.0146357555539488	0.0168628698189002	0.0180406472549848	0.0179568757759316	0.0168730990657715	0.015366297966202	0.0139072415505992	0.0125157703357238	0.0108109029312809	0.00844330052942885	0.00554437438880189	0.00278619183604122	0.000975330380484156	0.00050776877124821	0.00112318015958602	0.00212698353848708	0.00286159876606168	0.00305141636422601	0.00281915460056204	0.00246720960917397	0.00225925270220324	0.0023436494172424	0.0027796261105848	0.00354919042308437	0.00450897348246736	0.00535086069401643	0.00567204527147945	0.00517243940440931	0.00387274091098255	0.00218705119343765	0.000752639782827031	8.6561359302922e-05	0.000286589285685956	0.000991783833830634	0.00163889123087588	0.00182549637554138	0.00151389881010271	0.000955037228408316	0.000445776078928881	0.000138850895255709	2.3477053066862e-05
-0.910714285714286	-0.910714285714286	0.000248260578594491	0.0013709385255723	0.00329393602550242	0.00562367240183267	0.00796140737083927	0.0101779581644494	0.0124126897122432	0.0147726663380934	0.0170021387142117	0.0184642622630526	0.0185236097148319	0.0170405418013827	0.0145389413634387	0.011862284874193	0.00958803043816268	0.00770473553008457	0.00582813508727164	0.00373786849295499	0.00172226784533312	0.000408008990797761	0.000239240397821322	0.00108631819113664	0.00232028691982082	0.00325437658309424	0.00355756096299506	0.00333891577891611	0.00293636095025396	0.00266841351174387	0.00274039532495263	0.00327215496858572	0.00429530945870195	0.0056591991192251	0.0069537833815795	0.00760433445144198	0.00715821739364572	0.00559407535369177	0.00341695652242294	0.00143037287671448	0.000306925730250461	0.000235024708275279	0.00087353851389996	0.00162601305806249	0.0020208107100168	0.0019321135619218	0.00153199100646602	0.00107928000421742	0.000739106536044817	0.000538469622700404
-0.901785714285714	-0.901785714285714	0.00054791054331296	0.00211828886431886	0.0044451330452226	0.00689368870463223	0.00890747861601677	0.0104015696685563	0.0117831316087788	0.0135326790217212	0.0156500019277656	0.0174377340425407	0.0178744610453698	0.0163460719758605	0.0131582504874338	0.00938583419303787	0.00615999470859426	0.00397941135819874	0.0025996045008683	0.00152172138537142	0.000570782383974825	2.60925326413939e-05	0.000243828988298786	0.00120114463747473	0.00241924407774003	0.00330893685842745	0.0035799046799736	0.00335436819645989	0.00296598470252617	0.00271162397505088	0.00277929626295793	0.00331058188406174	0.00439888263286048	0.00594211202782153	0.00750264945205375	0.00839771755308556	0.00805585061425699	0.00641070516065266	0.00402205387570875	0.00180032973364301	0.000508219857789082	0.000374729053500512	0.00106154201484727	0.00195833875206164	0.00256602968199906	0.00271218239107782	0.00251257114988309	0.00218490444546456	0.0018830762728497	0.00164065859742719
-0.892857142857143	-0.892857142857143	0.00118003862436489	0.00313452553303154	0.00551240151872247	0.0075836519382447	0.0088514281539577	0.00938952517345035	0.00981973192542468	0.0108726013574791	0.0127673216456078	0.0148586887678224	0.0159059804462709	0.0148791632544846	0.0117367403900015	0.00754216879106166	0.00378327602290121	0.00142804071372173	0.000470328636670992	0.000262728013551565	0.00023101602610675	0.000289938421681744	0.000664745049918685	0.00143310534872965	0.00231493117068025	0.00289384853324133	0.00297988051212492	0.00272531573687047	0.0024293288496168	0.00230149281080053	0.00243327353941146	0.00292405937695793	0.00390904894545415	0.0053733802340159	0.00693861568780638	0.00791462291748711	0.00768341143403844	0.00614722302831266	0.00387041292939671	0.00177781682866364	0.00062450771015303	0.00061366463506061	0.00139502190175951	0.00237861901497926	0.00309993814328587	0.00340223001937118	0.00338559843582515	0.00323522632038864	0.00307212589939003	0.00289650524472956
-0.883928571428571	-0.883928571428571	0.00207919267548321	0.00421398566217738	0.00620111896001893	0.00742539728389181	0.00768722363016714	0.00729350892482885	0.0069399186088407	0.0073844544462117	0.00896481531128629	0.0112072309718118	0.0129013419521701	0.0127804103317308	0.0104172234673776	0.0066241686909874	0.0029577937370431	0.000682252468298669	3.34096796955858e-05	0.000341842146106441	0.000783522027869368	0.00101329177591217	0.00117589388752388	0.00146824416948306	0.00181517794353538	0.0019716643333687	0.00183940091820937	0.0015888087251327	0.0014714816247889	0.0015888257661349	0.00189771560615042	0.00240362737979874	0.00324194456280172	0.00448442309986584	0.00586508732826011	0.00677329594266423	0.00662062044031578	0.00530233605609691	0.00334797637337674	0.00161553723075061	0.000769889154356329	0.000939312771140811	0.00175896762151454	0.00269355107996342	0.00336372089437103	0.00367641905910427	0.00375043377552893	0.00375490643447067	0.00377620895185468	0.00376383366364811
-0.875	-0.875	0.00312821726064668	0.0051668645680207	0.0063691396146775	0.00645419111020943	0.00570641433311744	0.00467224031051138	0.00393007599737471	0.00400893893069591	0.00522779328899446	0.00736444689255931	0.00947653970311092	0.0102862074867852	0.00904110483352762	0.00616594757798285	0.00304855420937469	0.00105457965571433	0.000603362616801178	0.00108149283761382	0.0015638700185118	0.00158911782126483	0.0013124976510044	0.00107385902517724	0.000966666857334822	0.000843568544293354	0.000621871288290537	0.0004478106344898	0.000533389824598264	0.000913577422696697	0.00144708934094214	0.00204550808563089	0.00280958937731464	0.00385925148488436	0.0050316000880982	0.00582181929392482	0.00571017601655999	0.00460573529185794	0.00299154989165127	0.00162598067778789	0.00105369433929654	0.00131796053520338	0.00204964191814554	0.00278757412609803	0.0032551366851434	0.00343518508106747	0.00347568791784955	0.00354327609923913	0.00370702903168912	0.00388214565279374
-0.866071428571429	-0.866071428571429	0.00426031169783081	0.00598265230734715	0.0061944585118071	0.00510227245598777	0.00355073399671564	0.00227248508711256	0.00156798653148933	0.001551450019132	0.00240863774922777	0.00418414351727031	0.00633620453193031	0.00774944141428258	0.00746526693142741	0.0055270725867459	0.0030603877876245	0.00140823471858414	0.00109668042678142	0.00157891990737662	0.00191309547253514	0.00163007076823093	0.00097330319577761	0.000435928247309433	0.000216192253065422	0.000151217886237373	6.0624309116718e-05	6.48776840697374e-06	0.000183438098219739	0.000649216980382787	0.00126878014353732	0.00192390551842093	0.00267987372359563	0.00365520492423226	0.00472942723721589	0.00546165793187155	0.005385297882605	0.0044259516811792	0.00303243597016578	0.00188230542226126	0.00142407253060158	0.00163953175352398	0.00216929269733427	0.00262529104195707	0.00281972811522866	0.00279296090038691	0.00270912221271995	0.00273311034094051	0.00293625850034192	0.00323566740594206
-0.857142857142857	-0.857142857142857	0.00556400247686845	0.00692163774617867	0.00620550126997235	0.0041315254739193	0.00204397855480707	0.0007824490900612	0.000320459340186321	0.000333073551644343	0.000840774517158341	0.00211075824908246	0.00398520370964696	0.00556453372328087	0.00580023352631086	0.00447185108047071	0.00249367289666075	0.00115317743503175	0.00100969278824455	0.00153344801944008	0.00177462658601246	0.00130778443633585	0.000511620135148581	3.17557390644656e-05	0.000107811667758624	0.000454835517931609	0.000688675627010537	0.000729709526806082	0.000775341283790048	0.000997150433395713	0.00138705634711495	0.00189390652310599	0.00258410732527136	0.00354800641514079	0.00464180256798129	0.0054169099950163	0.0054083357288762	0.00454020582193277	0.00324387339907285	0.00215752628325814	0.00168032255746468	0.00176413975006722	0.0020648988760058	0.00225138347817685	0.00219923055103495	0.00198165731130864	0.00175820344613195	0.0016781976142885	0.00181775580260964	0.00212500097841816
-0.848214285714286	-0.848214285714286	0.00725519294031239	0.00839914984644694	0.00706172052518134	0.00433907855723923	0.00189710728216964	0.000616148255874701	0.000239806668769084	0.000163103028687161	0.000309860118067208	0.00108866348729335	0.0025785102553158	0.00402453441148921	0.00436193147550969	0.00326689389425378	0.00156884406386963	0.000516155370821821	0.000628894076584905	0.00131220051583724	0.00157754678725235	0.00106430735856888	0.000317022241595659	0.000133642319899875	0.000754541594326983	0.0017094995224324	0.00235202700092968	0.00242913380337731	0.00214794779388468	0.00183851362462644	0.00168789740801619	0.00178066198705013	0.00223085385397984	0.00311229727031477	0.00423551554668332	0.00510042430159001	0.00519803179568583	0.00442378847124912	0.00319444311476355	0.00213677160736809	0.00163334585548526	0.00162187922694992	0.00176551054178438	0.00176967354659043	0.00155748391878749	0.00122693055412772	0.000922200133714778	0.000755678085476284	0.000786778717215288	0.00099665182639686
-0.839285714285714	-0.839285714285714	0.00944908842447815	0.0106499402892208	0.00912197037378592	0.00610122049524996	0.00334173643368573	0.00173864964853071	0.00101512539271335	0.00056202623856777	0.000332582893211682	0.000775004909112636	0.0019894101686737	0.003225618094806	0.00343602240257166	0.00234073966502808	0.000806896666280213	5.50804538825853e-05	0.000490572390809036	0.00137705623914785	0.00166805413102515	0.00109498959571265	0.000394564855727437	0.000513934784174291	0.00167313750613456	0.00320564916766821	0.00421284448889283	0.00428565020086918	0.00364411884804787	0.00275940603490607	0.00198905250744138	0.00154219741302133	0.00159509357675785	0.00224032567956739	0.00328012438596946	0.00418272946264014	0.00439030574854289	0.00375013870972458	0.00264812884221642	0.00169630733190032	0.00126385616044408	0.00127054204008706	0.0013720246625907	0.00129617172901882	0.00101360425669944	0.000659517239643938	0.000368587892531791	0.000198661141203755	0.000157307445325571	0.000233215386639244
-0.830357142857143	-0.830357142857143	0.011888325436545	0.013399395676573	0.0120755081173111	0.00902847718583866	0.00589441303951378	0.00360476537431808	0.00210003347222057	0.00103637326003368	0.000497220470588752	0.000851964903733685	0.002009985360302	0.00309661221840219	0.0031083675580615	0.00192182216439643	0.000516644275934711	6.67323918835796e-05	0.0007954869403865	0.00178981665566212	0.00197044237381046	0.00120586694825363	0.000435222103006153	0.000722902692419197	0.00223913123625841	0.00414206909322959	0.00535453938595834	0.00539016857052189	0.0045084028495879	0.00327220708204902	0.00210982725752346	0.00125915058162772	0.000915315578535725	0.00121462841046506	0.00202202239762617	0.00284784907360745	0.00312564008121965	0.00265213692221908	0.00175510402174667	0.00100456949758486	0.000741144073157619	0.000859326202057221	0.00100045472730809	0.000910341880704087	0.000613178528021925	0.000298659630331611	0.000106849460072058	3.61235363963506e-05	1.39236525741211e-05	8.98253200149357e-07
-0.821428571428571	-0.821428571428571	0.0139265930403774	0.0158716635667185	0.0149810203350627	0.0120532219392328	0.008497472161542	0.00533729945716847	0.00290365439914205	0.00126573327242837	0.000643079813251123	0.00119753318214997	0.00249958420882645	0.00349550538132391	0.00327844153869588	0.00195987136896317	0.000652817193753901	0.000442802713873731	0.00133326651197851	0.00225761583216814	0.00217421988484029	0.00113595571908593	0.000255883150807708	0.000631248858339712	0.00231844427806686	0.00432178824836848	0.00549174415065364	0.00539119506070019	0.00438740704398824	0.00310524294563509	0.00193331320799718	0.00100629135994952	0.000448272536691275	0.00042671848264573	0.000925800436093567	0.00158069972103771	0.00187599093985536	0.00156953515777329	0.000905601130002494	0.000381585509979592	0.000298017453166852	0.000532219009190736	0.000722798450694434	0.000636124632263982	0.000346313366829904	9.86802500842485e-05	4.86835662147909e-05	0.000144989851418204	0.000230422897590002	0.000213639413831368
-0.8125	-0.8125	0.0148934414689513	0.0172283314145158	0.0167818176599491	0.0139922215556825	0.0100552121298701	0.00614606875349009	0.00303271153960627	0.00117223301775302	0.000820459413448047	0.00182009588036379	0.00335739250703095	0.00424406799120353	0.00375203964039841	0.00226959360830571	0.00101598531437468	0.000938579962098219	0.00182094544880976	0.00251622415649906	0.00211351016269572	0.000880362333693608	3.51134818325156e-05	0.0005838478108299	0.00237710271240881	0.00426792035790849	0.00512790214952243	0.00469579911779292	0.00353888130518073	0.00236249206428217	0.00146144474748369	0.000771817972968417	0.000254750373365593	5.88404518049581e-05	0.000293569552313748	0.000763427492464316	0.001049383233213	0.000886647252828101	0.000422588591087727	6.46776728653233e-05	7.80613815525719e-05	0.000350947480564535	0.000547448395411456	0.000458767034473746	0.000187761970781272	1.07645110166614e-05	9.45622341714447e-05	0.000357629263549276	0.000580495230055634	0.000619369579692245
-0.803571428571429	-0.803571428571429	0.0145777812989904	0.0171143405684777	0.0169309412108664	0.0142068330793584	0.0100281564572776	0.00574613475070778	0.00247337225711502	0.000885645251195673	0.00112330769912898	0.00266196608517067	0.00437621137691021	0.00507098366125381	0.00428266558143468	0.00266661914348294	0.00147351028142819	0.00145618596567382	0.00220266879326347	0.00257830310229302	0.0018896409513664	0.000629890485359088	4.85162020027761e-05	0.000953442572330052	0.00291526807469385	0.00462546071585499	0.00501721776087841	0.00406567183338891	0.00259704336087358	0.00144501943784198	0.000837890158420093	0.000507110134973324	0.000208606034714692	1.21626464764288e-05	0.000106181982944965	0.000451161585239879	0.000736795858050828	0.000690040332186606	0.00036402881662131	7.63741972435281e-05	7.28125068055814e-05	0.000287086811288553	0.000440670457764799	0.000351693647618573	0.000119271140502078	9.01791202120283e-06	0.00018243878085755	0.000548856830284964	0.000864512484797298	0.000953189847642638
-0.794642857142857	-0.794642857142857	0.0133770078955316	0.0158287878302977	0.0156166812270003	0.0128540311989186	0.00863929647406169	0.00445487624782541	0.00156083789738098	0.000621034160886766	0.00153890194838303	0.00347688934572561	0.00517335055112611	0.00559397879883771	0.00459177625811835	0.00301445613793704	0.00202263396369659	0.00210508801022262	0.00267615567757229	0.00268771412251902	0.00172059504178674	0.000496519799555678	0.000264810095945339	0.00161260587168874	0.00383301256336952	0.00545959773132367	0.00546095060149748	0.00399615903320754	0.00211472916050249	0.000802412712061297	0.000301940141224113	0.000227452555280683	0.000165176747962307	7.20989959678329e-05	0.000144976981437043	0.000443546281946562	0.000749316893865461	0.000793512429918879	0.000552323993849502	0.000264682239846773	0.000169510997169321	0.000267405682848283	0.000357743397258645	0.000285438215321592	0.00011736024167438	6.92342306054383e-05	0.000277742700005243	0.000658731064426127	0.000981212362395968	0.001064843682847
-0.785714285714286	-0.785714285714286	0.0119372547899662	0.0139712083252184	0.0134376603291675	0.0105774634161705	0.00656510006645409	0.00289221691999244	0.000728218713364813	0.000524960849905408	0.00191867979275432	0.00391291670672793	0.00533833820207688	0.00547352101124899	0.0044816511036321	0.00327244104882267	0.00276917948979874	0.00311999916249958	0.00356873433829055	0.00318446203476146	0.00183363983236482	0.000465426175280515	0.00036104441268554	0.00197658839643144	0.00443662732039709	0.00616430735563946	0.00609548093134485	0.00441649585031034	0.00225149894413923	0.000692479394179467	7.48989841774779e-05	3.36292550208446e-05	8.75786386920514e-05	9.37075913406786e-05	0.000198662582889128	0.0004930557700543	0.000820487805683636	0.000929011531185819	0.000743929088824406	0.000438982212544929	0.000244902506052318	0.000225902812841428	0.000261271227660961	0.000222859866213761	0.000133966561823767	0.000140656808335028	0.00034218836103754	0.000668248204347227	0.000924592296723462	0.000951639238835666
-0.776785714285714	-0.776785714285714	0.0106191824269863	0.0119343598771522	0.0109014600924654	0.00799772370293106	0.00444028470870969	0.00156074457604621	0.00023321758115312	0.000592871739408757	0.00207955189209204	0.00374239672492728	0.00471185119219005	0.00466546810175835	0.00400992344417592	0.00356832287869705	0.00389958346145313	0.00475766344674282	0.00520989544009725	0.00442746584893805	0.00252109241960201	0.000646357609465002	0.000181563207284201	0.00161613405603847	0.00409798923935974	0.00604426486328698	0.00630103930140165	0.00488970469363221	0.00279380250644003	0.00109384994054669	0.000246192621990775	3.27269248220989e-05	3.17070331407368e-05	5.37479911198511e-05	0.000171322071053733	0.000453687620906881	0.000778768661051879	0.00092271819204756	0.000786361630729526	0.000488786545892833	0.000238260952635664	0.000138982608674413	0.000136872582750513	0.000133068697596301	0.000115714413795783	0.000164912273643586	0.00034038269746192	0.00058489709768242	0.000748133759812136	0.000706752154288258
-0.767857142857143	-0.767857142857143	0.00931669491678998	0.00975779077019485	0.00824696115957785	0.00548384138572439	0.00261592016212393	0.000658935288243366	8.30344149705884e-05	0.000718585181844387	0.00194413490076061	0.0030344701894748	0.00353598715176011	0.00351545657922118	0.00351477984283202	0.00415207093651686	0.00556701504347103	0.00712956055204445	0.00774472349800293	0.00664578299626951	0.00409896669861752	0.0014001984427755	6.05014853308379e-05	0.000757392701095782	0.00286836981144933	0.00495062543244695	0.0057648501123176	0.0050319128099956	0.00340043931360536	0.00179212653823031	0.000747870830666633	0.000261095993596812	6.97314727160843e-05	6.63339100294347e-06	8.13043201058106e-05	0.000317795519980233	0.00060922623971312	0.00076574713138291	0.000683017314037798	0.00043261372175966	0.000183049511751253	4.85561228372244e-05	2.20359665098224e-05	3.74616401181194e-05	6.79242247137279e-05	0.000146508315751865	0.000298450578047398	0.000472129347333997	0.000553220315401812	0.000458257395302565
-0.758928571428571	-0.758928571428571	0.00778878619883626	0.00743856586041461	0.00567015698960993	0.00329441175822174	0.00126109102868347	0.000190597515784181	0.000163386621635755	0.000810906700653415	0.00159231227922838	0.00210368750209846	0.00229927752943021	0.00253315240403134	0.00336126733335975	0.00514226509057761	0.00764084443886424	0.0099395663546722	0.0108428347678155	0.00961349363640093	0.00656017933062257	0.00300019500397837	0.000533427570315863	9.00714364314517e-05	0.00141870391277173	0.00336236184180851	0.00467607650423412	0.00476216774696964	0.00383806581924333	0.00254818647319989	0.00143694061507446	0.000695605564399916	0.000262524020873999	4.7482561540539e-05	2.97198856995442e-05	0.000190906927013408	0.000429917287634231	0.000589446380397144	0.000569282114311254	0.000399434639561731	0.000198208531977643	6.65093348825514e-05	2.57074921388665e-05	4.42707626602223e-05	0.000100742945052538	0.000203811339256775	0.00035134974283092	0.000484752874631186	0.000504983457261956	0.000356807854290817
-0.75	-0.75	0.00611277904207021	0.00526958167456307	0.00354724298628887	0.00173363106518476	0.000507101482537272	0.000118411289124719	0.000372167614350397	0.000845421549145853	0.00117577697960518	0.0012743581423075	0.00139106843509298	0.00201128221832664	0.00359929368471667	0.00626671689388781	0.00953003153198637	0.0123518080560363	0.0135491814368483	0.0124171237688861	0.00920683916235772	0.00511149381282264	0.00169524637235193	8.35698965763942e-05	0.000421225285339168	0.00193006144933815	0.00348041298850545	0.0042517870005396	0.00405804030200503	0.00321894488719436	0.00219562130558994	0.0013053245669107	0.000665264067198885	0.000286166600133192	0.000153724625412449	0.000227433063877624	0.000411401907055387	0.00057488308263671	0.00062341736206523	0.000552029181201565	0.000428418533312306	0.000327892902324226	0.000285581097948055	0.00030202331172574	0.000375823708065203	0.000511776829770605	0.000688647746199002	0.000826650786963231	0.000811023454567429	0.000583608301073766
-0.741071428571429	-0.741071428571429	0.0047378664320727	0.00374685571023193	0.00227467544048888	0.00100716366349771	0.000367273341811472	0.000343206706520879	0.000611721852902491	0.00081244863779114	0.000787801302053812	0.000681407159374578	0.000882738307160004	0.00185524912923798	0.0039019548720059	0.0069423849699747	0.0104017546449626	0.0133100300935645	0.0146368133297315	0.0137555919979773	0.0108101538252899	0.00674791773375704	0.00293984063746083	0.000556194278632625	4.37110918225359e-05	0.00100540504006957	0.00252875289580349	0.00372236241652882	0.00411906053432292	0.00374807719201134	0.0029332023829792	0.00202922557757488	0.00127132144417849	0.000763286054901922	0.000523390635419558	0.000513926027869255	0.000650045569833895	0.000821787360572191	0.000939027546674035	0.000969063381034093	0.000935348925530119	0.000883507490701807	0.00085089908662128	0.000864367997855491	0.000952161020673363	0.00113531217244131	0.00138735674369154	0.00159885204440725	0.00160489454167896	0.0012954543320347
-0.732142857142857	-0.732142857142857	0.00406486935943351	0.00310644166089222	0.00186565202282041	0.000934051448517602	0.000564580859364519	0.00061009908224113	0.000730014085373504	0.000670008003992177	0.00043471799427789	0.000289452540466814	0.000629723837114153	0.00179614760224046	0.00390529462529579	0.00674735320216346	0.00978324808307113	0.0122564988508497	0.0134121973208645	0.012777287679609	0.0104034007628435	0.00693885405176805	0.00343598949763388	0.000933381396446365	9.74743887005069e-06	0.000560388691597866	0.00192668495739213	0.0032858666186635	0.00405083391210931	0.00405736803056857	0.0034913795258692	0.00267909742606465	0.00190408477319322	0.00133200155089536	0.00102002389829126	0.000950216639701897	0.00105530503505109	0.00124255697761916	0.00142487938901028	0.00154879856703889	0.00160195615053032	0.0016002198591079	0.001574207457569	0.00157024916725977	0.00165363155166661	0.00188411754991247	0.00225435453712817	0.002632216701812	0.00277936103487264	0.00248196725119873
-0.723214285714286	-0.723214285714286	0.00401027431789362	0.00302605851119112	0.00182831315992725	0.00097011295116079	0.000627839629618505	0.000608777705223764	0.000595198876302949	0.00040987721444884	0.000138536016852163	7.37485950734156e-05	0.000546181774237623	0.00174547860760451	0.00361623753590614	0.00586366474254327	0.00804287965444208	0.00967362276018289	0.010342663752281	0.00980155200648381	0.00807445249783887	0.00553692210191637	0.00287332705211161	0.000856019573255365	1.84466861406141e-05	0.000409079058435017	0.00159217462724608	0.00290063055706073	0.00377469067938749	0.00397981124271786	0.00360908695481158	0.00293164864443021	0.00222208840664261	0.00166518606532854	0.00134278252089088	0.00125853419793709	0.00136415046233087	0.00158116320699408	0.00182481309527092	0.00202724510413768	0.00214944225330516	0.00218066484491901	0.00213886922952631	0.00208215149869143	0.00211560413391398	0.00235797549964922	0.00285358749133949	0.00347634706271489	0.00392033614803975	0.00383939953197871
-0.714285714285714	-0.714285714285714	0.0040390478175123	0.00288866729730632	0.00159578830543819	0.000694537509217425	0.000326028344531791	0.000289480229600243	0.000287843729335681	0.000168959910010533	2.49371317675007e-05	0.000121235150740395	0.000715732702553086	0.00187856898662205	0.00342267746700981	0.00498713747335187	0.00620887313209842	0.00685664774395207	0.00684917507498965	0.00619671751648919	0.00497214180237	0.00335917800492754	0.00170545842331016	0.000464218026413182	2.31964735194268e-06	0.000394231440757876	0.00136427355333564	0.0024332400110237	0.00316838334019504	0.00336931444762465	0.00309280672952232	0.00254710504321272	0.00195854537924578	0.00149048551646296	0.00122601511968696	0.00118179982722269	0.00132444405622438	0.00158548865101561	0.00188163261106499	0.00213740675910599	0.0022990872996422	0.00233772240221167	0.00225593249746888	0.00211109192524769	0.00203692804578562	0.00221584054449726	0.00277230632727808	0.00363278917715264	0.00446900741051295	0.00482176825510442
-0.705357142857143	-0.705357142857143	0.00364673592224915	0.00238366057570825	0.00112834133909237	0.000312412012507188	1.45750520721413e-05	4.63804855839192e-05	0.000152406548363537	0.000194259146096948	0.000237031011350779	0.000501423813526287	0.00119756972987188	0.00233421545049795	0.00364412019937185	0.0047046973846361	0.00517950644811345	0.00499606981233026	0.00432777893344373	0.00342331493590581	0.00245433455762704	0.00150633242521345	0.000674950617418033	0.00012467683788001	2.2100433601453e-05	0.000400886316783954	0.00109360725253829	0.00180339362055408	0.00226083107886984	0.00234685435819366	0.00210863702971606	0.00168961017216465	0.00124540733600794	0.000896125423351705	0.000714956974613559	0.000728277710471195	0.000914520266903587	0.00121007496444799	0.00153114385884634	0.00180231545858268	0.0019715730591037	0.00200642298932814	0.00189348758270523	0.00166756794899876	0.00145703653651193	0.00148341364337051	0.0019587483470929	0.00291030649098928	0.0040633568331735	0.00491766099219712
-0.696428571428571	-0.696428571428571	0.00279920266638785	0.00181607452895898	0.00102063900416066	0.000565328899943245	0.000411707989885303	0.000439848564115602	0.000527204772764113	0.000606209447131834	0.00072349849725379	0.00104968813903528	0.0017681502557532	0.00288021201128672	0.00409297130868287	0.00493197354268353	0.00502885491093629	0.0043589623687093	0.00323454834112363	0.00207416089325824	0.00115527509548649	0.000538634568020246	0.000169496210313058	9.40649640384916e-06	6.84683173308107e-05	0.000341392359585222	0.00074637334009687	0.00114000833087445	0.0013894623838201	0.00143218232474554	0.00128246473766049	0.00100186589063527	0.000671469764338537	0.000379513321364624	0.000209081011660615	0.000212522057191079	0.00038464586627585	0.000661463767780242	0.000954233891471568	0.00119437753888411	0.00135030452421206	0.00140459023223258	0.00132814136792888	0.00110347004568265	0.000799416714086581	0.000621724206946205	0.000845659625626791	0.00162714945067611	0.00282328544375087	0.00399406560846474
-0.6875	-0.6875	0.00190571922701239	0.00177969310741563	0.00191372749877681	0.00200555343863017	0.00188637413112799	0.00161836929731216	0.00135480145810442	0.00118754880832474	0.00115888090667968	0.00136751918911635	0.00196590323429568	0.0029850174379554	0.00416338102273809	0.00500530978890302	0.00507859108875749	0.00431202193130894	0.00303703783676194	0.00174918254363638	0.000803833802101791	0.000280457477674865	6.53346403816388e-05	1.9335880131695e-05	7.63974024426652e-05	0.000231716199656423	0.000482914182114713	0.000794243435711378	0.00109846732399616	0.00131452386242471	0.00136800353002413	0.00121897995627581	0.000893464834132803	0.000493331216665043	0.000160819434772691	7.53374412390761e-06	5.43879527605122e-05	0.000229964927971567	0.000431784524674397	0.000600455731337273	0.000740439825981876	0.000867591952856936	0.00094022265704377	0.000862634846133898	0.000588890896516038	0.000241242145309535	0.000106320204780012	0.000459638638561198	0.00133535729587468	0.00244185615976316
-0.678571428571429	-0.678571428571429	0.00140264933705542	0.00252393263000041	0.00376320214160362	0.00431075597488729	0.00393994051932342	0.00302813802425406	0.00211619967155147	0.00149650995492689	0.00118120673052987	0.00114797435437748	0.00149516564527376	0.00230977571875305	0.00342244922168842	0.00436909941851424	0.0046574162817426	0.00411116376569048	0.00298391067907703	0.00175848695189478	0.000826776869086204	0.000308670226906671	0.000101576331916899	5.24535965535891e-05	9.01324980415601e-05	0.00024330685725112	0.000575199787006535	0.00110223983807366	0.0017440505727849	0.00232643773702661	0.0026424126174725	0.00255138189301003	0.00206428543542607	0.00135455872871632	0.000674497614189034	0.000222742595311885	4.93969923085005e-05	6.39362825829761e-05	0.000137310007558713	0.000215322042168102	0.000345989185995506	0.000592616560765478	0.000911568596097567	0.00112424929424722	0.00104165450409529	0.000651584477845748	0.000191664459837849	1.00378538531773e-05	0.000307329260419416	0.000977039550008709
-0.669642857142857	-0.669642857142857	0.00139509364756616	0.00366559600193308	0.00571950491924467	0.00637300440775598	0.00548034743879675	0.0038067628972707	0.00226953856692157	0.00129523341612079	0.000788075121217724	0.000549590802197566	0.000609104577695969	0.00113742290032633	0.00211515982285435	0.00316990321877912	0.00377837794137142	0.0036381940442702	0.00286316179584153	0.00185519443141033	0.00100574705714576	0.000486635250799698	0.000255006535935497	0.000200409227491084	0.000282377801908658	0.000563599802120177	0.00114050965539853	0.00203171128064352	0.00309714857796177	0.00404528003284207	0.00454356047969145	0.00438370569609356	0.00360388782481515	0.00248222803808653	0.00139470701026077	0.000622711929394304	0.000232234347466944	9.96464600731293e-05	5.80437097644064e-05	5.03262372068243e-05	0.000165303714372885	0.000521252393490164	0.00109329815258129	0.00164788000840752	0.00187178436970852	0.00160936026475336	0.0010045038631608	0.000409756131960866	0.00012948500371635	0.000215715080657324
-0.660714285714286	-0.660714285714286	0.00167052426284761	0.0045207700743075	0.00677644264318092	0.00715349736564344	0.00571588339756973	0.00356089314588387	0.00181772390371453	0.000886830766911607	0.000476560699219701	0.000195965607556103	2.54095380741224e-05	0.000250062843100292	0.00103748536992042	0.00215023248679755	0.00307041146274227	0.00337847699619975	0.00302348837385497	0.00228533052931137	0.00152782653169904	0.000979536072011504	0.000686606513795498	0.000608981046972441	0.000739483158001748	0.00114733899995016	0.00192121102310801	0.00305412341023999	0.00435263289479395	0.00545088935125087	0.00595294383811271	0.00563521601631031	0.00458166365026224	0.0031542740015321	0.00180790794589442	0.000863034178363119	0.000376828246815995	0.000186953143735294	8.85173696681174e-05	1.41394814027345e-05	8.02334414966175e-05	0.000457241442337969	0.00116427540230874	0.00196795484215694	0.00249486355949966	0.00248466577547697	0.00197522717187613	0.00126044954158174	0.000662584547326812	0.00032266062353881
-0.651785714285714	-0.651785714285714	0.00197030091750036	0.00468656493716677	0.00656620708051013	0.00650988767490689	0.00482805103215505	0.00276243792115504	0.00139843384899633	0.000943127810724172	0.000882278028706322	0.000690854732570445	0.000357839126281664	0.000298939425162982	0.000861949444993103	0.00195109144837239	0.00308418089415668	0.00375697223193402	0.00376306578893872	0.00324402851225855	0.00251433437295579	0.0018526435698422	0.001403686434083	0.00120604460592292	0.00127445100232949	0.00165307731499769	0.00239200873439455	0.00345810506789475	0.00465113440970675	0.00561454387860955	0.00597414217554306	0.00553588256021957	0.0044107409589122	0.00297251437293091	0.00166735219099933	0.000792881772830097	0.000380323390034925	0.000244078867731924	0.000158894699585926	4.33520267443612e-05	1.79374162524253e-05	0.000287120129296699	0.000930182665577477	0.00177388442078838	0.00246852232374681	0.00271853767969693	0.00247735266143362	0.00194556331892828	0.00139224739692845	0.000973605331844923
-0.642857142857143	-0.642857142857143	0.0021792594664508	0.00428630678781715	0.00554756463251372	0.00521415672941004	0.00375866175765667	0.00232042816242635	0.00171473081512269	0.00188298708469419	0.00216820438338458	0.00203725914509599	0.00155280393249169	0.00123719593121133	0.00155618236023931	0.00252245639879239	0.00371136865808389	0.0045857506894771	0.00482311485029281	0.0044317821406802	0.00365664561929657	0.00280368480949505	0.00210466335218636	0.00167303050023539	0.00153810086412848	0.00170442517363394	0.00217328869709861	0.0028994805434223	0.00372592220083543	0.00437994286233236	0.00457496549320278	0.00416629558410172	0.00324946348028364	0.00212371550257308	0.00113967721375281	0.000525904197945942	0.000294612687423899	0.00027539050495975	0.00025450044770073	0.000135172885654116	9.94672676841524e-06	8.2344059390483e-05	0.000486071146258442	0.00114583575559976	0.00180463757722936	0.00220175323507223	0.00224839357117287	0.00205410146711068	0.00180441875665095	0.00162535368455339
-0.633928571428571	-0.633928571428571	0.0022752189769884	0.0036984922235847	0.00446865158960955	0.00418344713971342	0.00331789715276079	0.00271112174959666	0.0028140567142522	0.00336822427628123	0.00373646938839586	0.00351493550332449	0.00286775497509485	0.00234858933915759	0.00243709135910732	0.00319800947398696	0.00428190547992589	0.00518265205090961	0.00552264839019228	0.0052010108218082	0.00437730290895288	0.00334947606977347	0.00240561473054425	0.00172086912110344	0.00134129334378091	0.00123928237499661	0.00137369950947231	0.0016956640657329	0.0021092488500355	0.00245363535175175	0.00255438453941822	0.00231710231339628	0.00178924462874989	0.0011414648233108	0.000582769704769802	0.000261177377146297	0.000197687753353463	0.000283238670954582	0.000348649578108987	0.00028092076943805	0.000111998666177729	1.24280597859849e-06	0.000108264421226561	0.000456604309307683	0.000910803477862202	0.00128858204072427	0.00150142525193115	0.00159759505693148	0.00169075740464074	0.00186943787934453
-0.625	-0.625	0.00219461888367251	0.00313250318534149	0.00369471260375123	0.00370203551614521	0.00348659862658017	0.00351755964742057	0.00394091481556207	0.00445506572187405	0.00460346632584073	0.0041881534156337	0.00344013622630737	0.00283903453951764	0.00277278266681393	0.00330633023625102	0.00418094245684054	0.0049819237056557	0.00534330851260254	0.00509428905107261	0.00430621362785949	0.00323333201624999	0.00217805013757671	0.00135514812750042	0.00083375350790842	0.000575054221064931	0.000507914214537207	0.000570693867322781	0.000704279647646718	0.000837281381223799	0.000898631017310397	0.000847088970919885	0.000686768954826451	0.000461170605752169	0.000240608292710578	0.000105643239717808	0.000111599462621317	0.000240590449084039	0.000388608075259123	0.000427887138971407	0.000310874856658532	0.000120021268188393	4.41007597010801e-06	5.66015321728874e-05	0.000248050640971202	0.000480575360486115	0.0006910829612849	0.000902911609825516	0.00119139864549702	0.00162459657870894
-0.616071428571429	-0.616071428571429	0.00183747123778973	0.00250887931292512	0.00304683886824202	0.00335381984455851	0.00356141223281794	0.00383321381375019	0.00415836014373069	0.00433789546187319	0.00416640265924762	0.00363016273356303	0.00294844132823616	0.00244148575811445	0.00234582640387028	0.00270126270090967	0.00334671918303267	0.00399408529204789	0.00434152390598061	0.00419530581432122	0.00355464441683217	0.00260728222708896	0.00162781211560536	0.000842194454918435	0.000346340591120694	0.000113970899337735	5.63487970239747e-05	7.77925946203051e-05	0.000107042377916241	0.000114158478149303	0.00011249130686473	0.000131880098796009	0.00017409229046393	0.000197586127257993	0.000161881791811727	9.09116500547502e-05	7.45085713833962e-05	0.000184658839546761	0.000386101122659791	0.000544997188511283	0.000541547435754542	0.000376927036470091	0.000166730100080307	3.38534783914768e-05	1.59692308922315e-05	7.38353232045041e-05	0.000170577239956534	0.000327472725006217	0.000610628546962789	0.00108603666923656
-0.607142857142857	-0.607142857142857	0.00121469489671461	0.00170557087054816	0.00220733820642782	0.00262534441448994	0.00293341138551394	0.00312667185601245	0.00317465405632057	0.00303207963317335	0.00269444799552353	0.00223707062701227	0.00179783151609937	0.00152078526637213	0.00150263214315456	0.00176127229703621	0.00222046352081272	0.00271335351521331	0.00302633717044655	0.00298750469970794	0.00255596505339655	0.00184774588521788	0.00107600519531935	0.000448689389793357	8.80611623118135e-05	1.87745258721583e-06	9.75616396538288e-05	0.00022799270060864	0.000265610242036968	0.000179049722770396	5.30301994329963e-05	1.36146920610924e-05	0.000108520707931192	0.000256670681728428	0.000328867988344318	0.000285455838177858	0.000224732073808038	0.000282449130200147	0.000483735250633393	0.000704629068383386	0.000784115197042434	0.000668130030858595	0.000441497762955325	0.000232414373685506	0.000104175418321016	4.03625235771679e-05	1.28435205989212e-05	4.19871466837702e-05	0.000193129291734138	0.000534486449966831
-0.598214285714286	-0.598214285714286	0.000535057605348966	0.000828606498187544	0.00118129169103201	0.00150004583024065	0.00169781609582342	0.00172873290862576	0.00160221207202837	0.00137172252396565	0.00110855244098162	0.000876482898269487	0.000720329852821979	0.000670519425021399	0.000750898392139412	0.000971402395987767	0.00130305084281616	0.0016588845983425	0.00191044419755503	0.00194160511707147	0.00170659462636059	0.00125517135089297	0.000716579978159476	0.000257605071907011	2.57766099727237e-05	8.16197173190107e-05	0.000346288044626867	0.000620111449158876	0.000700394993450617	0.000533529712624926	0.000268504342109428	0.000138690257690058	0.000259610595790785	0.000530331726939071	0.00073890705703163	0.000769184429238647	0.000700401781665887	0.000703346197738298	0.000850315469600931	0.00103946283555688	0.00110181678229891	0.0009652431945217	0.000705973861072018	0.000455976695915086	0.000284270712924502	0.000171944115433806	7.90695750336332e-05	1.115120917934e-05	2.15186045817179e-05	0.000169930793968074
-0.589285714285714	-0.589285714285714	8.83340640326153e-05	0.000185514869906441	0.000330168655947387	0.00046725160255989	0.000534594456113366	0.000510989854474903	0.000426827762641631	0.000331615441138627	0.000256930253965401	0.000210234045302826	0.000196259727373004	0.00023441212887838	0.000349680799737754	0.000546045973195	0.00079057655077779	0.00102472321011873	0.00119054854520268	0.00124602462199698	0.00116235680371352	0.000926569778147249	0.000571708816904562	0.000212414324630991	2.38712217323604e-05	0.000133585941489001	0.000493799798823216	0.000866413510794706	0.000982177034387373	0.00076622800250699	0.000422635586101477	0.000274101623446024	0.000485524843207013	0.000927575315215285	0.00130985745394657	0.00144870697172813	0.00140574639806322	0.00137592392125844	0.00146286168703329	0.00157895916755932	0.00155488623239243	0.00132022998751463	0.000964671380946661	0.000639676155782261	0.000426525421076571	0.000302290470359033	0.000207062605939516	0.000117321306786291	5.64639331642962e-05	5.97615940643807e-05
-0.580357142857143	-0.580357142857143	1.98324146203239e-05	3.93511430463223e-06	1.74396230594276e-06	2.04620582549764e-05	5.73068143518147e-05	0.000118517660751837	0.000206415233744894	0.000292519533395281	0.000325033242379432	0.000278502910969773	0.000194157251032667	0.000158305078793749	0.000230449045013974	0.000391146857768576	0.000564161629252797	0.000690286589369353	0.000772968901862025	0.000844024709352701	0.000888471234356422	0.000825047746037076	0.000590092691580032	0.000252450194610273	2.21346133603262e-05	9.7657777305266e-05	0.000468732564631649	0.00087589087176962	0.00100802998201445	0.000783258732329661	0.000445832898052972	0.000364632244438533	0.000707401249749814	0.00129767464104229	0.0017882961805907	0.00197457927226759	0.00194100131741801	0.00191815951064169	0.00202195479768886	0.00214522154766382	0.00208876372151194	0.00177012657097346	0.0012962419310925	0.000855109191027478	0.000563310627492889	0.000414470503102542	0.000339337774428958	0.000283251396062016	0.000228881887382524	0.000176274132246202
-0.571428571428571	-0.571428571428571	0.000220778223259017	0.000212009618269627	0.000185727456157223	0.000201206721127161	0.000300343656800931	0.000490309086505476	0.00071740036019405	0.000869686942408927	0.000843337469889878	0.000634392058368759	0.000364371526021376	0.000195175784866002	0.000200345639637047	0.000315194626022617	0.00041729894215853	0.000456333651127729	0.000496400236420865	0.000621237532570801	0.000801501741514785	0.000878662049455987	0.000710642907766841	0.000347334599591445	4.31833192766105e-05	5.49331670134092e-05	0.000395468525896379	0.000791499219666249	0.000917889784612004	0.000705519640343683	0.000422731996560003	0.000434460378839782	0.000861145232268592	0.00146796713905851	0.00189117371689339	0.00197412348282973	0.0018835980358272	0.00190809932129341	0.00215755285177018	0.00246173437645874	0.00254294490620868	0.00226847196393339	0.00174363028847143	0.00119608011156178	0.000798645185521744	0.000589809841731127	0.000514572066304751	0.000499185289503889	0.000487962241333823	0.000445345443059658
-0.5625	-0.5625	0.000438770266001616	0.000504324861981159	0.00053592333755627	0.000611914111798551	0.00078419465458256	0.00104021994517589	0.0012820452750987	0.00136255649589288	0.00118734212930421	0.000808513218635537	0.000410553363264473	0.000176621699439935	0.000148445833321735	0.000215274193420454	0.000246673134937265	0.000235665651284236	0.000299921344392188	0.000530661242623686	0.000844518685704482	0.00100933084976032	0.000848810350944511	0.000438131752525089	8.22927236584421e-05	6.45134681717483e-05	0.000386479836709939	0.000757054157653802	0.000861636116583408	0.000664782496122148	0.000447694045672447	0.000532062361335118	0.000956209977469296	0.00142748721953651	0.00160482832181424	0.00143450256114428	0.00120795080630948	0.00128779633996907	0.00177075672252755	0.00240125941156065	0.00279173178180567	0.0027236353360219	0.00226920347859009	0.00167884646367885	0.00118471270411803	0.000888765477619469	0.000773449992286588	0.000764755579309862	0.000781213865286086	0.000760536376356597
-0.553571428571429	-0.553571428571429	0.000491315269410852	0.000606191581559653	0.00068929968175147	0.000807207851530629	0.000995916388613357	0.00122274348062543	0.00138086828811676	0.00134471703357793	0.00106994250362432	0.000654733675311376	0.000286196621618248	9.97068807715946e-05	7.8879952105386e-05	9.95508807612144e-05	7.9612003351895e-05	7.97941825217558e-05	0.000239243142584561	0.000598151238286542	0.000990634777195173	0.00114210466988418	0.000908554585028746	0.000437607617862878	7.84331842668935e-05	9.52399405409547e-05	0.000438170121892307	0.000793354743217863	0.000879024043465454	0.000711320956263827	0.000577889306789795	0.000735669342698365	0.0011281218565129	0.0014123425885184	0.00128734205884977	0.000812036110082749	0.000400552495100381	0.000488117896405127	0.00116942644141414	0.00212405984356115	0.00286736526356967	0.00308613249419435	0.00279161063949684	0.00222631439505215	0.00166409489730966	0.00127014351162533	0.00107560369799735	0.00102138699108599	0.00101557702558384	0.000982936515633653
-0.544642857142857	-0.544642857142857	0.000383114374843846	0.000470202596971869	0.000543330557630098	0.000643867348300255	0.000785420167842197	0.000928474307976199	0.00098867584933793	0.000890748439334987	0.00063920697315111	0.000337310686567441	0.000116784486470648	3.23728107827594e-05	2.76916826363627e-05	1.71728379848743e-05	4.01783746895257e-06	0.000100842562923638	0.000409417344421673	0.000868193291932522	0.00123325706533986	0.00124724809209779	0.000866342330817963	0.000335832153734301	2.09043246802498e-05	0.00011920604043162	0.000504811056310238	0.000851737098663084	0.000934451682573312	0.000829712197638618	0.000823168800077582	0.00110019279212116	0.00151823529302152	0.00169778340839841	0.00137093779916394	0.000671085292329326	8.62122493842188e-05	0.000101115854126663	0.000831571058115878	0.00194807964881668	0.00292227383529952	0.00336902970819941	0.00322749400906313	0.00270401648374381	0.00208770320075387	0.00159146630713303	0.00129075663624956	0.00114596838848835	0.00106621654082023	0.000977344765418312
-0.535714285714286	-0.535714285714286	0.000246929139491144	0.000247243818712074	0.00025930846882665	0.000301105745574525	0.000369814737643577	0.000432463710728631	0.000439135721077211	0.000359936035631674	0.000219297053025804	8.62767708605137e-05	1.70385192668474e-05	5.74676018457221e-06	5.7913761722812e-06	9.61639981565665e-06	9.69359612968737e-05	0.000375386369278012	0.000847684988100595	0.00133562720563456	0.00156337435459857	0.00136078000419239	0.000821858791063723	0.00026925078585287	3.14422841759112e-05	0.000204282884631224	0.00059497944612995	0.000901599734493984	0.000979166650363589	0.000958986795222731	0.00110680792791899	0.00153837185589942	0.00205383239898385	0.00226338996377673	0.00191846713766927	0.00116540957887839	0.000490302375592698	0.000385426339928046	0.00100327002139209	0.00206357901532262	0.00305862316574261	0.00357277329537473	0.00348494206808518	0.00295676003600921	0.00227456257195459	0.00167845585504848	0.00127104744224466	0.00102491461291423	0.000855188275898649	0.000699688434637552
-0.526785714285714	-0.526785714285714	0.000198336853852114	0.000108680741408983	5.82808880251227e-05	4.65591971274364e-05	5.92136210022653e-05	7.42499421507641e-05	7.17172092986922e-05	4.70722857852457e-05	1.65846797874287e-05	1.30161814936058e-06	2.20817654101269e-06	2.64836248585931e-06	1.09417514176839e-05	9.89915242154187e-05	0.000372117094922602	0.000865652549664125	0.00145457812940907	0.00188109580493345	0.00191250361284339	0.00151692428949858	0.000909802599432003	0.00042058111280481	0.00027466258509164	0.000455474362423651	0.000749272918877337	0.000934188581176013	0.000964321665784986	0.00100151979657479	0.00126305700847275	0.00180217767134645	0.00240637275205208	0.00271901114520297	0.0025103077694847	0.00188650273767486	0.00125746256019763	0.00107041024924844	0.00150624042334255	0.00236285383430658	0.00319794095710754	0.00360868086561072	0.00344708224025412	0.00284808555013457	0.00209343597282753	0.00143058031999353	0.000963782781626821	0.000662638148911119	0.000449173631392836	0.000279830979506318
-0.517857142857143	-0.517857142857143	0.000246189993566349	0.000107510327244072	4.00865074180989e-05	2.14991287336135e-05	1.97058289348713e-05	1.72679509562588e-05	1.47694935685438e-05	1.98186465321939e-05	3.30490585867118e-05	4.07889614885648e-05	2.6316332907379e-05	3.40108568272313e-06	4.64911170313034e-05	0.000270546948335194	0.000743949624704398	0.0013914597443782	0.00198514954057972	0.00226535855006353	0.00211576156035468	0.00165143223561443	0.00114144279193704	0.000825914706104875	0.000771866601219525	0.00086928712692489	0.000949785978259808	0.000925376213737444	0.000851166392799669	0.000881427636695448	0.0011533728966074	0.00166919318877603	0.00225372309049722	0.00263467578839773	0.0026173861189167	0.00224172557272347	0.00179180842415338	0.00162268828015148	0.00191432971941987	0.00253560782495086	0.00312511689669037	0.00332860809012092	0.00301607019143374	0.00232929967570061	0.00155026896672306	0.000911061159177698	0.000488112043828108	0.000233841941707031	8.10246538523927e-05	8.47545688197471e-06
-0.508928571428571	-0.508928571428571	0.000315055265024273	0.00018125523196779	0.000167160197277742	0.000212405689218056	0.000246611337876248	0.000241981433250953	0.00021415159265093	0.00018715274379284	0.000161759197855708	0.000116895697910831	4.68072167302049e-05	5.0203980718222e-06	0.000106424467586573	0.000457782129093002	0.00105053776187206	0.00170898381811739	0.0021681491430856	0.00224812966016794	0.0019873636414569	0.00161196601590046	0.00135825063747016	0.00130084459510588	0.00133136361553193	0.00128825323582606	0.00110496612025543	0.000850706641691662	0.000659264610112851	0.000636737327670772	0.000819675713916695	0.00117512844824178	0.00160426239654449	0.00195561424075407	0.00208781425332707	0.00197408443668452	0.0017599188413925	0.00168584917407155	0.00190227236617229	0.00232502190459093	0.00267055207301537	0.00265821027839268	0.00221493917403844	0.00151426688731248	0.000830927802732752	0.000351004548634368	9.77683677697514e-05	6.19010987202362e-06	3.54356494683767e-05	0.000189455590414333
-0.5	-0.5	0.000327144044115581	0.000248743105335192	0.000366444689602314	0.000553961304481391	0.000671620161043724	0.000663261249129135	0.000561968961978121	0.000428998299888292	0.000296129185414793	0.000162694794052999	4.27136823762788e-05	8.4600520047815e-06	0.000170867514513477	0.000588122114888501	0.00117157810749433	0.00169097092260071	0.00191400411771371	0.00178617901462859	0.00148904194259095	0.00130096540050227	0.00136616169208164	0.0015780408143758	0.00168586936668883	0.00152277531134118	0.00114076854091493	0.000740781735557184	0.000492006966443209	0.000426218267578241	0.000483917786838491	0.00061757130899704	0.00081864371521763	0.00105774641979969	0.00124824635415779	0.00131134664387666	0.0012772813243529	0.00128599611571402	0.00145154068618778	0.00171863842474063	0.00187315257386457	0.00171839129863448	0.00125324608140185	0.000679155543052828	0.000234707905373308	2.72208867559882e-05	1.97459376675853e-05	0.000155274612898591	0.00045072200733054	0.000935680138653258
-0.491071428571429	-0.491071428571429	0.000261347114952125	0.000290527210060237	0.000617063507182903	0.00101378295369245	0.0012408352727935	0.00120212677787657	0.000961317720656574	0.000648636177005489	0.000362323784381629	0.000142580830249197	1.45702993599202e-05	3.26779746869494e-05	0.00026037950470695	0.000688097985348461	0.00117027348009749	0.00147373679830895	0.00143896681425592	0.00113078602170714	0.000824676656060795	0.000801733909630072	0.00111147871136325	0.00151930081082552	0.0017005305480709	0.00151045282748673	0.00108361459487981	0.000683468588210681	0.000466851808542317	0.00039473779779114	0.000347752302842244	0.00028789379926155	0.000282758223534996	0.000388145364587301	0.000551719632344434	0.00066259489815057	0.000683914289006973	0.000698139644159025	0.000798478144725997	0.000950765527919502	0.000997467564542175	0.000816320410397828	0.000462959293311742	0.000136094113984275	1.43760375307411e-06	7.15371740131923e-05	0.000273039552803981	0.000608094094732457	0.0011900824403293	0.00206644613353845
-0.482142857142857	-0.482142857142857	0.000155390773141754	0.000354583806102894	0.000952339738425543	0.00158737704418835	0.00190354704425396	0.00177196207603025	0.00131395055457219	0.000764800347480459	0.000318568321420487	6.3494959013281e-05	1.41680883375479e-05	0.000166439052204236	0.000501908130042643	0.000939572011528341	0.00130657296725497	0.00140282606115539	0.00114655971513567	0.000682111639309371	0.0003230519599679	0.000333777395546651	0.000716739534201656	0.00120008884525759	0.00145443266255848	0.00135198208600807	0.00103531476711071	0.000746581779518464	0.00060039201864601	0.000523974026587676	0.000397336614214913	0.00021473717517218	8.60713999929728e-05	9.45054780586489e-05	0.000191599742108098	0.00025563266332969	0.000236633548005836	0.000207359244965194	0.00025724619068912	0.00036225739299118	0.000397811631537042	0.000288487411196252	0.000114900384228238	4.10483825706027e-05	0.000143893714529661	0.000359315443858907	0.000628455096665674	0.0010686991077211	0.00191471542632593	0.00320960400265032
-0.473214285714286	-0.473214285714286	7.38074544970844e-05	0.000509506076312201	0.00140588485568416	0.00224774315940984	0.00257425758792397	0.0022576785480583	0.00151717027824402	0.000724161716870186	0.000179555527702732	5.82709212670074e-06	0.000172575589597049	0.000577144796984218	0.00109463829055985	0.00157682106498984	0.00184954046416315	0.00176727469624162	0.00131737607827248	0.000685204318160657	0.000186189278459976	7.4030229596167e-05	0.000362939404747159	0.000820446150718491	0.00115037800123001	0.00121076698620633	0.0010765055854444	0.000908926961600232	0.000782893431336459	0.000648616732489897	0.000444274435420332	0.000208002584588319	5.1664999877991e-05	3.22962884526217e-05	8.28106805776323e-05	9.12453070074162e-05	3.45719460386096e-05	2.35881455730769e-06	7.80030291168055e-05	0.00022323848464921	0.000314164357309576	0.000291596502113921	0.000238845054489789	0.000281166428176731	0.000430608474274065	0.000594668579421211	0.00077961448937765	0.00124309305092923	0.00232910196416266	0.00404304311449509
-0.464285714285714	-0.464285714285714	7.60577393296216e-05	0.000795601268438228	0.00196622370117396	0.00292225023872038	0.00314016402352252	0.00254940736778777	0.00151002655107772	0.000542972189823873	3.78272495895131e-05	0.000111645800213727	0.000644182091621343	0.00140096460654431	0.00214038828420895	0.00266094018121355	0.00281393475258203	0.00252953321224795	0.0018662828139374	0.00103614488498628	0.000343191289767859	3.62971282898668e-05	0.000166793045886726	0.000565974741927638	0.000970111241960258	0.0011930159315964	0.00120616860439205	0.00108130115586831	0.000883871364437235	0.000635600481876476	0.000362868679667749	0.000138739722871638	4.13573694606284e-05	7.05528615238309e-05	0.00013540265984259	0.000149204977612775	0.000130124396441315	0.000181070456794837	0.00035882526375971	0.00058426284839112	0.000711130679676667	0.000683116276028926	0.000590395269071289	0.000549570523575023	0.000559996537050673	0.000550244212119219	0.000605142243097965	0.0010881683520689	0.00239770435838668	0.00447451223517146
-0.455357142857143	-0.455357142857143	0.000193152430187993	0.00119739253031801	0.00256720938985078	0.00351410600234631	0.00351096008790717	0.00260272549510996	0.00131823359891962	0.000313054028015604	1.69584307946107e-05	0.000483449747780572	0.00145984761939362	0.00256694430401666	0.00346186263510785	0.00392148821493482	0.00385644767719229	0.00329911341005712	0.00239463654244697	0.00138517082112932	0.000555194215377851	0.000129364895849713	0.000168755579241972	0.000540325248089802	0.000994611525479942	0.00130303858518142	0.0013586584438322	0.00118311771818586	0.000867929871814335	0.000519432021014394	0.000237816595694175	0.00010190339036335	0.000133237618493439	0.00027017562809225	0.000406318061852499	0.000484375758675278	0.000553154923711991	0.000709105079110231	0.000967354015190029	0.00120528064551397	0.00126059036831395	0.00109079706158465	0.000813510083484762	0.000574020892175543	0.000402997659995246	0.000267506977545838	0.000290648919448405	0.000853289576425649	0.00233138133727569	0.00460410559025613
-0.446428571428571	-0.446428571428571	0.00040265271779144	0.00163157777117705	0.00309852960666552	0.00393317466865906	0.00365566255525419	0.00245980277287713	0.00103899181223716	0.000139798706935704	0.00016805907983615	0.00105982282141183	0.00241177434901843	0.00372297462833341	0.00459756371707895	0.00484016892964203	0.00445528703295025	0.0035960696543179	0.00250216862344494	0.00144271226060196	0.000659739200941729	0.000305882143928319	0.000390529221385054	0.00076959914839375	0.00120428629933989	0.00146961930468435	0.00145218686491923	0.00118138415796189	0.000788302681820715	0.000432366485974431	0.000237977090736756	0.00025553396776326	0.000446918078761678	0.000705861973663457	0.000921880019581472	0.00105704149918195	0.00116708141052059	0.00132863800124007	0.00152969321338436	0.00164090029759742	0.00152026485068591	0.00115790669709778	0.000703517845335822	0.000335357670308595	0.000118456965168134	3.61430699232754e-05	0.000180540004272377	0.000852555608996501	0.00234593118128279	0.00452129616918526
-0.4375	-0.4375	0.000609905693029355	0.00195062849358907	0.00342070459310956	0.00410594972398042	0.00359256506408216	0.0022112056397469	0.000777044812416483	6.71924075007981e-05	0.00040946907284965	0.0016008930103324	0.00311235494488314	0.00438354633387063	0.00503712667953755	0.00495583733429207	0.0042539086642403	0.00319435113225663	0.00208909520477179	0.0012069642264456	0.000709259160161087	0.000623373729211605	0.00085286862007616	0.00121742187114665	0.00151598949128635	0.00159959722965438	0.00142680024631066	0.00107315870557002	0.000688217589510929	0.000424539324842707	0.000375686808999306	0.000546500667389083	0.000859444780686428	0.0011924977249055	0.00143871425143235	0.00156070341846255	0.00159891075308322	0.00161508447720085	0.0016126975101905	0.00151563192135755	0.00124323192277547	0.000816950621057954	0.000381425763469626	0.000101013092787103	3.71309177138197e-05	0.000155461169777713	0.000472915238971653	0.00116247067427203	0.00242287440505074	0.00416018085976444
-0.428571428571429	-0.428571428571429	0.000674615082399735	0.00198632987155346	0.00339699921329578	0.00397478812177408	0.00335192958070409	0.00193690176060894	0.000592342905983347	6.54699694145955e-05	0.000583760113788484	0.00183207581709425	0.00322417337543668	0.00422542545045074	0.00454494579339112	0.00416935812042542	0.00330275184087598	0.00226989576362463	0.00140242494361195	0.000925706097030683	0.000886815503512489	0.00116121592778357	0.00153280229281128	0.00179767312518247	0.00183743497610402	0.00164011237185102	0.00128003600458363	0.000878269477998333	0.000559017193902359	0.000411990501406879	0.000469183617278611	0.000700340577746807	0.00102492990117722	0.00133670976177719	0.00153860455171209	0.00157999601041504	0.00147582419116303	0.00128730917064617	0.00107253613879943	0.000849767728299237	0.000612297574811445	0.000380166756487221	0.000224837307288136	0.000224598366338283	0.000392808933810873	0.000672241472801189	0.00102630025846322	0.00152953763512039	0.00231713042472544	0.0033835063246662
-0.419642857142857	-0.419642857142857	0.00050919735419778	0.00164837411213343	0.0029596983290165	0.00351596228301216	0.00295398464256303	0.0016732714020719	0.000494247901718532	8.48581565701996e-05	0.000585343521219044	0.0016363696849494	0.0026864220533917	0.00330427399079139	0.00332081909277836	0.00281128675722191	0.00201598785925763	0.0012539094372118	0.000819408641955119	0.000862547986489912	0.00131141208504474	0.00190554501743049	0.00233784867222566	0.00241490682392289	0.00213209891888266	0.00163181116083342	0.00109864100079111	0.000671394716656221	0.000412889059323003	0.000326028857333162	0.000382562163229463	0.000540981080308077	0.000749388430140564	0.000942575767833513	0.00104786503070295	0.00100921257891665	0.000821362486552455	0.000547059642424385	0.000293681080178818	0.000157727221528151	0.000177869994903961	0.000331763477557938	0.000569203126653524	0.0008414434801554	0.00110360448206464	0.00131280623821128	0.00145527847121862	0.00158652122828225	0.00181878720026457	0.00222064399670708
-0.410714285714286	-0.410714285714286	0.000197392945130179	0.0010310411341329	0.00218670252131072	0.00277966737767918	0.00242114327416518	0.00141862480632864	0.000463989128861284	0.000108433370822802	0.000437641022476002	0.00112959721297698	0.0017508848431743	0.0020172689188932	0.00187102736486867	0.00142538926770447	0.000892715332035475	0.000532380643700522	0.000572608967266518	0.00109013147618493	0.00192457944969408	0.00272714252615923	0.00314489375044755	0.00301803189595222	0.00244779340421498	0.00169943737864403	0.0010321745953639	0.000581668558604532	0.000350080440368628	0.00026797457075531	0.000260566331236938	0.000279932489855155	0.00030459245577307	0.000323673274465469	0.000321445128981953	0.000276000414682901	0.000179675746565331	6.870562458881e-05	2.92374077691795e-05	0.00015609317404909	0.00048355430153382	0.000943778154265319	0.00139388251126657	0.00169445860748177	0.00177856937628251	0.00166637476714011	0.00143513543183791	0.00118450230532206	0.00101430621839476	0.000996753412829434
-0.401785714285714	-0.401785714285714	7.58670983153564e-06	0.000422653628969944	0.00131624117501944	0.00191221552875634	0.00180449214299725	0.00115873728097553	0.0004727307175455	0.000152006006483527	0.000256943219563143	0.000565726625948782	0.00081094436359941	0.000854455441654928	0.000703483727265143	0.000448140417202193	0.000228394577991245	0.000229730752669425	0.000627832248653062	0.00146104926036859	0.00253013621163827	0.00344917421896572	0.00385039049398954	0.00359875942194088	0.00285391219321026	0.00194590594956132	0.00117766574252906	0.00069676020473044	0.000489474540690862	0.000449475211131342	0.000451341467610227	0.000401419931429325	0.00027109594157525	0.000108108827547902	7.73852659981045e-06	4.92296269692554e-05	0.000243830421294095	0.000541231950640347	0.000885452057633342	0.00125710404148082	0.00165298044039422	0.00202721566644494	0.00226934237708525	0.00226109694736086	0.00196826174108926	0.0014802178495242	0.000957849909917573	0.000538407410672226	0.000279753170875679	0.000175304731108842
-0.392857142857143	-0.392857142857143	0.000218372760636875	0.000149594271348973	0.000643684692541754	0.0011148871034091	0.00118924816665193	0.000888977967018887	0.000488116939067903	0.000228528439178409	0.000157274343615294	0.000176313668659414	0.00018475341683229	0.000152235248840811	9.23080436484627e-05	2.8535827804415e-05	2.26116829613479e-05	0.0002138220607788	0.000768560156429912	0.00173244369269517	0.00291063815505003	0.00391314518810555	0.00436287794132998	0.00411427010951912	0.0033207585198903	0.0023224551827598	0.00146123813563969	0.000947589913891477	0.000819712788038893	0.00096340969373195	0.00116602744260911	0.00121154454221407	0.00100686116012427	0.000666419552161178	0.000464951034546788	0.000655871838318938	0.00128023279354077	0.00212321513269293	0.00285850442476049	0.00325746335239576	0.00329019132951145	0.00305869519084687	0.00266149804444734	0.00213355773557475	0.00150046876685546	0.000854183316626244	0.000341436679869156	6.46071033153632e-05	6.62572030615927e-07	2.91551648278496e-05
-0.383928571428571	-0.383928571428571	0.000851459586852854	0.0003334365065228	0.000343869821271061	0.000546873539916113	0.000665475268604718	0.000620864932594747	0.000480483026334804	0.000326771090721928	0.000190945239460915	8.06931737460936e-05	1.82893212228812e-05	2.12002440207057e-05	6.10850735278894e-05	8.51974023166751e-05	0.000108241047236919	0.00027385289239406	0.000784127302268351	0.00172282424993153	0.00292138326070942	0.00399942264524175	0.00456423178604132	0.00442313889224092	0.00366922114983691	0.00261673204326623	0.0016595899935362	0.00112712623729867	0.00116363809654393	0.00165164995450347	0.0022371014315104	0.00250809727978415	0.00227015857831519	0.0017303507762905	0.00140691234543451	0.00177406267436603	0.00288851289853797	0.00429763744867569	0.00531943100043028	0.00548130506636922	0.0047804558260827	0.00359493439213068	0.00237216580629431	0.00137586318003793	0.000660785554172049	0.0002057716679435	1.2814360925081e-05	7.35222447013806e-05	0.000284230766690837	0.000453181685929058
-0.375	-0.375	0.00156145630613848	0.000769457134102892	0.000361248052844329	0.000246924638847209	0.00028882032092857	0.000374758360712683	0.000431131475682235	0.000419883988673441	0.000352787066203223	0.00029568977537874	0.000320445889503556	0.000426243298557865	0.00051623055623624	0.000483713009583228	0.000347950044746265	0.00030457546803095	0.00061488970055675	0.00140510624846061	0.00253583835238599	0.0036455951191788	0.00433115302429876	0.00433970869788234	0.00367590517318971	0.00260648579644247	0.00158042983740167	0.00106713652661488	0.00132907326480125	0.00222811808488055	0.00323217083846782	0.00371107704821926	0.00338502843994362	0.00259730513641345	0.00214259104856179	0.00270733431247009	0.00431875538348362	0.00624170280788546	0.00743277740800733	0.00722000737326586	0.00570123816728105	0.00359565490180966	0.0017232623371432	0.000543276792850116	5.7005117530341e-05	2.96723086676842e-05	0.000246804818907513	0.000585125599676758	0.000927296193027206	0.00110743885068647
-0.366071428571429	-0.366071428571429	0.00185753975814662	0.00107958870613521	0.000485517567717601	0.000150983315780573	7.19264223386755e-05	0.000171487511093165	0.000335718865201061	0.000479874434634678	0.00060289176824425	0.000769667580019496	0.00101675790563827	0.00126556458348747	0.00134583440725689	0.00113772246999178	0.000715627179522255	0.00035374120704589	0.000367377284766446	0.000907459057529362	0.00185911097472891	0.00289763114887679	0.00363762381580725	0.00378485274406275	0.00325377293876288	0.00224448348606965	0.00123272966188992	0.000795471282194974	0.0012810992852011	0.00251126284449104	0.00378739725260065	0.00431081053143643	0.00378237776051568	0.00271956100407	0.00217023356144363	0.00296074356628521	0.00502467450058382	0.00734877421252223	0.00861357924197103	0.00806294826902596	0.00596203072620512	0.00334075611909038	0.00127741156192958	0.000287779649456805	0.000219039162900685	0.000594528543853866	0.00102831502031473	0.00137979658132586	0.00163437699530586	0.00174413132198018
-0.357142857142857	-0.357142857142857	0.00152536915606038	0.00104535606540122	0.000563817800457727	0.000194766521365744	1.63812335341593e-05	3.57807235450938e-05	0.000205580729283389	0.000483707311553795	0.000873320523981883	0.00138504344338528	0.0019459507580624	0.00235904822640102	0.00239309106816861	0.00195765085173523	0.00121525795129778	0.000518387394160763	0.000209300706671218	0.000435657544183972	0.00110181625344998	0.00194398690332522	0.00263718765160499	0.00288624928279388	0.00253283608132339	0.00169088068835788	0.000807006235617502	0.00049339100583012	0.00113137934683219	0.00250397731991516	0.00381252750058749	0.00419067641829982	0.00339474679468753	0.00211130635444488	0.00155197715861792	0.00256777931668453	0.00494616425261096	0.00746118901265965	0.00867497866538122	0.00789948514124827	0.00560888810584607	0.003036246974601	0.00131598214558152	0.000833446356184728	0.00120225248044628	0.00175625882661738	0.00207934307864554	0.00217190317182305	0.00223597937573247	0.00237702560394188
-0.348214285714286	-0.348214285714286	0.000862364163048122	0.00081263405176291	0.000643333787960645	0.000390335113560879	0.00014255868382599	6.13041726873109e-06	7.66918990236141e-05	0.000426985262501286	0.00108225201636274	0.00196520887765599	0.00285193402846433	0.00341763766139932	0.00339564071567039	0.00275601350813205	0.00175606862489117	0.000803276374308839	0.000230824390996919	0.000155502630549288	0.000493378892294958	0.00105671671586368	0.00161616821601381	0.00192006030719799	0.00176737384872297	0.00117440691419108	0.00049816513922055	0.000306542002128736	0.000971207750617545	0.00227243238492278	0.00341505848207055	0.00357132219485464	0.002584837967783	0.00123644623888422	0.000761188659913834	0.00192096219232726	0.00435269512625481	0.00673938572787836	0.00770745354821202	0.00677226838578212	0.00462089479152295	0.00255572145109753	0.00157110309090052	0.00177158140859849	0.00250723640191567	0.00301432985544841	0.00299864336759014	0.00273400627649754	0.00269744013638512	0.00311996332837028
-0.339285714285714	-0.339285714285714	0.000448385273311627	0.000737637741694407	0.000879485865747714	0.000775516478165566	0.000463332751047949	0.000124906061064154	1.61424028654253e-05	0.000350331079918027	0.00118258953263983	0.00234251521688516	0.00346138662180614	0.0041155434058869	0.00403724471742607	0.00326874250616373	0.00214126854448994	0.00107994909594691	0.000377300008368375	0.000100399540009021	0.000164648414988241	0.000451574965002656	0.000837830175434609	0.00114905516533405	0.00117923094947913	0.000851515951071935	0.000388051890209798	0.000250162750340562	0.000783903509592869	0.00183352399784075	0.002722327378233	0.00273667204494736	0.00177257537886057	0.000568154588950593	0.000229972313929114	0.0013660953180578	0.00352800404359641	0.00545877177999556	0.00599211649551933	0.00490223030940779	0.00303843559995726	0.00165992822309581	0.001518018801825	0.00239747033438633	0.00342037783803533	0.00380376765366039	0.00344726437672956	0.00292688142624749	0.00297277465155251	0.00388721488686585
-0.330357142857143	-0.330357142857143	0.000614163369110207	0.000994429804223242	0.00128697319999847	0.00127547684330402	0.000910073221625794	0.00039370929542161	9.54253205707691e-05	0.000340019075189286	0.00120648291004589	0.002455291493782	0.00362635319743913	0.00425900605670527	0.00412031430228587	0.00331415291581034	0.00220235032912435	0.00118693794654089	0.000503820891899186	0.000168886813641428	8.51056137091557e-05	0.000176796999328632	0.000410115683839844	0.000704875919738878	0.000887773568492391	0.000805349778173855	0.000515856687491655	0.000329549738620988	0.000569747734473718	0.00122391551133037	0.00184085003960537	0.00186191946097131	0.0011566178990565	0.000266370571893664	5.39634553041641e-05	0.000984884831475202	0.00265014421456974	0.00398999292992968	0.0040900969119251	0.00291100983304569	0.00134209925068089	0.000526143682763228	0.00100063098894873	0.00233766769022923	0.00354098466149891	0.0038509602357847	0.00331588723962532	0.00271450125924855	0.00293676307908804	0.00431842229998999
-0.321428571428571	-0.321428571428571	0.00111451088933976	0.00134482235350445	0.00161356602202875	0.00164782046607489	0.00130059677925096	0.000728592777014598	0.000327018370079925	0.000466698111960029	0.00123589001468777	0.00236965613355643	0.00339781696606906	0.00389812950104962	0.00369998842444812	0.00293858553510655	0.00194991614847781	0.00107715299735556	0.000504423131501857	0.000218787665997282	0.000112459385946059	0.000123368628678725	0.00027603877382029	0.00058464667975254	0.000936342989044071	0.00111704219237873	0.000997348058313204	0.000695956577252892	0.00051253265315794	0.000642794905067214	0.000947679149000397	0.00105019068971378	0.000723364374569774	0.000201897163639424	6.12423878701853e-05	0.000703414496440996	0.00190371580438954	0.00287962906180104	0.00289206186292473	0.00188540421996836	0.000597112779676155	9.62749568079713e-06	0.000585780274791859	0.00191782183972512	0.00307195551554604	0.00333859904173461	0.00278749083357258	0.00220905644653659	0.00251475879935788	0.00406294474067845
-0.3125	-0.3125	0.00136084218890936	0.00134942891297548	0.00153036844578879	0.00163669508132862	0.0014350474790525	0.000985045679257781	0.000625275829375781	0.000705380409378168	0.00130840296934759	0.00218917950034395	0.00294531071780633	0.00325712453227187	0.00302922412551082	0.00238737387432689	0.00158342866951108	0.000872583249317348	0.000406029656989964	0.000184777179778361	0.000114897229278275	0.000135375791985473	0.000299380748092752	0.000701941220659051	0.00130134212727383	0.00183204397049341	0.00195764162632677	0.00156513787477555	0.00090852791115633	0.000415056248795314	0.000307454435351922	0.000418395281090889	0.000408862118295208	0.000184633631868179	6.8461031715165e-05	0.000506770750650491	0.00157007447827485	0.00275400018345052	0.00332779893202777	0.00294844784843127	0.00198089915065595	0.00121658756269506	0.00122607290303051	0.00190784014677047	0.00261428835940185	0.00273180239562056	0.00221911093205165	0.00166852448999084	0.00185846162728229	0.0031575745887305
-0.303571428571429	-0.303571428571429	0.00101497743983609	0.000847329187700286	0.000999139532741621	0.00124248397190133	0.00128446438876359	0.00107894779461689	0.000869348450083935	0.00094564763136385	0.00137577140104514	0.00196063361635057	0.00241179590133705	0.00254891178051805	0.00235473499859614	0.00191148530888507	0.00133818128346091	0.000773460525341953	0.000348618938215357	0.000123731409860081	6.23631591383083e-05	0.000117338974225826	0.000351682291672231	0.000916319476711936	0.00183419871846917	0.00280001198999112	0.00327726778899462	0.00290305951407891	0.00184566567926171	0.000725614711527721	0.000113878820346972	7.12990843211552e-05	0.000193565357052646	0.000128861001420328	3.75664272029874e-05	0.000496415728978819	0.00190428205037453	0.00396533675847833	0.00577701586858292	0.00647950487545442	0.0058952074626518	0.00460587664879547	0.00343678149515995	0.00282888690705014	0.00262456850785779	0.00238211973729002	0.00187927162166412	0.00135540891505487	0.0013147691336096	0.00208813428701379
-0.294642857142857	-0.294642857142857	0.000353531002491022	0.000213052944364594	0.000438400748738194	0.000839767316256627	0.00110438688673844	0.0011204452724704	0.00105488777517121	0.00113678484641275	0.00140967398539225	0.00171410364938817	0.00187794036570154	0.00187079852794288	0.00176338514619009	0.00158900593056295	0.00130665250713397	0.000902648064399652	0.000472017775413751	0.000155184156675961	1.90842542352754e-05	6.31746341337542e-05	0.000352288511494548	0.00105674406331788	0.00224403047156726	0.00359912942048277	0.00444970508179061	0.00422251774197608	0.00296476903466288	0.00138847844571757	0.000313010099356081	5.78293505292438e-06	7.74409427913014e-05	5.34331125929866e-05	4.0086424985734e-05	0.000768620928801874	0.00290390984063536	0.00625042546355788	0.00962770070657072	0.0115845758301524	0.0113672901436732	0.00935700921124873	0.00668601469301695	0.00442598335144733	0.00300943375066484	0.00224106186832312	0.00173328147594259	0.0013219863277191	0.00114672085283296	0.00141721206542456
-0.285714285714286	-0.285714285714286	2.06649898139597e-05	8.42403989268721e-05	0.000455394029141151	0.000962602885764704	0.00131773803604292	0.00141231638001517	0.00139194276333895	0.0014447958625422	0.00157222014317614	0.00161347930530729	0.00147747689391423	0.00128210690335241	0.00122152436080436	0.00132229086977227	0.00139008744703592	0.00121699285763211	0.000804781544430267	0.000352804327759043	6.0656100171856e-05	1.4710454375213e-05	0.000279280015621857	0.000995077293628154	0.00224013580534582	0.00373978635884097	0.00481617176033578	0.00480282378583208	0.00362228276569963	0.00193548017401846	0.000629001902655975	9.57060545586992e-05	3.57513070477216e-05	4.95438347614341e-06	0.000146168899970458	0.00129310428596883	0.00423071146942921	0.00875391582749218	0.013427020519798	0.0163467727580876	0.0163318383263496	0.0136157928791616	0.00957399861034517	0.00579560061840994	0.00323344878900519	0.00195714297682491	0.00149190414324093	0.00133755701469417	0.00126974862304492	0.00130659459232792
-0.276785714285714	-0.276785714285714	0.000408580754836371	0.000786103789990323	0.00133397476500348	0.00188025303835434	0.00219765363398843	0.00224341704149614	0.00219441836207812	0.00221352775370984	0.00222804183325906	0.00201098849968739	0.00149483613899749	0.000942394415546165	0.000736461891931269	0.00098997321087138	0.0014054878758284	0.00154793039452613	0.00124046276259804	0.000677980725880545	0.000195503264210997	3.78727456008798e-06	0.00016842707279454	0.00074306173956217	0.00176384846379505	0.00304286827349932	0.00405809750943489	0.00422243650325141	0.00337441491880236	0.00198496429195925	0.000793349954610803	0.000195573635936673	2.87483290064923e-05	1.05564992161262e-05	0.00036991308687521	0.00192699964722513	0.0053928066618955	0.0104688482945236	0.0156129508806256	0.0187946964097542	0.018708245081081	0.0155319484917926	0.0107223779788538	0.00608994327367225	0.00286200377185554	0.00129979731664945	0.000936613540126081	0.00109864934988226	0.00131060203666753	0.00140227616807829
-0.267857142857143	-0.267857142857143	0.00128760721000964	0.00200551329112258	0.00273978168978596	0.00331546908258727	0.00358398337150239	0.00359551904715731	0.00357854080706656	0.00366736381896425	0.00367592050379952	0.00324055572157154	0.00225049815244448	0.001102535609082	0.00044092418470652	0.000588392144554532	0.00123759544394433	0.00172564048310436	0.00161475004976711	0.00100920025221964	0.000356466887889446	2.18169951116201e-05	8.47014733227347e-05	0.000461819062208622	0.00107856439389561	0.00184091345390414	0.00250680614689474	0.00273410886672191	0.00234968030575922	0.00154833047361609	0.00075126799206822	0.000247486894377771	3.47213454540958e-05	7.65876067698734e-05	0.000686977037112539	0.00252386371530241	0.00603187569123499	0.0107772233624783	0.0153331668060066	0.0179470961173166	0.017547231552352	0.0143548285144402	0.00969469497017247	0.00520940890608004	0.00205242742456052	0.000528153751649817	0.000253032041676788	0.000583637988484149	0.000992344217949972	0.00121912771156353
-0.258928571428571	-0.258928571428571	0.00203953841836602	0.00303006852761726	0.0039246605172603	0.00456575206589698	0.00488383641296264	0.00500948490632195	0.00520822060279096	0.00557173245619199	0.0057736955723886	0.00525958753115055	0.00380586961870513	0.00190439690243189	0.000499049850804485	0.000234369399972563	0.000913022643787291	0.00169251778530195	0.00182822785629413	0.00124942854121336	0.000471823615277557	3.51163960851515e-05	6.70936223917318e-05	0.000333653737923434	0.000585184281230084	0.000771437182342224	0.000954810431677392	0.00112428303987757	0.00116627651023202	0.000995831327077563	0.000656616668407214	0.000287657205341868	5.9692020536394e-05	0.000204635831676527	0.00107139601255172	0.00301547374341974	0.00607911380622713	0.00970408732913392	0.0128016864682216	0.0142450026737698	0.013478952685708	0.0108204174109146	0.00725522483109947	0.00390567534360009	0.00153082686861269	0.000324029019873479	2.85075757119593e-05	0.00020926537305615	0.000493019365556935	0.000675588417705739
-0.25	-0.25	0.00222204674630559	0.00331081575186574	0.00425296212431741	0.00494858091021096	0.00539896887954613	0.00577883005394745	0.00636142598742517	0.00719379552913978	0.00781941055551381	0.0074758186973975	0.00576126249274408	0.00317898405082662	0.000936692561336581	5.54610077271658e-05	0.000564539323203682	0.0015370772175951	0.00193025771034639	0.00143262940858025	0.000563918964062285	4.03950184798367e-05	9.86702721894153e-05	0.000403527734530954	0.000508833937257275	0.000320603295958221	0.000114087390646041	0.000174382069927889	0.000482210526874515	0.000746003089957152	0.000702754504406409	0.000384520511725119	0.000137606141106603	0.000416954806163001	0.00152020875672063	0.00341053623049838	0.00569588367287976	0.00776562096300234	0.00903237846647995	0.00917344365418231	0.00824894705302214	0.00663574852060182	0.00482799187386041	0.00322945815158057	0.00204276074448519	0.00127751995153452	0.000829805120360965	0.000569768108447723	0.000398486360695918	0.000266014937942603
-0.241071428571429	-0.241071428571429	0.00188613156465899	0.00281938417441798	0.00359961008250203	0.00422893461578403	0.00476660576031799	0.00538971500291733	0.00635687558225695	0.00769874230538296	0.00889052740069891	0.00899712932157236	0.00739212868439871	0.00446855019361909	0.00157789556530628	8.76971734276824e-05	0.000334805012433423	0.00142986273053744	0.00209297246622857	0.00173164773556141	0.000785185390848416	0.000117543104169036	0.00014624423322347	0.000552352420169903	0.000746621512325354	0.000515545811086797	0.000181194208154485	0.000182714187679205	0.000576337102070954	0.000977292916234327	0.000977243453738858	0.000599429247139362	0.000343959182122766	0.000781424754224634	0.00205988315736878	0.00374379702899644	0.00510295018970707	0.00560535555719694	0.00523673504075722	0.00443938626590917	0.00376381605249456	0.00351443953384368	0.00362513373166348	0.0037954642580293	0.00373531722583063	0.00333359199828711	0.00267050734551918	0.00191867682652164	0.0012306853497682	0.000684025895203503
-0.232142857142857	-0.232142857142857	0.00138869950859812	0.00193301307345912	0.00234027447659024	0.0027366009030327	0.00321339358905763	0.00390818048166311	0.00505583026796753	0.00672777267259277	0.00843901966421903	0.00917216625206402	0.00806972906006816	0.00528939228043003	0.00215106085031054	0.000258944445732313	0.000282693970475711	0.0014908112469783	0.00246524924801279	0.0023219193737464	0.00132254652919885	0.000408147283815289	0.000227350862154014	0.000628103783516632	0.00100371576171037	0.00100252039255323	0.000828823087047385	0.000890440560956375	0.00125985269639898	0.001567831816012	0.00143831001779012	0.000979373549356791	0.000782514922195108	0.00138754630388338	0.00271550881231308	0.00402171948798634	0.00444591773212593	0.00369874561292356	0.00231143311025994	0.00125921935373889	0.0012807524565998	0.00241781873755999	0.00406874020316736	0.0054343057211531	0.00598975871219405	0.00568579743019847	0.00483349572582107	0.00383255676503228	0.00294256125849669	0.00221362655891642
-0.223214285714286	-0.223214285714286	0.000994131495528153	0.00106956810769674	0.00104763027251337	0.00115352523319181	0.00145990421044668	0.00201903596366566	0.00303901129473646	0.0046981912451413	0.00667795527856877	0.00800725989861626	0.00764401739663254	0.00542592376353505	0.00246462360534649	0.000445652642188187	0.000339848164271417	0.00166899927338125	0.0029971303492504	0.00317660774540091	0.00220462032271204	0.000991138687370455	0.000407408264849858	0.000587717599500601	0.00105842741666494	0.00137805335015912	0.00153733804095008	0.00176432285955702	0.00208515816949841	0.00222122929701493	0.00195541603742288	0.00151919412799545	0.00149362173046405	0.00224248927954698	0.0034344705865502	0.00418395294802108	0.003760847449726	0.00226218718270827	0.000644849977294059	7.2503780992671e-05	0.0011051201439981	0.00335132958251639	0.0057859952747018	0.0074213731970886	0.00783280851824754	0.00724800348635146	0.0062545667667386	0.00538494646631228	0.00483031506382328	0.00441355618431273
-0.214285714285714	-0.214285714285714	0.000720274558477181	0.000469254800977193	0.000201202096271834	0.000165091126210124	0.000342355480457802	0.00065548816063535	0.00128357844756426	0.00256275211283312	0.0044458428969759	0.0061378874653667	0.00650066163325329	0.00503447043182459	0.00251610215249384	0.000556970832163998	0.000355668119698723	0.00174426479468941	0.00339526128462442	0.00397396218424567	0.00316991392880501	0.00174276642285593	0.000703862861660263	0.000501687530020396	0.000901125276311201	0.00145443690079764	0.00193701177305373	0.00234168594117356	0.00262160855536558	0.00262602704284881	0.00234227944692953	0.00209452287459919	0.00233816000673338	0.00316229831415387	0.0040256080725412	0.00410283336650313	0.00302034855623508	0.0013221037459368	0.000196598905176813	0.000643552265591079	0.00274809490913394	0.00562049459872824	0.00799577613028323	0.00900210371404906	0.00857733024926509	0.00735648453326842	0.00620950195529296	0.00573618930582455	0.00596096773467998	0.00635669677357215
-0.205357142857143	-0.205357142857143	0.000521475012400045	0.000243420829411084	6.75579409752167e-05	0.000168160741932622	0.000370776401513545	0.000447358953959623	0.000553472823879413	0.00120299769755005	0.00266628796867267	0.00440794320810257	0.00528878107321039	0.00451697633877074	0.00248484927155683	0.000611995662977537	0.000231091054861962	0.00149717297399778	0.00330559480939251	0.0042569070613518	0.00376079396564495	0.00233745171679906	0.00100419226925806	0.000441524244019815	0.000663136456678712	0.00128398037635718	0.00193399881887894	0.00241504936128616	0.00263307040920457	0.00257548367124911	0.00240788474834132	0.00247048387057697	0.00300370258324978	0.00380164707395572	0.00421449948655465	0.00365328492461479	0.00221615099384519	0.000830251088085449	0.000679931014656076	0.00233598497429716	0.00528786013398519	0.00824141132231158	0.00992116068300392	0.00977987460515519	0.00819738475627089	0.00617406502248445	0.00478978105964555	0.00469175345128333	0.00577853737090596	0.00721531927894919
-0.196428571428571	-0.196428571428571	0.000488853571710545	0.000471166310570845	0.000671646916917719	0.00111545006634037	0.00145662015649612	0.00134642451650082	0.000941277826380639	0.00091757691252473	0.00182899720141444	0.00340068121698082	0.00455407797092308	0.00428676297333903	0.00263390853272077	0.000764208951566536	5.0395418497343e-05	0.000936695942883073	0.00261852208284695	0.0037737925967162	0.00363155106957174	0.00244962494799227	0.00111878487895555	0.000397694952508908	0.000465327336755725	0.00101990753133711	0.00163917269440315	0.00203827690622265	0.00213755218794739	0.00205543257011098	0.00206856807012343	0.00245085974101199	0.00319562186484712	0.00386363275135439	0.00382706917446641	0.00283587412197973	0.00143087649919691	0.000742069549229621	0.00172014813121707	0.00438858400302884	0.00772922493462238	0.0102876097815028	0.0110138813327795	0.00975767055922912	0.00721405730689532	0.00452622369225787	0.00282490654304041	0.00281294682063296	0.0044259952672188	0.00673101962503778
-0.1875	-0.1875	0.000776465395356133	0.00113531441177156	0.00176213821857675	0.00252203860129821	0.00295369919067886	0.00267283659720916	0.00187774131708117	0.00135814056250337	0.00184040021518821	0.00322487977193152	0.0045037044970975	0.00455680993134341	0.00315134168662515	0.00120888603899258	6.21173834335897e-05	0.000365770144545075	0.00162882236898361	0.00272327963157982	0.00283533808060922	0.00201293300096441	0.00094452948919628	0.000314997707016254	0.000342498389328146	0.000782759396759989	0.00123463094691631	0.00143247186532626	0.00137023887225979	0.0012731934458877	0.00145141058727505	0.00205708590145914	0.00286862168896518	0.0033312194521982	0.00295912947468135	0.00185160575159124	0.000842767017941348	0.00102673639867921	0.00295167276535377	0.00613107263016892	0.00928817151959848	0.0111269136225893	0.0110153977303215	0.00914779100017114	0.00627015904822661	0.00334522280477072	0.00134567947517255	0.00103419997720717	0.00258580838959214	0.00526133659382474
-0.178571428571429	-0.178571428571429	0.00135622084959704	0.00199124028097326	0.00284094079481572	0.00366910084741342	0.00400928631783954	0.00355077768712761	0.0025688488430303	0.00188781173527407	0.0022500985400693	0.00359570231475572	0.00496377526466978	0.00521309094907282	0.00397417880225363	0.00197851120715176	0.000459819298512694	0.000168691274549726	0.00086427902376882	0.0016609525244915	0.00182618115293446	0.00130059952273913	0.00057632685928279	0.000179649331148508	0.000266710502849872	0.000609507433922225	0.000863951211252232	0.000847188607764964	0.000649518883884671	0.00055919380197886	0.000851566643039251	0.00154113150657264	0.00226935511135612	0.0024963671039724	0.00195488579908688	0.0010251849612343	0.00063153293735522	0.00161820865886905	0.00406426072492505	0.00712842145874531	0.00958026375601002	0.0105632298250348	0.00996213359462126	0.0081860427396103	0.0057518246553491	0.0031481078547599	0.00100105588974863	0.000109707788482138	0.00102900169852899	0.00346413945434324
-0.169642857142857	-0.169642857142857	0.00194715971520991	0.00262543264940365	0.00338234909349836	0.00397691260353986	0.00405066457831393	0.00344780207163021	0.00252187954267255	0.00203601009935643	0.00259531076984698	0.00405436872719235	0.00548242450950245	0.0058202082643126	0.00471132139775984	0.00278417279552955	0.00113543463483994	0.000480074290730038	0.000701110099189668	0.00112038530653055	0.00115379684134818	0.000741365704286158	0.00024875695829048	4.72930662447675e-05	0.000197689070644298	0.000466049032339795	0.000572313478482029	0.000426703903711806	0.000192693705690083	0.000162920211378744	0.000529642514012715	0.00118736493803132	0.00173229961592897	0.00174096499514236	0.00118108093952949	0.000601659731867971	0.000835088577876983	0.00235540679614137	0.00481934342271259	0.0072377890014376	0.00867414510160146	0.00885619648463885	0.00816229288017544	0.00706750396441359	0.00567853177876439	0.00386344085025274	0.00180315983261025	0.00027836550210228	0.000233367668024953	0.00192464586043133
-0.160714285714286	-0.160714285714286	0.00225041340982173	0.00274684860299486	0.00316874026049601	0.0033540479478847	0.00311481670548326	0.00246600599171036	0.00179851082004199	0.00172676673537077	0.00261884948205878	0.0041833036693192	0.00554082696518899	0.00581880348348944	0.00480852616455531	0.00311839065762004	0.00168372125892879	0.00106287698001328	0.00111564278979195	0.00127890816732012	0.00111688767259554	0.00063951848579865	0.000174269534764658	2.19963964509451e-06	0.000120936232315304	0.000301899389750711	0.000325305497941677	0.000168519246223809	1.62080516071847e-05	0.000107635346043802	0.000528809501321072	0.00109211030473527	0.00142506403279653	0.0012689722027786	0.000787456222529082	0.000580300058368923	0.00127747533887797	0.00298113646602858	0.00506075477201172	0.00657031165766353	0.00698310718351208	0.0065792647179299	0.00609533361689436	0.0059523402959089	0.0058250495842321	0.00501225334136342	0.00327358469770365	0.0012984503847305	0.00028853785712207	0.000977875649014214
-0.151785714285714	-0.151785714285714	0.00222878870928844	0.00242770973790087	0.00245100103180698	0.0022465822002784	0.0017851703008235	0.00120359439985456	0.000868284594784438	0.00119702815407686	0.00230419406176222	0.0037735365312273	0.00483466753370688	0.00488367107038459	0.00394079174619728	0.00263986218946402	0.00173675228831545	0.0015510058539098	0.00180517258104725	0.00195420747279829	0.00166840552344588	0.00104806103652558	0.000445697734507024	0.000127345049456049	8.8978469161648e-05	0.000139559280972387	0.000115848361643194	2.54072754530639e-05	2.118890336795e-05	0.000251032760519972	0.000699149034689224	0.00114163087798425	0.00128463170998808	0.00102956832444849	0.000661586642662144	0.000735824779281345	0.00165203896372594	0.00323431013267025	0.00473785284767038	0.00538834053706337	0.00504310042104419	0.00435734536512406	0.00422619611173202	0.00495223433344828	0.0059039716937222	0.00602685654981444	0.00478761779001509	0.00271304792551452	0.00103493057001538	0.00074576629031846
-0.142857142857143	-0.142857142857143	0.00210222080629627	0.00200821666726939	0.00172960465555164	0.00129413743657498	0.000760030144869823	0.000306044602604777	0.000226744493739339	0.000753316980510491	0.00180638269833924	0.00292165469932711	0.00349676373178567	0.0032235532386708	0.00235391532544644	0.00153985677922989	0.00134561681196895	0.00182841484900031	0.00253241897976166	0.00287794055021991	0.00259623570169171	0.00186109379493042	0.00106963858592536	0.000518528785808344	0.000250525184921879	0.000139381225380938	7.24873337079186e-05	5.5786468074758e-05	0.000177123785826888	0.000485743073034036	0.000893754922066386	0.00118697898614707	0.00116942444268461	0.000863132611213669	0.000592039581065639	0.00080677867803585	0.00171078234869101	0.00298651155199335	0.0039316784207756	0.00399507137821472	0.00329446254627595	0.0026193808542904	0.00282586896457881	0.00409241027391613	0.00568836998255841	0.00649430612979336	0.00586137347742272	0.00410266182231823	0.00223643708405735	0.00123390955994712
-0.133928571428571	-0.133928571428571	0.00207850562582559	0.00174720682378681	0.00132337832388031	0.000847460276627282	0.000372181771805541	4.51667505979483e-05	7.67734715171682e-05	0.000570207630394027	0.00135068689227535	0.00198784812317684	0.00206821828246977	0.0015359367582136	0.000805151463317166	0.000500716738209548	0.000999180616331184	0.00213462112133919	0.00331042975833834	0.00391966142854595	0.00373098915973219	0.00295956582325169	0.00203021837784187	0.0012750698158379	0.000797290844825911	0.000538953399540588	0.000423536057554967	0.000433187075330366	0.00058261081223923	0.000844441654590649	0.00110463007096756	0.00119880627311821	0.00102815940229966	0.000684060137408601	0.000460760392079897	0.000679975908071198	0.00141047090299415	0.0023186792407196	0.00284790667542918	0.00265694773174283	0.00197045202784293	0.00149699642637258	0.0019138660986934	0.00331243529602352	0.00506771070015647	0.00625250261961694	0.0062657004384176	0.00518965223308608	0.00364900110117497	0.00235026001459007
-0.125	-0.125	0.00216456812213414	0.00160636693994289	0.0011435544822114	0.000764902860716123	0.000437513981301693	0.00022834086724999	0.000277562930455094	0.000634268866849072	0.00111820310374411	0.00137939171431844	0.00116048251881876	0.000560844484633388	5.35381610224539e-05	0.000188843510559362	0.0011888496148469	0.00275219957695901	0.00422948995443097	0.00503143590676183	0.00495799330146393	0.004230848291416	0.00326712755048731	0.00241116167226028	0.00181029490369559	0.00145612494160551	0.00128714359580101	0.00125093059362034	0.00130281416469513	0.00137841797919595	0.00138482878406544	0.00123344601302376	0.000907641072692491	0.000520618172678794	0.00029402397513734	0.000424039321858839	0.000905961327665413	0.00147272685541781	0.00175214428899359	0.00156275397307403	0.00111029860454832	0.000891065527639108	0.00134665249661712	0.00253496539825757	0.00407335781963537	0.00537980378636008	0.00600596862379835	0.00582566504603367	0.00500488024492038	0.00385222740295416
-0.116071428571429	-0.116071428571429	0.00228831510355276	0.00140950378373793	0.000898871747919921	0.000663756901456026	0.000534652195875959	0.00046547478730368	0.00054092811872954	0.000811176142696711	0.00114437855408577	0.001273840522041	0.00103008609035398	0.000557105363918149	0.000295740012461553	0.000703727755885722	0.00191340924455823	0.00359678030453823	0.00514703096146942	0.00603604447173786	0.00608523717899746	0.00548440464266451	0.00460192790077574	0.00376143279290069	0.00312740843383379	0.00271758264014018	0.00247188915630847	0.00231017419074139	0.0021589618576613	0.00195949163693723	0.00167197209180598	0.00128554493785835	0.000836750066889391	0.00042208518271651	0.000173548876797402	0.000183368325896823	0.000420043778989632	0.000716811525928162	0.0008732181856061	0.000808183943276696	0.000639399301299555	0.000616697080508712	0.000962997061128854	0.00174880496802705	0.00287517365276105	0.00413187967376852	0.00525485801798345	0.00596298595751028	0.0060190213148335	0.00533736349656718
-0.107142857142857	-0.107142857142857	0.0025396521810138	0.00116844397335966	0.000496974650988291	0.000362204191160399	0.000435237296262577	0.000530963652805426	0.000678172205700974	0.000953822791459392	0.00129613206524915	0.00150288559710839	0.00142370943674234	0.00115929552464168	0.00106356991358729	0.00151671796846439	0.00264018487770437	0.00417909074450449	0.00564077126376665	0.00657712775853726	0.00680546751784961	0.00643905218728239	0.00575471703476183	0.00502196512105317	0.00439887191253233	0.00391875497472479	0.0035323036550564	0.00316294150887517	0.00275123219043732	0.00227741602401229	0.00175964443812342	0.00123779277472255	0.000759958416718211	0.000377684128162585	0.000137662771259775	5.94917656580365e-05	0.000113937780486865	0.00023028215325888	0.000337423545897991	0.000405153087917106	0.000450544458803041	0.000518069204268444	0.000674436148412541	0.00102838521609936	0.00172305281484756	0.0028446708646302	0.00428108566070194	0.00566022749681985	0.00647716413551355	0.00636608776318917
-0.0982142857142857	-0.0982142857142857	0.00314893860190427	0.00114947093405543	0.000188194179455204	6.23229564592156e-05	0.000281432049853017	0.000504672585209345	0.000698835746564717	0.000979639463299465	0.0013679378127314	0.0017139416558618	0.0018425311198327	0.00175747359046295	0.00169884360082161	0.00199157329705873	0.0028086345484736	0.00403736324537186	0.00534169360518138	0.00635641189719413	0.00686675309078115	0.00686770949520319	0.00650199401739751	0.00594915107349185	0.00533980547700274	0.00472666120185879	0.00410431317638211	0.00345214512563154	0.00277210738593481	0.00210047563910871	0.00149076635786914	0.000985819414555526	0.00060228957204643	0.000334470058130464	0.000165718671996193	7.62894341760323e-05	4.97542744574671e-05	8.11218421208215e-05	0.000174647708401636	0.000318507958858026	0.000456565726146483	0.000509009570452078	0.000464134357392005	0.000475035329165841	0.000840014056575602	0.00181526178941296	0.00336978578696103	0.00509021567252922	0.00635453024181531	0.00667599155402504
-0.0892857142857143	-0.0892857142857143	0.00413670490516852	0.00155411993898574	0.00028511726501517	0.000104162481395449	0.000373287898873838	0.000605482681350067	0.000718482365687982	0.000887408004075263	0.00123641710671343	0.0016741697563697	0.00198471041927723	0.00204545405316563	0.00195939838646749	0.00199449556805557	0.00239549606828121	0.00322223423843455	0.00432179263495944	0.00542654717636466	0.00628921608279927	0.00676880737959013	0.00683946516932725	0.00654884106412376	0.00597009318522642	0.00517691583450544	0.00424520569596179	0.00326455174788596	0.00233730235357168	0.00155618107447783	0.000974236238792964	0.000591853860825601	0.000371137021883657	0.000262583876069912	0.000222313003484244	0.00021716305741731	0.000231284273409155	0.000274765332567613	0.00037089655206707	0.000510170130179492	0.000611629179771091	0.000561570265961313	0.000341339033921041	0.000143002882629196	0.000328854205502607	0.00120099181123523	0.00273319557462929	0.00449358160371259	0.00585261955982684	0.00633547509195742
-0.0803571428571428	-0.0803571428571428	0.00503496703379779	0.00217506766508791	0.000777553709805839	0.000576903480044479	0.000819404735013723	0.000922892456635245	0.000802444256050392	0.000726390996250879	0.000945049623985966	0.00143843675802122	0.00194973401014251	0.00221414085502796	0.00216810219883997	0.00198811766809773	0.00196395532167409	0.00232153622197229	0.00311191281166953	0.00420810406015781	0.00537677935636167	0.00636579105498891	0.00696829160743927	0.00705712767011174	0.00660156003403714	0.00567490493440578	0.00444684838810203	0.00314630951996476	0.00199352662377994	0.00112815963910984	0.000576625993355155	0.000281188466560403	0.000165049938361354	0.000177869185996322	0.000290543897554115	0.00046464509115909	0.000646162659631602	0.000793830223111079	0.000897579020174636	0.0009491482319877	0.00089872137548502	0.000678333580099019	0.00031344915432986	2.21436653029226e-05	0.000160148519025603	0.000990626224248837	0.00244179595598829	0.00406950595492029	0.00528653254746852	0.00569314726630643
-0.0714285714285714	-0.0714285714285714	0.00511183283610799	0.00248015498390695	0.00129731562126678	0.00121604774407146	0.0014213931215971	0.0013252463734558	0.000907178006566663	0.000555148968093692	0.000647141335101225	0.00123479430759938	0.00202769157330811	0.00262196229596875	0.00276945744841988	0.00251062587182349	0.0021242251899187	0.00196437677394774	0.00229264468780165	0.00317815319887904	0.00448234913520987	0.00590881159489828	0.00709155469762864	0.00770136762162996	0.00754970992575942	0.00665913889987316	0.00526284801843684	0.00371524256057778	0.0023447324718574	0.00132852288169903	0.000668066514358059	0.000274760065079943	8.66559813223047e-05	0.000112177169436432	0.000370265056452778	0.000802061464908392	0.00125735600233428	0.0015755561420982	0.00167604808160959	0.00156708450872972	0.00128496267471751	0.000863283977594194	0.000390875381246304	8.51803984101378e-05	0.000246535509567531	0.00106366448693989	0.00241530492024465	0.00386200483216563	0.00487228542332261	0.00511946627561588
-0.0625	-0.0625	0.00401747368651131	0.0021263036504192	0.00150395304206297	0.00169197562201137	0.0018930612457005	0.00161606489434688	0.000959520708544477	0.000421179549624385	0.000467686487896676	0.00120094927814579	0.00231383276615613	0.00330178548955013	0.00375539665915392	0.0035603450558829	0.00292673937110234	0.00227269688581033	0.00204035932010476	0.00252211418710841	0.00374862305565872	0.0054651233079338	0.00720450012534139	0.00844428606522891	0.00880164557033275	0.00818670847002224	0.00683116576453428	0.0051618415552744	0.00358369976808805	0.00230847727441905	0.00134198836468942	0.000621081116125262	0.000163918616840114	8.59305609805079e-05	0.000464216520109517	0.001188435191037	0.00195925306902894	0.00245417904159045	0.00251567421235924	0.00220013004372474	0.00167437049031449	0.00109511514733592	0.000593797068190509	0.000337599410323806	0.000530711071539796	0.00128802094289928	0.00248082054919729	0.00372452051099896	0.00456222104909115	0.00471444045523196
-0.0535714285714286	-0.0535714285714286	0.00225032355067413	0.00139374734246099	0.00147999255168718	0.00196166898599237	0.00215414387927972	0.001745718738246	0.000964838074161637	0.000361102387160508	0.000414508808192557	0.00124266176805747	0.00255358164262691	0.00382078328026218	0.00455035695937436	0.00450133093826182	0.00377775797063041	0.00278024508523181	0.00205157111772248	0.00207189095653146	0.00306696673767583	0.00489565612017084	0.00707182691766705	0.00893528480208283	0.00991643615955158	0.00977274770437206	0.00866540008036325	0.00702489836180282	0.00529158153616118	0.00371203985503814	0.00233251677414861	0.00116506691181585	0.000345464323320507	0.000105817448604562	0.000565310977407031	0.00153671324669396	0.00255708254380183	0.00315145527628444	0.00311740756176931	0.00259773294762176	0.00190939923709169	0.00131347196455376	0.000927223505481292	0.000798926241168604	0.00099575051269356	0.00157338181287391	0.00246055696818315	0.00340569433861815	0.00407360866313181	0.0042259140060638
-0.0446428571428571	-0.0446428571428571	0.000918159274629958	0.00104389405110125	0.00168361658269985	0.00228674855051528	0.00237127359768238	0.00183991257676984	0.00101084087890561	0.000396899809193408	0.000407430236671943	0.00114466644071461	0.00237339957370925	0.00364245242885677	0.00448103355528057	0.00458756796133024	0.0039514018594265	0.00287500035492744	0.00188647391621003	0.00155635334632057	0.00226759879892207	0.00402601379245537	0.00641013153190265	0.00871501936375441	0.0102457238186017	0.0106151475197423	0.00987554965803186	0.00840579435462918	0.00664276933150164	0.00486127339306355	0.00316237774697192	0.00164186649795032	0.000536488019268875	0.000158648650136478	0.000640155854527423	0.00172132159621537	0.0028203331697791	0.00337602348582953	0.00319796584266054	0.00253810699380314	0.001844165223943	0.00142840268315669	0.00132606409977705	0.00140756925117473	0.00157489977183605	0.00183901845990999	0.00223815727004094	0.00272173781460371	0.00313223988240117	0.00329603187999591
-0.0357142857142857	-0.0357142857142857	0.000916562587470652	0.00166469213416048	0.00246648868675353	0.00288862613864367	0.00270734055855183	0.00201824047536262	0.00115680231638163	0.000516426765316024	0.000376326012873748	0.000806429591398034	0.00166061832723829	0.00263789458278997	0.00338422459391987	0.00361170392747969	0.00321250644269021	0.00233589820577182	0.00138517693835589	0.000900407190811982	0.00134018221439747	0.00284688287113995	0.00512457691629313	0.00752560294658418	0.00932842390025807	0.0100607990411708	0.00967571598294406	0.00847689804775414	0.00686801794164965	0.00513025650986059	0.00339701888959422	0.0018058668405718	0.000629160912770885	0.000195497993288096	0.000626631235951809	0.00163332291774373	0.00260825321601176	0.00299968857345196	0.00267780985651304	0.00198710025841797	0.0014450289146591	0.00134999841357348	0.00161716447526895	0.00193395409078128	0.00205079512973525	0.00194893838723939	0.00178522684416989	0.00171761312067514	0.00177993679193792	0.00188511931146755
-0.0267857142857143	-0.0267857142857143	0.00222111312147047	0.0030985723083857	0.00363416960195602	0.00361199861986561	0.00306387953940355	0.00221114218009838	0.0013338695075352	0.000662200450734552	0.000328817064608623	0.000366761135326481	0.000721706493732011	0.00126257515530603	0.00179546312830767	0.00210025512331387	0.00200704092913084	0.00150062526463715	0.000796453132978167	0.000311008079035084	0.000493555197510783	0.00158264580927822	0.00343007464279388	0.00552194167860822	0.00721041786917295	0.00802501089491856	0.00786806890477307	0.00697610442916708	0.00570021349180943	0.00429350955021113	0.00287239860887259	0.00154735698821134	0.000546712165857419	0.00015538063560839	0.00048156871435847	0.0012712749890084	0.00199351652368705	0.00218512540314216	0.0017855001940098	0.00116928695861675	0.000838528580305315	0.00103184504700886	0.00156937763392248	0.00203243211207051	0.00209473814236309	0.00173097005017491	0.00117462724356025	0.000712973699396379	0.000501729395186206	0.000516158636172624
-0.0178571428571429	-0.0178571428571429	0.00390646349148459	0.00449551820693237	0.00450584751180361	0.00397051267302534	0.00311181080452153	0.00218902755996048	0.00138117268470214	0.000761846989968767	0.000339990644026971	0.000111028803787231	8.10230612364038e-05	0.000252076569768511	0.000578684973805956	0.000930947101254112	0.00111690377646909	0.000987077395085736	0.000569189870416296	0.000123031069920449	3.60303117425651e-05	0.000595820393659761	0.00178580090120964	0.00325434928166541	0.00449323444807114	0.00511106480277346	0.00501839926327869	0.00440767256589007	0.00356611635016186	0.0026844675023672	0.00181444573322068	0.000984128543495995	0.000325016012374993	4.80395901129513e-05	0.000260122896101335	0.000797188918070051	0.00127041824676109	0.00133454467492227	0.000961610036991372	0.00047042124139593	0.000270147465259061	0.00053271365500422	0.00106829090028957	0.00149133744032465	0.00151707345988596	0.0011444173533628	0.000609284570456724	0.000187168898937748	1.55657001996397e-05	5.10127793756743e-05
-0.00892857142857143	-0.00892857142857143	0.00485360554285548	0.0049528931877645	0.00444365189848672	0.00355717445705874	0.00260012295907245	0.00179087688408691	0.00120049550556039	0.000792086037544729	0.000494239048506788	0.000262762457148102	0.000115527212917944	0.000124400968998573	0.000349559871537636	0.000746525529841869	0.00113053304363951	0.00126503415210632	0.00103551113191739	0.000570613044676074	0.000190848185775865	0.000201331642549794	0.000679271972879282	0.00141704210385951	0.0020606439289206	0.00233631535915905	0.00220095078854755	0.00181970600801079	0.00140776609322409	0.00107218845078093	0.000780091993854039	0.000465641084934967	0.000160615891592852	7.59753923938211e-06	0.000127454693460733	0.000466603720259184	0.000789247973490136	0.000849656579009414	0.000598356754702104	0.000228823973292458	1.50455680604009e-05	8.62590357081405e-05	0.000339347446029303	0.000553945919953196	0.000590933603184988	0.000496672815454704	0.000438889337418852	0.000549369744029328	0.000810669333451689	0.00106869925487513
0	0	0.0045279936816818	0.00417889634088285	0.00337267928720146	0.00243204977559933	0.00163898913936749	0.00112427926946292	0.000878566383620991	0.000816831531153885	0.00083191138683232	0.000839233643382446	0.000829583481804762	0.000892661885655426	0.00115141493092301	0.00162471927027237	0.00213962318078383	0.00240604082654114	0.0022230340658063	0.00164628541692377	0.000963792464161337	0.000493401843933931	0.000369605652179323	0.000485316219827139	0.000613389156460594	0.000591235452779095	0.000423975917739483	0.000245368618425049	0.000187234841710111	0.000267125565852161	0.000381029162710301	0.000403489614274568	0.000308691238252957	0.000202687249542471	0.000230130252456627	0.000435183709968134	0.000706771822852824	0.000863822116529906	0.00080246727922371	0.000568982076889258	0.000300427003210415	0.00010652296811593	1.35135031452176e-05	1.14571343888248e-05	0.000133574423512555	0.000468468595100306	0.00108140202117252	0.00191362376469584	0.00275201769190282	0.00330682864802221
0.00892857142857143	0.00892857142857143	0.00322597036217059	0.00263886691735787	0.001838116472156	0.00112265084467257	0.000673671495352028	0.000528541518782373	0.000644458543340649	0.000945268595773889	0.00132249455331417	0.00165727160718951	0.00190201968587593	0.00214472639037025	0.00254445293653635	0.00315224516822008	0.00378451879218287	0.00410267418021067	0.00385933772394169	0.00309733325776024	0.0021224323798207	0.00128113954336336	0.000743724200846204	0.000461474209207162	0.000291930262995531	0.000151100681954667	6.64057968746514e-05	0.000116126866491781	0.000330573811522287	0.000638491422175761	0.000895092258838946	0.000971975768936382	0.000848862071758471	0.000638640260304033	0.000516739646397258	0.000599361727788063	0.000863454535823215	0.00117072101036	0.00136908238391255	0.00138410362667556	0.00123900896422021	0.00101899340316218	0.000836084595427165	0.000819128541309257	0.00110109845359605	0.00177090648289037	0.00280208043292282	0.0040101733471818	0.00508290265533143	0.00568429373948586
0.0178571428571429	0.0178571428571429	0.0017049070948786	0.00113621522283862	0.000583815875277982	0.000241498611102728	0.000163590574343707	0.000321064046986058	0.000685582291473892	0.00122803691315848	0.00185962385590463	0.00244133156961824	0.0029018340964332	0.00333508048492563	0.00392395373045277	0.00471898121146514	0.00549144929244357	0.00584240437037404	0.00549896578695304	0.00453222254375631	0.00330215570077673	0.00219704947239248	0.00141099739161246	0.000927641017260083	0.000660857244360492	0.000578817196471109	0.000704817084206525	0.00103462450672784	0.00147568475165313	0.00186409960476728	0.00203754392001161	0.00191334986030376	0.00153474067744493	0.00106447521860371	0.000718841514345712	0.000664813908156205	0.000937708449978543	0.00143395365347145	0.00198136911903633	0.00243379217010686	0.00273138484782195	0.00290872487348088	0.00306874544717851	0.00334106902982741	0.00382973014968672	0.00455932154204742	0.00544371736591245	0.00629809645745437	0.00689005728963095	0.00700838530311086
0.0267857142857143	0.0267857142857143	0.00060256408690742	0.000240295598214102	4.02464898812616e-05	6.18074039020069e-05	0.000250155951503202	0.000550774853883476	0.000983187490747999	0.00158005946713742	0.00228011678778823	0.00294045906713299	0.00348976133761269	0.0040427984923231	0.00479910192459787	0.00578503102436294	0.00670669700644873	0.00710391518227386	0.00669350354784526	0.00558858980186616	0.00420073258385444	0.00294116135521206	0.00200574964229258	0.00139832580092189	0.00108983002580315	0.00110716360902016	0.00147215105643265	0.00209163798386979	0.00273716353367635	0.00314133567019286	0.0031266197539394	0.00267792067976605	0.00193816800438947	0.0011531276793261	0.000590010059315647	0.000446814181017047	0.000783213958867087	0.00151137545681626	0.00245547735915073	0.00344207298209729	0.00436685123573394	0.00520890403522493	0.00599889881776554	0.00676434393623126	0.00747886920569116	0.00804482188527387	0.00832776584027629	0.00822555433841477	0.00771995215962969	0.00687089844082333
0.0357142857142857	0.0357142857142857	0.000107609268195949	1.02487234261439e-05	0.00012501100299292	0.000392127263525888	0.000688226345347273	0.000968970514266161	0.00131334756667531	0.0018094378093165	0.00241942006942199	0.00300598344565482	0.00351273043853364	0.00408042581669552	0.00491833626395864	0.00602485798693884	0.00705626860258684	0.00752218133978548	0.00715125545846644	0.00608637437092146	0.00474046924052373	0.00348260693910504	0.00246297368069151	0.00169572851221652	0.00123471545142762	0.00121005744982619	0.00168565677737259	0.00250807997795356	0.0033209330551004	0.0037439430130571	0.00356947486471825	0.00284413839725974	0.00181962271028141	0.000837976769960143	0.000213241630316818	0.000138917667612099	0.000641518024558253	0.00159974993137701	0.00282305753171272	0.00414465602590159	0.00547511052026056	0.00679347469371393	0.00809134779766221	0.00930380249985453	0.0102662665044084	0.0107362035969003	0.0104942066216722	0.0094794488357413	0.00786289783793169	0.00598710770738138
0.0446428571428571	0.0446428571428571	2.69291946444958e-05	0.000134564783833176	0.000440247726195839	0.000802040929301164	0.00106951966980424	0.0012291385834222	0.00141246606001419	0.00174345364453509	0.00219451848683466	0.00263152636244321	0.00301113530265161	0.00349142380757028	0.00428608086997459	0.0053842412828203	0.00644246053094541	0.00699994519284185	0.0068266356486007	0.00606616024415578	0.00505222151225998	0.00401717391199374	0.0029993811179171	0.00200792455813028	0.0012112573089642	0.000902767655822814	0.00125570782007239	0.00211302386311855	0.0030232896260852	0.00349760595088661	0.00328119446743282	0.00246003414353447	0.00137857621500829	0.000460943287561522	3.78963393344212e-05	0.000239926383229956	0.000983483681938971	0.00204958927596115	0.0032129792524013	0.0043489208922686	0.00546169598501789	0.00663295524925814	0.00792831710714645	0.00930362267779979	0.0105470915163695	0.011301487455516	0.0111974643999727	0.010057828501878	0.00804543917250587	0.00562882005246724
0.0535714285714286	0.0535714285714286	6.63830854864584e-05	0.000268842475005886	0.000632562254180993	0.000968950886847778	0.00112988696628083	0.00113999915538288	0.00116944669732793	0.00135662654556509	0.00166748239728642	0.00195870953339987	0.00218479926151163	0.00250435299212113	0.00313333907467265	0.00408209747729817	0.00506869657801066	0.00572504316557485	0.00588890534774259	0.00567512457766607	0.00526620425774215	0.00467856196928495	0.00378391623495353	0.00256790912838118	0.00132708221101658	0.000554330142422101	0.000583808849667586	0.00131227415675366	0.00224164548326098	0.00279873127337452	0.00267707113098315	0.00197675184242606	0.00110078989430867	0.000515956252304294	0.000520317947781026	0.00112088388129113	0.00206578632272524	0.00300513006438006	0.00368567632571642	0.00406684723423107	0.00430799566734385	0.00466640022754079	0.00537603281453222	0.00653889248180714	0.00803297358971208	0.00947655113464091	0.0103256030287071	0.0101203486780157	0.00875505225795473	0.00657255088773258
0.0625	0.0625	6.07232577293089e-05	0.00027768425740228	0.000618748355045752	0.000869985803649674	0.000900896371531074	0.000776585951601179	0.000696856251442261	0.000801382733773838	0.00103635318754838	0.00123388183653483	0.00132676965733888	0.00145685613864445	0.00184110367146627	0.00253474886606939	0.00335841981572371	0.00407324301830835	0.00459733585637279	0.00500382129649662	0.00530115433178607	0.00527303348224959	0.00461544218363043	0.00327863914048894	0.00166584971565902	0.000447865648376465	0.000117130772203345	0.000651335384553588	0.00155255296893898	0.00220479226893495	0.00226411997626504	0.00182608303760877	0.00131063949547337	0.00117818744330026	0.00165206998478534	0.00259357750815577	0.00359035035413964	0.00419957437869423	0.00418977599666789	0.00363377028297561	0.00283133301629681	0.00216772507317865	0.0020124489764451	0.00264918579476285	0.00416274887113572	0.00629524467520647	0.00841839257045435	0.0097531680515253	0.00976234172151962	0.00844716149195401
0.0714285714285714	0.0714285714285714	2.50496721300209e-05	0.000247057191866453	0.000554002166347573	0.000715066183949386	0.000623867018550659	0.000389262340313956	0.000241369001637346	0.000319492158212804	0.000544420073404516	0.000712234777264918	0.000718755945047508	0.000676545172792317	0.000799890503104265	0.00119274047018997	0.00178078207552508	0.00244907780982081	0.00318972583775199	0.00404516724085505	0.00489182471085853	0.00534389128448389	0.00497202788340828	0.00369271360892945	0.00195949857260152	0.000535015256795441	1.65964170841693e-06	0.000401007382647575	0.0012676685950898	0.00199260639052688	0.00222427408271834	0.00204553510194916	0.00185644125238511	0.00207368979248475	0.00283930601386211	0.00391224656452299	0.00480954126407691	0.00510112950933496	0.00464737429815642	0.00361820668881356	0.00233158096957497	0.00110615521700545	0.000261258106026937	0.000176193761242917	0.00120499022835097	0.00339937676200548	0.00626844813506607	0.00887087569234973	0.0102719101879419	0.0100511635529462
0.0803571428571428	0.0803571428571428	6.51570307242393e-05	0.000331624155366619	0.000631607881190776	0.000723929746246907	0.000530220922241954	0.000205968323939417	1.53370724860624e-05	0.000100968353489825	0.000359002539618232	0.000545989470886697	0.000515482739267272	0.000346862533940752	0.000247065824801256	0.000354400863979742	0.000668312222058921	0.00115710426829508	0.00186355965747888	0.0028253607406202	0.00387251715176408	0.00456672319725685	0.00444453240704528	0.00340274030792939	0.00187178966816289	0.000584015227570466	0.000103604763254922	0.000488309811924665	0.00132236675226469	0.0020521296439489	0.00235476969920739	0.00230137275275086	0.00224798048561509	0.00255401053646997	0.00331428880322116	0.004281349308637	0.00503713659116657	0.00528622118542873	0.00502662797520979	0.00445266201267802	0.00370931354912146	0.00278784591084441	0.00170995716376715	0.000803767793079031	0.000703437638357016	0.00194061008072832	0.00443433665843818	0.00736262401753573	0.00959350318419224	0.0103518657961275
0.0892857142857143	0.0892857142857143	0.000252226568288935	0.00058820580170037	0.000895035883715326	0.000936555448598158	0.000666258035321248	0.000281293986164583	7.35743466708088e-05	0.000186655132194778	0.000494167676794384	0.000718625815121935	0.000679416618632342	0.000431020110901671	0.000173489338003943	6.02595293867056e-05	0.00012039511208198	0.000350045291329308	0.000808762615324224	0.00155068925665041	0.00244379615697002	0.0031135401243445	0.00315364205879815	0.00245943144910052	0.00137499654317335	0.000493635053130386	0.000263203809585396	0.000711406745708149	0.00148257378342923	0.00211777739012868	0.00235429440756465	0.00225554993130568	0.00212121077779241	0.00225700903327146	0.00275986305068037	0.00347312771359399	0.00415566190675737	0.00472078225970333	0.00529828913283605	0.00601229518619896	0.00667707879088485	0.00677751615220577	0.00587749635300381	0.00414541361633472	0.00246771227024451	0.00193127427886851	0.0030438330083713	0.00534672770479208	0.0077468743013026	0.00926301428651459
0.0982142857142857	0.0982142857142857	0.000547172651177803	0.000912422192070131	0.00119456733612678	0.00118795156330997	0.000879462168521277	0.000488369376076145	0.000308860508249474	0.000469216895716972	0.000820513754224523	0.0010655291958716	0.00101162928368931	0.000709638192841274	0.000362363089301386	0.000126206997457468	2.34269748798959e-05	2.96961784698804e-05	0.000186433484126458	0.000566838279775086	0.00112192876847347	0.00160749205999034	0.00172709151562946	0.00138625695873798	0.000811310772374991	0.00040409512291806	0.000452681026971983	0.000939453113456068	0.00158124550651583	0.00203784186966766	0.00212308698843924	0.00189279599920797	0.00158159290660287	0.00144284966459987	0.00160068824646732	0.00203160730929067	0.0027038764079185	0.00373491750058218	0.00534284638646299	0.00752976581258455	0.00975746604977255	0.0110225170409406	0.0104565238046636	0.00805364272902225	0.00488254226968622	0.00249941671590478	0.00196813289413801	0.00325796546236399	0.00545743977935148	0.00752956304693901
0.107142857142857	0.107142857142857	0.000811096563666629	0.00110678316205216	0.00130192256218274	0.0012464632823359	0.000955569794362622	0.00063781786648011	0.000549023389293387	0.000776057908739682	0.00114716205707103	0.00136767209399741	0.00126523184075877	0.000915227219666749	0.00053695959299548	0.000284717823647435	0.000152811440813122	6.84523656971134e-05	3.16178554254745e-05	0.000123034330348637	0.000375353308018138	0.000675667869359467	0.000835113078480057	0.000766334764790187	0.000582080006456134	0.00050936037350028	0.000701796835553401	0.00112057003971334	0.00156982372066907	0.00183224083948776	0.00179512783611872	0.00149922450411212	0.00110289030197159	0.000791456407889911	0.000693656482423577	0.000883622412119124	0.00148508791635313	0.00275581728066727	0.00496338404768053	0.00802472592658355	0.0111908339761694	0.0131837320461684	0.0128916899592459	0.0101901771906479	0.00620688020997387	0.00272110864348509	0.00110700002420534	0.00162674310688888	0.00356017705437539	0.00592441414760039
0.116071428571429	0.116071428571429	0.000890629348171193	0.00102411820241999	0.00108946527872568	0.0010019699010457	0.000791893757027645	0.000622767119654135	0.000673825993915103	0.000969129646637249	0.00131981853240164	0.00146123073952891	0.00127436471660227	0.000881785403958736	0.000524239704492633	0.000345312837902651	0.000300073550189489	0.000262053020308903	0.000189763019802941	0.000165456712438103	0.000278686963771959	0.000503321199312942	0.000711359436400069	0.000802076552217914	0.000799665953277733	0.000820342774290044	0.000955879888422231	0.00119392313735348	0.00143526498754743	0.00156901855329247	0.00153659377820146	0.00135309529590613	0.00109071759391813	0.000838879211258928	0.000671876899207041	0.000673074609727416	0.00102248893850621	0.00204307994604976	0.00404814521442397	0.0069802071865483	0.0101105978010348	0.0121783228395107	0.012062554129558	0.00957887825529025	0.00575318041833113	0.00227204237495661	0.000485660688857503	0.000722851944327296	0.00238790078134761	0.00461915622439129
0.125	0.125	0.000725679806351809	0.000685367352314813	0.000641668468208677	0.00056208575404254	0.000475656397221755	0.000482013511004837	0.000669451411210596	0.00099840067188786	0.00127896957287241	0.00130251927976785	0.00102501750260504	0.000620675012407301	0.000337235226781768	0.000286114140388241	0.000372908839236824	0.000429235968630686	0.000398334872117888	0.000380613432372171	0.000505676825847347	0.00078084667771516	0.00107539451304829	0.00124238021750428	0.00124191854974454	0.0011515580765399	0.00108009157589958	0.00108481774354774	0.00115744106575753	0.00126071843481346	0.00136433197429616	0.00145434876716521	0.00152124025239527	0.0015415675715265	0.00147907839238733	0.00133932584911543	0.00127062849146803	0.00161046288746609	0.002738835564999	0.00473579659848853	0.0070851913639926	0.00876253047626701	0.00879878201146893	0.00697220936383239	0.00406766533848592	0.00143211305092584	0.00013881009968629	0.000411696254336912	0.00171971204929677	0.0033540676365381
0.133928571428571	0.133928571428571	0.000407935237981251	0.000287028585350721	0.000216045057277752	0.000185555562587724	0.000213507790675818	0.000344383111123152	0.000595996596730745	0.000889822351536323	0.00105777735615312	0.000962358598363688	0.000635354407944799	0.000285164202241113	0.000134863788592748	0.000232464207448964	0.000422452927842675	0.000513292341544199	0.00047373396510172	0.000459209073319997	0.000645147414477795	0.00103946216396568	0.00145808209277356	0.00167583876720448	0.00160005471811082	0.00131705341344026	0.00100174526332696	0.000797080809640778	0.000761207282247054	0.000890185626673544	0.00116005450785796	0.00153917098009281	0.00196560090240528	0.00232062527289438	0.00244472739368136	0.00222802055561577	0.00174590026043669	0.00132604893502989	0.0014181924966348	0.00227189805859346	0.0036398790881457	0.00480086241374658	0.00498901600151719	0.0039536864472995	0.00219409590647389	0.000639493154376733	1.18531551355017e-05	0.000386290722980551	0.00128080960140832	0.00213308493178917
0.142857142857143	0.142857142857143	0.000142299815666511	8.63632298640542e-05	7.81487032702242e-05	0.000103420621463847	0.000173267380233888	0.000311624373932793	0.000512978003126738	0.000698779504009825	0.000741037883281084	0.00056953810661347	0.000271079052661179	5.75500320735258e-05	9.46873340305865e-05	0.000342164150678488	0.000576197532891236	0.000597654366432451	0.00043351287584669	0.000328581906473584	0.000523189278544691	0.00102270501266267	0.00157262399375141	0.00185552077206085	0.00172665651799931	0.00129253516958721	0.000799159965976851	0.000458434391778416	0.000358064168241519	0.00049022209396427	0.000824269821977172	0.00133320943110782	0.00195157316239602	0.00252053363501404	0.00280187543992537	0.00259726524982848	0.00191627464308246	0.00105866429601667	0.000493943682454407	0.000562891243120692	0.00120196146913871	0.00193390728595503	0.00218778295414989	0.00172847269887569	0.00084713375630086	0.00013965959978358	4.78261641711033e-05	0.000542643095346182	0.00119766754388419	0.00155587085866784
0.151785714285714	0.151785714285714	0.000124367772604258	0.000236608245360408	0.000325383414658428	0.000360275136727569	0.00036269311923007	0.000379911715494935	0.000433236605486918	0.000476340354562472	0.000423212397290496	0.000247104202340119	5.60320517971911e-05	3.75888857683675e-05	0.000286603283884389	0.000673937750068891	0.000913503579076995	0.000804536045114958	0.000436242780994996	0.000147915262778914	0.000255767045662979	0.000781109400367056	0.0014205701142046	0.00178018862030012	0.00166455682825284	0.00118416243188276	0.000625670481746553	0.000233043399693203	8.91180212435438e-05	0.000158444233909463	0.000397898019488063	0.000803123428495603	0.00134970242441258	0.00190673131646684	0.00223721368462721	0.00212555116973589	0.00155123539164983	0.000761923857360615	0.000153564793181932	1.36567071188078e-05	0.000313070774847066	0.000722467734581624	0.000863827924716331	0.000610206373178508	0.00019144021201376	1.40192057202879e-05	0.000338875814123771	0.00107607213955994	0.00185050373712886	0.00226735289633998
0.160714285714286	0.160714285714286	0.00040710227176166	0.000680712121331481	0.00082054217128898	0.000787680575495793	0.000633076258184054	0.00045771711706026	0.000337664071738892	0.000267537648500465	0.000185754692059876	7.38813049829656e-05	2.82579600772528e-05	0.000200538030625199	0.000630172300217996	0.00113001903732447	0.00137477789465328	0.00115877310187774	0.000603863708674179	0.000108953466934727	5.40766596180631e-05	0.000501244542227048	0.001147530145365	0.00156536513779273	0.00151815625685167	0.0010927543916484	0.000571977008415921	0.000196322687928532	2.85327392227035e-05	2.93229827140817e-06	6.11581353170103e-05	0.000218091853864381	0.000501427153619199	0.000850132674666853	0.00110016635294347	0.00109518752500573	0.000828695977493664	0.000479341867358307	0.000288049029159728	0.000368139866248565	0.000609316657432696	0.000766152949313271	0.000667597052593812	0.000378304017965082	0.000178092123853544	0.000372412654690794	0.00107876102001895	0.00214353450416116	0.0032341878422497	0.00402427288031689
0.169642857142857	0.169642857142857	0.00084815960276812	0.00117648633571124	0.00127811376266928	0.00112168456323266	0.000794839953245109	0.000453344046815373	0.00022220666595376	0.000120907115535588	8.50893565593767e-05	7.33249120863282e-05	0.000149955176709796	0.000437064978747969	0.000955800369961241	0.00151290829974842	0.00178002199167336	0.00154079840304734	0.000901153500655404	0.000257568757568018	1.99072641010996e-05	0.000308254550223111	0.000875520455332295	0.00131369142188219	0.0013604014155427	0.00105322981078554	0.000633212566731933	0.000320507846630294	0.000170173782221205	0.000106054526526417	5.28425106315136e-05	1.47536108157056e-05	3.57079622294976e-05	0.00011336993778511	0.000182152372018581	0.000191860467913173	0.000191075597796529	0.000307164244709714	0.000620289987614688	0.00104935547880191	0.00137564845375668	0.00140821761309258	0.00115770139536853	0.000865990099034069	0.000859081257601592	0.00133860989012919	0.00226978085624968	0.0034309136009984	0.00455811470273112	0.0054659403958032
0.178571428571429	0.178571428571429	0.00118845609474385	0.00144511272530526	0.00144731434938518	0.00118072838298623	0.000756777416799123	0.000357782484235986	0.000126435497919863	8.13800998878e-05	0.00013670360052422	0.000214781240743058	0.000343837672785337	0.000630522147521456	0.0011154757074337	0.00165080607197475	0.00194424542016384	0.00176935001842133	0.00117289822791266	0.000486391770411735	0.000106757999294342	0.000214506273423071	0.000658005285175543	0.00109179777125296	0.00124285819442221	0.0010839862321001	0.00079429677187865	0.000577656449063832	0.000512999384394862	0.000546111209274446	0.000584807208751393	0.000579530359412584	0.000523559225501814	0.000414175558771068	0.000253297280199309	9.74883410101792e-05	8.13207316208147e-05	0.000345098608887803	0.00090295509848563	0.00157763929467147	0.00209346105398182	0.00227586309400903	0.00219266082936306	0.00210828408430547	0.00228361882651232	0.00278958066380103	0.00348458167886662	0.0041558083573724	0.00468677994231847	0.00511142884718579
0.1875	0.1875	0.00122689740414837	0.0013565828632049	0.00127972718084315	0.000993165587130725	0.000601675377535651	0.000270730299508451	0.000125314117788331	0.000169905684582451	0.00030298989102972	0.000422119924979202	0.000526517960922251	0.000713956029984614	0.00106151351717568	0.00149719426695153	0.00179632396750316	0.00173421078291023	0.00127954902418179	0.000658518404578359	0.000217656041452964	0.000184326326360513	0.000514993760712702	0.000949553946985847	0.001218286600087	0.00122917435651398	0.00109711816395213	0.00102054485328394	0.00112824499439618	0.00141305427010111	0.00176833863259364	0.00205974542429217	0.00217157252142898	0.00203058035092992	0.00164084446582289	0.00112457926065308	0.000712813096196683	0.000646104101021737	0.00103085457529747	0.0017626494664949	0.00259111216855817	0.0032817504686717	0.00374252325553811	0.00401685548557083	0.00417077945181577	0.00419684688081533	0.00403019822108405	0.00365451097904253	0.00318607698749105	0.00284650066984065
0.196428571428571	0.196428571428571	0.000973207164732592	0.00103018192012486	0.000976667920214209	0.000800708806590795	0.000561852645690537	0.000367394671641944	0.000304901062099479	0.000378857730984812	0.000508663443236732	0.000599682739132562	0.000631637413408877	0.000681855872830915	0.000849723164233468	0.00113971471448279	0.00141209981969481	0.00146516934003016	0.00119835840669626	0.000721449181575319	0.000305327441136322	0.000199110619259434	0.000456026456284069	0.000908431203257548	0.00130897374095972	0.00151932555186712	0.00159848026571766	0.00173684244740114	0.00210666230061215	0.00274555802410036	0.00353619661500252	0.00426249568946598	0.00468943058286665	0.00463778732106306	0.00405347953959515	0.00306179512995937	0.0019689148028481	0.0011763706881877	0.00102479164985297	0.00164036176267976	0.00286694904975189	0.00431890412535784	0.00552455193690722	0.00609428032491581	0.00585034025881181	0.00487816861273316	0.00348442262773676	0.00207606622957122	0.0010085671281078	0.000471224325270097
0.205357142857143	0.205357142857143	0.000650093640559186	0.000763444398609524	0.000871172546222535	0.000926141871925848	0.000904434776590401	0.000824760519675654	0.000739124041262814	0.000693003284903505	0.000686302802141061	0.00067612854001565	0.000628250428772364	0.000570502563454188	0.000585133212607013	0.000729037049961808	0.00095042463718239	0.0010943467143266	0.00101762269416191	0.000724405153429924	0.000396259787622998	0.000274217660422423	0.000483915379085795	0.000951490510353961	0.0014804872480734	0.00192045493544241	0.00228498329048364	0.00273030124509507	0.00342513964777297	0.00441781447080936	0.00558504156113274	0.0066710073429556	0.00737226017260681	0.00742755743157877	0.00670231250803077	0.00526761756475266	0.00345048945812584	0.00180366386527748	0.000950813549027079	0.00132400201160634	0.00289991860568743	0.00509826141556259	0.00696419608674189	0.00760413853126752	0.00665925845696617	0.00452413868408674	0.00214250969551764	0.000482676188446005	2.05760316995582e-05	0.000556575447141338
0.214285714285714	0.214285714285714	0.000518184145571259	0.000812687237541368	0.00119540391428365	0.00156036578242215	0.00176624848940328	0.0017209558147828	0.00145409964243947	0.00110351376127958	0.000814513163238668	0.000639204625419773	0.000530437967677524	0.000431244598549349	0.000359356636572368	0.000390066233305821	0.000552817663977419	0.000758700136419562	0.00085260679082379	0.000753911320717231	0.000550006681163691	0.000445780278787888	0.000610868753360582	0.0010632316415111	0.0016878299636112	0.00236023158590241	0.00305655361395799	0.00385892821478699	0.00486600118450252	0.00608970972109964	0.0074094778737094	0.00859475515442228	0.00936252829697415	0.0094404628519449	0.00863813568259386	0.00694399693089219	0.00463566322754657	0.00232897728809875	0.00085524958574454	0.000916565225590006	0.00263692910121765	0.00529750070800756	0.00754140695620522	0.00806865602962901	0.00645302083029295	0.00351506873605225	0.000909768125199033	0.00013058834028933	0.00158535334633056	0.00437783796929565
0.223214285714286	0.223214285714286	0.000655992653031949	0.00117718705177533	0.00187961895222891	0.00258687639617068	0.00301379286364207	0.00293660027300656	0.00236936759544539	0.00157988892393012	0.000907002328575753	0.000529033785402192	0.000385790471009386	0.000309224689595808	0.000216732793863611	0.000173243591178044	0.000278619565326508	0.000520556844394158	0.000757595041176272	0.000848363642102592	0.000790272219158856	0.000731467120187067	0.00085629596591586	0.00126196053900678	0.00192971688806701	0.00278663227313641	0.00377669129046346	0.00487800312605948	0.00607117654548177	0.00730252289695403	0.00847017576673942	0.00942853954620211	0.00999619858324776	0.00996802900095429	0.00915383794923791	0.00747166987149096	0.00509319106844014	0.00256434988303324	0.000752430482804432	0.000502939497108115	0.00209053379903467	0.00481372302496538	0.00715351221215562	0.00760413362109646	0.00573318443637103	0.0026921147599401	0.00066063284272947	0.00147223175812949	0.00534511070497844	0.0106399203485104
0.232142857142857	0.232142857142857	0.000897107621606858	0.0015750217007109	0.00254803825421713	0.00357984381510297	0.00423135973490681	0.004128134439918	0.00325759360269644	0.00202094730943466	0.000962024738678035	0.000394400628639011	0.000246234526093299	0.000232622342564092	0.000159306721132135	6.60089449302488e-05	0.000110587905238474	0.000357123058478003	0.000695077830680541	0.000948983690063109	0.00104327130378911	0.00106206964327436	0.00117644074448977	0.00153322757645556	0.00219589602569359	0.00314501721018559	0.00429791608245647	0.00552815953209524	0.00669584164176005	0.00768817129180791	0.0084419032333391	0.00892512867429017	0.00909321041222121	0.00885620240651931	0.00808592688290825	0.00667836457953205	0.00467975889233177	0.00243995936153148	0.000661079499303738	0.000168472272914476	0.00138856791526996	0.00384085097882294	0.00614344577846768	0.00678172790099727	0.00525873811344074	0.00275244861477686	0.00159308862690669	0.00373705284223617	0.00928039015989152	0.0161452586301635
0.241071428571429	0.241071428571429	0.00100402117539703	0.00166567981463656	0.00275858098820621	0.00402698454659218	0.00489857616966386	0.00484372345660933	0.00379741647956169	0.00225663144525409	0.000934086225413248	0.000258117567248382	0.000147365430607589	0.000217929915336639	0.000179751206769281	4.64430743359736e-05	1.79793102467978e-05	0.000221825736640467	0.000586368840655374	0.000931891719053254	0.00114240348962954	0.00124912015996269	0.00138953856103985	0.00171966262312154	0.0023471172793512	0.00328872595904659	0.00444412700858522	0.00561149281885089	0.00656738301606014	0.00716972553820313	0.0074035097696338	0.00733808396823121	0.00704859604194161	0.00656857796391357	0.00588111189931809	0.00492458754601426	0.00363686700637214	0.00208972807747882	0.000658194804213115	8.10674289177538e-06	0.000721662505563202	0.00272030914287566	0.00500638529595826	0.00617056140832088	0.00549114982020953	0.00378141003494248	0.00312736991781863	0.00547965476882558	0.0110754869300349	0.0179442173513311
0.25	0.25	0.0009240737652782	0.00135015096939572	0.00233063741141007	0.00365751012373538	0.00468624309107827	0.00475948382149655	0.00373595076391277	0.0021399110009833	0.00077300664429432	0.000127995539041567	0.00011424513058455	0.000285786931294842	0.000293810959485395	0.000133339225585945	2.38639342584177e-05	0.000129306254466336	0.000414396027950833	0.000724919446166582	0.000948380169235548	0.00109167613591867	0.00125316047178423	0.00156286097013136	0.00213202890358607	0.00299517279607083	0.00405082519125005	0.00506465766911294	0.00577365708464253	0.00602499111252724	0.00583318417056705	0.00532395310890162	0.00465012575537518	0.0039593370670818	0.00337895075985302	0.00294258672471834	0.00250752894466176	0.00183559081204809	0.000893278955506984	0.000116424605514963	0.000253557919296881	0.00173441489580885	0.00407150538082678	0.00597787381887812	0.00633440738084699	0.0052820348819634	0.00440617007615983	0.00565066650765757	0.00972252669973159	0.0152896379359238
0.258928571428571	0.258928571428571	0.000861837618952563	0.000873865997130804	0.0014941639995536	0.00263481435233927	0.00367204393326485	0.00388757482684902	0.00306112236019112	0.00166839386177992	0.000496076839240786	3.18407408824242e-05	0.000173737677293299	0.000461153794830385	0.000534396698134108	0.000379794260352305	0.000207486221021343	0.00018064821942782	0.000287933255585494	0.000423786994649397	0.000521954227001533	0.000599199442653562	0.000720747603985702	0.000970738847190166	0.00144047105501843	0.00218080717031001	0.00311886542318316	0.00403062556406258	0.0046364792489234	0.00475376610427376	0.00437266501301535	0.00361786452177877	0.00268922350587377	0.00185170307199016	0.00139785084770816	0.00147426887307297	0.00186428017226086	0.00202131536222995	0.00150899322174335	0.00054581987910733	6.28763391311056e-05	0.00100997620410045	0.003403627131766	0.00603784906664869	0.00731312014016361	0.00659983929522651	0.00493303523615771	0.00431694748457563	0.00612973564264361	0.00994447809798114
0.267857142857143	0.267857142857143	0.00106533502657486	0.000614189501206996	0.000716377176267261	0.00144730585725251	0.00229939040626857	0.00258644800771626	0.00203621193328817	0.00101861153584963	0.000208039993261086	1.90100484322027e-05	0.000337630485572547	0.000737249717503887	0.000894621045876765	0.000796100777445313	0.000613911981524282	0.000474085856023948	0.000373582022998574	0.000268092535520859	0.000164586787746241	0.000109868898016015	0.000136606504005235	0.000269092799084495	0.000570925625668449	0.00112866297212582	0.00194460967643872	0.00285055819721062	0.00355627398730723	0.00380123168536463	0.00347668772238227	0.00265405367376067	0.00157658486831551	0.000651111492191849	0.000344264345201938	0.000891187343458534	0.00197499342612421	0.00276145159758576	0.00248767281156795	0.00123390700168345	0.000123803556219527	0.000547670974982197	0.00291564971411905	0.0060549082317897	0.00794906981416449	0.00733589130629027	0.00482103179951015	0.00250090739708013	0.00236311492761362	0.00478332192244454
0.276785714285714	0.276785714285714	0.00152798337052681	0.000737491263965899	0.000344422513055147	0.000573997375611711	0.00109602191695827	0.00134556119885423	0.0010469059957876	0.000442073220561093	3.10031403917224e-05	0.000110772116560436	0.000561469494185374	0.00103123773711102	0.00126925766459453	0.00126759156346501	0.00114147412538373	0.000958499527188148	0.000716298253071706	0.000436630378631357	0.000204647278520724	9.01744381590153e-05	7.08526158123757e-05	8.28469083807435e-05	0.000149194243032468	0.000414973684208452	0.00101530605373662	0.00189878613365499	0.00278560851276398	0.00330105113851806	0.00317275823482612	0.00237750922438248	0.00120743885216093	0.000233623759279974	8.5942100799052e-05	0.00103595676313797	0.00262918085308333	0.00378835741881828	0.00354775916738487	0.00195707160669141	0.000313865014682165	0.000291225155990975	0.00251880879363368	0.0058355488568932	0.00800687100534478	0.0074456546263679	0.00452626053085103	0.00136382634481943	0.000230340454969695	0.00191476414367449
0.285714285714286	0.285714285714286	0.0019317979348155	0.00105830077797166	0.000378125426775093	0.000197594189679047	0.000369775554248775	0.000505325885152551	0.000374470271324326	0.000104200442684311	7.13696577203149e-06	0.000255397436006844	0.00073704319467418	0.00119974096789394	0.00148067830918096	0.00157777222314219	0.00154425325597931	0.00139060940057614	0.00112256950607536	0.000831577255374972	0.000671394762403453	0.000708602264198139	0.000824498791286963	0.000818861413736445	0.000637451502247834	0.000483044415586785	0.000670229471636152	0.00133979249513738	0.00228431450000623	0.00303053315875939	0.00311633770450956	0.00238926463241399	0.0011706127564973	0.000179282563012539	0.000170656079195846	0.00140302979205146	0.00327798854247089	0.00456056752418529	0.00422881519237749	0.00239505670782313	0.000462812237088464	0.00017435979168944	0.00218183269108472	0.00534742123556785	0.0074888995781245	0.00705937915656369	0.00438655622361285	0.00143237026454916	0.000292801629069327	0.00169400542084266
0.294642857142857	0.294642857142857	0.00193184784683174	0.00124510656129152	0.000563195173309897	0.000185743064014889	0.000108247208379366	0.000121912596577196	7.20089831108144e-05	4.10110032176059e-06	7.41733832347467e-05	0.000355644439207074	0.000761832773136201	0.00114262129361016	0.00141396057584321	0.00157141628807108	0.00161128573195449	0.00150432457909906	0.00128089048693649	0.00110605452215828	0.00119291531839577	0.00158742876506766	0.00204834654215952	0.00219775682751459	0.00185102343485286	0.00122741249764521	0.000823714323857612	0.00103123388043472	0.0018038025560918	0.00264256025932289	0.00291841242145772	0.00231982815287944	0.00113508442386762	0.000159440528417502	0.000214478208607452	0.00152726317734657	0.00341078987505123	0.00460186640772224	0.00416306772744409	0.00231476320361754	0.000448325597818655	0.000145375391740808	0.00190354184243292	0.00464434980209643	0.00649999340219309	0.00627739700813272	0.00437698262150891	0.0024068040222332	0.00187026809275934	0.00306614710169934
0.303571428571429	0.303571428571429	0.00151517582255428	0.00116365903174107	0.000681026294517277	0.000303694271384437	0.000113309227313106	4.48429289858374e-05	1.74363387474503e-05	3.07652607175086e-05	0.000138169862523396	0.000358018882987625	0.000640707322539978	0.000918621958359933	0.00115640025296018	0.0013316082551918	0.00139074594178311	0.0012817579134051	0.00106749881073469	0.000981865690024795	0.00129570656498314	0.00205229795403464	0.00291848087997673	0.00335087748342622	0.00300054641005314	0.00203076771912417	0.00105537449162959	0.00070892731152639	0.00116969126144877	0.00200745735842109	0.00248757081291726	0.00212519511465662	0.0010920476663911	0.000156344244835805	0.000145008260638171	0.00127780970544955	0.00288757733082757	0.00382712524986447	0.00334314668324779	0.00174857517884955	0.000283042519917616	0.000179741331439397	0.00166998774551847	0.00378474517906608	0.00515599806233468	0.00513116697217415	0.00422509621192746	0.00354596913992638	0.0037727765744808	0.00463161582862808
0.3125	0.3125	0.0010553469904585	0.00100049957422029	0.000729482169117111	0.000420664289977342	0.00020043654411255	9.04447639442913e-05	5.73970209068442e-05	8.01218680548434e-05	0.000163854785297807	0.000312605906444289	0.000512756158921656	0.000743962013405071	0.000981818036975076	0.00117124101900525	0.00121566118004075	0.00104486737861473	0.00073811830122319	0.000570743387160102	0.00086767685863666	0.00172022847259494	0.00280087988599093	0.00349316074271783	0.00330746259432519	0.00228093944069536	0.00101982149436522	0.000302134020846886	0.000516077644430728	0.00136560951368999	0.00209015176091998	0.00205300508697022	0.00125280572466007	0.00034440825159066	0.000120199750444175	0.00084193604873746	0.00197596333932605	0.00259551328610396	0.00215821612345655	0.00100383090110133	0.000108177822933759	0.000269958359685197	0.00144172376514003	0.0028174577345362	0.00359628323471303	0.00369318855566592	0.00371168262341385	0.00422044193316361	0.00507795359269818	0.00550919380205206
0.321428571428571	0.321428571428571	0.000976889454633305	0.00103939629499089	0.000831625716273111	0.000528917645303079	0.00028431228722844	0.000149656420699681	0.000103688419177472	0.000117940779375443	0.000189862042338668	0.000332269665768965	0.000551444349535962	0.000835217425776416	0.00114177411427026	0.00138315852894276	0.00143368143641032	0.00120246876733423	0.000748899740440591	0.000336227876601731	0.000317756630820177	0.000878077576012024	0.00181610240295551	0.00258838607851312	0.00265393033897473	0.00189575657455908	0.00077616933815576	5.12207023944824e-05	0.000219857909627821	0.00112919795495331	0.00207121999321663	0.0023256934214703	0.00172731016376173	0.000787258104792294	0.000252851942410495	0.000469418005973805	0.00109934204131259	0.00145536210488581	0.00115184893355841	0.00046917227223458	7.93078538742633e-05	0.000392520824571634	0.0011724522634948	0.00181859860588259	0.00203690644436306	0.00218678022199864	0.00288692627352332	0.0042361234583663	0.00547390105690298	0.00553585032163688
0.330357142857143	0.330357142857143	0.00135090679548327	0.00133443766470014	0.0010157301602285	0.000626048306241295	0.000335623990467083	0.000182589707326076	0.000130942129702811	0.000154543851750427	0.000265523026761428	0.000486814695021199	0.00081725524833585	0.0012209046703258	0.00163104886688779	0.00194967452173896	0.00205322629195942	0.00183871218581374	0.00131421073177765	0.000669067963549981	0.000227611247781875	0.000259539675667006	0.000758375310672702	0.00138092148336219	0.00165569597120574	0.00134797561334418	0.000694131102547694	0.000271607391807053	0.000554303891390028	0.00149433960169647	0.00249838432928745	0.0028623469528652	0.00232798841822832	0.001288469868026	0.000452805546112745	0.000256719264920528	0.000544716363783201	0.000801731761916159	0.000691938572543638	0.000366300058620671	0.000239004647157994	0.000488420496395704	0.0008432400657817	0.000921755493112717	0.000771988563434727	0.000972078560807982	0.00206082319991165	0.00381128746917408	0.00515099444983124	0.00497919359916717
0.339285714285714	0.339285714285714	0.00182668899785081	0.00163303198649145	0.00113904274353215	0.000648098343267465	0.000327296826348867	0.000174198585750748	0.000132576840553458	0.000192627799438965	0.000389203234193146	0.000739122492482889	0.00120275157064662	0.00170203985638909	0.00215857083750818	0.00250433728053012	0.00266417454661231	0.00255416938641198	0.00213218974974419	0.00147617020641071	0.000809773793089436	0.000409895821833612	0.000427287463500089	0.000756296135285008	0.00109202119638813	0.00117328788208461	0.0010269285648165	0.000979766312919885	0.00137736021725493	0.00222289106578792	0.00307068698398547	0.00332307192200379	0.0027157174062813	0.00156842622240167	0.000553688572087096	0.000166874147278729	0.000367969466179036	0.000710143022927173	0.000803615480466247	0.000643424944683788	0.000491675147583759	0.000492237560585139	0.000490876764759169	0.000296541846176443	8.3165738905393e-05	0.000395178363630878	0.0016065653680352	0.00333421769627245	0.00450235539021804	0.00418521971818418
0.348214285714286	0.348214285714286	0.00196364784340509	0.00162860628657479	0.00104306323365124	0.000541182490641119	0.000251963745161979	0.000125466923698951	0.000104166052799072	0.000214862621811826	0.000512753917825913	0.000983072426376469	0.00152213276451225	0.00200762560726567	0.00237418060068098	0.00262176150089112	0.0027631836102571	0.00277407351051422	0.00259961384975329	0.00221768252395687	0.00170420377184198	0.00123275639052365	0.000983881203893804	0.00102008541985205	0.00123614685093384	0.00145288705247151	0.00159273236777352	0.00176929272320758	0.00216975918179339	0.00280530677350667	0.00337396724223364	0.00342490692215513	0.00273670605076182	0.0015763654329437	0.000561514118186234	0.000199631861957368	0.000500507915035251	0.00101424423964147	0.00125020761767023	0.00106989871856059	0.00069522080949388	0.00038886475562741	0.000201730113678679	6.89648528446709e-05	9.25443181095271e-05	0.000586085831947736	0.00171493047851289	0.00309052130374452	0.00386240193026626	0.00339983605036582
0.357142857142857	0.357142857142857	0.00162399859146321	0.00126873242963569	0.000751831045480476	0.000364166414336892	0.000163535047211007	6.82624802458653e-05	5.60636631815787e-05	0.000210263522695253	0.000594461387318434	0.00113554457834424	0.0016540364806882	0.00199910862519965	0.00214616633100897	0.00217967553659227	0.00220408647431927	0.00226909360075826	0.00235157711608859	0.00238425442712178	0.00230702214073345	0.0021175358756823	0.00188843984275073	0.00172557322438046	0.00169103288448523	0.00176551870943653	0.00189877015627565	0.00209496298135222	0.00241496227203283	0.00285434355725797	0.00322031694115358	0.00319053281289615	0.00257739635865303	0.00157509496648955	0.000709734300424944	0.000461908491195556	0.00086869808180872	0.00148050181000195	0.00173580546997855	0.00141654585182766	0.00077162080772722	0.000234318683853076	5.75810969200872e-05	0.0002260773840629	0.000652210098355906	0.00133563850983698	0.00224739140504445	0.00309666545998651	0.00336560431789612	0.00273506458120244
0.366071428571429	0.366071428571429	0.00104879509348041	0.000798338828326658	0.000477099772953342	0.000269337021256652	0.000152790109359397	5.03995504657229e-05	1.48571914615034e-05	0.000194305885109121	0.000638088967094723	0.00119195802112027	0.0016071502932932	0.00173860651794905	0.0016319306081196	0.00144771329142416	0.00133722333497119	0.00138321900984486	0.00160232919495066	0.0019452750658389	0.00228847521942785	0.00247306354436893	0.00240511017986417	0.00213471792036837	0.00182368100781175	0.00162473718432232	0.00159537409867879	0.00172229803219297	0.00198975222610817	0.002371216256249	0.00274320431318332	0.00286687213687967	0.00254780748068713	0.00186584720722153	0.0012145996618421	0.00102626437912635	0.0013860586239638	0.00191056563027749	0.00205071800957706	0.00156668792233504	0.000736201250055011	0.000110233964895137	6.71355014626518e-05	0.000582823301642505	0.00137053611802692	0.00215780148321725	0.00278710756903005	0.00311061213075564	0.00293241544616082	0.00217932268577725
0.375	0.375	0.000592049481427337	0.000517315912656095	0.000421233132997672	0.000361283477559641	0.000259620988796773	8.8844792888706e-05	2.39181175076819e-06	0.000201237249285276	0.000688364034101062	0.00121224190524759	0.00147662704315126	0.00138956733511179	0.00110017137566461	0.000827234532207379	0.000695674418477648	0.000731195726598313	0.000941653183234228	0.00132694056400848	0.00179839770718815	0.00214869248909231	0.00217227691935298	0.00184198212369215	0.00135087206147403	0.000963404829869225	0.000828997746091418	0.000940417730817083	0.00123568007526391	0.00167642405723151	0.00219596858783332	0.00261665343476458	0.00271330486814061	0.002423379187079	0.00197697323223968	0.00174248594738238	0.00188035524501016	0.00214867718488231	0.00209899622637994	0.00151039851985888	0.000643764153624344	5.64574998733134e-05	0.000148757031154126	0.000866570380450279	0.00180343434160575	0.00254176764855825	0.00288389083818595	0.00281807812680042	0.00238027280669445	0.00163810909244557
0.383928571428571	0.383928571428571	0.000430388549437607	0.000530285231029304	0.000596947453591864	0.000589548491170256	0.000421009300089874	0.000147667791117634	2.20975696883028e-05	0.000265922862795247	0.000801930513530158	0.0012742940272798	0.00136635083031169	0.00108350680404981	0.000710108404684705	0.000515099923575223	0.000538574350599832	0.000657381748622202	0.000790556585422465	0.000971909623613208	0.001222498845827	0.00142267554358367	0.00138052511125059	0.00103678393363435	0.000562941223932946	0.000227071969962055	0.000174073752351858	0.000359906324338302	0.00068411725653246	0.00112663300302082	0.00170808584037388	0.00233815269451639	0.00278219736553589	0.00284324033421258	0.00257428853570484	0.00225534582294115	0.00211567808909464	0.00208675108700755	0.00187215289429493	0.00128909102653194	0.000529176805720742	5.08911151404279e-05	0.000193048778522227	0.000883517730672003	0.00171047542932041	0.00225494234552252	0.00235348164460751	0.0020890824553271	0.00161327112876243	0.00103561938637908
0.392857142857143	0.392857142857143	0.000533518883666982	0.000736952613441189	0.000850369458062493	0.000795698761073859	0.000521920450467199	0.000173887368508462	6.99796947877476e-05	0.000409870437191979	0.00101471546879808	0.00143186592365448	0.00134584027679558	0.000878210068894034	0.000460002996665241	0.000415357704670617	0.000690783788938474	0.000979598375425277	0.00105690414908858	0.000950557674502933	0.000810656188418442	0.000692718385609721	0.00052702516328956	0.00027805196957306	5.67171609606352e-05	2.48137487735145e-05	0.000210372238014661	0.000475424069358495	0.000689081758088701	0.000894995072906325	0.0012550912822802	0.00181984218469685	0.00239763765662258	0.0026969266365217	0.00260026573755533	0.00226698375069449	0.00194753753105939	0.00171843965934549	0.00143703780691722	0.00096466486968398	0.000400056230020738	4.97425724841309e-05	0.00015242789360878	0.000642683888396511	0.00119359973457185	0.00148347498662283	0.00141792592793658	0.00112080292039952	0.000762564021173032	0.000432747090204703
0.401785714285714	0.401785714285714	0.000846196505936937	0.0010158291476075	0.00103444333230499	0.000857919853576531	0.000496196633397104	0.00015068972148428	0.000146614230948296	0.000623114366757942	0.0013055479251494	0.00167480199147585	0.00143029632584624	0.000788778745139733	0.000296935534355939	0.000333478841391909	0.000792091236948052	0.00123217818312312	0.00130073257286766	0.000993667312257938	0.000556191201058507	0.000214577285156783	4.57101775244557e-05	5.2757509210009e-05	0.000257635065009487	0.000651931417234717	0.0010903469934939	0.00132804891950068	0.00123224843653929	0.000950670059666743	0.000817435172319917	0.001051426855432	0.00154457509310056	0.00196020920392082	0.00203961383081979	0.00180361945786837	0.00146476436095915	0.00118074376605286	0.000929136118748487	0.000616971550858784	0.000264747378319673	3.48502516004525e-05	6.99378422158505e-05	0.000328235699049537	0.000600767674029894	0.00068992763721651	0.00056217654821951	0.000335303181832086	0.000145063289539898	4.33117517247696e-05
0.410714285714286	0.410714285714286	0.00139928034764841	0.0013492423731641	0.00112388599582984	0.000774731303781272	0.000370133523301873	0.000106826275993959	0.000246369605942431	0.000844357863141078	0.00156978990199475	0.00189591140260414	0.00155143878478694	0.000794538588463941	0.000208649627687345	0.000196658606979175	0.000654999989945415	0.00111737849722589	0.00118863664952457	0.000843064545831171	0.000361035009123692	5.61463937242481e-05	8.7498515918232e-05	0.000463544457691906	0.00110714295614253	0.00184940310324625	0.00240542117863076	0.00247570025128397	0.00197031030044067	0.00114887757413665	0.000485488444097759	0.000327313107961866	0.000642689196464722	0.00108701144742943	0.00131160085078498	0.00121939455331295	0.000955453855471348	0.000700705479408813	0.000509103781185396	0.00033168057868209	0.000146457018310647	1.73836885592999e-05	2.01071189126776e-05	0.000138637418090724	0.000262022207017437	0.000284845801420425	0.000199541404328197	8.91167447015291e-05	4.33762501751114e-05	9.17072759274042e-05
0.419642857142857	0.419642857142857	0.00219425482353562	0.0017486497955758	0.00116241731454305	0.000617999154696874	0.00021664078612583	7.99806928112798e-05	0.000342906331593959	0.000974097946044171	0.00164983589320513	0.00191571492014233	0.00155508081964661	0.000808066651608293	0.00019208149006392	7.03584135249982e-05	0.000372462581747375	0.000713306671227398	0.000763478092888517	0.000511034662423822	0.000214834312478646	0.00016623289463164	0.000506183584182675	0.00120262725833618	0.00210111191049571	0.00294843248242916	0.00342165107435592	0.0032547229769616	0.00243604783700651	0.00129951667265133	0.000364600893087726	5.16170541249994e-06	0.000211799071030729	0.000647990374411385	0.000937855268504492	0.00092610266295541	0.000708404612521569	0.00046433386529418	0.000289030346418287	0.000168745768889348	6.96994412310648e-05	8.15525538471684e-06	2.79266442874495e-05	0.000133422434018254	0.000268527975638173	0.000364970432296351	0.000402765783103434	0.000421091137008834	0.00047915136557559	0.000613049486006913
0.428571428571429	0.428571428571429	0.00301945980601307	0.00210915813785464	0.00114740790247825	0.000441828494401829	8.97525871208258e-05	8.56734816655926e-05	0.000403770146109023	0.000940240821813452	0.00144238514755737	0.00160328060149846	0.00129391841564132	0.000699711515279974	0.000189251240006465	1.64827400343175e-05	0.00013657031700873	0.000300436815212862	0.000314066427987448	0.000206774001647839	0.000177542946733118	0.000415594215542921	0.000974460015092809	0.00176779473582489	0.00261859829891658	0.00329114284302886	0.00353114183883072	0.00317411588172679	0.00228836506336518	0.00121525532532971	0.000410350661770262	0.000166035811669168	0.000430260118960156	0.00087337765810827	0.00114370981604674	0.0010963460872143	0.000825059381855454	0.000516306008626365	0.000287163178846798	0.000142687683614601	4.73433911335208e-05	3.22690590123553e-06	5.21451740224099e-05	0.000217592854304749	0.000462830224548118	0.000711296357855784	0.000904832426392763	0.00104323285246824	0.00117805911548247	0.0013786939559132
0.4375	0.4375	0.00347542021932659	0.00221949458947065	0.00102313191602593	0.000267049175609767	1.27927868892648e-05	0.000121244291863679	0.000420664734648105	0.000764012268855572	0.00100591065199043	0.00102028319295317	0.000783850347328769	0.000421602805067353	0.00012661468858104	1.03103124459192e-05	3.02981315984967e-05	6.67178112116071e-05	6.20709523161056e-05	8.12166410737001e-05	0.000244456512963307	0.000617701642922183	0.00116536273149088	0.00178087282623745	0.00233059610903942	0.0026691586827759	0.00265933164404395	0.00224304874463921	0.00153245298489822	0.000818035560751977	0.000431470158265576	0.000535220305197955	0.00100401358024626	0.00150693906927673	0.00173348548159937	0.00158553205131124	0.00119345732923735	0.000770774954031959	0.000450896599182657	0.000239467778480021	9.09161365688076e-05	5.42503582391429e-06	4.39842294515644e-05	0.000257739521072941	0.000616345377556245	0.00101320588957508	0.0013419141723007	0.00157149163745174	0.00176261437229149	0.00203170287785744
0.446428571428571	0.446428571428571	0.00326912148598406	0.00196949308972046	0.000806580742768682	0.000149633591980877	1.44381072403386e-05	0.000182314342979708	0.000407799964707561	0.000542868503552218	0.000543591669515077	0.000430672834541964	0.000261971640349229	0.000110549084081828	2.74057391319891e-05	9.1776117584883e-06	1.10581054941972e-05	2.64355671785266e-06	1.0420229108361e-05	9.86763616340565e-05	0.000307387711618748	0.00061248131033137	0.000944993620847328	0.00123734954051492	0.00144078604508412	0.00150595743577821	0.00137710824518585	0.00104138387080702	0.000600448357836084	0.000276141103577312	0.000300091919376823	0.000746685997283617	0.00144441184002303	0.00205786984096166	0.00229617945137288	0.00209186217024013	0.00161255611285815	0.00110683988130441	0.000723395685207193	0.000454544980599239	0.000230702316386707	5.06416277631143e-05	9.87105054505144e-06	0.000204023819205081	0.00061561323136551	0.00110544144962716	0.00151735891842146	0.00179419148768254	0.00201051294509763	0.00232752418712269
0.455357142857143	0.455357142857143	0.00253000100160115	0.00155550513031524	0.000700934614990498	0.000239660796132462	0.000162322648716175	0.000273954210298594	0.000370074529444624	0.000353258848198921	0.000241772942463389	0.000110348204536481	2.46852335419641e-05	4.71367362286479e-06	2.40330033512628e-05	3.90768660875551e-05	2.88872877691735e-05	1.52541599684513e-05	4.30186798000791e-05	0.000135472550121406	0.000268112295661005	0.000389744308050903	0.000470853723990707	0.000526448486254295	0.000584288785319794	0.000630243524512925	0.000597033787970285	0.000428153783946159	0.000170670108010911	3.165909291728e-06	0.000143070963402778	0.000680891889096247	0.00147086772423874	0.0021858204336605	0.00251845350801091	0.00238080754881644	0.00193992125726269	0.00146065641477274	0.00109659152354824	0.000815821349652858	0.000516309307033969	0.000198292348604788	8.16589532309431e-06	0.000107300630344877	0.000505619070051479	0.00103478766889155	0.00148571661014181	0.00177083426577524	0.00197259238406139	0.00228271802703654
0.464285714285714	0.464285714285714	0.00184170340566779	0.00146019164729745	0.00105698925308608	0.000760318798992271	0.000576640044865143	0.000444602841807665	0.000316019209362441	0.000194807203512633	0.000117914432358463	0.000110069562162116	0.000154402503836409	0.000200290986764276	0.000200367613475026	0.0001475718818136	8.13600429525054e-05	5.41967546034126e-05	8.37463518345407e-05	0.000134236672296596	0.000149936449859643	0.000116276041206092	9.21474740598378e-05	0.000174301178209477	0.000411794231470065	0.000737936570601465	0.000985517500530061	0.000994034867430036	0.000743036639620881	0.000408416238736973	0.000276123388452941	0.000549750874286976	0.00118662219904448	0.00190185117393356	0.00235965214284936	0.00240858518747865	0.00216235246174453	0.00185572933485552	0.00161510705483002	0.00136925949120775	0.000985919444004788	0.000483845347881101	8.53947511811637e-05	4.05771044118071e-05	0.000398250657932562	0.000957991804630117	0.00144513951393245	0.00172797169878349	0.00188563972932984	0.00212481397877269
0.473214285714286	0.473214285714286	0.0019271482132251	0.00218950209415923	0.00219312549420638	0.00192238011357971	0.00143158700676266	0.00085136540058692	0.000352519395852428	7.44003774093454e-05	5.71037241770422e-05	0.000221591839858251	0.000415492874210285	0.000501675690923512	0.000436060673850045	0.000282341675729535	0.000151247501149671	0.000108963222694547	0.000128583323560372	0.000127816756125193	6.36032736873717e-05	1.39164137071268e-06	9.31392436988585e-05	0.000471237466263337	0.00113267093092625	0.00189666295429536	0.00247169998807878	0.00260355679198817	0.00222851029805194	0.00154030133950738	0.000909043552262873	0.000673785537795623	0.000933109649232604	0.00149201415452552	0.0020219086255164	0.00230950604455616	0.00237694046083603	0.00236798035891015	0.00232861719797295	0.0021271478912555	0.00161610800852694	0.000868785569271039	0.00021878793651739	2.41184045121317e-05	0.000371717309021045	0.00101214929006122	0.0015813859972565	0.00188405575209113	0.00198743920646898	0.00210929270080764
0.482142857142857	0.482142857142857	0.00321221141564745	0.00395499468812668	0.00419624169530685	0.00381548358499773	0.00290753454793741	0.00176264510041197	0.000747342208810438	0.000140858474210018	1.29704249943301e-05	0.000211957795038908	0.000472186517909275	0.000578474654272511	0.000482963726100899	0.000296817147239362	0.000168752004592811	0.000152773868390159	0.000178703609272231	0.000150043130944841	7.73321071777349e-05	0.000119306173886075	0.000485257895753252	0.00127363875989341	0.00237131444718582	0.00348041376776342	0.00424486772249445	0.00440237759362489	0.00390057428647256	0.00293820996032936	0.00190009990258806	0.00118536755415235	0.00100614721407073	0.00129437665834006	0.00179931055612383	0.00229591189270737	0.00270950821829638	0.00304223358840361	0.00320692632197075	0.00299642693350351	0.00227758914518109	0.00122627145050433	0.000320679117496295	2.95800607237429e-05	0.000455972204556387	0.00126984171706742	0.00198985767442466	0.00234158849395859	0.00238244379138957	0.002356655716219
0.491071428571429	0.491071428571429	0.00556233232873495	0.00650614723188821	0.00680633628674936	0.00628617835983165	0.00502862230243544	0.00337186110722686	0.00178103444434363	0.000649340765957551	0.000129372507673694	9.18330115991039e-05	0.000241772035522954	0.000320333806578906	0.000252943470966166	0.000139019754034168	0.000105463829520898	0.000164929546697107	0.000215536770989739	0.000181838043571484	0.000152616190676874	0.000365028390620077	0.00102992035958957	0.00214698419931457	0.00346720930212752	0.00462201442918163	0.00530151649024698	0.0053596486571657	0.00482580450100163	0.00387717382859832	0.00280067839420505	0.00191805534488737	0.00146572387194121	0.00149877299547524	0.00190553656115386	0.00251836669660542	0.00319609977714829	0.00378827752604135	0.00405747998449475	0.00373234611566974	0.00273467141419502	0.0013820847840107	0.00030343513258495	4.63838674370198e-05	0.000682279561470853	0.00176333070353423	0.00267573334164358	0.00307021046859701	0.00301288151907768	0.00280454688216468
0.5	0.5	0.00832734812238469	0.00918651183347348	0.00942076534390127	0.00883469122378226	0.00743281172743903	0.00547252572815923	0.00340110992678517	0.00168194378356665	0.000592320507550016	0.000117193455681551	1.68110349017003e-05	2.25938208469534e-05	9.658549151778e-06	1.19655937472556e-05	9.05676805809619e-05	0.000207698602397353	0.000251849293475185	0.000195111386111392	0.000206984455041388	0.000571881903559753	0.00145279037563935	0.00271333113066255	0.00397128060109372	0.00484119503732284	0.00515288930869245	0.00497754759659233	0.00449229692968425	0.00384901063218313	0.00315681507581202	0.00253482755997709	0.00212754552230671	0.00205241041216943	0.00234281552013659	0.00293698853488575	0.00368392493514365	0.00432850107576026	0.00452692471913699	0.0039896975807239	0.0027300469636131	0.00120920858033779	0.000160895354285945	0.000136372473624159	0.00111034500352123	0.00249388290816377	0.00355996138600817	0.00392318884890463	0.0036943654310319	0.00325970113335999
0.508928571428571	0.508928571428571	0.0106300661264581	0.0111690102451414	0.0112396872822996	0.0106539961683014	0.0093061215618246	0.00730181205331486	0.00499638841501278	0.00287759146679986	0.00134067022951697	0.000504295509586486	0.000204556507198157	0.000166186588823676	0.000200018213835037	0.00026154923531774	0.000352888456298481	0.000414533776532792	0.000357032719520717	0.000210722621030586	0.000207766548420436	0.000648765774915657	0.00162976933649649	0.00288330790709874	0.00391399505964617	0.00433820657050337	0.00413880014022148	0.00362428631325456	0.00315646498377748	0.00290359381402188	0.00281054907956358	0.00275146680445361	0.00268561377355815	0.0026889680326942	0.00287610368352719	0.00329595083713874	0.00385530946196033	0.00429472730438217	0.0042611326581671	0.00351007102888418	0.00215381874642637	0.000742479693483767	1.49060189193937e-05	0.000423459828268413	0.00178926493492515	0.00339536268487055	0.00446806562416294	0.00466111185186811	0.00417512921539684	0.00349034975696788
0.517857142857143	0.517857142857143	0.0117384226901493	0.0117825418195884	0.0115674873332396	0.0109383473973315	0.0097109708507327	0.0078616821965563	0.00564844760831614	0.00354266350432016	0.00199014293220528	0.0011695134735448	0.00093387241499281	0.000971705770679943	0.0010351031338166	0.0010395033020959	0.000986956278217562	0.000852052703959022	0.000593949258548496	0.000287854890383334	0.000193642142579403	0.000609758023406574	0.00159020814524677	0.00279119795159042	0.00363987644267704	0.00372710929205099	0.00310337163438159	0.00222998345628524	0.00163855604236421	0.00158822936317644	0.00197270708068118	0.0024886899316975	0.00288063710413056	0.00307711260508268	0.00316723184401031	0.00327682678628109	0.0034312042571438	0.00348378258500831	0.00317938936197836	0.00236145917005014	0.00120165767527314	0.000236195370241241	8.78468596191164e-05	0.00102224719196155	0.00269053901505275	0.00430785487736798	0.00515696295264472	0.0050218458837225	0.00422906895339357	0.00332974642184341
0.526785714285714	0.526785714285714	0.011361196941588	0.0108140707793957	0.0101836883862838	0.00937896751747611	0.0082167629337457	0.00662924833282628	0.00481483665151507	0.00318903969052267	0.0021441528100001	0.00179653173382048	0.00192721452548865	0.00216215737592262	0.00223017757487927	0.00207962159532631	0.00178833427904631	0.00141057179530272	0.000950115085325018	0.000481222713412944	0.000241918806554871	0.000524535958937254	0.00140549493790783	0.00256522284982686	0.00341430425553757	0.00347435896072154	0.00271869799348867	0.00159804454785245	0.00073877459808909	0.000555578755549142	0.00105020226774648	0.00188788543982728	0.00264254601911529	0.00303195121933367	0.00302069077461675	0.00276321693181442	0.00244010789574785	0.00210312106328288	0.00165858864138651	0.00102929706100504	0.000365730056546982	7.95209006964297e-05	0.000589879133095714	0.00194877764753598	0.00367996597262736	0.0050233855121801	0.00542120874365461	0.00485596985977386	0.00378544966516784	0.00277869809284909
0.535714285714286	0.535714285714286	0.00974284419752858	0.00863138221101517	0.00754858556430299	0.00649197921865198	0.0053533371032748	0.00409744466570225	0.00289102142889953	0.00205017269253656	0.00182092847568302	0.0021667422723265	0.00275471429419167	0.00317016741996103	0.00318470403823896	0.0028525769922161	0.00237296631377626	0.00187826527200304	0.00136801113245074	0.000840843391084658	0.000453559805627291	0.000492809820756692	0.00113558671755557	0.00220931780424059	0.00319935128597892	0.00354577185336042	0.00301686630086756	0.0018768238448601	0.000729014581413438	0.000154727883237739	0.000388593751133033	0.00121728649395444	0.00213584938456459	0.0026522859045466	0.00255687619580355	0.00199478445458787	0.0013045205194893	0.000755755561679894	0.000407156772712468	0.000201404243887713	0.000180803097264426	0.000565975641179565	0.0015638281836515	0.00306539405326478	0.00455557501710248	0.00538742411952444	0.00522048044370819	0.00424666829289802	0.00301803012560269	0.00205363215689967
0.544642857142857	0.544642857142857	0.00750613910281349	0.00600938886879679	0.00461870477632926	0.00342242752757815	0.00240673157886518	0.00157957644663719	0.0010582200812999	0.00101768340033705	0.00152033328187882	0.00237631106412952	0.00318802355928852	0.00358108962421738	0.00344540777690027	0.00297846686763341	0.00248818394416137	0.00213156936621126	0.00182833518952908	0.00142464383369469	0.000940726224419602	0.000648161638194042	0.000876192138688421	0.00169993800706503	0.00278360716260162	0.00353401140947168	0.00347267820384499	0.00256488171243476	0.00127271392437746	0.000287507980296241	0.000107400307734762	0.000729343117889593	0.00166106629392089	0.00225463297993102	0.00213687397586302	0.00142842532446342	0.000596661371787749	8.30157475473014e-05	3.04122089063605e-05	0.000325388793678067	0.000852548371700927	0.00165113187197601	0.0027887189497579	0.00410104360812471	0.00512611005970815	0.00537408273297384	0.00471062548526696	0.00348580096429709	0.00227879524043411	0.00149844943017756
0.553571428571429	0.553571428571429	0.00532328401074965	0.00372222787018521	0.00231710483708928	0.00126166002609887	0.000593841205099808	0.000307998348764271	0.000418925939726972	0.000938757069836094	0.00177790217842124	0.00267950412965702	0.00329569052603282	0.00339119319306664	0.00301968548584442	0.00250345736674878	0.00219733748228601	0.00221265695259766	0.00233539504673096	0.0022238714252137	0.00173318431066612	0.00109328620041417	0.000775306594605777	0.00113087934809052	0.0020779618172048	0.0030852471411907	0.00349425095430859	0.00297010462343646	0.00176351320328686	0.00057760058149196	0.000103427544109006	0.000540514278158793	0.00146007821220203	0.00213173880062136	0.00207230689005009	0.00138355933487002	0.000615833623744574	0.00030252165370086	0.000589007971391939	0.0012580539221253	0.0020495489078925	0.00289707973329399	0.00383951183247287	0.00475634460226387	0.00528549832023205	0.005075338788234	0.00413078538945304	0.0028797628872785	0.00186598697341956	0.00135857172170369
0.5625	0.5625	0.0036190729679361	0.00216703945382833	0.00102762595741834	0.000380946139977234	0.000249350381397547	0.000541117285730645	0.00112607318640666	0.00186917254028903	0.00260654787419601	0.00312755551995074	0.00323704627081682	0.00288925294885962	0.00228294961525845	0.00179669558903985	0.0017583250493776	0.00219731656787693	0.00278123625119601	0.00302147918162465	0.00262657960229146	0.00174782229633308	0.000917249396714359	0.00069308448652274	0.00124912688894202	0.00220902439840896	0.0028741226830953	0.00271420654610538	0.0017750204175197	0.000679455536989323	0.000183220666651611	0.000602821524911583	0.00157115663839558	0.00233731410204125	0.0023742283410003	0.00178213071358625	0.00115101595700412	0.00103412774008377	0.00152826727060343	0.00231827132452173	0.00306509442643794	0.00369405574081114	0.00430125074751142	0.00484819817032143	0.00505031562266576	0.00462578644029644	0.00363754542744516	0.00253103495331586	0.00179337381832119	0.00156937376842773
0.571428571428571	0.571428571428571	0.00249395865016977	0.00129153325774006	0.000512373965124121	0.000332489429103077	0.000716586427060636	0.00145855900250317	0.00229319295790929	0.00299322779948189	0.00340163353945243	0.00342421399111808	0.00304200920042104	0.00236054513855468	0.00163936520100203	0.0012234154934674	0.00136572678324527	0.00203918609098702	0.0028859201178087	0.0033849552136585	0.00316656778380885	0.00227459457068287	0.00117982481272638	0.000497703292804649	0.000574239765770498	0.00122835027022604	0.00186485628982804	0.00191557667201141	0.00129492890723554	0.000498001943592851	0.000221483567926881	0.000787404098904934	0.00185472520019578	0.00268947944894907	0.00277641098503214	0.00223339475953248	0.00166221179125755	0.00159662684710975	0.0020807202471417	0.00275125927565485	0.00327256349528744	0.00363257985984394	0.00400759573621996	0.00440635479891792	0.004546874705126	0.00413498967153528	0.00323460714922881	0.0022961317709908	0.00178160681013842	0.0017679949870745
0.580357142857143	0.580357142857143	0.00187407290914804	0.000846514412232513	0.00029637567643284	0.000385440267509194	0.00102692540917236	0.00193714083589878	0.00278266789150524	0.00331998225100129	0.0034500705253729	0.00319209762090064	0.0026379052787626	0.00193601363807524	0.00129411663446295	0.000948265096366125	0.00106858201379007	0.00163915272457854	0.00240307742052725	0.00294845039143721	0.00292365664039891	0.00226484163909862	0.00127437160018749	0.000459311673544234	0.000202116590313836	0.00048655287226569	0.00090676819607493	0.000995431643349026	0.000634625692754072	0.000195109469267915	0.000239689361255824	0.00101027592760422	0.00215465724663236	0.00297440172266268	0.00300235080361801	0.00238811400565599	0.00173311527915452	0.00154355513230561	0.00183718571261724	0.00226253008136373	0.00254734060917443	0.0027641950133969	0.00313813145345399	0.00365464477331893	0.00395523909825555	0.00367409212336882	0.00285402076060289	0.00197103463649384	0.00151871625450571	0.00157880208178622
0.589285714285714	0.589285714285714	0.00170619070252015	0.000699994528490178	0.000145563311954399	0.000193716261779497	0.000741997166487341	0.00150117926418729	0.00215871490447356	0.00252459849137587	0.00257333981922726	0.0023852849963765	0.00206016990669481	0.00167437557696836	0.00129601859881721	0.00101494930800783	0.000933973917188822	0.0011072553614274	0.00146810888834714	0.00181622603595498	0.00190610035274885	0.00160323361568845	0.00100179868172463	0.000393288951761305	7.23458104315655e-05	0.000110809854197098	0.000298018870820897	0.000336662020837827	0.000151736415740292	2.14968163346621e-05	0.000357031940542891	0.00128560605808523	0.00242874693248262	0.00313537110051214	0.00300494398378175	0.00222403898265182	0.00138858020308327	0.000981937641611573	0.00102214548575678	0.0012051701630142	0.00133952587090738	0.0015647558162391	0.00211033160188206	0.00289100390125135	0.00343881436179301	0.00330030395564778	0.00249396278085314	0.00153262187595225	0.000974089637099572	0.000957851563074697
0.598214285714286	0.598214285714286	0.0020091569776186	0.000921595090469375	0.000205750169189382	1.68105996389012e-06	0.000217352022751987	0.000613148656789551	0.000962947523919036	0.00117428632258713	0.00129260160575159	0.00140922264767571	0.0015586192499663	0.00168322066215754	0.00168289177243908	0.0015030113119583	0.00119134821165026	0.000878652126214058	0.00069230037047812	0.000663353562830929	0.000700649818976543	0.00066290707979199	0.000480409976525064	0.000222330799356846	3.69640173552457e-05	7.07242892577908e-06	6.36734733207391e-05	7.00704420768696e-05	1.74910780757824e-05	0.000121440371231734	0.000660933760740529	0.00165988399974689	0.00272497268531729	0.00326462143953088	0.0029504180557493	0.00200141617569845	0.00100131433527892	0.000411800967113278	0.000258301855385416	0.000282237730474235	0.000350293078355448	0.000634759318652621	0.00134935505078004	0.00235022325437521	0.00309502827562341	0.00306978934883194	0.002263996723524	0.0011972941541549	0.00046731624381725	0.000278740226124683
0.607142857142857	0.607142857142857	0.00277228356677476	0.00160373531994913	0.000729973969545231	0.000268631478623554	0.000128866352294161	0.000126067026459618	0.000137879823350505	0.000183885184890146	0.000379440284530877	0.000812385156091134	0.00144016030640962	0.00207866572331229	0.00248667858152502	0.00249167622755672	0.00208358958395979	0.00142325441525684	0.000758449246393848	0.000293066232452977	8.81004881154115e-05	5.93765557103465e-05	7.12708277194123e-05	4.88393763978161e-05	1.25085304036281e-05	1.31514026533146e-05	5.20016119504936e-05	9.360027493081e-05	0.000171726710783652	0.000450640668848685	0.00110910782964074	0.00210332415752567	0.00305231659877304	0.00343565014965139	0.00299268875777417	0.00196218976599314	0.000905144273886908	0.000256571132870212	3.97623644772533e-05	1.38128676152771e-05	5.93618402893554e-05	0.000346731373819632	0.00108218993378026	0.00212451451834733	0.00294098013360269	0.00301140116975373	0.00228634582445174	0.00122866991849744	0.000404273546564276	4.7056876388039e-05
0.616071428571429	0.616071428571429	0.00385446200089823	0.00265158827501868	0.00172106417502998	0.00114146199049904	0.000785528091277505	0.000486422925521302	0.000202665135272289	5.84549004516535e-05	0.000242672793381647	0.000853695571055294	0.00180099778961987	0.00282015655885868	0.00358256827913609	0.00383603996853653	0.00350913812877727	0.00273529749016292	0.00178684710639425	0.000948070899209819	0.000390629717972823	0.000121403296101315	3.20575643072443e-05	7.0199838717242e-06	6.35613876878827e-07	2.79226670323431e-05	0.000105313109706349	0.000231422689106153	0.000440036963293212	0.000841794623696537	0.00154492520200408	0.00247820602139233	0.00330235293734796	0.00357497787705006	0.00309041835866916	0.00208814082192018	0.00109466113783782	0.000515023929092549	0.000362369357776267	0.000386345271161517	0.000438870567606144	0.00065718584807881	0.00125288751537164	0.00215194867811977	0.00291743269578831	0.0030807110501244	0.00254963317464911	0.00167238560613382	0.000910014493339539	0.000475771275385937
0.625	0.625	0.00500971386600267	0.00377073409324992	0.00285187583042309	0.00228559682187252	0.00187172110753016	0.00141624976538085	0.000922869801275001	0.000600014528844333	0.000703934980199264	0.00135131748671001	0.00242804666526843	0.00363135099925939	0.00459806977538244	0.00504381895733107	0.00485720920586251	0.00412449616135218	0.00308291102785099	0.00201982552943877	0.00115790090745782	0.000582595465106693	0.000252529095682995	7.89185769613443e-05	6.22751644286357e-06	2.97568349152904e-05	0.000155491626662555	0.000371949385076892	0.000680685629302135	0.00113673098474368	0.00180365557644742	0.00261841213263211	0.00330747102196715	0.00350707131227459	0.0030470198321179	0.00214340143487149	0.0012757958268191	0.000822804738002157	0.000795734442960807	0.000931174498256553	0.00103124043345885	0.00117518619653267	0.00157412078403497	0.00224629225982233	0.00289519622138355	0.00314164747856533	0.0028614030681035	0.00227068823243044	0.00169529105767658	0.00129911026056298
0.633928571428571	0.633928571428571	0.00599997128919215	0.00464267206335618	0.00370126742908304	0.00317128877752714	0.00277013334854508	0.00225718882698969	0.00165724421681162	0.001234385712364	0.00128074813979528	0.00190539351762756	0.00296285852299787	0.0041312945771961	0.00505824282006098	0.0054867354398645	0.0053207350755515	0.00463064154977411	0.00361291192573195	0.002516510210068	0.00155540863832732	0.000842279113639071	0.000380102444691892	0.000115118275581103	4.8258692747043e-06	4.11012997377731e-05	0.000218271683580132	0.000501768581400565	0.00085171671807349	0.00127460124385227	0.0018130563100789	0.0024411169166992	0.00296938769165214	0.00311028104298649	0.00270726403278928	0.00192490310077567	0.00117857981067475	0.000824537971432638	0.000894114276828547	0.00113513361045872	0.00131036220471315	0.0014316592318907	0.00168740618357702	0.00216652218361704	0.00270275040259692	0.0030112930689596	0.00295353601230662	0.00263785119837873	0.0022755442475494	0.00198767979856406
0.642857142857143	0.642857142857143	0.00666456286142497	0.00509065670364501	0.00403654239153916	0.00347751363047695	0.00307000544134157	0.00254305795370834	0.00193822870902257	0.00154094114712542	0.00162260351830526	0.00222934140353529	0.00315608445682674	0.00407369690061694	0.00468761863475999	0.00483453173717648	0.00449971045914139	0.00378620085957412	0.00286770417016563	0.00193654373366109	0.00114929139516851	0.000584311847456588	0.000236768952377283	6.00315944342353e-05	2.15452924443102e-05	0.000120522019081798	0.000351889064342736	0.00066654694551965	0.000990911772192686	0.00129520949404643	0.00161971028390719	0.00199612297252208	0.00233357140015147	0.00242100654902437	0.00209920042127753	0.00145372173772043	0.000810408234419197	0.00049494102165229	0.000575268746636692	0.000845619545408151	0.00106479257225115	0.00119233947367576	0.00137843396395539	0.00174335062238418	0.00220852519442781	0.00256090745985706	0.00265733532633904	0.00253502576481915	0.00233371874576898	0.00215777371294656
0.651785714285714	0.651785714285714	0.00690181931760771	0.00509808612251652	0.00389173137098467	0.00324554287140539	0.00279218715569524	0.00227023997220886	0.0017472363577235	0.00149412720341467	0.00169812675199246	0.00228857352315436	0.00298713579694192	0.00348828747628069	0.00361064429951803	0.00333743146096573	0.0027694223891124	0.00205558921410458	0.00134348293337438	0.000751584532463266	0.000349367702713638	0.000143357235183722	8.56243904241605e-05	0.000114676311994126	0.000204185700715693	0.000371511722986259	0.000628788050531913	0.000927245657391998	0.00116985053595315	0.00129743744113069	0.00135418567397412	0.0014373277003743	0.00156375216878641	0.00160579015657361	0.00139935361054432	0.000934915971490972	0.000421638403115961	0.000129292568480792	0.000155367529931766	0.000359938349381716	0.0005353602600382	0.000622570720514762	0.000742183811717165	0.00102402364118756	0.00143972434461945	0.00181951907211782	0.00201352103453644	0.00201021342418414	0.0019072071475691	0.00180984282341643
0.660714285714286	0.660714285714286	0.00665290277722939	0.00473802875169713	0.00345209053790713	0.00273560507912706	0.00223337046253663	0.00173842265183846	0.00135695913791544	0.00131446805010109	0.00166643264722617	0.00220328813803779	0.00259869672552973	0.00262861902575852	0.00227723152626202	0.0016893952623916	0.00105476077160258	0.000520786732767369	0.000167569411601925	1.91133115522548e-05	5.56077161745032e-05	0.000217819926932584	0.000421854668330122	0.000598975328677787	0.000739601523655857	0.000893060596726141	0.00110288549336252	0.00133095537483298	0.00146002108900689	0.0013968482323519	0.001179445657573	0.00096128762100197	0.00086607977504543	0.000860114211450602	0.000790398938858836	0.000559955444526653	0.000249306252465896	4.26797642095296e-05	3.63273454628179e-05	0.000144041887075619	0.000205802868034999	0.0001732292712279	0.000161296101681282	0.000314219262135588	0.000642633350133565	0.00100762023152842	0.00125099291157528	0.00132076719355091	0.00127924098181472	0.00122908387563793
0.669642857142857	0.669642857142857	0.00597073772700893	0.00414843871548463	0.00292958448469688	0.00221364807494904	0.0016878623462869	0.00123918424714893	0.00102270113710523	0.00119698269689698	0.00166539163106906	0.00209533335785727	0.00216852829141864	0.00180577555939512	0.00118304060186369	0.000573507418894486	0.000177556249744529	5.76695421326665e-05	0.000174919444133385	0.000453321291211264	0.000813601540917051	0.00117380023997509	0.00145227104612374	0.0015994043741797	0.00163830840187083	0.00165980350847263	0.0017447490719294	0.00186846756205281	0.0018911097310656	0.00167427633710379	0.00122864647018372	0.000738331053054781	0.000416884349200483	0.000329149110538589	0.000360580113238677	0.000361503185336881	0.000302873702361347	0.000273033445834955	0.000333765559258312	0.000417835586800504	0.000395625651189229	0.000232828736759945	5.13680474817755e-05	1.9091182968844e-05	0.000189310898707183	0.000459119532795278	0.000674119284820185	0.000756363250217833	0.000738397748425269	0.000709939652419692
0.678571428571429	0.678571428571429	0.00510665674781274	0.00356501269941833	0.0025328186238578	0.00186046204186842	0.00131011466933031	0.000896252475192416	0.000829508043484013	0.00118988562804941	0.00173063710869708	0.00203158060849049	0.0018366251065652	0.00124532623703532	0.000607756554283389	0.000257169644466174	0.000318489006807304	0.00070649654636194	0.00124855157003865	0.00179914233566085	0.00227280657325215	0.00261604876391295	0.0027838345572842	0.00276091416652088	0.00260437374251505	0.0024411246216927	0.00238384027599578	0.00241969330139722	0.00238723110425437	0.00209871022684609	0.00151894345782239	0.000829165650180114	0.000298323264849265	7.66341291826849e-05	0.000109731913967859	0.000243691896762397	0.00038855901945796	0.000559740435562401	0.000774701163734785	0.000956107327413928	0.000975991952420575	0.000794944761702648	0.00052828599903597	0.000353147960183335	0.00035267360586468	0.000459073922474644	0.000540155011770011	0.000524171437554877	0.000443284142176512	0.000385208319483668
0.6875	0.6875	0.0044550303879082	0.00328816122119287	0.00245740857875657	0.00178188659124288	0.00114021625979476	0.000703226962831697	0.000739867485100321	0.0012470240555816	0.00184098508432231	0.00204536151024666	0.00168830504422338	0.00103099438296359	0.000538050535242063	0.00052969056175957	0.00100881572638968	0.00174594473892599	0.00248208437370003	0.00306640369719892	0.00345988534085143	0.00366385117946715	0.0036710542028134	0.00348581695370245	0.0031776694849863	0.00288837659342553	0.00274830778952275	0.00275562508454983	0.00273956646146403	0.0024772688152131	0.00188588205355794	0.00111543200085911	0.000444821456560469	7.37889705298842e-05	6.96501233693669e-06	0.000123385553937148	0.000327296948555662	0.000606283436940533	0.000954025879445458	0.00128373828263462	0.00146175911338128	0.00143182697715774	0.00127937867504159	0.00115038223679745	0.00110883597847359	0.00108645176105526	0.000971066838844586	0.000731097651956158	0.000450941217066734	0.000261431221534157
0.696428571428571	0.696428571428571	0.00431313724119652	0.0035124685038427	0.00279814549692818	0.00199953811067307	0.00115580553707214	0.000612098433688947	0.000691790198778565	0.00130944599931273	0.00196353366638378	0.00214016313275407	0.0017363862243804	0.00111347447653088	0.000770208783298312	0.000963420773400294	0.0015871983158709	0.00233888606723162	0.0029640103090554	0.00337452265717964	0.00360159566698661	0.00368614614084752	0.00362442828046259	0.00340437290044822	0.00307729065426431	0.00277542510865561	0.00263225838353419	0.00265968514648404	0.00270084539580738	0.00253067876798798	0.00203850027456506	0.00133068312240029	0.000652881959748323	0.000204382811651084	2.12871812180317e-05	2.32333874098396e-05	0.000141060783975548	0.00037154151197712	0.000715191540339452	0.00110329944559971	0.00142636379462397	0.00163637137805258	0.00178992467539058	0.00196396814457586	0.00213334570883389	0.00215624839347494	0.00189863412158452	0.00137593217615681	0.000772210432680267	0.000322964453244977
0.705357142857143	0.705357142857143	0.00463486343764056	0.004138245167102	0.00343184905075512	0.00240205345714688	0.00127577940022478	0.000566485605808731	0.000636803448934451	0.00132622290210599	0.00204503453682607	0.00225801419168401	0.00189824916600169	0.00134964404268081	0.00107058606869584	0.00123660043020246	0.00168891806866712	0.00215034244504426	0.00245792559873348	0.0026225272337888	0.00272742988771944	0.00280604410375827	0.00281189787028099	0.00268623134964296	0.00244527192088292	0.00219995219650548	0.00207906984840113	0.00211292361531185	0.00218333654698034	0.00210210985347037	0.00176350170959148	0.00123520297573427	0.0007017147135293	0.000317141058970853	0.000111468430199125	2.76481640613835e-05	2.20909350053999e-05	0.000105805054254096	0.000296109880015608	0.00056720535876102	0.000880527345427337	0.00125416858553172	0.00175703203982284	0.00239519872057805	0.00300513639831458	0.00329704195754524	0.00304985821963506	0.00229658413777646	0.00133303813659107	0.000540035266462499
0.714285714285714	0.714285714285714	0.00502375313653778	0.00477213845688395	0.0040244394828233	0.00275451678460643	0.0013678544413365	0.000505404601341405	0.000539923845352077	0.0012512387912666	0.00200777250577818	0.00228189553922673	0.00201913790220255	0.00156340201668319	0.00128213753453909	0.00127476288202585	0.00139039594129872	0.00145248726355279	0.00143206355179293	0.00142928818284162	0.00153385863540124	0.00172249749902344	0.00187756615126674	0.0018892485788709	0.00174585218155196	0.00154184739042766	0.00140059093324335	0.00137259301462649	0.00139277382009454	0.00133723642686995	0.00113349675739314	0.000823962607626721	0.000524032854978996	0.000320892913338718	0.00021606533761506	0.000158889459657669	0.000115086430346317	8.81302893607918e-05	8.93131698343317e-05	0.000127703302107112	0.000256762357836713	0.000609212584901871	0.00132246399219126	0.00237038960411883	0.00345738679600604	0.00412186622038616	0.00401593589059224	0.00315048969390867	0.00190558491665382	0.000798548397016469
0.723214285714286	0.723214285714286	0.00501404894660571	0.00497121630101342	0.004218582501423	0.00282174895939783	0.00131433429308491	0.000391219188524027	0.000395190815423167	0.00106868323786198	0.00179823453221024	0.00210900770518985	0.00195849879365514	0.00161947692675898	0.00134668654112133	0.00117511596135243	0.000994744266907284	0.00075131084437189	0.000538586024892669	0.000508205667164842	0.000716619579784198	0.00106400849641136	0.00136630974899955	0.00148182619477742	0.00139019524449629	0.00117954007896281	0.000967913664823772	0.000821717640914582	0.000727319837310851	0.000629887325227679	0.000499498421770914	0.000362163766361827	0.000269845304223967	0.000247188146398664	0.000273580192406539	0.000311402455690652	0.000334463829694241	0.000320802060774141	0.000240450435996785	9.55690578308015e-05	2.67842441308286e-07	0.000194931902166431	0.000907961255330375	0.00212820043862095	0.00348710662854117	0.00440409115973176	0.00443168064685886	0.00354857401485475	0.00217543839668322	0.000909264480405276
0.732142857142857	0.732142857142857	0.00441301882729285	0.00454161041752209	0.00386271432457757	0.00251735942377513	0.00109009705092151	0.000241208100869181	0.000242086686012065	0.000821867378996373	0.00144386493833333	0.00173366633347049	0.0016775404968293	0.00147664120496221	0.0012760457079796	0.00105414617018086	0.000736889557673377	0.000361953254826986	0.000100220771637682	0.000120217836667931	0.000441018992778953	0.000909842594584983	0.00130838373755683	0.00148615136719888	0.00142316911437342	0.00120106289974264	0.000928153105663184	0.000678434325909689	0.000476724407356353	0.000322220384950124	0.000216526815051096	0.000167409272688359	0.000172032523844227	0.000209903136821382	0.000262057207589099	0.000331193265508488	0.000424215160755465	0.000506337456068517	0.00049480939712151	0.000342828207231798	0.000159029313815682	0.000223236387092671	0.000815658339678908	0.00195533811205892	0.00327333238730367	0.00417324762551102	0.00419617408325291	0.00332161821269903	0.00197764774009329	0.000765005882434099
0.741071428571429	0.741071428571429	0.00341204956604764	0.00363774135995202	0.00308372390434631	0.00194176762581993	0.000767699171909127	0.000109569814982106	0.000138144970515885	0.0005900688783037	0.00104405251007888	0.00125427846665117	0.00125232127653348	0.00118641557843471	0.00111409781949136	0.000962977007450457	0.000664679791857548	0.00028917690588719	3.03521672734961e-05	6.0740703278479e-05	0.000396911982467172	0.00088901090777705	0.00132558714295482	0.0015569567276692	0.00155118176442857	0.00136871278213964	0.00110059872765838	0.000822391466041533	0.000583536266416443	0.000415715700599999	0.000333138071833548	0.000319276079818492	0.000324075362622122	0.000295725306279748	0.000231201723877172	0.000190963649709506	0.000242493286060903	0.000374831660112053	0.000482103295648862	0.000466505848908015	0.000382961579283943	0.000468740861646039	0.000979036633378144	0.0019355169731852	0.00301055979163483	0.00368309295775357	0.00357419291641166	0.00270866386294765	0.00150339138841754	0.000502392564984909
0.75	0.75	0.00239197344324471	0.00259892627164954	0.0021592100365224	0.00128791782505637	0.000448876402666845	3.22752675533242e-05	0.000103543449412977	0.000424170420723108	0.000697151417759787	0.000799438434062628	0.000808109030293934	0.000842529516651893	0.000908650109795145	0.000896589895651824	0.00071173899539967	0.000394767410162542	0.000115055029139426	5.0829640285998e-05	0.000264365645456878	0.000667712584012977	0.00108881291070943	0.00137461007733245	0.00145836179594342	0.00136203006923796	0.0011558571803732	0.000917220908305085	0.000711893528465642	0.000587792491716329	0.000560368994450495	0.000592441613786538	0.000600082408024874	0.000506099587993371	0.000310333103187274	0.000107108854330128	1.3890669529903e-05	6.5707317925759e-05	0.000183681604162352	0.000267747736313515	0.000333746883349306	0.000546702579657476	0.0010838763559102	0.001929740397134	0.00279469447953413	0.00325969128097473	0.00305371850888948	0.00225025318690811	0.00123211830305106	0.000458964171625248
0.758928571428571	0.758928571428571	0.00162740099707571	0.00170324785292777	0.00133621990082649	0.000729087550483157	0.000211345837220587	8.78937025778082e-06	0.000107370149449034	0.000313383734494875	0.00043967663751514	0.000448680270354012	0.000440823616821177	0.000523687929084104	0.000693447127973957	0.000830654910129585	0.000802789843948354	0.000579812371848222	0.000269610343381712	5.06273865037348e-05	5.57520628058557e-05	0.000290774924828785	0.000639374022849717	0.000942297266462677	0.0010889666956242	0.00106092154073206	0.000913303542581751	0.00072847891764131	0.000581861277248047	0.000527149217493711	0.000582056832243063	0.000709398545403068	0.000819835259957838	0.000819988050055558	0.000681437502881243	0.000466565063261688	0.000275699580662143	0.000160983701481476	9.80330620422531e-05	5.36474945580088e-05	8.05743425452843e-05	0.000324222534221394	0.000903189777293349	0.00175735136601604	0.00260987496613726	0.00310248456935227	0.0030147253424363	0.00240529828486159	0.00157755537140718	0.000905489552114327
0.767857142857143	0.767857142857143	0.001156718162508	0.00106102263366377	0.000760324222113334	0.000393499994254472	0.000128493977149411	5.17833074948597e-05	0.000122441736582434	0.000221673944350606	0.000252751560946439	0.000212807166826507	0.000186225997281554	0.000269231428213718	0.00048243208658843	0.000736001294378254	0.00087835017898684	0.000801191831559301	0.0005269216212339	0.000207315212295754	2.53014206449846e-05	7.05771962465349e-05	0.000285308386902794	0.000518791185722842	0.000638929272053403	0.000608538995483282	0.000479653524922359	0.000336735755436545	0.000250343897796952	0.000266528083293322	0.00040902127810668	0.000669026006702119	0.000993115585463448	0.00129701255305119	0.00150454778798562	0.00157564921869999	0.00149744083832366	0.00126172684414724	0.000876528474131437	0.00041824529767699	6.52999010997106e-05	4.5331866143717e-05	0.000501485703114636	0.00137080210535499	0.00237737680723951	0.00315908893920218	0.00344640238586046	0.00318278707719559	0.00253087617631661	0.0017842585157859
0.776785714285714	0.776785714285714	0.000886837501556457	0.000688397287814034	0.000521446217448663	0.000398132629443325	0.000307850489542713	0.00023855024343635	0.000186915266393645	0.000149484422509916	0.00011313658618794	6.86908275954088e-05	4.09678875380695e-05	9.46036041378713e-05	0.00028601737927995	0.000590871727942558	0.00088181948934053	0.0010008139970723	0.000879358064455179	0.000600203814091233	0.000336976558139995	0.000220301537982668	0.000248403119566644	0.000315173090178263	0.000316597695424515	0.000231987478906123	0.000118046910547331	4.6207989259615e-05	5.72493944658068e-05	0.000168145545397978	0.000401850519432858	0.000793223998868036	0.0013600376708754	0.00206563950451168	0.00280140252387132	0.00339717002974348	0.00365933329233703	0.00343904414205479	0.00271975527741845	0.00167920576890991	0.00066546866362538	6.76483584430707e-05	0.000139143744861162	0.000876110616277361	0.00202027123309913	0.0031729920956356	0.00394971428621111	0.00410889736939169	0.00362758667420977	0.00271450097638556
0.785714285714286	0.785714285714286	0.000767817905934609	0.000611627959596739	0.000688872204473798	0.000833727783647263	0.000853863771201868	0.000678428068358527	0.000394739303763888	0.000152258979481007	3.1718106751921e-05	3.16700805585501e-06	1.26463580166258e-06	2.50441733107174e-05	0.000148140441153612	0.000426229752420267	0.000803146253062236	0.00112222631940424	0.001239852071451	0.00113229730732467	0.00089640982813125	0.000654261295877996	0.000462038252610762	0.000304090590424309	0.000156594703433156	4.01067801263015e-05	7.96677627740672e-06	9.4735742603377e-05	0.000288328565613814	0.000557442579795001	0.00090604544037447	0.00140008638942168	0.00213425318903365	0.00315024496277856	0.00435171859155986	0.00547295928694624	0.00614356508978588	0.00604474244675263	0.00508781078212704	0.0035075643987438	0.00179721155019466	0.000508248030555672	2.58085052592951e-05	0.000436057614330195	0.00152797746951614	0.00289036238073098	0.00404344396497509	0.00457678073610071	0.00428708759565361	0.00328204445258677
0.794642857142857	0.794642857142857	0.000839648267813923	0.000857191069238091	0.00125074110208123	0.0016670894163171	0.00175214296165233	0.00140278496564275	0.000814616192112566	0.000301709596265142	5.36347540827959e-05	3.45837995342404e-05	8.69431512344572e-05	0.000115334442240047	0.000171281871171329	0.000373765763396839	0.000761972116893571	0.00122731066640064	0.00157962572038027	0.00167512840172915	0.00149449845182453	0.00112626087901493	0.000697732069424205	0.000319989007318578	7.25195579116931e-05	7.03502402968748e-06	0.000143842343905334	0.000460111150152043	0.000891249399871197	0.00136295309850085	0.00184705226343518	0.00240610807774363	0.00317967731835763	0.00428843134173771	0.00569285418428425	0.00710427610286812	0.00804541828461923	0.00806753667126947	0.0070069171402642	0.00511175284193835	0.00294945987358123	0.0011559702673131	0.000185043007821789	0.000182959392146243	0.00100074872366177	0.00227633047151757	0.00353208505286872	0.00429182106552333	0.00423562182296417	0.00335435718128574
0.803571428571429	0.803571428571429	0.00112813941218611	0.00135230360027402	0.00202702873824096	0.00266079773545805	0.00278636750374993	0.00227806760445125	0.00141020075308045	0.00062805249404461	0.000228678723425279	0.000202628360362478	0.000332659850744618	0.000427902332347186	0.000481023533229936	0.00063212017897892	0.000999494140446017	0.00153670967901091	0.00203150116934879	0.00223697372311381	0.00202952514468508	0.00148333327046439	0.000821817374988767	0.000291678959658696	4.82399052668645e-05	0.000118611941690879	0.000442716202753783	0.000935968719669354	0.00152007212588754	0.00212371096326851	0.00269857832879534	0.00327006507633547	0.00396873854438824	0.00496181291460696	0.00628328168041929	0.00768646841710906	0.00867602056228652	0.00875214438710816	0.0077149898131904	0.00580775436018658	0.00359789290873988	0.00169706228901693	0.000518673354389804	0.000195367575252085	0.000627544498277933	0.00156015789643131	0.00263416488975416	0.00344456359416528	0.00365297782532327	0.00313622728961495
0.8125	0.8125	0.0015400407499545	0.00188530712148578	0.00269456594960153	0.00343387630574434	0.00359475156144736	0.00302883019363362	0.00202337297534433	0.00107723739291538	0.000562205458618792	0.000523502630012336	0.000741622196827726	0.000967162322162805	0.00112303584491066	0.00132168234965213	0.00170639863100472	0.00226317265159588	0.00276540023792575	0.00290585166915811	0.00252069160965051	0.00173089091031443	0.000883277965775571	0.000331079808251483	0.000225755510454797	0.000479012018249995	0.000900281153181643	0.00136245695242273	0.0018466275535212	0.00236360057734101	0.00288449039108314	0.0033831795541404	0.00393338844864606	0.00470353530752963	0.00578719883376101	0.00700693588196691	0.0079081278132879	0.00800693854377864	0.00711368168819862	0.00546888708007946	0.00359212031359294	0.00198741344908455	0.000937598644280343	0.000493171700566149	0.000576391993831945	0.00106143998888128	0.00177815615001584	0.00249394751981438	0.00294560670412403	0.00293115798270254
0.821428571428571	0.821428571428571	0.00189415063131385	0.00221227867410057	0.00295761971227554	0.00366021428535353	0.00385006230767322	0.00336100088186329	0.00242412437604489	0.00149644524333976	0.000963016455776704	0.000928452170429744	0.00122773923736616	0.00161521756527776	0.00196593670707848	0.00232998423979639	0.00280632834879865	0.00335518115902069	0.00373038594163129	0.00362400741923356	0.00292814395606499	0.00188836055639592	0.000985033376062579	0.000608761565949049	0.000794380016511405	0.00124326092557209	0.00160572209745724	0.0017570447047895	0.00182343060558933	0.00197801410400384	0.00225482754698393	0.00257846062484071	0.00294108384630039	0.00348001536852203	0.00432423547201276	0.00535924020005006	0.00618482072911287	0.00635868463007382	0.00572255560934175	0.00451624299001026	0.00319126740785713	0.00211266780973827	0.0014041089533706	0.00101287238975357	0.00086448089314693	0.000943918066711321	0.00126318990426834	0.00178628254359596	0.00238505790371502	0.00284815112095954
0.830357142857143	0.830357142857143	0.0020579803832496	0.00222335053128069	0.00273376185071357	0.00325966212339965	0.00343768300794292	0.0031060983280563	0.00240365973596046	0.00167171593058861	0.00123955946180294	0.00124574572304076	0.00160852207998388	0.00214332454229406	0.00271749736398096	0.00330844608314166	0.00391644279850065	0.00442292755670452	0.00456197365655834	0.00409231087495134	0.00305762681566065	0.00188405966765884	0.00115628106551807	0.00120048684964039	0.00182245794549311	0.00245498368011093	0.00260833354976845	0.00222963666621125	0.00166231164157626	0.00128494964650451	0.00120723916578249	0.00130219289885942	0.00147468451814978	0.00182244861885984	0.00249638257261447	0.00342937420190394	0.00426390715574123	0.00459228563220326	0.0042802119286255	0.00355610964291367	0.00279724717398837	0.00224105017045794	0.00188347841099453	0.00160129904732397	0.00132651337833517	0.00111218634432645	0.00108280916656632	0.00135116341884076	0.00194339529578107	0.00272808438568372
0.839285714285714	0.839285714285714	0.00203728324538327	0.00200164589934408	0.00218765425415589	0.002430806029279	0.00251387365317437	0.00231525104826683	0.00189187893499085	0.00144473628946752	0.00119906185281832	0.00128497339105685	0.00169452204689872	0.00232953555508637	0.00308293008389449	0.00386894253386837	0.00457006065059071	0.00497170264126186	0.00481018057887218	0.00397504170288349	0.00272306180223866	0.00166113766954276	0.00139834893448858	0.00208110322452085	0.00321121612449114	0.00396504327352641	0.00379374728333545	0.00280296286561763	0.00159191807779352	0.000728791178957595	0.000361891466268494	0.000289545499378238	0.000328626292261544	0.000544380951207026	0.00110954219269307	0.00199582106677762	0.00287775998156244	0.00337135467413707	0.00335164539175693	0.00301992414144103	0.00267766829865911	0.00246456608944469	0.00230869135403806	0.00207663303361696	0.00172555749529773	0.00133000978010143	0.0010335737140241	0.00101413888880603	0.00143954917971286	0.00234038142413897
0.848214285714286	0.848214285714286	0.00192670882006552	0.00171573539333974	0.00158243259078558	0.00150796631507428	0.00142220780448431	0.00126819113432596	0.0010556530584581	0.000866470800629518	0.000814169074045182	0.000989911703523069	0.00142907906868471	0.0021087439392699	0.0029558020539044	0.00383653756146508	0.00453189430184738	0.00475807400813299	0.00429902255586991	0.00322135858952735	0.00199980467267821	0.00135489888992152	0.0018018734810573	0.00320914114283456	0.00476674261860364	0.00548724852100157	0.00489341370059695	0.00333221449018656	0.00165096955301576	0.000535308858730986	9.73054232045894e-05	2.527834245779e-05	4.97486316621516e-05	0.000214075930313393	0.000713569379718844	0.00155297117645438	0.00243720122680203	0.00300855866037714	0.00314986422582104	0.0030288828518593	0.00287501181439825	0.00276145990187003	0.00260583038266315	0.00232112021463178	0.00190899286982624	0.00142782013793944	0.000958809509736262	0.000661894224377169	0.000812278793952358	0.00164706597451859
0.857142857142857	0.857142857142857	0.00179947711364593	0.00146656734343628	0.00108978244071737	0.000763754110045304	0.00053006985193482	0.000378619828801855	0.000285245171080983	0.000249199890760846	0.00030676617349869	0.000520166957099059	0.000950924667406851	0.00162327988222035	0.00248039635263774	0.00334715826738494	0.00393711380844389	0.00395130250550197	0.00327303349907086	0.00215992025875926	0.00125078348571266	0.00126460595094998	0.00250309655070666	0.00451148857268329	0.00623949503936016	0.00668842277649562	0.00559214160238311	0.00358233160002557	0.00169070212521962	0.000611077954886055	0.000340667297266271	0.000440544636317109	0.000573978141185709	0.000776001656311066	0.00125632669122002	0.00203798075964516	0.00285444909886086	0.00338588790917367	0.00353404334019299	0.00343757523948559	0.00326220329666083	0.00304126243959357	0.00272514154995127	0.00231304899572719	0.00186427881299109	0.00139746975842132	0.000877952397627337	0.000382283472731612	0.000240459878523253	0.00088384484212089
0.866071428571429	0.866071428571429	0.00168964619488183	0.00126003072112543	0.000730118732426739	0.000299825721258829	6.89581085766018e-05	2.87838402729546e-06	2.3106455623525e-06	1.14243991681673e-06	1.9134016719917e-05	0.000149076263252478	0.00049932162418822	0.00112002152430068	0.00193680469165026	0.00272341760261512	0.00315652826210957	0.00297593885398268	0.00219993763922308	0.00125323192921505	0.000845986865856062	0.00157446017231655	0.00345242481246037	0.00573591708365638	0.00727385469570306	0.00722436876802177	0.00562700725885268	0.00336645914415593	0.00153595109605567	0.000714742464693834	0.000735916521324661	0.0010615473319139	0.0013405610702546	0.00162424403370249	0.00212328576543336	0.00285535524911147	0.00357549403857202	0.00401135372419345	0.00409262713122715	0.0039289266670038	0.00362369699265865	0.00318694193180468	0.00263242640980515	0.00207468887330803	0.00164388886953582	0.00131234880131467	0.000903501744244617	0.000362241682340161	4.62696592222178e-06	0.000390006457051548
0.875	0.875	0.00170135354636811	0.00113139039340099	0.000474538119589073	7.40175113927086e-05	4.64548755338627e-05	0.000233142199140632	0.000372399785745299	0.000319038012040924	0.000139651821578529	4.53709746294613e-05	0.000241570833099288	0.000794613152687802	0.00157148905825422	0.00227037463377511	0.00254718440427494	0.00221653669002452	0.00144011603651824	0.000757137037952477	0.0008500918967646	0.00210918095307602	0.00426300716296565	0.00639171896653816	0.00741688294599728	0.00678653391111073	0.00485557063743713	0.00264371599283441	0.0011393044913785	0.000695862204747942	0.000979038229637556	0.001427858552491	0.0017587117866441	0.00207369545995565	0.00257367461044473	0.00325164001742223	0.00388287780469361	0.0042528215882139	0.0043186287709436	0.0041417929573407	0.00374136691743236	0.00309920246543787	0.00230919497904011	0.00162752344833626	0.00127800542664211	0.00119993802301683	0.00107197524740315	0.000673805479012466	0.000233584797072725	0.000343902916727368
0.883928571428571	0.883928571428571	0.00209184836347319	0.00125851382238217	0.000373864195757613	1.50213372969077e-06	0.000271178798714947	0.000823462709392205	0.00114989816756373	0.00100038579028218	0.000534410091375383	0.000154122473851205	0.0002011825597388	0.000740769665213683	0.00153497270362014	0.00217794971765119	0.00231372876262715	0.00185252701002745	0.00108775896380259	0.000611834543481868	0.00100389419811198	0.0024258209304251	0.0043995043631911	0.00598974907902113	0.00634940867681867	0.00527587997829514	0.00335757558620558	0.00157218637100228	0.000634875662250052	0.000603506936077323	0.00102094271701414	0.00140487873546991	0.00162083160019131	0.00184648928185802	0.00226057244116561	0.00282455282969182	0.0033521410848589	0.00371176185114285	0.00388932816002368	0.00386514436541775	0.0035253423078906	0.00278839275141919	0.00182152303691364	0.00104053447710131	0.000794067240445013	0.00102145970588824	0.00127746048331185	0.00116543147596146	0.000769167412532271	0.00062754243389321
0.892857142857143	0.892857142857143	0.00314758172474952	0.00188162615624736	0.000555713883704882	3.10316829378141e-05	0.000484167349849102	0.00134339516202638	0.00182880909549133	0.00158115075506516	0.000872585334803023	0.000312504482764889	0.000362104477445834	0.00103608977430121	0.00194242681023556	0.0025564572532801	0.00253157089552293	0.00189592609775317	0.00106011200505649	0.000618715025614345	0.00100826400693745	0.00219448329944535	0.00361260712644962	0.00446729606171967	0.00423980141440643	0.00304754917020947	0.00156534561582055	0.000546960798641938	0.000318387958922348	0.000642214114094855	0.00102761857906583	0.0011729714547819	0.00114424066846715	0.00118590251882885	0.00142441064680624	0.00178361654602217	0.00214672689940305	0.00250888933249274	0.00290481967004333	0.00321199953838065	0.00313068910490638	0.00245814589745643	0.0013962812165231	0.000513118462490728	0.000306203463065446	0.000760889421233808	0.00135666496997984	0.00154679006157269	0.00125612649031502	0.000918651953977047
0.901785714285714	0.901785714285714	0.00487802375455311	0.00304455115492762	0.00107364788856295	0.000145183251333282	0.000520364943168021	0.00147185138182402	0.00200959381706804	0.00170582604671589	0.000942029927528408	0.000480151905042613	0.000812358889862013	0.00181866655697321	0.00291240254679608	0.00346727608784266	0.00319657563353922	0.00228387261120064	0.00125114123215509	0.000661620981201296	0.000800334029714903	0.00149591695647813	0.00221248674283178	0.00239714026325526	0.00187021818335256	0.00096272499638632	0.000266062021380188	0.000174592160044368	0.000597067593964361	0.00108081842055523	0.00122508065284946	0.000998402511105855	0.000683118302849865	0.000547957890398478	0.000612210708711052	0.000734972556083115	0.000881706736722036	0.00121265452586184	0.00184942749578838	0.00258134635457486	0.00290219425905948	0.00243597560385907	0.00135573413898158	0.000336101531186678	2.07358526666306e-05	0.000486586835679666	0.00121305611005263	0.00157435638667106	0.00137279890627979	0.000927113384821894
0.910714285714286	0.910714285714286	0.00679683341010926	0.00439561895766559	0.00176039548980874	0.000310635603685172	0.000387565571738122	0.00119785416191764	0.00167023062175853	0.00139172752965346	0.000837379300032485	0.000816955891850253	0.00172048075530854	0.00320153141764578	0.00446688326301	0.00484582733175486	0.0041897920282988	0.00288568706679501	0.00156612848126187	0.000740941022309195	0.000549090772853108	0.000739322666452871	0.000883205828999034	0.000701954311848406	0.000289060203474893	4.11011704443893e-05	0.000315419472245588	0.00108161515461618	0.00188438549993752	0.00218673128612523	0.00180838829686653	0.00105910886786487	0.000439089800400836	0.000198934376035422	0.000194673389328678	0.000168951373198132	0.00013378442346509	0.000407941854196121	0.00122986451444798	0.00235292421762683	0.00310217157001173	0.00291650844551873	0.00187610552467221	0.000683987862872231	9.06798084758735e-05	0.000294895505859651	0.000863646298896393	0.00119432404763045	0.00103729608418349	0.000607961574176044
0.919642857142857	0.919642857142857	0.00806550802632422	0.00529090787730308	0.00225841051660798	0.000446772127171443	0.00020760736194623	0.000761023411487203	0.00110518022105828	0.000942979490610207	0.00082537028351966	0.00149717752840658	0.00312237988171177	0.00507050387284168	0.00637314971644538	0.00640081167574337	0.00522403801127906	0.00346801981734589	0.00186518240312248	0.000850904456932407	0.000425331607638354	0.000297939472460267	0.000182959252084254	5.17600015873341e-05	0.000168291578222169	0.000854904375957555	0.00213693397372327	0.00356046176053337	0.00439867070222982	0.00415162868457872	0.00294668515835906	0.00146945836749999	0.000443906953725725	0.00010376211532277	0.000131905711512773	0.000109815899130346	1.6394322353988e-05	0.000256421578090391	0.00117388218320837	0.00254979852841604	0.0036316024652402	0.00371925003777886	0.00276491398045059	0.00141370344515015	0.000455273905150357	0.000213616405415399	0.000417113665845443	0.000584332607084193	0.000481700652303329	0.000227801253439731
0.928571428571428	0.928571428571428	0.00798128562246916	0.00518869808344878	0.00224499053482161	0.000459845864693574	8.60522057464905e-05	0.000407667001794174	0.000620284407330582	0.00062773497054347	0.00104012843835204	0.00245423352545846	0.00474110884731159	0.00699192416550865	0.00813424857653574	0.00766412652918691	0.00591796901083175	0.00375382844932252	0.00197044298204984	0.000905387645873405	0.000427669850621508	0.000232545193086751	0.000180684227272656	0.000445007205942619	0.00136752019624239	0.00311095759798564	0.00534704247752944	0.00725471587401241	0.00792538523188816	0.00695231214838826	0.00476344671376443	0.00238445948823485	0.000760891278982073	0.000165660516775751	0.000179011948776896	0.000232840671194382	0.000195999536258694	0.000443985688021388	0.00136312236405564	0.00280208306799521	0.0040406024153105	0.00433260507430427	0.00351322970927922	0.00210593303195138	0.000864227681784943	0.00020988253662634	6.28408425309441e-05	0.000114607359273782	0.000176420187336066	0.000255189249713886
0.9375	0.9375	0.00645842980232198	0.00404160527486464	0.00168059140799415	0.000325546219448688	4.27317030268453e-05	0.000212440298901204	0.000306570659990999	0.000469452989300676	0.0013476341332204	0.00335227939106565	0.00607066823796606	0.00838637733199904	0.00921298329604821	0.00822254389055828	0.0060021953289536	0.00358467837983509	0.00178068601241854	0.000812190398118202	0.000432569673307966	0.000339636519445666	0.000525658349763674	0.00131376984789234	0.00306879146160508	0.00578442243183398	0.00884141672558869	0.0111578779565666	0.0117198775959133	0.0101947652681855	0.007196873612383	0.00395991364597944	0.00160005343303494	0.000499168910897443	0.000269846711329521	0.000288242585486609	0.00029758742718634	0.000544489487515897	0.00136691530068579	0.0026779937572904	0.00387521032029727	0.00427257735203207	0.00364194036863056	0.00236519222499252	0.00109929613069666	0.000308344050275949	7.16122514222952e-05	0.000233012182380432	0.000624127244574522	0.00111296479595076
0.946428571428571	0.946428571428571	0.00411452066759573	0.00236223267212485	0.000869540594050152	0.000147827320825269	6.4307018167308e-05	0.000126290470211759	0.000101080364867445	0.000350964133623373	0.00152089431533264	0.00383992043038505	0.00668676370824989	0.00885306466163254	0.00932306060354247	0.00794468801877748	0.00547706907426639	0.00302802421764506	0.00136085291355971	0.000582199682408847	0.000360020118907812	0.000407138907468862	0.000817813844895055	0.00201357590653902	0.00435934995293814	0.00773191850234347	0.0113498970773013	0.0140203533853337	0.0147066785812723	0.0131005240407804	0.00982867309794902	0.00612283311615715	0.00313961633331853	0.0013857064580435	0.000638849908923982	0.000369241338957355	0.000266333367340877	0.000418944715699195	0.00104223860807808	0.00207302962019216	0.00305883365626181	0.003456439976202	0.00305148506493245	0.00211173751261494	0.00116619624994468	0.000648019214616357	0.000704654961252935	0.00124574629546968	0.00206410348522775	0.00287900209972579
0.955357142857143	0.955357142857143	0.00188943877875349	0.000902389183011434	0.000272674484670367	0.000124935942676656	0.000196588565000627	0.000149329931330358	4.02311250652976e-06	0.000259068410184613	0.00150484839598106	0.00382139138512636	0.00649541129357713	0.00835955447289126	0.00853321693744397	0.00699656286504339	0.00456288517838765	0.00230204972145921	0.000884206022053853	0.000324639307317107	0.000249130601795143	0.000392163765069539	0.000905410881422445	0.0022502621573032	0.00477948317804393	0.00832647976325774	0.012097086134226	0.0149539575047752	0.0159422386139081	0.0147601370985146	0.0119009647094427	0.00837833283218234	0.00519998423700773	0.0029191517439665	0.00153434883503974	0.000748191675833639	0.000327832532539324	0.000260190589995115	0.000611551338634215	0.00128500347969328	0.00195293424186726	0.00225137769653389	0.00205595910066546	0.00158280532280719	0.0012338461935147	0.00133712258147678	0.00198653951917597	0.00304259218296754	0.00420639269546581	0.00508605625232911
0.964285714285714	0.964285714285714	0.000500339355830547	0.000198666288861386	0.000211972411518928	0.000420210878613651	0.000538059737284779	0.000385582033551891	0.000145533755060087	0.000337761327956886	0.00144662490025693	0.00345680042791261	0.00569194393057273	0.00714870507235795	0.00712127818011735	0.00565753594481249	0.00350449182321773	0.0015970772288029	0.000489862026044497	0.000147093096901985	0.000197566534494504	0.000395299844420415	0.000895777737132745	0.00213882735534775	0.00445018622195192	0.00767743321473896	0.0111289065245482	0.01385572069826	0.0150906992290305	0.0145804222570438	0.0126391637219496	0.00993174545946816	0.00714147934610965	0.00471993652922473	0.0028343201134419	0.00148277097646085	0.000638752679720416	0.000294122325274117	0.000388687865622312	0.000736167329193257	0.00106535594627457	0.00117796713113607	0.00109568617318342	0.00106062087915534	0.00137706484865835	0.00221448773952386	0.00350507585127692	0.00496890289661243	0.0062069403400647	0.00680715452555519
0.973214285714286	0.973214285714286	0.000123551356768953	0.000312592470901324	0.000679632834294696	0.00101804966556941	0.00110449188904863	0.000884231336309589	0.000591153241961369	0.000663715556798324	0.00145453028746695	0.00291671332142687	0.00451983496073048	0.00551018230962458	0.00536932671014469	0.00415083544993693	0.00244417974091635	0.000988360291257155	0.000222233764843288	0.00010040048343838	0.000287593289346339	0.00054533078320117	0.000983226091288145	0.00197295735546165	0.00380507684920227	0.00637344584914314	0.00913839072471774	0.0113898762650123	0.0126048185135289	0.0126479068414327	0.0117169921110969	0.0101360760545464	0.00818418269232955	0.00606876333828681	0.00400082585059458	0.00224311328896023	0.00104618904225849	0.00050899597680193	0.000488719870976378	0.000662074306232518	0.000722950622786722	0.000585270276684281	0.000442642802213501	0.00063695102628618	0.00142675091093175	0.00281094899022708	0.004507107032416	0.00606691578129772	0.00703894304236372	0.00710660391521937
0.982142857142857	0.982142857142857	0.000449805167006773	0.000893883022646304	0.00136406670693253	0.00167804497881623	0.0017023840117902	0.00145044714405824	0.00112248517873883	0.00102685339102153	0.00139662388953263	0.00220662596148619	0.0031269073902512	0.00367753422846929	0.00351152842073231	0.00264499747612339	0.00146674314282988	0.000503135681454875	9.42839844477612e-05	0.000215943154991302	0.00058114882348194	0.000937556246087745	0.00131208740529198	0.0019909371914727	0.00324589380840239	0.00504236450784198	0.00698768071766924	0.00856926923467277	0.00947540283430028	0.0097234308176853	0.0095063712747564	0.00893312676849556	0.00792890000545583	0.00639466425555064	0.00446051915532918	0.00256197574969598	0.00122366277250684	0.000707848509558319	0.000823533523669285	0.00106939551271195	0.00100962408834911	0.000593518845785352	0.000180915331398127	0.000269989450539121	0.00114079802740236	0.00266178182037064	0.00435860957408986	0.00565794339771766	0.00613730995073245	0.00566412108089443
0.991071428571429	0.991071428571429	0.000962541435492135	0.00144498305371241	0.00184651910409486	0.00204883664655816	0.00198709201100644	0.00169523425958689	0.00131619161026222	0.0010465706599008	0.00103541890967495	0.00129364735152271	0.00166960713385557	0.00191448497960946	0.00181697350570703	0.00134287724555877	0.000690370220960428	0.00019819738472282	0.000137125795866921	0.000523578410984848	0.00111449977061046	0.00161568248858487	0.00194323510304336	0.00230093556149835	0.0029816582483134	0.00406130678779033	0.00527763333172625	0.00622672610681423	0.00669939889987719	0.00682595001772672	0.00687512240472626	0.00690403437327937	0.00662829393229416	0.00568290770124511	0.00405228754590241	0.00224745754969874	0.0010131741628746	0.000778256642333317	0.00131561866473971	0.00191368037333608	0.00192658216817251	0.00125702100979214	0.000398635868375704	3.70546832192375e-05	0.000545594036981575	0.00174665487180142	0.00306129081149596	0.00387982657539249	0.00388086085646282	0.00313261322405469
1	1	0.0012148748877156	0.00158809371810969	0.00183775942147254	0.00189348001291001	0.00172076584582309	0.00136166325618529	0.000937329862803778	0.000589011699878611	0.000404979964942583	0.000390486012862577	0.00048471710469957	0.000590173174319484	0.000602300697893092	0.00046230766874303	0.000230410805137932	0.000107608021814835	0.000328819006215037	0.00096603317487579	0.00181453210288548	0.00251307417121515	0.00283736597685147	0.00290228016528484	0.00305336540083431	0.00352385792192292	0.00419122849999185	0.00469443491436242	0.0048078226635097	0.00467997498244543	0.00466072567033336	0.00487055642696317	0.00497220212183005	0.00443986367217081	0.00311935317941083	0.0015340014044771	0.000581208458984393	0.000827551901557845	0.00200979428208661	0.00319442579195088	0.00347741862784395	0.00264514849378968	0.00127386186731696	0.000237244113507111	6.13568682386232e-05	0.000624308715443896	0.00135687843398567	0.00170295360482781	0.00146817177864558	0.000857339521115616
[truncated: 177 more columns]
