# Supplementary material for: Evolving scattering networks for engineering disorder
Source: Nat Comput Sci. 2023 Feb 13;3(2):128–38. doi: 10.1038/s43588-022-00395-x (PMC10766560; doi:10.1038/s43588-022-00395-x)
Supplement: Supplementary file 7 — Plot data for Fig. 3. [file 43588_2022_395_MOESM7_ESM.zip › Data_Set_Fig_3/data_Fig3b_right.xls]

## Sheet: Sheet1
kx_data_Fig3b_right	ky_data_Fig3b_right	SS_k_data_Fig3b_right_ 1	SS_k_data_Fig3b_right_ 2	SS_k_data_Fig3b_right_ 3	SS_k_data_Fig3b_right_ 4	SS_k_data_Fig3b_right_ 5	SS_k_data_Fig3b_right_ 6	SS_k_data_Fig3b_right_ 7	SS_k_data_Fig3b_right_ 8	SS_k_data_Fig3b_right_ 9	SS_k_data_Fig3b_right_ 10	SS_k_data_Fig3b_right_ 11	SS_k_data_Fig3b_right_ 12	SS_k_data_Fig3b_right_ 13	SS_k_data_Fig3b_right_ 14	SS_k_data_Fig3b_right_ 15	SS_k_data_Fig3b_right_ 16	SS_k_data_Fig3b_right_ 17	SS_k_data_Fig3b_right_ 18	SS_k_data_Fig3b_right_ 19	SS_k_data_Fig3b_right_ 20	SS_k_data_Fig3b_right_ 21	SS_k_data_Fig3b_right_ 22	SS_k_data_Fig3b_right_ 23	SS_k_data_Fig3b_right_ 24	SS_k_data_Fig3b_right_ 25	SS_k_data_Fig3b_right_ 26	SS_k_data_Fig3b_right_ 27	SS_k_data_Fig3b_right_ 28	SS_k_data_Fig3b_right_ 29	SS_k_data_Fig3b_right_ 30	SS_k_data_Fig3b_right_ 31	SS_k_data_Fig3b_right_ 32	SS_k_data_Fig3b_right_ 33	SS_k_data_Fig3b_right_ 34	SS_k_data_Fig3b_right_ 35	SS_k_data_Fig3b_right_ 36	SS_k_data_Fig3b_right_ 37	SS_k_data_Fig3b_right_ 38	SS_k_data_Fig3b_right_ 39	SS_k_data_Fig3b_right_ 40	SS_k_data_Fig3b_right_ 41	SS_k_data_Fig3b_right_ 42	SS_k_data_Fig3b_right_ 43	SS_k_data_Fig3b_right_ 44	SS_k_data_Fig3b_right_ 45	SS_k_data_Fig3b_right_ 46	SS_k_data_Fig3b_right_ 47	SS_k_data_Fig3b_right_ 48
-1	-1	0.00173055	0.00183946	0.00226356	0.00295695	0.00355766	0.00372214	0.00342896	0.00296705	0.00264214	0.00250109	0.00234499	0.00201975	0.00170437	0.00189999	0.0030717	0.00520033	0.00761263	0.00927522	0.00939052	0.00788429	0.00543097	0.00300216	0.00128934	0.000441509	0.000277234	0.00070719	0.00191479	0.00408068	0.00690448	0.00943606	0.0105032	0.00948142	0.00678617	0.00364422	0.00129017	0.000221334	8.06174e-05	0.0001818	0.000151461	0.000122996	0.000389489	0.000938414	0.00136627	0.00125976	0.000652875	9.04764e-05	0.000210459	0.0012144
-0.991071	-0.991071	0.00234054	0.00220002	0.00251055	0.00346858	0.00471726	0.00565355	0.00589965	0.00552633	0.00487738	0.00421184	0.00352314	0.00269946	0.00184693	0.00142158	0.00197144	0.0036505	0.00591551	0.00771973	0.00812847	0.00691623	0.00468752	0.0024319	0.000880087	0.000175747	7.79754e-05	0.000425661	0.00136815	0.00311481	0.00545354	0.00756103	0.00839562	0.00742005	0.00505147	0.0024235	0.000622578	1.08881e-05	0.000161908	0.00039419	0.000387155	0.000345139	0.000631265	0.00128104	0.00188176	0.00192666	0.00129923	0.00043305	2.73468e-06	0.000419304
-0.982143	-0.982143	0.00251412	0.00216616	0.00229787	0.00337533	0.00517473	0.00695608	0.00799744	0.00803907	0.00731327	0.00621681	0.0049766	0.00361694	0.00221391	0.00112433	0.000885894	0.00180204	0.00356243	0.00528186	0.00600951	0.00534499	0.00367601	0.00185283	0.000583957	5.51012e-05	4.30325e-05	0.00033205	0.00097876	0.00215527	0.00374946	0.00517371	0.00565517	0.00481256	0.0030155	0.00117927	0.00013783	0.000109433	0.000679756	0.00126548	0.00161453	0.00191024	0.00244002	0.00318618	0.00373976	0.00361739	0.00269122	0.00135447	0.000287713	2.29691e-05
-0.973214	-0.973214	0.00225007	0.0018216	0.00177409	0.00278962	0.00487424	0.00732466	0.00919688	0.00989122	0.00941462	0.00818414	0.00662053	0.00491585	0.00314142	0.00151025	0.000455558	0.000378071	0.00126568	0.0025589	0.00344697	0.00339503	0.00248031	0.00126948	0.000363983	1.24835e-05	9.05903e-05	0.000385362	0.000848906	0.0015601	0.00246627	0.00322401	0.003367	0.00268914	0.00148644	0.000405015	1.53666e-07	0.000379427	0.00122209	0.0021201	0.00290686	0.00368406	0.00456288	0.00540147	0.00580577	0.005404	0.00415952	0.00246473	0.000948871	0.000147161
-0.964286	-0.964286	0.00179447	0.00143093	0.0012613	0.00207795	0.0041468	0.00695294	0.00950169	0.0109333	0.0109828	0.00997489	0.00844024	0.00672605	0.00491695	0.00305713	0.00138279	0.00028959	4.28554e-05	0.00050906	0.0011845	0.0015271	0.00131832	0.000757952	0.000240517	3.7932e-05	0.000161584	0.000471371	0.000859886	0.00130361	0.00175616	0.00205086	0.00197149	0.00145367	0.0007127	0.00014411	6.47164e-05	0.000523838	0.00134502	0.00233032	0.00340829	0.00458382	0.00576451	0.0066671	0.00692491	0.00631993	0.00495087	0.00321362	0.00162513	0.000613992
-0.955357	-0.955357	0.00137391	0.00117762	0.000992078	0.00160136	0.00347692	0.00635687	0.00934294	0.0114437	0.0121498	0.0116251	0.0104244	0.00902225	0.00754567	0.00588397	0.00400612	0.00215813	0.000755231	7.82682e-05	5.73815e-05	0.000332759	0.000527263	0.000490498	0.000327902	0.00023722	0.000329517	0.000580039	0.000898764	0.00120535	0.00143391	0.00150606	0.0013518	0.000983161	0.000536034	0.000211272	0.000157428	0.000410529	0.000945587	0.00176256	0.00288281	0.00423632	0.00556306	0.00646695	0.00661839	0.00594945	0.00468715	0.00321855	0.00191559	0.00103684
-0.946429	-0.946429	0.00104507	0.00105356	0.00100012	0.00155605	0.00326947	0.0060882	0.00929045	0.0118898	0.0132177	0.0132588	0.0125183	0.0115626	0.0106079	0.00946399	0.00783336	0.00568579	0.00338997	0.00150525	0.000420191	0.000130554	0.000308693	0.00056918	0.000702074	0.000718333	0.000733518	0.000829924	0.0010036	0.00119397	0.00133203	0.00136709	0.00127879	0.00108624	0.000841955	0.000602855	0.000407879	0.00030212	0.000390166	0.000835704	0.00174963	0.00303124	0.00431994	0.00515166	0.00522894	0.00459178	0.00355517	0.00248759	0.00162977	0.00107394
-0.9375	-0.9375	0.000751432	0.000965683	0.00122079	0.00199222	0.0037381	0.00649915	0.00975015	0.0126345	0.0144369	0.0149711	0.0146128	0.0139568	0.0133549	0.012679	0.0114855	0.00944754	0.00671149	0.00389482	0.00172951	0.000628368	0.000492198	0.000863344	0.0012621	0.00144171	0.00141844	0.00133305	0.00129986	0.00134824	0.00145037	0.0015696	0.00168102	0.00175905	0.00175516	0.00159707	0.00123427	0.000720439	0.000267071	0.000181909	0.000679149	0.00168141	0.00279314	0.00351389	0.00355048	0.00298257	0.00215621	0.00141914	0.000932214	0.000681666
-0.928571	-0.928571	0.000465054	0.000903179	0.0016404	0.00289184	0.00487493	0.00760257	0.0107469	0.0136913	0.0157866	0.0166841	0.0165238	0.0158142	0.0150508	0.0143403	0.0133319	0.0115411	0.00882708	0.00563959	0.00281907	0.00109241	0.000648433	0.00109524	0.00178461	0.00222056	0.00226372	0.00205926	0.00183212	0.00173569	0.00182514	0.002099	0.00252226	0.00300336	0.00336812	0.00339306	0.00291936	0.00199416	0.000929329	0.000187205	0.000118813	0.00072036	0.0016053	0.00224449	0.00230651	0.00183738	0.00115634	0.000589019	0.000274921	0.000173851
-0.919643	-0.919643	0.000255215	0.000986251	0.00232123	0.00417215	0.00643533	0.00903706	0.011865	0.0146358	0.0168629	0.0180406	0.0179569	0.0168731	0.0153663	0.0139072	0.0125158	0.0108109	0.0084433	0.00554437	0.00278619	0.00097533	0.000507769	0.00112318	0.00212698	0.0028616	0.00305142	0.00281915	0.00246721	0.00225925	0.00234365	0.00277963	0.00354919	0.00450897	0.00535086	0.00567205	0.00517244	0.00387274	0.00218705	0.00075264	8.65614e-05	0.000286589	0.000991784	0.00163889	0.0018255	0.0015139	0.000955037	0.000445776	0.000138851	2.34771e-05
-0.910714	-0.910714	0.000248261	0.00137094	0.00329394	0.00562367	0.00796141	0.010178	0.0124127	0.0147727	0.0170021	0.0184643	0.0185236	0.0170405	0.0145389	0.0118623	0.00958803	0.00770474	0.00582814	0.00373787	0.00172227	0.000408009	0.00023924	0.00108632	0.00232029	0.00325438	0.00355756	0.00333892	0.00293636	0.00266841	0.0027404	0.00327215	0.00429531	0.0056592	0.00695378	0.00760433	0.00715822	0.00559408	0.00341696	0.00143037	0.000306926	0.000235025	0.000873539	0.00162601	0.00202081	0.00193211	0.00153199	0.00107928	0.000739107	0.00053847
-0.901786	-0.901786	0.000547911	0.00211829	0.00444513	0.00689369	0.00890748	0.0104016	0.0117831	0.0135327	0.01565	0.0174377	0.0178745	0.0163461	0.0131583	0.00938583	0.00615999	0.00397941	0.0025996	0.00152172	0.000570782	2.60925e-05	0.000243829	0.00120114	0.00241924	0.00330894	0.0035799	0.00335437	0.00296598	0.00271162	0.0027793	0.00331058	0.00439888	0.00594211	0.00750265	0.00839772	0.00805585	0.00641071	0.00402205	0.00180033	0.00050822	0.000374729	0.00106154	0.00195834	0.00256603	0.00271218	0.00251257	0.0021849	0.00188308	0.00164066
-0.892857	-0.892857	0.00118004	0.00313453	0.0055124	0.00758365	0.00885143	0.00938953	0.00981973	0.0108726	0.0127673	0.0148587	0.015906	0.0148792	0.0117367	0.00754217	0.00378328	0.00142804	0.000470329	0.000262728	0.000231016	0.000289938	0.000664745	0.00143311	0.00231493	0.00289385	0.00297988	0.00272532	0.00242933	0.00230149	0.00243327	0.00292406	0.00390905	0.00537338	0.00693862	0.00791462	0.00768341	0.00614722	0.00387041	0.00177782	0.000624508	0.000613665	0.00139502	0.00237862	0.00309994	0.00340223	0.0033856	0.00323523	0.00307213	0.00289651
-0.883929	-0.883929	0.00207919	0.00421399	0.00620112	0.0074254	0.00768722	0.00729351	0.00693992	0.00738445	0.00896482	0.0112072	0.0129013	0.0127804	0.0104172	0.00662417	0.00295779	0.000682252	3.34097e-05	0.000341842	0.000783522	0.00101329	0.00117589	0.00146824	0.00181518	0.00197166	0.0018394	0.00158881	0.00147148	0.00158883	0.00189772	0.00240363	0.00324194	0.00448442	0.00586509	0.0067733	0.00662062	0.00530234	0.00334798	0.00161554	0.000769889	0.000939313	0.00175897	0.00269355	0.00336372	0.00367642	0.00375043	0.00375491	0.00377621	0.00376383
-0.875	-0.875	0.00312822	0.00516686	0.00636914	0.00645419	0.00570641	0.00467224	0.00393008	0.00400894	0.00522779	0.00736445	0.00947654	0.0102862	0.0090411	0.00616595	0.00304855	0.00105458	0.000603363	0.00108149	0.00156387	0.00158912	0.0013125	0.00107386	0.000966667	0.000843569	0.000621871	0.000447811	0.00053339	0.000913577	0.00144709	0.00204551	0.00280959	0.00385925	0.0050316	0.00582182	0.00571018	0.00460574	0.00299155	0.00162598	0.00105369	0.00131796	0.00204964	0.00278757	0.00325514	0.00343519	0.00347569	0.00354328	0.00370703	0.00388215
-0.866071	-0.866071	0.00426031	0.00598265	0.00619446	0.00510227	0.00355073	0.00227249	0.00156799	0.00155145	0.00240864	0.00418414	0.0063362	0.00774944	0.00746527	0.00552707	0.00306039	0.00140823	0.00109668	0.00157892	0.0019131	0.00163007	0.000973303	0.000435928	0.000216192	0.000151218	6.06243e-05	6.48777e-06	0.000183438	0.000649217	0.00126878	0.00192391	0.00267987	0.0036552	0.00472943	0.00546166	0.0053853	0.00442595	0.00303244	0.00188231	0.00142407	0.00163953	0.00216929	0.00262529	0.00281973	0.00279296	0.00270912	0.00273311	0.00293626	0.00323567
-0.857143	-0.857143	0.005564	0.00692164	0.0062055	0.00413153	0.00204398	0.000782449	0.000320459	0.000333074	0.000840775	0.00211076	0.0039852	0.00556453	0.00580023	0.00447185	0.00249367	0.00115318	0.00100969	0.00153345	0.00177463	0.00130778	0.00051162	3.17557e-05	0.000107812	0.000454836	0.000688676	0.00072971	0.000775341	0.00099715	0.00138706	0.00189391	0.00258411	0.00354801	0.0046418	0.00541691	0.00540834	0.00454021	0.00324387	0.00215753	0.00168032	0.00176414	0.0020649	0.00225138	0.00219923	0.00198166	0.0017582	0.0016782	0.00181776	0.002125
-0.848214	-0.848214	0.00725519	0.00839915	0.00706172	0.00433908	0.00189711	0.000616148	0.000239807	0.000163103	0.00030986	0.00108866	0.00257851	0.00402453	0.00436193	0.00326689	0.00156884	0.000516155	0.000628894	0.0013122	0.00157755	0.00106431	0.000317022	0.000133642	0.000754542	0.0017095	0.00235203	0.00242913	0.00214795	0.00183851	0.0016879	0.00178066	0.00223085	0.0031123	0.00423552	0.00510042	0.00519803	0.00442379	0.00319444	0.00213677	0.00163335	0.00162188	0.00176551	0.00176967	0.00155748	0.00122693	0.0009222	0.000755678	0.000786779	0.000996652
-0.839286	-0.839286	0.00944909	0.0106499	0.00912197	0.00610122	0.00334174	0.00173865	0.00101513	0.000562026	0.000332583	0.000775005	0.00198941	0.00322562	0.00343602	0.00234074	0.000806897	5.50805e-05	0.000490572	0.00137706	0.00166805	0.00109499	0.000394565	0.000513935	0.00167314	0.00320565	0.00421284	0.00428565	0.00364412	0.00275941	0.00198905	0.0015422	0.00159509	0.00224033	0.00328012	0.00418273	0.00439031	0.00375014	0.00264813	0.00169631	0.00126386	0.00127054	0.00137202	0.00129617	0.0010136	0.000659517	0.000368588	0.000198661	0.000157307	0.000233215
-0.830357	-0.830357	0.0118883	0.0133994	0.0120755	0.00902848	0.00589441	0.00360477	0.00210003	0.00103637	0.00049722	0.000851965	0.00200999	0.00309661	0.00310837	0.00192182	0.000516644	6.67324e-05	0.000795487	0.00178982	0.00197044	0.00120587	0.000435222	0.000722903	0.00223913	0.00414207	0.00535454	0.00539017	0.0045084	0.00327221	0.00210983	0.00125915	0.000915316	0.00121463	0.00202202	0.00284785	0.00312564	0.00265214	0.0017551	0.00100457	0.000741144	0.000859326	0.00100045	0.000910342	0.000613179	0.00029866	0.000106849	3.61235e-05	1.39237e-05	8.98253e-07
-0.821429	-0.821429	0.0139266	0.0158717	0.014981	0.0120532	0.00849747	0.0053373	0.00290365	0.00126573	0.00064308	0.00119753	0.00249958	0.00349551	0.00327844	0.00195987	0.000652817	0.000442803	0.00133327	0.00225762	0.00217422	0.00113596	0.000255883	0.000631249	0.00231844	0.00432179	0.00549174	0.0053912	0.00438741	0.00310524	0.00193331	0.00100629	0.000448273	0.000426718	0.0009258	0.0015807	0.00187599	0.00156954	0.000905601	0.000381586	0.000298017	0.000532219	0.000722798	0.000636125	0.000346313	9.86803e-05	4.86836e-05	0.00014499	0.000230423	0.000213639
-0.8125	-0.8125	0.0148934	0.0172283	0.0167818	0.0139922	0.0100552	0.00614607	0.00303271	0.00117223	0.000820459	0.0018201	0.00335739	0.00424407	0.00375204	0.00226959	0.00101599	0.00093858	0.00182095	0.00251622	0.00211351	0.000880362	3.51135e-05	0.000583848	0.0023771	0.00426792	0.0051279	0.0046958	0.00353888	0.00236249	0.00146144	0.000771818	0.00025475	5.88405e-05	0.00029357	0.000763427	0.00104938	0.000886647	0.000422589	6.46777e-05	7.80614e-05	0.000350947	0.000547448	0.000458767	0.000187762	1.07645e-05	9.45622e-05	0.000357629	0.000580495	0.00061937
-0.803571	-0.803571	0.0145778	0.0171143	0.0169309	0.0142068	0.0100282	0.00574613	0.00247337	0.000885645	0.00112331	0.00266197	0.00437621	0.00507098	0.00428267	0.00266662	0.00147351	0.00145619	0.00220267	0.0025783	0.00188964	0.00062989	4.85162e-05	0.000953443	0.00291527	0.00462546	0.00501722	0.00406567	0.00259704	0.00144502	0.00083789	0.00050711	0.000208606	1.21626e-05	0.000106182	0.000451162	0.000736796	0.00069004	0.000364029	7.63742e-05	7.28125e-05	0.000287087	0.00044067	0.000351694	0.000119271	9.01791e-06	0.000182439	0.000548857	0.000864512	0.00095319
-0.794643	-0.794643	0.013377	0.0158288	0.0156167	0.012854	0.0086393	0.00445488	0.00156084	0.000621034	0.0015389	0.00347689	0.00517335	0.00559398	0.00459178	0.00301446	0.00202263	0.00210509	0.00267616	0.00268771	0.0017206	0.00049652	0.00026481	0.00161261	0.00383301	0.0054596	0.00546095	0.00399616	0.00211473	0.000802413	0.00030194	0.000227453	0.000165177	7.2099e-05	0.000144977	0.000443546	0.000749317	0.000793512	0.000552324	0.000264682	0.000169511	0.000267406	0.000357743	0.000285438	0.00011736	6.92342e-05	0.000277743	0.000658731	0.000981212	0.00106484
-0.785714	-0.785714	0.0119373	0.0139712	0.0134377	0.0105775	0.0065651	0.00289222	0.000728219	0.000524961	0.00191868	0.00391292	0.00533834	0.00547352	0.00448165	0.00327244	0.00276918	0.00312	0.00356873	0.00318446	0.00183364	0.000465426	0.000361044	0.00197659	0.00443663	0.00616431	0.00609548	0.0044165	0.0022515	0.000692479	7.4899e-05	3.36293e-05	8.75786e-05	9.37076e-05	0.000198663	0.000493056	0.000820488	0.000929012	0.000743929	0.000438982	0.000244903	0.000225903	0.000261271	0.00022286	0.000133967	0.000140657	0.000342188	0.000668248	0.000924592	0.000951639
-0.776786	-0.776786	0.0106192	0.0119344	0.0109015	0.00799772	0.00444028	0.00156074	0.000233218	0.000592872	0.00207955	0.0037424	0.00471185	0.00466547	0.00400992	0.00356832	0.00389958	0.00475766	0.0052099	0.00442747	0.00252109	0.000646358	0.000181563	0.00161613	0.00409799	0.00604426	0.00630104	0.0048897	0.0027938	0.00109385	0.000246193	3.27269e-05	3.1707e-05	5.3748e-05	0.000171322	0.000453688	0.000778769	0.000922718	0.000786362	0.000488787	0.000238261	0.000138983	0.000136873	0.000133069	0.000115714	0.000164912	0.000340383	0.000584897	0.000748134	0.000706752
-0.767857	-0.767857	0.00931669	0.00975779	0.00824696	0.00548384	0.00261592	0.000658935	8.30344e-05	0.000718585	0.00194413	0.00303447	0.00353599	0.00351546	0.00351478	0.00415207	0.00556702	0.00712956	0.00774472	0.00664578	0.00409897	0.0014002	6.05015e-05	0.000757393	0.00286837	0.00495063	0.00576485	0.00503191	0.00340044	0.00179213	0.000747871	0.000261096	6.97315e-05	6.63339e-06	8.13043e-05	0.000317796	0.000609226	0.000765747	0.000683017	0.000432614	0.00018305	4.85561e-05	2.2036e-05	3.74616e-05	6.79242e-05	0.000146508	0.000298451	0.000472129	0.00055322	0.000458257
-0.758929	-0.758929	0.00778879	0.00743857	0.00567016	0.00329441	0.00126109	0.000190598	0.000163387	0.000810907	0.00159231	0.00210369	0.00229928	0.00253315	0.00336127	0.00514227	0.00764084	0.00993957	0.0108428	0.00961349	0.00656018	0.0030002	0.000533428	9.00714e-05	0.0014187	0.00336236	0.00467608	0.00476217	0.00383807	0.00254819	0.00143694	0.000695606	0.000262524	4.74826e-05	2.97199e-05	0.000190907	0.000429917	0.000589446	0.000569282	0.000399435	0.000198209	6.65093e-05	2.57075e-05	4.42708e-05	0.000100743	0.000203811	0.00035135	0.000484753	0.000504983	0.000356808
-0.75	-0.75	0.00611278	0.00526958	0.00354724	0.00173363	0.000507101	0.000118411	0.000372168	0.000845422	0.00117578	0.00127436	0.00139107	0.00201128	0.00359929	0.00626672	0.00953003	0.0123518	0.0135492	0.0124171	0.00920684	0.00511149	0.00169525	8.35699e-05	0.000421225	0.00193006	0.00348041	0.00425179	0.00405804	0.00321894	0.00219562	0.00130532	0.000665264	0.000286167	0.000153725	0.000227433	0.000411402	0.000574883	0.000623417	0.000552029	0.000428419	0.000327893	0.000285581	0.000302023	0.000375824	0.000511777	0.000688648	0.000826651	0.000811023	0.000583608
-0.741071	-0.741071	0.00473787	0.00374686	0.00227468	0.00100716	0.000367273	0.000343207	0.000611722	0.000812449	0.000787801	0.000681407	0.000882738	0.00185525	0.00390195	0.00694238	0.0104018	0.01331	0.0146368	0.0137556	0.0108102	0.00674792	0.00293984	0.000556194	4.37111e-05	0.00100541	0.00252875	0.00372236	0.00411906	0.00374808	0.0029332	0.00202923	0.00127132	0.000763286	0.000523391	0.000513926	0.000650046	0.000821787	0.000939028	0.000969063	0.000935349	0.000883507	0.000850899	0.000864368	0.000952161	0.00113531	0.00138736	0.00159885	0.00160489	0.00129545
-0.732143	-0.732143	0.00406487	0.00310644	0.00186565	0.000934051	0.000564581	0.000610099	0.000730014	0.000670008	0.000434718	0.000289453	0.000629724	0.00179615	0.00390529	0.00674735	0.00978325	0.0122565	0.0134122	0.0127773	0.0104034	0.00693885	0.00343599	0.000933381	9.74744e-06	0.000560389	0.00192668	0.00328587	0.00405083	0.00405737	0.00349138	0.0026791	0.00190408	0.001332	0.00102002	0.000950217	0.00105531	0.00124256	0.00142488	0.0015488	0.00160196	0.00160022	0.00157421	0.00157025	0.00165363	0.00188412	0.00225435	0.00263222	0.00277936	0.00248197
-0.723214	-0.723214	0.00401027	0.00302606	0.00182831	0.000970113	0.00062784	0.000608778	0.000595199	0.000409877	0.000138536	7.37486e-05	0.000546182	0.00174548	0.00361624	0.00586366	0.00804288	0.00967362	0.0103427	0.00980155	0.00807445	0.00553692	0.00287333	0.00085602	1.84467e-05	0.000409079	0.00159217	0.00290063	0.00377469	0.00397981	0.00360909	0.00293165	0.00222209	0.00166519	0.00134278	0.00125853	0.00136415	0.00158116	0.00182481	0.00202725	0.00214944	0.00218066	0.00213887	0.00208215	0.0021156	0.00235798	0.00285359	0.00347635	0.00392034	0.0038394
-0.714286	-0.714286	0.00403905	0.00288867	0.00159579	0.000694538	0.000326028	0.00028948	0.000287844	0.00016896	2.49371e-05	0.000121235	0.000715733	0.00187857	0.00342268	0.00498714	0.00620887	0.00685665	0.00684918	0.00619672	0.00497214	0.00335918	0.00170546	0.000464218	2.31965e-06	0.000394231	0.00136427	0.00243324	0.00316838	0.00336931	0.00309281	0.00254711	0.00195855	0.00149049	0.00122602	0.0011818	0.00132444	0.00158549	0.00188163	0.00213741	0.00229909	0.00233772	0.00225593	0.00211109	0.00203693	0.00221584	0.00277231	0.00363279	0.00446901	0.00482177
-0.705357	-0.705357	0.00364674	0.00238366	0.00112834	0.000312412	1.45751e-05	4.63805e-05	0.000152407	0.000194259	0.000237031	0.000501424	0.00119757	0.00233422	0.00364412	0.0047047	0.00517951	0.00499607	0.00432778	0.00342331	0.00245433	0.00150633	0.000674951	0.000124677	2.21004e-05	0.000400886	0.00109361	0.00180339	0.00226083	0.00234685	0.00210864	0.00168961	0.00124541	0.000896125	0.000714957	0.000728278	0.00091452	0.00121007	0.00153114	0.00180232	0.00197157	0.00200642	0.00189349	0.00166757	0.00145704	0.00148341	0.00195875	0.00291031	0.00406336	0.00491766
-0.696429	-0.696429	0.0027992	0.00181607	0.00102064	0.000565329	0.000411708	0.000439849	0.000527205	0.000606209	0.000723498	0.00104969	0.00176815	0.00288021	0.00409297	0.00493197	0.00502885	0.00435896	0.00323455	0.00207416	0.00115528	0.000538635	0.000169496	9.4065e-06	6.84683e-05	0.000341392	0.000746373	0.00114001	0.00138946	0.00143218	0.00128246	0.00100187	0.00067147	0.000379513	0.000209081	0.000212522	0.000384646	0.000661464	0.000954234	0.00119438	0.0013503	0.00140459	0.00132814	0.00110347	0.000799417	0.000621724	0.00084566	0.00162715	0.00282329	0.00399407
-0.6875	-0.6875	0.00190572	0.00177969	0.00191373	0.00200555	0.00188637	0.00161837	0.0013548	0.00118755	0.00115888	0.00136752	0.0019659	0.00298502	0.00416338	0.00500531	0.00507859	0.00431202	0.00303704	0.00174918	0.000803834	0.000280457	6.53346e-05	1.93359e-05	7.63974e-05	0.000231716	0.000482914	0.000794243	0.00109847	0.00131452	0.001368	0.00121898	0.000893465	0.000493331	0.000160819	7.53374e-06	5.4388e-05	0.000229965	0.000431785	0.000600456	0.00074044	0.000867592	0.000940223	0.000862635	0.000588891	0.000241242	0.00010632	0.000459639	0.00133536	0.00244186
-0.678571	-0.678571	0.00140265	0.00252393	0.0037632	0.00431076	0.00393994	0.00302814	0.0021162	0.00149651	0.00118121	0.00114797	0.00149517	0.00230978	0.00342245	0.0043691	0.00465742	0.00411116	0.00298391	0.00175849	0.000826777	0.00030867	0.000101576	5.24536e-05	9.01325e-05	0.000243307	0.0005752	0.00110224	0.00174405	0.00232644	0.00264241	0.00255138	0.00206429	0.00135456	0.000674498	0.000222743	4.9397e-05	6.39363e-05	0.00013731	0.000215322	0.000345989	0.000592617	0.000911569	0.00112425	0.00104165	0.000651584	0.000191664	1.00379e-05	0.000307329	0.00097704
-0.669643	-0.669643	0.00139509	0.0036656	0.0057195	0.006373	0.00548035	0.00380676	0.00226954	0.00129523	0.000788075	0.000549591	0.000609105	0.00113742	0.00211516	0.0031699	0.00377838	0.00363819	0.00286316	0.00185519	0.00100575	0.000486635	0.000255007	0.000200409	0.000282378	0.0005636	0.00114051	0.00203171	0.00309715	0.00404528	0.00454356	0.00438371	0.00360389	0.00248223	0.00139471	0.000622712	0.000232234	9.96465e-05	5.80437e-05	5.03262e-05	0.000165304	0.000521252	0.0010933	0.00164788	0.00187178	0.00160936	0.0010045	0.000409756	0.000129485	0.000215715
-0.660714	-0.660714	0.00167052	0.00452077	0.00677644	0.0071535	0.00571588	0.00356089	0.00181772	0.000886831	0.000476561	0.000195966	2.54095e-05	0.000250063	0.00103749	0.00215023	0.00307041	0.00337848	0.00302349	0.00228533	0.00152783	0.000979536	0.000686607	0.000608981	0.000739483	0.00114734	0.00192121	0.00305412	0.00435263	0.00545089	0.00595294	0.00563522	0.00458166	0.00315427	0.00180791	0.000863034	0.000376828	0.000186953	8.85174e-05	1.41395e-05	8.02334e-05	0.000457241	0.00116428	0.00196795	0.00249486	0.00248467	0.00197523	0.00126045	0.000662585	0.000322661
-0.651786	-0.651786	0.0019703	0.00468656	0.00656621	0.00650989	0.00482805	0.00276244	0.00139843	0.000943128	0.000882278	0.000690855	0.000357839	0.000298939	0.000861949	0.00195109	0.00308418	0.00375697	0.00376307	0.00324403	0.00251433	0.00185264	0.00140369	0.00120604	0.00127445	0.00165308	0.00239201	0.00345811	0.00465113	0.00561454	0.00597414	0.00553588	0.00441074	0.00297251	0.00166735	0.000792882	0.000380323	0.000244079	0.000158895	4.3352e-05	1.79374e-05	0.00028712	0.000930183	0.00177388	0.00246852	0.00271854	0.00247735	0.00194556	0.00139225	0.000973605
-0.642857	-0.642857	0.00217926	0.00428631	0.00554756	0.00521416	0.00375866	0.00232043	0.00171473	0.00188299	0.0021682	0.00203726	0.0015528	0.0012372	0.00155618	0.00252246	0.00371137	0.00458575	0.00482311	0.00443178	0.00365665	0.00280368	0.00210466	0.00167303	0.0015381	0.00170443	0.00217329	0.00289948	0.00372592	0.00437994	0.00457497	0.0041663	0.00324946	0.00212372	0.00113968	0.000525904	0.000294613	0.000275391	0.0002545	0.000135173	9.94673e-06	8.23441e-05	0.000486071	0.00114584	0.00180464	0.00220175	0.00224839	0.0020541	0.00180442	0.00162535
-0.633929	-0.633929	0.00227522	0.00369849	0.00446865	0.00418345	0.0033179	0.00271112	0.00281406	0.00336822	0.00373647	0.00351494	0.00286775	0.00234859	0.00243709	0.00319801	0.00428191	0.00518265	0.00552265	0.00520101	0.0043773	0.00334948	0.00240561	0.00172087	0.00134129	0.00123928	0.0013737	0.00169566	0.00210925	0.00245364	0.00255438	0.0023171	0.00178924	0.00114146	0.00058277	0.000261177	0.000197688	0.000283239	0.00034865	0.000280921	0.000111999	1.24281e-06	0.000108264	0.000456604	0.000910803	0.00128858	0.00150143	0.0015976	0.00169076	0.00186944
-0.625	-0.625	0.00219462	0.0031325	0.00369471	0.00370204	0.0034866	0.00351756	0.00394091	0.00445507	0.00460347	0.00418815	0.00344014	0.00283903	0.00277278	0.00330633	0.00418094	0.00498192	0.00534331	0.00509429	0.00430621	0.00323333	0.00217805	0.00135515	0.000833754	0.000575054	0.000507914	0.000570694	0.00070428	0.000837281	0.000898631	0.000847089	0.000686769	0.000461171	0.000240608	0.000105643	0.000111599	0.00024059	0.000388608	0.000427887	0.000310875	0.000120021	4.41008e-06	5.66015e-05	0.000248051	0.000480575	0.000691083	0.000902912	0.0011914	0.0016246
-0.616071	-0.616071	0.00183747	0.00250888	0.00304684	0.00335382	0.00356141	0.00383321	0.00415836	0.0043379	0.0041664	0.00363016	0.00294844	0.00244149	0.00234583	0.00270126	0.00334672	0.00399409	0.00434152	0.00419531	0.00355464	0.00260728	0.00162781	0.000842194	0.000346341	0.000113971	5.63488e-05	7.77926e-05	0.000107042	0.000114158	0.000112491	0.00013188	0.000174092	0.000197586	0.000161882	9.09117e-05	7.45086e-05	0.000184659	0.000386101	0.000544997	0.000541547	0.000376927	0.00016673	3.38535e-05	1.59692e-05	7.38353e-05	0.000170577	0.000327473	0.000610629	0.00108604
-0.607143	-0.607143	0.00121469	0.00170557	0.00220734	0.00262534	0.00293341	0.00312667	0.00317465	0.00303208	0.00269445	0.00223707	0.00179783	0.00152079	0.00150263	0.00176127	0.00222046	0.00271335	0.00302634	0.0029875	0.00255597	0.00184775	0.00107601	0.000448689	8.80612e-05	1.87745e-06	9.75616e-05	0.000227993	0.00026561	0.00017905	5.30302e-05	1.36147e-05	0.000108521	0.000256671	0.000328868	0.000285456	0.000224732	0.000282449	0.000483735	0.000704629	0.000784115	0.00066813	0.000441498	0.000232414	0.000104175	4.03625e-05	1.28435e-05	4.19871e-05	0.000193129	0.000534486
-0.598214	-0.598214	0.000535058	0.000828606	0.00118129	0.00150005	0.00169782	0.00172873	0.00160221	0.00137172	0.00110855	0.000876483	0.00072033	0.000670519	0.000750898	0.000971402	0.00130305	0.00165888	0.00191044	0.00194161	0.00170659	0.00125517	0.00071658	0.000257605	2.57766e-05	8.16197e-05	0.000346288	0.000620111	0.000700395	0.00053353	0.000268504	0.00013869	0.000259611	0.000530332	0.000738907	0.000769184	0.000700402	0.000703346	0.000850315	0.00103946	0.00110182	0.000965243	0.000705974	0.000455977	0.000284271	0.000171944	7.90696e-05	1.11512e-05	2.15186e-05	0.000169931
-0.589286	-0.589286	8.83341e-05	0.000185515	0.000330169	0.000467252	0.000534594	0.00051099	0.000426828	0.000331615	0.00025693	0.000210234	0.00019626	0.000234412	0.000349681	0.000546046	0.000790577	0.00102472	0.00119055	0.00124602	0.00116236	0.00092657	0.000571709	0.000212414	2.38712e-05	0.000133586	0.0004938	0.000866414	0.000982177	0.000766228	0.000422636	0.000274102	0.000485525	0.000927575	0.00130986	0.00144871	0.00140575	0.00137592	0.00146286	0.00157896	0.00155489	0.00132023	0.000964671	0.000639676	0.000426525	0.00030229	0.000207063	0.000117321	5.64639e-05	5.97616e-05
-0.580357	-0.580357	1.98324e-05	3.93511e-06	1.74396e-06	2.04621e-05	5.73068e-05	0.000118518	0.000206415	0.00029252	0.000325033	0.000278503	0.000194157	0.000158305	0.000230449	0.000391147	0.000564162	0.000690287	0.000772969	0.000844025	0.000888471	0.000825048	0.000590093	0.00025245	2.21346e-05	9.76578e-05	0.000468733	0.000875891	0.00100803	0.000783259	0.000445833	0.000364632	0.000707401	0.00129767	0.0017883	0.00197458	0.001941	0.00191816	0.00202195	0.00214522	0.00208876	0.00177013	0.00129624	0.000855109	0.000563311	0.000414471	0.000339338	0.000283251	0.000228882	0.000176274
-0.571429	-0.571429	0.000220778	0.00021201	0.000185727	0.000201207	0.000300344	0.000490309	0.0007174	0.000869687	0.000843337	0.000634392	0.000364372	0.000195176	0.000200346	0.000315195	0.000417299	0.000456334	0.0004964	0.000621238	0.000801502	0.000878662	0.000710643	0.000347335	4.31833e-05	5.49332e-05	0.000395469	0.000791499	0.00091789	0.00070552	0.000422732	0.00043446	0.000861145	0.00146797	0.00189117	0.00197412	0.0018836	0.0019081	0.00215755	0.00246173	0.00254294	0.00226847	0.00174363	0.00119608	0.000798645	0.00058981	0.000514572	0.000499185	0.000487962	0.000445345
-0.5625	-0.5625	0.00043877	0.000504325	0.000535923	0.000611914	0.000784195	0.00104022	0.00128205	0.00136256	0.00118734	0.000808513	0.000410553	0.000176622	0.000148446	0.000215274	0.000246673	0.000235666	0.000299921	0.000530661	0.000844519	0.00100933	0.00084881	0.000438132	8.22927e-05	6.45135e-05	0.00038648	0.000757054	0.000861636	0.000664782	0.000447694	0.000532062	0.00095621	0.00142749	0.00160483	0.0014345	0.00120795	0.0012878	0.00177076	0.00240126	0.00279173	0.00272364	0.0022692	0.00167885	0.00118471	0.000888765	0.00077345	0.000764756	0.000781214	0.000760536
-0.553571	-0.553571	0.000491315	0.000606192	0.0006893	0.000807208	0.000995916	0.00122274	0.00138087	0.00134472	0.00106994	0.000654734	0.000286197	9.97069e-05	7.888e-05	9.95509e-05	7.9612e-05	7.97942e-05	0.000239243	0.000598151	0.000990635	0.0011421	0.000908555	0.000437608	7.84332e-05	9.52399e-05	0.00043817	0.000793355	0.000879024	0.000711321	0.000577889	0.000735669	0.00112812	0.00141234	0.00128734	0.000812036	0.000400552	0.000488118	0.00116943	0.00212406	0.00286737	0.00308613	0.00279161	0.00222631	0.00166409	0.00127014	0.0010756	0.00102139	0.00101558	0.000982937
-0.544643	-0.544643	0.000383114	0.000470203	0.000543331	0.000643867	0.00078542	0.000928474	0.000988676	0.000890748	0.000639207	0.000337311	0.000116784	3.23728e-05	2.76917e-05	1.71728e-05	4.01784e-06	0.000100843	0.000409417	0.000868193	0.00123326	0.00124725	0.000866342	0.000335832	2.09043e-05	0.000119206	0.000504811	0.000851737	0.000934452	0.000829712	0.000823169	0.00110019	0.00151824	0.00169778	0.00137094	0.000671085	8.62122e-05	0.000101116	0.000831571	0.00194808	0.00292227	0.00336903	0.00322749	0.00270402	0.0020877	0.00159147	0.00129076	0.00114597	0.00106622	0.000977345
-0.535714	-0.535714	0.000246929	0.000247244	0.000259308	0.000301106	0.000369815	0.000432464	0.000439136	0.000359936	0.000219297	8.62768e-05	1.70385e-05	5.74676e-06	5.79138e-06	9.6164e-06	9.6936e-05	0.000375386	0.000847685	0.00133563	0.00156337	0.00136078	0.000821859	0.000269251	3.14423e-05	0.000204283	0.000594979	0.0009016	0.000979167	0.000958987	0.00110681	0.00153837	0.00205383	0.00226339	0.00191847	0.00116541	0.000490302	0.000385426	0.00100327	0.00206358	0.00305862	0.00357277	0.00348494	0.00295676	0.00227456	0.00167846	0.00127105	0.00102491	0.000855188	0.000699688
-0.526786	-0.526786	0.000198337	0.000108681	5.82809e-05	4.65592e-05	5.92136e-05	7.42499e-05	7.17172e-05	4.70723e-05	1.65847e-05	1.30162e-06	2.20818e-06	2.64836e-06	1.09418e-05	9.89915e-05	0.000372117	0.000865653	0.00145458	0.0018811	0.0019125	0.00151692	0.000909803	0.000420581	0.000274663	0.000455474	0.000749273	0.000934189	0.000964322	0.00100152	0.00126306	0.00180218	0.00240637	0.00271901	0.00251031	0.0018865	0.00125746	0.00107041	0.00150624	0.00236285	0.00319794	0.00360868	0.00344708	0.00284809	0.00209344	0.00143058	0.000963783	0.000662638	0.000449174	0.000279831
-0.517857	-0.517857	0.00024619	0.00010751	4.00865e-05	2.14991e-05	1.97058e-05	1.7268e-05	1.47695e-05	1.98186e-05	3.30491e-05	4.0789e-05	2.63163e-05	3.40109e-06	4.64911e-05	0.000270547	0.00074395	0.00139146	0.00198515	0.00226536	0.00211576	0.00165143	0.00114144	0.000825915	0.000771867	0.000869287	0.000949786	0.000925376	0.000851166	0.000881428	0.00115337	0.00166919	0.00225372	0.00263468	0.00261739	0.00224173	0.00179181	0.00162269	0.00191433	0.00253561	0.00312512	0.00332861	0.00301607	0.0023293	0.00155027	0.000911061	0.000488112	0.000233842	8.10247e-05	8.47546e-06
-0.508929	-0.508929	0.000315055	0.000181255	0.00016716	0.000212406	0.000246611	0.000241981	0.000214152	0.000187153	0.000161759	0.000116896	4.68072e-05	5.0204e-06	0.000106424	0.000457782	0.00105054	0.00170898	0.00216815	0.00224813	0.00198736	0.00161197	0.00135825	0.00130084	0.00133136	0.00128825	0.00110497	0.000850707	0.000659265	0.000636737	0.000819676	0.00117513	0.00160426	0.00195561	0.00208781	0.00197408	0.00175992	0.00168585	0.00190227	0.00232502	0.00267055	0.00265821	0.00221494	0.00151427	0.000830928	0.000351005	9.77684e-05	6.19011e-06	3.54356e-05	0.000189456
-0.5	-0.5	0.000327144	0.000248743	0.000366445	0.000553961	0.00067162	0.000663261	0.000561969	0.000428998	0.000296129	0.000162695	4.27137e-05	8.46005e-06	0.000170868	0.000588122	0.00117158	0.00169097	0.001914	0.00178618	0.00148904	0.00130097	0.00136616	0.00157804	0.00168587	0.00152278	0.00114077	0.000740782	0.000492007	0.000426218	0.000483918	0.000617571	0.000818644	0.00105775	0.00124825	0.00131135	0.00127728	0.001286	0.00145154	0.00171864	0.00187315	0.00171839	0.00125325	0.000679156	0.000234708	2.72209e-05	1.97459e-05	0.000155275	0.000450722	0.00093568
-0.491071	-0.491071	0.000261347	0.000290527	0.000617064	0.00101378	0.00124084	0.00120213	0.000961318	0.000648636	0.000362324	0.000142581	1.45703e-05	3.2678e-05	0.00026038	0.000688098	0.00117027	0.00147374	0.00143897	0.00113079	0.000824677	0.000801734	0.00111148	0.0015193	0.00170053	0.00151045	0.00108361	0.000683469	0.000466852	0.000394738	0.000347752	0.000287894	0.000282758	0.000388145	0.00055172	0.000662595	0.000683914	0.00069814	0.000798478	0.000950766	0.000997468	0.00081632	0.000462959	0.000136094	1.4376e-06	7.15372e-05	0.00027304	0.000608094	0.00119008	0.00206645
-0.482143	-0.482143	0.000155391	0.000354584	0.00095234	0.00158738	0.00190355	0.00177196	0.00131395	0.0007648	0.000318568	6.3495e-05	1.41681e-05	0.000166439	0.000501908	0.000939572	0.00130657	0.00140283	0.00114656	0.000682112	0.000323052	0.000333777	0.00071674	0.00120009	0.00145443	0.00135198	0.00103531	0.000746582	0.000600392	0.000523974	0.000397337	0.000214737	8.60714e-05	9.45055e-05	0.0001916	0.000255633	0.000236634	0.000207359	0.000257246	0.000362257	0.000397812	0.000288487	0.0001149	4.10484e-05	0.000143894	0.000359315	0.000628455	0.0010687	0.00191472	0.0032096
-0.473214	-0.473214	7.38075e-05	0.000509506	0.00140588	0.00224774	0.00257426	0.00225768	0.00151717	0.000724162	0.000179556	5.82709e-06	0.000172576	0.000577145	0.00109464	0.00157682	0.00184954	0.00176727	0.00131738	0.000685204	0.000186189	7.40302e-05	0.000362939	0.000820446	0.00115038	0.00121077	0.00107651	0.000908927	0.000782893	0.000648617	0.000444274	0.000208003	5.1665e-05	3.22963e-05	8.28107e-05	9.12453e-05	3.45719e-05	2.35881e-06	7.8003e-05	0.000223238	0.000314164	0.000291597	0.000238845	0.000281166	0.000430608	0.000594669	0.000779614	0.00124309	0.0023291	0.00404304
-0.464286	-0.464286	7.60577e-05	0.000795601	0.00196622	0.00292225	0.00314016	0.00254941	0.00151003	0.000542972	3.78272e-05	0.000111646	0.000644182	0.00140096	0.00214039	0.00266094	0.00281393	0.00252953	0.00186628	0.00103614	0.000343191	3.62971e-05	0.000166793	0.000565975	0.000970111	0.00119302	0.00120617	0.0010813	0.000883871	0.0006356	0.000362869	0.00013874	4.13574e-05	7.05529e-05	0.000135403	0.000149205	0.000130124	0.00018107	0.000358825	0.000584263	0.000711131	0.000683116	0.000590395	0.000549571	0.000559997	0.000550244	0.000605142	0.00108817	0.0023977	0.00447451
-0.455357	-0.455357	0.000193152	0.00119739	0.00256721	0.00351411	0.00351096	0.00260273	0.00131823	0.000313054	1.69584e-05	0.00048345	0.00145985	0.00256694	0.00346186	0.00392149	0.00385645	0.00329911	0.00239464	0.00138517	0.000555194	0.000129365	0.000168756	0.000540325	0.000994612	0.00130304	0.00135866	0.00118312	0.00086793	0.000519432	0.000237817	0.000101903	0.000133238	0.000270176	0.000406318	0.000484376	0.000553155	0.000709105	0.000967354	0.00120528	0.00126059	0.0010908	0.00081351	0.000574021	0.000402998	0.000267507	0.000290649	0.00085329	0.00233138	0.00460411
-0.446429	-0.446429	0.000402653	0.00163158	0.00309853	0.00393317	0.00365566	0.0024598	0.00103899	0.000139799	0.000168059	0.00105982	0.00241177	0.00372297	0.00459756	0.00484017	0.00445529	0.00359607	0.00250217	0.00144271	0.000659739	0.000305882	0.000390529	0.000769599	0.00120429	0.00146962	0.00145219	0.00118138	0.000788303	0.000432366	0.000237977	0.000255534	0.000446918	0.000705862	0.00092188	0.00105704	0.00116708	0.00132864	0.00152969	0.0016409	0.00152026	0.00115791	0.000703518	0.000335358	0.000118457	3.61431e-05	0.00018054	0.000852556	0.00234593	0.0045213
-0.4375	-0.4375	0.000609906	0.00195063	0.0034207	0.00410595	0.00359257	0.00221121	0.000777045	6.71924e-05	0.000409469	0.00160089	0.00311235	0.00438355	0.00503713	0.00495584	0.00425391	0.00319435	0.0020891	0.00120696	0.000709259	0.000623374	0.000852869	0.00121742	0.00151599	0.0015996	0.0014268	0.00107316	0.000688218	0.000424539	0.000375687	0.000546501	0.000859445	0.0011925	0.00143871	0.0015607	0.00159891	0.00161508	0.0016127	0.00151563	0.00124323	0.000816951	0.000381426	0.000101013	3.71309e-05	0.000155461	0.000472915	0.00116247	0.00242287	0.00416018
-0.428571	-0.428571	0.000674615	0.00198633	0.003397	0.00397479	0.00335193	0.0019369	0.000592343	6.547e-05	0.00058376	0.00183208	0.00322417	0.00422543	0.00454495	0.00416936	0.00330275	0.0022699	0.00140242	0.000925706	0.000886816	0.00116122	0.0015328	0.00179767	0.00183743	0.00164011	0.00128004	0.000878269	0.000559017	0.000411991	0.000469184	0.000700341	0.00102493	0.00133671	0.0015386	0.00158	0.00147582	0.00128731	0.00107254	0.000849768	0.000612298	0.000380167	0.000224837	0.000224598	0.000392809	0.000672241	0.0010263	0.00152954	0.00231713	0.00338351
-0.419643	-0.419643	0.000509197	0.00164837	0.0029597	0.00351596	0.00295398	0.00167327	0.000494248	8.48582e-05	0.000585344	0.00163637	0.00268642	0.00330427	0.00332082	0.00281129	0.00201599	0.00125391	0.000819409	0.000862548	0.00131141	0.00190555	0.00233785	0.00241491	0.0021321	0.00163181	0.00109864	0.000671395	0.000412889	0.000326029	0.000382562	0.000540981	0.000749388	0.000942576	0.00104787	0.00100921	0.000821362	0.00054706	0.000293681	0.000157727	0.00017787	0.000331763	0.000569203	0.000841443	0.0011036	0.00131281	0.00145528	0.00158652	0.00181879	0.00222064
-0.410714	-0.410714	0.000197393	0.00103104	0.0021867	0.00277967	0.00242114	0.00141862	0.000463989	0.000108433	0.000437641	0.0011296	0.00175088	0.00201727	0.00187103	0.00142539	0.000892715	0.000532381	0.000572609	0.00109013	0.00192458	0.00272714	0.00314489	0.00301803	0.00244779	0.00169944	0.00103217	0.000581669	0.00035008	0.000267975	0.000260566	0.000279932	0.000304592	0.000323673	0.000321445	0.000276	0.000179676	6.87056e-05	2.92374e-05	0.000156093	0.000483554	0.000943778	0.00139388	0.00169446	0.00177857	0.00166637	0.00143514	0.0011845	0.00101431	0.000996753
-0.401786	-0.401786	7.58671e-06	0.000422654	0.00131624	0.00191222	0.00180449	0.00115874	0.000472731	0.000152006	0.000256943	0.000565727	0.000810944	0.000854455	0.000703484	0.00044814	0.000228395	0.000229731	0.000627832	0.00146105	0.00253014	0.00344917	0.00385039	0.00359876	0.00285391	0.00194591	0.00117767	0.00069676	0.000489475	0.000449475	0.000451341	0.00040142	0.000271096	0.000108109	7.73853e-06	4.92296e-05	0.00024383	0.000541232	0.000885452	0.0012571	0.00165298	0.00202722	0.00226934	0.0022611	0.00196826	0.00148022	0.00095785	0.000538407	0.000279753	0.000175305
-0.392857	-0.392857	0.000218373	0.000149594	0.000643685	0.00111489	0.00118925	0.000888978	0.000488117	0.000228528	0.000157274	0.000176314	0.000184753	0.000152235	9.2308e-05	2.85358e-05	2.26117e-05	0.000213822	0.00076856	0.00173244	0.00291064	0.00391315	0.00436288	0.00411427	0.00332076	0.00232246	0.00146124	0.00094759	0.000819713	0.00096341	0.00116603	0.00121154	0.00100686	0.00066642	0.000464951	0.000655872	0.00128023	0.00212322	0.0028585	0.00325746	0.00329019	0.0030587	0.0026615	0.00213356	0.00150047	0.000854183	0.000341437	6.46071e-05	6.62572e-07	2.91552e-05
-0.383929	-0.383929	0.00085146	0.000333437	0.00034387	0.000546874	0.000665475	0.000620865	0.000480483	0.000326771	0.000190945	8.06932e-05	1.82893e-05	2.12002e-05	6.10851e-05	8.51974e-05	0.000108241	0.000273853	0.000784127	0.00172282	0.00292138	0.00399942	0.00456423	0.00442314	0.00366922	0.00261673	0.00165959	0.00112713	0.00116364	0.00165165	0.0022371	0.0025081	0.00227016	0.00173035	0.00140691	0.00177406	0.00288851	0.00429764	0.00531943	0.00548131	0.00478046	0.00359493	0.00237217	0.00137586	0.000660786	0.000205772	1.28144e-05	7.35222e-05	0.000284231	0.000453182
-0.375	-0.375	0.00156146	0.000769457	0.000361248	0.000246925	0.00028882	0.000374758	0.000431131	0.000419884	0.000352787	0.00029569	0.000320446	0.000426243	0.000516231	0.000483713	0.00034795	0.000304575	0.00061489	0.00140511	0.00253584	0.0036456	0.00433115	0.00433971	0.00367591	0.00260649	0.00158043	0.00106714	0.00132907	0.00222812	0.00323217	0.00371108	0.00338503	0.00259731	0.00214259	0.00270733	0.00431876	0.0062417	0.00743278	0.00722001	0.00570124	0.00359565	0.00172326	0.000543277	5.70051e-05	2.96723e-05	0.000246805	0.000585126	0.000927296	0.00110744
-0.366071	-0.366071	0.00185754	0.00107959	0.000485518	0.000150983	7.19264e-05	0.000171488	0.000335719	0.000479874	0.000602892	0.000769668	0.00101676	0.00126556	0.00134583	0.00113772	0.000715627	0.000353741	0.000367377	0.000907459	0.00185911	0.00289763	0.00363762	0.00378485	0.00325377	0.00224448	0.00123273	0.000795471	0.0012811	0.00251126	0.0037874	0.00431081	0.00378238	0.00271956	0.00217023	0.00296074	0.00502467	0.00734877	0.00861358	0.00806295	0.00596203	0.00334076	0.00127741	0.00028778	0.000219039	0.000594529	0.00102832	0.0013798	0.00163438	0.00174413
-0.357143	-0.357143	0.00152537	0.00104536	0.000563818	0.000194767	1.63812e-05	3.57807e-05	0.000205581	0.000483707	0.000873321	0.00138504	0.00194595	0.00235905	0.00239309	0.00195765	0.00121526	0.000518387	0.000209301	0.000435658	0.00110182	0.00194399	0.00263719	0.00288625	0.00253284	0.00169088	0.000807006	0.000493391	0.00113138	0.00250398	0.00381253	0.00419068	0.00339475	0.00211131	0.00155198	0.00256778	0.00494616	0.00746119	0.00867498	0.00789949	0.00560889	0.00303625	0.00131598	0.000833446	0.00120225	0.00175626	0.00207934	0.0021719	0.00223598	0.00237703
-0.348214	-0.348214	0.000862364	0.000812634	0.000643334	0.000390335	0.000142559	6.13042e-06	7.66919e-05	0.000426985	0.00108225	0.00196521	0.00285193	0.00341764	0.00339564	0.00275601	0.00175607	0.000803276	0.000230824	0.000155503	0.000493379	0.00105672	0.00161617	0.00192006	0.00176737	0.00117441	0.000498165	0.000306542	0.000971208	0.00227243	0.00341506	0.00357132	0.00258484	0.00123645	0.000761189	0.00192096	0.0043527	0.00673939	0.00770745	0.00677227	0.00462089	0.00255572	0.0015711	0.00177158	0.00250724	0.00301433	0.00299864	0.00273401	0.00269744	0.00311996
-0.339286	-0.339286	0.000448385	0.000737638	0.000879486	0.000775516	0.000463333	0.000124906	1.61424e-05	0.000350331	0.00118259	0.00234252	0.00346139	0.00411554	0.00403724	0.00326874	0.00214127	0.00107995	0.0003773	0.0001004	0.000164648	0.000451575	0.00083783	0.00114906	0.00117923	0.000851516	0.000388052	0.000250163	0.000783904	0.00183352	0.00272233	0.00273667	0.00177258	0.000568155	0.000229972	0.0013661	0.003528	0.00545877	0.00599212	0.00490223	0.00303844	0.00165993	0.00151802	0.00239747	0.00342038	0.00380377	0.00344726	0.00292688	0.00297277	0.00388721
-0.330357	-0.330357	0.000614163	0.00099443	0.00128697	0.00127548	0.000910073	0.000393709	9.54253e-05	0.000340019	0.00120648	0.00245529	0.00362635	0.00425901	0.00412031	0.00331415	0.00220235	0.00118694	0.000503821	0.000168887	8.51056e-05	0.000176797	0.000410116	0.000704876	0.000887774	0.00080535	0.000515857	0.00032955	0.000569748	0.00122392	0.00184085	0.00186192	0.00115662	0.000266371	5.39635e-05	0.000984885	0.00265014	0.00398999	0.0040901	0.00291101	0.0013421	0.000526144	0.00100063	0.00233767	0.00354098	0.00385096	0.00331589	0.0027145	0.00293676	0.00431842
-0.321429	-0.321429	0.00111451	0.00134482	0.00161357	0.00164782	0.0013006	0.000728593	0.000327018	0.000466698	0.00123589	0.00236966	0.00339782	0.00389813	0.00369999	0.00293859	0.00194992	0.00107715	0.000504423	0.000218788	0.000112459	0.000123369	0.000276039	0.000584647	0.000936343	0.00111704	0.000997348	0.000695957	0.000512533	0.000642795	0.000947679	0.00105019	0.000723364	0.000201897	6.12424e-05	0.000703414	0.00190372	0.00287963	0.00289206	0.0018854	0.000597113	9.6275e-06	0.00058578	0.00191782	0.00307196	0.0033386	0.00278749	0.00220906	0.00251476	0.00406294
-0.3125	-0.3125	0.00136084	0.00134943	0.00153037	0.0016367	0.00143505	0.000985046	0.000625276	0.00070538	0.0013084	0.00218918	0.00294531	0.00325712	0.00302922	0.00238737	0.00158343	0.000872583	0.00040603	0.000184777	0.000114897	0.000135376	0.000299381	0.000701941	0.00130134	0.00183204	0.00195764	0.00156514	0.000908528	0.000415056	0.000307454	0.000418395	0.000408862	0.000184634	6.8461e-05	0.000506771	0.00157007	0.002754	0.0033278	0.00294845	0.0019809	0.00121659	0.00122607	0.00190784	0.00261429	0.0027318	0.00221911	0.00166852	0.00185846	0.00315757
-0.303571	-0.303571	0.00101498	0.000847329	0.00099914	0.00124248	0.00128446	0.00107895	0.000869348	0.000945648	0.00137577	0.00196063	0.0024118	0.00254891	0.00235473	0.00191149	0.00133818	0.000773461	0.000348619	0.000123731	6.23632e-05	0.000117339	0.000351682	0.000916319	0.0018342	0.00280001	0.00327727	0.00290306	0.00184567	0.000725615	0.000113879	7.12991e-05	0.000193565	0.000128861	3.75664e-05	0.000496416	0.00190428	0.00396534	0.00577702	0.0064795	0.00589521	0.00460588	0.00343678	0.00282889	0.00262457	0.00238212	0.00187927	0.00135541	0.00131477	0.00208813
-0.294643	-0.294643	0.000353531	0.000213053	0.000438401	0.000839767	0.00110439	0.00112045	0.00105489	0.00113678	0.00140967	0.0017141	0.00187794	0.0018708	0.00176339	0.00158901	0.00130665	0.000902648	0.000472018	0.000155184	1.90843e-05	6.31746e-05	0.000352289	0.00105674	0.00224403	0.00359913	0.00444971	0.00422252	0.00296477	0.00138848	0.00031301	5.78294e-06	7.74409e-05	5.34331e-05	4.00864e-05	0.000768621	0.00290391	0.00625043	0.0096277	0.0115846	0.0113673	0.00935701	0.00668601	0.00442598	0.00300943	0.00224106	0.00173328	0.00132199	0.00114672	0.00141721
-0.285714	-0.285714	2.0665e-05	8.42404e-05	0.000455394	0.000962603	0.00131774	0.00141232	0.00139194	0.0014448	0.00157222	0.00161348	0.00147748	0.00128211	0.00122152	0.00132229	0.00139009	0.00121699	0.000804782	0.000352804	6.06561e-05	1.47105e-05	0.00027928	0.000995077	0.00224014	0.00373979	0.00481617	0.00480282	0.00362228	0.00193548	0.000629002	9.57061e-05	3.57513e-05	4.95438e-06	0.000146169	0.0012931	0.00423071	0.00875392	0.013427	0.0163468	0.0163318	0.0136158	0.009574	0.0057956	0.00323345	0.00195714	0.0014919	0.00133756	0.00126975	0.00130659
-0.276786	-0.276786	0.000408581	0.000786104	0.00133397	0.00188025	0.00219765	0.00224342	0.00219442	0.00221353	0.00222804	0.00201099	0.00149484	0.000942394	0.000736462	0.000989973	0.00140549	0.00154793	0.00124046	0.000677981	0.000195503	3.78727e-06	0.000168427	0.000743062	0.00176385	0.00304287	0.0040581	0.00422244	0.00337441	0.00198496	0.00079335	0.000195574	2.87483e-05	1.05565e-05	0.000369913	0.001927	0.00539281	0.0104688	0.015613	0.0187947	0.0187082	0.0155319	0.0107224	0.00608994	0.002862	0.0012998	0.000936614	0.00109865	0.0013106	0.00140228
-0.267857	-0.267857	0.00128761	0.00200551	0.00273978	0.00331547	0.00358398	0.00359552	0.00357854	0.00366736	0.00367592	0.00324056	0.0022505	0.00110254	0.000440924	0.000588392	0.0012376	0.00172564	0.00161475	0.0010092	0.000356467	2.1817e-05	8.47015e-05	0.000461819	0.00107856	0.00184091	0.00250681	0.00273411	0.00234968	0.00154833	0.000751268	0.000247487	3.47213e-05	7.65876e-05	0.000686977	0.00252386	0.00603188	0.0107772	0.0153332	0.0179471	0.0175472	0.0143548	0.00969469	0.00520941	0.00205243	0.000528154	0.000253032	0.000583638	0.000992344	0.00121913
-0.258929	-0.258929	0.00203954	0.00303007	0.00392466	0.00456575	0.00488384	0.00500948	0.00520822	0.00557173	0.0057737	0.00525959	0.00380587	0.0019044	0.00049905	0.000234369	0.000913023	0.00169252	0.00182823	0.00124943	0.000471824	3.51164e-05	6.70936e-05	0.000333654	0.000585184	0.000771437	0.00095481	0.00112428	0.00116628	0.000995831	0.000656617	0.000287657	5.9692e-05	0.000204636	0.0010714	0.00301547	0.00607911	0.00970409	0.0128017	0.014245	0.013479	0.0108204	0.00725522	0.00390568	0.00153083	0.000324029	2.85076e-05	0.000209265	0.000493019	0.000675588
-0.25	-0.25	0.00222205	0.00331082	0.00425296	0.00494858	0.00539897	0.00577883	0.00636143	0.0071938	0.00781941	0.00747582	0.00576126	0.00317898	0.000936693	5.5461e-05	0.000564539	0.00153708	0.00193026	0.00143263	0.000563919	4.0395e-05	9.86703e-05	0.000403528	0.000508834	0.000320603	0.000114087	0.000174382	0.000482211	0.000746003	0.000702755	0.000384521	0.000137606	0.000416955	0.00152021	0.00341054	0.00569588	0.00776562	0.00903238	0.00917344	0.00824895	0.00663575	0.00482799	0.00322946	0.00204276	0.00127752	0.000829805	0.000569768	0.000398486	0.000266015
-0.241071	-0.241071	0.00188613	0.00281938	0.00359961	0.00422893	0.00476661	0.00538972	0.00635688	0.00769874	0.00889053	0.00899713	0.00739213	0.00446855	0.0015779	8.76972e-05	0.000334805	0.00142986	0.00209297	0.00173165	0.000785185	0.000117543	0.000146244	0.000552352	0.000746622	0.000515546	0.000181194	0.000182714	0.000576337	0.000977293	0.000977243	0.000599429	0.000343959	0.000781425	0.00205988	0.0037438	0.00510295	0.00560536	0.00523674	0.00443939	0.00376382	0.00351444	0.00362513	0.00379546	0.00373532	0.00333359	0.00267051	0.00191868	0.00123069	0.000684026
-0.232143	-0.232143	0.0013887	0.00193301	0.00234027	0.0027366	0.00321339	0.00390818	0.00505583	0.00672777	0.00843902	0.00917217	0.00806973	0.00528939	0.00215106	0.000258944	0.000282694	0.00149081	0.00246525	0.00232192	0.00132255	0.000408147	0.000227351	0.000628104	0.00100372	0.00100252	0.000828823	0.000890441	0.00125985	0.00156783	0.00143831	0.000979374	0.000782515	0.00138755	0.00271551	0.00402172	0.00444592	0.00369875	0.00231143	0.00125922	0.00128075	0.00241782	0.00406874	0.00543431	0.00598976	0.0056858	0.0048335	0.00383256	0.00294256	0.00221363
-0.223214	-0.223214	0.000994131	0.00106957	0.00104763	0.00115353	0.0014599	0.00201904	0.00303901	0.00469819	0.00667796	0.00800726	0.00764402	0.00542592	0.00246462	0.000445653	0.000339848	0.001669	0.00299713	0.00317661	0.00220462	0.000991139	0.000407408	0.000587718	0.00105843	0.00137805	0.00153734	0.00176432	0.00208516	0.00222123	0.00195542	0.00151919	0.00149362	0.00224249	0.00343447	0.00418395	0.00376085	0.00226219	0.00064485	7.25038e-05	0.00110512	0.00335133	0.005786	0.00742137	0.00783281	0.007248	0.00625457	0.00538495	0.00483032	0.00441356
-0.214286	-0.214286	0.000720275	0.000469255	0.000201202	0.000165091	0.000342355	0.000655488	0.00128358	0.00256275	0.00444584	0.00613789	0.00650066	0.00503447	0.0025161	0.000556971	0.000355668	0.00174426	0.00339526	0.00397396	0.00316991	0.00174277	0.000703863	0.000501688	0.000901125	0.00145444	0.00193701	0.00234169	0.00262161	0.00262603	0.00234228	0.00209452	0.00233816	0.0031623	0.00402561	0.00410283	0.00302035	0.0013221	0.000196599	0.000643552	0.00274809	0.00562049	0.00799578	0.0090021	0.00857733	0.00735648	0.0062095	0.00573619	0.00596097	0.0063567
-0.205357	-0.205357	0.000521475	0.000243421	6.75579e-05	0.000168161	0.000370776	0.000447359	0.000553473	0.001203	0.00266629	0.00440794	0.00528878	0.00451698	0.00248485	0.000611996	0.000231091	0.00149717	0.00330559	0.00425691	0.00376079	0.00233745	0.00100419	0.000441524	0.000663136	0.00128398	0.001934	0.00241505	0.00263307	0.00257548	0.00240788	0.00247048	0.0030037	0.00380165	0.0042145	0.00365328	0.00221615	0.000830251	0.000679931	0.00233598	0.00528786	0.00824141	0.00992116	0.00977987	0.00819738	0.00617407	0.00478978	0.00469175	0.00577854	0.00721532
-0.196429	-0.196429	0.000488854	0.000471166	0.000671647	0.00111545	0.00145662	0.00134642	0.000941278	0.000917577	0.001829	0.00340068	0.00455408	0.00428676	0.00263391	0.000764209	5.03954e-05	0.000936696	0.00261852	0.00377379	0.00363155	0.00244962	0.00111878	0.000397695	0.000465327	0.00101991	0.00163917	0.00203828	0.00213755	0.00205543	0.00206857	0.00245086	0.00319562	0.00386363	0.00382707	0.00283587	0.00143088	0.00074207	0.00172015	0.00438858	0.00772922	0.0102876	0.0110139	0.00975767	0.00721406	0.00452622	0.00282491	0.00281295	0.004426	0.00673102
-0.1875	-0.1875	0.000776465	0.00113531	0.00176214	0.00252204	0.0029537	0.00267284	0.00187774	0.00135814	0.0018404	0.00322488	0.0045037	0.00455681	0.00315134	0.00120889	6.21174e-05	0.00036577	0.00162882	0.00272328	0.00283534	0.00201293	0.000944529	0.000314998	0.000342498	0.000782759	0.00123463	0.00143247	0.00137024	0.00127319	0.00145141	0.00205709	0.00286862	0.00333122	0.00295913	0.00185161	0.000842767	0.00102674	0.00295167	0.00613107	0.00928817	0.0111269	0.0110154	0.00914779	0.00627016	0.00334522	0.00134568	0.0010342	0.00258581	0.00526134
-0.178571	-0.178571	0.00135622	0.00199124	0.00284094	0.0036691	0.00400929	0.00355078	0.00256885	0.00188781	0.0022501	0.0035957	0.00496378	0.00521309	0.00397418	0.00197851	0.000459819	0.000168691	0.000864279	0.00166095	0.00182618	0.0013006	0.000576327	0.000179649	0.000266711	0.000609507	0.000863951	0.000847189	0.000649519	0.000559194	0.000851567	0.00154113	0.00226936	0.00249637	0.00195489	0.00102518	0.000631533	0.00161821	0.00406426	0.00712842	0.00958026	0.0105632	0.00996213	0.00818604	0.00575182	0.00314811	0.00100106	0.000109708	0.001029	0.00346414
-0.169643	-0.169643	0.00194716	0.00262543	0.00338235	0.00397691	0.00405066	0.0034478	0.00252188	0.00203601	0.00259531	0.00405437	0.00548242	0.00582021	0.00471132	0.00278417	0.00113543	0.000480074	0.00070111	0.00112039	0.0011538	0.000741366	0.000248757	4.72931e-05	0.000197689	0.000466049	0.000572313	0.000426704	0.000192694	0.00016292	0.000529643	0.00118736	0.0017323	0.00174096	0.00118108	0.00060166	0.000835089	0.00235541	0.00481934	0.00723779	0.00867415	0.0088562	0.00816229	0.0070675	0.00567853	0.00386344	0.00180316	0.000278366	0.000233368	0.00192465
-0.160714	-0.160714	0.00225041	0.00274685	0.00316874	0.00335405	0.00311482	0.00246601	0.00179851	0.00172677	0.00261885	0.0041833	0.00554083	0.0058188	0.00480853	0.00311839	0.00168372	0.00106288	0.00111564	0.00127891	0.00111689	0.000639518	0.00017427	2.19964e-06	0.000120936	0.000301899	0.000325305	0.000168519	1.62081e-05	0.000107635	0.00052881	0.00109211	0.00142506	0.00126897	0.000787456	0.0005803	0.00127748	0.00298114	0.00506075	0.00657031	0.00698311	0.00657926	0.00609533	0.00595234	0.00582505	0.00501225	0.00327358	0.00129845	0.000288538	0.000977876
-0.151786	-0.151786	0.00222879	0.00242771	0.002451	0.00224658	0.00178517	0.00120359	0.000868285	0.00119703	0.00230419	0.00377354	0.00483467	0.00488367	0.00394079	0.00263986	0.00173675	0.00155101	0.00180517	0.00195421	0.00166841	0.00104806	0.000445698	0.000127345	8.89785e-05	0.000139559	0.000115848	2.54073e-05	2.11889e-05	0.000251033	0.000699149	0.00114163	0.00128463	0.00102957	0.000661587	0.000735825	0.00165204	0.00323431	0.00473785	0.00538834	0.0050431	0.00435735	0.0042262	0.00495223	0.00590397	0.00602686	0.00478762	0.00271305	0.00103493	0.000745766
-0.142857	-0.142857	0.00210222	0.00200822	0.0017296	0.00129414	0.00076003	0.000306045	0.000226744	0.000753317	0.00180638	0.00292165	0.00349676	0.00322355	0.00235392	0.00153986	0.00134562	0.00182841	0.00253242	0.00287794	0.00259624	0.00186109	0.00106964	0.000518529	0.000250525	0.000139381	7.24873e-05	5.57865e-05	0.000177124	0.000485743	0.000893755	0.00118698	0.00116942	0.000863133	0.00059204	0.000806779	0.00171078	0.00298651	0.00393168	0.00399507	0.00329446	0.00261938	0.00282587	0.00409241	0.00568837	0.00649431	0.00586137	0.00410266	0.00223644	0.00123391
-0.133929	-0.133929	0.00207851	0.00174721	0.00132338	0.00084746	0.000372182	4.51668e-05	7.67735e-05	0.000570208	0.00135069	0.00198785	0.00206822	0.00153594	0.000805151	0.000500717	0.000999181	0.00213462	0.00331043	0.00391966	0.00373099	0.00295957	0.00203022	0.00127507	0.000797291	0.000538953	0.000423536	0.000433187	0.000582611	0.000844442	0.00110463	0.00119881	0.00102816	0.00068406	0.00046076	0.000679976	0.00141047	0.00231868	0.00284791	0.00265695	0.00197045	0.001497	0.00191387	0.00331244	0.00506771	0.0062525	0.0062657	0.00518965	0.003649	0.00235026
-0.125	-0.125	0.00216457	0.00160637	0.00114355	0.000764903	0.000437514	0.000228341	0.000277563	0.000634269	0.0011182	0.00137939	0.00116048	0.000560844	5.35382e-05	0.000188844	0.00118885	0.0027522	0.00422949	0.00503144	0.00495799	0.00423085	0.00326713	0.00241116	0.00181029	0.00145612	0.00128714	0.00125093	0.00130281	0.00137842	0.00138483	0.00123345	0.000907641	0.000520618	0.000294024	0.000424039	0.000905961	0.00147273	0.00175214	0.00156275	0.0011103	0.000891066	0.00134665	0.00253497	0.00407336	0.0053798	0.00600597	0.00582567	0.00500488	0.00385223
-0.116071	-0.116071	0.00228832	0.0014095	0.000898872	0.000663757	0.000534652	0.000465475	0.000540928	0.000811176	0.00114438	0.00127384	0.00103009	0.000557105	0.00029574	0.000703728	0.00191341	0.00359678	0.00514703	0.00603604	0.00608524	0.0054844	0.00460193	0.00376143	0.00312741	0.00271758	0.00247189	0.00231017	0.00215896	0.00195949	0.00167197	0.00128554	0.00083675	0.000422085	0.000173549	0.000183368	0.000420044	0.000716812	0.000873218	0.000808184	0.000639399	0.000616697	0.000962997	0.0017488	0.00287517	0.00413188	0.00525486	0.00596299	0.00601902	0.00533736
-0.107143	-0.107143	0.00253965	0.00116844	0.000496975	0.000362204	0.000435237	0.000530964	0.000678172	0.000953823	0.00129613	0.00150289	0.00142371	0.0011593	0.00106357	0.00151672	0.00264018	0.00417909	0.00564077	0.00657713	0.00680547	0.00643905	0.00575472	0.00502197	0.00439887	0.00391875	0.0035323	0.00316294	0.00275123	0.00227742	0.00175964	0.00123779	0.000759958	0.000377684	0.000137663	5.94918e-05	0.000113938	0.000230282	0.000337424	0.000405153	0.000450544	0.000518069	0.000674436	0.00102839	0.00172305	0.00284467	0.00428109	0.00566023	0.00647716	0.00636609
-0.0982143	-0.0982143	0.00314894	0.00114947	0.000188194	6.2323e-05	0.000281432	0.000504673	0.000698836	0.000979639	0.00136794	0.00171394	0.00184253	0.00175747	0.00169884	0.00199157	0.00280863	0.00403736	0.00534169	0.00635641	0.00686675	0.00686771	0.00650199	0.00594915	0.00533981	0.00472666	0.00410431	0.00345215	0.00277211	0.00210048	0.00149077	0.000985819	0.00060229	0.00033447	0.000165719	7.62894e-05	4.97543e-05	8.11218e-05	0.000174648	0.000318508	0.000456566	0.00050901	0.000464134	0.000475035	0.000840014	0.00181526	0.00336979	0.00509022	0.00635453	0.00667599
-0.0892857	-0.0892857	0.0041367	0.00155412	0.000285117	0.000104162	0.000373288	0.000605483	0.000718482	0.000887408	0.00123642	0.00167417	0.00198471	0.00204545	0.0019594	0.0019945	0.0023955	0.00322223	0.00432179	0.00542655	0.00628922	0.00676881	0.00683947	0.00654884	0.00597009	0.00517692	0.00424521	0.00326455	0.0023373	0.00155618	0.000974236	0.000591854	0.000371137	0.000262584	0.000222313	0.000217163	0.000231284	0.000274765	0.000370897	0.00051017	0.000611629	0.00056157	0.000341339	0.000143003	0.000328854	0.00120099	0.0027332	0.00449358	0.00585262	0.00633548
-0.0803571	-0.0803571	0.00503497	0.00217507	0.000777554	0.000576903	0.000819405	0.000922892	0.000802444	0.000726391	0.00094505	0.00143844	0.00194973	0.00221414	0.0021681	0.00198812	0.00196396	0.00232154	0.00311191	0.0042081	0.00537678	0.00636579	0.00696829	0.00705713	0.00660156	0.0056749	0.00444685	0.00314631	0.00199353	0.00112816	0.000576626	0.000281188	0.00016505	0.000177869	0.000290544	0.000464645	0.000646163	0.00079383	0.000897579	0.000949148	0.000898721	0.000678334	0.000313449	2.21437e-05	0.000160149	0.000990626	0.0024418	0.00406951	0.00528653	0.00569315
-0.0714286	-0.0714286	0.00511183	0.00248015	0.00129732	0.00121605	0.00142139	0.00132525	0.000907178	0.000555149	0.000647141	0.00123479	0.00202769	0.00262196	0.00276946	0.00251063	0.00212423	0.00196438	0.00229264	0.00317815	0.00448235	0.00590881	0.00709155	0.00770137	0.00754971	0.00665914	0.00526285	0.00371524	0.00234473	0.00132852	0.000668067	0.00027476	8.6656e-05	0.000112177	0.000370265	0.000802061	0.00125736	0.00157556	0.00167605	0.00156708	0.00128496	0.000863284	0.000390875	8.51804e-05	0.000246536	0.00106366	0.0024153	0.003862	0.00487229	0.00511947
-0.0625	-0.0625	0.00401747	0.0021263	0.00150395	0.00169198	0.00189306	0.00161606	0.000959521	0.00042118	0.000467686	0.00120095	0.00231383	0.00330179	0.0037554	0.00356035	0.00292674	0.0022727	0.00204036	0.00252211	0.00374862	0.00546512	0.0072045	0.00844429	0.00880165	0.00818671	0.00683117	0.00516184	0.0035837	0.00230848	0.00134199	0.000621081	0.000163919	8.59306e-05	0.000464217	0.00118844	0.00195925	0.00245418	0.00251567	0.00220013	0.00167437	0.00109512	0.000593797	0.000337599	0.000530711	0.00128802	0.00248082	0.00372452	0.00456222	0.00471444
-0.0535714	-0.0535714	0.00225032	0.00139375	0.00147999	0.00196167	0.00215414	0.00174572	0.000964838	0.000361102	0.000414509	0.00124266	0.00255358	0.00382078	0.00455036	0.00450133	0.00377776	0.00278025	0.00205157	0.00207189	0.00306697	0.00489566	0.00707183	0.00893528	0.00991644	0.00977275	0.0086654	0.0070249	0.00529158	0.00371204	0.00233252	0.00116507	0.000345464	0.000105817	0.000565311	0.00153671	0.00255708	0.00315146	0.00311741	0.00259773	0.0019094	0.00131347	0.000927224	0.000798926	0.000995751	0.00157338	0.00246056	0.00340569	0.00407361	0.00422591
-0.0446429	-0.0446429	0.000918159	0.00104389	0.00168362	0.00228675	0.00237127	0.00183991	0.00101084	0.0003969	0.00040743	0.00114467	0.0023734	0.00364245	0.00448103	0.00458757	0.0039514	0.002875	0.00188647	0.00155635	0.0022676	0.00402601	0.00641013	0.00871502	0.0102457	0.0106151	0.00987555	0.00840579	0.00664277	0.00486127	0.00316238	0.00164187	0.000536488	0.000158649	0.000640156	0.00172132	0.00282033	0.00337602	0.00319797	0.00253811	0.00184417	0.0014284	0.00132606	0.00140757	0.0015749	0.00183902	0.00223816	0.00272174	0.00313224	0.00329603
-0.0357143	-0.0357143	0.000916563	0.00166469	0.00246649	0.00288863	0.00270734	0.00201824	0.0011568	0.000516427	0.000376326	0.00080643	0.00166062	0.00263789	0.00338422	0.0036117	0.00321251	0.0023359	0.00138518	0.000900407	0.00134018	0.00284688	0.00512458	0.0075256	0.00932842	0.0100608	0.00967572	0.0084769	0.00686802	0.00513026	0.00339702	0.00180587	0.000629161	0.000195498	0.000626631	0.00163332	0.00260825	0.00299969	0.00267781	0.0019871	0.00144503	0.00135	0.00161716	0.00193395	0.0020508	0.00194894	0.00178523	0.00171761	0.00177994	0.00188512
-0.0267857	-0.0267857	0.00222111	0.00309857	0.00363417	0.003612	0.00306388	0.00221114	0.00133387	0.0006622	0.000328817	0.000366761	0.000721706	0.00126258	0.00179546	0.00210026	0.00200704	0.00150063	0.000796453	0.000311008	0.000493555	0.00158265	0.00343007	0.00552194	0.00721042	0.00802501	0.00786807	0.0069761	0.00570021	0.00429351	0.0028724	0.00154736	0.000546712	0.000155381	0.000481569	0.00127127	0.00199352	0.00218513	0.0017855	0.00116929	0.000838529	0.00103185	0.00156938	0.00203243	0.00209474	0.00173097	0.00117463	0.000712974	0.000501729	0.000516159
-0.0178571	-0.0178571	0.00390646	0.00449552	0.00450585	0.00397051	0.00311181	0.00218903	0.00138117	0.000761847	0.000339991	0.000111029	8.10231e-05	0.000252077	0.000578685	0.000930947	0.0011169	0.000987077	0.00056919	0.000123031	3.60303e-05	0.00059582	0.0017858	0.00325435	0.00449323	0.00511106	0.0050184	0.00440767	0.00356612	0.00268447	0.00181445	0.000984129	0.000325016	4.80396e-05	0.000260123	0.000797189	0.00127042	0.00133454	0.00096161	0.000470421	0.000270147	0.000532714	0.00106829	0.00149134	0.00151707	0.00114442	0.000609285	0.000187169	1.55657e-05	5.10128e-05
-0.00892857	-0.00892857	0.00485361	0.00495289	0.00444365	0.00355717	0.00260012	0.00179088	0.0012005	0.000792086	0.000494239	0.000262762	0.000115527	0.000124401	0.00034956	0.000746526	0.00113053	0.00126503	0.00103551	0.000570613	0.000190848	0.000201332	0.000679272	0.00141704	0.00206064	0.00233632	0.00220095	0.00181971	0.00140777	0.00107219	0.000780092	0.000465641	0.000160616	7.59754e-06	0.000127455	0.000466604	0.000789248	0.000849657	0.000598357	0.000228824	1.50456e-05	8.6259e-05	0.000339347	0.000553946	0.000590934	0.000496673	0.000438889	0.00054937	0.000810669	0.0010687
0	0	0.00452799	0.0041789	0.00337268	0.00243205	0.00163899	0.00112428	0.000878566	0.000816832	0.000831911	0.000839234	0.000829583	0.000892662	0.00115141	0.00162472	0.00213962	0.00240604	0.00222303	0.00164629	0.000963792	0.000493402	0.000369606	0.000485316	0.000613389	0.000591235	0.000423976	0.000245369	0.000187235	0.000267126	0.000381029	0.00040349	0.000308691	0.000202687	0.00023013	0.000435184	0.000706772	0.000863822	0.000802467	0.000568982	0.000300427	0.000106523	1.35135e-05	1.14571e-05	0.000133574	0.000468469	0.0010814	0.00191362	0.00275202	0.00330683
0.00892857	0.00892857	0.00322597	0.00263887	0.00183812	0.00112265	0.000673671	0.000528542	0.000644459	0.000945269	0.00132249	0.00165727	0.00190202	0.00214473	0.00254445	0.00315225	0.00378452	0.00410267	0.00385934	0.00309733	0.00212243	0.00128114	0.000743724	0.000461474	0.00029193	0.000151101	6.64058e-05	0.000116127	0.000330574	0.000638491	0.000895092	0.000971976	0.000848862	0.00063864	0.00051674	0.000599362	0.000863455	0.00117072	0.00136908	0.0013841	0.00123901	0.00101899	0.000836085	0.000819129	0.0011011	0.00177091	0.00280208	0.00401017	0.0050829	0.00568429
0.0178571	0.0178571	0.00170491	0.00113622	0.000583816	0.000241499	0.000163591	0.000321064	0.000685582	0.00122804	0.00185962	0.00244133	0.00290183	0.00333508	0.00392395	0.00471898	0.00549145	0.0058424	0.00549897	0.00453222	0.00330216	0.00219705	0.001411	0.000927641	0.000660857	0.000578817	0.000704817	0.00103462	0.00147568	0.0018641	0.00203754	0.00191335	0.00153474	0.00106448	0.000718842	0.000664814	0.000937708	0.00143395	0.00198137	0.00243379	0.00273138	0.00290872	0.00306875	0.00334107	0.00382973	0.00455932	0.00544372	0.0062981	0.00689006	0.00700839
0.0267857	0.0267857	0.000602564	0.000240296	4.02465e-05	6.18074e-05	0.000250156	0.000550775	0.000983187	0.00158006	0.00228012	0.00294046	0.00348976	0.0040428	0.0047991	0.00578503	0.0067067	0.00710392	0.0066935	0.00558859	0.00420073	0.00294116	0.00200575	0.00139833	0.00108983	0.00110716	0.00147215	0.00209164	0.00273716	0.00314134	0.00312662	0.00267792	0.00193817	0.00115313	0.00059001	0.000446814	0.000783214	0.00151138	0.00245548	0.00344207	0.00436685	0.0052089	0.0059989	0.00676434	0.00747887	0.00804482	0.00832777	0.00822555	0.00771995	0.0068709
0.0357143	0.0357143	0.000107609	1.02487e-05	0.000125011	0.000392127	0.000688226	0.000968971	0.00131335	0.00180944	0.00241942	0.00300598	0.00351273	0.00408043	0.00491834	0.00602486	0.00705627	0.00752218	0.00715126	0.00608637	0.00474047	0.00348261	0.00246297	0.00169573	0.00123472	0.00121006	0.00168566	0.00250808	0.00332093	0.00374394	0.00356947	0.00284414	0.00181962	0.000837977	0.000213242	0.000138918	0.000641518	0.00159975	0.00282306	0.00414466	0.00547511	0.00679347	0.00809135	0.0093038	0.0102663	0.0107362	0.0104942	0.00947945	0.0078629	0.00598711
0.0446429	0.0446429	2.69292e-05	0.000134565	0.000440248	0.000802041	0.00106952	0.00122914	0.00141247	0.00174345	0.00219452	0.00263153	0.00301114	0.00349142	0.00428608	0.00538424	0.00644246	0.00699995	0.00682664	0.00606616	0.00505222	0.00401717	0.00299938	0.00200792	0.00121126	0.000902768	0.00125571	0.00211302	0.00302329	0.00349761	0.00328119	0.00246003	0.00137858	0.000460943	3.78963e-05	0.000239926	0.000983484	0.00204959	0.00321298	0.00434892	0.0054617	0.00663296	0.00792832	0.00930362	0.0105471	0.0113015	0.0111975	0.0100578	0.00804544	0.00562882
0.0535714	0.0535714	6.63831e-05	0.000268842	0.000632562	0.000968951	0.00112989	0.00114	0.00116945	0.00135663	0.00166748	0.00195871	0.0021848	0.00250435	0.00313334	0.0040821	0.0050687	0.00572504	0.00588891	0.00567512	0.0052662	0.00467856	0.00378392	0.00256791	0.00132708	0.00055433	0.000583809	0.00131227	0.00224165	0.00279873	0.00267707	0.00197675	0.00110079	0.000515956	0.000520318	0.00112088	0.00206579	0.00300513	0.00368568	0.00406685	0.004308	0.0046664	0.00537603	0.00653889	0.00803297	0.00947655	0.0103256	0.0101203	0.00875505	0.00657255
0.0625	0.0625	6.07233e-05	0.000277684	0.000618748	0.000869986	0.000900896	0.000776586	0.000696856	0.000801383	0.00103635	0.00123388	0.00132677	0.00145686	0.0018411	0.00253475	0.00335842	0.00407324	0.00459734	0.00500382	0.00530115	0.00527303	0.00461544	0.00327864	0.00166585	0.000447866	0.000117131	0.000651335	0.00155255	0.00220479	0.00226412	0.00182608	0.00131064	0.00117819	0.00165207	0.00259358	0.00359035	0.00419957	0.00418978	0.00363377	0.00283133	0.00216773	0.00201245	0.00264919	0.00416275	0.00629524	0.00841839	0.00975317	0.00976234	0.00844716
0.0714286	0.0714286	2.50497e-05	0.000247057	0.000554002	0.000715066	0.000623867	0.000389262	0.000241369	0.000319492	0.00054442	0.000712235	0.000718756	0.000676545	0.000799891	0.00119274	0.00178078	0.00244908	0.00318973	0.00404517	0.00489182	0.00534389	0.00497203	0.00369271	0.0019595	0.000535015	1.65964e-06	0.000401007	0.00126767	0.00199261	0.00222427	0.00204554	0.00185644	0.00207369	0.00283931	0.00391225	0.00480954	0.00510113	0.00464737	0.00361821	0.00233158	0.00110616	0.000261258	0.000176194	0.00120499	0.00339938	0.00626845	0.00887088	0.0102719	0.0100512
0.0803571	0.0803571	6.5157e-05	0.000331624	0.000631608	0.00072393	0.000530221	0.000205968	1.53371e-05	0.000100968	0.000359003	0.000545989	0.000515483	0.000346863	0.000247066	0.000354401	0.000668312	0.0011571	0.00186356	0.00282536	0.00387252	0.00456672	0.00444453	0.00340274	0.00187179	0.000584015	0.000103605	0.00048831	0.00132237	0.00205213	0.00235477	0.00230137	0.00224798	0.00255401	0.00331429	0.00428135	0.00503714	0.00528622	0.00502663	0.00445266	0.00370931	0.00278785	0.00170996	0.000803768	0.000703438	0.00194061	0.00443434	0.00736262	0.0095935	0.0103519
0.0892857	0.0892857	0.000252227	0.000588206	0.000895036	0.000936555	0.000666258	0.000281294	7.35743e-05	0.000186655	0.000494168	0.000718626	0.000679417	0.00043102	0.000173489	6.02595e-05	0.000120395	0.000350045	0.000808763	0.00155069	0.0024438	0.00311354	0.00315364	0.00245943	0.001375	0.000493635	0.000263204	0.000711407	0.00148257	0.00211778	0.00235429	0.00225555	0.00212121	0.00225701	0.00275986	0.00347313	0.00415566	0.00472078	0.00529829	0.0060123	0.00667708	0.00677752	0.0058775	0.00414541	0.00246771	0.00193127	0.00304383	0.00534673	0.00774687	0.00926301
0.0982143	0.0982143	0.000547173	0.000912422	0.00119457	0.00118795	0.000879462	0.000488369	0.000308861	0.000469217	0.000820514	0.00106553	0.00101163	0.000709638	0.000362363	0.000126207	2.3427e-05	2.96962e-05	0.000186433	0.000566838	0.00112193	0.00160749	0.00172709	0.00138626	0.000811311	0.000404095	0.000452681	0.000939453	0.00158125	0.00203784	0.00212309	0.0018928	0.00158159	0.00144285	0.00160069	0.00203161	0.00270388	0.00373492	0.00534285	0.00752977	0.00975747	0.0110225	0.0104565	0.00805364	0.00488254	0.00249942	0.00196813	0.00325797	0.00545744	0.00752956
0.107143	0.107143	0.000811097	0.00110678	0.00130192	0.00124646	0.00095557	0.000637818	0.000549023	0.000776058	0.00114716	0.00136767	0.00126523	0.000915227	0.00053696	0.000284718	0.000152811	6.84524e-05	3.16179e-05	0.000123034	0.000375353	0.000675668	0.000835113	0.000766335	0.00058208	0.00050936	0.000701797	0.00112057	0.00156982	0.00183224	0.00179513	0.00149922	0.00110289	0.000791456	0.000693656	0.000883622	0.00148509	0.00275582	0.00496338	0.00802473	0.0111908	0.0131837	0.0128917	0.0101902	0.00620688	0.00272111	0.001107	0.00162674	0.00356018	0.00592441
0.116071	0.116071	0.000890629	0.00102412	0.00108947	0.00100197	0.000791894	0.000622767	0.000673826	0.00096913	0.00131982	0.00146123	0.00127436	0.000881785	0.00052424	0.000345313	0.000300074	0.000262053	0.000189763	0.000165457	0.000278687	0.000503321	0.000711359	0.000802077	0.000799666	0.000820343	0.00095588	0.00119392	0.00143526	0.00156902	0.00153659	0.0013531	0.00109072	0.000838879	0.000671877	0.000673075	0.00102249	0.00204308	0.00404815	0.00698021	0.0101106	0.0121783	0.0120626	0.00957888	0.00575318	0.00227204	0.000485661	0.000722852	0.0023879	0.00461916
0.125	0.125	0.00072568	0.000685367	0.000641668	0.000562086	0.000475656	0.000482014	0.000669451	0.000998401	0.00127897	0.00130252	0.00102502	0.000620675	0.000337235	0.000286114	0.000372909	0.000429236	0.000398335	0.000380613	0.000505677	0.000780847	0.00107539	0.00124238	0.00124192	0.00115156	0.00108009	0.00108482	0.00115744	0.00126072	0.00136433	0.00145435	0.00152124	0.00154157	0.00147908	0.00133933	0.00127063	0.00161046	0.00273884	0.0047358	0.00708519	0.00876253	0.00879878	0.00697221	0.00406767	0.00143211	0.00013881	0.000411696	0.00171971	0.00335407
0.133929	0.133929	0.000407935	0.000287029	0.000216045	0.000185556	0.000213508	0.000344383	0.000595997	0.000889822	0.00105778	0.000962359	0.000635354	0.000285164	0.000134864	0.000232464	0.000422453	0.000513292	0.000473734	0.000459209	0.000645147	0.00103946	0.00145808	0.00167584	0.00160005	0.00131705	0.00100175	0.000797081	0.000761207	0.000890186	0.00116005	0.00153917	0.0019656	0.00232063	0.00244473	0.00222802	0.0017459	0.00132605	0.00141819	0.0022719	0.00363988	0.00480086	0.00498902	0.00395369	0.0021941	0.000639493	1.18532e-05	0.000386291	0.00128081	0.00213308
0.142857	0.142857	0.0001423	8.63632e-05	7.81487e-05	0.000103421	0.000173267	0.000311624	0.000512978	0.00069878	0.000741038	0.000569538	0.000271079	5.755e-05	9.46873e-05	0.000342164	0.000576198	0.000597654	0.000433513	0.000328582	0.000523189	0.00102271	0.00157262	0.00185552	0.00172666	0.00129254	0.00079916	0.000458434	0.000358064	0.000490222	0.00082427	0.00133321	0.00195157	0.00252053	0.00280188	0.00259727	0.00191627	0.00105866	0.000493944	0.000562891	0.00120196	0.00193391	0.00218778	0.00172847	0.000847134	0.00013966	4.78262e-05	0.000542643	0.00119767	0.00155587
0.151786	0.151786	0.000124368	0.000236608	0.000325383	0.000360275	0.000362693	0.000379912	0.000433237	0.00047634	0.000423212	0.000247104	5.60321e-05	3.75889e-05	0.000286603	0.000673938	0.000913504	0.000804536	0.000436243	0.000147915	0.000255767	0.000781109	0.00142057	0.00178019	0.00166456	0.00118416	0.00062567	0.000233043	8.9118e-05	0.000158444	0.000397898	0.000803123	0.0013497	0.00190673	0.00223721	0.00212555	0.00155124	0.000761924	0.000153565	1.36567e-05	0.000313071	0.000722468	0.000863828	0.000610206	0.00019144	1.40192e-05	0.000338876	0.00107607	0.0018505	0.00226735
0.160714	0.160714	0.000407102	0.000680712	0.000820542	0.000787681	0.000633076	0.000457717	0.000337664	0.000267538	0.000185755	7.38813e-05	2.8258e-05	0.000200538	0.000630172	0.00113002	0.00137478	0.00115877	0.000603864	0.000108953	5.40767e-05	0.000501245	0.00114753	0.00156537	0.00151816	0.00109275	0.000571977	0.000196323	2.85327e-05	2.9323e-06	6.11581e-05	0.000218092	0.000501427	0.000850133	0.00110017	0.00109519	0.000828696	0.000479342	0.000288049	0.00036814	0.000609317	0.000766153	0.000667597	0.000378304	0.000178092	0.000372413	0.00107876	0.00214353	0.00323419	0.00402427
0.169643	0.169643	0.00084816	0.00117649	0.00127811	0.00112168	0.00079484	0.000453344	0.000222207	0.000120907	8.50894e-05	7.33249e-05	0.000149955	0.000437065	0.0009558	0.00151291	0.00178002	0.0015408	0.000901154	0.000257569	1.99073e-05	0.000308255	0.00087552	0.00131369	0.0013604	0.00105323	0.000633213	0.000320508	0.000170174	0.000106055	5.28425e-05	1.47536e-05	3.5708e-05	0.00011337	0.000182152	0.00019186	0.000191076	0.000307164	0.00062029	0.00104936	0.00137565	0.00140822	0.0011577	0.00086599	0.000859081	0.00133861	0.00226978	0.00343091	0.00455811	0.00546594
0.178571	0.178571	0.00118846	0.00144511	0.00144731	0.00118073	0.000756777	0.000357782	0.000126435	8.13801e-05	0.000136704	0.000214781	0.000343838	0.000630522	0.00111548	0.00165081	0.00194425	0.00176935	0.0011729	0.000486392	0.000106758	0.000214506	0.000658005	0.0010918	0.00124286	0.00108399	0.000794297	0.000577656	0.000512999	0.000546111	0.000584807	0.00057953	0.000523559	0.000414176	0.000253297	9.74883e-05	8.13207e-05	0.000345099	0.000902955	0.00157764	0.00209346	0.00227586	0.00219266	0.00210828	0.00228362	0.00278958	0.00348458	0.00415581	0.00468678	0.00511143
0.1875	0.1875	0.0012269	0.00135658	0.00127973	0.000993166	0.000601675	0.00027073	0.000125314	0.000169906	0.00030299	0.00042212	0.000526518	0.000713956	0.00106151	0.00149719	0.00179632	0.00173421	0.00127955	0.000658518	0.000217656	0.000184326	0.000514994	0.000949554	0.00121829	0.00122917	0.00109712	0.00102054	0.00112824	0.00141305	0.00176834	0.00205975	0.00217157	0.00203058	0.00164084	0.00112458	0.000712813	0.000646104	0.00103085	0.00176265	0.00259111	0.00328175	0.00374252	0.00401686	0.00417078	0.00419685	0.0040302	0.00365451	0.00318608	0.0028465
0.196429	0.196429	0.000973207	0.00103018	0.000976668	0.000800709	0.000561853	0.000367395	0.000304901	0.000378858	0.000508663	0.000599683	0.000631637	0.000681856	0.000849723	0.00113971	0.0014121	0.00146517	0.00119836	0.000721449	0.000305327	0.000199111	0.000456026	0.000908431	0.00130897	0.00151933	0.00159848	0.00173684	0.00210666	0.00274556	0.0035362	0.0042625	0.00468943	0.00463779	0.00405348	0.0030618	0.00196891	0.00117637	0.00102479	0.00164036	0.00286695	0.0043189	0.00552455	0.00609428	0.00585034	0.00487817	0.00348442	0.00207607	0.00100857	0.000471224
0.205357	0.205357	0.000650094	0.000763444	0.000871173	0.000926142	0.000904435	0.000824761	0.000739124	0.000693003	0.000686303	0.000676129	0.00062825	0.000570503	0.000585133	0.000729037	0.000950425	0.00109435	0.00101762	0.000724405	0.00039626	0.000274218	0.000483915	0.000951491	0.00148049	0.00192045	0.00228498	0.0027303	0.00342514	0.00441781	0.00558504	0.00667101	0.00737226	0.00742756	0.00670231	0.00526762	0.00345049	0.00180366	0.000950814	0.001324	0.00289992	0.00509826	0.0069642	0.00760414	0.00665926	0.00452414	0.00214251	0.000482676	2.0576e-05	0.000556575
0.214286	0.214286	0.000518184	0.000812687	0.0011954	0.00156037	0.00176625	0.00172096	0.0014541	0.00110351	0.000814513	0.000639205	0.000530438	0.000431245	0.000359357	0.000390066	0.000552818	0.0007587	0.000852607	0.000753911	0.000550007	0.00044578	0.000610869	0.00106323	0.00168783	0.00236023	0.00305655	0.00385893	0.004866	0.00608971	0.00740948	0.00859476	0.00936253	0.00944046	0.00863814	0.006944	0.00463566	0.00232898	0.00085525	0.000916565	0.00263693	0.0052975	0.00754141	0.00806866	0.00645302	0.00351507	0.000909768	0.000130588	0.00158535	0.00437784
0.223214	0.223214	0.000655993	0.00117719	0.00187962	0.00258688	0.00301379	0.0029366	0.00236937	0.00157989	0.000907002	0.000529034	0.00038579	0.000309225	0.000216733	0.000173244	0.00027862	0.000520557	0.000757595	0.000848364	0.000790272	0.000731467	0.000856296	0.00126196	0.00192972	0.00278663	0.00377669	0.004878	0.00607118	0.00730252	0.00847018	0.00942854	0.0099962	0.00996803	0.00915384	0.00747167	0.00509319	0.00256435	0.00075243	0.000502939	0.00209053	0.00481372	0.00715351	0.00760413	0.00573318	0.00269211	0.000660633	0.00147223	0.00534511	0.0106399
0.232143	0.232143	0.000897108	0.00157502	0.00254804	0.00357984	0.00423136	0.00412813	0.00325759	0.00202095	0.000962025	0.000394401	0.000246235	0.000232622	0.000159307	6.60089e-05	0.000110588	0.000357123	0.000695078	0.000948984	0.00104327	0.00106207	0.00117644	0.00153323	0.0021959	0.00314502	0.00429792	0.00552816	0.00669584	0.00768817	0.0084419	0.00892513	0.00909321	0.0088562	0.00808593	0.00667836	0.00467976	0.00243996	0.000661079	0.000168472	0.00138857	0.00384085	0.00614345	0.00678173	0.00525874	0.00275245	0.00159309	0.00373705	0.00928039	0.0161453
0.241071	0.241071	0.00100402	0.00166568	0.00275858	0.00402698	0.00489858	0.00484372	0.00379742	0.00225663	0.000934086	0.000258118	0.000147365	0.00021793	0.000179751	4.64431e-05	1.79793e-05	0.000221826	0.000586369	0.000931892	0.0011424	0.00124912	0.00138954	0.00171966	0.00234712	0.00328873	0.00444413	0.00561149	0.00656738	0.00716973	0.00740351	0.00733808	0.0070486	0.00656858	0.00588111	0.00492459	0.00363687	0.00208973	0.000658195	8.10674e-06	0.000721663	0.00272031	0.00500639	0.00617056	0.00549115	0.00378141	0.00312737	0.00547965	0.0110755	0.0179442
0.25	0.25	0.000924074	0.00135015	0.00233064	0.00365751	0.00468624	0.00475948	0.00373595	0.00213991	0.000773007	0.000127996	0.000114245	0.000285787	0.000293811	0.000133339	2.38639e-05	0.000129306	0.000414396	0.000724919	0.00094838	0.00109168	0.00125316	0.00156286	0.00213203	0.00299517	0.00405083	0.00506466	0.00577366	0.00602499	0.00583318	0.00532395	0.00465013	0.00395934	0.00337895	0.00294259	0.00250753	0.00183559	0.000893279	0.000116425	0.000253558	0.00173441	0.00407151	0.00597787	0.00633441	0.00528203	0.00440617	0.00565067	0.00972253	0.0152896
0.258929	0.258929	0.000861838	0.000873866	0.00149416	0.00263481	0.00367204	0.00388757	0.00306112	0.00166839	0.000496077	3.18407e-05	0.000173738	0.000461154	0.000534397	0.000379794	0.000207486	0.000180648	0.000287933	0.000423787	0.000521954	0.000599199	0.000720748	0.000970739	0.00144047	0.00218081	0.00311887	0.00403063	0.00463648	0.00475377	0.00437267	0.00361786	0.00268922	0.0018517	0.00139785	0.00147427	0.00186428	0.00202132	0.00150899	0.00054582	6.28763e-05	0.00100998	0.00340363	0.00603785	0.00731312	0.00659984	0.00493304	0.00431695	0.00612974	0.00994448
0.267857	0.267857	0.00106534	0.00061419	0.000716377	0.00144731	0.00229939	0.00258645	0.00203621	0.00101861	0.00020804	1.901e-05	0.00033763	0.00073725	0.000894621	0.000796101	0.000613912	0.000474086	0.000373582	0.000268093	0.000164587	0.000109869	0.000136607	0.000269093	0.000570926	0.00112866	0.00194461	0.00285056	0.00355627	0.00380123	0.00347669	0.00265405	0.00157658	0.000651111	0.000344264	0.000891187	0.00197499	0.00276145	0.00248767	0.00123391	0.000123804	0.000547671	0.00291565	0.00605491	0.00794907	0.00733589	0.00482103	0.00250091	0.00236311	0.00478332
0.276786	0.276786	0.00152798	0.000737491	0.000344423	0.000573997	0.00109602	0.00134556	0.00104691	0.000442073	3.10031e-05	0.000110772	0.000561469	0.00103124	0.00126926	0.00126759	0.00114147	0.0009585	0.000716298	0.00043663	0.000204647	9.01744e-05	7.08526e-05	8.28469e-05	0.000149194	0.000414974	0.00101531	0.00189879	0.00278561	0.00330105	0.00317276	0.00237751	0.00120744	0.000233624	8.59421e-05	0.00103596	0.00262918	0.00378836	0.00354776	0.00195707	0.000313865	0.000291225	0.00251881	0.00583555	0.00800687	0.00744565	0.00452626	0.00136383	0.00023034	0.00191476
0.285714	0.285714	0.0019318	0.0010583	0.000378125	0.000197594	0.000369776	0.000505326	0.00037447	0.0001042	7.13697e-06	0.000255397	0.000737043	0.00119974	0.00148068	0.00157777	0.00154425	0.00139061	0.00112257	0.000831577	0.000671395	0.000708602	0.000824499	0.000818861	0.000637452	0.000483044	0.000670229	0.00133979	0.00228431	0.00303053	0.00311634	0.00238926	0.00117061	0.000179283	0.000170656	0.00140303	0.00327799	0.00456057	0.00422882	0.00239506	0.000462812	0.00017436	0.00218183	0.00534742	0.0074889	0.00705938	0.00438656	0.00143237	0.000292802	0.00169401
0.294643	0.294643	0.00193185	0.00124511	0.000563195	0.000185743	0.000108247	0.000121913	7.2009e-05	4.1011e-06	7.41734e-05	0.000355644	0.000761833	0.00114262	0.00141396	0.00157142	0.00161129	0.00150432	0.00128089	0.00110605	0.00119292	0.00158743	0.00204835	0.00219776	0.00185102	0.00122741	0.000823714	0.00103123	0.0018038	0.00264256	0.00291841	0.00231983	0.00113508	0.000159441	0.000214478	0.00152726	0.00341079	0.00460187	0.00416307	0.00231476	0.000448326	0.000145375	0.00190354	0.00464435	0.00649999	0.0062774	0.00437698	0.0024068	0.00187027	0.00306615
0.303571	0.303571	0.00151518	0.00116366	0.000681026	0.000303694	0.000113309	4.48429e-05	1.74363e-05	3.07653e-05	0.00013817	0.000358019	0.000640707	0.000918622	0.0011564	0.00133161	0.00139075	0.00128176	0.0010675	0.000981866	0.00129571	0.0020523	0.00291848	0.00335088	0.00300055	0.00203077	0.00105537	0.000708927	0.00116969	0.00200746	0.00248757	0.0021252	0.00109205	0.000156344	0.000145008	0.00127781	0.00288758	0.00382713	0.00334315	0.00174858	0.000283043	0.000179741	0.00166999	0.00378475	0.005156	0.00513117	0.0042251	0.00354597	0.00377278	0.00463162
0.3125	0.3125	0.00105535	0.0010005	0.000729482	0.000420664	0.000200437	9.04448e-05	5.7397e-05	8.01219e-05	0.000163855	0.000312606	0.000512756	0.000743962	0.000981818	0.00117124	0.00121566	0.00104487	0.000738118	0.000570743	0.000867677	0.00172023	0.00280088	0.00349316	0.00330746	0.00228094	0.00101982	0.000302134	0.000516078	0.00136561	0.00209015	0.00205301	0.00125281	0.000344408	0.0001202	0.000841936	0.00197596	0.00259551	0.00215822	0.00100383	0.000108178	0.000269958	0.00144172	0.00281746	0.00359628	0.00369319	0.00371168	0.00422044	0.00507795	0.00550919
0.321429	0.321429	0.000976889	0.0010394	0.000831626	0.000528918	0.000284312	0.000149656	0.000103688	0.000117941	0.000189862	0.00033227	0.000551444	0.000835217	0.00114177	0.00138316	0.00143368	0.00120247	0.0007489	0.000336228	0.000317757	0.000878078	0.0018161	0.00258839	0.00265393	0.00189576	0.000776169	5.12207e-05	0.000219858	0.0011292	0.00207122	0.00232569	0.00172731	0.000787258	0.000252852	0.000469418	0.00109934	0.00145536	0.00115185	0.000469172	7.93079e-05	0.000392521	0.00117245	0.0018186	0.00203691	0.00218678	0.00288693	0.00423612	0.0054739	0.00553585
0.330357	0.330357	0.00135091	0.00133444	0.00101573	0.000626048	0.000335624	0.00018259	0.000130942	0.000154544	0.000265523	0.000486815	0.000817255	0.0012209	0.00163105	0.00194967	0.00205323	0.00183871	0.00131421	0.000669068	0.000227611	0.00025954	0.000758375	0.00138092	0.0016557	0.00134798	0.000694131	0.000271607	0.000554304	0.00149434	0.00249838	0.00286235	0.00232799	0.00128847	0.000452806	0.000256719	0.000544716	0.000801732	0.000691939	0.0003663	0.000239005	0.00048842	0.00084324	0.000921755	0.000771989	0.000972079	0.00206082	0.00381129	0.00515099	0.00497919
0.339286	0.339286	0.00182669	0.00163303	0.00113904	0.000648098	0.000327297	0.000174199	0.000132577	0.000192628	0.000389203	0.000739122	0.00120275	0.00170204	0.00215857	0.00250434	0.00266417	0.00255417	0.00213219	0.00147617	0.000809774	0.000409896	0.000427287	0.000756296	0.00109202	0.00117329	0.00102693	0.000979766	0.00137736	0.00222289	0.00307069	0.00332307	0.00271572	0.00156843	0.000553689	0.000166874	0.000367969	0.000710143	0.000803615	0.000643425	0.000491675	0.000492238	0.000490877	0.000296542	8.31657e-05	0.000395178	0.00160657	0.00333422	0.00450236	0.00418522
0.348214	0.348214	0.00196365	0.00162861	0.00104306	0.000541182	0.000251964	0.000125467	0.000104166	0.000214863	0.000512754	0.000983072	0.00152213	0.00200763	0.00237418	0.00262176	0.00276318	0.00277407	0.00259961	0.00221768	0.0017042	0.00123276	0.000983881	0.00102009	0.00123615	0.00145289	0.00159273	0.00176929	0.00216976	0.00280531	0.00337397	0.00342491	0.00273671	0.00157637	0.000561514	0.000199632	0.000500508	0.00101424	0.00125021	0.0010699	0.000695221	0.000388865	0.00020173	6.89649e-05	9.25443e-05	0.000586086	0.00171493	0.00309052	0.0038624	0.00339984
0.357143	0.357143	0.001624	0.00126873	0.000751831	0.000364166	0.000163535	6.82625e-05	5.60637e-05	0.000210264	0.000594461	0.00113554	0.00165404	0.00199911	0.00214617	0.00217968	0.00220409	0.00226909	0.00235158	0.00238425	0.00230702	0.00211754	0.00188844	0.00172557	0.00169103	0.00176552	0.00189877	0.00209496	0.00241496	0.00285434	0.00322032	0.00319053	0.0025774	0.00157509	0.000709734	0.000461908	0.000868698	0.0014805	0.00173581	0.00141655	0.000771621	0.000234319	5.75811e-05	0.000226077	0.00065221	0.00133564	0.00224739	0.00309667	0.0033656	0.00273506
0.366071	0.366071	0.0010488	0.000798339	0.0004771	0.000269337	0.00015279	5.03996e-05	1.48572e-05	0.000194306	0.000638089	0.00119196	0.00160715	0.00173861	0.00163193	0.00144771	0.00133722	0.00138322	0.00160233	0.00194528	0.00228848	0.00247306	0.00240511	0.00213472	0.00182368	0.00162474	0.00159537	0.0017223	0.00198975	0.00237122	0.0027432	0.00286687	0.00254781	0.00186585	0.0012146	0.00102626	0.00138606	0.00191057	0.00205072	0.00156669	0.000736201	0.000110234	6.71355e-05	0.000582823	0.00137054	0.0021578	0.00278711	0.00311061	0.00293242	0.00217932
0.375	0.375	0.000592049	0.000517316	0.000421233	0.000361283	0.000259621	8.88448e-05	2.39181e-06	0.000201237	0.000688364	0.00121224	0.00147663	0.00138957	0.00110017	0.000827235	0.000695674	0.000731196	0.000941653	0.00132694	0.0017984	0.00214869	0.00217228	0.00184198	0.00135087	0.000963405	0.000828998	0.000940418	0.00123568	0.00167642	0.00219597	0.00261665	0.0027133	0.00242338	0.00197697	0.00174249	0.00188036	0.00214868	0.002099	0.0015104	0.000643764	5.64575e-05	0.000148757	0.00086657	0.00180343	0.00254177	0.00288389	0.00281808	0.00238027	0.00163811
0.383929	0.383929	0.000430389	0.000530285	0.000596947	0.000589548	0.000421009	0.000147668	2.20976e-05	0.000265923	0.000801931	0.00127429	0.00136635	0.00108351	0.000710108	0.0005151	0.000538574	0.000657382	0.000790557	0.00097191	0.0012225	0.00142268	0.00138053	0.00103678	0.000562941	0.000227072	0.000174074	0.000359906	0.000684117	0.00112663	0.00170809	0.00233815	0.0027822	0.00284324	0.00257429	0.00225535	0.00211568	0.00208675	0.00187215	0.00128909	0.000529177	5.08911e-05	0.000193049	0.000883518	0.00171048	0.00225494	0.00235348	0.00208908	0.00161327	0.00103562
0.392857	0.392857	0.000533519	0.000736953	0.000850369	0.000795699	0.00052192	0.000173887	6.99797e-05	0.00040987	0.00101472	0.00143187	0.00134584	0.00087821	0.000460003	0.000415358	0.000690784	0.000979598	0.0010569	0.000950558	0.000810656	0.000692718	0.000527025	0.000278052	5.67172e-05	2.48137e-05	0.000210372	0.000475424	0.000689082	0.000894995	0.00125509	0.00181984	0.00239764	0.00269693	0.00260027	0.00226698	0.00194754	0.00171844	0.00143704	0.000964665	0.000400056	4.97426e-05	0.000152428	0.000642684	0.0011936	0.00148347	0.00141793	0.0011208	0.000762564	0.000432747
0.401786	0.401786	0.000846197	0.00101583	0.00103444	0.00085792	0.000496197	0.00015069	0.000146614	0.000623114	0.00130555	0.0016748	0.0014303	0.000788779	0.000296936	0.000333479	0.000792091	0.00123218	0.00130073	0.000993667	0.000556191	0.000214577	4.57102e-05	5.27575e-05	0.000257635	0.000651931	0.00109035	0.00132805	0.00123225	0.00095067	0.000817435	0.00105143	0.00154458	0.00196021	0.00203961	0.00180362	0.00146476	0.00118074	0.000929136	0.000616972	0.000264747	3.48503e-05	6.99378e-05	0.000328236	0.000600768	0.000689928	0.000562177	0.000335303	0.000145063	4.33118e-05
0.410714	0.410714	0.00139928	0.00134924	0.00112389	0.000774731	0.000370134	0.000106826	0.00024637	0.000844358	0.00156979	0.00189591	0.00155144	0.000794539	0.00020865	0.000196659	0.000655	0.00111738	0.00118864	0.000843065	0.000361035	5.61464e-05	8.74985e-05	0.000463544	0.00110714	0.0018494	0.00240542	0.0024757	0.00197031	0.00114888	0.000485488	0.000327313	0.000642689	0.00108701	0.0013116	0.00121939	0.000955454	0.000700705	0.000509104	0.000331681	0.000146457	1.73837e-05	2.01071e-05	0.000138637	0.000262022	0.000284846	0.000199541	8.91167e-05	4.33763e-05	9.17073e-05
0.419643	0.419643	0.00219425	0.00174865	0.00116242	0.000617999	0.000216641	7.99807e-05	0.000342906	0.000974098	0.00164984	0.00191571	0.00155508	0.000808067	0.000192081	7.03584e-05	0.000372463	0.000713307	0.000763478	0.000511035	0.000214834	0.000166233	0.000506184	0.00120263	0.00210111	0.00294843	0.00342165	0.00325472	0.00243605	0.00129952	0.000364601	5.16171e-06	0.000211799	0.00064799	0.000937855	0.000926103	0.000708405	0.000464334	0.00028903	0.000168746	6.96994e-05	8.15526e-06	2.79266e-05	0.000133422	0.000268528	0.00036497	0.000402766	0.000421091	0.000479151	0.000613049
0.428571	0.428571	0.00301946	0.00210916	0.00114741	0.000441828	8.97526e-05	8.56735e-05	0.00040377	0.000940241	0.00144239	0.00160328	0.00129392	0.000699712	0.000189251	1.64827e-05	0.00013657	0.000300437	0.000314066	0.000206774	0.000177543	0.000415594	0.00097446	0.00176779	0.0026186	0.00329114	0.00353114	0.00317412	0.00228837	0.00121526	0.000410351	0.000166036	0.00043026	0.000873378	0.00114371	0.00109635	0.000825059	0.000516306	0.000287163	0.000142688	4.73434e-05	3.22691e-06	5.21452e-05	0.000217593	0.00046283	0.000711296	0.000904832	0.00104323	0.00117806	0.00137869
0.4375	0.4375	0.00347542	0.00221949	0.00102313	0.000267049	1.27928e-05	0.000121244	0.000420665	0.000764012	0.00100591	0.00102028	0.00078385	0.000421603	0.000126615	1.03103e-05	3.02981e-05	6.67178e-05	6.2071e-05	8.12166e-05	0.000244457	0.000617702	0.00116536	0.00178087	0.0023306	0.00266916	0.00265933	0.00224305	0.00153245	0.000818036	0.00043147	0.00053522	0.00100401	0.00150694	0.00173349	0.00158553	0.00119346	0.000770775	0.000450897	0.000239468	9.09161e-05	5.42504e-06	4.39842e-05	0.00025774	0.000616345	0.00101321	0.00134191	0.00157149	0.00176261	0.0020317
0.446429	0.446429	0.00326912	0.00196949	0.000806581	0.000149634	1.44381e-05	0.000182314	0.0004078	0.000542869	0.000543592	0.000430673	0.000261972	0.000110549	2.74057e-05	9.17761e-06	1.10581e-05	2.64356e-06	1.04202e-05	9.86764e-05	0.000307388	0.000612481	0.000944994	0.00123735	0.00144079	0.00150596	0.00137711	0.00104138	0.000600448	0.000276141	0.000300092	0.000746686	0.00144441	0.00205787	0.00229618	0.00209186	0.00161256	0.00110684	0.000723396	0.000454545	0.000230702	5.06416e-05	9.87105e-06	0.000204024	0.000615613	0.00110544	0.00151736	0.00179419	0.00201051	0.00232752
0.455357	0.455357	0.00253	0.00155551	0.000700935	0.000239661	0.000162323	0.000273954	0.000370075	0.000353259	0.000241773	0.000110348	2.46852e-05	4.71367e-06	2.4033e-05	3.90769e-05	2.88873e-05	1.52542e-05	4.30187e-05	0.000135473	0.000268112	0.000389744	0.000470854	0.000526448	0.000584289	0.000630244	0.000597034	0.000428154	0.00017067	3.16591e-06	0.000143071	0.000680892	0.00147087	0.00218582	0.00251845	0.00238081	0.00193992	0.00146066	0.00109659	0.000815821	0.000516309	0.000198292	8.1659e-06	0.000107301	0.000505619	0.00103479	0.00148572	0.00177083	0.00197259	0.00228272
0.464286	0.464286	0.0018417	0.00146019	0.00105699	0.000760319	0.00057664	0.000444603	0.000316019	0.000194807	0.000117914	0.00011007	0.000154403	0.000200291	0.000200368	0.000147572	8.136e-05	5.41968e-05	8.37464e-05	0.000134237	0.000149936	0.000116276	9.21475e-05	0.000174301	0.000411794	0.000737937	0.000985518	0.000994035	0.000743037	0.000408416	0.000276123	0.000549751	0.00118662	0.00190185	0.00235965	0.00240859	0.00216235	0.00185573	0.00161511	0.00136926	0.000985919	0.000483845	8.53948e-05	4.05771e-05	0.000398251	0.000957992	0.00144514	0.00172797	0.00188564	0.00212481
0.473214	0.473214	0.00192715	0.0021895	0.00219313	0.00192238	0.00143159	0.000851365	0.000352519	7.44004e-05	5.71037e-05	0.000221592	0.000415493	0.000501676	0.000436061	0.000282342	0.000151248	0.000108963	0.000128583	0.000127817	6.36033e-05	1.39164e-06	9.31392e-05	0.000471237	0.00113267	0.00189666	0.0024717	0.00260356	0.00222851	0.0015403	0.000909044	0.000673786	0.00093311	0.00149201	0.00202191	0.00230951	0.00237694	0.00236798	0.00232862	0.00212715	0.00161611	0.000868786	0.000218788	2.41184e-05	0.000371717	0.00101215	0.00158139	0.00188406	0.00198744	0.00210929
0.482143	0.482143	0.00321221	0.00395499	0.00419624	0.00381548	0.00290753	0.00176265	0.000747342	0.000140858	1.29704e-05	0.000211958	0.000472187	0.000578475	0.000482964	0.000296817	0.000168752	0.000152774	0.000178704	0.000150043	7.73321e-05	0.000119306	0.000485258	0.00127364	0.00237131	0.00348041	0.00424487	0.00440238	0.00390057	0.00293821	0.0019001	0.00118537	0.00100615	0.00129438	0.00179931	0.00229591	0.00270951	0.00304223	0.00320693	0.00299643	0.00227759	0.00122627	0.000320679	2.95801e-05	0.000455972	0.00126984	0.00198986	0.00234159	0.00238244	0.00235666
0.491071	0.491071	0.00556233	0.00650615	0.00680634	0.00628618	0.00502862	0.00337186	0.00178103	0.000649341	0.000129373	9.1833e-05	0.000241772	0.000320334	0.000252943	0.00013902	0.000105464	0.00016493	0.000215537	0.000181838	0.000152616	0.000365028	0.00102992	0.00214698	0.00346721	0.00462201	0.00530152	0.00535965	0.0048258	0.00387717	0.00280068	0.00191806	0.00146572	0.00149877	0.00190554	0.00251837	0.0031961	0.00378828	0.00405748	0.00373235	0.00273467	0.00138208	0.000303435	4.63839e-05	0.00068228	0.00176333	0.00267573	0.00307021	0.00301288	0.00280455
0.5	0.5	0.00832735	0.00918651	0.00942077	0.00883469	0.00743281	0.00547253	0.00340111	0.00168194	0.000592321	0.000117193	1.6811e-05	2.25938e-05	9.65855e-06	1.19656e-05	9.05677e-05	0.000207699	0.000251849	0.000195111	0.000206984	0.000571882	0.00145279	0.00271333	0.00397128	0.0048412	0.00515289	0.00497755	0.0044923	0.00384901	0.00315682	0.00253483	0.00212755	0.00205241	0.00234282	0.00293699	0.00368392	0.0043285	0.00452692	0.0039897	0.00273005	0.00120921	0.000160895	0.000136372	0.00111035	0.00249388	0.00355996	0.00392319	0.00369437	0.0032597
0.508929	0.508929	0.0106301	0.011169	0.0112397	0.010654	0.00930612	0.00730181	0.00499639	0.00287759	0.00134067	0.000504296	0.000204557	0.000166187	0.000200018	0.000261549	0.000352888	0.000414534	0.000357033	0.000210723	0.000207767	0.000648766	0.00162977	0.00288331	0.003914	0.00433821	0.0041388	0.00362429	0.00315646	0.00290359	0.00281055	0.00275147	0.00268561	0.00268897	0.0028761	0.00329595	0.00385531	0.00429473	0.00426113	0.00351007	0.00215382	0.00074248	1.4906e-05	0.00042346	0.00178926	0.00339536	0.00446807	0.00466111	0.00417513	0.00349035
0.517857	0.517857	0.0117384	0.0117825	0.0115675	0.0109383	0.00971097	0.00786168	0.00564845	0.00354266	0.00199014	0.00116951	0.000933872	0.000971706	0.0010351	0.0010395	0.000986956	0.000852053	0.000593949	0.000287855	0.000193642	0.000609758	0.00159021	0.0027912	0.00363988	0.00372711	0.00310337	0.00222998	0.00163856	0.00158823	0.00197271	0.00248869	0.00288064	0.00307711	0.00316723	0.00327683	0.0034312	0.00348378	0.00317939	0.00236146	0.00120166	0.000236195	8.78469e-05	0.00102225	0.00269054	0.00430785	0.00515696	0.00502185	0.00422907	0.00332975
0.526786	0.526786	0.0113612	0.0108141	0.0101837	0.00937897	0.00821676	0.00662925	0.00481484	0.00318904	0.00214415	0.00179653	0.00192721	0.00216216	0.00223018	0.00207962	0.00178833	0.00141057	0.000950115	0.000481223	0.000241919	0.000524536	0.00140549	0.00256522	0.0034143	0.00347436	0.0027187	0.00159804	0.000738775	0.000555579	0.0010502	0.00188789	0.00264255	0.00303195	0.00302069	0.00276322	0.00244011	0.00210312	0.00165859	0.0010293	0.00036573	7.95209e-05	0.000589879	0.00194878	0.00367997	0.00502339	0.00542121	0.00485597	0.00378545	0.0027787
0.535714	0.535714	0.00974284	0.00863138	0.00754859	0.00649198	0.00535334	0.00409744	0.00289102	0.00205017	0.00182093	0.00216674	0.00275471	0.00317017	0.0031847	0.00285258	0.00237297	0.00187827	0.00136801	0.000840843	0.00045356	0.00049281	0.00113559	0.00220932	0.00319935	0.00354577	0.00301687	0.00187682	0.000729015	0.000154728	0.000388594	0.00121729	0.00213585	0.00265229	0.00255688	0.00199478	0.00130452	0.000755756	0.000407157	0.000201404	0.000180803	0.000565976	0.00156383	0.00306539	0.00455558	0.00538742	0.00522048	0.00424667	0.00301803	0.00205363
0.544643	0.544643	0.00750614	0.00600939	0.0046187	0.00342243	0.00240673	0.00157958	0.00105822	0.00101768	0.00152033	0.00237631	0.00318802	0.00358109	0.00344541	0.00297847	0.00248818	0.00213157	0.00182834	0.00142464	0.000940726	0.000648162	0.000876192	0.00169994	0.00278361	0.00353401	0.00347268	0.00256488	0.00127271	0.000287508	0.0001074	0.000729343	0.00166107	0.00225463	0.00213687	0.00142843	0.000596661	8.30157e-05	3.04122e-05	0.000325389	0.000852548	0.00165113	0.00278872	0.00410104	0.00512611	0.00537408	0.00471063	0.0034858	0.0022788	0.00149845
0.553571	0.553571	0.00532328	0.00372223	0.0023171	0.00126166	0.000593841	0.000307998	0.000418926	0.000938757	0.0017779	0.0026795	0.00329569	0.00339119	0.00301969	0.00250346	0.00219734	0.00221266	0.0023354	0.00222387	0.00173318	0.00109329	0.000775307	0.00113088	0.00207796	0.00308525	0.00349425	0.0029701	0.00176351	0.000577601	0.000103428	0.000540514	0.00146008	0.00213174	0.00207231	0.00138356	0.000615834	0.000302522	0.000589008	0.00125805	0.00204955	0.00289708	0.00383951	0.00475634	0.0052855	0.00507534	0.00413079	0.00287976	0.00186599	0.00135857
0.5625	0.5625	0.00361907	0.00216704	0.00102763	0.000380946	0.00024935	0.000541117	0.00112607	0.00186917	0.00260655	0.00312756	0.00323705	0.00288925	0.00228295	0.0017967	0.00175833	0.00219732	0.00278124	0.00302148	0.00262658	0.00174782	0.000917249	0.000693084	0.00124913	0.00220902	0.00287412	0.00271421	0.00177502	0.000679456	0.000183221	0.000602822	0.00157116	0.00233731	0.00237423	0.00178213	0.00115102	0.00103413	0.00152827	0.00231827	0.00306509	0.00369406	0.00430125	0.0048482	0.00505032	0.00462579	0.00363755	0.00253103	0.00179337	0.00156937
0.571429	0.571429	0.00249396	0.00129153	0.000512374	0.000332489	0.000716586	0.00145856	0.00229319	0.00299323	0.00340163	0.00342421	0.00304201	0.00236055	0.00163937	0.00122342	0.00136573	0.00203919	0.00288592	0.00338496	0.00316657	0.00227459	0.00117982	0.000497703	0.00057424	0.00122835	0.00186486	0.00191558	0.00129493	0.000498002	0.000221484	0.000787404	0.00185473	0.00268948	0.00277641	0.00223339	0.00166221	0.00159663	0.00208072	0.00275126	0.00327256	0.00363258	0.0040076	0.00440635	0.00454687	0.00413499	0.00323461	0.00229613	0.00178161	0.00176799
0.580357	0.580357	0.00187407	0.000846514	0.000296376	0.00038544	0.00102693	0.00193714	0.00278267	0.00331998	0.00345007	0.0031921	0.00263791	0.00193601	0.00129412	0.000948265	0.00106858	0.00163915	0.00240308	0.00294845	0.00292366	0.00226484	0.00127437	0.000459312	0.000202117	0.000486553	0.000906768	0.000995432	0.000634626	0.000195109	0.000239689	0.00101028	0.00215466	0.0029744	0.00300235	0.00238811	0.00173312	0.00154356	0.00183719	0.00226253	0.00254734	0.0027642	0.00313813	0.00365464	0.00395524	0.00367409	0.00285402	0.00197103	0.00151872	0.0015788
0.589286	0.589286	0.00170619	0.000699995	0.000145563	0.000193716	0.000741997	0.00150118	0.00215871	0.0025246	0.00257334	0.00238528	0.00206017	0.00167438	0.00129602	0.00101495	0.000933974	0.00110726	0.00146811	0.00181623	0.0019061	0.00160323	0.0010018	0.000393289	7.23458e-05	0.00011081	0.000298019	0.000336662	0.000151736	2.14968e-05	0.000357032	0.00128561	0.00242875	0.00313537	0.00300494	0.00222404	0.00138858	0.000981938	0.00102215	0.00120517	0.00133953	0.00156476	0.00211033	0.002891	0.00343881	0.0033003	0.00249396	0.00153262	0.00097409	0.000957852
0.598214	0.598214	0.00200916	0.000921595	0.00020575	1.68106e-06	0.000217352	0.000613149	0.000962948	0.00117429	0.0012926	0.00140922	0.00155862	0.00168322	0.00168289	0.00150301	0.00119135	0.000878652	0.0006923	0.000663354	0.00070065	0.000662907	0.00048041	0.000222331	3.6964e-05	7.07243e-06	6.36735e-05	7.00704e-05	1.74911e-05	0.00012144	0.000660934	0.00165988	0.00272497	0.00326462	0.00295042	0.00200142	0.00100131	0.000411801	0.000258302	0.000282238	0.000350293	0.000634759	0.00134936	0.00235022	0.00309503	0.00306979	0.002264	0.00119729	0.000467316	0.00027874
0.607143	0.607143	0.00277228	0.00160374	0.000729974	0.000268631	0.000128866	0.000126067	0.00013788	0.000183885	0.00037944	0.000812385	0.00144016	0.00207867	0.00248668	0.00249168	0.00208359	0.00142325	0.000758449	0.000293066	8.81005e-05	5.93766e-05	7.12708e-05	4.88394e-05	1.25085e-05	1.31514e-05	5.20016e-05	9.36003e-05	0.000171727	0.000450641	0.00110911	0.00210332	0.00305232	0.00343565	0.00299269	0.00196219	0.000905144	0.000256571	3.97624e-05	1.38129e-05	5.93618e-05	0.000346731	0.00108219	0.00212451	0.00294098	0.0030114	0.00228635	0.00122867	0.000404274	4.70569e-05
0.616071	0.616071	0.00385446	0.00265159	0.00172106	0.00114146	0.000785528	0.000486423	0.000202665	5.84549e-05	0.000242673	0.000853696	0.001801	0.00282016	0.00358257	0.00383604	0.00350914	0.0027353	0.00178685	0.000948071	0.00039063	0.000121403	3.20576e-05	7.01998e-06	6.35614e-07	2.79227e-05	0.000105313	0.000231423	0.000440037	0.000841795	0.00154493	0.00247821	0.00330235	0.00357498	0.00309042	0.00208814	0.00109466	0.000515024	0.000362369	0.000386345	0.000438871	0.000657186	0.00125289	0.00215195	0.00291743	0.00308071	0.00254963	0.00167239	0.000910014	0.000475771
0.625	0.625	0.00500971	0.00377073	0.00285188	0.0022856	0.00187172	0.00141625	0.00092287	0.000600015	0.000703935	0.00135132	0.00242805	0.00363135	0.00459807	0.00504382	0.00485721	0.0041245	0.00308291	0.00201983	0.0011579	0.000582595	0.000252529	7.89186e-05	6.22752e-06	2.97568e-05	0.000155492	0.000371949	0.000680686	0.00113673	0.00180366	0.00261841	0.00330747	0.00350707	0.00304702	0.0021434	0.0012758	0.000822805	0.000795734	0.000931174	0.00103124	0.00117519	0.00157412	0.00224629	0.0028952	0.00314165	0.0028614	0.00227069	0.00169529	0.00129911
0.633929	0.633929	0.00599997	0.00464267	0.00370127	0.00317129	0.00277013	0.00225719	0.00165724	0.00123439	0.00128075	0.00190539	0.00296286	0.00413129	0.00505824	0.00548674	0.00532074	0.00463064	0.00361291	0.00251651	0.00155541	0.000842279	0.000380102	0.000115118	4.82587e-06	4.11013e-05	0.000218272	0.000501769	0.000851717	0.0012746	0.00181306	0.00244112	0.00296939	0.00311028	0.00270726	0.0019249	0.00117858	0.000824538	0.000894114	0.00113513	0.00131036	0.00143166	0.00168741	0.00216652	0.00270275	0.00301129	0.00295354	0.00263785	0.00227554	0.00198768
0.642857	0.642857	0.00666456	0.00509066	0.00403654	0.00347751	0.00307001	0.00254306	0.00193823	0.00154094	0.0016226	0.00222934	0.00315608	0.0040737	0.00468762	0.00483453	0.00449971	0.0037862	0.0028677	0.00193654	0.00114929	0.000584312	0.000236769	6.00316e-05	2.15453e-05	0.000120522	0.000351889	0.000666547	0.000990912	0.00129521	0.00161971	0.00199612	0.00233357	0.00242101	0.0020992	0.00145372	0.000810408	0.000494941	0.000575269	0.00084562	0.00106479	0.00119234	0.00137843	0.00174335	0.00220853	0.00256091	0.00265734	0.00253503	0.00233372	0.00215777
0.651786	0.651786	0.00690182	0.00509809	0.00389173	0.00324554	0.00279219	0.00227024	0.00174724	0.00149413	0.00169813	0.00228857	0.00298714	0.00348829	0.00361064	0.00333743	0.00276942	0.00205559	0.00134348	0.000751585	0.000349368	0.000143357	8.56244e-05	0.000114676	0.000204186	0.000371512	0.000628788	0.000927246	0.00116985	0.00129744	0.00135419	0.00143733	0.00156375	0.00160579	0.00139935	0.000934916	0.000421638	0.000129293	0.000155368	0.000359938	0.00053536	0.000622571	0.000742184	0.00102402	0.00143972	0.00181952	0.00201352	0.00201021	0.00190721	0.00180984
0.660714	0.660714	0.0066529	0.00473803	0.00345209	0.00273561	0.00223337	0.00173842	0.00135696	0.00131447	0.00166643	0.00220329	0.0025987	0.00262862	0.00227723	0.0016894	0.00105476	0.000520787	0.000167569	1.91133e-05	5.56077e-05	0.00021782	0.000421855	0.000598975	0.000739602	0.000893061	0.00110289	0.00133096	0.00146002	0.00139685	0.00117945	0.000961288	0.00086608	0.000860114	0.000790399	0.000559955	0.000249306	4.26798e-05	3.63273e-05	0.000144042	0.000205803	0.000173229	0.000161296	0.000314219	0.000642633	0.00100762	0.00125099	0.00132077	0.00127924	0.00122908
0.669643	0.669643	0.00597074	0.00414844	0.00292958	0.00221365	0.00168786	0.00123918	0.0010227	0.00119698	0.00166539	0.00209533	0.00216853	0.00180578	0.00118304	0.000573507	0.000177556	5.76695e-05	0.000174919	0.000453321	0.000813602	0.0011738	0.00145227	0.0015994	0.00163831	0.0016598	0.00174475	0.00186847	0.00189111	0.00167428	0.00122865	0.000738331	0.000416884	0.000329149	0.00036058	0.000361503	0.000302874	0.000273033	0.000333766	0.000417836	0.000395626	0.000232829	5.1368e-05	1.90912e-05	0.000189311	0.00045912	0.000674119	0.000756363	0.000738398	0.00070994
0.678571	0.678571	0.00510666	0.00356501	0.00253282	0.00186046	0.00131011	0.000896252	0.000829508	0.00118989	0.00173064	0.00203158	0.00183663	0.00124533	0.000607757	0.00025717	0.000318489	0.000706497	0.00124855	0.00179914	0.00227281	0.00261605	0.00278383	0.00276091	0.00260437	0.00244112	0.00238384	0.00241969	0.00238723	0.00209871	0.00151894	0.000829166	0.000298323	7.66341e-05	0.000109732	0.000243692	0.000388559	0.00055974	0.000774701	0.000956107	0.000975992	0.000794945	0.000528286	0.000353148	0.000352674	0.000459074	0.000540155	0.000524171	0.000443284	0.000385208
0.6875	0.6875	0.00445503	0.00328816	0.00245741	0.00178189	0.00114022	0.000703227	0.000739867	0.00124702	0.00184099	0.00204536	0.00168831	0.00103099	0.000538051	0.000529691	0.00100882	0.00174594	0.00248208	0.0030664	0.00345989	0.00366385	0.00367105	0.00348582	0.00317767	0.00288838	0.00274831	0.00275563	0.00273957	0.00247727	0.00188588	0.00111543	0.000444821	7.3789e-05	6.96501e-06	0.000123386	0.000327297	0.000606283	0.000954026	0.00128374	0.00146176	0.00143183	0.00127938	0.00115038	0.00110884	0.00108645	0.000971067	0.000731098	0.000450941	0.000261431
0.696429	0.696429	0.00431314	0.00351247	0.00279815	0.00199954	0.00115581	0.000612098	0.00069179	0.00130945	0.00196353	0.00214016	0.00173639	0.00111347	0.000770209	0.000963421	0.0015872	0.00233889	0.00296401	0.00337452	0.0036016	0.00368615	0.00362443	0.00340437	0.00307729	0.00277543	0.00263226	0.00265969	0.00270085	0.00253068	0.0020385	0.00133068	0.000652882	0.000204383	2.12872e-05	2.32334e-05	0.000141061	0.000371542	0.000715192	0.0011033	0.00142636	0.00163637	0.00178992	0.00196397	0.00213335	0.00215625	0.00189863	0.00137593	0.00077221	0.000322964
0.705357	0.705357	0.00463486	0.00413825	0.00343185	0.00240205	0.00127578	0.000566486	0.000636803	0.00132622	0.00204503	0.00225801	0.00189825	0.00134964	0.00107059	0.0012366	0.00168892	0.00215034	0.00245793	0.00262253	0.00272743	0.00280604	0.0028119	0.00268623	0.00244527	0.00219995	0.00207907	0.00211292	0.00218334	0.00210211	0.0017635	0.0012352	0.000701715	0.000317141	0.000111468	2.76482e-05	2.20909e-05	0.000105805	0.00029611	0.000567205	0.000880527	0.00125417	0.00175703	0.0023952	0.00300514	0.00329704	0.00304986	0.00229658	0.00133304	0.000540035
0.714286	0.714286	0.00502375	0.00477214	0.00402444	0.00275452	0.00136785	0.000505405	0.000539924	0.00125124	0.00200777	0.0022819	0.00201914	0.0015634	0.00128214	0.00127476	0.0013904	0.00145249	0.00143206	0.00142929	0.00153386	0.0017225	0.00187757	0.00188925	0.00174585	0.00154185	0.00140059	0.00137259	0.00139277	0.00133724	0.0011335	0.000823963	0.000524033	0.000320893	0.000216065	0.000158889	0.000115086	8.81303e-05	8.93132e-05	0.000127703	0.000256762	0.000609213	0.00132246	0.00237039	0.00345739	0.00412187	0.00401594	0.00315049	0.00190558	0.000798548
0.723214	0.723214	0.00501405	0.00497122	0.00421858	0.00282175	0.00131433	0.000391219	0.000395191	0.00106868	0.00179823	0.00210901	0.0019585	0.00161948	0.00134669	0.00117512	0.000994744	0.000751311	0.000538586	0.000508206	0.00071662	0.00106401	0.00136631	0.00148183	0.0013902	0.00117954	0.000967914	0.000821718	0.00072732	0.000629887	0.000499498	0.000362164	0.000269845	0.000247188	0.00027358	0.000311402	0.000334464	0.000320802	0.00024045	9.55691e-05	2.67842e-07	0.000194932	0.000907961	0.0021282	0.00348711	0.00440409	0.00443168	0.00354857	0.00217544	0.000909264
0.732143	0.732143	0.00441302	0.00454161	0.00386271	0.00251736	0.0010901	0.000241208	0.000242087	0.000821867	0.00144386	0.00173367	0.00167754	0.00147664	0.00127605	0.00105415	0.00073689	0.000361953	0.000100221	0.000120218	0.000441019	0.000909843	0.00130838	0.00148615	0.00142317	0.00120106	0.000928153	0.000678434	0.000476724	0.00032222	0.000216527	0.000167409	0.000172033	0.000209903	0.000262057	0.000331193	0.000424215	0.000506337	0.000494809	0.000342828	0.000159029	0.000223236	0.000815658	0.00195534	0.00327333	0.00417325	0.00419617	0.00332162	0.00197765	0.000765006
0.741071	0.741071	0.00341205	0.00363774	0.00308372	0.00194177	0.000767699	0.00010957	0.000138145	0.000590069	0.00104405	0.00125428	0.00125232	0.00118642	0.0011141	0.000962977	0.00066468	0.000289177	3.03522e-05	6.07407e-05	0.000396912	0.000889011	0.00132559	0.00155696	0.00155118	0.00136871	0.0011006	0.000822391	0.000583536	0.000415716	0.000333138	0.000319276	0.000324075	0.000295725	0.000231202	0.000190964	0.000242493	0.000374832	0.000482103	0.000466506	0.000382962	0.000468741	0.000979037	0.00193552	0.00301056	0.00368309	0.00357419	0.00270866	0.00150339	0.000502393
0.75	0.75	0.00239197	0.00259893	0.00215921	0.00128792	0.000448876	3.22753e-05	0.000103543	0.00042417	0.000697151	0.000799438	0.000808109	0.00084253	0.00090865	0.00089659	0.000711739	0.000394767	0.000115055	5.08296e-05	0.000264366	0.000667713	0.00108881	0.00137461	0.00145836	0.00136203	0.00115586	0.000917221	0.000711894	0.000587792	0.000560369	0.000592442	0.000600082	0.0005061	0.000310333	0.000107109	1.38907e-05	6.57073e-05	0.000183682	0.000267748	0.000333747	0.000546703	0.00108388	0.00192974	0.00279469	0.00325969	0.00305372	0.00225025	0.00123212	0.000458964
0.758929	0.758929	0.0016274	0.00170325	0.00133622	0.000729088	0.000211346	8.78937e-06	0.00010737	0.000313384	0.000439677	0.00044868	0.000440824	0.000523688	0.000693447	0.000830655	0.00080279	0.000579812	0.00026961	5.06274e-05	5.57521e-05	0.000290775	0.000639374	0.000942297	0.00108897	0.00106092	0.000913304	0.000728479	0.000581861	0.000527149	0.000582057	0.000709399	0.000819835	0.000819988	0.000681438	0.000466565	0.0002757	0.000160984	9.80331e-05	5.36475e-05	8.05743e-05	0.000324223	0.00090319	0.00175735	0.00260987	0.00310248	0.00301473	0.0024053	0.00157756	0.00090549
0.767857	0.767857	0.00115672	0.00106102	0.000760324	0.0003935	0.000128494	5.17833e-05	0.000122442	0.000221674	0.000252752	0.000212807	0.000186226	0.000269231	0.000482432	0.000736001	0.00087835	0.000801192	0.000526922	0.000207315	2.53014e-05	7.05772e-05	0.000285308	0.000518791	0.000638929	0.000608539	0.000479654	0.000336736	0.000250344	0.000266528	0.000409021	0.000669026	0.000993116	0.00129701	0.00150455	0.00157565	0.00149744	0.00126173	0.000876528	0.000418245	6.52999e-05	4.53319e-05	0.000501486	0.0013708	0.00237738	0.00315909	0.0034464	0.00318279	0.00253088	0.00178426
0.776786	0.776786	0.000886838	0.000688397	0.000521446	0.000398133	0.00030785	0.00023855	0.000186915	0.000149484	0.000113137	6.86908e-05	4.09679e-05	9.46036e-05	0.000286017	0.000590872	0.000881819	0.00100081	0.000879358	0.000600204	0.000336977	0.000220302	0.000248403	0.000315173	0.000316598	0.000231987	0.000118047	4.6208e-05	5.72494e-05	0.000168146	0.000401851	0.000793224	0.00136004	0.00206564	0.0028014	0.00339717	0.00365933	0.00343904	0.00271976	0.00167921	0.000665469	6.76484e-05	0.000139144	0.000876111	0.00202027	0.00317299	0.00394971	0.0041089	0.00362759	0.0027145
0.785714	0.785714	0.000767818	0.000611628	0.000688872	0.000833728	0.000853864	0.000678428	0.000394739	0.000152259	3.17181e-05	3.16701e-06	1.26464e-06	2.50442e-05	0.00014814	0.00042623	0.000803146	0.00112223	0.00123985	0.0011323	0.00089641	0.000654261	0.000462038	0.000304091	0.000156595	4.01068e-05	7.96678e-06	9.47357e-05	0.000288329	0.000557443	0.000906045	0.00140009	0.00213425	0.00315024	0.00435172	0.00547296	0.00614357	0.00604474	0.00508781	0.00350756	0.00179721	0.000508248	2.58085e-05	0.000436058	0.00152798	0.00289036	0.00404344	0.00457678	0.00428709	0.00328204
0.794643	0.794643	0.000839648	0.000857191	0.00125074	0.00166709	0.00175214	0.00140278	0.000814616	0.00030171	5.36348e-05	3.45838e-05	8.69432e-05	0.000115334	0.000171282	0.000373766	0.000761972	0.00122731	0.00157963	0.00167513	0.0014945	0.00112626	0.000697732	0.000319989	7.25196e-05	7.03502e-06	0.000143842	0.000460111	0.000891249	0.00136295	0.00184705	0.00240611	0.00317968	0.00428843	0.00569285	0.00710428	0.00804542	0.00806754	0.00700692	0.00511175	0.00294946	0.00115597	0.000185043	0.000182959	0.00100075	0.00227633	0.00353209	0.00429182	0.00423562	0.00335436
0.803571	0.803571	0.00112814	0.0013523	0.00202703	0.0026608	0.00278637	0.00227807	0.0014102	0.000628052	0.000228679	0.000202628	0.00033266	0.000427902	0.000481024	0.00063212	0.000999494	0.00153671	0.0020315	0.00223697	0.00202953	0.00148333	0.000821817	0.000291679	4.82399e-05	0.000118612	0.000442716	0.000935969	0.00152007	0.00212371	0.00269858	0.00327007	0.00396874	0.00496181	0.00628328	0.00768647	0.00867602	0.00875214	0.00771499	0.00580775	0.00359789	0.00169706	0.000518673	0.000195368	0.000627544	0.00156016	0.00263416	0.00344456	0.00365298	0.00313623
0.8125	0.8125	0.00154004	0.00188531	0.00269457	0.00343388	0.00359475	0.00302883	0.00202337	0.00107724	0.000562205	0.000523503	0.000741622	0.000967162	0.00112304	0.00132168	0.0017064	0.00226317	0.0027654	0.00290585	0.00252069	0.00173089	0.000883278	0.00033108	0.000225756	0.000479012	0.000900281	0.00136246	0.00184663	0.0023636	0.00288449	0.00338318	0.00393339	0.00470354	0.0057872	0.00700694	0.00790813	0.00800694	0.00711368	0.00546889	0.00359212	0.00198741	0.000937599	0.000493172	0.000576392	0.00106144	0.00177816	0.00249395	0.00294561	0.00293116
0.821429	0.821429	0.00189415	0.00221228	0.00295762	0.00366021	0.00385006	0.003361	0.00242412	0.00149645	0.000963016	0.000928452	0.00122774	0.00161522	0.00196594	0.00232998	0.00280633	0.00335518	0.00373039	0.00362401	0.00292814	0.00188836	0.000985033	0.000608762	0.00079438	0.00124326	0.00160572	0.00175704	0.00182343	0.00197801	0.00225483	0.00257846	0.00294108	0.00348002	0.00432424	0.00535924	0.00618482	0.00635868	0.00572256	0.00451624	0.00319127	0.00211267	0.00140411	0.00101287	0.000864481	0.000943918	0.00126319	0.00178628	0.00238506	0.00284815
0.830357	0.830357	0.00205798	0.00222335	0.00273376	0.00325966	0.00343768	0.0031061	0.00240366	0.00167172	0.00123956	0.00124575	0.00160852	0.00214332	0.0027175	0.00330845	0.00391644	0.00442293	0.00456197	0.00409231	0.00305763	0.00188406	0.00115628	0.00120049	0.00182246	0.00245498	0.00260833	0.00222964	0.00166231	0.00128495	0.00120724	0.00130219	0.00147468	0.00182245	0.00249638	0.00342937	0.00426391	0.00459229	0.00428021	0.00355611	0.00279725	0.00224105	0.00188348	0.0016013	0.00132651	0.00111219	0.00108281	0.00135116	0.0019434	0.00272808
0.839286	0.839286	0.00203728	0.00200165	0.00218765	0.00243081	0.00251387	0.00231525	0.00189188	0.00144474	0.00119906	0.00128497	0.00169452	0.00232954	0.00308293	0.00386894	0.00457006	0.0049717	0.00481018	0.00397504	0.00272306	0.00166114	0.00139835	0.0020811	0.00321122	0.00396504	0.00379375	0.00280296	0.00159192	0.000728791	0.000361891	0.000289545	0.000328626	0.000544381	0.00110954	0.00199582	0.00287776	0.00337135	0.00335165	0.00301992	0.00267767	0.00246457	0.00230869	0.00207663	0.00172556	0.00133001	0.00103357	0.00101414	0.00143955	0.00234038
0.848214	0.848214	0.00192671	0.00171574	0.00158243	0.00150797	0.00142221	0.00126819	0.00105565	0.000866471	0.000814169	0.000989912	0.00142908	0.00210874	0.0029558	0.00383654	0.00453189	0.00475807	0.00429902	0.00322136	0.0019998	0.0013549	0.00180187	0.00320914	0.00476674	0.00548725	0.00489341	0.00333221	0.00165097	0.000535309	9.73054e-05	2.52783e-05	4.97486e-05	0.000214076	0.000713569	0.00155297	0.0024372	0.00300856	0.00314986	0.00302888	0.00287501	0.00276146	0.00260583	0.00232112	0.00190899	0.00142782	0.00095881	0.000661894	0.000812279	0.00164707
0.857143	0.857143	0.00179948	0.00146657	0.00108978	0.000763754	0.00053007	0.00037862	0.000285245	0.0002492	0.000306766	0.000520167	0.000950925	0.00162328	0.0024804	0.00334716	0.00393711	0.0039513	0.00327303	0.00215992	0.00125078	0.00126461	0.0025031	0.00451149	0.0062395	0.00668842	0.00559214	0.00358233	0.0016907	0.000611078	0.000340667	0.000440545	0.000573978	0.000776002	0.00125633	0.00203798	0.00285445	0.00338589	0.00353404	0.00343758	0.0032622	0.00304126	0.00272514	0.00231305	0.00186428	0.00139747	0.000877952	0.000382283	0.00024046	0.000883845
0.866071	0.866071	0.00168965	0.00126003	0.000730119	0.000299826	6.89581e-05	2.87838e-06	2.31065e-06	1.14244e-06	1.9134e-05	0.000149076	0.000499322	0.00112002	0.0019368	0.00272342	0.00315653	0.00297594	0.00219994	0.00125323	0.000845987	0.00157446	0.00345242	0.00573592	0.00727385	0.00722437	0.00562701	0.00336646	0.00153595	0.000714742	0.000735917	0.00106155	0.00134056	0.00162424	0.00212329	0.00285536	0.00357549	0.00401135	0.00409263	0.00392893	0.0036237	0.00318694	0.00263243	0.00207469	0.00164389	0.00131235	0.000903502	0.000362242	4.62697e-06	0.000390006
0.875	0.875	0.00170135	0.00113139	0.000474538	7.40175e-05	4.64549e-05	0.000233142	0.0003724	0.000319038	0.000139652	4.5371e-05	0.000241571	0.000794613	0.00157149	0.00227037	0.00254718	0.00221654	0.00144012	0.000757137	0.000850092	0.00210918	0.00426301	0.00639172	0.00741688	0.00678653	0.00485557	0.00264372	0.0011393	0.000695862	0.000979038	0.00142786	0.00175871	0.0020737	0.00257367	0.00325164	0.00388288	0.00425282	0.00431863	0.00414179	0.00374137	0.0030992	0.00230919	0.00162752	0.00127801	0.00119994	0.00107198	0.000673805	0.000233585	0.000343903
0.883929	0.883929	0.00209185	0.00125851	0.000373864	1.50213e-06	0.000271179	0.000823463	0.0011499	0.00100039	0.00053441	0.000154122	0.000201183	0.00074077	0.00153497	0.00217795	0.00231373	0.00185253	0.00108776	0.000611835	0.00100389	0.00242582	0.0043995	0.00598975	0.00634941	0.00527588	0.00335758	0.00157219	0.000634876	0.000603507	0.00102094	0.00140488	0.00162083	0.00184649	0.00226057	0.00282455	0.00335214	0.00371176	0.00388933	0.00386514	0.00352534	0.00278839	0.00182152	0.00104053	0.000794067	0.00102146	0.00127746	0.00116543	0.000769167	0.000627542
0.892857	0.892857	0.00314758	0.00188163	0.000555714	3.10317e-05	0.000484167	0.0013434	0.00182881	0.00158115	0.000872585	0.000312504	0.000362104	0.00103609	0.00194243	0.00255646	0.00253157	0.00189593	0.00106011	0.000618715	0.00100826	0.00219448	0.00361261	0.0044673	0.0042398	0.00304755	0.00156535	0.000546961	0.000318388	0.000642214	0.00102762	0.00117297	0.00114424	0.0011859	0.00142441	0.00178362	0.00214673	0.00250889	0.00290482	0.003212	0.00313069	0.00245815	0.00139628	0.000513118	0.000306203	0.000760889	0.00135666	0.00154679	0.00125613	0.000918652
0.901786	0.901786	0.00487802	0.00304455	0.00107365	0.000145183	0.000520365	0.00147185	0.00200959	0.00170583	0.00094203	0.000480152	0.000812359	0.00181867	0.0029124	0.00346728	0.00319658	0.00228387	0.00125114	0.000661621	0.000800334	0.00149592	0.00221249	0.00239714	0.00187022	0.000962725	0.000266062	0.000174592	0.000597068	0.00108082	0.00122508	0.000998403	0.000683118	0.000547958	0.000612211	0.000734973	0.000881707	0.00121265	0.00184943	0.00258135	0.00290219	0.00243598	0.00135573	0.000336102	2.07359e-05	0.000486587	0.00121306	0.00157436	0.0013728	0.000927113
0.910714	0.910714	0.00679683	0.00439562	0.0017604	0.000310636	0.000387566	0.00119785	0.00167023	0.00139173	0.000837379	0.000816956	0.00172048	0.00320153	0.00446688	0.00484583	0.00418979	0.00288569	0.00156613	0.000740941	0.000549091	0.000739323	0.000883206	0.000701954	0.00028906	4.11012e-05	0.000315419	0.00108162	0.00188439	0.00218673	0.00180839	0.00105911	0.00043909	0.000198934	0.000194673	0.000168951	0.000133784	0.000407942	0.00122986	0.00235292	0.00310217	0.00291651	0.00187611	0.000683988	9.06798e-05	0.000294896	0.000863646	0.00119432	0.0010373	0.000607962
0.919643	0.919643	0.00806551	0.00529091	0.00225841	0.000446772	0.000207607	0.000761023	0.00110518	0.000942979	0.00082537	0.00149718	0.00312238	0.0050705	0.00637315	0.00640081	0.00522404	0.00346802	0.00186518	0.000850904	0.000425332	0.000297939	0.000182959	5.176e-05	0.000168292	0.000854904	0.00213693	0.00356046	0.00439867	0.00415163	0.00294669	0.00146946	0.000443907	0.000103762	0.000131906	0.000109816	1.63943e-05	0.000256422	0.00117388	0.0025498	0.0036316	0.00371925	0.00276491	0.0014137	0.000455274	0.000213616	0.000417114	0.000584333	0.000481701	0.000227801
0.928571	0.928571	0.00798129	0.0051887	0.00224499	0.000459846	8.60522e-05	0.000407667	0.000620284	0.000627735	0.00104013	0.00245423	0.00474111	0.00699192	0.00813425	0.00766413	0.00591797	0.00375383	0.00197044	0.000905388	0.00042767	0.000232545	0.000180684	0.000445007	0.00136752	0.00311096	0.00534704	0.00725472	0.00792539	0.00695231	0.00476345	0.00238446	0.000760891	0.000165661	0.000179012	0.000232841	0.000196	0.000443986	0.00136312	0.00280208	0.0040406	0.00433261	0.00351323	0.00210593	0.000864228	0.000209883	6.28408e-05	0.000114607	0.00017642	0.000255189
0.9375	0.9375	0.00645843	0.00404161	0.00168059	0.000325546	4.27317e-05	0.00021244	0.000306571	0.000469453	0.00134763	0.00335228	0.00607067	0.00838638	0.00921298	0.00822254	0.0060022	0.00358468	0.00178069	0.00081219	0.00043257	0.000339637	0.000525658	0.00131377	0.00306879	0.00578442	0.00884142	0.0111579	0.0117199	0.0101948	0.00719687	0.00395991	0.00160005	0.000499169	0.000269847	0.000288243	0.000297587	0.000544489	0.00136692	0.00267799	0.00387521	0.00427258	0.00364194	0.00236519	0.0010993	0.000308344	7.16123e-05	0.000233012	0.000624127	0.00111296
0.946429	0.946429	0.00411452	0.00236223	0.000869541	0.000147827	6.4307e-05	0.00012629	0.00010108	0.000350964	0.00152089	0.00383992	0.00668676	0.00885306	0.00932306	0.00794469	0.00547707	0.00302802	0.00136085	0.0005822	0.00036002	0.000407139	0.000817814	0.00201358	0.00435935	0.00773192	0.0113499	0.0140204	0.0147067	0.0131005	0.00982867	0.00612283	0.00313962	0.00138571	0.00063885	0.000369241	0.000266333	0.000418945	0.00104224	0.00207303	0.00305883	0.00345644	0.00305149	0.00211174	0.0011662	0.000648019	0.000704655	0.00124575	0.0020641	0.002879
0.955357	0.955357	0.00188944	0.000902389	0.000272674	0.000124936	0.000196589	0.00014933	4.02311e-06	0.000259068	0.00150485	0.00382139	0.00649541	0.00835955	0.00853322	0.00699656	0.00456289	0.00230205	0.000884206	0.000324639	0.000249131	0.000392164	0.000905411	0.00225026	0.00477948	0.00832648	0.0120971	0.014954	0.0159422	0.0147601	0.011901	0.00837833	0.00519998	0.00291915	0.00153435	0.000748192	0.000327833	0.000260191	0.000611551	0.001285	0.00195293	0.00225138	0.00205596	0.00158281	0.00123385	0.00133712	0.00198654	0.00304259	0.00420639	0.00508606
0.964286	0.964286	0.000500339	0.000198666	0.000211972	0.000420211	0.00053806	0.000385582	0.000145534	0.000337761	0.00144662	0.0034568	0.00569194	0.00714871	0.00712128	0.00565754	0.00350449	0.00159708	0.000489862	0.000147093	0.000197567	0.0003953	0.000895778	0.00213883	0.00445019	0.00767743	0.0111289	0.0138557	0.0150907	0.0145804	0.0126392	0.00993175	0.00714148	0.00471994	0.00283432	0.00148277	0.000638753	0.000294122	0.000388688	0.000736167	0.00106536	0.00117797	0.00109569	0.00106062	0.00137706	0.00221449	0.00350508	0.0049689	0.00620694	0.00680715
0.973214	0.973214	0.000123551	0.000312592	0.000679633	0.00101805	0.00110449	0.000884231	0.000591153	0.000663716	0.00145453	0.00291671	0.00451983	0.00551018	0.00536933	0.00415084	0.00244418	0.00098836	0.000222234	0.0001004	0.000287593	0.000545331	0.000983226	0.00197296	0.00380508	0.00637345	0.00913839	0.0113899	0.0126048	0.0126479	0.011717	0.0101361	0.00818418	0.00606876	0.00400083	0.00224311	0.00104619	0.000508996	0.00048872	0.000662074	0.000722951	0.00058527	0.000442643	0.000636951	0.00142675	0.00281095	0.00450711	0.00606692	0.00703894	0.0071066
0.982143	0.982143	0.000449805	0.000893883	0.00136407	0.00167804	0.00170238	0.00145045	0.00112249	0.00102685	0.00139662	0.00220663	0.00312691	0.00367753	0.00351153	0.002645	0.00146674	0.000503136	9.4284e-05	0.000215943	0.000581149	0.000937556	0.00131209	0.00199094	0.00324589	0.00504236	0.00698768	0.00856927	0.0094754	0.00972343	0.00950637	0.00893313	0.0079289	0.00639466	0.00446052	0.00256198	0.00122366	0.000707849	0.000823534	0.0010694	0.00100962	0.000593519	0.000180915	0.000269989	0.0011408	0.00266178	0.00435861	0.00565794	0.00613731	0.00566412
0.991071	0.991071	0.000962541	0.00144498	0.00184652	0.00204884	0.00198709	0.00169523	0.00131619	0.00104657	0.00103542	0.00129365	0.00166961	0.00191448	0.00181697	0.00134288	0.00069037	0.000198197	0.000137126	0.000523578	0.0011145	0.00161568	0.00194324	0.00230094	0.00298166	0.00406131	0.00527763	0.00622673	0.0066994	0.00682595	0.00687512	0.00690403	0.00662829	0.00568291	0.00405229	0.00224746	0.00101317	0.000778257	0.00131562	0.00191368	0.00192658	0.00125702	0.000398636	3.70547e-05	0.000545594	0.00174665	0.00306129	0.00387983	0.00388086	0.00313261
1	1	0.00121487	0.00158809	0.00183776	0.00189348	0.00172077	0.00136166	0.00093733	0.000589012	0.00040498	0.000390486	0.000484717	0.000590173	0.000602301	0.000462308	0.000230411	0.000107608	0.000328819	0.000966033	0.00181453	0.00251307	0.00283737	0.00290228	0.00305337	0.00352386	0.00419123	0.00469443	0.00480782	0.00467997	0.00466073	0.00487056	0.0049722	0.00443986	0.00311935	0.001534	0.000581208	0.000827552	0.00200979	0.00319443	0.00347742	0.00264515	0.00127386	0.000237244	6.13569e-05	0.000624309	0.00135688	0.00170295	0.00146817	0.00085734
[truncated: 177 more columns]
