# Supplementary material for: Evolving scattering networks for engineering disorder
Source: Nat Comput Sci. 2023 Feb 13;3(2):128–38. doi: 10.1038/s43588-022-00395-x (PMC10766560; doi:10.1038/s43588-022-00395-x)
Supplement: Supplementary file 7 — Plot data for Fig. 3. [file 43588_2022_395_MOESM7_ESM.zip › Data_Set_Fig_3/data_Fig3bk.txt]

xx_data_Fig3bk	yy_data_Fig3bk	degree_data_Fig3bk
0	0	0.429345963555492
0.645772409278372	0	-1.06461430733402
0.542773054415938	-0.104600213550154	-1.15505948317206
0.676626034973621	-0.151243837834297	-0.745103275835918
0.570679052184555	-0.252508924398669	-0.877177779125341
0.499970656719775	0.0485292371187875	-1.03031036023191
0.598256437298463	0.152004471261268	-0.88588136402078
0.443552358114592	0.20634198044193	-0.659975381343217
0.815683366820562	-0.0544064203463868	-0.864478974523642
0.755219912285812	0.107967883846919	-1.12015952921649
0.851028029806483	-0.206011133217392	-0.802605688881029
0.968502353000988	-0.122350300278209	-1.1513198711254
0.709492063642887	-0.318203704317203	-0.746290505216013
0.862103818726635	-0.370495979332557	-1.29755263958292
0.578587191718178	-0.415389685365579	-0.771314943629659
0.735742767939749	-0.46691655856311	-1.16504030885032
0.856512572538287	-0.514563293789091	-0.964687803169618
0.40899896404022	-0.114102229763708	-0.668230610888821
0.42875907114374	-0.262373476667625	-0.717531790324937
0.364213772102009	0.0492695259925555	-1.04545324142746
0.279783380002912	0.170968232159724	-1.37747704182593
0.420695872785277	-0.442392210633607	-0.901220339555484
0.230865423339602	0.00798131370404879	-0.736507371466848
0.284214886376116	-0.138129956141062	-1.2451997455725
0.145108878536286	0.122522356261889	-1.6715315296503
0.345411800289686	0.351542690323156	-1.15479689446442
0.510571711287434	0.346984176684236	-1.17226143783128
0.178185938162026	0.295335586196509	-0.622890982257841
0.204423414555102	0.440151137765602	-0.902159562441573
0.913331632892276	0.0212367640249795	-0.611048703419086
0.651847094480738	0.243975020835049	-1.0358664326789
0.527579178401649	-0.573255920598408	-1.27445061851874
0.294590880226583	-0.309394147730066	-0.643461102627155
0.0926157965655602	-0.0522885919674859	-1.12319929214182
0.159696752145284	-0.205612920572606	-0.502480135991415
-0.00360912296754737	0.0652073042811075	-0.045842117018641
0.0251798143261763	0.222937449956658	-0.999812101916813
0.673612995272225	0.412208616430217	-1.1127992237507
0.782992474170032	0.313428306787268	-0.73609321100027
0.885072263840889	0.168836564028333	-0.886174985225244
0.498534122855377	0.497282741818125	-0.953575829404261
0.809756275883598	0.468644321319452	-0.774400214747404
-0.110379683230691	0.176370310060454	-0.694311020410199
0.650293323947338	0.546280090251607	-1.13454780268479
0.781127499117461	0.60276631238644	-0.914569044208429
0.933926801277791	0.33490921142003	-1.01025411871169
0.331873957998939	0.510806833224198	-1.10361652880452
0.398689964196821	-0.606947463849289	-1.14135268360021
0.28051451907256	-0.507230131901333	-0.743667318679289
0.17711205133191	-0.39690497270427	-0.796089780182235
-0.0372280040166058	-0.132159456550896	-0.863572058659412
0.0507939930428714	-0.270892298135665	-1.03323303377863
-0.120592258000623	-0.000909261434597538	-1.15897924832471
-0.245723413274251	0.0963969131560252	-0.719887134049587
0.483170872442338	0.629407550480242	-0.703933294086821
0.626368668356098	0.685768901138918	-0.735158447176475
-0.220558811082599	-0.0910339036904549	-0.889951143286433
-0.138258061756315	-0.225616651336199	-1.06633293730686
-0.307644572430607	0.233413400796236	-0.935696088211351
-0.0677283750593818	-0.358716827622872	-1.29355064218204
0.0599219824400779	-0.462638037761793	-1.10534930624459
0.153105861631418	-0.570920534426687	-0.308092889446426
0.271811923588961	-0.684006013798938	-0.955281799712444
0.163925910529844	0.591899977460378	-0.602249520208655
0.324061819570114	0.650081106803316	-0.789949105095592
-0.413796378987742	0.156063573041797	-0.937438330761026
-0.349696203941149	0.00615281174193713	-0.90410205330161
-0.00202172598159603	0.357515837515201	-0.671987830767177
0.0389911165730806	0.499440917927781	-1.33652101515796
-0.140567632902018	0.288768978668391	-0.757504457141708
-0.121799042161359	0.448542466828235	-1.30628130252023
-0.274523963654232	0.36755187977364	-1.22330397082524
-0.435111250288016	0.334017414075709	-0.433724698810723
0.460656440063676	0.761353741511706	-0.992300516947029
-0.0258079358478354	0.61269162381143	-1.09086115498968
0.0890089887837636	0.708156749033061	-0.897962367735765
0.232008698509245	0.766129667976811	-1.27008734417233
-0.198565691760549	0.569434872352526	-0.691171416942643
-0.327620280193728	0.494680052731984	-1.09188064616897
-0.557160471176354	0.249883733606737	-0.936365015821792
0.127989868820443	0.883382176030109	-1.06771365510493
-0.00101525920564729	0.807917180220761	-0.832885988708398
-0.344965628668101	-0.174405845867318	-0.976567291555771
-0.25144902379738	-0.294783833127699	-0.747951039368212
-0.169676004135622	-0.438995475443014	-1.04691316548917
-0.477489781437371	-0.0808642211560792	-0.691170359901591
-0.0417743822307608	-0.548411964888122	-0.810890547993089
0.436416573107266	-0.748636075410796	-0.936481020575068
-0.125997705152096	0.727329557255651	-0.670173178184394
0.0769362125487016	-0.67736257069248	-1.11797474898702
0.577035857682986	-0.73054926043816	-0.874743225420222
0.668567511171884	-0.592414489754468	-0.696530427233843
-0.357186052327308	-0.399546993142058	-1.02857646008866
-0.450563173404851	-0.270682857439202	-1.01411403856137
-0.533972710642249	0.0664341049457619	-0.78357616188484
-0.646856632769356	0.372199464392568	-0.638125020748395
-0.517991614853243	0.436807859855585	-1.2653297102391
-0.290600764326829	0.670382786121069	-1.13572516598645
-0.434778531837183	0.596842644464629	-0.81982692623255
-0.675834215355479	0.161355481335053	-0.771349914837923
-0.670942517688376	0.00463729562572786	-0.912019638702557
-0.597655799724826	-0.154252734316031	-1.03847548996957
-0.813431317893497	0.0861841240743253	-1.05304776066142
-0.776854967037813	0.276931205870723	-0.686450814312937
-0.592401921232998	0.554204785834549	-1.17837977056051
-0.738866626380881	0.500777084399824	-0.723324378865249
-0.205511915733151	0.830683806947164	-0.496666050750008
0.578719039458743	0.809300764006276	-0.709298313946739
-0.0723641646162084	0.926919462110207	-0.877572334009802
-0.354416817971509	0.809225342260768	-1.29116797529322
-0.493318865245479	0.719073196140742	-0.667325941227496
-0.856915328565139	0.389507783565909	-0.628497276823035
-0.91293249330392	0.224034998411574	-0.634514354846384
-0.775744447220171	-0.0925568526727137	-0.765652540099299
-0.0956849378928157	-0.678427902416263	-1.10575060433333
-0.214580805155345	-0.57331227554815	-0.608697003194615
-0.353098580977491	-0.554851929504967	-1.19263553606594
-0.253307824286626	-0.720590858046594	-1.24283897025985
-0.489176346414613	-0.452475044055005	-1.07601721374476
-0.735643046036032	-0.233925101098297	-1.17452952154064
-0.596246239141394	-0.3376146966015	-0.957533413488282
-0.143285515623909	-0.827124514006685	-0.662337295963569
0.173764705997711	-0.798563853011683	-1.0811798374683
0.00833543056929259	-0.829112678704794	-1.1681513732614
0.317095911398232	-0.848834080281983	-1.07514571379914
0.16573532116729	-0.925566531922391	-0.81006315055879
0.474701138698835	-0.879114580570129	-1.08012575345912
-0.449410115980875	-0.644597824597476	-0.538024593603581
-0.55693500446569	-0.559741524598981	-0.93871106118622
-0.687531394021876	-0.439965238396182	-1.17949418017817
-0.64359851898586	0.667490833568118	-1.26848650634921
-0.894412598018758	-0.187569478683127	-0.934013046695918
-0.813930263557699	-0.35100538644252	-0.805164100738993
0.135881964101678	0.396066513941953	-1.47406262271171
-0.00486384418621064	-0.967622906367464	-1.09845428797613
-0.144286703469113	-0.982804251866802	-0.789187897421301
-0.27106692065036	-0.903283982653817	-0.997941546662797
-0.385206803155509	-0.783810284823166	-0.981212293396226
-0.546590690480441	-0.736629419017038	-0.727039858302287
-0.665097480443165	-0.635669798791089	-0.678920282397988
-0.477565198024413	-0.872579897592739	-1.05201005398893
-0.79822326924823	-0.527931849781564	-0.522527878126097
-0.98033648743877	0.110724737973289	-1.02175895063956
-0.921840619646917	-0.0237528459083413	-0.574688527263462
-0.220794367835061	0.967763736197092	-1.15521712584754
0.310156242478289	0.884084002643592	-0.457325084210413
0.461321747138168	0.886039798035555	-1.06753052593562
0.772228663526566	-0.629096478644528	-1.00597639697647
-0.200712819826504	0.135484467939689	-0.734471003010242
0.0296994544412872	-0.134856394618075	-0.920446760393202
0.173509368292829	-0.105279782691633	-0.557321887859601
0.0921967735741976	0.0291261524454554	-0.845246389415196
-0.0472247220929036	0.106368098651441	-0.85627273887596
0.101338623196082	0.182159339770284	-1.12421480163938
-0.0859024615165812	-0.250387081882671	-0.989779449929652
0.300286374040797	-0.23081778394294	-0.901186235760389
-0.218092087347604	-0.168074827231475	-0.766812651204004
0.423837931741712	-0.34351124616633	-0.832510455723911
0.279661252948729	-0.38188484152456	-0.753877055978548
0.146950335875303	-0.290207072321976	-0.94219718043956
-0.0823799686232984	-0.0436842417705273	-0.639225586736215
0.0152589357074649	-0.36774890660557	-1.03031580392228
0.307652150613693	-0.051704135776635	-1.03713064853768
0.226428174806503	0.0754631101532487	-1.12038636815472
0.434137884634091	-0.16093712686493	-0.749369106938253
0.536495340097733	-0.291438707412508	-0.410777426679323
0.334831603280823	0.193221624968305	-1.25674520210228
0.207721593601163	0.260954808497526	-0.487986735378323
0.423296574624919	-0.00159579805091471	-0.664388938937775
0.591301179729688	-0.438179021845788	-0.866930072532153
0.339453782146321	0.335214659521651	-1.16449532290036
0.0318756858259136	0.29209112848803	-0.861656578982883
-0.292227256811815	0.255681513590204	-0.928929067613332
-0.144018672545696	0.26994975513662	-0.754242749564292
-0.17959884980469	0.399774844230341	-1.36680259181937
-0.030308469091818	0.422411426434244	-0.891861402791468
-0.410466633554519	0.12402099334289	-0.775087687420573
-0.384056689312872	-0.0328982637170501	-0.977418618532177
-0.234627467268138	-0.00471810093138393	-0.607219966793143
-0.494157798802557	0.259262638858139	-1.05898462935439
-0.263792477794811	-0.342739461832628	-0.787174659670494
-0.365678609274896	0.362475997395783	-0.421681771831482
-0.132402684754583	0.556112717236752	-0.867493038085728
-0.27163420197497	0.48396728306249	-0.953334534512482
-0.446698268293623	0.483540132372704	-0.725186369842222
-0.310136666330854	-0.468920948442095	-1.26788124726207
-0.54558322547437	0.0357020354616225	-0.791397998567916
-0.357343880397432	-0.210122161802569	-0.97219909477233
-0.134957079539599	-0.475660466548688	-0.884578018080306
-0.537132608205797	-0.153127880836705	-0.84904113208858
-0.640865183504071	-0.0719751569147585	-0.914284864225705
-0.441035947995193	-0.329409107177488	-1.19162718728136
-0.602077138182837	0.166744461639097	-0.793902535725088
0.469484819334594	0.202814092529791	-0.68299178000131
0.555094986633942	0.0843466587996249	-0.971030238425336
0.540446283365007	-0.0866428676208359	-1.05748068647497
0.0603534274009142	0.540447035423498	-1.17342083977113
0.205722908529769	0.557097309351723	-0.6097381629587
0.033730549875852	-0.225804214170118	-0.75084571408256
-0.783012852901796	0.609734479995208	-1.06203047400441
-0.612910524296854	-0.273500831953583	-0.953679092146804
0.683748678000509	-0.0116006359480206	-1.13330837607499
0.589581428195112	0.280609860139585	-1.11740024553691
-0.27856276572814	0.121793728437859	-0.98649459501377
0.364876179424429	0.508228036024151	-0.959695074187108
0.462074033837732	0.397670924094958	-0.846986264000057
0.0102165403598257	-0.541940105917859	-0.727205944716333
0.130820678997697	-0.43297124349778	-1.05479844938768
-0.0724214178897796	-0.675432824444984	-1.08994880302871
-0.192904755629745	-0.576397809943354	-0.655998632022829
-0.123899142408007	0.0853446925038521	-1.14688364685736
-0.0483698214866657	0.218977844492727	-0.980499253132871
0.221783821603378	-0.544116063548701	-0.57671828953395
0.126534197650593	-0.649992880046938	-1.09114893351442
0.153397570691516	0.690335023595225	-0.742138618471021
0.27255673380814	-0.690935196077688	-0.954215702796133
0.755694323264632	-0.169416304850937	-0.863420601591698
0.367914776115475	-0.495180964152902	-0.850670997587188
-0.114154608048594	-0.343962968797399	-1.36980118495648
-0.10497810817096	-0.190104773474089	-1.02436608573041
-0.241936612765333	-0.0921157634595192	-0.922155559195758
0.0418289645868083	-0.0738722664419467	-0.794231246085797
0.0454697019482903	0.0975812254645199	-0.762351625769854
0.194382626806852	-0.173115587614902	-0.501663140945484
0.368474807198201	0.085042017142118	-1.14453519318127
-0.0823799686232984	-0.0436842417705273	-0.639225586736216
0.719406386383941	0.168894213393955	-1.19091434090745
0.202864974295315	0.175479407122122	-1.16509490682324
0.228079065559994	-0.00960719824369315	-0.720010903829732
0.478241573613293	-0.437368525841646	-0.866267828992271
0.331885016949548	-0.138449525671646	-1.15079820971222
0.62533963235396	-0.158885745724552	-1.09141802983854
0.694904168300346	-0.286305325942017	-0.781466674544974
0.32779255943817	-0.940023991993905	-0.853530755173213
0.0453265573525228	-0.766548461477186	-0.873435194775263
-0.45102184126512	-0.0610126086204071	-0.77027740646654
-0.232965786577624	-0.292291286012064	-0.746568177785181
-0.322095290237356	0.0243315376143473	-0.783763836268066
0.0670540352704356	0.288056450241121	-0.955292808293613
-0.439583280895021	0.164843334615771	-1.00095954004025
0.229230842482666	0.398966860288861	-0.965903559264698
0.00689300369961914	0.645302287789557	-1.1079694932098
-0.774101263276572	0.117127088195895	-0.651218872212137
0.0924607377924225	0.432764653767506	-1.50862960570693
0.604169443531471	0.435484321357943	-0.763997196747414
0.512374920956464	0.578239107272224	-0.995204780585971
0.35185354392679	0.691625412059973	-0.828623774636534
0.533585985565119	-0.582715157416493	-1.254742357468
0.402613809360329	-0.629162509772424	-1.11816917664515
0.360606643198796	-0.297938318117405	-0.867585165393976
0.226342449066826	-0.333052799875092	-0.492501708230308
0.543799216511979	-0.279666829651308	-0.495072863470717
-0.35960008739144	-0.645437471660658	-1.01712124734197
-0.241094471892542	-0.708534626529647	-1.18580701367708
-0.128072586306632	-0.828829436147163	-0.619951746106727
-0.471957987880519	-0.501320271664756	-1.2630669923756
0.95219104196732	-0.277285966518149	-0.740834918801018
0.117994607612304	-0.0380930267513696	-1.21710907556757
0.996319369310957	0.0683415293565898	-0.909472878673142
-0.363630213170451	-0.171390539582286	-0.931222396576364
-0.498363031814097	-0.207897680953262	-0.837278044194636
0.737496768482943	0.307111098713754	-0.786917646897268
0.818784438476756	0.0077170900256068	-0.475185319546648
-0.539769489304135	-0.38087837000843	-0.916239069504938
-0.640407442180663	-0.483985029817395	-1.11312208007093
-0.572635772053608	0.349922592322693	-0.964608706790183
-0.71243298857597	0.281037077754548	-0.69875898612981
-0.161118944781669	0.653006074513852	-1.04636518359808
-0.374531415775979	0.91886125035661	-0.933614652305614
-0.363132730831192	-0.355010377311994	-1.05611654799168
-0.314902002322866	0.645873652097102	-1.12658447460468
0.027227604250817	-0.357442603553131	-1.02050769416584
-0.104076397116391	-0.422958291695521	-1.14170662963744
0.448386370485302	-0.0248174888671571	-0.461412447474207
0.353181956623964	0.262066603033486	-1.18731446123252
-0.665814628131028	0.442165205546503	-0.584924762861355
-0.267568777905687	-0.444114451787651	-1.2823067489682
-0.721052001977668	-0.17886976435842	-1.20476813437568
-0.711322856588425	-0.344050717606464	-0.950788743513533
-0.819158862026615	-0.0391464039974507	-0.820708188172712
-0.686164980821421	0.0280390523200827	-0.8215145590829
0.151457410569025	-0.232158017340222	-0.716002392223926
-0.0858880521229993	0.40448806083571	-0.800732094821148
-0.208367238931728	0.340504478409336	-1.22660671398476
-0.333693566455006	0.26153633969438	-0.719021959378046
-0.199878225231945	0.206777641371794	-0.827651468360586
0.0697850060942249	0.099559728756635	-1.07347633717601
0.560138632515674	0.0600593168017277	-0.881497104001969
0.489648899259767	0.185374568340673	-0.817518867075983
0.485149624462616	0.337338486815888	-1.25849647348916
0.0741396028200276	0.989721613789038	-0.91483961056775
0.179754168645407	0.274776890428855	-0.484009672913496
0.301425049331574	0.392144112826342	-1.09203231960243
0.377769973411624	-0.782290812684976	-1.17649733893902
0.821557307850544	-0.290541471123391	-1.08395290810255
-0.503218421336091	0.0364242805156994	-0.651405924634471
-0.0229347855244492	0.744700225240384	-0.690442261981636
0.196816362580667	0.97504638356367	-1.00089105845903
-0.191145977901992	-0.140164289349817	-0.845123978965552
0.115901913510579	0.844788692357249	-1.26737560084701
-0.17614088283337	0.750273638553013	-0.409747545515716
0.459315310464701	-0.204615630691731	-0.679846129834139
0.707535962240091	-0.458426539372725	-1.19255535591626
0.233700123199923	0.114852891188077	-1.3085929495445
0.365601954906299	0.0987839013962847	-1.14841224122214
-0.0660336042582942	0.553445804973955	-1.0623450977804
-0.426779789656247	0.341475040622962	-0.385808628380553
-0.343582894933236	0.464868398276697	-0.908885435407494
0.0102165403598257	-0.541940105917859	-0.727205944716332
-0.00905082196137424	-0.208634847255698	-0.656641005491928
-0.216874681979746	0.506397047950784	-0.746364166618636
-0.0763441790866658	0.260941476571432	-0.796204454270366
-0.330639684577855	0.778787113398978	-1.4160182633581
0.290504045262183	-0.0184602241835053	-0.848113746678494
0.308735989865222	-0.176099899546839	-1.16488588523579
0.151678679788825	-0.458956376884173	-0.987379238877865
0.432185989088153	0.466065317091018	-0.538994856491021
0.298029707672765	0.557785099534788	-1.0172434979988
-0.0349872734187335	-0.0241974382843223	0.0716649119566182
-0.166547080114983	0.0456746209087132	-1.04635085298574
-0.0467852945113448	0.120146754566292	-0.922867342872283
-0.497766683470412	0.865083675764876	-1.18723187706352
0.308948314537031	-0.475520619726115	-0.725441575086738
0.193528143507291	-0.795090413955906	-1.13115052266938
0.123432184720927	-0.119764585817036	-0.67596935618603
0.862443055080921	0.197335732653347	-0.876881431148696
0.857351977364081	-0.15185324711721	-1.09363947277796
0.268822798969965	0.815135117870499	-1.13888399331116
-0.0724214178897796	-0.675432824444984	-1.08994880302871
0.0683691679143449	-0.682079656404931	-1.09576378928859
0.214659823741851	-0.599785502424822	-0.793601703251191
0.731380901818391	0.106905529930572	-1.16809853879275
0.153225094911359	-0.979369627982931	-0.62107343932405
0.672415922526088	-0.0338278055468734	-0.999834377111331
-0.906808754959213	-0.407383835511322	-1.16896973283901
-0.99223553262881	-0.11459497784396	-1.158195658576
0.522624345652069	-0.116475648734375	-1.12541608481132
-0.338403043890265	0.133245925426538	-1.00229921127693
0.397767068002755	-0.335853732085	-0.919535498139514
0.0500674129126873	-0.356609433636914	-1.05031196964736
-0.632158005053084	0.169102449429653	-0.825281178199478
-0.344141940057703	-0.0320947170247688	-1.00186209195354
-0.19812951672169	-0.322862459431605	-0.878655403827733
0.0383797288007271	-0.872054901661825	-1.24223838965658
0.180691547276836	0.684083428843668	-0.669162811661439
0.166859054352496	0.517965229841413	-0.604220021054397
0.322680925776781	0.220184029912755	-1.29195258483762
0.611194523743625	0.289484776288066	-1.10953682036886
-0.331486353495115	-0.224062072221524	-0.995915299576101
-0.852729667906725	-0.239627265571607	-1.07105952194559
-0.531654176968154	0.456971949353478	-1.20922150402049
-0.410689766293893	0.572800119626594	-0.856630102512322
-0.571774954483857	0.579005617215706	-1.21775150886322
-0.477768119349416	0.695468925472351	-0.862492598067938
-0.619885695711547	0.777741615375096	-0.950908230430361
-0.216995990105656	0.860844322111458	-0.642463033121074
-0.0585395230594	0.886031747439952	-1.03171672386464
0.0201952487428027	0.386898711725063	-1.08501590184959
0.0528988844127	0.244584361466055	-0.846934475410577
-0.37713897488061	-0.530215596251671	-1.32431275791146
-0.507496194053775	-0.640852108192001	-0.567031353599853
0.153654045898781	0.3638209273444	-1.3529564636243
-0.620126845176073	-0.0743847719953361	-0.818091719810098
-0.47623753075823	-0.104568201149866	-0.717998211686489
-0.489997344509802	0.233968739835344	-1.15694666066203
-0.498298523628669	-0.270689168717561	-0.941700438367153
0.182947560603656	-0.283140489794213	-0.709425987045346
-0.214580805155345	-0.57331227554815	-0.608697003194615
-0.0869246676044906	-0.503659421031557	-0.730482397528769
-0.473836261940469	0.0653119493581527	-0.594154144475405
0.250745632005576	-0.376546438219594	-0.686335015622714
-0.845131877973139	0.159567113662651	-1.09472993965601
-0.195642329887191	-0.0253400613420213	-0.860127461195241
-0.165984277862097	-0.194837873356772	-0.913548580627034
-0.0394004877772764	-0.107947022360685	-0.751997246271482
-0.194944438923208	0.15082241865875	-0.725823020098255
-0.270738565330099	0.321877075062028	-1.11027229887646
0.181607957092104	0.1857630019124	-1.00367746891741
0.108127717009695	0.0380099142737594	-1.130616595525
-0.136261651066504	0.331910178979342	-0.770694243160886
-0.298912148682524	0.637298173600951	-1.18882212950953
-0.792897043945882	0.440451199077442	-0.610493009881844
0.0514121822012348	0.587171797896915	-1.15967644841816
-0.051168477744002	0.460823466809861	-1.17865825355547
-0.136064958370115	0.605146589576627	-0.969217787979551
-0.223465319375865	0.46875741837033	-1.0151740603077
0.434421456184976	-0.0265094714428779	-0.47959412614018
-0.59011704357825	0.0382438985772419	-0.994838245738108
-0.602188653550465	-0.790600093892929	-0.96259177151586
-0.827285398851667	0.290230034700024	-0.785654480530187
-0.67198120976388	0.302395136248616	-0.773700994622793
-0.950382409645614	0.291722274025573	-0.766405139056128
0.681381369435471	-0.72286210142034	-0.793028002154626
0.51174383361378	-0.726196297542028	-0.744428592509027
0.645752035040539	-0.589074196250114	-0.797309067583972
-0.425769196286552	-0.374416195458373	-1.1683086829447
0.0973214200400694	-0.488465768300002	-0.912522434191052
0.204611123465362	-0.0562517293675285	-0.735343850724182
0.610797580268536	0.171227438584195	-0.936378007856345
0.561571962241838	0.012351603643699	-0.765981891594852
0.454116552467876	0.147236023709986	-1.13055254598273
0.45470959494848	0.279039540411302	-1.02244064227943
0.296776832811017	0.311298051559023	-0.95453949447061
-0.0565566458133436	-0.251534720928964	-0.792846913662904
0.0808532601578848	-0.180276802637372	-0.640469707933573
-0.53550162929165	-0.473905132730313	-0.895264930081225
0.704092512644644	-0.133396063647894	-0.672366227227321
0.67252686839854	-0.293037317210357	-0.924691814963471
0.559743149342558	-0.417523706116884	-0.695091068638165
-0.944136647325947	0.0255146061765191	-0.533108223827259
0.615391481205084	0.423326492158106	-0.77957190209573
0.0176542851484419	0.739271791615182	-0.714130429499391
-0.664959657847226	-0.187763558743322	-1.20327481205835
-0.611529009777627	-0.326745573105929	-0.979806992488856
-0.837853124163826	-0.0834516355658394	-0.722758272506925
-0.727096031446779	0.00548227880964001	-0.778464030471709
-0.382403861412344	0.40263168381565	-0.507237675217377
-0.554623831471728	0.352953423165871	-0.992300122752124
0.306923081839561	0.0673915693041618	-0.901721190281629
-0.267568777905687	-0.444114451787651	-1.2823067489682
-0.320200616909434	-0.137132329745929	-1.05659649944082
-0.328634971251592	-0.281753841794735	-1.02383315528839
-0.142040402893046	-0.37661449908853	-1.21205847121474
-0.581202393164492	0.177203467641245	-0.767505290791289
-0.725718304360665	0.147438022336657	-0.596629030381879
-0.72407895510774	-0.683388093049835	-0.832642988207003
-0.609499505737972	-0.616432059310825	-0.871856853513734
-0.890627014925657	0.450981218120481	-0.574986920787049
0.027227604250817	-0.357442603553131	-1.02050769416584
-0.341151157787948	-0.931030756271335	-0.768230453638081
-0.253110131290893	-0.802958237528771	-1.05645626866288
-0.956068643194282	-0.245476705088275	-0.648342276284025
0.414255572293232	-0.472867177121056	-0.991430172776361
-0.423133353042878	0.22132162506084	-1.10859418041036
-0.449050403576191	0.532509519805422	-0.547516379395458
0.327860236675024	-0.169134336414	-1.11251401075205
-0.329764677826714	0.0601186759978551	-0.808524092264474
-0.288453957718798	0.217144718052291	-1.0590020257099
-0.218288532511372	-0.0640140427508077	-0.857292925978036
0.974044087610222	0.184540589160171	-0.442868271428418
-0.378242685244394	-0.0855459450554713	-0.980476897885404
-0.49245956789455	-0.201450461564544	-0.826048253055897
-0.0246239203576145	-0.00151814238280232	0.275426715733215
-0.796085911598119	-0.364274925436975	-0.810739161322459
-0.722385511342395	-0.511098973046503	-0.845321842243722
-0.694078381682977	0.480674348804717	-0.658057667259614
0.307817975515659	0.444479308767188	-1.16748269027604
-0.0621172882918419	0.149964399852004	-0.96271389183893
0.0712015296775901	0.101852707398267	-1.11501846631389
0.0156259187152371	0.243483957838452	-0.92508212562766
0.396338915755791	-0.0622634705037255	-0.616781543302891
0.66823673042784	0.5535210808502	-1.042313828484
0.793055806510856	0.464316089370884	-0.814021763343269
-0.402522390080504	-0.798659148509419	-0.958739132303513
-0.35960008739144	-0.645437471660658	-1.01712124734197
-0.0741736821100675	-0.759210447602454	-0.549267069922685
0.221433260573957	-0.214314135011947	-0.77305101592919
0.336381408563719	0.623893062762213	-0.900025502126105
0.406176625790991	0.757897312243364	-1.05748016127647
0.488826717553012	0.626931727156036	-0.699858495708786
0.360606643198796	-0.297938318117405	-0.867585165393977
0.493627924004303	-0.203015409959304	-0.699766902778108
0.718330063084931	0.689142621624105	-0.606796639393257
0.5708804521883	0.719962060629026	-0.727528909742036
-0.144966675643236	0.757356290598844	-0.478332454062704
0.211637941848994	-0.0427198240011296	-0.741203414146626
0.34188478417126	0.929415854527434	-0.410145642341524
0.465395459915988	0.450999576314504	-0.59328810659222
0.991296944039178	-0.0367650070267629	-0.470271851004343
0.848719157923132	0.000533266044473446	-0.39763846125753
-0.849965965277455	-0.519391746850393	-0.508913855111936
-0.531654357884683	-0.0749841125836058	-0.556154497395067
-0.214805325377385	-0.241805020879319	-0.762291418700924
-0.467583855554337	0.745045851840626	-0.516678260258673
0.169410138639435	0.505141287975769	-0.621480060350671
-0.446382777841679	0.0626714515860698	-0.608909994026433
-0.118114355447939	-0.911922326511438	-0.466422799966196
-0.0507181148516784	-0.515780223943773	-0.736498126277967
0.0712215345029358	-0.587511316622969	-0.495260328690336
-0.123899142408007	0.0853446925038521	-1.14688364685736
-0.149396476795826	0.241064569420249	-0.712734330315358
-0.122899188078632	-0.102715943984106	-0.983481709977685
-0.204016927945363	-0.608330614559753	-0.596231944757382
0.282823152503483	-0.440136689754566	-0.814564822197099
0.310849544001129	-0.611976517759929	-0.90251162412779
0.176410050810353	-0.528214285670005	-0.453056859714593
0.175221068953387	-0.320632134855891	-0.657739023097365
0.0170575599956723	-0.0330654069176733	0.0285149201779833
-0.739426943712484	0.343983787181986	-0.404201602383589
-0.488593321294875	-0.714107150237647	-0.418940876885466
0.505615795116289	-0.340836766046999	-0.361093602815826
0.805562960074421	0.284885114241005	-0.62516904771762
-0.00905082196137424	-0.208634847255698	-0.656641005491928
0.119356535653735	-0.150525695930574	-0.47025642343595
-0.249455960288865	0.0592263885468045	-0.546640977271601
0.179754168645407	0.274776890428855	-0.484009672913495
0.208717878628941	0.635566665279081	-0.491680601996694
-0.391270602083689	0.352895619243545	-0.316140542552117
0.910179269897183	0.396588603316731	-0.438388072553745
-0.058854708706094	0.342299457296614	-0.383172681428539
