# Supplementary material for: Evolving scattering networks for engineering disorder
Source: Nat Comput Sci. 2023 Feb 13;3(2):128–38. doi: 10.1038/s43588-022-00395-x (PMC10766560; doi:10.1038/s43588-022-00395-x)
Supplement: Supplementary file 7 — Plot data for Fig. 3. [file 43588_2022_395_MOESM7_ESM.zip › Data_Set_Fig_3/data_Fig3bk.xls]

## Sheet: Sheet1
xx_data_Fig3bk	yy_data_Fig3bk	degree_data_Fig3bk
0	0	0.429346
0.645772	0	-1.06461
0.542773	-0.1046	-1.15506
0.676626	-0.151244	-0.745103
0.570679	-0.252509	-0.877178
0.499971	0.0485292	-1.03031
0.598256	0.152004	-0.885881
0.443552	0.206342	-0.659975
0.815683	-0.0544064	-0.864479
0.75522	0.107968	-1.12016
0.851028	-0.206011	-0.802606
0.968502	-0.12235	-1.15132
0.709492	-0.318204	-0.746291
0.862104	-0.370496	-1.29755
0.578587	-0.41539	-0.771315
0.735743	-0.466917	-1.16504
0.856513	-0.514563	-0.964688
0.408999	-0.114102	-0.668231
0.428759	-0.262373	-0.717532
0.364214	0.0492695	-1.04545
0.279783	0.170968	-1.37748
0.420696	-0.442392	-0.90122
0.230865	0.00798131	-0.736507
0.284215	-0.13813	-1.2452
0.145109	0.122522	-1.67153
0.345412	0.351543	-1.1548
0.510572	0.346984	-1.17226
0.178186	0.295336	-0.622891
0.204423	0.440151	-0.90216
0.913332	0.0212368	-0.611049
0.651847	0.243975	-1.03587
0.527579	-0.573256	-1.27445
0.294591	-0.309394	-0.643461
0.0926158	-0.0522886	-1.1232
0.159697	-0.205613	-0.50248
-0.00360912	0.0652073	-0.0458421
0.0251798	0.222937	-0.999812
0.673613	0.412209	-1.1128
0.782992	0.313428	-0.736093
0.885072	0.168837	-0.886175
0.498534	0.497283	-0.953576
0.809756	0.468644	-0.7744
-0.11038	0.17637	-0.694311
0.650293	0.54628	-1.13455
0.781127	0.602766	-0.914569
0.933927	0.334909	-1.01025
0.331874	0.510807	-1.10362
0.39869	-0.606947	-1.14135
0.280515	-0.50723	-0.743667
0.177112	-0.396905	-0.79609
-0.037228	-0.132159	-0.863572
0.050794	-0.270892	-1.03323
-0.120592	-0.000909261	-1.15898
-0.245723	0.0963969	-0.719887
0.483171	0.629408	-0.703933
0.626369	0.685769	-0.735158
-0.220559	-0.0910339	-0.889951
-0.138258	-0.225617	-1.06633
-0.307645	0.233413	-0.935696
-0.0677284	-0.358717	-1.29355
0.059922	-0.462638	-1.10535
0.153106	-0.570921	-0.308093
0.271812	-0.684006	-0.955282
0.163926	0.5919	-0.60225
0.324062	0.650081	-0.789949
-0.413796	0.156064	-0.937438
-0.349696	0.00615281	-0.904102
-0.00202173	0.357516	-0.671988
0.0389911	0.499441	-1.33652
-0.140568	0.288769	-0.757504
-0.121799	0.448542	-1.30628
-0.274524	0.367552	-1.2233
-0.435111	0.334017	-0.433725
0.460656	0.761354	-0.992301
-0.0258079	0.612692	-1.09086
0.089009	0.708157	-0.897962
0.232009	0.76613	-1.27009
-0.198566	0.569435	-0.691171
-0.32762	0.49468	-1.09188
-0.55716	0.249884	-0.936365
0.12799	0.883382	-1.06771
-0.00101526	0.807917	-0.832886
-0.344966	-0.174406	-0.976567
-0.251449	-0.294784	-0.747951
-0.169676	-0.438995	-1.04691
-0.47749	-0.0808642	-0.69117
-0.0417744	-0.548412	-0.810891
0.436417	-0.748636	-0.936481
-0.125998	0.72733	-0.670173
0.0769362	-0.677363	-1.11797
0.577036	-0.730549	-0.874743
0.668568	-0.592414	-0.69653
-0.357186	-0.399547	-1.02858
-0.450563	-0.270683	-1.01411
-0.533973	0.0664341	-0.783576
-0.646857	0.372199	-0.638125
-0.517992	0.436808	-1.26533
-0.290601	0.670383	-1.13573
-0.434779	0.596843	-0.819827
-0.675834	0.161355	-0.77135
-0.670943	0.0046373	-0.91202
-0.597656	-0.154253	-1.03848
-0.813431	0.0861841	-1.05305
-0.776855	0.276931	-0.686451
-0.592402	0.554205	-1.17838
-0.738867	0.500777	-0.723324
-0.205512	0.830684	-0.496666
0.578719	0.809301	-0.709298
-0.0723642	0.926919	-0.877572
-0.354417	0.809225	-1.29117
-0.493319	0.719073	-0.667326
-0.856915	0.389508	-0.628497
-0.912932	0.224035	-0.634514
-0.775744	-0.0925569	-0.765653
-0.0956849	-0.678428	-1.10575
-0.214581	-0.573312	-0.608697
-0.353099	-0.554852	-1.19264
-0.253308	-0.720591	-1.24284
-0.489176	-0.452475	-1.07602
-0.735643	-0.233925	-1.17453
-0.596246	-0.337615	-0.957533
-0.143286	-0.827125	-0.662337
0.173765	-0.798564	-1.08118
0.00833543	-0.829113	-1.16815
0.317096	-0.848834	-1.07515
0.165735	-0.925567	-0.810063
0.474701	-0.879115	-1.08013
-0.44941	-0.644598	-0.538025
-0.556935	-0.559742	-0.938711
-0.687531	-0.439965	-1.17949
-0.643599	0.667491	-1.26849
-0.894413	-0.187569	-0.934013
-0.81393	-0.351005	-0.805164
0.135882	0.396067	-1.47406
-0.00486384	-0.967623	-1.09845
-0.144287	-0.982804	-0.789188
-0.271067	-0.903284	-0.997942
-0.385207	-0.78381	-0.981212
-0.546591	-0.736629	-0.72704
-0.665097	-0.63567	-0.67892
-0.477565	-0.87258	-1.05201
-0.798223	-0.527932	-0.522528
-0.980336	0.110725	-1.02176
-0.921841	-0.0237528	-0.574689
-0.220794	0.967764	-1.15522
0.310156	0.884084	-0.457325
0.461322	0.88604	-1.06753
0.772229	-0.629096	-1.00598
-0.200713	0.135484	-0.734471
0.0296995	-0.134856	-0.920447
0.173509	-0.10528	-0.557322
0.0921968	0.0291262	-0.845246
-0.0472247	0.106368	-0.856273
0.101339	0.182159	-1.12421
-0.0859025	-0.250387	-0.989779
0.300286	-0.230818	-0.901186
-0.218092	-0.168075	-0.766813
0.423838	-0.343511	-0.83251
0.279661	-0.381885	-0.753877
0.14695	-0.290207	-0.942197
-0.08238	-0.0436842	-0.639226
0.0152589	-0.367749	-1.03032
0.307652	-0.0517041	-1.03713
0.226428	0.0754631	-1.12039
0.434138	-0.160937	-0.749369
0.536495	-0.291439	-0.410777
0.334832	0.193222	-1.25675
0.207722	0.260955	-0.487987
0.423297	-0.0015958	-0.664389
0.591301	-0.438179	-0.86693
0.339454	0.335215	-1.1645
0.0318757	0.292091	-0.861657
-0.292227	0.255682	-0.928929
-0.144019	0.26995	-0.754243
-0.179599	0.399775	-1.3668
-0.0303085	0.422411	-0.891861
-0.410467	0.124021	-0.775088
-0.384057	-0.0328983	-0.977419
-0.234627	-0.0047181	-0.60722
-0.494158	0.259263	-1.05898
-0.263792	-0.342739	-0.787175
-0.365679	0.362476	-0.421682
-0.132403	0.556113	-0.867493
-0.271634	0.483967	-0.953335
-0.446698	0.48354	-0.725186
-0.310137	-0.468921	-1.26788
-0.545583	0.035702	-0.791398
-0.357344	-0.210122	-0.972199
-0.134957	-0.47566	-0.884578
-0.537133	-0.153128	-0.849041
-0.640865	-0.0719752	-0.914285
-0.441036	-0.329409	-1.19163
-0.602077	0.166744	-0.793903
0.469485	0.202814	-0.682992
0.555095	0.0843467	-0.97103
0.540446	-0.0866429	-1.05748
0.0603534	0.540447	-1.17342
0.205723	0.557097	-0.609738
0.0337305	-0.225804	-0.750846
-0.783013	0.609734	-1.06203
-0.612911	-0.273501	-0.953679
0.683749	-0.0116006	-1.13331
0.589581	0.28061	-1.1174
-0.278563	0.121794	-0.986495
0.364876	0.508228	-0.959695
0.462074	0.397671	-0.846986
0.0102165	-0.54194	-0.727206
0.130821	-0.432971	-1.0548
-0.0724214	-0.675433	-1.08995
-0.192905	-0.576398	-0.655999
-0.123899	0.0853447	-1.14688
-0.0483698	0.218978	-0.980499
0.221784	-0.544116	-0.576718
0.126534	-0.649993	-1.09115
0.153398	0.690335	-0.742139
0.272557	-0.690935	-0.954216
0.755694	-0.169416	-0.863421
0.367915	-0.495181	-0.850671
-0.114155	-0.343963	-1.3698
-0.104978	-0.190105	-1.02437
-0.241937	-0.0921158	-0.922156
0.041829	-0.0738723	-0.794231
0.0454697	0.0975812	-0.762352
0.194383	-0.173116	-0.501663
0.368475	0.085042	-1.14454
-0.08238	-0.0436842	-0.639226
0.719406	0.168894	-1.19091
0.202865	0.175479	-1.16509
0.228079	-0.0096072	-0.720011
0.478242	-0.437369	-0.866268
0.331885	-0.13845	-1.1508
0.62534	-0.158886	-1.09142
0.694904	-0.286305	-0.781467
0.327793	-0.940024	-0.853531
0.0453266	-0.766548	-0.873435
-0.451022	-0.0610126	-0.770277
-0.232966	-0.292291	-0.746568
-0.322095	0.0243315	-0.783764
0.067054	0.288056	-0.955293
-0.439583	0.164843	-1.00096
0.229231	0.398967	-0.965904
0.006893	0.645302	-1.10797
-0.774101	0.117127	-0.651219
0.0924607	0.432765	-1.50863
0.604169	0.435484	-0.763997
0.512375	0.578239	-0.995205
0.351854	0.691625	-0.828624
0.533586	-0.582715	-1.25474
0.402614	-0.629163	-1.11817
0.360607	-0.297938	-0.867585
0.226342	-0.333053	-0.492502
0.543799	-0.279667	-0.495073
-0.3596	-0.645437	-1.01712
-0.241094	-0.708535	-1.18581
-0.128073	-0.828829	-0.619952
-0.471958	-0.50132	-1.26307
0.952191	-0.277286	-0.740835
0.117995	-0.038093	-1.21711
0.996319	0.0683415	-0.909473
-0.36363	-0.171391	-0.931222
-0.498363	-0.207898	-0.837278
0.737497	0.307111	-0.786918
0.818784	0.00771709	-0.475185
-0.539769	-0.380878	-0.916239
-0.640407	-0.483985	-1.11312
-0.572636	0.349923	-0.964609
-0.712433	0.281037	-0.698759
-0.161119	0.653006	-1.04637
-0.374531	0.918861	-0.933615
-0.363133	-0.35501	-1.05612
-0.314902	0.645874	-1.12658
0.0272276	-0.357443	-1.02051
-0.104076	-0.422958	-1.14171
0.448386	-0.0248175	-0.461412
0.353182	0.262067	-1.18731
-0.665815	0.442165	-0.584925
-0.267569	-0.444114	-1.28231
-0.721052	-0.17887	-1.20477
-0.711323	-0.344051	-0.950789
-0.819159	-0.0391464	-0.820708
-0.686165	0.0280391	-0.821515
0.151457	-0.232158	-0.716002
-0.0858881	0.404488	-0.800732
-0.208367	0.340504	-1.22661
-0.333694	0.261536	-0.719022
-0.199878	0.206778	-0.827651
0.069785	0.0995597	-1.07348
0.560139	0.0600593	-0.881497
0.489649	0.185375	-0.817519
0.48515	0.337338	-1.2585
0.0741396	0.989722	-0.91484
0.179754	0.274777	-0.48401
0.301425	0.392144	-1.09203
0.37777	-0.782291	-1.1765
0.821557	-0.290541	-1.08395
-0.503218	0.0364243	-0.651406
-0.0229348	0.7447	-0.690442
0.196816	0.975046	-1.00089
-0.191146	-0.140164	-0.845124
0.115902	0.844789	-1.26738
-0.176141	0.750274	-0.409748
0.459315	-0.204616	-0.679846
0.707536	-0.458427	-1.19256
0.2337	0.114853	-1.30859
0.365602	0.0987839	-1.14841
-0.0660336	0.553446	-1.06235
-0.42678	0.341475	-0.385809
-0.343583	0.464868	-0.908885
0.0102165	-0.54194	-0.727206
-0.00905082	-0.208635	-0.656641
-0.216875	0.506397	-0.746364
-0.0763442	0.260941	-0.796204
-0.33064	0.778787	-1.41602
0.290504	-0.0184602	-0.848114
0.308736	-0.1761	-1.16489
0.151679	-0.458956	-0.987379
0.432186	0.466065	-0.538995
0.29803	0.557785	-1.01724
-0.0349873	-0.0241974	0.0716649
-0.166547	0.0456746	-1.04635
-0.0467853	0.120147	-0.922867
-0.497767	0.865084	-1.18723
0.308948	-0.475521	-0.725442
0.193528	-0.79509	-1.13115
0.123432	-0.119765	-0.675969
0.862443	0.197336	-0.876881
0.857352	-0.151853	-1.09364
0.268823	0.815135	-1.13888
-0.0724214	-0.675433	-1.08995
0.0683692	-0.68208	-1.09576
0.21466	-0.599786	-0.793602
0.731381	0.106906	-1.1681
0.153225	-0.97937	-0.621073
0.672416	-0.0338278	-0.999834
-0.906809	-0.407384	-1.16897
-0.992236	-0.114595	-1.1582
0.522624	-0.116476	-1.12542
-0.338403	0.133246	-1.0023
0.397767	-0.335854	-0.919535
0.0500674	-0.356609	-1.05031
-0.632158	0.169102	-0.825281
-0.344142	-0.0320947	-1.00186
-0.19813	-0.322862	-0.878655
0.0383797	-0.872055	-1.24224
0.180692	0.684083	-0.669163
0.166859	0.517965	-0.60422
0.322681	0.220184	-1.29195
0.611195	0.289485	-1.10954
-0.331486	-0.224062	-0.995915
-0.85273	-0.239627	-1.07106
-0.531654	0.456972	-1.20922
-0.41069	0.5728	-0.85663
-0.571775	0.579006	-1.21775
-0.477768	0.695469	-0.862493
-0.619886	0.777742	-0.950908
-0.216996	0.860844	-0.642463
-0.0585395	0.886032	-1.03172
0.0201952	0.386899	-1.08502
0.0528989	0.244584	-0.846934
-0.377139	-0.530216	-1.32431
-0.507496	-0.640852	-0.567031
0.153654	0.363821	-1.35296
-0.620127	-0.0743848	-0.818092
-0.476238	-0.104568	-0.717998
-0.489997	0.233969	-1.15695
-0.498299	-0.270689	-0.9417
0.182948	-0.28314	-0.709426
-0.214581	-0.573312	-0.608697
-0.0869247	-0.503659	-0.730482
-0.473836	0.0653119	-0.594154
0.250746	-0.376546	-0.686335
-0.845132	0.159567	-1.09473
-0.195642	-0.0253401	-0.860127
-0.165984	-0.194838	-0.913549
-0.0394005	-0.107947	-0.751997
-0.194944	0.150822	-0.725823
-0.270739	0.321877	-1.11027
0.181608	0.185763	-1.00368
0.108128	0.0380099	-1.13062
-0.136262	0.33191	-0.770694
-0.298912	0.637298	-1.18882
-0.792897	0.440451	-0.610493
0.0514122	0.587172	-1.15968
-0.0511685	0.460823	-1.17866
-0.136065	0.605147	-0.969218
-0.223465	0.468757	-1.01517
0.434421	-0.0265095	-0.479594
-0.590117	0.0382439	-0.994838
-0.602189	-0.7906	-0.962592
-0.827285	0.29023	-0.785654
-0.671981	0.302395	-0.773701
-0.950382	0.291722	-0.766405
0.681381	-0.722862	-0.793028
0.511744	-0.726196	-0.744429
0.645752	-0.589074	-0.797309
-0.425769	-0.374416	-1.16831
0.0973214	-0.488466	-0.912522
0.204611	-0.0562517	-0.735344
0.610798	0.171227	-0.936378
0.561572	0.0123516	-0.765982
0.454117	0.147236	-1.13055
0.45471	0.27904	-1.02244
0.296777	0.311298	-0.954539
-0.0565566	-0.251535	-0.792847
0.0808533	-0.180277	-0.64047
-0.535502	-0.473905	-0.895265
0.704093	-0.133396	-0.672366
0.672527	-0.293037	-0.924692
0.559743	-0.417524	-0.695091
-0.944137	0.0255146	-0.533108
0.615391	0.423326	-0.779572
0.0176543	0.739272	-0.71413
-0.66496	-0.187764	-1.20327
-0.611529	-0.326746	-0.979807
-0.837853	-0.0834516	-0.722758
-0.727096	0.00548228	-0.778464
-0.382404	0.402632	-0.507238
-0.554624	0.352953	-0.9923
0.306923	0.0673916	-0.901721
-0.267569	-0.444114	-1.28231
-0.320201	-0.137132	-1.0566
-0.328635	-0.281754	-1.02383
-0.14204	-0.376614	-1.21206
-0.581202	0.177203	-0.767505
-0.725718	0.147438	-0.596629
-0.724079	-0.683388	-0.832643
-0.6095	-0.616432	-0.871857
-0.890627	0.450981	-0.574987
0.0272276	-0.357443	-1.02051
-0.341151	-0.931031	-0.76823
-0.25311	-0.802958	-1.05646
-0.956069	-0.245477	-0.648342
0.414256	-0.472867	-0.99143
-0.423133	0.221322	-1.10859
-0.44905	0.53251	-0.547516
0.32786	-0.169134	-1.11251
-0.329765	0.0601187	-0.808524
-0.288454	0.217145	-1.059
-0.218289	-0.064014	-0.857293
0.974044	0.184541	-0.442868
-0.378243	-0.0855459	-0.980477
-0.49246	-0.20145	-0.826048
-0.0246239	-0.00151814	0.275427
-0.796086	-0.364275	-0.810739
-0.722386	-0.511099	-0.845322
-0.694078	0.480674	-0.658058
0.307818	0.444479	-1.16748
-0.0621173	0.149964	-0.962714
0.0712015	0.101853	-1.11502
0.0156259	0.243484	-0.925082
0.396339	-0.0622635	-0.616782
0.668237	0.553521	-1.04231
0.793056	0.464316	-0.814022
-0.402522	-0.798659	-0.958739
-0.3596	-0.645437	-1.01712
-0.0741737	-0.75921	-0.549267
0.221433	-0.214314	-0.773051
0.336381	0.623893	-0.900026
0.406177	0.757897	-1.05748
0.488827	0.626932	-0.699858
0.360607	-0.297938	-0.867585
0.493628	-0.203015	-0.699767
0.71833	0.689143	-0.606797
0.57088	0.719962	-0.727529
-0.144967	0.757356	-0.478332
0.211638	-0.0427198	-0.741203
0.341885	0.929416	-0.410146
0.465395	0.451	-0.593288
0.991297	-0.036765	-0.470272
0.848719	0.000533266	-0.397638
-0.849966	-0.519392	-0.508914
-0.531654	-0.0749841	-0.556154
-0.214805	-0.241805	-0.762291
-0.467584	0.745046	-0.516678
0.16941	0.505141	-0.62148
-0.446383	0.0626715	-0.60891
-0.118114	-0.911922	-0.466423
-0.0507181	-0.51578	-0.736498
0.0712215	-0.587511	-0.49526
-0.123899	0.0853447	-1.14688
-0.149396	0.241065	-0.712734
-0.122899	-0.102716	-0.983482
-0.204017	-0.608331	-0.596232
0.282823	-0.440137	-0.814565
0.31085	-0.611977	-0.902512
0.17641	-0.528214	-0.453057
0.175221	-0.320632	-0.657739
0.0170576	-0.0330654	0.0285149
-0.739427	0.343984	-0.404202
-0.488593	-0.714107	-0.418941
0.505616	-0.340837	-0.361094
0.805563	0.284885	-0.625169
-0.00905082	-0.208635	-0.656641
0.119357	-0.150526	-0.470256
-0.249456	0.0592264	-0.546641
0.179754	0.274777	-0.48401
0.208718	0.635567	-0.491681
-0.391271	0.352896	-0.316141
0.910179	0.396589	-0.438388
-0.0588547	0.342299	-0.383173
