# Supplementary material for: Evolving scattering networks for engineering disorder
Source: Nat Comput Sci. 2023 Feb 13;3(2):128–38. doi: 10.1038/s43588-022-00395-x (PMC10766560; doi:10.1038/s43588-022-00395-x)
Supplement: Supplementary file 7 — Plot data for Fig. 3. [file 43588_2022_395_MOESM7_ESM.zip › Data_Set_Fig_3/data_Fig3c_right.txt]

kx_data_Fig3c_right	ky_data_Fig3c_right	SS_k_data_Fig3c_right_1	SS_k_data_Fig3c_right_2	SS_k_data_Fig3c_right_3	SS_k_data_Fig3c_right_4	SS_k_data_Fig3c_right_5	SS_k_data_Fig3c_right_6	SS_k_data_Fig3c_right_7	SS_k_data_Fig3c_right_8	SS_k_data_Fig3c_right_9	SS_k_data_Fig3c_right_10	SS_k_data_Fig3c_right_11	SS_k_data_Fig3c_right_12	SS_k_data_Fig3c_right_13	SS_k_data_Fig3c_right_14	SS_k_data_Fig3c_right_15	SS_k_data_Fig3c_right_16	SS_k_data_Fig3c_right_17	SS_k_data_Fig3c_right_18	SS_k_data_Fig3c_right_19	SS_k_data_Fig3c_right_20	SS_k_data_Fig3c_right_21	SS_k_data_Fig3c_right_22	SS_k_data_Fig3c_right_23	SS_k_data_Fig3c_right_24	SS_k_data_Fig3c_right_25	SS_k_data_Fig3c_right_26	SS_k_data_Fig3c_right_27	SS_k_data_Fig3c_right_28	SS_k_data_Fig3c_right_29	SS_k_data_Fig3c_right_30	SS_k_data_Fig3c_right_31	SS_k_data_Fig3c_right_32	SS_k_data_Fig3c_right_33	SS_k_data_Fig3c_right_34	SS_k_data_Fig3c_right_35	SS_k_data_Fig3c_right_36	SS_k_data_Fig3c_right_37	SS_k_data_Fig3c_right_38	SS_k_data_Fig3c_right_39	SS_k_data_Fig3c_right_40	SS_k_data_Fig3c_right_41	SS_k_data_Fig3c_right_42	SS_k_data_Fig3c_right_43	SS_k_data_Fig3c_right_44	SS_k_data_Fig3c_right_45	SS_k_data_Fig3c_right_46	SS_k_data_Fig3c_right_47	SS_k_data_Fig3c_right_48
-1	-1	0.000454339840441552	8.61084863578456e-05	1.26972348221598e-05	0.000218441311482319	0.000531240378471131	0.000794644692498549	0.000944526993732045	0.000979211420675766	0.000903134409894929	0.00070916362089063	0.000414988251647916	0.000119633354051803	1.20674384591072e-06	0.000195250436948316	0.000622915473830522	0.000966655390963238	0.000910492083942882	0.000469826425219345	5.11897528889618e-05	9.99433465440259e-05	0.000649381518975882	0.00125336407906793	0.00140587824322001	0.00101564938179686	0.000439126073586555	7.50396363861854e-05	9.37230500603575e-07	2.64988671042773e-05	1.06820793471401e-05	8.7302016947739e-06	0.000103552301662808	0.000215911188335754	0.000191461974472517	4.84043024189065e-05	1.87769757569044e-05	0.0002810733792059	0.000708846804443905	0.000968459427506051	0.000864590691100579	0.000522295106424592	0.000211043904520765	6.38276971485085e-05	3.54576980502654e-05	8.57405127172479e-05	0.00027371189220157	0.000613450513122064	0.000921932981266979	0.000936078036218451
-0.991071428571429	-0.991071428571429	8.61084863577733e-05	1.12118588965227e-05	0.000227587623007023	0.000567761822663031	0.000837026495135392	0.000965314561096981	0.00099709999773771	0.000999168688112455	0.000991825674114331	0.000933029473498521	0.000753534262321501	0.000441923065143799	0.000121400050104262	1.85611038001155e-06	0.000183939238885112	0.000499584017052428	0.000619791647262227	0.000392908253240235	6.17778334366843e-05	6.74503899882559e-05	0.000592792714432919	0.00133053151605926	0.00174815841417827	0.00157748259442101	0.00101493694294127	0.000463796804741235	0.000155788596813038	5.64973835244425e-05	5.7455218771384e-05	0.000131483651141199	0.000267753178855785	0.000359984407681294	0.000282463604188878	8.36928672468823e-05	7.03007234887592e-06	0.000245534400851911	0.000701799972611314	0.0010543502017075	0.00106850156492293	0.000798057636151685	0.000476097558282916	0.000274258019875487	0.000222055689564266	0.000309476164890388	0.000548150384673281	0.000878995206883107	0.00109835925288576	0.000994310409726105
-0.982142857142857	-0.982142857142857	1.26972348223983e-05	0.000227587623007026	0.00055120887962356	0.000742933646844869	0.000718588810868202	0.000575851511246992	0.000451691832641711	0.000418434007961728	0.00048912525326533	0.000632766488137576	0.000749131235339261	0.00069767141371447	0.000435871802366707	0.000122352315796572	8.35661797888228e-07	0.00013714754200584	0.000320351345163837	0.000295297188123528	8.63907558765008e-05	1.4730266183823e-05	0.000348355665898981	0.000972298898913898	0.00146366854781267	0.00149274946033351	0.00110641689297841	0.000616482418752259	0.000279065414462312	0.000136250655815402	0.00011929464695441	0.0001873041664579	0.000310561604851803	0.000391914285245368	0.00031913109865842	0.000121288331847197	9.05271340321167e-08	0.000137631844194428	0.00048458385875368	0.000789029990746446	0.000842325908795237	0.000660410348085325	0.000417329375766458	0.000256312263245675	0.000213277407040473	0.000284967815627859	0.00047316520351608	0.000718408959320767	0.000855667207686139	0.000732558147048697
-0.973214285714286	-0.973214285714286	0.000218441311482301	0.000567761822663027	0.000742933646844962	0.000595417522065056	0.000284564415488471	6.25494093741927e-05	1.38718188674762e-06	3.9941399645337e-07	1.02286463796797e-05	0.000124211061954788	0.000400508985138303	0.000682845260472793	0.000714930614861681	0.000442396450290143	0.000110607370699969	2.2861541315909e-06	0.00012356398100673	0.000228208243269494	0.000147836053980658	1.05530352385913e-05	7.62579791412254e-05	0.00040123137547039	0.000748280991376195	0.000840117810272816	0.000638572169320029	0.000336840531947593	0.000126657819762339	4.45607216290052e-05	3.584945430673e-05	7.69425225401857e-05	0.000170896073075364	0.000263804031061727	0.000256949145299462	0.000132109659432551	1.14252080667935e-05	3.80649603886503e-05	0.000208817670301622	0.000370078489686345	0.000385193762574704	0.000267200172754908	0.000130548881234282	5.40621088140157e-05	3.67457516013843e-05	6.6483079647768e-05	0.000160087463842751	0.000302744348224547	0.000397038228274613	0.00034076007818606
-0.964285714285714	-0.964285714285714	0.000531240378471087	0.000837026495135399	0.000718588810868262	0.000284564415488293	3.82927246950029e-06	0.000177597641798098	0.000582071590300279	0.000727154995606006	0.000437936032968482	6.33757664321874e-05	6.04393749131465e-05	0.00045453946915017	0.000816391210547336	0.000762542702221003	0.000371138556092142	4.47232243464732e-05	3.35277891147627e-05	0.00020156775090007	0.000263746036507991	0.00014324066043244	1.28235915808626e-05	3.03887956551187e-05	0.000144090449826416	0.00019237941959893	0.000121250449434972	2.63334940329129e-05	1.09753291230774e-06	2.41190473850097e-05	2.46760705959532e-05	1.89507306940258e-06	1.75961701073272e-05	8.65750773887487e-05	0.000137970496500733	0.000108818202335774	3.36895806434659e-05	1.37996282670808e-07	3.29799879114734e-05	6.92520243054785e-05	5.29247352784653e-05	1.04773612902943e-05	3.88630426409744e-06	3.71977428952513e-05	5.45954146106597e-05	2.80351604744288e-05	4.95842948569692e-07	1.95712368752548e-05	6.17619715813495e-05	6.42511908634316e-05
-0.955357142857143	-0.955357142857143	0.000794644692498546	0.000965314561096797	0.000575851511247155	6.25494093743e-05	0.000177597641798067	0.00115498930825135	0.00232594217630182	0.00269752234662633	0.0019388353773438	0.000718923859459376	2.73069777855329e-05	0.000216386377258241	0.000771588995107993	0.000968129408528517	0.00062215599219992	0.00015036496758553	5.44546544310044e-06	0.000203840966963157	0.00042061500459579	0.000412918578068893	0.000234602469888626	7.34689172805302e-05	1.11330856419539e-05	3.26272057629378e-06	1.91796400387133e-05	9.33356790020915e-05	0.000229482120251196	0.000334896939223656	0.000308000720054579	0.000166007360002065	3.33696478506543e-05	2.13884507234931e-06	4.4026413083677e-05	7.25976974526822e-05	5.34353421381816e-05	1.98849263515285e-05	4.12225218099099e-06	3.26270510157906e-06	2.06225809904392e-05	9.30644142596772e-05	0.000238321349363192	0.000393009788699294	0.000448344194276564	0.000360186659608081	0.000197771496289506	6.80341239661764e-05	1.29811875679588e-05	2.53998901448081e-06
-0.946428571428571	-0.946428571428571	0.000944526993732086	0.000997099997737824	0.000451691832641745	1.38718188673346e-06	0.00058207159030028	0.00232594217630191	0.00418236613742479	0.00475220407597957	0.00358070192012006	0.00159197376495599	0.000211949956678522	9.02161495304415e-05	0.00069433611054887	0.00105843036503307	0.000777186737869499	0.000232955146731391	3.26376115346333e-07	0.000216096945006638	0.000556666465301094	0.000679632513574617	0.000545254213722194	0.000334165559076645	0.000197376106976881	0.000167191676671059	0.000239761519019058	0.00041984953125237	0.000653985331366326	0.000797290333987573	0.000722301828535602	0.000457211512706869	0.000172240806467037	1.88594637685121e-05	7.61209805901939e-06	4.7202864120528e-05	6.43773207052426e-05	5.59382593742331e-05	5.06256211721718e-05	7.36409331124651e-05	0.000158101429650076	0.000343058156206821	0.00061559088436378	0.000866875212455801	0.00095191481959864	0.000815427608155455	0.000544791269847036	0.000287337635017659	0.000129193960963559	6.38723658507869e-05
-0.9375	-0.9375	0.000979211420675727	0.000999168688112507	0.000418434007961683	3.99413996270817e-07	0.000727154995606117	0.00269752234662623	0.00475220407597949	0.00537895529930876	0.00408875663835282	0.00187638231419473	0.00028992433598836	6.51848099775932e-05	0.000670204295987066	0.00107588056578873	0.000814595784587905	0.000254608307009297	3.167166051494e-08	0.000220535282802574	0.000596051246857403	0.000760015848969508	0.000647133328877458	0.000433035885176388	0.000284025040669176	0.000251512240343916	0.000339511234962258	0.000546338975760104	0.000804229541720718	0.000954541261777402	0.000862659913271391	0.000559518876533639	0.000227624681739264	3.47762422775522e-05	2.92902117058481e-06	4.10193166978321e-05	6.68159282289461e-05	6.77626343685352e-05	7.07145501923664e-05	0.000106550210060129	0.000214667307559866	0.000433863323837003	0.000743006114606522	0.0010214476564367	0.00111477244285758	0.000964791598971356	0.000663612909679884	0.000369069494936196	0.000178795741407297	9.27916774992066e-05
-0.928571428571428	-0.928571428571428	0.000903134409894947	0.000991825674114231	0.000489125253265341	1.022864637972e-05	0.000437936032968305	0.00193883537734379	0.00358070192012004	0.00408875663835278	0.00304602197985088	0.00129875510735251	0.000138863355713279	0.000122722464302048	0.00071987481014064	0.00103577152415063	0.00073335477655538	0.000208428111854321	1.09651784287803e-06	0.000211684146152782	0.000514113338401961	0.00059416592011864	0.000440454831471544	0.000237769228836745	0.000118463446750967	9.27801182350962e-05	0.000148354119045524	0.000297840441458954	0.000504236042815994	0.000638160179130774	0.00058005537276989	0.00035496379784105	0.000119396983207699	6.78430652479192e-06	1.5412411960061e-05	5.44669581751166e-05	6.14106666695861e-05	4.37159029176248e-05	3.17767413769063e-05	4.35731343279615e-05	0.000104382435941863	0.00025311700724701	0.000486009999945786	0.000707601822689401	0.000783551412487374	0.000661862000295473	0.000424564284112415	0.000207108943089848	8.26324819353329e-05	3.75018181937303e-05
-0.919642857142857	-0.919642857142857	0.000709163620890369	0.000933029473498685	0.00063276648813744	0.000124211061954769	6.33757664323409e-05	0.000718923859459494	0.00159197376495602	0.00187638231419459	0.00129875510735268	0.000409955199412125	3.9483482557718e-07	0.00029422969990353	0.000798190690805477	0.000907450671153116	0.000537880852072133	0.000110583420126537	1.15289912203456e-05	0.000200757913351425	0.000360900648930002	0.000303629574740635	0.000126716281312282	1.35624240978025e-05	4.08144705940732e-06	1.37547269484206e-05	1.16031848226112e-06	1.91926234032445e-05	0.000101859715935975	0.000182012200892868	0.000169884673845327	7.67708546009631e-05	4.87942681713472e-06	1.82637862434582e-05	7.20359683551464e-05	8.56913750936373e-05	4.70370400908534e-05	8.12273215791897e-06	3.70618129537957e-07	2.77474545154011e-06	2.13018876026979e-07	2.67518956105962e-05	0.00011531231163312	0.000225599522032385	0.000267139251928596	0.000201396320170246	8.84747468302656e-05	1.48457088118177e-05	1.21087503586982e-07	2.8690190978844e-06
-0.910714285714286	-0.910714285714286	0.000414988251648014	0.000753534262321378	0.000749131235339573	0.000400508985138322	6.04393749130795e-05	2.73069777855932e-05	0.000211949956678494	0.000289924335988537	0.00013886335571345	3.94834825223995e-07	0.000159372372288247	0.0005510569301832	0.000800822732943556	0.00065441543920256	0.000268706923797393	1.56091485365369e-05	5.69209185466319e-05	0.000207178810639872	0.000214415174328917	7.51918657389852e-05	1.14617473234564e-06	0.000121922168811602	0.000321400072265895	0.00039204515672457	0.000279128631378312	0.000110255411567339	1.60241164175494e-05	1.899498056832e-08	2.20328874591684e-07	7.63522918117801e-06	6.08078138703043e-05	0.000147034928564054	0.000183038007626893	0.000120439556984712	2.51293520636209e-05	6.03734939973373e-06	8.0231941821475e-05	0.000154094224886762	0.00014312963879563	6.84053612464868e-05	1.03914263149848e-05	7.19599310271315e-07	4.52941370653914e-06	2.69131582567904e-09	1.99257628195611e-05	8.82278634860761e-05	0.000154404348594535	0.000142022704322053
-0.901785714285714	-0.901785714285714	0.000119633354051721	0.000441923065143821	0.000697671413714532	0.000682845260472766	0.000454539469150066	0.000216386377258195	9.0216149530335e-05	6.51848099776126e-05	0.000122722464302082	0.000294229699903527	0.000551056930183286	0.000721838336353578	0.00062891839011399	0.000314222245528291	4.29713723411797e-05	2.60857602047061e-05	0.000182205268019538	0.000248111230823526	0.000119406730476594	1.28883351221089e-07	0.000164042167352321	0.000610643825393952	0.00103033633237148	0.00111573414932868	0.000851226504373482	0.000473182772433907	0.000203879154661418	9.00079583085001e-05	7.55274988688421e-05	0.000128861801513788	0.000236660247378317	0.000325495950323123	0.000290588277415455	0.000132448921810157	5.23863239794038e-06	6.92849076618117e-05	0.000305835577860186	0.000524041814100662	0.0005575797864589	0.000417416308015132	0.000239306899327454	0.000128215870086862	0.000100106770767985	0.000147385899291855	0.000279332774836181	0.000461262337350206	0.000569084907203906	0.000483529904990057
-0.892857142857143	-0.892857142857143	1.20674384593606e-06	0.000121400050104286	0.000435871802366467	0.000714930614861628	0.000816391210547455	0.000771588995108083	0.00069433611054882	0.000670204295986907	0.000719874810140566	0.000798190690805421	0.000800822732943438	0.000628918390114001	0.00031138107024584	4.44185637617653e-05	3.08739006508744e-05	0.000246507806054205	0.00042226147924709	0.000329480848569859	7.42622215454898e-05	3.35090038017648e-05	0.000454071527829456	0.00114865456213771	0.00164098878750416	0.00160935734168561	0.00115019646571037	0.000615794078647937	0.000266469769747828	0.000126407443565633	0.000114056814687137	0.000188075866766379	0.000318256092923617	0.000399807993156265	0.000316419194021051	0.000109132649471877	7.40449254799848e-07	0.000180846166837086	0.000581457914050858	0.000919694600599381	0.000970283441880586	0.000758583152829373	0.00048137706207399	0.000298228934052571	0.000249203638366239	0.000330843144379719	0.000544900282539554	0.000825209237073703	0.000987555821744291	0.000858094831624634
-0.883928571428571	-0.883928571428571	0.000195250436948363	1.85611037996833e-06	0.000122352315796676	0.000442396450290244	0.000762542702221145	0.000968129408528584	0.00105843036503303	0.00107588056578871	0.00103577152415069	0.000907450671153013	0.000654415439202681	0.000314222245528278	4.44185637617996e-05	3.78453302781447e-05	0.000326511823245151	0.000672826505143319	0.000737661471351766	0.000427847533656434	5.73833028652679e-05	8.3383642023517e-05	0.000638176022571289	0.00135302429617517	0.00168766041915615	0.00142776786850728	0.000831831530288759	0.000316146255065709	7.15233064129471e-05	1.3625810614489e-05	1.85691472990801e-05	7.96444760210972e-05	0.000211174923185272	0.000312891442762858	0.000250916263631864	6.88753643280982e-05	1.21420928371468e-05	0.000270763592124542	0.000733389749113689	0.00106655085358355	0.00104244300117464	0.000738211047609164	0.000404528363642413	0.000208075552194472	0.000159742534370369	0.000241385340972985	0.000477294292037491	0.000825767888604908	0.00108230810470326	0.0010136911537993
-0.875	-0.875	0.000622915473830665	0.000183939238885072	8.35661797724302e-07	0.000110607370700145	0.000371138556092226	0.000622155992200016	0.000777186737869603	0.000814595784587861	0.000733354776555401	0.000537880852072207	0.000268706923797497	4.29713723411104e-05	3.08739006507351e-05	0.00032651182324514	0.000799002761179091	0.00111021220792201	0.000977361154136865	0.000476684205818689	4.66816668953867e-05	0.000104017217046146	0.000622295421294531	0.00113097715650781	0.00117115809723328	0.000735570762500701	0.000226068897905966	4.31982411912289e-06	5.80641612538649e-05	0.000127867203886097	7.25789188510242e-05	1.37057168189028e-06	5.16957287869007e-05	0.000161510331105133	0.000159909315490205	4.06240645745201e-05	1.94066075756102e-05	0.000265827703685545	0.000650742329318804	0.000852082363099787	0.000704026233478638	0.000361915287391049	9.74118778874438e-05	7.75606347543527e-06	3.49774045822378e-07	1.72804939632009e-05	0.000145677740457736	0.000448097806221259	0.000769029484187046	0.000834101304837537
-0.866071428571429	-0.866071428571429	0.000966655390963366	0.000499584017052448	0.000137147542005761	2.2861541313167e-06	4.47232243466774e-05	0.000150364967585467	0.000232955146731348	0.00025460830700934	0.000208428111854432	0.000110583420126461	1.56091485362388e-05	2.6085760204911e-05	0.000246507806054155	0.000672826505143437	0.00111021220792198	0.00125658236255076	0.000956397161856935	0.000402500803617145	2.59318113931237e-05	0.000105554376596846	0.000478587289093678	0.000697149167229994	0.000506848388806595	0.000129252257776179	1.32820228299125e-05	0.000322704532222021	0.000746500170629171	0.000849620218813547	0.000547864531704992	0.000157944807680089	5.08663562214978e-07	6.26660927880679e-05	0.000108503910310379	3.87539202581071e-05	7.41688313402846e-06	0.000162488080643566	0.000391777223782102	0.000438656163952762	0.000240137845311499	2.7297947223381e-05	3.93081400131812e-05	0.00022150573637277	0.000306919233540888	0.000174973193067003	1.26382201738224e-05	6.44137084911859e-05	0.000302492496516855	0.000453228462742333
-0.857142857142857	-0.857142857142857	0.000910492083943067	0.000619791647262065	0.000320351345164011	0.000123563981006864	3.35277891148231e-05	5.44546544312354e-06	3.26376115254684e-07	3.16716605045084e-08	1.09651784315969e-06	1.15289912201749e-05	5.69209185468756e-05	0.000182205268019769	0.000422261479247081	0.000737661471351796	0.00097736115413671	0.000956397161857036	0.000633285619807113	0.000212360035798134	2.11419313686679e-06	0.000113567476055934	0.00032467950068521	0.000321162190675598	9.41362108997195e-05	2.34032406422065e-05	0.000477023747832021	0.00133363399956414	0.0019943598227953	0.00193525623374313	0.00122174354294163	0.000421755999323136	2.78577590851157e-05	3.95238326847429e-05	0.000124623897979877	7.90722150797928e-05	2.68900738042976e-06	4.41379475154271e-05	0.000136930832530512	0.000111340695928481	6.74481350924579e-06	0.000102648808919288	0.000561342716608309	0.00113233557324321	0.0013450182185689	0.00100781457731874	0.00042125777899844	4.55370783138759e-05	2.6188598782926e-05	0.000132005281863847
-0.848214285714286	-0.848214285714286	0.000469826425219391	0.000392908253240004	0.000295297188123449	0.000228208243269529	0.000201567750900204	0.00020384096696322	0.000216096945006763	0.000220535282802581	0.000211684146152822	0.000200757913351359	0.000207178810639954	0.000248111230823665	0.000329480848569888	0.000427847533656457	0.000476684205818715	0.000402500803617206	0.000212360035797992	3.47649034923163e-05	1.56386602038265e-05	0.000142351982124763	0.000221816840572876	0.000115617795277824	3.69813577560344e-07	0.000289237426869271	0.00118475188181139	0.00231607839184608	0.00293535762392851	0.00257260236801696	0.001493431989758	0.000456346461824847	1.3765862314723e-05	9.28923122953435e-05	0.000247136753099124	0.000202966643208767	5.81676022411888e-05	2.91032928778038e-09	1.6350875090071e-05	2.65616409822999e-06	6.10530402855858e-05	0.000486968428807542	0.0013648018541715	0.00228167622647743	0.00260535874085325	0.00208866612009118	0.00112122277683418	0.000335551966778853	2.41538804015554e-05	8.4361433267999e-06
-0.839285714285714	-0.839285714285714	5.11897528890952e-05	6.17778334365629e-05	8.63907558768525e-05	0.000147836053980791	0.000263746036507933	0.000420615004595742	0.000556666465301065	0.000596051246857438	0.000514113338402142	0.000360900648929847	0.000214415174329022	0.000119406730476933	7.42622215455763e-05	5.73833028654303e-05	4.66816668952832e-05	2.59318113932504e-05	2.11419313669542e-06	1.56386602037632e-05	9.487101578698e-05	0.000183991422432166	0.000167890088608386	4.02720700901056e-05	3.72056117386931e-05	0.000491507930266682	0.00144772620178379	0.00243994808997028	0.00278087583592367	0.00217773185095061	0.00105378427101357	0.000189588451860974	2.02411663584433e-05	0.000314773588804543	0.000537369769647607	0.000431357512012973	0.00017324244859125	2.26117144898369e-05	1.05517858872546e-08	5.19724169145101e-06	0.000138367973827794	0.000688233932009454	0.00171234699471115	0.00274689930508337	0.00310807435574383	0.0025307033739177	0.0014331698901771	0.000502725868683655	7.80255166466489e-05	1.07094417402654e-06
-0.830357142857143	-0.830357142857143	9.99433465440207e-05	6.74503899883006e-05	1.47302661836531e-05	1.05530352383879e-05	0.00014324066043266	0.000412918578068663	0.000679632513574597	0.000760015848969472	0.00059416592011874	0.000303629574740637	7.51918657388831e-05	1.28883351308268e-07	3.35090038017186e-05	8.33836420235386e-05	0.000104017217046108	0.000105554376596811	0.000113567476055893	0.000142351982124784	0.000183991422432216	0.00019713690513439	0.000132392812690325	2.19527298235587e-05	3.98427904942046e-05	0.00038620651439593	0.00103086369508986	0.00160002050589252	0.00163688400851139	0.00105751427636011	0.000311986010250019	2.30375136727071e-07	0.00029566416493378	0.000794517030529647	0.000961701790701997	0.000671403393789303	0.00024824025162493	2.56037364101686e-05	2.47841880388272e-06	1.14642777238497e-06	4.9489587850553e-05	0.000416932675791383	0.00120951980619483	0.00205581726159667	0.00235716831131472	0.00187667676556523	0.000987203453242868	0.000283810531583918	1.95128853434932e-05	3.7308837867303e-06
-0.821428571428571	-0.821428571428571	0.000649381518975926	0.000592792714432917	0.000348355665899005	7.6257979141168e-05	1.28235915808894e-05	0.000234602469888524	0.000545254213722243	0.000647133328877367	0.000440454831471592	0.000126716281312344	1.14617473242984e-06	0.000164042167352292	0.000454071527829519	0.000638176022571198	0.00062229542129466	0.000478587289093667	0.000324679500685216	0.00022181684057299	0.000167890088608393	0.000132392812690366	8.35330219637257e-05	2.09939858515668e-05	6.2248755023122e-06	0.000121443739187995	0.000348778174571782	0.000512661333378739	0.000427713818878208	0.000147386913405172	2.36280173360714e-06	0.000290417114972812	0.000908930962296402	0.00137548036437717	0.00128546925717999	0.000727641925340216	0.000180452736998689	7.55703243703324e-08	9.27756364841639e-05	0.000135346471336009	3.39062125134752e-05	3.08573987424135e-05	0.000336291107634523	0.000779169543395664	0.00095124251246532	0.000679858078931489	0.000234674599213609	5.96740958612573e-06	6.23776802307399e-05	0.000141521431361381
-0.8125	-0.8125	0.00125336407906801	0.00133053151605919	0.000972298898913953	0.000401231375470226	3.0388795655238e-05	7.3468917280399e-05	0.000334165559076654	0.000433035885176372	0.000237769228836859	1.35624240977407e-05	0.000121922168811388	0.00061064382539392	0.0011486545621377	0.00135302429617525	0.00113097715650763	0.000697149167229969	0.000321162190675331	0.000115617795277857	4.02720700899969e-05	2.19527298235498e-05	2.09939858515116e-05	1.97069758100875e-05	9.90090687516673e-06	5.02034944983434e-07	2.77957921612111e-06	4.3139322215699e-06	1.38525501978335e-06	7.50618182821975e-05	0.000371777702084238	0.000921776890314628	0.00147707003896215	0.0016330998681179	0.00120852910667782	0.000493345876414467	3.21792302726844e-05	0.000112019863489354	0.000497612224644527	0.000711709005608758	0.000541277278297818	0.000200850442322705	1.08676989447855e-05	2.53797479672872e-05	5.78749342201471e-05	1.17521769885285e-05	3.477866126748e-05	0.000280409281496555	0.000612680762966957	0.000694449404320469
-0.803571428571429	-0.803571428571429	0.00140587824322002	0.00174815841417836	0.00146366854781276	0.000748280991376166	0.000144090449826405	1.11330856420746e-05	0.00019737610697686	0.000284025040668974	0.000118463446751093	4.08144705919123e-06	0.000321400072266125	0.0010303363323715	0.00164098878750411	0.00168766041915607	0.00117115809723319	0.000506848388806616	9.41362108996815e-05	3.69813577679563e-07	3.72056117387162e-05	3.9842790494078e-05	6.22487550228761e-06	9.90090687527105e-06	7.17222339215447e-05	0.000150024197333256	0.000211527209302759	0.000270319080371993	0.000373168297579028	0.000574034800370968	0.000895854874952574	0.00125957441099161	0.00145298531990329	0.00125866434519762	0.000698923822355267	0.000137574718939318	3.64971228220068e-05	0.000533429145050149	0.00127226786068295	0.00170242696573634	0.00156050803245292	0.00104349276593645	0.000537566848782704	0.000257986389994451	0.000191847682504452	0.000304287856647123	0.000644605885779686	0.00118382156391208	0.00164424375598003	0.0016476988015607
-0.794642857142857	-0.794642857142857	0.00101564938179691	0.00157748259442095	0.00149274946033363	0.000840117810272808	0.00019237941959895	3.26272057630124e-06	0.000167191676671112	0.000251512240344029	9.27801182352609e-05	1.37547269481688e-05	0.000392045156724674	0.00111573414932854	0.00160935734168564	0.00142776786850739	0.000735570762500769	0.000129252257776243	2.3403240642442e-05	0.000289237426869319	0.000491507930266786	0.000386206514395945	0.000121443739187898	5.02034945185361e-07	0.000150024197333276	0.000447701305045098	0.000701552379595776	0.000826257989458416	0.0008586455873102	0.000870012044010277	0.000890958706396515	0.000884977973049027	0.000767475532855236	0.000487178035802363	0.000142770383110124	4.77172553350425e-06	0.000336079760377504	0.00112133998865919	0.00198748938886169	0.00245649950835958	0.00231882962487039	0.00176474792244015	0.00116793108689346	0.000786216044073767	0.000682956805912468	0.000854420484293096	0.001301102457128	0.00191939291514969	0.00240435561545133	0.00239638401341991
-0.785714285714286	-0.785714285714286	0.000439126073586436	0.0010149369429413	0.00110641689297849	0.000638572169319935	0.000121250449435109	1.91796400387968e-05	0.000239761519019056	0.000339511234962372	0.000148354119045741	1.16031848224622e-06	0.000279128631378226	0.000851226504373638	0.00115019646571028	0.000831831530288805	0.000226068897905765	1.32820228297753e-05	0.000477023747832037	0.00118475188181132	0.00144772620178391	0.00103086369508988	0.000348778174571676	2.77957921607789e-06	0.000211527209302843	0.000701552379595779	0.00105549077277645	0.001078424929718	0.00085599809360182	0.000572488377386808	0.0003433876259986	0.000186532501116213	7.71238401224839e-05	7.7122228239466e-06	2.81005691825228e-05	0.000240917667783141	0.000717833122929689	0.00137754762669044	0.00196151873133113	0.00218805148378794	0.00196940607890959	0.00147611641045034	0.000983852986839427	0.000674623144887199	0.000591049878601426	0.000729794754348933	0.00109235106257675	0.00160769248910462	0.00205880049191111	0.00217494345651786
-0.776785714285714	-0.776785714285714	7.50396363862175e-05	0.00046379680474134	0.000616482418752517	0.000336840531947684	2.63334940329234e-05	9.33356790020631e-05	0.000419849531252297	0.000546338975760145	0.000297840441458974	1.91926234031566e-05	0.000110255411567527	0.00047318277243408	0.000615794078647902	0.000316146255065741	4.31982411905806e-06	0.000322704532221974	0.00133363399956408	0.00231607839184588	0.00243994808997027	0.00160002050589255	0.000512661333378773	4.31393222159001e-06	0.000270319080371956	0.000826257989458503	0.00107842492971798	0.000852078061349828	0.000407536245994874	8.2214917579389e-05	1.62020158430005e-06	8.3452668583907e-05	0.000204250400643198	0.000311238082092372	0.000419414100362022	0.000562292952921415	0.000749471738501071	0.000937864198206214	0.00103511936145774	0.000959754191627828	0.000720572947312261	0.000426653212681537	0.000201117732282204	8.93694026472979e-05	6.43124966018398e-05	0.000107262708766925	0.00024614934778831	0.000496560617714341	0.000789867934420013	0.00099585518388721
-0.767857142857143	-0.767857142857143	9.37230500391217e-07	0.00015578859681306	0.000279065414462201	0.000126657819762124	1.09753291223918e-06	0.000229482120251088	0.000653985331366247	0.00080422954172068	0.000504236042816047	0.000101859715935816	1.60241164174555e-05	0.00020387915466147	0.000266469769747765	7.15233064130998e-05	5.80641612538493e-05	0.00074650017062905	0.00199435982279524	0.00293535762392844	0.00278087583592361	0.00163688400851137	0.000427713818878029	1.38525501976994e-06	0.000373168297578997	0.000858645587310233	0.000855998093601812	0.000407536245994836	2.89634139814416e-05	0.000117094394189832	0.000597040574356004	0.00108351607800782	0.00126959308903936	0.00112945047487644	0.000828937874978753	0.000535352375558306	0.000320467701216239	0.000178848519493103	8.26239986368278e-05	1.89991114591314e-05	1.38256641613565e-06	5.179167890112e-05	0.000162391274938205	0.000274921819574864	0.000314071127335712	0.00025144877684463	0.000131995419661689	3.26388303515338e-05	6.58020945599232e-08	3.12964213240251e-05
-0.758928571428571	-0.758928571428571	2.64988671043288e-05	5.64973835242756e-05	0.000136250655815399	4.45607216291438e-05	2.41190473849643e-05	0.000334896939223726	0.00079729033398752	0.000954541261777445	0.000638160179130633	0.000182012200892974	1.8994980625694e-08	9.00079583084286e-05	0.000126407443565734	1.36258106143504e-05	0.000127867203886061	0.000849620218813512	0.00193525623374323	0.00257260236801684	0.00217773185095056	0.00105751427636017	0.000147386913405122	7.50618182822243e-05	0.000574034800370955	0.000870012044010327	0.000572488377386965	8.22149175793845e-05	0.000117094394190052	0.000926172094802937	0.00202563885078452	0.00266027824328019	0.00245400908152496	0.00163327829566304	0.000731050961312852	0.000155697361001537	7.77373087840168e-07	0.000139727775905884	0.000409933009356426	0.000716298742270243	0.00103024794523245	0.00134305613450234	0.00162673419780936	0.0018265816410685	0.00188698647488949	0.001788534529066	0.00156226286759195	0.00126714730817849	0.00095260998060084	0.000639796360971526
-0.75	-0.75	1.06820793470477e-05	5.74552187714302e-05	0.000119294646954533	3.58494543066331e-05	2.46760705960292e-05	0.000308000720054457	0.000722301828535429	0.000862659913271396	0.000580055372770042	0.000169884673845179	2.20328874461288e-07	7.55274988690165e-05	0.000114056814687172	1.85691472990212e-05	7.25789188508283e-05	0.000547864531705003	0.00122174354294148	0.00149343198975796	0.00105378427101365	0.000311986010249953	2.36280173365558e-06	0.000371777702084151	0.00089585487495263	0.000890958706396404	0.000343387625998776	1.62020158448558e-06	0.000597040574356009	0.00202563885078434	0.00335599243449408	0.00364175677474917	0.00271940401763418	0.00127258719188697	0.000217393991619513	4.32525253093109e-05	0.000628670494254297	0.00152078603399935	0.00231506397353024	0.00283973111548343	0.00311848205800393	0.0032482179159052	0.00330957135456419	0.00334036076921851	0.00334880766345142	0.00333489208235891	0.00329808557110122	0.00322501639266493	0.00306759266112766	0.00273647241455226
-0.741071428571429	-0.741071428571429	8.7302016947292e-06	0.000131483651141145	0.000187304166457898	7.69425225400843e-05	1.89507306946368e-06	0.000166007360001924	0.000457211512706729	0.000559518876533862	0.000354963797841072	7.6770854600949e-05	7.63522918094404e-06	0.000128861801513961	0.000188075866766341	7.96444760211553e-05	1.37057168173455e-06	0.000157944807680101	0.000421755999323077	0.000456346461824678	0.000189588451860875	2.30375136753895e-07	0.000290417114972839	0.000921776890314587	0.00125957441099154	0.000884977973048982	0.000186532501116188	8.34526685838429e-05	0.00108351607800783	0.00266027824328011	0.00364175677474901	0.00325388705985176	0.00180556279218391	0.000401970988452425	3.07518217089921e-05	0.000873542794771312	0.00234557210164242	0.00365503868700618	0.00432555296248624	0.00433666907540456	0.00394446429121937	0.00343878481433412	0.00301190005347614	0.00274983317253045	0.00267717789564045	0.00279713900246838	0.00310358793313889	0.00356133272856103	0.00406155440574231	0.00438339879322211
-0.732142857142857	-0.732142857142857	0.000103552301662642	0.000267753178855724	0.000310561604851841	0.000170896073075519	1.75961701073198e-05	3.33696478506334e-05	0.000172240806467009	0.000227624681739242	0.000119396983207707	4.87942681720402e-06	6.08078138704294e-05	0.000236660247378475	0.000318256092923716	0.000211174923185297	5.16957287869551e-05	5.08663562097249e-07	2.78577590853131e-05	1.37658623146418e-05	2.02411663586259e-05	0.000295664164933702	0.000908930962296248	0.00147707003896203	0.00145298531990318	0.000767475532855184	7.71238401223326e-05	0.000204250400643171	0.00126959308903939	0.00245400908152504	0.00271940401763432	0.00180556279218408	0.000513368748145402	8.65987507418125e-06	0.000835867547394476	0.00253504190155852	0.00409906337158213	0.00474872306249594	0.00436138843529027	0.00334337965301385	0.00222361206112995	0.00134431194722583	0.000798720885304541	0.00053237670389661	0.000467341080046726	0.000576772630208881	0.000903811142597697	0.0015298688374104	0.00248560588284918	0.00362217244016231
-0.723214285714286	-0.723214285714286	0.000215911188335719	0.000359984407681108	0.000391914285245294	0.000263804031061897	8.65750773886272e-05	2.13884507217942e-06	1.88594637684994e-05	3.47762422776014e-05	6.78430652466302e-06	1.82637862435379e-05	0.000147034928564087	0.000325495950323041	0.000399807993156194	0.000312891442762807	0.00016151033110494	6.26660927880269e-05	3.9523832684839e-05	9.28923122953845e-05	0.000314773588804498	0.000794517030529522	0.00137548036437699	0.00163309986811782	0.0012586643451975	0.000487178035802339	7.71222282394288e-06	0.000311238082092479	0.00112945047487641	0.0016332782956631	0.00127258719188715	0.000401970988452654	8.65987507411642e-06	0.000782689540202358	0.00244400698902185	0.00395870269164476	0.00438825878999903	0.00356912665786074	0.00209640935158192	0.000775798962243754	8.97682355170236e-05	4.2903167817467e-05	0.000341697867217946	0.000652127466878805	0.000754878540490175	0.000589128123034466	0.000255430057437518	8.618752796654e-06	0.000192414679631224	0.0010522053041256
-0.714285714285714	-0.714285714285714	0.000191461974472437	0.000282463604189065	0.000319131098658643	0.000256949145299656	0.000137970496500726	4.40264130836003e-05	7.61209805887856e-06	2.92902117068167e-06	1.5412411959994e-05	7.20359683552105e-05	0.000183038007627038	0.0002905882774152	0.000316419194021047	0.000250916263631837	0.000159909315490172	0.000108503910310197	0.000124623897979853	0.000247136753099111	0.000537369769647491	0.000961701790701835	0.00128546925718019	0.00120852910667784	0.000698923822355282	0.000142770383110208	2.81005691824543e-05	0.000419414100361801	0.000828937874978668	0.000731050961313002	0.000217393991619345	3.07518217089406e-05	0.000835867547394419	0.00244400698902183	0.00382791783609785	0.00397303047923463	0.00276008908757285	0.00106553085195253	5.4089829038947e-05	0.000355586932392739	0.00178540871373521	0.00366657592302109	0.00532765136165187	0.00637450741784767	0.00666737690107503	0.00618435029521869	0.00496577445346638	0.00320181895533468	0.00136210544255661	0.000157314194017255
-0.705357142857143	-0.705357142857143	4.8404302418835e-05	8.36928672469181e-05	0.000121288331847199	0.000132109659432602	0.000108818202335764	7.25976974526383e-05	4.72028641203887e-05	4.10193166977822e-05	5.44669581750496e-05	8.56913750934719e-05	0.00012043955698478	0.000132448921810014	0.000109132649471846	6.88753643281138e-05	4.06240645746364e-05	3.87539202581824e-05	7.90722150799732e-05	0.00020296664320886	0.000431357512013164	0.000671403393789265	0.000727641925340184	0.00049334587641454	0.000137574718939353	4.77172553354002e-06	0.000240917667783025	0.000562292952921442	0.000535352375558066	0.000155697361001622	4.32525253092468e-05	0.00087354279477138	0.00253504190155841	0.00395870269164482	0.00397303047923478	0.00244673289015898	0.000588862748799244	6.33202008649691e-05	0.00172213490144065	0.00507091819504191	0.00880262457275862	0.0117682425209179	0.0135472725862096	0.0143431123928833	0.0145214426757738	0.0142168492629376	0.0132149436240114	0.0111454242838383	0.00792120769758048	0.00415618797924884
-0.696428571428571	-0.696428571428571	1.87769757570639e-05	7.03007234893255e-06	9.05271340142339e-08	1.14252080665729e-05	3.36895806436961e-05	5.34353421382911e-05	6.43773207051927e-05	6.68159282289587e-05	6.14106666696345e-05	4.70370400907193e-05	2.5129352063571e-05	5.23863239814305e-06	7.40449254662746e-07	1.21420928371789e-05	1.94066075753584e-05	7.41688313426764e-06	2.68900738053855e-06	5.81676022411873e-05	0.000173242448591421	0.000248240251624958	0.000180452736998644	3.217923027282e-05	3.64971228222036e-05	0.000336079760377356	0.000717833122929744	0.000749471738501256	0.000320467701216218	7.7737308772542e-07	0.000628670494254387	0.0023455721016426	0.00409906337158217	0.00438825878999894	0.00276008908757287	0.0005888627487991	0.00018483405194462	0.00290448961115938	0.00798708313732432	0.0131649038096042	0.0163977343301507	0.0171490310015251	0.0163070238871521	0.0152179374167436	0.0148408656840905	0.015445950776533	0.0165870686903037	0.0171622888653916	0.0158408712766698	0.0120121236273398
-0.6875	-0.6875	0.000281073379205736	0.000245534400851948	0.00013763184419424	3.80649603885295e-05	1.37996282770654e-07	1.98849263514063e-05	5.59382593742569e-05	6.77626343684868e-05	4.37159029177016e-05	8.12273215791376e-06	6.03734939977098e-06	6.92849076617938e-05	0.000180846166837142	0.000270763592124522	0.000265827703685592	0.000162488080643699	4.41379475154092e-05	2.91032926617201e-09	2.26117144899673e-05	2.5603736410299e-05	7.55703243084878e-08	0.00011201986348959	0.000533429145050241	0.00112133998865909	0.00137754762669059	0.000937864198206163	0.000178848519493158	0.000139727775905879	0.00152078603399932	0.00365503868700591	0.00474872306249602	0.00356912665786069	0.00106553085195243	6.33202008649565e-05	0.00290448961115941	0.00911521317065375	0.0154362051614628	0.0183450723285861	0.016742313201333	0.0123840528928483	0.00800724986979916	0.00530104420706561	0.00457998673233259	0.00577988554202054	0.00896699127572645	0.0135575580984382	0.017495937460103	0.01806043175921
-0.678571428571429	-0.678571428571429	0.000708846804443672	0.000701799972611264	0.000484583858753614	0.000208817670301628	3.29799879115033e-05	4.12225218100217e-06	5.06256211723685e-05	7.07145501922926e-05	3.17767413770024e-05	3.70618129483563e-07	8.0231941821513e-05	0.000305835577860304	0.000581457914050902	0.000733389749113639	0.000650742329318827	0.000391777223782237	0.000136930832530317	1.63508750900606e-05	1.05517858671364e-08	2.47841880394456e-06	9.27756364840528e-05	0.000497612224644697	0.00127226786068306	0.00198748938886148	0.00196151873133123	0.00103511936145777	8.26239986369209e-05	0.000409933009356419	0.00231506397353026	0.00432555296248611	0.00436138843529032	0.00209640935158204	5.40898290387883e-05	0.00172213490144054	0.0079870831373242	0.0154362051614628	0.0187494395491699	0.0153511969120127	0.00784639795638897	0.00165118100080805	4.36546582038918e-05	0.00159119988844834	0.00248232552996076	0.00112876468469966	1.7641021332276e-05	0.00280007943031007	0.00978243785027159	0.0167510456992251
-0.669642857142857	-0.669642857142857	0.000968459427506151	0.00105435020170746	0.000789029990746557	0.00037007848968636	6.92520243054658e-05	3.26270510140843e-06	7.36409331126782e-05	0.000106550210060055	4.35731343279384e-05	2.77474545142611e-06	0.000154094224886694	0.00052404181410072	0.000919694600599561	0.00106655085358369	0.00085208236309974	0.000438656163952817	0.000111340695928488	2.65616409845427e-06	5.19724169152999e-06	1.14642777235591e-06	0.000135346471335694	0.000711709005608996	0.00170242696573642	0.00245649950835932	0.00218805148378785	0.000959754191627598	1.89991114592991e-05	0.000716298742270034	0.00283973111548372	0.00433666907540458	0.00334337965301399	0.000775798962243848	0.00035558693239235	0.00507091819504178	0.0131649038096042	0.0183450723285861	0.0153511969120128	0.00614420253661256	3.65305112171867e-05	0.00614666756621268	0.0243826273245198	0.0437316712802339	0.0504979122925441	0.0396782357529891	0.0192294589636917	0.00330418100365185	0.000657699390862365	0.00855644115978689
-0.660714285714286	-0.660714285714286	0.000864590691100509	0.00106850156492282	0.000842325908795168	0.000385193762574686	5.29247352783602e-05	2.06225809903855e-05	0.000158101429650322	0.000214667307559716	0.00010438243594166	2.1301887609553e-07	0.000143129638795843	0.000557579786458827	0.000970283441880716	0.00104244300117468	0.000704026233478617	0.000240137845311515	6.74481350924579e-06	6.10530402857601e-05	0.000138367973827698	4.94895878504107e-05	3.39062125133187e-05	0.000541277278297829	0.00156050803245301	0.00231882962487037	0.00196940607890945	0.000720572947312239	1.38256641625338e-06	0.00103024794523222	0.00311848205800404	0.00394446429121932	0.00222361206112993	8.97682355170929e-05	0.00178540871373502	0.00880262457275866	0.0163977343301508	0.0167423132013331	0.00784639795638886	3.65305112171048e-05	0.0114732464989906	0.0533564984705856	0.11647383449895	0.17231136582799	0.190687508922933	0.161070727470198	0.100307076014873	0.0403186405336394	0.00598751205956592	0.00088834918643412
-0.651785714285714	-0.651785714285714	0.000522295106424575	0.000798057636151504	0.000660410348085298	0.000267200172754992	1.04773612899754e-05	9.30644142598389e-05	0.000343058156207147	0.000433863323837066	0.000253117007246752	2.67518956107348e-05	6.84053612471254e-05	0.000417416308014937	0.000758583152829309	0.000738211047609063	0.000361915287391164	2.72979472236276e-05	0.000102648808919498	0.000486968428807801	0.000688233932009431	0.000416932675791563	3.0857398742456e-05	0.000200850442322708	0.00104349276593649	0.00176474792244042	0.00147611641045011	0.000426653212681412	5.17916789014516e-05	0.0013430561345019	0.00324821791590524	0.00343878481433419	0.00134431194722567	4.2903167817353e-05	0.003666575923021	0.0117682425209179	0.0171490310015253	0.0123840528928486	0.00165118100080789	0.00614666756621322	0.0533564984705854	0.15403305567607	0.284665531969834	0.393108616017946	0.427939511693929	0.371620056269147	0.252286799589835	0.124936153306022	0.0366814269471302	0.00204443615197459
-0.642857142857143	-0.642857142857143	0.00021104390452125	0.000476097558282862	0.000417329375766508	0.000130548881234037	3.88630426389476e-06	0.000238321349363346	0.000615590884363776	0.000743006114606492	0.000486009999945474	0.00011531231163336	1.03914263154892e-05	0.00023930689932722	0.000481377062073946	0.00040452836364221	9.7411877887455e-05	3.93081400133622e-05	0.000561342716608586	0.00136480185417173	0.00171234699471124	0.00120951980619489	0.000336291107634355	1.08676989446201e-05	0.000537566848782993	0.00116793108689392	0.000983852986839323	0.000201117732282184	0.000162391274938455	0.00162673419780871	0.00330957135456442	0.00301190005347631	0.000798720885304364	0.000341697867217763	0.00532765136165192	0.0135472725862097	0.0163070238871522	0.00800724986979922	4.36546582038918e-05	0.0243826273245206	0.11647383449895	0.284665531969834	0.489533552476558	0.654534018994017	0.706891757989568	0.622093765746676	0.439530407497404	0.237498883091039	0.0863267282829377	0.0132551420633416
-0.633928571428571	-0.633928571428571	6.38276971488371e-05	0.000274258019875255	0.000256312263245364	5.40621088137229e-05	3.71977428947111e-05	0.000393009788699446	0.000866875212456027	0.00102144765643662	0.00070760182268878	0.00022559952203297	7.1959931084729e-07	0.00012821587008662	0.000298228934052563	0.000208075552194323	7.75606347581677e-06	0.000221505736372675	0.00113233557324362	0.00228167622647779	0.00274689930508317	0.00205581726159681	0.000779169543395809	2.53797479667082e-05	0.000257986389994487	0.000786216044074328	0.00067462314488705	8.93694026472636e-05	0.000274921819575122	0.00182658164106792	0.00334036076921864	0.0027498331725306	0.000532376703896683	0.000652127466878647	0.00637450741784785	0.0143431123928833	0.0152179374167435	0.0053010442070656	0.00159119988844815	0.0437316712802348	0.17231136582799	0.393108616017946	0.654534018994016	0.862108707378802	0.92759331705789	0.821451327036562	0.591184458383527	0.332008483356307	0.131420712686801	0.0265897073811831
-0.625	-0.625	3.5457698050553e-05	0.000222055689564147	0.000213277407040269	3.67457516011987e-05	5.45954146100166e-05	0.000448344194276854	0.000951914819598639	0.00111477244285751	0.000783551412486815	0.000267139251929138	4.52941370722391e-06	0.00010010677076771	0.000249203638366196	0.00015974253437004	3.49774046162896e-07	0.000306919233540716	0.00134501821856923	0.00260535874085362	0.00310807435574355	0.00235716831131495	0.000951242512465389	5.78749342195942e-05	0.000191847682504315	0.000682956805912859	0.00059104987860126	6.43124966016766e-05	0.00031407112733606	0.00188698647488904	0.00334880766345154	0.0026771778956405	0.000467341080046853	0.000754878540490102	0.00666737690107518	0.0145214426757737	0.0148408656840904	0.00457998673233258	0.0024823255299609	0.0504979122925457	0.190687508922933	0.427939511693929	0.706891757989568	0.92759331705789	0.997116626361738	0.884405867266618	0.639416721032925	0.36249975204318	0.146404570635201	0.0314042106100401
-0.616071428571429	-0.616071428571429	8.57405127173657e-05	0.000309476164890219	0.000284967815627718	6.64830796473917e-05	2.80351604738334e-05	0.000360186659608279	0.000815427608155462	0.000964791598971215	0.00066186200029498	0.000201396320170711	2.69131624965011e-09	0.000147385899291662	0.000330843144379804	0.000241385340972856	1.72804939636293e-05	0.000174973193066726	0.00100781457731903	0.00208866612009145	0.00253070337391741	0.00187667676556528	0.00067985807893163	1.17521769880553e-05	0.000304287856646916	0.000854420484293438	0.000729794754348776	0.000107262708766856	0.000251448776844897	0.0017885345290655	0.00333489208235883	0.00279713900246842	0.000576772630209073	0.000589128123034446	0.00618435029521885	0.0142168492629377	0.0154459507765328	0.00577988554202027	0.00112876468469985	0.03967823575299	0.161070727470198	0.371620056269148	0.622093765746676	0.821451327036562	0.884405867266618	0.782378494173764	0.561324349242025	0.313226734268005	0.122285767477661	0.0237362249306383
-0.607142857142857	-0.607142857142857	0.00027371189220174	0.000548150384673184	0.000473165203516071	0.000160087463842636	4.9584294798105e-07	0.00019777149628955	0.00054479126984693	0.000663612909679849	0.000424564284112026	8.84747468304854e-05	1.99257628199374e-05	0.000279332774835977	0.000544900282539614	0.000477294292037501	0.000145677740458098	1.26382201736458e-05	0.000421257778998801	0.00112122277683457	0.00143316989017699	0.00098720345324298	0.000234674599213843	3.47786612670471e-05	0.000644605885779609	0.00130110245712822	0.00109235106257653	0.000246149347788352	0.000131995419661829	0.00156226286759179	0.00329808557110139	0.00310358793313907	0.000903811142597794	0.000255430057437459	0.00496577445346637	0.0132149436240114	0.0165870686903035	0.00896699127572639	1.76410213324928e-05	0.0192294589636925	0.100307076014874	0.252286799589837	0.439530407497406	0.591184458383529	0.639416721032927	0.561324349242027	0.393698781832554	0.209436303607697	0.073433415019965	0.00987285067468717
-0.598214285714286	-0.598214285714286	0.000613450513122043	0.000878995206883119	0.000718408959320739	0.000302744348224593	1.9571236875114e-05	6.80341239662122e-05	0.000287337635017554	0.000369069494936215	0.000207108943089598	1.48457088120651e-05	8.82278634862862e-05	0.000461262337350135	0.000825209237073772	0.000825767888604923	0.000448097806221356	6.44137084909646e-05	4.55370783141576e-05	0.000335551966779025	0.000502725868683379	0.00028381053158405	5.96740958626208e-06	0.000280409281496273	0.00118382156391217	0.00191939291514978	0.00160769248910447	0.000496560617714288	3.26388303515822e-05	0.00126714730817844	0.00322501639266501	0.00356133272856124	0.00152986883741057	8.61875279685519e-06	0.00320181895533466	0.0111454242838383	0.0171622888653917	0.0135575580984382	0.00280007943031005	0.00330418100365214	0.0403186405336394	0.124936153306022	0.237498883091039	0.332008483356306	0.362499752043179	0.313226734268004	0.209436303607696	0.100183901679743	0.0267696289141919	0.000703372802990986
-0.589285714285714	-0.589285714285714	0.000921932981266913	0.00109835925288569	0.000855667207685957	0.000397038228274425	6.17619715816781e-05	1.29811875679775e-05	0.000129193960963386	0.00017879574140739	8.26324819353113e-05	1.21087503690553e-07	0.000154404348594354	0.000569084907203974	0.000987555821744343	0.00108230810470339	0.000769029484186889	0.000302492496516844	2.61885987830966e-05	2.41538804014467e-05	7.80255166466377e-05	1.95128853436445e-05	6.23776802307399e-05	0.000612680762966968	0.00164424375598009	0.00240435561545133	0.00205880049191124	0.000789867934420183	6.58020947342804e-08	0.000952609980600423	0.00306759266112769	0.00406155440574233	0.00248560588284934	0.000192414679631367	0.00136210544255638	0.00792120769758043	0.01584087127667	0.017495937460103	0.00978243785027134	0.000657699390862304	0.00598751205956623	0.0366814269471299	0.0863267282829379	0.131420712686801	0.146404570635201	0.122285767477661	0.0734334150199649	0.0267696289141919	0.00251538477747236	0.002209012816049
-0.580357142857143	-0.580357142857143	0.00093607803621844	0.000994310409726261	0.000732558147048745	0.000340760078186039	6.42511908635068e-05	2.53998901447858e-06	6.38723658506684e-05	9.27916774992662e-05	3.7501818193746e-05	2.86901909774879e-06	0.000142022704322153	0.000483529904990055	0.000858094831624646	0.00101369115379937	0.00083410130483737	0.000453228462742201	0.000132005281863876	8.43614332669559e-06	1.07094417401089e-06	3.73088378664238e-06	0.000141521431361258	0.000694449404320358	0.0016476988015609	0.00239638401341992	0.00217494345651782	0.000995855183887227	3.12964213239476e-05	0.000639796360971441	0.00273647241455229	0.00438339879322206	0.00362217244016217	0.00105220530412562	0.000157314194017431	0.00415618797924886	0.0120121236273399	0.0180604317592101	0.0167510456992251	0.00855644115978691	0.000888349186434422	0.00204443615197437	0.0132551420633415	0.026589707381183	0.0314042106100399	0.0237362249306381	0.00987285067468703	0.000703372802991052	0.00220901281604896	0.0108911736182147
-0.571428571428571	-0.571428571428571	0.000605866397358567	0.000585564323512779	0.000391966516081724	0.000160471525989297	2.13235756643056e-05	6.14840443245323e-06	5.0223805724436e-05	6.81510791860074e-05	3.30653196471264e-05	6.05047617749694e-09	5.73833319331256e-05	0.000240569653845612	0.000476331318027622	0.000617743575881352	0.000560522596161045	0.000343171207352783	0.000119947523871988	1.26646727078321e-05	4.82623376648594e-07	2.73968591420269e-07	6.29321212402113e-05	0.000401211548652394	0.00109936688896867	0.00179470200714178	0.00184190162414405	0.00102507401971548	0.000103245625570911	0.000337795564366754	0.00214206410081827	0.00422756362988072	0.00453624373658053	0.00247344918747155	0.000191368976416093	0.00111704341139203	0.00662927484355893	0.014086636405219	0.0185422187554455	0.0168940149468825	0.0105468448713741	0.00394745434307189	0.000502348171008128	4.14158537022844e-05	0.000227698941837462	9.26855749620581e-07	0.00100632604348597	0.00535655475837315	0.0123193141820756	0.0178673929110017
-0.5625	-0.5625	0.000190603910279367	0.000157266181181562	7.771156747128e-05	1.46873009752576e-05	1.35969424399804e-06	2.70766026651775e-05	5.8853017404279e-05	6.85577023736786e-05	4.85403508318773e-05	1.49835802839411e-05	3.74445715819438e-07	3.29109846678816e-05	0.000108296030117584	0.000178159851108137	0.000181824921438077	0.000108323813428294	2.25615770414091e-05	3.07801198859518e-06	4.40698012344465e-05	5.59368295244487e-05	8.15312846267406e-06	4.69622735408463e-05	0.000367900308752219	0.000901420288910434	0.00121007315545787	0.00089591374377757	0.000208489739645865	8.78580192323241e-05	0.00129810919344604	0.00338171595605681	0.00469185170549816	0.00386296051860022	0.00146023082152664	1.02824000335858e-07	0.00195003506440901	0.00742123370164144	0.0137922480985753	0.0177123153778579	0.0176256833240686	0.0145660855483061	0.0108443803660956	0.00826693918837459	0.00753338066228693	0.00874171553009897	0.0117044136485037	0.015472373222962	0.0179994646284346	0.0171055040314684
-0.553571428571429	-0.553571428571429	1.69947734074789e-06	2.47129461863874e-07	1.00875112640495e-05	3.14792242660764e-05	5.1437697926049e-05	6.1353402569907e-05	6.33966533580839e-05	6.33682391657881e-05	6.31607561867763e-05	5.890529524283e-05	4.50335691693925e-05	2.29767143689298e-05	4.67925874864292e-06	1.14045925290394e-07	2.24716653574191e-06	6.79225448599833e-08	1.36226290013237e-05	9.06970170398272e-05	0.000233918314173481	0.000342043949474376	0.000287930511058335	9.78850745933367e-05	2.48833970301848e-06	0.000205179404775882	0.000576899457072881	0.000700577425414963	0.000365587053344914	4.87785291411786e-06	0.000436970076786666	0.00197021313712859	0.00377874337249948	0.00440763495916721	0.00314921743885562	0.000981605393663019	1.40916624496486e-05	0.00181601721866868	0.00613878009092994	0.0111615441704085	0.0149211585499526	0.01658579282649	0.0166292056185793	0.0161136626051142	0.0158972318411358	0.0162372679977425	0.0167127475891355	0.0163616671298026	0.0141829581992529	0.00997915670448409
-0.544642857142857	-0.544642857142857	8.38632168403457e-05	0.000132317762795427	0.000172375619941078	0.000168982989688513	0.000123338029021487	7.01495241300115e-05	3.79166848541531e-05	3.07319627734379e-05	4.67156813745842e-05	8.83070500421743e-05	0.000143222437841023	0.000176246135500407	0.000161248645248487	0.000113188313548633	7.11938723306905e-05	6.1014191681677e-05	0.000100732966703365	0.000231646234223875	0.000483427847850337	0.00077198882174386	0.00088467927984638	0.000666448801957874	0.000248441625777029	2.50184425665491e-06	0.000165037784558475	0.000522650619963101	0.000601381510916464	0.000256800011518846	2.21410685852167e-06	0.00057661198997398	0.00208876513298008	0.00366034595209551	0.00407830420387602	0.00291758027050092	0.00104708627768153	8.37071243792213e-06	0.000846043064772755	0.00342915739492644	0.00673444434790503	0.00966303633369045	0.0116406580074087	0.0126520832308774	0.0129030432359051	0.0124815716043236	0.011249723785438	0.00901926924235186	0.00591953826813966	0.00267896303281522
-0.535714285714286	-0.535714285714286	0.000213780560884178	0.00031889134894748	0.000353314909199191	0.000271416716740204	0.000131709289064797	3.18355324160745e-05	1.58446382468638e-06	6.12063053707429e-09	6.63380228733511e-06	6.00252968010227e-05	0.000183250620346882	0.000313574162538638	0.000353860175014784	0.000283385761840748	0.000175664212821843	0.000109088461965629	0.000113542484185665	0.000223864191530343	0.000511586049098936	0.000967769967818457	0.00136398975051962	0.00135890315900331	0.000855625461683963	0.000220770869978125	9.59074898297858e-06	0.000390724669667736	0.000907347565673796	0.000933499614956837	0.00040329997649274	6.0615463853197e-07	0.000518521210934654	0.00200315053252282	0.00357332900669442	0.00413231986978088	0.00329275624363147	0.00166570524804153	0.000329869475278667	3.99957232114106e-05	0.000835520402793078	0.00221772344349467	0.00357600662442193	0.00448346888232464	0.00474422486514683	0.00431578347345106	0.00327128276271392	0.00185791232980509	0.000560872874817844	1.19786324967248e-07
-0.526785714285714	-0.526785714285714	0.000196177579936656	0.000349784341025601	0.000383091970791267	0.000246662328553895	6.7610450942961e-05	4.06683620366652e-08	4.12685538350114e-05	6.54258633407025e-05	2.08124754309975e-05	7.92574442041306e-06	0.000126804208723108	0.000311744329606817	0.000392003195622535	0.000299418246067903	0.000139071143272096	3.94769903276319e-05	1.58640245315025e-05	4.83401087667996e-05	0.000229245706704473	0.000685739873960016	0.00130320449766347	0.00164901990191528	0.00134735600079388	0.00056931496034064	1.9553363040194e-05	0.000286063938153875	0.00118656456353568	0.00186415874631876	0.00162435824136716	0.000679115107768953	1.2990764686231e-05	0.000481316118803967	0.00202126474186491	0.0037040698273053	0.00450782682673683	0.00406190581042759	0.002771824049499	0.00137613525930955	0.000419602826935244	3.16073469830626e-05	3.18750875653923e-05	0.000153321050543717	0.000202906414377366	0.000124759525902353	1.06865562227635e-05	8.10250255595821e-05	0.0006004762262176	0.00169325953534257
-0.517857142857143	-0.517857142857143	7.248718142206e-05	0.000232471786569536	0.000279060665324736	0.000144364843856987	7.66169567556485e-06	5.82682446045507e-05	0.000234052732784613	0.000300913681657985	0.000169170292334523	1.52986897738718e-05	4.25654535904124e-05	0.000207711740844975	0.000285309532646007	0.000175601405639976	2.76213232141296e-05	1.21356132139002e-05	7.83418191417329e-05	6.11247488539837e-05	9.6931196455653e-08	0.000181363553115413	0.00074910814254549	0.00136236502433542	0.00143513434709283	0.000811237459584363	0.00010081245527584	0.000175230430054367	0.00125775289954587	0.00257923735825782	0.00303143458154689	0.00220612461050411	0.000799404815518432	9.79332268289152e-06	0.000537925521638191	0.0020957149338348	0.00375163636906316	0.00467183554730586	0.00460276924266245	0.0038303759078685	0.00283014997822209	0.00196039516318358	0.00136746025792054	0.00105146428517651	0.000969938255088187	0.00110595757761924	0.00148629521052533	0.00215118313507601	0.00307447117533629	0.00405967183529427
-0.508928571428571	-0.508928571428571	1.40223690075264e-06	0.000105875381329207	0.000163520242938982	6.16300858116438e-05	6.39535639093822e-06	0.000205551894248605	0.00053200031141199	0.000645100904294487	0.000418362731624248	0.000102110022858147	2.93162019926239e-06	0.000109611861258563	0.000162576771142638	5.71929807765339e-05	1.04130521408725e-05	0.000240321165133603	0.000592995074950492	0.000668108936732272	0.000343300466683643	1.63274645909613e-05	0.000176383857146165	0.000771471101474199	0.00117591644252971	0.00089323476664074	0.000219685492286015	5.5733269991667e-05	0.000984167472359963	0.00257821958335584	0.0036941452668661	0.0034787531847365	0.00211062730834249	0.000612845026040756	2.13524976149267e-09	0.000568971832952504	0.00186115830637477	0.00315043432322238	0.00394522648410007	0.00415881711822329	0.00397622664921949	0.00364168009515252	0.00333141372820705	0.00313313281761869	0.0030772999751223	0.00316929364965902	0.00339951758558775	0.00372695351529327	0.00404407533729044	0.00415259466770598
-0.5	-0.5	1.79405196975371e-05	5.08261043422482e-05	0.000114901937507447	3.35025170125688e-05	2.83785453002532e-05	0.000328528976095672	0.000762714553466227	0.00090948051256835	0.00061384522431418	0.00018307067106407	5.73572111975973e-07	7.24930069401391e-05	0.000108502223734302	1.36771014052363e-05	9.48427517970455e-05	0.000646425006550421	0.00143105645214527	0.00178652823037934	0.00133577103716976	0.000474982994320856	4.6307845554056e-06	0.000272268039341057	0.000807276136421521	0.000885755902789627	0.000392534322217018	1.17318155378255e-06	0.00046192288669201	0.00177122514201745	0.00309797882640674	0.00351355813964986	0.0027730702498327	0.00143859858165697	0.000348156593044831	1.71655404528676e-06	0.000358272084620878	0.00105817311682064	0.00175319305604025	0.00227689782127135	0.00262389702721918	0.00285185965941138	0.00300699484049561	0.00310182586533533	0.00312910015459174	0.00308436530216663	0.0029743665921035	0.0028037083009957	0.00255192591511296	0.00216599414628182
-0.491071428571429	-0.491071428571429	2.20785762465467e-05	6.84139926465051e-05	0.000156930724307688	5.57295660292901e-05	1.83347265200143e-05	0.000318622026115142	0.00077924380048514	0.00093686382428467	0.000620119590148262	0.000168414756751951	3.10190949346948e-07	0.00010642380971448	0.000145997534658535	1.89939070308739e-05	0.000121563721284132	0.000867029899638348	0.00202471743768556	0.00275140922419132	0.00240192674275447	0.00124005066530178	0.000219373114826322	4.17047701994627e-05	0.000513135350825195	0.000866420414739823	0.000639794375382615	0.000139916321559648	4.81185271185513e-05	0.000671416208040976	0.00163916520818011	0.00228050097016187	0.00221439740399513	0.00158138889491864	0.000811191131898686	0.000255949214617416	1.97475367893272e-05	2.6637104987695e-05	0.000164547793984294	0.000366767999456837	0.00061231981099988	0.000889272173670046	0.00116120491833504	0.00136145911012512	0.00142312359476217	0.00132287277232462	0.00109799955529726	0.000819555792253493	0.000548270542245641	0.000312626159315392
-0.482142857142857	-0.482142857142857	9.45374562420002e-07	0.000207745672139934	0.000342417762758478	0.00016527529749869	1.20446022212624e-07	0.000193941196271025	0.000598212227124995	0.000743707559452094	0.000454096089442407	7.76653577948866e-05	2.99444493548943e-05	0.000254630841938812	0.000330617297527186	0.000108359689732029	3.2698721124154e-05	0.000658299282826812	0.00188590593282448	0.00286695961194992	0.00278515721342408	0.00169148046791852	0.000474510743867022	4.42667359144283e-10	0.000340719977255697	0.00085507366845366	0.00092317652216156	0.000516555744437425	8.70094012949063e-05	3.29881284317298e-05	0.000351413363955577	0.000745954031939976	0.000952816791258152	0.000922665734097401	0.000761519067277183	0.000586252896118622	0.000448674914277296	0.000343194899284239	0.00024324150561528	0.00013539331587405	4.02534282471139e-05	3.79623594737012e-08	3.18766582621171e-05	9.4906031611425e-05	0.000120257593673683	8.04079730145311e-05	1.8622551937582e-05	3.00618513406471e-06	6.01991741454737e-05	0.000162172969813363
-0.473214285714286	-0.473214285714286	0.000134236755014564	0.000580689406864765	0.000729321654545251	0.000407762303427314	4.51436900015279e-05	6.78301187996956e-05	0.000366668912355634	0.000486252223475474	0.00025261098463062	8.44435731113303e-06	0.000148110699982368	0.000562092477772757	0.00073612566452901	0.000419554673246857	2.61264184356544e-05	0.000217677703840348	0.0011138042148014	0.00205539683529902	0.00223152387679211	0.00149471223629639	0.000490602659070088	5.12309386948439e-06	0.000253860016925864	0.000806891219557309	0.00110223970083368	0.000942565122862051	0.000533975309544746	0.000179187275399078	1.71295166652018e-05	1.01856785842753e-05	7.28408952250852e-05	0.000164231113308093	0.000296220329996836	0.000501770230704526	0.000791059355845192	0.00110571918016727	0.00131573431621737	0.00129830117115879	0.00104585934796065	0.000686815528367594	0.000383449081764891	0.000215567236419256	0.000173963220526874	0.000244015040817515	0.000446697587017737	0.000775529972790783	0.0011245054339371	0.001326739621359
-0.464285714285714	-0.464285714285714	0.000572846549275076	0.00116734595701602	0.00122460815679717	0.000706904625292472	0.000146075436638069	1.16622542884042e-05	0.000211836587845275	0.000306289922805215	0.000126403557677473	4.28699580713164e-06	0.000318744851068914	0.000937926696049367	0.00128468026773178	0.00098546895123794	0.000333501566586891	2.88647548435868e-08	0.000312725049068684	0.000917912669706921	0.0011831474438935	0.000860027403658159	0.000289875604275499	1.40956839784067e-06	0.000197945378225059	0.000650277423447341	0.000997083612332289	0.0010632090745993	0.000911479069876834	0.000690620702333705	0.000495525391152054	0.000339566352936326	0.000196869581180053	6.14856536015154e-05	1.09955065101689e-06	0.000157345788854499	0.000640359830281686	0.00137404738835992	0.00206191112391617	0.00236773455715179	0.00217218318970451	0.00165376582776367	0.00111931610925828	0.00077824887256925	0.000685342693705767	0.000839401208464751	0.00123804588975121	0.00179442815242579	0.00226128031285325	0.00233977420100182
-0.455357142857143	-0.455357142857143	0.00114733706555108	0.00167012988702398	0.00153262407573614	0.000848437657087063	0.000192634266465672	3.18495249111864e-06	0.000165231055814676	0.000248516441789838	9.16853298131475e-05	1.38051403644455e-05	0.000393475045593132	0.00113242196515753	0.00166743874453565	0.00153907159653711	0.000868446227431845	0.000214095328646881	7.30272937758019e-07	0.000161245554408241	0.000326363366085916	0.000265992475008367	7.91540692650832e-05	1.8686892043628e-06	0.000131774813312953	0.000372039530302136	0.000579275932743211	0.000699238769163624	0.0007702063307104	0.000850687993306214	0.000957907314854528	0.00103682158797749	0.000971616063164105	0.00067928311727681	0.00025396829483375	1.85538443052683e-06	0.000239832475021137	0.000985094535521136	0.00185599111331258	0.00234241471053943	0.00221251396584146	0.00165811183187778	0.00106415202875094	0.000690000472515874	0.000590147980942832	0.000756335359628572	0.00119598762716947	0.00181291616547409	0.00229728073701534	0.00227845756690283
-0.446428571428571	-0.446428571428571	0.00142452895350625	0.00169770080000277	0.00137837466336715	0.000678475840351438	0.000116361534726579	1.88272383901776e-05	0.00022094701710965	0.000310311861639256	0.000138227746925714	8.7294216246066e-07	0.000277382838113941	0.000949837902422749	0.001562541913484	0.00166096599102821	0.00121441878771587	0.000587171337588581	0.000154314088875306	7.7152174715995e-06	6.66245198725181e-06	1.08119969371266e-05	3.05343280909512e-07	1.29104762219811e-05	5.29357427950041e-05	9.17739358089163e-05	0.00011753224235749	0.000152016025108133	0.000239452845749374	0.000440078045494248	0.000795931897366945	0.0012378682268761	0.00153079695044695	0.00140761580369425	0.000849319221229884	0.000217612188058664	8.68733955652882e-06	0.000401172470216934	0.00106192836855492	0.00144633003834982	0.00129405709481124	0.000805046842554763	0.0003556481466115	0.000131163727065293	8.38490728022774e-05	0.000166104031382568	0.000447469087138234	0.000935103070522969	0.00137680207583006	0.00139974900704956
-0.4375	-0.4375	0.0011314402247867	0.00115909002387157	0.000812835619470372	0.000306635446328861	1.15731964422439e-05	0.000104194188077959	0.000382854202398749	0.000484122771800887	0.000282598553040425	3.0128450001106e-05	7.67671917280447e-05	0.000488255755086713	0.00097713851338686	0.00119374515876457	0.00103704370497505	0.000679091619099301	0.0003502249682471	0.000155660862814367	7.32079996651391e-05	4.60373848656456e-05	3.53687575958271e-05	2.0738207665193e-05	2.94141852741198e-06	5.20317994259983e-06	3.53207281507311e-05	5.10517911563771e-05	1.65799886705106e-05	1.47501684864075e-05	0.000236418762590779	0.000766097632993742	0.00137432099044179	0.00162341553067032	0.00127380387717277	0.000573882307916675	6.46864133787427e-05	5.9315277480982e-05	0.000358769739919402	0.000519795091697927	0.000354749797057756	8.44853431376919e-05	4.65242380308941e-06	0.000116732401333644	0.000181310140823755	8.3473243985625e-05	3.00754400790217e-07	0.000141523553322729	0.000418603868104426	0.000510937848935614
-0.428571428571429	-0.428571428571429	0.000486473079397675	0.000424470840598265	0.000227385000342631	3.24835800489224e-05	3.42387594971039e-05	0.000283656105721978	0.000593614998518077	0.000692710681984578	0.00049067184243882	0.000170057722449092	2.22576501297019e-06	9.09191905129584e-05	0.000310194307779586	0.000465629147184367	0.000473232131425661	0.000383195766168631	0.000283001126038654	0.000218174162334079	0.000185712235652634	0.000156177191854963	9.7751097382677e-05	2.07137449771023e-05	1.36587524952864e-05	0.000183951658767995	0.000505528023177879	0.000751716544577349	0.000674574762901469	0.00030406854758227	1.08343317917658e-05	0.000170228906233966	0.00074021177529251	0.00124399467969124	0.00123325166059771	0.000740511113363074	0.000210864428964203	2.44052211535942e-06	5.05698979635204e-05	7.17090830944515e-05	4.19558403619664e-06	9.75431718752568e-05	0.000533512327591903	0.00108578697301621	0.00129308025496739	0.000964762789096968	0.000399353415441433	4.40592591605585e-05	1.82239002443246e-05	7.89676540921297e-05
-0.419642857142857	-0.419642857142857	3.31762163379954e-05	1.66743956948854e-05	8.59461416212059e-08	3.43722270226202e-05	0.000182689418319664	0.00043718580016291	0.000677309850018935	0.000748672411018681	0.000601009147457306	0.000336368648856747	0.000112647257083366	1.11898557898556e-05	3.91499048026799e-06	2.40397047585326e-05	3.66071764242881e-05	4.46792281284398e-05	6.36770398417293e-05	0.00010651931739578	0.000167603652782947	0.000199762679380328	0.000141362903758717	2.39130298574971e-05	4.49615023638805e-05	0.000438160814993084	0.00118233391031929	0.00186634918815202	0.0019670600087803	0.00135235458826459	0.000480389308525939	1.18561888332606e-05	0.000192049294219584	0.000655118580583481	0.000854297168901795	0.000621387169774533	0.000240726696210167	3.01219642179941e-05	3.06710853038878e-07	2.21238689822295e-07	8.14776069962741e-05	0.000519112090278693	0.0014006137160536	0.00231933947695999	0.00264374387685485	0.00212592897634763	0.00115645051090277	0.00036586861664786	3.97499649664593e-05	2.62351783215102e-07
-0.410714285714286	-0.410714285714286	0.000123845526244848	0.000128206979594551	0.000140002333210136	0.000182613245841762	0.000267846731055813	0.000383602466314376	0.000483900202871514	0.000512932583718552	0.000452533351622494	0.00033955719979953	0.000231445661545528	0.000162210593645297	0.000133096432695977	0.000127261013159276	0.000118210288611843	8.05414773525542e-05	2.24576605283859e-05	2.48329828551951e-06	7.0526182718938e-05	0.000174216689803933	0.000178081894608422	5.11414552782062e-05	2.75871656124332e-05	0.00046772066625082	0.00144924114727965	0.0025115377910718	0.00293314126522891	0.0023703726474062	0.00121720544076357	0.000268131923836206	3.74752771641221e-06	0.000237270235378054	0.000449035556393707	0.000367974105817639	0.000143459259994349	1.54102279309111e-05	1.96936331903543e-07	3.7521299534049e-06	0.000133441332183444	0.000681076485417168	0.00170402821901291	0.00273784028182713	0.00309876702996991	0.00252179281059724	0.00142508494927348	0.00049598414720118	7.38828475635165e-05	4.21414207333125e-07
-0.401785714285714	-0.401785714285714	0.000596441655006476	0.00047419309721889	0.000325943771048033	0.000217718569171854	0.000160461406684269	0.0001388925569957	0.00013472257422351	0.000134720305444145	0.000135235267063176	0.000143922465430134	0.00017642553513401	0.000251411125090881	0.000378172971619327	0.00052772072991851	0.000613813407606679	0.000539848534484488	0.000307308278865187	6.79246935653788e-05	6.32006198989756e-06	0.000133262918106294	0.000241778516301339	0.000151104523958449	2.38039367069764e-06	0.000212647452305049	0.00102831709637969	0.00212929729651428	0.00278601643048668	0.0025015435813385	0.00149210016574687	0.000481426176502895	2.24520142620142e-05	6.92953405017183e-05	0.00020344392144838	0.000162289379747594	3.72300999180089e-05	2.29084845767088e-06	3.2684734402219e-05	1.21448822486443e-05	3.26828002257028e-05	0.000388397927667548	0.00117991745652547	0.00202654164206231	0.00232779355278429	0.00184739582251225	0.000957496396040877	0.000256721768239775	8.30089389939508e-06	2.21683029881814e-05
-0.392857142857143	-0.392857142857143	0.000968291827959083	0.000622801989335307	0.000287527092147793	8.41707168780596e-05	8.78021485765571e-06	1.37800271599527e-06	1.11913088979071e-05	1.47396658955091e-05	7.57869707575233e-06	1.22168614441811e-08	2.52496320141104e-05	0.000142046937880119	0.000399337566268959	0.000759921655902615	0.00105479140345285	0.0010674894831151	0.000733570225949557	0.000264588330008728	6.45330324706825e-06	0.000109931510361038	0.000358890944746947	0.000398904645274333	0.000162525132377406	1.13669627201582e-06	0.00031345367069984	0.00105034912230766	0.00167550628325787	0.00167471879267309	0.00106914227559823	0.000365845801833254	2.15992129322762e-05	3.92603854067583e-05	0.000113018273556222	6.33240874944445e-05	1.25587459939344e-07	6.87632417637354e-05	0.000189710326669964	0.000172162793426562	3.26488859443255e-05	4.19260999601652e-05	0.000383407798219264	0.000855080779435846	0.00103557461313471	0.000750353241712815	0.000272668916909895	1.03664220485847e-05	6.55704811200814e-05	0.00019404274085983
-0.383928571428571	-0.383928571428571	0.000910417363987281	0.000427470232894201	8.75884756516479e-05	1.88738392866236e-06	9.89462989767802e-05	0.000248100437016597	0.000355941208982211	0.000383593489301104	0.000324348073814655	0.000194187140898382	5.02767768413389e-05	5.76059437566732e-06	0.00018451868624497	0.000602106815755054	0.00106820235112126	0.00126112479106884	0.000992069286637285	0.000433961947995709	3.22130355019021e-05	0.000105469133059739	0.000518928556997703	0.000807228436059695	0.00065793338583092	0.000239544751656208	1.26709184758191e-06	0.000167309121672937	0.000504198793794957	0.000615355020889853	0.00039377948565398	9.80428233042263e-05	1.1355071122638e-06	7.93298277789558e-05	0.000115633619691358	3.62978129264258e-05	1.15687489247874e-05	0.000193550934819809	0.000462721928573944	0.000542797061007054	0.000343825611683219	8.00931382924352e-05	3.89536037282688e-06	0.000104353619808873	0.000162408924797824	7.44572370658157e-05	3.78888711530525e-07	0.000134320296382319	0.000410712598998622	0.000551279619143814
-0.375	-0.375	0.000510534540479709	0.00011553800393445	4.26236666271197e-06	0.000179416621283128	0.000478091892416914	0.000740948168282923	0.000895015190937115	0.000931240207515434	0.000852087903927694	0.000654615511356271	0.000365105448876855	9.01888589964083e-05	6.78577896167873e-06	0.000236875169308484	0.000682860060301841	0.00101811702659775	0.00093637130668686	0.000473877994934229	4.98261264514645e-05	0.000101688696805445	0.000642731846534359	0.00121680077112468	0.00133147947038872	0.000922844711332395	0.000363774713301218	4.29300910976003e-05	9.68037774644931e-06	5.09686997181453e-05	2.4700269448862e-05	2.60768051450652e-06	8.46811161755304e-05	0.00019710781632475	0.000180428755146129	4.54275720923655e-05	1.93210442572237e-05	0.000277723153941344	0.000692752545475754	0.000933714220853893	0.000814368148102255	0.000469804556070664	0.000171031513718408	4.0456778222314e-05	1.82653563516285e-05	5.87414591031162e-05	0.000229665689244746	0.000559992022110802	0.000874607802187174	0.000906063165815731
-0.366071428571429	-0.366071428571429	0.000118002303187704	3.18896411344305e-06	0.000190095008310086	0.000528033061026496	0.000818723553181178	0.00097574366848685	0.00102833379422772	0.00103577117734361	0.00101694349608881	0.000933111986678538	0.00072549262938829	0.000399653929870766	9.20874562517487e-05	8.77510792878561e-06	0.000227722655694256	0.000556125834648935	0.000659548127644294	0.000405018707377645	6.0157026345197e-05	7.32311373852592e-05	0.000611147115930245	0.00134512518296473	0.00173784916831912	0.00153734738507254	0.000960740763410579	0.000417297584965764	0.000127187606689258	4.05479664500561e-05	4.35668530357048e-05	0.000114737421952781	0.000250410786632732	0.000345753097358519	0.000272596573989678	7.86266201625332e-05	8.71150276937254e-06	0.00025528256647496	0.000715939476313797	0.00106426371256132	0.00106682771033653	0.000784721569373495	0.000457298995192987	0.000255649823180778	0.000204187305275974	0.000290563975186707	0.000530025916601122	0.000868102434395536	0.00109987469072799	0.00100613061107483
-0.357142857142857	-0.357142857142857	4.12237546187687e-06	0.000189709487792893	0.000514455209210627	0.000738909610508645	0.000757372893313947	0.00064532015884399	0.000534117121324289	0.000503041181594331	0.000568479220764744	0.000693084396455109	0.000772604675904359	0.00067896319172799	0.0003944414170258	9.27413040700084e-05	5.98850790151803e-06	0.000169999725227694	0.000352765807170579	0.000306249356274494	8.18483331408869e-05	2.05372985583415e-05	0.000384736116292289	0.00103554170988288	0.00153090143827351	0.00154190186581149	0.00113097929760785	0.00062398654296488	0.000279941847905226	0.000136287605426425	0.000120386822350928	0.000190655032075522	0.000316358922104566	0.000397263341286789	0.000319820598714532	0.000117605311405802	8.16295681161562e-09	0.000152078449251777	0.000518248030257406	0.000835739453283549	0.000889564045732042	0.000698217511387028	0.000443352674098533	0.000274257699640324	0.00022895791299432	0.000304389024986183	0.000501909016643405	0.00075906660384738	0.000903935964680012	0.000777121029611512
-0.348214285714286	-0.348214285714286	0.000183419162211821	0.000526671666398488	0.000731410306219866	0.000627860385505737	0.000340031907255307	0.000105446414727276	1.63792961453797e-05	5.60033995767582e-06	3.50444981050081e-05	0.000175264998667642	0.000451617339733693	0.000699720719978617	0.000689034756060007	0.00039932322229128	8.53043970164433e-05	7.19228228554506e-06	0.000141350950620653	0.000234195120654371	0.000137528065598073	5.08717331639163e-06	0.000102712966151136	0.000468798271230527	0.000841871625418424	0.000933477311450625	0.000711830473989401	0.000384238931750467	0.000153245921406391	5.96741683224032e-05	4.88754460250078e-05	9.44983718836353e-05	0.000193682834191387	0.000285593258905675	0.000269284977233266	0.000132801325692221	9.15389847200075e-06	4.75335460850259e-05	0.000239811911350568	0.000420016887459922	0.000441384663553321	0.000315953298937655	0.000165162899334473	7.67488360210053e-05	5.56907649756858e-05	9.15043770735863e-05	0.000198294855170132	0.000354302885228088	0.00045309272360944	0.000386950622647774
-0.339285714285714	-0.339285714285714	0.000493067909060911	0.000811476623639364	0.000730987107170069	0.000322146784144589	1.53247243670302e-05	0.000112769945937729	0.000438393130212187	0.000559598772293953	0.000319619357346629	3.0313369480907e-05	8.86310894385957e-05	0.00048726403607382	0.000813767648411035	0.000728249749683207	0.000336902797698805	3.38180454154747e-05	4.02742169565762e-05	0.000202950899748853	0.000246529311920432	0.000118132286216796	4.12426913965894e-06	5.41650223630206e-05	0.000195737899698424	0.000251826171342642	0.000167487687178889	4.84398850031122e-05	4.59602652770349e-07	1.07487261813571e-05	1.17668563280904e-05	1.27604385447384e-09	2.94029815850926e-05	0.000105404147892639	0.000152734392437566	0.000112964280026755	3.08558164274589e-05	1.11141760542334e-06	4.63051602273128e-05	9.37137918902358e-05	7.81178048906093e-05	2.42216291080176e-05	5.17668900430598e-08	1.87737438173234e-05	3.15658805656525e-05	1.24748298208032e-05	1.05982128584557e-06	3.70332877904748e-05	8.7990706296628e-05	8.66746634806964e-05
-0.330357142857143	-0.330357142857143	0.000767893706972202	0.000956228836825343	0.000594740136472973	8.03070758456547e-05	0.000134470262883966	0.00100361954981915	0.00207527632824782	0.00241788766569241	0.00171940875003287	0.000610121312404762	1.39853800953777e-05	0.000240561885609536	0.000781199441135626	0.000949798277301282	0.000595481820142013	0.000137360365750893	7.07983216127769e-06	0.000202610401271761	0.000400795759645824	0.000375972327682649	0.000196369240289332	4.90030931341075e-05	2.59811882766304e-06	7.10325414446285e-10	6.83595422000797e-06	6.31992588622307e-05	0.000182460211949881	0.000280182931440317	0.000258689505652903	0.000133325819295359	2.13380340644673e-05	5.64054947458728e-06	5.23958354110334e-05	7.68194282852654e-05	5.14397434106666e-05	1.55952724882466e-05	1.41214878632819e-06	4.83153676789456e-07	1.04497364766675e-05	6.73878206669122e-05	0.000193914608240951	0.00033404262924459	0.000384863814050937	0.000304041808168774	0.000157875922810019	4.67369133314405e-05	5.45820746039035e-06	2.94049892827242e-07
-0.321428571428571	-0.321428571428571	0.000932506296842264	0.000995870678223861	0.000462814012758362	3.16577302248493e-06	0.000537178420670697	0.00220761030721863	0.00399940346509553	0.00455065268172213	0.00341790271426834	0.00150197588800069	0.000188641462337299	9.93955071933312e-05	0.000702107413440931	0.00105204742779734	0.000764370064207129	0.000225689071021189	5.02297490016874e-07	0.000214722117502088	0.000543843012892941	0.000653714807574484	0.000513057761779958	0.000303905784137635	0.000171894452036881	0.000142843278815619	0.000210334626310187	0.000381401372120427	0.000607417498031958	0.000748103489826599	0.000678359514242229	0.000425450271382327	0.000155516009842069	1.46356527877627e-05	9.65137427687698e-06	4.93275123685795e-05	6.35215153880082e-05	5.21874761726531e-05	4.46089168149204e-05	6.39376700462416e-05	0.000141050339916922	0.000315003219175539	0.000575601180021552	0.00081797870034485	0.000900295141279815	0.000768241766778661	0.00050761219806186	0.000262219792629814	0.000114342063721252	5.53544048920364e-05
-0.3125	-0.3125	0.000980859920110475	0.000999209911523215	0.000416809867112576	5.19746216670576e-07	0.000734668945370565	0.00271637825836506	0.00478094806132319	0.00541053378977692	0.00411442176749066	0.00189088102540564	0.000294057781905513	6.40558424286476e-05	0.00066899201080266	0.00107667253876505	0.000816390308796887	0.000255663715322321	2.54035322904238e-08	0.000220764832590161	0.000598017906479402	0.000764058522308916	0.000652331476162184	0.000438193605556601	0.000288664932755886	0.000256080121024975	0.000344844334980241	0.00055297171162542	0.000812004272631783	0.000962626869862983	0.000869872356184089	0.000564807168468465	0.000230541944067015	3.56824170777955e-05	2.75526356387102e-06	4.07239026194e-05	6.6930579434556e-05	6.83637682600842e-05	7.17765944356132e-05	0.000108308119609354	0.000217647199442824	0.000438569658462951	0.00074953903394667	0.00102932934537378	0.0011230649390354	0.000972414891474554	0.000669718122608203	0.000373320747201392	0.000181420026728119	9.43373294780238e-05
-0.303571428571429	-0.303571428571429	0.00091871640784373	0.000994151908882134	0.000475319306588681	6.02281643444765e-06	0.000488803644904188	0.00207794629850996	0.003797982568574	0.00432857155716908	0.00323888245366077	0.00140371817733638	0.000164050079123685	0.000110199165787556	0.000710661626949516	0.00104452361529365	0.000749756374108041	0.000217499193525277	7.51938746606726e-07	0.000213240758185571	0.000529611774661	0.000625112017860069	0.000477935299920954	0.000271523626440716	0.000145303137145402	0.000117733162892212	0.000179547430017031	0.000340404398972821	0.00055717143702305	0.000694744113808396	0.000630664512986486	0.00039114677402205	0.000137751951592632	1.05309127746329e-05	1.22252540586339e-05	5.17502832875745e-05	6.25337922469988e-05	4.80907836788e-05	3.82635768262735e-05	5.38039839359561e-05	0.000122981028126688	0.000284809927199911	0.000532152577225831	0.000764604908866924	0.000843883273842133	0.000716775721671613	0.000467290831715807	0.00023527579417402	9.86713872573822e-05	4.6465621243842e-05
-0.294642857142857	-0.294642857142857	0.000739381123361633	0.000945513757146722	0.000613792402851334	0.000100850350273371	9.61300502100565e-05	0.00085764723690687	0.00182971225639773	0.00214318466522918	0.00150523023300321	0.000506646454524867	4.86008171632488e-06	0.00026655186327564	0.000790144664083304	0.000929593202424155	0.00056735500519329	0.000124056622192562	9.08752027666375e-06	0.000201569856272824	0.000380841373054391	0.000339424277190221	0.000160223997046485	2.88181538033334e-05	3.11798290087693e-08	3.29356822579717e-06	6.27844095906022e-07	3.82710477050504e-05	0.000139689601809482	0.000228989933223662	0.000212444397434252	0.000103424741573487	1.17494617565354e-05	1.09818369940354e-05	6.17356696172052e-05	8.119675002709e-05	4.93051745674338e-05	1.16433524734736e-05	9.46373863212751e-08	2.15069615554464e-07	3.49988623721004e-06	4.50935415863714e-05	0.000152680785736113	0.000277979403174391	0.000324193584739277	0.000250857418923586	0.000121222178749634	2.88280553845066e-05	1.0352784315486e-06	3.07990613263591e-07
-0.285714285714286	-0.285714285714286	0.000454234521526302	0.000783635044181565	0.000741261620801835	0.000360948453152219	3.43041661911387e-05	6.2649434631471e-05	0.000314860916732303	0.000413656512330856	0.000219813208977726	9.35110909346851e-06	0.00012174750528587	0.000519578087182523	0.000808634012212002	0.000692162943073328	0.000302666970989717	2.40383765283386e-05	4.80393709155944e-05	0.000204811419446043	0.000230068615296636	9.54228685950808e-05	2.28743980102684e-07	8.4738405641191e-05	0.00025498610133164	0.00031858867896133	0.000220338766390494	7.66149594612113e-05	5.59323031334991e-06	2.83611711750408e-06	3.71649680319365e-06	2.01187396265144e-06	4.39014812763504e-05	0.000125638596585316	0.000167810112646493	0.000116856661048307	2.79942766705719e-05	3.06298483439038e-06	6.20557681423641e-05	0.000122020816148081	0.000108234926398356	4.35878620758604e-05	2.27095688519893e-06	6.6545953178033e-06	1.49134075512784e-05	3.17326247036186e-06	7.58966232594116e-06	5.99752654237922e-05	0.000118915864419192	0.000112618077717607
-0.276785714285714	-0.276785714285714	0.000150356044028173	0.000484615311792274	0.000716317513946047	0.000657169016746713	0.000397040271106665	0.000157220766850592	4.65672758726886e-05	2.7793194604041e-05	7.30977303891224e-05	0.00023238623304098	0.000502084314840739	0.00071281649444756	0.000660310042605745	0.000356472352400774	6.26436305775676e-05	1.5062917870683e-05	0.000160880112087681	0.000240828094163661	0.000128061426880645	1.66765374884974e-06	0.000132127066741788	0.000538882208302173	0.000936278651854486	0.00102578865210256	0.000783139194720518	0.000430052418818596	0.000179286293618845	7.50722567117358e-05	6.23179938453368e-05	0.000111995058479244	0.000215759252486209	0.000306261846716766	0.000280545281935436	0.000132916978336887	7.08294315686187e-06	5.79631219314461e-05	0.000272240608376366	0.000471505797515055	0.000499079293999894	0.000366294119558993	0.000201693343986742	0.000101740223460252	7.70818840201786e-05	0.000118746835808348	0.000238320733011326	0.000407404943761319	0.000510660629820047	0.00043468943092307
-0.267857142857143	-0.267857142857143	2.25690533203182e-07	0.00015416953761141	0.000475862540405887	0.000729543745194389	0.000790159645827672	0.000710999480453836	0.000615616418234261	0.000587631972106735	0.000645958327612339	0.000748570324934857	0.00078993258946631	0.000655957190925237	0.000352786014954117	6.66429419369416e-05	1.59677575626331e-05	0.000206485862701121	0.000386780417071002	0.000317665924989229	7.78204306062124e-05	2.6855123674035e-05	0.000420116901304012	0.00109454700251033	0.00159025265529732	0.00158097186791105	0.00114568617649571	0.000623784210762791	0.000275718149663474	0.000132971384958691	0.00011862298898698	0.000190915380940519	0.000318934223980917	0.000399895479287263	0.000318901804123293	0.000113534711808232	2.28640592561799e-07	0.000166537639966596	0.000550658480747643	0.000879469539626232	0.000932420445559294	0.000731142152504548	0.000464877823333243	0.000288380549530379	0.00024107536649893	0.000319836632959262	0.000526003548464032	0.000794870540129387	0.00094809876187857	0.00081912999447242
-0.258928571428571	-0.258928571428571	0.000154488427374804	4.56456254479297e-08	0.000154859177334435	0.000486028630584479	0.000793728630548524	0.000976637622116717	0.00104884882676578	0.00106144715806174	0.00103162721028743	0.000924492117056951	0.000692256139837903	0.000356880494532755	6.63135454067196e-05	2.07994912572256e-05	0.000275384987428892	0.00061403940834024	0.000698957852638208	0.000416716966129091	5.87054983866065e-05	7.85558204856625e-05	0.00062629209703214	0.0013526003864862	0.00171756103791471	0.00148718790078261	0.00089933781325472	0.000367660219085032	9.86948518069555e-05	2.59166372608889e-05	3.03431215962958e-05	9.72673682143703e-05	0.000231416591648081	0.00032996361594495	0.000262026433221573	7.36698948413572e-05	1.04328570753121e-05	0.000263734590641988	0.0007265151464098	0.00106835013509239	0.0010581067903218	0.000764668220858966	0.000433271600962241	0.000233372365047826	0.000183186196659099	0.000267658948903267	0.000506251260174859	0.000850273137213678	0.00109450501547768	0.00101261971479611
-0.25	-0.25	0.000566973078056408	0.00014831854485127	3.24656617758021e-07	0.000143313443475727	0.000424429280004656	0.000683082401339534	0.000838840228862212	0.000875969893820638	0.000795105313325196	0.000597172057570145	0.00031609326130112	6.45390622609864e-05	1.67538172101335e-05	0.000280838588590622	0.000741805858239262	0.00106617214761552	0.000958776894739302	0.000476208400043597	4.83326260982597e-05	0.000103030657731759	0.000633627372725557	0.00117581565934248	0.00125291093043232	0.000829051368049715	0.000292297539120363	1.89587849291064e-05	2.8430296882188e-05	8.45660644430522e-05	4.52047884768219e-05	5.60852801814559e-08	6.73123307351397e-05	0.000178911237237852	0.000169878282516348	4.283018936232e-05	1.95369394705145e-05	0.000272623865183526	0.00067330718186792	0.000894759697491599	0.000760595518003738	0.000416021280507916	0.000132785727725699	2.1377087706908e-05	6.16892115697611e-06	3.55356027417723e-05	0.000186627752835105	0.000504566535620138	0.000823409857760754	0.000871930942055819
-0.241071428571429	-0.241071428571429	0.000941571778585005	0.000464805682810119	0.000111674017271411	7.10166793157176e-09	6.92325923850835e-05	0.000196726242043164	0.000292205863785236	0.000316946400296132	0.000264055162461442	0.000149799693684482	3.04404319675855e-05	1.42559240806296e-05	0.000215513363912382	0.000639470722664072	0.00109265136183718	0.00126245724273048	0.000976758156515799	0.000419259510983447	2.91438972637282e-05	0.000105476055319346	0.000498889760676778	0.000751845089503615	0.000580508276930246	0.00018039284567902	1.58231091675242e-06	0.000238862308566028	0.0006200455289122	0.000728722562924406	0.00046854747852531	0.000126716989017186	2.36292551274993e-08	7.03807309882506e-05	0.000111581109166671	3.72531303076401e-05	9.50954437321505e-06	0.000178248505080754	0.000427374956072715	0.000490225027121686	0.000290293911556226	5.0466589853439e-05	1.68621956611033e-05	0.000157127158540363	0.000228544658781568	0.000119113552468191	2.11440659028504e-06	9.65312945629728e-05	0.00035525152460784	0.000501961274442719
-0.232142857142857	-0.232142857142857	0.000942797305398171	0.000624219464865801	0.000305537759559563	0.000103765346430921	1.9407543179792e-05	3.56387572417499e-07	1.89757695348401e-06	3.32367030161128e-06	7.07561559753076e-07	3.14731046981331e-06	3.99186469626327e-05	0.000162665412165058	0.0004129574647945	0.000752010125362316	0.00101939362570604	0.00101438725706986	0.000684546878067879	0.000238567031263284	4.04840867067706e-06	0.000111586431004492	0.000341379707627628	0.000358655118294253	0.000125635407901141	8.8784461483934e-06	0.000392519833536599	0.00119117663066913	0.00183627826612921	0.00180764363550417	0.00114807352264309	0.000395408290395979	2.50885278158594e-05	3.89155326687208e-05	0.000118100020568563	7.06100501460305e-05	9.65584560334565e-07	5.58780862287213e-05	0.000162243808607586	0.000139922800937268	1.71449911360616e-05	6.93031773358172e-05	0.000469315928774722	0.000990763125419541	0.00118740993038862	0.000876107454179064	0.000343895358747987	2.50389532841283e-05	4.34865929348285e-05	0.000161389474435496
-0.223214285714286	-0.223214285714286	0.000533516507974495	0.000434892567218924	0.000312425088758427	0.000224540761629844	0.00018173458491565	0.000170931946102633	0.000174038329497262	0.000175995529336978	0.000172375065091549	0.000172335603181919	0.000192896716015219	0.000251504982682593	0.000355535759306418	0.000478812290688436	0.000545225440785093	0.000470173100779444	0.000258379027011358	5.01400163725891e-05	1.04262199421946e-05	0.00013766749761058	0.000231389838833269	0.000132281909249779	1.85844821751008e-07	0.000251138865842819	0.00110964023085997	0.00222909031170022	0.00286913743604829	0.00254528315763038	0.00149867000237697	0.000471655466554671	1.82925693611633e-05	7.99705008850203e-05	0.000224019899983359	0.000181749231282861	4.71289098551334e-05	5.14280617604028e-07	2.35813591574584e-05	6.35856105141946e-06	4.64040399383329e-05	0.000438664164623536	0.00127529128175009	0.00215868501610037	0.002471683504577	0.00197227996023686	0.00104180380235601	0.00029669150630049	1.55396098415593e-05	1.42390880790219e-05
-0.214285714285714	-0.214285714285714	8.40152109773865e-05	9.26733860531721e-05	0.000112506621090718	0.000166007863338288	0.000267435168084025	0.000403924543934437	0.000521935630929115	0.000556067772078279	0.000485045676828248	0.000352043187687933	0.000224339274972525	0.000141102033447783	0.000102373603140776	8.94848400703547e-05	7.87162814846018e-05	4.95706721054637e-05	9.56455739001104e-06	7.70726701012316e-06	8.24713913664963e-05	0.000179252344621261	0.000172810582839847	4.52455033660523e-05	3.26896277852257e-05	0.00048217354439103	0.00145418977266876	0.0024839617676454	0.00286566902463847	0.00228072585846131	0.00113872715146902	0.000228824569035158	1.01060011161031e-05	0.000273932585974521	0.000491932406451478	0.00039934261503235	0.000158509740020057	1.91182349031733e-05	1.61096818055451e-08	4.68086611212684e-06	0.000137446436367304	0.00068867157341971	0.00171522119078273	0.00275183480694408	0.00311365769318541	0.00253523491392188	0.00143542446880646	0.000502676878568879	7.70542761307089e-05	7.99803119873983e-07
-0.205357142857143	-0.205357142857143	6.2208464368343e-05	3.77430711642827e-05	4.19697926672953e-06	2.10023548163534e-05	0.000163253751872682	0.000426607809257524	0.00068068476959674	0.000756702002815332	0.000599624619987365	0.00032115853105847	9.36002109083596e-05	3.51841388197966e-06	1.49853724516417e-05	4.92459145060836e-05	6.62296692743996e-05	7.23235672709586e-05	8.74520182168942e-05	0.000124587454663873	0.0001765505175957	0.000199052771228591	0.0001369709440177	2.27928601792087e-05	4.27931584002768e-05	0.000413787620219583	0.00110935374971546	0.00173606238274728	0.00180348652433765	0.00120410088954258	0.000393223339827368	2.26473756054187e-06	0.00024085527706465	0.000723545273706324	0.000908387220400871	0.000647634856916886	0.000245619119621267	2.82772102282216e-05	1.0278931695702e-06	5.88819592196968e-08	6.5545361538662e-05	0.000469781175766216	0.00130905580555111	0.00219341959399747	0.00250689213844532	0.00200677711366084	0.00107526293855063	0.000326103186734209	2.94244396540996e-05	1.36005649418017e-06
-0.196428571428571	-0.196428571428571	0.000566895089550329	0.000506368851742047	0.000285143021129646	5.20976621683575e-05	2.2324931623162e-05	0.000259080371418063	0.000570187000476389	0.000670880443081712	0.000466081050937977	0.000147932522529983	4.65509864026666e-08	0.000124944194916033	0.000379467135490318	0.000550028474572272	0.000547273998862589	0.000431741710396132	0.000305435616479108	0.000221590103648609	0.000177906089210251	0.000144823114762332	9.08119322618163e-05	2.08457302553608e-05	9.6808816441052e-06	0.000151741689772504	0.000424827360146999	0.000627972139720006	0.000545154839163108	0.000218985160178111	7.60143630825451e-07	0.000226923956276272	0.000824212186217211	0.00131177720442059	0.00126232624101788	0.000736465546160888	0.000196560165157388	4.68165265835619e-07	6.94318646984334e-05	0.000100238770089753	1.51702272589226e-05	6.02048535171439e-05	0.000431167910310562	0.000929102061981131	0.00111891746747831	0.00081885641432428	0.000313193592434018	2.10041862895011e-05	3.65212603511702e-05	0.000107172858494269
-0.1875	-0.1875	0.00119574153503458	0.00124693424202199	0.000893179534070474	0.000353417084842901	2.00260115063775e-05	8.7987845969295e-05	0.000357940639886527	0.000458102406263509	0.000259520033546717	2.09191090793972e-05	9.84719291779051e-05	0.000549275747748093	0.00106405312296884	0.00127603234333227	0.00108758060210454	0.000691511760348807	0.000337866567122304	0.000136224371880054	5.62144313253583e-05	3.3279025126951e-05	2.79287753183147e-05	2.02983102529969e-05	5.91494774953195e-06	6.1967789669775e-07	1.44591420348308e-05	2.11562753009574e-05	2.02665203382911e-06	3.95618006239292e-05	0.000302028707036221	0.000845595164475542	0.00143005215724552	0.0016333006556403	0.00124490304832534	0.000534967230346128	4.74884594816564e-05	8.32044379114536e-05	0.000424926859054632	0.000611869258660273	0.000443216053745963	0.00013658629474664	3.31522701710721e-07	6.26484135843569e-05	0.000110889832233975	3.9391421909301e-05	1.04246843278102e-05	0.000205222928554748	0.00051110930275127	0.000598977657427731
-0.178571428571429	-0.178571428571429	0.00141979162409885	0.00172766986834618	0.00142461820966494	0.000715286737146845	0.000130657753474619	1.45160718158141e-05	0.000208325882938433	0.00029626524848941	0.000127600468056118	2.27277286077839e-06	0.000300309885574784	0.000992628693574836	0.00160589330019478	0.00167917626812902	0.00119692256962065	0.000549012171907793	0.000123527368704038	1.27036254724008e-06	1.85674297847509e-05	2.28392185857063e-05	2.28119104288653e-06	1.14234735150064e-05	6.21606382461738e-05	0.00011953722323188	0.000161887010159631	0.000208246972162045	0.000304714917629473	0.000508113708653209	0.000849874516222181	0.00125458016487533	0.00149769491145734	0.00133699195091111	0.000775087017900608	0.000176109087029082	2.0119283263026e-05	0.000465438621617951	0.00116669620289277	0.00157515992128737	0.00142814094287529	0.000923989866546551	0.000444560311295253	0.000191034595205063	0.000133830811630143	0.000231950709260586	0.000544435494426196	0.00105955258868731	0.00151148443706118	0.00152429513923821
-0.169642857142857	-0.169642857142857	0.00108339553050655	0.00162728171273975	0.00151623956086705	0.000846765568402701	0.000193555228758642	3.10734031244298e-06	0.000165456194612856	0.000249115667596705	9.16512915285688e-05	1.40368594484795e-05	0.000394334939455336	0.00112704610256588	0.00164208861567774	0.00148648385207386	0.000803012374991083	0.000169897777901827	7.96679919606448e-06	0.000220228785822607	0.000404604059480806	0.00032341133783245	9.92446118626368e-05	1.08025565775602e-06	0.00014104887732715	0.000410124560162219	0.00064125808151817	0.000764902742973066	0.000818242667282607	0.000865391624429231	0.000929499060406128	0.000964504572018625	0.000870609462303745	0.000581637659441337	0.000195116788798508	1.68793111501398e-07	0.000286774656816579	0.00105522099980696	0.00192706815797742	0.00240717333814596	0.00227421453170028	0.0017192959029098	0.00112240434120008	0.000743100814065635	0.000641096605366944	0.000810645685883816	0.00125530313745814	0.0018742979870675	0.00235931122385229	0.00234468061337968
-0.160714285714286	-0.160714285714286	0.000504422214872592	0.00109129578050597	0.00116658645129807	0.00067372842428614	0.00013397056204565	1.50080105687034e-05	0.000224948217785219	0.000321947798233771	0.000136649747192056	2.5536675536822e-06	0.000299528047103353	0.000895697717456054	0.00121829500757096	0.000908228602779888	0.00027754257522037	3.02144247618671e-06	0.00039108408682527	0.00104864586675544	0.00131433937070925	0.000945459012313174	0.000319563095584602	2.07453983048934e-06	0.000204810098817803	0.000676963401652973	0.00102894976780288	0.00107482105142946	0.000887802774816404	0.000633937237381462	0.000418825029607584	0.0002591842095457	0.000130965605009873	2.83384187385966e-05	1.01482539411853e-05	0.000197908464895418	0.000681543709335392	0.00138144889317592	0.00201953318572301	0.00228664936602979	0.0020793661961591	0.0015725300783006	0.00105788549350325	0.000731706134220189	0.000643142264466883	0.000790069692594213	0.00117181405827164	0.00170894073696379	0.00216874724641729	0.00226599664192502
-0.151785714285714	-0.151785714285714	0.00010214871209379	0.000520292421745845	0.000671740725734466	0.000371614424447071	3.5167508434624e-05	8.00000975631093e-05	0.000392683196709871	0.000515727893419594	0.000274644012580298	1.32412671948413e-05	0.000128597385326806	0.000516825093929051	0.000674524970228702	0.000365627606120593	1.27656376127623e-05	0.000268765214819788	0.00122456071107833	0.00218905249559093	0.00234031603342893	0.00155128341885832	0.000503557345827277	4.82852546102552e-06	0.00026181243250595	0.000817364709161146	0.00109242220901685	0.000899385311203501	0.000470701729183167	0.000127017346720321	2.14457556888224e-06	3.78190551527307e-05	0.000130429673657146	0.00023279657786016	0.000356991651485648	0.000534611656212661	0.000774409937776751	0.00102547047112051	0.00117725632647324	0.00112858969683051	0.000880837627480413	0.000553030282902613	0.000287808832622264	0.000147615193493971	0.000114189148627189	0.000170849963391126	0.000342096186283992	0.000632610170312651	0.000955232299666949	0.00116140869758389
-0.142857142857143	-0.142857142857143	1.5032348974844e-09	0.000180023077290912	0.00030914608942764	0.000144896266630949	1.34247004213385e-07	0.000211808454685424	0.000626626519419667	0.00077461627404009	0.00047956226774491	8.96562521122299e-05	2.22889682826506e-05	0.000227973325227143	0.000296822453289817	8.83507592229018e-05	4.50830831621746e-05	0.000704742766864093	0.00194569315594313	0.002908945669432	0.00279069520146365	0.00166939924092002	0.000452994857029453	2.96713154664259e-07	0.000356236739350955	0.000857050537844897	0.000890161147652558	0.000461245822182901	5.4307704850668e-05	6.85526553550203e-05	0.000466769850200958	0.00090893956216747	0.00110903256602962	0.00102774908671011	0.000799160022313164	0.000564226492877502	0.000384802813198398	0.000256505966725719	0.000153717479654719	6.46536341896407e-05	6.84695149115763e-06	1.2095292087046e-05	8.42401757194608e-05	0.000172894180981482	0.000205427876974003	0.000153733826357594	6.21636044608735e-05	3.85915963386707e-06	1.63423196368862e-05	8.48396525993134e-05
-0.133928571428571	-0.133928571428571	2.47119121450196e-05	6.16907878675573e-05	0.000145600695489697	4.95648249158944e-05	2.13968165816119e-05	0.000327782849524977	0.000789955133425875	0.000947575003972253	0.000630625143897401	0.000175926491963739	3.25063438441053e-08	9.7431396612102e-05	0.000135202734589644	1.58591219488569e-05	0.000125842355669871	0.00086182598660726	0.00198567171258359	0.00266837299899379	0.00229472855195706	0.00115077853531688	0.000182740611804809	5.67664666806833e-05	0.000542602190007737	0.000868101551351018	0.000605721431202764	0.000109068362285877	7.91411763369323e-05	0.000795679931626191	0.00183202659325805	0.00247399391328977	0.00234087131813902	0.00161432490740589	0.000775194856373138	0.000204673653324117	3.34325211143965e-06	7.17073416086458e-05	0.000273553907590411	0.00052821032237792	0.000810309338519567	0.00110845572959331	0.00138933578392752	0.0015914432930211	0.00165307335695612	0.00155274495709716	0.00132480960203167	0.00103481712461765	0.000738757329030609	0.00046258048126751
-0.125	-0.125	1.43524533560847e-05	5.36202051631195e-05	0.000116457382759723	3.43316825975002e-05	2.67994398781423e-05	0.000319300362559636	0.000744162002688795	0.000887897746388905	0.000598413996272475	0.000177230460184754	4.12586809325933e-07	7.35131246289318e-05	0.000110630619115086	1.57625867386898e-05	8.40402176051475e-05	0.000598223785507728	0.00132764531395762	0.00164029977275855	0.00119330218183614	0.000390393281188109	1.06005600193404e-07	0.000319835894424955	0.000851016956696099	0.000888462356260079	0.000367371252418546	1.29122888026841e-08	0.000529087393444913	0.00190155583212246	0.00323476846773646	0.00358845726595063	0.0027561703248071	0.00136067529330757	0.000281143226424757	1.52680215695557e-05	0.000483999725100874	0.00128159802446764	0.00203070727872178	0.00256058044477342	0.00287886801755859	0.00306193769454294	0.00317293017260309	0.00323716534489905	0.00325538743608294	0.00322545747981978	0.0031503295180855	0.0030253575229773	0.00281619206585249	0.00245207479658328
-0.116071428571429	-0.116071428571429	4.23550115165978e-06	0.000118092047642232	0.000174893600384665	6.88367795114343e-05	3.88231969151131e-06	0.000185823187052366	0.000494936213743188	0.000602725252750187	0.000386902559365808	8.93631458887318e-05	4.93452424566558e-06	0.00011875258851145	0.000174790648028928	6.7772286046599e-05	4.88614670583316e-06	0.000197317867552218	0.000504230949545834	0.0005575531523395	0.000260827740319697	3.14665195828016e-06	0.000230300504715159	0.000846095582956332	0.00121876801316826	0.000889875270165448	0.000202733822727006	6.92553211359351e-05	0.00103613895327369	0.00262595547208729	0.00367797110040386	0.00337569612590667	0.00196235677608945	0.000504621328476907	7.65352906335883e-06	0.000713688428523493	0.00210125133362326	0.00340902642865074	0.00414977101330845	0.00426749399312532	0.00398202444019252	0.00356114964309911	0.00319058952418539	0.00295865734802878	0.00289385031950049	0.0030007392203892	0.00327100317700936	0.0036654223029506	0.00407431621109974	0.00428674678757852
-0.107142857142857	-0.107142857142857	8.76625170732182e-05	0.000250269711503836	0.000294977598249996	0.000157508363407775	1.21285783542934e-05	4.50007745677065e-05	0.000202141508870461	0.000263219545664388	0.00014333073987519	9.37507672537674e-06	5.13252164255884e-05	0.000222191147902556	0.000301992415886923	0.000193423317555963	3.89575815427992e-05	4.31323795387064e-06	4.95545635499972e-05	3.2884410886297e-05	5.95643335540274e-06	0.000236299095536315	0.000829668736709521	0.00142250637546646	0.00144699525967489	0.000790678428702776	8.87136068340269e-05	0.000189879179495445	0.00126637108610933	0.00252192488791447	0.00288045650253299	0.00200662194724563	0.000651008590955459	1.30957516963307e-08	0.000679573123221137	0.00231575626964792	0.003935835179901	0.004728539631012	0.004502467742743	0.00360332892892975	0.00253536590900625	0.00165179813970328	0.0010748976131242	0.000778939706865707	0.000704313427978374	0.000829255857676657	0.00118851439502385	0.00184214500327474	0.00279069814179329	0.00385882358430795
-0.0982142857142857	-0.0982142857142857	0.000207082059734701	0.000356208180961304	0.000388687969797504	0.00025595249054785	7.7136676603941e-05	4.15881302568649e-07	2.88578262233112e-05	4.87510118406263e-05	1.27523000330215e-05	1.26771993451389e-05	0.000137228345106123	0.000319542565019579	0.000397185476612548	0.000307426473358943	0.000151107415650153	5.10608886691232e-05	2.68873804246128e-05	6.97286523649962e-05	0.000272271864381682	0.000742521651150633	0.00134368669893891	0.00164580533962196	0.00130619500301542	0.000529035648690844	1.30692155327719e-05	0.000298685263453423	0.00115940818621663	0.00174976569771775	0.00144598948834294	0.000532830481375317	1.14489043943275e-07	0.000624028577354081	0.00223313177634443	0.00384189796799743	0.00446417512307188	0.00382891649194236	0.00243672181859644	0.00106360877782871	0.000228021738308702	1.33293246283928e-07	0.000143699696384444	0.000357059790127133	0.000432662695250922	0.000311682979372146	9.10670605306132e-05	9.84252102472302e-06	0.00037302625231993	0.00136417028703299
-0.0892857142857143	-0.0892857142857143	0.000203820468663426	0.000301899085458947	0.000337418373843412	0.000265228465034456	0.000135496992800314	3.79949399758304e-05	4.12779419548634e-06	8.40973054472655e-07	1.07207600851099e-05	6.63248577734863e-05	0.000183975751662869	0.000303204906536946	0.000336352792427877	0.000268369486872117	0.000168964977997187	0.000109902072714913	0.000120256790567669	0.000237199462935851	0.000527261365968944	0.000968661118924366	0.00132889144698406	0.00128658681622665	0.000777841458669948	0.000180525725846111	1.74853149504223e-05	0.000404820617426211	0.000868143652442154	0.000829834873383193	0.000303434272896703	5.72196786837858e-06	0.00066938797066151	0.00222361971892098	0.00370991280524704	0.00406579238214625	0.00303327314870121	0.00135707520653417	0.000165098541823915	0.00015708012059895	0.00126476824878874	0.00289970990832306	0.00441669852794003	0.00540026826160265	0.00567912817385634	0.00522007831149362	0.00408150389462729	0.00248605172547852	0.000916152240798631	4.06749830360702e-05
-0.0803571428571428	-0.0803571428571428	6.55194134264468e-05	0.000107332980481378	0.000146485580755642	0.000150701331170256	0.00011654744295475	7.17926757615784e-05	4.27439174582587e-05	3.5971996189009e-05	5.08615304923236e-05	8.74749147342713e-05	0.000132224896294668	0.000154320283045665	0.000134686117647843	9.03347947196986e-05	5.54046491031047e-05	4.9817813670318e-05	9.03707550433049e-05	0.000218351125478651	0.000458904652841306	0.000723131682125869	0.000806515238631691	0.0005783138861119	0.000189688386309416	8.00687838864817e-08	0.000200903608055917	0.000542093625274798	0.000567743085769879	0.000202873460414407	1.64203638397985e-05	0.000719404057514068	0.00231208933988649	0.00381764348384397	0.00403703445483649	0.00268661094657842	0.00080614213299679	6.15943601737991e-06	0.00124524660570674	0.00421688526672187	0.00775435720185315	0.0107262111734626	0.0126266132416966	0.0135442231574143	0.0137627763148322	0.0133932967474511	0.0122601567689932	0.0100867803224381	0.00690064190767268	0.00338159755071686
-0.0714285714285714	-0.0714285714285714	7.87334917885675e-06	1.13291190341881e-06	3.06838034993107e-06	2.0331869605911e-05	4.22806008520982e-05	5.75476498397723e-05	6.41240524604799e-05	6.5321902112111e-05	6.25164957239259e-05	5.30151968294983e-05	3.45255701908386e-05	1.26353361872211e-05	4.41372982656858e-07	3.6042287006804e-06	8.64210178525787e-06	2.18944330531447e-06	7.16928949257645e-06	7.37350027053425e-05	0.000202749249390265	0.00029356794937801	0.000231245283658638	6.06118081765474e-05	1.45234598116608e-05	0.000266756620751641	0.000645691808508111	0.000724912468234894	0.000342434303323812	4.16013315050877e-07	0.000530069026336718	0.00215866175878142	0.00394579861571585	0.00440817112793213	0.00295964628547293	0.000776046018411255	7.48031289477703e-05	0.0023308274164877	0.00704758429778598	0.0121786776166729	0.0157109156665314	0.0169470710437064	0.0165621158219606	0.0157635615701361	0.0154670147454004	0.0159390284391658	0.0167416130433139	0.0168359204003967	0.0150548076806074	0.0110024825162448
-0.0625	-0.0625	0.000234160389536529	0.000199347529788015	0.000105767571926435	2.50841172531814e-05	1.54623549836458e-07	2.33291101053059e-05	5.73915365479551e-05	6.81722617519346e-05	4.60945179678903e-05	1.12774166316536e-05	2.3708346385129e-06	4.9546410276945e-05	0.000142545515646621	0.00022249687121189	0.000222362349385271	0.000134493468022967	3.26983640843349e-05	7.75913869049625e-07	3.21650833099027e-05	3.89600930315007e-05	1.58812145117367e-06	7.65627840216764e-05	0.000448165459232804	0.00101020772822775	0.00129405862866349	0.000917481739104488	0.000193311093929519	0.000112715691001576	0.00141005835432865	0.00352328641078605	0.00472867994855998	0.00372191740382952	0.00125834062726501	1.44651002719262e-05	0.00240665472012979	0.00826330014437075	0.0146425510529659	0.0180926400216	0.0172652321446491	0.0135434310041458	0.00945820487672509	0.00678029656490231	0.00604068935608803	0.00726454370847953	0.0103780013572459	0.0145892558164319	0.0178273015681062	0.0176390846473747
-0.0535714285714286	-0.0535714285714286	0.000658393849272087	0.00064418830054107	0.000438346699888745	0.000184546309194581	2.70469867278821e-05	5.01295980163525e-06	5.02370567375207e-05	6.92186108257385e-05	3.22583997059501e-05	8.00721112517107e-08	6.86988279524804e-05	0.000273138194850936	0.000529098177356445	0.000676275308896874	0.000606818771630383	0.000368764508558309	0.000129356651111446	1.48238740032435e-05	1.20590064730284e-07	1.21588289522819e-06	7.81094932146853e-05	0.000450466825555034	0.00118786833028644	0.001893881768774	0.00190432581744747	0.00103141245981059	9.27055460651858e-05	0.000373582457628247	0.00223068035721855	0.00428188527567866	0.00445418687672178	0.00228424867319559	0.000112459860626894	0.0014052289174468	0.00730519104063689	0.0147862390450388	0.0187000058475683	0.0161807426126491	0.00920960204473666	0.00271584555123697	6.9329101223735e-05	0.000515925205783552	0.00102403471062843	0.000283444384481593	0.00033767771969939	0.00402233079920611	0.0110801474386506	0.0173702634946003
-0.0446428571428571	-0.0446428571428571	0.000955205521456423	0.00102699024285426	0.000762741776257812	0.00035655891197258	6.71904660639719e-05	2.81193769593845e-06	6.83416248588471e-05	9.91736062499251e-05	4.02165161367367e-05	2.9058128153621e-06	0.000148737640706143	0.000505218346455838	0.000891132916113604	0.00104295283969986	0.00084595810659991	0.000448111661368032	0.000122642777188472	5.39575769258144e-06	2.5579720708522e-06	2.43771406884152e-06	0.000139872327991095	0.000706307996276438	0.00167968538028921	0.00243130134110354	0.00218508795351575	0.00097917693472511	2.48302876339617e-05	0.000677994775706659	0.00279008683162454	0.00436340000428204	0.00348386917746311	0.000909109895762256	0.000247088422882692	0.00460942173512591	0.0126028681468843	0.0182392936660911	0.0160888768527715	0.00733788409572269	0.000330402440233636	0.00378578908202596	0.0183173717532886	0.0345152134534978	0.0402612948500631	0.0310895039530026	0.0140948575962485	0.00174124493463283	0.00133718257714326	0.00972986884784266
-0.0357142857142857	-0.0357142857142857	0.000895418168359456	0.00108589122060595	0.000851010425369141	0.000392281171100202	5.76316768512225e-05	1.64209695913154e-05	0.000142886793389235	0.000195881032274784	9.28523915153925e-05	1.24816007939374e-09	0.000149363688921667	0.000564832077105567	0.00098116686691499	0.001064824050769	0.00073835198713644	0.000271746289864109	1.5191516658979e-05	3.9983798536907e-05	0.000105180362792276	3.22802541524673e-05	4.770671784529e-05	0.000578692925561112	0.00160570365180896	0.00236520067593594	0.00201650930934137	0.000755779722200927	2.06963564434044e-07	0.000991413080485348	0.00309424744140922	0.00400404189559959	0.00235282450161355	0.000135877487577515	0.00156963166883092	0.00836740925882228	0.0161393189673236	0.0171432474782895	0.00880826379822404	0.000254580940698882	0.00848986506780996	0.0445887166220991	0.10078159789102	0.151112326880503	0.16775161983745	0.140950225148778	0.0862949743316009	0.0331624322659958	0.00405245792283608	0.00148330748255443
-0.0267857142857143	-0.0267857142857143	0.00056777442783663	0.000839103204473549	0.000690032415661287	0.000285202652917507	1.47581914053445e-05	7.99280570342954e-05	0.00031441478499127	0.000400652403055437	0.00022937042520324	2.0284993614887e-05	7.82264101592302e-05	0.000439744743650972	0.000792568741056189	0.000782391214027153	0.000404513220813052	4.40735147645839e-05	7.10473931998389e-05	0.000407361206638076	0.0005913571808963	0.000346723297054288	1.58682174321347e-05	0.000239529752418393	0.00111378876550968	0.00184265578530923	0.00154207748259612	0.000461127717813751	4.16945082284463e-05	0.0013052634306487	0.00323716303799093	0.0034995197631521	0.00143446420519796	2.27847457394279e-05	0.00343552665477161	0.0114661919204222	0.0171692681362204	0.0129725793261701	0.00218866883427826	0.00462047982699697	0.0466443147366863	0.139199591211613	0.260719994343001	0.362147169479099	0.394794275390433	0.342021028019194	0.230516154703719	0.112296901129748	0.0315550585484072	0.00128810543592022
-0.0178571428571429	-0.0178571428571429	0.000241024720760778	0.000511198808780212	0.000444629425001295	0.000144834547712614	1.80679569791526e-06	0.000217839023467687	0.000580178993288607	0.000703359390321141	0.000455210621335132	0.000101611712920221	1.47314204230537e-05	0.000258800011970251	0.000512430395621102	0.000439831181595144	0.000120053056776182	2.43153204627137e-05	0.000489852047742198	0.00124193982908542	0.00157184511309869	0.00109721259593069	0.000283907498728361	2.09849401504666e-05	0.000589279567293624	0.00123289128124412	0.00103671524708986	0.000222716795925146	0.000147089396917149	0.00159507157855434	0.0033040588299584	0.00305650131756801	0.000849055777796084	0.000298272204746764	0.00515129988399706	0.013389021042872	0.0164498528583618	0.00847434192871839	1.6904595857145e-06	0.0217814648729173	0.108411488889257	0.268587370659797	0.464754433594987	0.623171293566074	0.673494688342945	0.592003509208548	0.416809874084491	0.223553289876703	0.0798854382152474	0.011535142212189
-0.00892857142857143	-0.00892857142857143	7.38054831182846e-05	0.000290692421616585	0.000269718835131229	5.97937750082869e-05	3.26948032170441e-05	0.000377295645677152	0.000842346274978898	0.000994455018466662	0.000685773452139776	0.000213968089900435	2.21605377024895e-07	0.000137144262557053	0.000313489911118666	0.00022355647907851	1.17968625974217e-05	0.000198806865116294	0.0010725502643489	0.00218936925089521	0.00264358819785434	0.00197008806680713	0.000731341434722944	1.82827862754325e-05	0.000279439086606032	0.000818166832648464	0.000700469269858056	9.7626380432972e-05	0.000263708538048474	0.00180859425134879	0.00333779190146761	0.00277204782801636	0.00055302359406797	0.000622160767543286	0.00628515411038599	0.0142848027580631	0.0153267309861717	0.00552510743060486	0.00136294592336829	0.0417947918376944	0.166963964061933	0.382904452447257	0.639143153173416	0.842827693382903	0.90711471090164	0.802920391194889	0.577015312582619	0.323086739040879	0.127071951886406	0.0252230664669439
0	0	3.49589797358092e-05	0.000221032707018682	0.00021242649339494	3.64220343830629e-05	5.49902071322958e-05	0.000449522992268158	0.000953705670481159	0.0011167337397586	0.000785155133243964	0.00026803327199449	4.64287956700488e-06	9.95605052976121e-05	0.000248233551189245	0.000158809807602903	2.98284644767108e-07	0.000308823567121484	0.00134958164766447	0.00261223197156101	0.00311572680582844	0.00236357890147651	0.000954964420680454	5.86837949380886e-05	0.000190585377376173	0.000680901378957433	0.000589385158421834	6.3840706225059e-05	0.000314899719571179	0.00188822828806403	0.00334897885871912	0.00267571535633709	0.000466071186374217	0.000757021686232945	0.00667328137871403	0.0145248348061679	0.0148329411376676	0.0045656819135904	0.00250263559459784	0.0506411454508968	0.191071837408463	0.428664322515329	0.707978518559988	0.928950869979096	0.998557454721906	0.885711243215364	0.640418331913276	0.363134848927812	0.146718566650597	0.0315067481646657
0.00892857142857143	0.00892857142857143	7.38054831182764e-05	0.000290692421616572	0.00026971883513123	5.97937750082906e-05	3.26948032170352e-05	0.000377295645677164	0.000842346274978898	0.000994455018466654	0.000685773452139769	0.000213968089900437	2.21605377018189e-07	0.000137144262557055	0.00031348991111866	0.000223556479078514	1.17968625974195e-05	0.00019880686511629	0.00107255026434891	0.0021893692508952	0.00264358819785432	0.00197008806680712	0.000731341434722942	1.82827862754399e-05	0.000279439086606044	0.000818166832648472	0.000700469269858051	9.76263804329527e-05	0.000263708538048465	0.00180859425134881	0.00333779190146759	0.00277204782801638	0.000553023594067996	0.000622160767543317	0.006285154110386	0.0142848027580631	0.0153267309861717	0.00552510743060486	0.00136294592336826	0.0417947918376944	0.166963964061933	0.382904452447257	0.639143153173416	0.842827693382903	0.90711471090164	0.802920391194889	0.57701531258262	0.323086739040879	0.127071951886406	0.025223066466944
0.0178571428571429	0.0178571428571429	0.000241024720760772	0.0005111988087802	0.000444629425001306	0.000144834547712618	1.80679569792196e-06	0.0002178390234677	0.000580178993288613	0.000703359390321133	0.000455210621335123	0.000101611712920215	1.47314204230641e-05	0.000258800011970246	0.000512430395621093	0.000439831181595146	0.000120053056776184	2.43153204627108e-05	0.000489852047742187	0.00124193982908539	0.00157184511309868	0.00109721259593068	0.000283907498728375	2.09849401504688e-05	0.000589279567293627	0.00123289128124411	0.00103671524708987	0.000222716795925155	0.000147089396917147	0.00159507157855434	0.00330405882995841	0.00305650131756802	0.000849055777796109	0.00029827220474675	0.00515129988399706	0.0133890210428721	0.0164498528583618	0.00847434192871843	1.69045958566309e-06	0.0217814648729174	0.108411488889257	0.268587370659797	0.464754433594988	0.623171293566074	0.673494688342945	0.592003509208548	0.416809874084491	0.223553289876703	0.0798854382152474	0.011535142212189
0.0267857142857143	0.0267857142857143	0.000567774427836623	0.000839103204473548	0.000690032415661296	0.000285202652917518	1.47581914053497e-05	7.99280570342962e-05	0.000314414784991273	0.000400652403055439	0.000229370425203241	2.02849936148833e-05	7.82264101592273e-05	0.000439744743650977	0.000792568741056183	0.000782391214027159	0.000404513220813055	4.40735147645876e-05	7.104739319983e-05	0.000407361206638068	0.000591357180896303	0.000346723297054299	1.58682174321347e-05	0.000239529752418381	0.00111378876550967	0.00184265578530923	0.00154207748259611	0.00046112771781374	4.16945082284195e-05	0.00130526343064871	0.00323716303799096	0.00349951976315209	0.00143446420519794	2.27847457394569e-05	0.00343552665477163	0.0114661919204222	0.0171692681362204	0.01297257932617	0.00218866883427824	0.0046204798269969	0.0466443147366863	0.139199591211613	0.260719994343001	0.362147169479099	0.394794275390433	0.342021028019194	0.230516154703718	0.112296901129748	0.0315550585484072	0.00128810543592021
0.0357142857142857	0.0357142857142857	0.000895418168359465	0.00108589122060596	0.000851010425369146	0.000392281171100207	5.76316768512315e-05	1.64209695913161e-05	0.000142886793389228	0.000195881032274792	9.2852391515391e-05	1.24816008088397e-09	0.000149363688921673	0.00056483207710555	0.000981166866914989	0.001064824050769	0.000738351987136432	0.000271746289864122	1.51915166589641e-05	3.99837985368995e-05	0.000105180362792262	3.22802541524725e-05	4.770671784529e-05	0.000578692925561119	0.00160570365180897	0.00236520067593596	0.00201650930934137	0.000755779722200951	2.06963564446711e-07	0.000991413080485365	0.00309424744140919	0.00400404189559959	0.00235282450161349	0.000135877487577504	0.00156963166883094	0.00836740925882229	0.0161393189673236	0.0171432474782895	0.00880826379822404	0.000254580940698874	0.00848986506780996	0.0445887166220991	0.10078159789102	0.151112326880503	0.16775161983745	0.140950225148778	0.0862949743316009	0.0331624322659958	0.00405245792283609	0.00148330748255442
0.0446428571428571	0.0446428571428571	0.000955205521456436	0.00102699024285426	0.000762741776257821	0.000356558911972585	6.71904660639741e-05	2.81193769594068e-06	6.8341624858859e-05	9.91736062499296e-05	4.02165161367419e-05	2.90581281535465e-06	0.000148737640706135	0.000505218346455829	0.000891132916113613	0.00104295283969986	0.000845958106599909	0.00044811166136804	0.000122642777188472	5.39575769257772e-06	2.55797207083879e-06	2.43771406883705e-06	0.000139872327991075	0.000706307996276423	0.00167968538028923	0.00243130134110352	0.00218508795351575	0.000979176934725104	2.48302876339654e-05	0.000677994775706659	0.00279008683162453	0.00436340000428204	0.00348386917746311	0.000909109895762256	0.000247088422882694	0.00460942173512592	0.0126028681468843	0.018239293666091	0.0160888768527715	0.00733788409572271	0.00033040244023363	0.00378578908202597	0.0183173717532886	0.0345152134534978	0.0402612948500631	0.0310895039530026	0.0140948575962485	0.00174124493463283	0.00133718257714326	0.00972986884784264
0.0535714285714286	0.0535714285714286	0.00065839384927209	0.000644188300541065	0.000438346699888742	0.000184546309194581	2.70469867278806e-05	5.01295980164419e-06	5.02370567375229e-05	6.92186108257437e-05	3.22583997059553e-05	8.00721112584167e-08	6.86988279524819e-05	0.000273138194850946	0.000529098177356449	0.000676275308896874	0.000606818771630395	0.000368764508558322	0.000129356651111453	1.48238740032457e-05	1.20590064734755e-07	1.21588289522074e-06	7.8109493214689e-05	0.00045046682555504	0.00118786833028642	0.00189388176877399	0.00190432581744745	0.00103141245981059	9.27055460651768e-05	0.000373582457628241	0.00223068035721853	0.00428188527567866	0.00445418687672178	0.00228424867319557	0.000112459860626892	0.00140522891744683	0.0073051910406369	0.0147862390450387	0.0187000058475683	0.0161807426126491	0.00920960204473665	0.00271584555123695	6.93291012237424e-05	0.000515925205783553	0.00102403471062842	0.000283444384481591	0.000337677719699392	0.00402233079920613	0.0110801474386506	0.0173702634946002
0.0625	0.0625	0.000234160389536532	0.000199347529788008	0.000105767571926434	2.50841172531747e-05	1.54623549841674e-07	2.33291101053156e-05	5.73915365479573e-05	6.81722617519346e-05	4.60945179678873e-05	1.1277416631661e-05	2.3708346385129e-06	4.95464102769487e-05	0.000142545515646622	0.000222496871211895	0.00022236234938528	0.00013449346802297	3.26983640843312e-05	7.7591386905186e-07	3.21650833099005e-05	3.89600930315149e-05	1.58812145117367e-06	7.65627840216876e-05	0.00044816545923281	0.00101020772822776	0.0012940586286635	0.00091748173910447	0.000193311093929528	0.000112715691001549	0.00141005835432866	0.00352328641078604	0.00472867994855998	0.00372191740382953	0.00125834062726503	1.44651002719224e-05	0.00240665472012975	0.00826330014437079	0.0146425510529659	0.0180926400216	0.0172652321446492	0.0135434310041458	0.00945820487672509	0.00678029656490232	0.00604068935608804	0.00726454370847952	0.0103780013572459	0.0145892558164319	0.0178273015681062	0.0176390846473747
0.0714285714285714	0.0714285714285714	7.87334917885377e-06	1.13291190342253e-06	3.06838034992958e-06	2.03318696059095e-05	4.22806008521012e-05	5.75476498397723e-05	6.41240524604888e-05	6.53219021121147e-05	6.25164957239259e-05	5.3015196829502e-05	3.45255701908416e-05	1.26353361872218e-05	4.41372982656858e-07	3.60422870067891e-06	8.64210178526457e-06	2.18944330531596e-06	7.16928949257049e-06	7.37350027053425e-05	0.000202749249390265	0.000293567949378014	0.000231245283658632	6.06118081765497e-05	1.45234598116571e-05	0.000266756620751634	0.000645691808508108	0.000724912468234893	0.000342434303323806	4.16013315059073e-07	0.00053006902633671	0.00215866175878141	0.00394579861571586	0.00440817112793213	0.00295964628547292	0.00077604601841126	7.48031289477845e-05	0.00233082741648769	0.00704758429778598	0.0121786776166729	0.0157109156665314	0.0169470710437064	0.0165621158219606	0.0157635615701361	0.0154670147454004	0.0159390284391658	0.0167416130433139	0.0168359204003967	0.0150548076806074	0.0110024825162448
0.0803571428571428	0.0803571428571428	6.55194134264565e-05	0.000107332980481384	0.000146485580755638	0.000150701331170267	0.000116547442954755	7.17926757615731e-05	4.27439174582602e-05	3.5971996189006e-05	5.08615304923236e-05	8.74749147342713e-05	0.000132224896294665	0.000154320283045668	0.000134686117647845	9.03347947196986e-05	5.54046491030965e-05	4.98178136703091e-05	9.03707550433071e-05	0.000218351125478655	0.00045890465284131	0.000723131682125867	0.000806515238631694	0.000578313886111892	0.000189688386309404	8.00687838812659e-08	0.000200903608055926	0.000542093625274793	0.000567743085769879	0.000202873460414401	1.64203638397956e-05	0.000719404057514076	0.0023120893398865	0.00381764348384396	0.00403703445483648	0.00268661094657842	0.000806142132996797	6.15943601737469e-06	0.00124524660570673	0.00421688526672187	0.00775435720185317	0.0107262111734626	0.0126266132416966	0.0135442231574143	0.0137627763148322	0.0133932967474511	0.0122601567689932	0.0100867803224381	0.00690064190767267	0.00338159755071686
0.0892857142857143	0.0892857142857143	0.000203820468663426	0.000301899085458945	0.000337418373843409	0.000265228465034451	0.000135496992800322	3.79949399758282e-05	4.12779419548187e-06	8.40973054478616e-07	1.07207600851084e-05	6.63248577734885e-05	0.000183975751662868	0.000303204906536948	0.000336352792427883	0.000268369486872118	0.000168964977997194	0.000109902072714918	0.000120256790567667	0.000237199462935855	0.00052726136596894	0.000968661118924376	0.00132889144698406	0.00128658681622664	0.000777841458669952	0.000180525725846105	1.74853149504223e-05	0.000404820617426218	0.00086814365244215	0.000829834873383197	0.0003034342728967	5.72196786837485e-06	0.000669387970661525	0.00222361971892097	0.00370991280524704	0.00406579238214625	0.00303327314870121	0.00135707520653416	0.000165098541823908	0.000157080120598957	0.00126476824878874	0.00289970990832306	0.00441669852794002	0.00540026826160264	0.00567912817385634	0.00522007831149363	0.00408150389462728	0.00248605172547851	0.000916152240798627	4.06749830360702e-05
0.0982142857142857	0.0982142857142857	0.000207082059734701	0.000356208180961295	0.000388687969797508	0.000255952490547847	7.71366766039448e-05	4.15881302565668e-07	2.88578262233112e-05	4.87510118406278e-05	1.27523000330207e-05	1.26771993451404e-05	0.000137228345106117	0.000319542565019588	0.000397185476612553	0.000307426473358944	0.000151107415650152	5.1060888669127e-05	2.68873804246061e-05	6.97286523649977e-05	0.000272271864381688	0.000742521651150645	0.00134368669893891	0.00164580533962196	0.00130619500301543	0.000529035648690848	1.30692155327704e-05	0.000298685263453422	0.00115940818621664	0.00174976569771775	0.00144598948834294	0.000532830481375325	1.1448904394104e-07	0.000624028577354086	0.00223313177634443	0.00384189796799744	0.00446417512307188	0.00382891649194235	0.00243672181859643	0.00106360877782871	0.000228021738308703	1.33293246283928e-07	0.000143699696384442	0.000357059790127128	0.000432662695250924	0.000311682979372153	9.10670605306147e-05	9.84252102472749e-06	0.000373026252319942	0.00136417028703299
0.107142857142857	0.107142857142857	8.76625170732227e-05	0.000250269711503837	0.000294977598249997	0.000157508363407772	1.21285783542859e-05	4.5000774567708e-05	0.000202141508870466	0.000263219545664392	0.000143330739875195	9.37507672537525e-06	5.13252164255862e-05	0.000222191147902561	0.00030199241588692	0.000193423317555959	3.89575815427939e-05	4.31323795387511e-06	4.95545635499891e-05	3.28844108862933e-05	5.95643335540125e-06	0.000236299095536321	0.000829668736709527	0.00142250637546646	0.00144699525967489	0.000790678428702776	8.87136068340284e-05	0.000189879179495443	0.00126637108610932	0.00252192488791447	0.00288045650253298	0.00200662194724563	0.000651008590955463	1.30957517030368e-08	0.00067957312322114	0.00231575626964792	0.003935835179901	0.00472853963101199	0.004502467742743	0.00360332892892975	0.00253536590900624	0.00165179813970328	0.0010748976131242	0.000778939706865701	0.000704313427978373	0.00082925585767666	0.00118851439502386	0.00184214500327475	0.00279069814179327	0.00385882358430795
0.116071428571429	0.116071428571429	4.23550115165531e-06	0.000118092047642235	0.000174893600384665	6.8836779511435e-05	3.8823196915061e-06	0.000185823187052358	0.00049493621374319	0.000602725252750184	0.00038690255936581	8.93631458887318e-05	4.93452424565739e-06	0.000118752588511456	0.000174790648028931	6.77722860465983e-05	4.88614670583614e-06	0.000197317867552232	0.000504230949545837	0.000557553152339506	0.000260827740319694	3.14665195828538e-06	0.00023030050471516	0.000846095582956337	0.00121876801316826	0.000889875270165448	0.000202733822727003	6.92553211359277e-05	0.00103613895327368	0.0026259554720873	0.00367797110040386	0.00337569612590666	0.00196235677608944	0.000504621328476899	7.65352906334914e-06	0.000713688428523497	0.00210125133362326	0.00340902642865074	0.00414977101330845	0.00426749399312531	0.00398202444019251	0.00356114964309912	0.00319058952418539	0.00295865734802878	0.00289385031950049	0.0030007392203892	0.00327100317700935	0.0036654223029506	0.00407431621109974	0.0042867467875785
0.125	0.125	1.43524533560825e-05	5.36202051631157e-05	0.000116457382759719	3.43316825974965e-05	2.67994398781512e-05	0.00031930036255964	0.000744162002688795	0.00088789774638891	0.000598413996272473	0.000177230460184759	4.12586809324443e-07	7.35131246289333e-05	0.000110630619115086	1.57625867386935e-05	8.40402176051498e-05	0.000598223785507726	0.00132764531395762	0.00164029977275854	0.00119330218183614	0.000390393281188114	1.06005600188188e-07	0.000319835894424953	0.000851016956696096	0.000888462356260076	0.000367371252418541	1.29122887974683e-08	0.000529087393444923	0.00190155583212246	0.00323476846773646	0.00358845726595063	0.00275617032480709	0.00136067529330758	0.000281143226424754	1.52680215695497e-05	0.000483999725100865	0.00128159802446764	0.00203070727872178	0.00256058044477342	0.00287886801755859	0.00306193769454294	0.00317293017260309	0.00323716534489905	0.00325538743608293	0.00322545747981978	0.00315032951808551	0.0030253575229773	0.00281619206585249	0.00245207479658327
0.133928571428571	0.133928571428571	2.47119121450181e-05	6.16907878675596e-05	0.0001456006954897	4.95648249158914e-05	2.13968165816261e-05	0.000327782849524977	0.000789955133425878	0.000947575003972257	0.000630625143897401	0.00017592649196374	3.25063438351639e-08	9.74313966121028e-05	0.000135202734589651	1.58591219488674e-05	0.000125842355669868	0.00086182598660726	0.00198567171258359	0.00266837299899379	0.00229472855195705	0.00115077853531688	0.000182740611804807	5.67664666806744e-05	0.000542602190007732	0.000868101551351015	0.00060572143120276	0.000109068362285876	7.91411763369323e-05	0.000795679931626188	0.00183202659325805	0.00247399391328978	0.00234087131813902	0.00161432490740588	0.000775194856373144	0.000204673653324113	3.34325211143742e-06	7.17073416086414e-05	0.000273553907590413	0.000528210322377922	0.000810309338519567	0.00110845572959331	0.00138933578392752	0.00159144329302109	0.00165307335695612	0.00155274495709716	0.00132480960203166	0.00103481712461764	0.000738757329030609	0.000462580481267513
0.142857142857143	0.142857142857143	1.50323488332719e-09	0.000180023077290915	0.00030914608942764	0.000144896266630949	1.3424700421413e-07	0.000211808454685427	0.000626626519419665	0.000774616274040094	0.00047956226774491	8.96562521122329e-05	2.22889682826439e-05	0.000227973325227148	0.000296822453289817	8.83507592228966e-05	4.50830831621753e-05	0.0007047427668641	0.00194569315594313	0.002908945669432	0.00279069520146365	0.00166939924092001	0.000452994857029452	2.96713154659043e-07	0.000356236739350958	0.000857050537844901	0.000890161147652561	0.000461245822182893	5.43077048506576e-05	6.85526553550225e-05	0.000466769850200955	0.00090893956216747	0.00110903256602962	0.00102774908671011	0.000799160022313168	0.00056422649287751	0.000384802813198398	0.000256505966725722	0.000153717479654719	6.46536341896407e-05	6.84695149115837e-06	1.2095292087046e-05	8.4240175719457e-05	0.000172894180981483	0.000205427876974001	0.000153733826357594	6.21636044608653e-05	3.85915963387452e-06	1.63423196368892e-05	8.48396525993186e-05
0.151785714285714	0.151785714285714	0.000102148712093786	0.000520292421745848	0.000671740725734468	0.000371614424447074	3.51675084346262e-05	8.00000975631122e-05	0.000392683196709873	0.000515727893419595	0.000274644012580299	1.32412671948458e-05	0.000128597385326806	0.000516825093929051	0.000674524970228702	0.000365627606120584	1.27656376127623e-05	0.000268765214819794	0.00122456071107833	0.00218905249559093	0.00234031603342893	0.00155128341885832	0.000503557345827277	4.82852546102925e-06	0.000261812432505955	0.000817364709161145	0.00109242220901685	0.000899385311203504	0.00047070172918317	0.000127017346720323	2.14457556888447e-06	3.7819055152727e-05	0.000130429673657144	0.000232796577860162	0.000356991651485651	0.000534611656212672	0.000774409937776752	0.00102547047112051	0.00117725632647323	0.00112858969683051	0.000880837627480413	0.000553030282902612	0.000287808832622258	0.000147615193493972	0.000114189148627189	0.000170849963391126	0.000342096186283992	0.000632610170312646	0.000955232299666949	0.00116140869758389
0.160714285714286	0.160714285714286	0.000504422214872594	0.00109129578050597	0.00116658645129807	0.000673728424286139	0.000133970562045645	1.50080105687019e-05	0.000224948217785223	0.000321947798233768	0.000136649747192054	2.55366755368518e-06	0.000299528047103356	0.000895697717456058	0.00121829500757096	0.000908228602779889	0.000277542575220366	3.02144247618522e-06	0.000391084086825273	0.00104864586675545	0.00131433937070925	0.000945459012313174	0.000319563095584602	2.07453983049754e-06	0.000204810098817803	0.000676963401652973	0.00102894976780288	0.00107482105142947	0.000887802774816406	0.000633937237381473	0.000418825029607584	0.000259184209545697	0.000130965605009871	2.83384187385966e-05	1.01482539411853e-05	0.000197908464895421	0.000681543709335394	0.00138144889317592	0.002019533185723	0.00228664936602979	0.00207936619615909	0.0015725300783006	0.00105788549350325	0.000731706134220194	0.000643142264466883	0.000790069692594211	0.00117181405827164	0.00170894073696379	0.00216874724641729	0.00226599664192502
0.169642857142857	0.169642857142857	0.00108339553050655	0.00162728171273975	0.00151623956086705	0.000846765568402699	0.000193555228758638	3.10734031244745e-06	0.000165456194612854	0.000249115667596705	9.16512915285658e-05	1.40368594484728e-05	0.000394334939455337	0.00112704610256589	0.00164208861567774	0.00148648385207386	0.000803012374991084	0.000169897777901831	7.96679919605926e-06	0.000220228785822608	0.000404604059480802	0.000323411337832446	9.92446118626331e-05	1.08025565774857e-06	0.00014104887732715	0.000410124560162219	0.000641258081518174	0.000764902742973069	0.000818242667282609	0.000865391624429229	0.00092949906040613	0.00096450457201863	0.000870609462303749	0.000581637659441339	0.000195116788798504	1.68793111504378e-07	0.000286774656816582	0.00105522099980696	0.00192706815797742	0.00240717333814596	0.00227421453170029	0.0017192959029098	0.00112240434120007	0.000743100814065633	0.000641096605366944	0.000810645685883808	0.00125530313745814	0.0018742979870675	0.00235931122385228	0.00234468061337967
0.178571428571429	0.178571428571429	0.00141979162409885	0.00172766986834618	0.00142461820966494	0.000715286737146842	0.000130657753474625	1.45160718158104e-05	0.000208325882938431	0.000296265248489415	0.000127600468056112	2.27277286078137e-06	0.000300309885574782	0.000992628693574839	0.00160589330019479	0.00167917626812902	0.00119692256962065	0.000549012171907787	0.000123527368704043	1.2703625472438e-06	1.85674297847562e-05	2.28392185857078e-05	2.28119104288504e-06	1.14234735150064e-05	6.21606382461865e-05	0.000119537223231881	0.000161887010159633	0.000208246972162048	0.000304714917629475	0.000508113708653211	0.000849874516222186	0.00125458016487533	0.00149769491145734	0.00133699195091111	0.000775087017900606	0.000176109087029082	2.01192832630313e-05	0.00046543862161796	0.00116669620289277	0.00157515992128737	0.00142814094287529	0.000923989866546549	0.000444560311295258	0.000191034595205061	0.000133830811630146	0.000231950709260584	0.000544435494426196	0.00105955258868731	0.00151148443706119	0.0015242951392382
0.1875	0.1875	0.00119574153503459	0.00124693424202199	0.000893179534070477	0.000353417084842908	2.0026011506379e-05	8.79878459693017e-05	0.000357940639886527	0.000458102406263504	0.000259520033546717	2.09191090793935e-05	9.84719291779073e-05	0.000549275747748093	0.00106405312296883	0.00127603234333228	0.00108758060210454	0.000691511760348805	0.0003378665671223	0.000136224371880054	5.62144313253621e-05	3.32790251269525e-05	2.79287753183207e-05	2.02983102529947e-05	5.91494774952823e-06	6.19677896699985e-07	1.4459142034839e-05	2.1156275300956e-05	2.02665203382911e-06	3.9561800623924e-05	0.00030202870703623	0.00084559516447554	0.00143005215724552	0.0016333006556403	0.00124490304832534	0.000534967230346129	4.74884594816474e-05	8.32044379114513e-05	0.00042492685905463	0.000611869258660269	0.000443216053745962	0.00013658629474664	3.31522701708485e-07	6.26484135843584e-05	0.000110889832233974	3.93914219093048e-05	1.04246843278102e-05	0.000205222928554749	0.000511109302751272	0.000598977657427732
0.196428571428571	0.196428571428571	0.00056689508955033	0.000506368851742044	0.000285143021129655	5.20976621683485e-05	2.23249316231657e-05	0.000259080371418064	0.000570187000476388	0.000670880443081713	0.000466081050937981	0.000147932522529981	4.65509864056471e-08	0.00012494419491604	0.000379467135490319	0.000550028474572267	0.000547273998862585	0.000431741710396135	0.000305435616479108	0.000221590103648614	0.000177906089210256	0.000144823114762334	9.08119322618111e-05	2.08457302553608e-05	9.68088164410669e-06	0.000151741689772504	0.000424827360147004	0.000627972139720007	0.000545154839163113	0.000218985160178115	7.60143630818745e-07	0.000226923956276272	0.000824212186217211	0.00131177720442058	0.00126232624101789	0.000736465546160897	0.000196560165157388	4.6816526584456e-07	6.94318646984356e-05	0.00010023877008974	1.51702272589226e-05	6.02048535171469e-05	0.000431167910310563	0.000929102061981128	0.00111891746747831	0.000818856414324278	0.000313193592434024	2.10041862894944e-05	3.6521260351165e-05	0.00010717285849427
0.205357142857143	0.205357142857143	6.22084643683348e-05	3.77430711642805e-05	4.19697926672953e-06	2.10023548163504e-05	0.00016325375187268	0.000426607809257521	0.000680684769596742	0.000756702002815329	0.000599624619987363	0.000321158531058469	9.3600210908361e-05	3.51841388197817e-06	1.49853724516387e-05	4.92459145060814e-05	6.62296692744011e-05	7.23235672709533e-05	8.74520182168883e-05	0.00012458745466388	0.000176550517595694	0.000199052771228586	0.000136970944017695	2.27928601792094e-05	4.27931584002783e-05	0.000413787620219581	0.00110935374971546	0.00173606238274728	0.00180348652433765	0.00120410088954258	0.000393223339827368	2.26473756054559e-06	0.000240855277064653	0.00072354527370632	0.000908387220400867	0.000647634856916881	0.000245619119621267	2.82772102282238e-05	1.02789316956796e-06	5.88819592196968e-08	6.55453615386486e-05	0.00046978117576622	0.00130905580555111	0.00219341959399747	0.00250689213844532	0.00200677711366083	0.00107526293855063	0.000326103186734203	2.94244396540944e-05	1.36005649418166e-06
0.214285714285714	0.214285714285714	8.40152109773828e-05	9.26733860531759e-05	0.00011250662109072	0.000166007863338286	0.000267435168084025	0.000403924543934436	0.000521935630929121	0.000556067772078283	0.000485045676828243	0.000352043187687933	0.000224339274972534	0.000141102033447778	0.000102373603140781	8.94848400703524e-05	7.87162814846018e-05	4.95706721054622e-05	9.56455739001104e-06	7.70726701012688e-06	8.24713913664963e-05	0.000179252344621261	0.000172810582839856	4.52455033660523e-05	3.26896277852242e-05	0.000482173544391033	0.00145418977266876	0.0024839617676454	0.00286566902463847	0.00228072585846131	0.00113872715146902	0.000228824569035158	1.01060011161031e-05	0.000273932585974511	0.000491932406451479	0.000399342615032353	0.000158509740020055	1.91182349031807e-05	1.61096818070353e-08	4.68086611212461e-06	0.000137446436367308	0.000688671573419708	0.00171522119078273	0.00275183480694408	0.00311365769318541	0.00253523491392189	0.00143542446880646	0.000502676878568885	7.70542761307044e-05	7.99803119876963e-07
0.223214285714286	0.223214285714286	0.000533516507974492	0.000434892567218922	0.000312425088758427	0.000224540761629841	0.00018173458491564	0.000170931946102634	0.000174038329497255	0.00017599552933698	0.000172375065091545	0.000172335603181926	0.000192896716015224	0.000251504982682591	0.000355535759306423	0.000478812290688439	0.000545225440785093	0.000470173100779444	0.000258379027011358	5.01400163725854e-05	1.04262199421886e-05	0.000137667497610582	0.000231389838833266	0.000132281909249784	1.85844821751008e-07	0.000251138865842818	0.00110964023085997	0.00222909031170022	0.00286913743604829	0.00254528315763038	0.00149867000237696	0.000471655466554669	1.82925693611655e-05	7.99705008850203e-05	0.00022401989998336	0.000181749231282861	4.71289098551319e-05	5.14280617607008e-07	2.35813591574532e-05	6.35856105142766e-06	4.64040399383322e-05	0.000438664164623536	0.00127529128175009	0.00215868501610037	0.002471683504577	0.00197227996023686	0.00104180380235601	0.000296691506300484	1.55396098415526e-05	1.42390880790211e-05
0.232142857142857	0.232142857142857	0.000942797305398177	0.000624219464865798	0.000305537759559565	0.000103765346430922	1.9407543179792e-05	3.5638757241899e-07	1.89757695348774e-06	3.32367030161947e-06	7.07561559744879e-07	3.14731046981033e-06	3.9918646962629e-05	0.000162665412165058	0.000412957464794498	0.000752010125362315	0.00101939362570604	0.00101438725706986	0.000684546878067876	0.000238567031263289	4.04840867067185e-06	0.000111586431004487	0.000341379707627629	0.000358655118294251	0.00012563540790114	8.8784461483934e-06	0.000392519833536603	0.00119117663066913	0.00183627826612921	0.00180764363550417	0.0011480735226431	0.000395408290395986	2.50885278158608e-05	3.89155326687252e-05	0.000118100020568567	7.06100501460305e-05	9.65584560339781e-07	5.58780862287168e-05	0.000162243808607581	0.000139922800937259	1.71449911360616e-05	6.9303177335821e-05	0.000469315928774726	0.000990763125419542	0.00118740993038862	0.000876107454179062	0.000343895358747984	2.50389532841269e-05	4.3486592934824e-05	0.000161389474435506
0.241071428571429	0.241071428571429	0.000941571778584997	0.000464805682810122	0.000111674017271408	7.10166793157176e-09	6.92325923850806e-05	0.000196726242043168	0.000292205863785241	0.000316946400296133	0.000264055162461442	0.000149799693684478	3.04404319675959e-05	1.42559240806281e-05	0.000215513363912383	0.000639470722664075	0.00109265136183718	0.00126245724273048	0.000976758156515798	0.000419259510983449	2.91438972637304e-05	0.000105476055319348	0.000498889760676775	0.000751845089503612	0.000580508276930242	0.000180392845679017	1.58231091675242e-06	0.000238862308566027	0.000620045528912204	0.000728722562924403	0.00046854747852531	0.000126716989017188	2.36292551282444e-08	7.03807309882468e-05	0.000111581109166671	3.72531303076438e-05	9.50954437321207e-06	0.000178248505080754	0.00042737495607272	0.000490225027121687	0.000290293911556224	5.04665898534427e-05	1.68621956611003e-05	0.000157127158540359	0.00022854465878157	0.000119113552468191	2.11440659029399e-06	9.65312945629728e-05	0.000355251524607843	0.000501961274442724
0.25	0.25	0.000566973078056404	0.000148318544851267	3.24656617761002e-07	0.000143313443475723	0.000424429280004651	0.000683082401339532	0.000838840228862209	0.000875969893820639	0.000795105313325191	0.000597172057570148	0.000316093261301119	6.45390622609901e-05	1.67538172101313e-05	0.000280838588590628	0.000741805858239266	0.00106617214761552	0.000958776894739299	0.000476208400043599	4.83326260982582e-05	0.00010303065773176	0.000633627372725553	0.00117581565934248	0.00125291093043232	0.000829051368049717	0.000292297539120355	1.89587849291026e-05	2.84302968821895e-05	8.456606444305e-05	4.52047884768234e-05	5.60852801799656e-08	6.73123307351375e-05	0.000178911237237848	0.000169878282516344	4.28301893623186e-05	1.9536939470516e-05	0.000272623865183529	0.00067330718186792	0.000894759697491599	0.000760595518003738	0.000416021280507914	0.000132785727725697	2.13770877069117e-05	6.16892115697909e-06	3.55356027417723e-05	0.000186627752835106	0.000504566535620143	0.000823409857760754	0.000871930942055821
0.258928571428571	0.258928571428571	0.000154488427374797	4.56456254449492e-08	0.000154859177334437	0.000486028630584485	0.000793728630548518	0.000976637622116717	0.00104884882676578	0.00106144715806174	0.00103162721028743	0.000924492117056949	0.000692256139837909	0.000356880494532752	6.63135454067159e-05	2.07994912572293e-05	0.000275384987428892	0.000614039408340244	0.000698957852638209	0.000416716966129094	5.87054983866057e-05	7.8555820485664e-05	0.000626292097032137	0.0013526003864862	0.00171756103791471	0.00148718790078261	0.000899337813254718	0.00036766021908503	9.86948518069555e-05	2.59166372608889e-05	3.03431215962996e-05	9.72673682143718e-05	0.000231416591648079	0.00032996361594495	0.000262026433221572	7.36698948413594e-05	1.04328570753106e-05	0.000263734590641988	0.000726515146409799	0.00106835013509239	0.0010581067903218	0.000764668220858967	0.000433271600962244	0.000233372365047823	0.000183186196659097	0.000267658948903265	0.000506251260174861	0.000850273137213681	0.00109450501547768	0.00101261971479612
0.267857142857143	0.267857142857143	2.25690533198711e-07	0.000154169537611414	0.000475862540405883	0.000729543745194395	0.000790159645827674	0.000710999480453833	0.000615616418234254	0.000587631972106733	0.000645958327612343	0.000748570324934857	0.000789932589466309	0.000655957190925237	0.000352786014954117	6.66429419369416e-05	1.59677575626383e-05	0.000206485862701113	0.000386780417071	0.000317665924989221	7.78204306062131e-05	2.68551236740298e-05	0.000420116901304016	0.00109454700251033	0.00159025265529732	0.00158097186791106	0.00114568617649571	0.000623784210762791	0.000275718149663472	0.000132971384958693	0.000118622988986981	0.000190915380940515	0.000318934223980914	0.000399895479287263	0.000318901804123289	0.000113534711808227	2.28640592555093e-07	0.00016653763996659	0.000550658480747642	0.000879469539626232	0.000932420445559293	0.000731142152504548	0.000464877823333243	0.000288380549530375	0.00024107536649893	0.000319836632959265	0.000526003548464037	0.00079487054012939	0.000948098761878568	0.00081912999447242
0.276785714285714	0.276785714285714	0.000150356044028173	0.000484615311792269	0.000716317513946045	0.000657169016746718	0.00039704027110666	0.000157220766850595	4.65672758726938e-05	2.77931946040417e-05	7.30977303891164e-05	0.000232386233040984	0.00050208431484074	0.000712816494447567	0.000660310042605745	0.000356472352400774	6.26436305775624e-05	1.50629178706867e-05	0.000160880112087682	0.000240828094163659	0.000128061426880649	1.66765374884825e-06	0.000132127066741795	0.000538882208302176	0.000936278651854488	0.00102578865210256	0.000783139194720523	0.000430052418818599	0.000179286293618841	7.50722567117321e-05	6.23179938453405e-05	0.000111995058479242	0.000215759252486213	0.000306261846716771	0.00028054528193544	0.000132916978336888	7.08294315686187e-06	5.79631219314431e-05	0.000272240608376371	0.000471505797515058	0.000499079293999895	0.000366294119558993	0.000201693343986739	0.000101740223460253	7.70818840201778e-05	0.000118746835808351	0.000238320733011324	0.00040740494376132	0.000510660629820047	0.000434689430923068
0.285714285714286	0.285714285714286	0.000454234521526302	0.000783635044181568	0.00074126162080184	0.000360948453152219	3.43041661911335e-05	6.26494346314621e-05	0.000314860916732302	0.000413656512330859	0.000219813208977729	9.35110909346553e-06	0.000121747505285873	0.00051957808718252	0.000808634012212	0.000692162943073323	0.000302666970989714	2.40383765283408e-05	4.80393709155869e-05	0.000204811419446046	0.000230068615296634	9.54228685950845e-05	2.28743980103429e-07	8.4738405641191e-05	0.000254986101331638	0.00031858867896133	0.000220338766390494	7.66149594612076e-05	5.59323031334767e-06	2.83611711750706e-06	3.71649680319142e-06	2.01187396265144e-06	4.39014812763474e-05	0.000125638596585321	0.000167810112646496	0.000116856661048315	2.79942766705741e-05	3.06298483439634e-06	6.20557681423649e-05	0.000122020816148078	0.000108234926398355	4.35878620758589e-05	2.27095688520117e-06	6.65459531780405e-06	1.49134075512784e-05	3.17326247035888e-06	7.58966232593818e-06	5.99752654237966e-05	0.00011891586441919	0.000112618077717607
0.294642857142857	0.294642857142857	0.000739381123361633	0.000945513757146726	0.000613792402851335	0.000100850350273374	9.61300502100572e-05	0.000857647236906867	0.00182971225639772	0.00214318466522918	0.00150523023300322	0.00050664645452487	4.86008171632637e-06	0.000266551863275647	0.000790144664083307	0.000929593202424159	0.000567355005193287	0.000124056622192564	9.0875202766645e-06	0.000201569856272826	0.000380841373054393	0.000339424277190225	0.000160223997046487	2.88181538033349e-05	3.11798290117498e-08	3.29356822580239e-06	6.27844095916454e-07	3.82710477050534e-05	0.000139689601809485	0.000228989933223665	0.000212444397434254	0.000103424741573492	1.1749461756534e-05	1.09818369940339e-05	6.17356696172052e-05	8.11967500270953e-05	4.9305174567439e-05	1.16433524734766e-05	9.46373863212751e-08	2.15069615552228e-07	3.49988623720482e-06	4.50935415863714e-05	0.000152680785736113	0.00027797940317439	0.000324193584739278	0.000250857418923593	0.000121222178749631	2.88280553845051e-05	1.03527843155381e-06	3.07990613258375e-07
0.303571428571429	0.303571428571429	0.000918716407843736	0.000994151908882134	0.000475319306588681	6.02281643444839e-06	0.000488803644904181	0.00207794629850996	0.003797982568574	0.00432857155716909	0.00323888245366077	0.00140371817733638	0.000164050079123679	0.000110199165787563	0.000710661626949511	0.00104452361529364	0.000749756374108045	0.00021749919352528	7.51938746606726e-07	0.000213240758185573	0.000529611774661	0.000625112017860069	0.000477935299920952	0.000271523626440715	0.000145303137145405	0.000117733162892207	0.000179547430017029	0.000340404398972822	0.000557171437023047	0.000694744113808401	0.000630664512986481	0.000391146774022048	0.000137751951592629	1.05309127746344e-05	1.22252540586316e-05	5.1750283287576e-05	6.25337922469988e-05	4.80907836788089e-05	3.82635768262735e-05	5.38039839359546e-05	0.000122981028126691	0.000284809927199911	0.000532152577225831	0.000764604908866926	0.000843883273842161	0.000716775721671614	0.000467290831715809	0.000235275794174012	9.86713872573755e-05	4.64656212438457e-05
0.3125	0.3125	0.000980859920110472	0.000999209911523211	0.00041680986711257	5.19746216667596e-07	0.000734668945370565	0.00271637825836507	0.00478094806132319	0.00541053378977692	0.00411442176749065	0.00189088102540564	0.00029405778190551	6.40558424286528e-05	0.000668992010802653	0.00107667253876504	0.000816390308796889	0.000255663715322323	2.54035322859531e-08	0.000220764832590161	0.000598017906479399	0.000764058522308914	0.000652331476162182	0.000438193605556598	0.00028866493275589	0.000256080121024972	0.000344844334980239	0.000552971711625423	0.000812004272631785	0.000962626869862982	0.000869872356184091	0.000564807168468467	0.000230541944067015	3.56824170777888e-05	2.75526356387102e-06	4.07239026193977e-05	6.69305794345582e-05	6.83637682600828e-05	7.17765944356132e-05	0.000108308119609361	0.000217647199442825	0.000438569658462951	0.000749539033946673	0.00102932934537378	0.00112306493903539	0.000972414891474555	0.000669718122608205	0.000373320747201386	0.000181420026728117	9.43373294780223e-05
0.321428571428571	0.321428571428571	0.000932506296842266	0.000995870678223863	0.000462814012758364	3.16577302248493e-06	0.000537178420670699	0.00220761030721863	0.00399940346509553	0.00455065268172213	0.00341790271426834	0.00150197588800069	0.000188641462337304	9.93955071933349e-05	0.000702107413440928	0.00105204742779734	0.000764370064207134	0.000225689071021189	5.02297490022089e-07	0.000214722117502083	0.000543843012892946	0.00065371480757448	0.000513057761779962	0.000303905784137636	0.000171894452036879	0.000142843278815618	0.000210334626310183	0.000381401372120423	0.000607417498031957	0.000748103489826595	0.000678359514242225	0.000425450271382325	0.000155516009842073	1.46356527877679e-05	9.65137427687251e-06	4.93275123685728e-05	6.35215153880097e-05	5.21874761726494e-05	4.4608916814919e-05	6.39376700462483e-05	0.000141050339916924	0.000315003219175541	0.000575601180021552	0.000817978700344853	0.000900295141279803	0.000768241766778659	0.000507612198061858	0.000262219792629815	0.000114342063721257	5.53544048920409e-05
0.330357142857143	0.330357142857143	0.000767893706972204	0.000956228836825348	0.000594740136472972	8.03070758456547e-05	0.000134470262883971	0.00100361954981915	0.00207527632824782	0.0024178876656924	0.00171940875003287	0.000610121312404764	1.39853800953747e-05	0.000240561885609542	0.000781199441135629	0.000949798277301289	0.000595481820142008	0.000137360365750895	7.07983216127769e-06	0.000202610401271751	0.000400795759645825	0.000375972327682654	0.000196369240289331	4.90030931341105e-05	2.59811882766304e-06	7.10325420407214e-10	6.83595422000424e-06	6.31992588622322e-05	0.000182460211949881	0.000280182931440318	0.000258689505652905	0.000133325819295359	2.13380340644673e-05	5.64054947458877e-06	5.23958354110282e-05	7.68194282852668e-05	5.14397434106629e-05	1.55952724882481e-05	1.41214878633191e-06	4.83153676790946e-07	1.04497364766749e-05	6.73878206669107e-05	0.000193914608240951	0.000334042629244588	0.000384863814050949	0.000304041808168779	0.000157875922810016	4.67369133314383e-05	5.45820746038662e-06	2.94049892824261e-07
0.339285714285714	0.339285714285714	0.000493067909060897	0.000811476623639362	0.000730987107170073	0.000322146784144584	1.53247243670347e-05	0.000112769945937733	0.000438393130212185	0.000559598772293952	0.000319619357346634	3.0313369480907e-05	8.86310894385957e-05	0.000487264036073818	0.000813767648411038	0.000728249749683206	0.000336902797698805	3.38180454154709e-05	4.02742169565807e-05	0.000202950899748858	0.000246529311920434	0.000118132286216792	4.12426913966117e-06	5.41650223630176e-05	0.000195737899698424	0.000251826171342642	0.000167487687178895	4.84398850031137e-05	4.59602652766623e-07	1.07487261813608e-05	1.17668563280904e-05	1.27604385521895e-09	2.94029815850986e-05	0.000105404147892642	0.000152734392437566	0.000112964280026754	3.08558164274566e-05	1.11141760542483e-06	4.63051602273143e-05	9.37137918902366e-05	7.811780489061e-05	2.42216291080243e-05	5.17668900467854e-08	1.87737438173257e-05	3.15658805656569e-05	1.24748298208085e-05	1.05982128584333e-06	3.703328779048e-05	8.79907062966324e-05	8.66746634807001e-05
0.348214285714286	0.348214285714286	0.000183419162211828	0.000526671666398488	0.000731410306219869	0.000627860385505735	0.000340031907255303	0.000105446414727272	1.63792961453834e-05	5.6003399576788e-06	3.50444981050111e-05	0.000175264998667642	0.000451617339733694	0.000699720719978614	0.000689034756060004	0.000399323222291283	8.53043970164455e-05	7.19228228554879e-06	0.000141350950620652	0.000234195120654373	0.000137528065598074	5.08717331639684e-06	0.000102712966151141	0.000468798271230526	0.000841871625418424	0.000933477311450625	0.000711830473989397	0.000384238931750462	0.000153245921406389	5.96741683224032e-05	4.88754460250063e-05	9.44983718836368e-05	0.000193682834191388	0.000285593258905675	0.000269284977233267	0.000132801325692223	9.15389847200224e-06	4.75335460850288e-05	0.000239811911350569	0.000420016887459923	0.000441384663553323	0.000315953298937655	0.000165162899334474	7.67488360210038e-05	5.56907649756858e-05	9.15043770735878e-05	0.000198294855170133	0.000354302885228088	0.00045309272360944	0.000386950622647768
0.357142857142857	0.357142857142857	4.12237546187538e-06	0.000189709487792892	0.000514455209210624	0.00073890961050865	0.000757372893313947	0.00064532015884399	0.000534117121324293	0.000503041181594337	0.000568479220764743	0.000693084396455113	0.000772604675904366	0.000678963191727987	0.0003944414170258	9.27413040700069e-05	5.98850790152027e-06	0.000169999725227694	0.000352765807170581	0.000306249356274498	8.18483331408869e-05	2.05372985583378e-05	0.000384736116292295	0.00103554170988288	0.00153090143827351	0.00154190186581149	0.00113097929760785	0.00062398654296488	0.000279941847905221	0.000136287605426426	0.000120386822350921	0.000190655032075527	0.000316358922104568	0.000397263341286782	0.000319820598714532	0.000117605311405804	8.16295681012539e-09	0.000152078449251777	0.000518248030257406	0.000835739453283549	0.000889564045732046	0.000698217511387028	0.000443352674098534	0.000274257699640324	0.000228957912994319	0.000304389024986183	0.000501909016643407	0.000759066603847383	0.00090393596468001	0.000777121029611512
0.366071428571429	0.366071428571429	0.000118002303187708	3.18896411344081e-06	0.000190095008310089	0.000528033061026496	0.000818723553181177	0.000975743668486852	0.00102833379422772	0.00103577117734361	0.00101694349608881	0.000933111986678538	0.000725492629388289	0.000399653929870766	9.20874562517487e-05	8.7751079287871e-06	0.000227722655694254	0.00055612583464893	0.000659548127644294	0.000405018707377644	6.0157026345197e-05	7.32311373852592e-05	0.000611147115930241	0.00134512518296473	0.00173784916831912	0.00153734738507254	0.000960740763410579	0.000417297584965762	0.000127187606689255	4.05479664500509e-05	4.35668530356989e-05	0.000114737421952781	0.000250410786632734	0.00034575309735852	0.000272596573989675	7.86266201625369e-05	8.71150276937031e-06	0.000255282566474963	0.000715939476313804	0.00106426371256132	0.00106682771033654	0.000784721569373494	0.000457298995192987	0.000255649823180781	0.000204187305275975	0.000290563975186707	0.000530025916601122	0.00086810243439553	0.00109987469072798	0.00100613061107483
0.375	0.375	0.000510534540479713	0.000115538003934452	4.26236666271197e-06	0.000179416621283126	0.000478091892416916	0.000740948168282926	0.000895015190937114	0.000931240207515432	0.000852087903927694	0.000654615511356275	0.000365105448876855	9.01888589964098e-05	6.78577896167277e-06	0.000236875169308479	0.000682860060301849	0.00101811702659775	0.000936371306686868	0.000473877994934231	4.98261264514623e-05	0.000101688696805439	0.000642731846534359	0.00121680077112468	0.00133147947038872	0.000922844711332399	0.000363774713301214	4.29300910976025e-05	9.68037774645006e-06	5.09686997181401e-05	2.47002694488679e-05	2.60768051450503e-06	8.46811161755252e-05	0.00019710781632475	0.00018042875514613	4.5427572092367e-05	1.93210442572207e-05	0.000277723153941349	0.000692752545475752	0.000933714220853897	0.000814368148102255	0.000469804556070667	0.000171031513718408	4.04567782223118e-05	1.8265356351627e-05	5.87414591031177e-05	0.000229665689244741	0.000559992022110798	0.000874607802187169	0.000906063165815731
0.383928571428571	0.383928571428571	0.000910417363987286	0.000427470232894193	8.75884756516576e-05	1.88738392866459e-06	9.89462989767839e-05	0.000248100437016593	0.000355941208982211	0.000383593489301103	0.000324348073814658	0.000194187140898383	5.02767768413404e-05	5.76059437566732e-06	0.000184518686244968	0.00060210681575505	0.00106820235112126	0.00126112479106883	0.000992069286637283	0.000433961947995709	3.22130355019044e-05	0.000105469133059744	0.000518928556997704	0.000807228436059696	0.000657933385830917	0.000239544751656208	1.26709184758266e-06	0.000167309121672938	0.000504198793794951	0.000615355020889854	0.00039377948565398	9.80428233042241e-05	1.13550711226603e-06	7.93298277789529e-05	0.000115633619691361	3.62978129264236e-05	1.15687489247837e-05	0.000193550934819811	0.000462721928573939	0.000542797061007052	0.000343825611683221	8.00931382924338e-05	3.89536037282539e-06	0.00010435361980887	0.00016240892479782	7.44572370658164e-05	3.78888711530525e-07	0.000134320296382324	0.00041071259899862	0.000551279619143813
0.392857142857143	0.392857142857143	0.000968291827959081	0.000622801989335304	0.000287527092147795	8.41707168780686e-05	8.78021485765794e-06	1.37800271599825e-06	1.11913088979034e-05	1.47396658955076e-05	7.57869707575084e-06	1.22168614441811e-08	2.52496320141052e-05	0.000142046937880114	0.000399337566268956	0.000759921655902612	0.00105479140345285	0.00106748948311509	0.000733570225949556	0.000264588330008732	6.45330324706676e-06	0.000109931510361038	0.000358890944746943	0.000398904645274328	0.000162525132377407	1.13669627201359e-06	0.000313453670699837	0.00105034912230767	0.00167550628325787	0.0016747187926731	0.00106914227559823	0.000365845801833252	2.15992129322785e-05	3.9260385406759e-05	0.000113018273556218	6.33240874944483e-05	1.25587459935618e-07	6.87632417637332e-05	0.000189710326669968	0.000172162793426556	3.26488859443225e-05	4.19260999601667e-05	0.000383407798219262	0.000855080779435844	0.00103557461313471	0.000750353241712816	0.000272668916909893	1.03664220485861e-05	6.55704811200873e-05	0.000194042740859839
0.401785714285714	0.401785714285714	0.000596441655006476	0.000474193097218895	0.00032594377104803	0.000217718569171859	0.000160461406684277	0.000138892556995698	0.000134722574223511	0.00013472030544415	0.000135235267063184	0.000143922465430132	0.000176425535134006	0.000251411125090877	0.000378172971619327	0.00052772072991851	0.000613813407606675	0.000539848534484488	0.000307308278865185	6.79246935653759e-05	6.32006198989905e-06	0.000133262918106294	0.000241778516301341	0.000151104523958449	2.38039367069243e-06	0.000212647452305052	0.00102831709637969	0.00212929729651428	0.00278601643048668	0.0025015435813385	0.00149210016574688	0.000481426176502891	2.24520142620142e-05	6.92953405017183e-05	0.000203443921448384	0.000162289379747598	3.72300999180119e-05	2.29084845766641e-06	3.26847344022212e-05	1.21448822486421e-05	3.26828002256998e-05	0.000388397927667546	0.00117991745652547	0.00202654164206231	0.00232779355278429	0.00184739582251225	0.000957496396040879	0.000256721768239783	8.30089389939657e-06	2.21683029881859e-05
0.410714285714286	0.410714285714286	0.00012384552624485	0.000128206979594553	0.000140002333210137	0.00018261324584176	0.000267846731055818	0.000383602466314375	0.000483900202871513	0.00051293258371855	0.000452533351622499	0.000339557199799532	0.000231445661545529	0.000162210593645295	0.000133096432695972	0.00012726101315928	0.000118210288611847	8.0541477352549e-05	2.24576605283911e-05	2.483298285521e-06	7.05261827189394e-05	0.000174216689803936	0.000178081894608425	5.11414552782047e-05	2.75871656124302e-05	0.000467720666250827	0.00144924114727965	0.00251153779107181	0.00293314126522891	0.0023703726474062	0.00121720544076357	0.000268131923836211	3.74752771641072e-06	0.000237270235378043	0.000449035556393708	0.000367974105817634	0.000143459259994352	1.54102279309111e-05	1.96936331905779e-07	3.7521299534049e-06	0.000133441332183444	0.000681076485417161	0.00170402821901291	0.00273784028182713	0.00309876702996991	0.00252179281059725	0.00142508494927348	0.000495984147201182	7.38828475635202e-05	4.21414207331635e-07
0.419642857142857	0.419642857142857	3.31762163379917e-05	1.66743956948891e-05	8.59461416197156e-08	3.43722270226217e-05	0.000182689418319658	0.000437185800162905	0.000677309850018935	0.000748672411018681	0.000601009147457306	0.000336368648856748	0.000112647257083368	1.11898557898571e-05	3.91499048026352e-06	2.40397047585326e-05	3.66071764242881e-05	4.46792281284428e-05	6.3677039841736e-05	0.000106519317395776	0.000167603652782954	0.000199762679380334	0.000141362903758712	2.39130298574978e-05	4.4961502363885e-05	0.000438160814993087	0.00118233391031928	0.00186634918815201	0.0019670600087803	0.00135235458826459	0.00048038930852594	1.18561888332576e-05	0.000192049294219575	0.000655118580583487	0.000854297168901795	0.000621387169774539	0.000240726696210167	3.01219642179926e-05	3.06710853038878e-07	2.21238689819314e-07	8.14776069962793e-05	0.000519112090278693	0.0014006137160536	0.00231933947695999	0.00264374387685485	0.00212592897634763	0.00115645051090278	0.000365868616647857	3.9749964966463e-05	2.62351783211376e-07
0.428571428571429	0.428571428571429	0.000486473079397674	0.000424470840598275	0.000227385000342628	3.24835800489261e-05	3.42387594971114e-05	0.00028365610572197	0.000593614998518076	0.000692710681984578	0.00049067184243882	0.000170057722449095	2.22576501297392e-06	9.09191905129621e-05	0.000310194307779589	0.000465629147184367	0.000473232131425664	0.00038319576616863	0.000283001126038657	0.000218174162334085	0.000185712235652627	0.000156177191854956	9.77510973826785e-05	2.07137449771046e-05	1.36587524952864e-05	0.000183951658767992	0.000505528023177874	0.000751716544577342	0.000674574762901472	0.000304068547582275	1.08343317917635e-05	0.000170228906233966	0.000740211775292508	0.00124399467969124	0.0012332516605977	0.000740511113363067	0.000210864428964199	2.44052211535719e-06	5.05698979635204e-05	7.17090830944545e-05	4.19558403620111e-06	9.75431718752568e-05	0.000533512327591906	0.0010857869730162	0.00129308025496739	0.000964762789096968	0.00039935341544143	4.40592591605607e-05	1.82239002443246e-05	7.89676540921357e-05
0.4375	0.4375	0.0011314402247867	0.00115909002387156	0.000812835619470375	0.000306635446328866	1.15731964422461e-05	0.000104194188077962	0.000382854202398757	0.000484122771800887	0.000282598553040426	3.01284500011082e-05	7.67671917280476e-05	0.000488255755086715	0.000977138513386861	0.00119374515876457	0.00103704370497505	0.000679091619099301	0.000350224968247093	0.000155660862814371	7.32079996651376e-05	4.60373848656396e-05	3.53687575958271e-05	2.07382076651915e-05	2.94141852741273e-06	5.20317994260653e-06	3.53207281507334e-05	5.10517911563741e-05	1.65799886705092e-05	1.47501684864038e-05	0.000236418762590782	0.000766097632993744	0.00137432099044179	0.00162341553067032	0.00127380387717277	0.000573882307916681	6.46864133787382e-05	5.93152774809857e-05	0.000358769739919401	0.000519795091697933	0.000354749797057762	8.44853431376904e-05	4.65242380308792e-06	0.000116732401333639	0.000181310140823759	8.34732439856265e-05	3.00754400785001e-07	0.000141523553322726	0.000418603868104429	0.000510937848935612
0.446428571428571	0.446428571428571	0.00142452895350625	0.00169770080000277	0.00137837466336715	0.000678475840351442	0.000116361534726573	1.88272383901784e-05	0.00022094701710965	0.000310311861639253	0.000138227746925713	8.72942162463641e-07	0.000277382838113937	0.000949837902422738	0.00156254191348399	0.00166096599102821	0.00121441878771587	0.000587171337588581	0.000154314088875305	7.71521747159727e-06	6.66245198724361e-06	1.08119969371281e-05	3.05343280913237e-07	1.29104762219834e-05	5.29357427949982e-05	9.17739358089177e-05	0.000117532242357486	0.000152016025108131	0.000239452845749372	0.000440078045494243	0.00079593189736695	0.00123786822687609	0.00153079695044695	0.00140761580369424	0.000849319221229882	0.000217612188058666	8.68733955653702e-06	0.000401172470216932	0.00106192836855492	0.00144633003834982	0.00129405709481123	0.000805046842554759	0.000355648146611503	0.000131163727065289	8.38490728022751e-05	0.000166104031382568	0.000447469087138239	0.000935103070522972	0.00137680207583006	0.00139974900704956
0.455357142857143	0.455357142857143	0.00114733706555108	0.00167012988702398	0.00153262407573615	0.00084843765708706	0.000192634266465673	3.18495249111715e-06	0.00016523105581468	0.000248516441789842	9.16853298131475e-05	1.3805140364444e-05	0.000393475045593133	0.00113242196515753	0.00166743874453565	0.00153907159653711	0.000868446227431845	0.000214095328646881	7.30272937754293e-07	0.000161245554408236	0.000326363366085911	0.000265992475008374	7.9154069265081e-05	1.86868920436504e-06	0.000131774813312956	0.000372039530302138	0.00057927593274321	0.000699238769163623	0.000770206330710399	0.000850687993306215	0.000957907314854525	0.00103682158797749	0.000971616063164105	0.000679283117276815	0.000253968294833752	1.85538443052981e-06	0.000239832475021132	0.000985094535521131	0.00185599111331258	0.00234241471053942	0.00221251396584146	0.00165811183187777	0.00106415202875093	0.000690000472515869	0.000590147980942835	0.000756335359628573	0.00119598762716947	0.00181291616547409	0.00229728073701534	0.00227845756690283
0.464285714285714	0.464285714285714	0.000572846549275073	0.00116734595701603	0.00122460815679717	0.000706904625292474	0.00014607543663807	1.16622542884012e-05	0.000211836587845273	0.000306289922805215	0.000126403557677473	4.28699580713015e-06	0.000318744851068912	0.000937926696049359	0.00128468026773178	0.000985468951237935	0.000333501566586897	2.88647548465672e-08	0.000312725049068673	0.000917912669706915	0.00118314744389351	0.000860027403658162	0.000289875604275503	1.40956839783545e-06	0.00019794537822506	0.00065027742344734	0.000997083612332291	0.0010632090745993	0.000911479069876832	0.000690620702333702	0.000495525391152058	0.000339566352936326	0.00019686958118005	6.14856536015169e-05	1.09955065101689e-06	0.000157345788854498	0.000640359830281678	0.00137404738835992	0.00206191112391617	0.00236773455715178	0.00217218318970451	0.00165376582776367	0.00111931610925827	0.000778248872569248	0.000685342693705767	0.000839401208464751	0.00123804588975121	0.00179442815242578	0.00226128031285325	0.00233977420100183
0.473214285714286	0.473214285714286	0.000134236755014563	0.000580689406864759	0.000729321654545249	0.000407762303427321	4.51436900015331e-05	6.7830118799697e-05	0.000366668912355641	0.000486252223475477	0.000252610984630624	8.44435731113451e-06	0.000148110699982369	0.000562092477772753	0.000736125664529011	0.000419554673246852	2.61264184356529e-05	0.00021767770384034	0.0011138042148014	0.00205539683529902	0.00223152387679212	0.00149471223629639	0.00049060265907009	5.12309386948215e-06	0.000253860016925861	0.000806891219557317	0.00110223970083368	0.000942565122862051	0.000533975309544749	0.000179187275399071	1.71295166652055e-05	1.01856785842775e-05	7.28408952250971e-05	0.000164231113308098	0.000296220329996832	0.000501770230704518	0.000791059355845189	0.00110571918016727	0.00131573431621737	0.00129830117115879	0.00104585934796065	0.000686815528367592	0.00038344908176489	0.000215567236419258	0.000173963220526874	0.000244015040817518	0.00044669758701773	0.000775529972790786	0.00112450543393709	0.001326739621359
0.482142857142857	0.482142857142857	9.45374562428199e-07	0.000207745672139937	0.000342417762758487	0.000165275297498691	1.20446022203683e-07	0.000193941196271027	0.00059821222712499	0.000743707559452089	0.00045409608944241	7.76653577948896e-05	2.99444493548906e-05	0.00025463084193881	0.000330617297527175	0.00010835968973202	3.26987211241525e-05	0.000658299282826817	0.00188590593282448	0.00286695961194992	0.00278515721342407	0.00169148046791852	0.000474510743867022	4.42667359144283e-10	0.000340719977255698	0.000855073668453662	0.000923176522161562	0.000516555744437427	8.70094012949033e-05	3.29881284317313e-05	0.000351413363955579	0.000745954031939973	0.000952816791258146	0.000922665734097399	0.000761519067277184	0.000586252896118621	0.000448674914277302	0.000343194899284235	0.000243241505615277	0.000135393315874045	4.02534282471169e-05	3.79623594714659e-08	3.18766582621164e-05	9.49060316114228e-05	0.000120257593673689	8.04079730145348e-05	1.86225519375805e-05	3.00618513406471e-06	6.01991741454767e-05	0.000162172969813363
0.491071428571429	0.491071428571429	2.20785762465571e-05	6.84139926465051e-05	0.000156930724307701	5.57295660292886e-05	1.83347265200225e-05	0.000318622026115139	0.000779243800485147	0.00093686382428467	0.000620119590148267	0.000168414756751954	3.10190949352164e-07	0.000106423809714475	0.000145997534658531	1.89939070308657e-05	0.00012156372128413	0.000867029899638344	0.00202471743768556	0.00275140922419132	0.00240192674275447	0.00124005066530178	0.000219373114826324	4.17047701994657e-05	0.000513135350825199	0.000866420414739824	0.000639794375382623	0.000139916321559655	4.81185271185498e-05	0.000671416208040985	0.00163916520818011	0.00228050097016187	0.00221439740399512	0.00158138889491864	0.000811191131898683	0.000255949214617416	1.97475367893302e-05	2.66371049877055e-05	0.000164547793984295	0.000366767999456835	0.000612319810999878	0.000889272173670038	0.00116120491833504	0.00136145911012512	0.00142312359476217	0.00132287277232461	0.00109799955529728	0.000819555792253488	0.000548270542245648	0.000312626159315393
0.5	0.5	1.7940519697546e-05	5.08261043422534e-05	0.000114901937507452	3.3502517012574e-05	2.83785453002532e-05	0.000328528976095667	0.000762714553466227	0.000909480512568344	0.00061384522431418	0.000183070671064073	5.73572111975973e-07	7.24930069401421e-05	0.000108502223734302	1.36771014052296e-05	9.48427517970477e-05	0.00064642500655042	0.00143105645214528	0.00178652823037934	0.00133577103716976	0.000474982994320856	4.63078455540933e-06	0.000272268039341057	0.000807276136421522	0.000885755902789622	0.000392534322217021	1.17318155377957e-06	0.000461922886692008	0.00177122514201745	0.00309797882640674	0.00351355813964986	0.0027730702498327	0.00143859858165697	0.000348156593044829	1.7165540452875e-06	0.000358272084620876	0.00105817311682064	0.00175319305604025	0.00227689782127135	0.00262389702721919	0.00285185965941139	0.00300699484049562	0.00310182586533533	0.00312910015459175	0.00308436530216662	0.00297436659210349	0.00280370830099569	0.00255192591511296	0.00216599414628182
0.508928571428571	0.508928571428571	1.40223690076009e-06	0.000105875381329205	0.00016352024293898	6.16300858116356e-05	6.39535639093747e-06	0.000205551894248613	0.000532000311411993	0.000645100904294487	0.000418362731624246	0.00010211002285815	2.93162019926835e-06	0.000109611861258569	0.000162576771142636	5.71929807765324e-05	1.0413052140874e-05	0.000240321165133605	0.000592995074950491	0.000668108936732267	0.000343300466683651	1.63274645909628e-05	0.000176383857146168	0.0007714711014742	0.00117591644252972	0.000893234766640743	0.000219685492286008	5.57332699916692e-05	0.000984167472359963	0.00257821958335585	0.00369414526686611	0.0034787531847365	0.00211062730834249	0.000612845026040754	2.13524976372802e-09	0.000568971832952502	0.00186115830637477	0.00315043432322238	0.00394522648410007	0.00415881711822329	0.00397622664921949	0.00364168009515252	0.00333141372820705	0.00313313281761869	0.00307729997512229	0.00316929364965903	0.00339951758558775	0.00372695351529326	0.00404407533729044	0.00415259466770598
0.517857142857143	0.517857142857143	7.24871814220622e-05	0.000232471786569536	0.000279060665324739	0.000144364843856987	7.66169567556634e-06	5.82682446045574e-05	0.00023405273278462	0.000300913681657979	0.000169170292334529	1.52986897738748e-05	4.25654535904124e-05	0.000207711740844976	0.000285309532646006	0.000175601405639982	2.76213232141401e-05	1.21356132139092e-05	7.83418191417381e-05	6.11247488539852e-05	9.69311964474567e-08	0.000181363553115413	0.000749108142545494	0.00136236502433542	0.00143513434709283	0.000811237459584364	0.000100812455275838	0.000175230430054363	0.00125775289954586	0.00257923735825783	0.00303143458154689	0.00220612461050411	0.000799404815518432	9.79332268287885e-06	0.000537925521638195	0.0020957149338348	0.00375163636906315	0.00467183554730587	0.00460276924266245	0.0038303759078685	0.00283014997822208	0.00196039516318358	0.00136746025792054	0.0010514642851765	0.000969938255088188	0.00110595757761924	0.00148629521052535	0.00215118313507602	0.00307447117533628	0.00405967183529427
0.526785714285714	0.526785714285714	0.000196177579936652	0.000349784341025602	0.00038309197079127	0.000246662328553899	6.76104509429633e-05	4.06683620463517e-08	4.12685538350114e-05	6.54258633407025e-05	2.08124754310012e-05	7.92574442040933e-06	0.000126804208723104	0.000311744329606817	0.000392003195622531	0.000299418246067897	0.000139071143272095	3.94769903276281e-05	1.58640245315025e-05	4.83401087667989e-05	0.000229245706704469	0.000685739873960004	0.00130320449766347	0.00164901990191527	0.00134735600079387	0.000569314960340635	1.95533630401888e-05	0.000286063938153866	0.00118656456353568	0.00186415874631877	0.00162435824136717	0.00067911510776895	1.29907646862295e-05	0.000481316118803967	0.00202126474186491	0.00370406982730529	0.00450782682673683	0.00406190581042758	0.002771824049499	0.00137613525930955	0.000419602826935245	3.16073469830611e-05	3.18750875654012e-05	0.000153321050543705	0.000202906414377373	0.000124759525902355	1.06865562227612e-05	8.10250255595568e-05	0.000600476226217589	0.00169325953534256
0.535714285714286	0.535714285714286	0.000213780560884178	0.000318891348947483	0.000353314909199192	0.000271416716740211	0.000131709289064802	3.18355324160723e-05	1.58446382468563e-06	6.12063054079987e-09	6.63380228733809e-06	6.00252968010302e-05	0.000183250620346888	0.000313574162538628	0.000353860175014779	0.000283385761840743	0.000175664212821838	0.000109088461965622	0.000113542484185669	0.000223864191530347	0.000511586049098932	0.000967769967818456	0.00136398975051962	0.00135890315900332	0.000855625461683972	0.000220770869978123	9.59074898297784e-06	0.00039072466966775	0.000907347565673799	0.000933499614956846	0.000403299976492749	6.06154638529734e-07	0.000518521210934647	0.00200315053252283	0.00357332900669441	0.00413231986978088	0.00329275624363147	0.00166570524804152	0.000329869475278678	3.99957232114054e-05	0.000835520402793083	0.00221772344349466	0.00357600662442196	0.00448346888232465	0.00474422486514683	0.00431578347345106	0.00327128276271392	0.00185791232980508	0.000560872874817839	1.19786324974699e-07
0.544642857142857	0.544642857142857	8.38632168403434e-05	0.000132317762795431	0.00017237561994108	0.000168982989688515	0.000123338029021484	7.01495241300145e-05	3.79166848541695e-05	3.07319627734401e-05	4.67156813745902e-05	8.8307050042184e-05	0.000143222437841028	0.000176246135500407	0.000161248645248498	0.000113188313548634	7.11938723306883e-05	6.10141916816696e-05	0.000100732966703368	0.000231646234223875	0.000483427847850329	0.000771988821743854	0.000884679279846383	0.000666448801957878	0.000248441625777025	2.50184425666013e-06	0.000165037784558476	0.000522650619963095	0.000601381510916467	0.00025680001151885	2.21410685850528e-06	0.000576611989973991	0.00208876513298007	0.00366034595209551	0.00407830420387602	0.00291758027050092	0.00104708627768153	8.37071243792735e-06	0.000846043064772736	0.00342915739492644	0.00673444434790502	0.00966303633369046	0.0116406580074087	0.0126520832308773	0.0129030432359051	0.0124815716043236	0.0112497237854381	0.00901926924235185	0.00591953826813967	0.00267896303281521
0.553571428571429	0.553571428571429	1.69947734073671e-06	2.47129461858659e-07	1.0087511264051e-05	3.14792242660742e-05	5.14376979260453e-05	6.13534025699174e-05	6.33966533580802e-05	6.33682391657971e-05	6.31607561867719e-05	5.890529524283e-05	4.50335691693948e-05	2.29767143689403e-05	4.67925874864441e-06	1.14045925290394e-07	2.24716653574713e-06	6.79225448741405e-08	1.36226290013252e-05	9.06970170398279e-05	0.000233918314173472	0.000342043949474377	0.000287930511058338	9.78850745933338e-05	2.48833970301997e-06	0.000205179404775887	0.000576899457072886	0.000700577425414963	0.000365587053344914	4.87785291412531e-06	0.000436970076786674	0.0019702131371286	0.00377874337249948	0.00440763495916722	0.00314921743885562	0.000981605393663023	1.40916624496278e-05	0.00181601721866869	0.00613878009092995	0.0111615441704084	0.0149211585499526	0.01658579282649	0.0166292056185793	0.0161136626051142	0.0158972318411358	0.0162372679977425	0.0167127475891355	0.0163616671298026	0.0141829581992529	0.0099791567044841
0.5625	0.5625	0.000190603910279373	0.000157266181181568	7.77115674712822e-05	1.46873009752501e-05	1.35969424401145e-06	2.70766026651842e-05	5.88530174042783e-05	6.85577023736697e-05	4.85403508318803e-05	1.4983580283944e-05	3.74445715826889e-07	3.29109846678786e-05	0.000108296030117584	0.000178159851108144	0.000181824921438072	0.000108323813428298	2.25615770414068e-05	3.07801198858624e-06	4.40698012344532e-05	5.59368295244531e-05	8.15312846268151e-06	4.69622735408575e-05	0.000367900308752218	0.000901420288910434	0.00121007315545787	0.000895913743777577	0.000208489739645866	8.78580192323204e-05	0.00129810919344604	0.00338171595605682	0.00469185170549816	0.00386296051860021	0.00146023082152666	1.02824000350016e-07	0.00195003506440902	0.00742123370164137	0.0137922480985752	0.0177123153778579	0.0176256833240686	0.0145660855483061	0.0108443803660956	0.00826693918837461	0.00753338066228697	0.00874171553009896	0.0117044136485037	0.015472373222962	0.0179994646284346	0.0171055040314684
0.571428571428571	0.571428571428571	0.000605866397358564	0.000585564323512779	0.000391966516081711	0.000160471525989293	2.13235756643078e-05	6.14840443244652e-06	5.02238057244367e-05	6.81510791860089e-05	3.30653196471211e-05	6.05047617451647e-09	5.73833319331234e-05	0.000240569653845615	0.000476331318027618	0.000617743575881359	0.000560522596161041	0.000343171207352779	0.000119947523871981	1.26646727078254e-05	4.82623376656045e-07	2.73968591423995e-07	6.29321212402053e-05	0.000401211548652389	0.00109936688896867	0.00179470200714177	0.00184190162414403	0.00102507401971547	0.000103245625570892	0.000337795564366736	0.00214206410081835	0.00422756362988072	0.00453624373658053	0.00247344918747157	0.000191368976416111	0.00111704341139202	0.00662927484355891	0.014086636405219	0.0185422187554455	0.0168940149468825	0.010546844871374	0.0039474543430719	0.000502348171008127	4.14158537022866e-05	0.000227698941837463	9.26855749619091e-07	0.00100632604348595	0.00535655475837316	0.0123193141820756	0.0178673929110017
0.580357142857143	0.580357142857143	0.000936078036218438	0.000994310409726268	0.000732558147048745	0.00034076007818603	6.42511908635098e-05	2.53998901447709e-06	6.38723658506774e-05	9.27916774992692e-05	3.75018181937482e-05	2.86901909774655e-06	0.00014202270432215	0.000483529904990052	0.000858094831624642	0.00101369115379937	0.000834101304837364	0.000453228462742212	0.00013200528186387	8.43614332669708e-06	1.07094417400866e-06	3.73088378665206e-06	0.000141521431361262	0.000694449404320358	0.00164769880156089	0.00239638401341991	0.00217494345651783	0.00099585518388724	3.12964213239401e-05	0.000639796360971439	0.00273647241455227	0.00438339879322207	0.00362217244016217	0.00105220530412562	0.000157314194017413	0.00415618797924886	0.0120121236273399	0.01806043175921	0.0167510456992251	0.00855644115978691	0.000888349186434426	0.0020444361519744	0.0132551420633415	0.0265897073811831	0.0314042106100399	0.0237362249306381	0.00987285067468701	0.000703372802991063	0.00220901281604895	0.0108911736182147
0.589285714285714	0.589285714285714	0.000921932981266922	0.0010983592528857	0.000855667207685961	0.000397038228274409	6.17619715816669e-05	1.29811875679767e-05	0.000129193960963376	0.000178795741407385	8.2632481935318e-05	1.21087503691299e-07	0.000154404348594345	0.00056908490720396	0.000987555821744334	0.00108230810470341	0.000769029484186889	0.000302492496516835	2.61885987830936e-05	2.415388040144e-05	7.8025516646631e-05	1.95128853436445e-05	6.23776802307227e-05	0.000612680762966964	0.0016442437559801	0.00240435561545133	0.00205880049191124	0.000789867934420191	6.58020947417316e-08	0.000952609980600427	0.00306759266112781	0.00406155440574237	0.00248560588284935	0.000192414679631379	0.00136210544255639	0.00792120769758042	0.01584087127667	0.017495937460103	0.00978243785027139	0.000657699390862363	0.00598751205956625	0.03668142694713	0.0863267282829377	0.131420712686801	0.146404570635201	0.122285767477661	0.0734334150199649	0.0267696289141919	0.00251538477747232	0.00220901281604897
0.598214285714286	0.598214285714286	0.000613450513122046	0.000878995206883126	0.000718408959320738	0.000302744348224601	1.95712368751087e-05	6.80341239662137e-05	0.000287337635017549	0.000369069494936216	0.000207108943089602	1.48457088120688e-05	8.8227863486281e-05	0.000461262337350141	0.00082520923707377	0.000825767888604931	0.000448097806221346	6.4413708490966e-05	4.55370783141591e-05	0.000335551966779028	0.000502725868683367	0.000283810531584043	5.96740958624271e-06	0.000280409281496273	0.00118382156391216	0.00191939291514979	0.00160769248910447	0.000496560617714286	3.26388303515584e-05	0.00126714730817845	0.00322501639266499	0.00356133272856129	0.00152986883741059	8.61875279685891e-06	0.00320181895533469	0.0111454242838383	0.0171622888653917	0.0135575580984382	0.00280007943031006	0.00330418100365209	0.0403186405336394	0.124936153306022	0.237498883091039	0.332008483356306	0.362499752043179	0.313226734268004	0.209436303607696	0.100183901679743	0.0267696289141919	0.000703372802991016
0.607142857142857	0.607142857142857	0.000273711892201751	0.000548150384673185	0.000473165203516068	0.000160087463842643	4.9584294798105e-07	0.000197771496289538	0.000544791269846936	0.000663612909679856	0.000424564284112033	8.84747468304921e-05	1.99257628199322e-05	0.000279332774835977	0.000544900282539607	0.000477294292037507	0.000145677740458089	1.26382201736444e-05	0.000421257778998814	0.00112122277683457	0.00143316989017698	0.000987203453242986	0.000234674599213842	3.47786612670397e-05	0.0006446058857796	0.00130110245712822	0.0010923510625765	0.000246149347788369	0.000131995419661823	0.00156226286759179	0.00329808557110139	0.00310358793313909	0.000903811142597789	0.000255430057437425	0.00496577445346636	0.0132149436240114	0.0165870686903035	0.00896699127572638	1.76410213324928e-05	0.0192294589636926	0.100307076014874	0.252286799589836	0.439530407497406	0.591184458383528	0.639416721032927	0.561324349242027	0.393698781832555	0.209436303607697	0.0734334150199651	0.00987285067468721
0.616071428571429	0.616071428571429	8.57405127173545e-05	0.000309476164890236	0.000284967815627713	6.64830796473887e-05	2.80351604738319e-05	0.000360186659608276	0.000815427608155462	0.000964791598971215	0.00066186200029497	0.000201396320170706	2.69131623698314e-09	0.000147385899291654	0.000330843144379788	0.00024138534097286	1.72804939636271e-05	0.000174973193066713	0.00100781457731904	0.00208866612009143	0.00253070337391742	0.00187667676556527	0.000679858078931656	1.17521769880665e-05	0.000304287856646905	0.000854420484293447	0.000729794754348776	0.000107262708766848	0.00025144877684491	0.00178853452906549	0.00333489208235881	0.00279713900246845	0.00057677263020911	0.000589128123034431	0.00618435029521886	0.0142168492629377	0.0154459507765327	0.00577988554202031	0.00112876468469993	0.0396782357529899	0.161070727470198	0.371620056269147	0.622093765746676	0.821451327036562	0.884405867266619	0.782378494173764	0.561324349242025	0.313226734268005	0.122285767477661	0.0237362249306384
0.625	0.625	3.54576980505597e-05	0.000222055689564148	0.000213277407040259	3.67457516011972e-05	5.4595414610004e-05	0.000448344194276854	0.000951914819598637	0.00111477244285749	0.00078355141248681	0.000267139251929145	4.52941370722689e-06	0.000100106770767714	0.0002492036383662	0.00015974253437003	3.49774046147248e-07	0.000306919233540713	0.00134501821856925	0.0026053587408536	0.00310807435574354	0.00235716831131495	0.000951242512465396	5.78749342195763e-05	0.00019184768250434	0.000682956805912848	0.000591049878601262	6.43124966016714e-05	0.000314071127336052	0.00188698647488905	0.00334880766345156	0.0026771778956405	0.000467341080046881	0.000754878540490076	0.00666737690107514	0.0145214426757737	0.0148408656840904	0.00457998673233262	0.00248232552996101	0.0504979122925457	0.190687508922933	0.427939511693929	0.706891757989568	0.92759331705789	0.997116626361738	0.884405867266618	0.639416721032925	0.36249975204318	0.146404570635201	0.0314042106100401
0.633928571428571	0.633928571428571	6.38276971488296e-05	0.000274258019875253	0.000256312263245369	5.40621088137251e-05	3.7197742894717e-05	0.000393009788699456	0.000866875212456023	0.00102144765643663	0.000707601822688773	0.00022559952203296	7.19599310854741e-07	0.000128215870086622	0.00029822893405256	0.000208075552194328	7.75606347584136e-06	0.000221505736372679	0.00113233557324362	0.00228167622647782	0.00274689930508319	0.00205581726159679	0.000779169543395818	2.53797479667224e-05	0.000257986389994495	0.00078621604407433	0.000674623144887053	8.93694026472651e-05	0.000274921819575114	0.00182658164106792	0.00334036076921865	0.00274983317253061	0.00053237670389668	0.00065212746687868	0.00637450741784787	0.0143431123928833	0.0152179374167435	0.00530104420706555	0.00159119988844815	0.0437316712802349	0.17231136582799	0.393108616017946	0.654534018994016	0.862108707378802	0.92759331705789	0.821451327036562	0.591184458383526	0.332008483356307	0.131420712686801	0.026589707381183
0.642857142857143	0.642857142857143	0.000211043904521239	0.000476097558282857	0.000417329375766521	0.000130548881234033	3.88630426389253e-06	0.000238321349363359	0.000615590884363766	0.000743006114606483	0.000486009999945465	0.000115312311633348	1.03914263155004e-05	0.000239306899327217	0.000481377062073932	0.000404528363642196	9.74118778874625e-05	3.93081400133719e-05	0.000561342716608584	0.00136480185417171	0.00171234699471123	0.00120951980619488	0.00033629110763435	1.08676989445985e-05	0.000537566848783	0.00116793108689391	0.000983852986839333	0.000201117732282179	0.000162391274938466	0.0016267341978087	0.00330957135456441	0.00301190005347633	0.000798720885304364	0.000341697867217756	0.00532765136165186	0.0135472725862096	0.0163070238871522	0.00800724986979921	4.36546582039634e-05	0.0243826273245205	0.11647383449895	0.284665531969833	0.489533552476558	0.654534018994016	0.706891757989568	0.622093765746676	0.439530407497404	0.237498883091039	0.0863267282829378	0.0132551420633415
0.651785714285714	0.651785714285714	0.000522295106424572	0.000798057636151513	0.000660410348085296	0.000267200172754983	1.04773612899709e-05	9.30644142598411e-05	0.000343058156207142	0.000433863323837066	0.000253117007246736	2.67518956107445e-05	6.84053612471313e-05	0.000417416308014954	0.000758583152829298	0.000738211047609067	0.000361915287391162	2.72979472236328e-05	0.000102648808919502	0.000486968428807813	0.000688233932009434	0.000416932675791568	3.08573987424791e-05	0.000200850442322698	0.00104349276593648	0.00176474792244043	0.00147611641045012	0.000426653212681398	5.17916789014367e-05	0.00134305613450195	0.00324821791590523	0.00343878481433414	0.0013443119472257	4.29031678173776e-05	0.003666575923021	0.0117682425209179	0.0171490310015252	0.0123840528928485	0.00165118100080788	0.00614666756621324	0.0533564984705855	0.15403305567607	0.284665531969833	0.393108616017946	0.427939511693929	0.371620056269147	0.252286799589835	0.124936153306022	0.0366814269471304	0.00204443615197453
0.660714285714286	0.660714285714286	0.000864590691100518	0.00106850156492281	0.00084232590879516	0.000385193762574709	5.29247352783647e-05	2.06225809903945e-05	0.000158101429650323	0.000214667307559713	0.000104382435941667	2.13018876111178e-07	0.000143129638795841	0.000557579786458811	0.000970283441880709	0.00104244300117468	0.000704026233478623	0.000240137845311512	6.74481350924355e-06	6.10530402857601e-05	0.000138367973827696	4.94895878504054e-05	3.3906212513312e-05	0.000541277278297825	0.00156050803245301	0.00231882962487037	0.0019694060789094	0.000720572947312232	1.38256641624966e-06	0.00103024794523224	0.00311848205800406	0.00394446429121929	0.00222361206112988	8.97682355170393e-05	0.001785408713735	0.00880262457275867	0.0163977343301508	0.0167423132013331	0.00784639795638884	3.65305112170615e-05	0.0114732464989905	0.0533564984705856	0.11647383449895	0.17231136582799	0.190687508922933	0.161070727470198	0.100307076014873	0.0403186405336394	0.00598751205956595	0.000888349186434163
0.669642857142857	0.669642857142857	0.000968459427506147	0.00105435020170745	0.000789029990746546	0.000370078489686366	6.92520243054643e-05	3.262705101398e-06	7.364093311267e-05	0.000106550210060047	4.35731343279421e-05	2.77474545142834e-06	0.000154094224886687	0.000524041814100722	0.000919694600599559	0.00106655085358369	0.000852082363099736	0.000438656163952817	0.000111340695928485	2.65616409844384e-06	5.19724169151956e-06	1.14642777238124e-06	0.000135346471335698	0.000711709005608993	0.00170242696573642	0.0024564995083593	0.00218805148378784	0.000959754191627595	1.8999111459311e-05	0.000716298742270018	0.00283973111548371	0.00433666907540458	0.00334337965301398	0.000775798962243836	0.000355586932392356	0.00507091819504177	0.0131649038096042	0.0183450723285861	0.0153511969120128	0.00614420253661259	3.65305112172076e-05	0.00614666756621269	0.0243826273245198	0.0437316712802338	0.050497912292544	0.0396782357529891	0.0192294589636917	0.00330418100365185	0.00065769939086235	0.00855644115978686
0.678571428571429	0.678571428571429	0.000708846804443683	0.000701799972611267	0.000484583858753613	0.000208817670301625	3.29799879115033e-05	4.12225218099845e-06	5.06256211723722e-05	7.07145501922978e-05	3.17767413770091e-05	3.70618129481328e-07	8.0231941821513e-05	0.000305835577860313	0.000581457914050904	0.00073338974911364	0.000650742329318824	0.000391777223782232	0.00013693083253032	1.63508750900502e-05	1.05517858678815e-08	2.47841880394083e-06	9.27756364840588e-05	0.000497612224644698	0.00127226786068306	0.00198748938886148	0.00196151873133124	0.00103511936145776	8.26239986369261e-05	0.000409933009356396	0.00231506397353028	0.00432555296248611	0.00436138843529031	0.00209640935158203	5.40898290387905e-05	0.00172213490144056	0.00798708313732418	0.0154362051614628	0.0187494395491698	0.0153511969120127	0.00784639795638897	0.00165118100080805	4.36546582038918e-05	0.00159119988844833	0.00248232552996076	0.00112876468469966	1.76410213322529e-05	0.00280007943031006	0.00978243785027159	0.0167510456992251
0.6875	0.6875	0.000281073379205736	0.000245534400851945	0.000137631844194236	3.80649603885363e-05	1.37996282772144e-07	1.98849263514056e-05	5.59382593742622e-05	6.77626343684868e-05	4.37159029176986e-05	8.12273215791003e-06	6.03734939976428e-06	6.9284907661799e-05	0.000180846166837137	0.000270763592124517	0.000265827703685597	0.000162488080643689	4.41379475153995e-05	2.91032926468178e-09	2.26117144899643e-05	2.56037364102915e-05	7.55703243047622e-08	0.00011201986348958	0.000533429145050249	0.00112133998865909	0.00137754762669058	0.000937864198206148	0.000178848519493158	0.00013972777590587	0.00152078603399931	0.00365503868700592	0.00474872306249602	0.00356912665786069	0.00106553085195244	6.33202008649438e-05	0.00290448961115943	0.0091152131706538	0.0154362051614628	0.018345072328586	0.016742313201333	0.0123840528928484	0.00800724986979916	0.00530104420706564	0.00457998673233258	0.00577988554202054	0.00896699127572644	0.0135575580984382	0.017495937460103	0.01806043175921
0.696428571428571	0.696428571428571	1.87769757570706e-05	7.03007234893479e-06	9.05271340179595e-08	1.14252080665692e-05	3.36895806436894e-05	5.34353421382948e-05	6.43773207051912e-05	6.68159282289572e-05	6.14106666696255e-05	4.70370400907141e-05	2.51293520635725e-05	5.23863239814901e-06	7.40449254665727e-07	1.21420928371752e-05	1.94066075753606e-05	7.41688313426615e-06	2.68900738053483e-06	5.81676022411873e-05	0.000173242448591419	0.000248240251624957	0.000180452736998652	3.21792302728185e-05	3.64971228221924e-05	0.000336079760377351	0.000717833122929742	0.000749471738501254	0.000320467701216219	7.7737308772542e-07	0.000628670494254401	0.00234557210164259	0.00409906337158218	0.00438825878999894	0.00276008908757288	0.000588862748799114	0.000184834051944617	0.00290448961115939	0.00798708313732428	0.0131649038096042	0.0163977343301507	0.0171490310015251	0.0163070238871521	0.0152179374167436	0.0148408656840905	0.015445950776533	0.0165870686903037	0.0171622888653916	0.0158408712766698	0.0120121236273398
0.705357142857143	0.705357142857143	4.84043024188365e-05	8.3692867246927e-05	0.000121288331847199	0.000132109659432606	0.000108818202335758	7.2597697452636e-05	4.72028641203939e-05	4.10193166977732e-05	5.44669581750496e-05	8.56913750934719e-05	0.00012043955698478	0.000132448921810008	0.000109132649471843	6.88753643281116e-05	4.06240645746364e-05	3.87539202581838e-05	7.90722150799717e-05	0.000202966643208859	0.000431357512013164	0.000671403393789267	0.000727641925340178	0.000493345876414543	0.000137574718939355	4.7717255335348e-06	0.000240917667783034	0.000562292952921434	0.000535352375558074	0.000155697361001617	4.32525253092439e-05	0.00087354279477138	0.00253504190155841	0.00395870269164483	0.00397303047923478	0.002446732890159	0.000588862748799241	6.33202008649654e-05	0.00172213490144065	0.00507091819504191	0.00880262457275863	0.0117682425209178	0.0135472725862096	0.0143431123928833	0.0145214426757738	0.0142168492629376	0.0132149436240114	0.0111454242838383	0.00792120769758046	0.00415618797924886
0.714285714285714	0.714285714285714	0.000191461974472441	0.000282463604189058	0.000319131098658645	0.000256949145299661	0.000137970496500718	4.4026413083598e-05	7.61209805888452e-06	2.92902117068018e-06	1.5412411959988e-05	7.20359683552015e-05	0.000183038007627035	0.000290588277415196	0.000316419194021056	0.000250916263631835	0.000159909315490164	0.0001085039103102	0.000124623897979848	0.000247136753099115	0.000537369769647486	0.000961701790701835	0.00128546925718019	0.00120852910667784	0.000698923822355289	0.000142770383110207	2.81005691824528e-05	0.000419414100361792	0.000828937874978678	0.000731050961312995	0.000217393991619347	3.07518217089429e-05	0.000835867547394423	0.00244400698902182	0.00382791783609786	0.00397303047923464	0.00276008908757283	0.00106553085195252	5.40898290389381e-05	0.000355586932392748	0.00178540871373521	0.00366657592302109	0.00532765136165187	0.00637450741784766	0.00666737690107502	0.0061843502952187	0.00496577445346638	0.00320181895533468	0.00136210544255661	0.000157314194017258
0.723214285714286	0.723214285714286	0.000215911188335715	0.000359984407681111	0.000391914285245301	0.000263804031061896	8.65750773886324e-05	2.13884507217272e-06	1.88594637685024e-05	3.47762422776014e-05	6.78430652466525e-06	1.82637862435379e-05	0.000147034928564086	0.00032549595032305	0.000399807993156194	0.000312891442762808	0.000161510331104943	6.26660927880254e-05	3.95238326848412e-05	9.28923122953822e-05	0.000314773588804503	0.000794517030529521	0.001375480364377	0.00163309986811782	0.00125866434519751	0.000487178035802341	7.71222282394288e-06	0.000311238082092474	0.0011294504748764	0.0016332782956631	0.00127258719188715	0.000401970988452657	8.65987507411866e-06	0.000782689540202358	0.00244400698902185	0.00395870269164475	0.00438825878999902	0.00356912665786073	0.00209640935158192	0.000775798962243735	8.97682355170363e-05	4.2903167817467e-05	0.000341697867217938	0.000652127466878808	0.000754878540490174	0.000589128123034459	0.000255430057437519	8.61875279664506e-06	0.000192414679631238	0.00105220530412561
0.732142857142857	0.732142857142857	0.000103552301662646	0.000267753178855724	0.000310561604851841	0.000170896073075516	1.75961701073168e-05	3.33696478506349e-05	0.000172240806467008	0.000227624681739241	0.000119396983207702	4.87942681720402e-06	6.08078138704272e-05	0.000236660247378484	0.000318256092923711	0.000211174923185297	5.16957287869625e-05	5.08663562095759e-07	2.78577590853064e-05	1.37658623146418e-05	2.02411663586184e-05	0.000295664164933693	0.000908930962296246	0.00147707003896204	0.00145298531990318	0.00076747553285519	7.71238401223371e-05	0.000204250400643166	0.00126959308903939	0.00245400908152503	0.00271940401763431	0.00180556279218408	0.000513368748145401	8.6598750741805e-06	0.000835867547394477	0.00253504190155852	0.00409906337158213	0.00474872306249594	0.00436138843529027	0.00334337965301384	0.00222361206112996	0.00134431194722582	0.000798720885304534	0.000532376703896612	0.000467341080046725	0.000576772630208886	0.000903811142597714	0.00152986883741041	0.00248560588284917	0.00362217244016231
0.741071428571429	0.741071428571429	8.7302016947292e-06	0.00013148365114115	0.000187304166457896	7.69425225400925e-05	1.89507306946219e-06	0.000166007360001919	0.00045721151270673	0.000559518876533855	0.000354963797841079	7.67708546009497e-05	7.63522918094553e-06	0.000128861801513955	0.000188075866766343	7.96444760211538e-05	1.37057168173679e-06	0.000157944807680097	0.00042175599932308	0.000456346461824678	0.000189588451860878	2.30375136759111e-07	0.000290417114972836	0.000921776890314594	0.00125957441099154	0.000884977973048982	0.000186532501116187	8.34526685838451e-05	0.00108351607800783	0.00266027824328011	0.00364175677474901	0.00325388705985174	0.00180556279218391	0.00040197098845242	3.07518217089943e-05	0.000873542794771309	0.00234557210164242	0.00365503868700617	0.00432555296248623	0.00433666907540456	0.00394446429121936	0.00343878481433411	0.00301190005347614	0.00274983317253044	0.00267717789564046	0.00279713900246837	0.00310358793313889	0.00356133272856104	0.00406155440574231	0.00438339879322211
0.75	0.75	1.0682079347044e-05	5.74552187714242e-05	0.000119294646954533	3.58494543066331e-05	2.46760705960225e-05	0.000308000720054457	0.000722301828535427	0.0008626599132714	0.00058005537277004	0.00016988467384517	2.20328874456818e-07	7.5527498869015e-05	0.00011405681468716	1.85691472990301e-05	7.25789188508253e-05	0.000547864531705003	0.00122174354294148	0.00149343198975796	0.00105378427101366	0.000311986010249957	2.36280173366377e-06	0.000371777702084155	0.000895854874952626	0.000890958706396402	0.000343387625998776	1.62020158447962e-06	0.000597040574356013	0.00202563885078434	0.00335599243449409	0.00364175677474917	0.00271940401763417	0.00127258719188697	0.000217393991619506	4.32525253093005e-05	0.000628670494254296	0.00152078603399935	0.00231506397353024	0.00283973111548343	0.00311848205800393	0.0032482179159052	0.00330957135456419	0.00334036076921852	0.00334880766345141	0.00333489208235891	0.00329808557110122	0.00322501639266493	0.00306759266112766	0.00273647241455226
0.758928571428571	0.758928571428571	2.64988671043213e-05	5.64973835242823e-05	0.000136250655815393	4.45607216291453e-05	2.41190473849643e-05	0.000334896939223728	0.000797290333987529	0.000954541261777447	0.000638160179130631	0.000182012200892971	1.89949806189879e-08	9.00079583084308e-05	0.000126407443565734	1.36258106143415e-05	0.000127867203886054	0.000849620218813518	0.00193525623374323	0.00257260236801683	0.00217773185095056	0.00105751427636017	0.000147386913405125	7.50618182822206e-05	0.000574034800370954	0.000870012044010332	0.000572488377386964	8.22149175793815e-05	0.000117094394190054	0.000926172094802951	0.00202563885078452	0.0026602782432802	0.00245400908152496	0.00163327829566304	0.000731050961312844	0.00015569736100153	7.77373087843148e-07	0.000139727775905884	0.000409933009356421	0.000716298742270239	0.00103024794523245	0.00134305613450235	0.00162673419780935	0.00182658164106849	0.00188698647488949	0.001788534529066	0.00156226286759195	0.00126714730817849	0.000952609980600842	0.00063979636097152
0.767857142857143	0.767857142857143	9.37230500394942e-07	0.000155788596813065	0.000279065414462198	0.000126657819762126	1.09753291223099e-06	0.000229482120251088	0.000653985331366247	0.000804229541720678	0.000504236042816048	0.000101859715935805	1.6024116417448e-05	0.000203879154661473	0.000266469769747758	7.15233064131006e-05	5.80641612538478e-05	0.000746500170629046	0.00199435982279523	0.00293535762392845	0.00278087583592361	0.00163688400851138	0.000427713818878029	1.38525501976099e-06	0.000373168297578997	0.000858645587310233	0.000855998093601807	0.000407536245994832	2.89634139814357e-05	0.000117094394189831	0.000597040574356012	0.00108351607800782	0.00126959308903936	0.00112945047487644	0.000828937874978755	0.000535352375558306	0.000320467701216245	0.000178848519493102	8.26239986368315e-05	1.89991114591262e-05	1.38256641613565e-06	5.17916789011185e-05	0.000162391274938205	0.000274921819574862	0.000314071127335712	0.000251448776844636	0.000131995419661689	3.26388303515353e-05	6.5802094558433e-08	3.12964213240288e-05
0.776785714285714	0.776785714285714	7.50396363862026e-05	0.000463796804741335	0.000616482418752516	0.00033684053194768	2.63334940329256e-05	9.33356790020646e-05	0.000419849531252297	0.000546338975760143	0.000297840441458974	1.91926234031566e-05	0.000110255411567536	0.000473182772434085	0.000615794078647909	0.000316146255065756	4.31982411905881e-06	0.000322704532221972	0.0013336339995641	0.00231607839184588	0.00243994808997027	0.00160002050589255	0.000512661333378776	4.31393222158554e-06	0.000270319080371958	0.000826257989458508	0.00107842492971798	0.000852078061349833	0.000407536245994876	8.22149175793867e-05	1.62020158429483e-06	8.3452668583904e-05	0.000204250400643201	0.000311238082092377	0.000419414100362026	0.000562292952921419	0.000749471738501075	0.000937864198206214	0.00103511936145774	0.000959754191627831	0.00072057294731227	0.000426653212681535	0.000201117732282206	8.93694026472972e-05	6.43124966018413e-05	0.000107262708766923	0.00024614934778831	0.000496560617714341	0.00078986793442001	0.000995855183887207
0.785714285714286	0.785714285714286	0.000439126073586427	0.0010149369429413	0.00110641689297847	0.000638572169319939	0.00012125044943511	1.91796400388005e-05	0.000239761519019063	0.000339511234962367	0.000148354119045739	1.16031848224324e-06	0.00027912863137822	0.000851226504373644	0.00115019646571029	0.000831831530288805	0.000226068897905756	1.32820228297701e-05	0.000477023747832042	0.00118475188181132	0.0014477262017839	0.00103086369508988	0.000348778174571675	2.7795792160764e-06	0.000211527209302846	0.000701552379595773	0.00105549077277645	0.001078424929718	0.000855998093601819	0.000572488377386809	0.0003433876259986	0.000186532501116208	7.71238401224876e-05	7.71222282395257e-06	2.81005691825258e-05	0.000240917667783142	0.000717833122929684	0.00137754762669045	0.00196151873133113	0.00218805148378794	0.00196940607890959	0.00147611641045034	0.000983852986839425	0.0006746231448872	0.000591049878601427	0.000729794754348935	0.00109235106257675	0.00160769248910462	0.00205880049191111	0.00217494345651786
0.794642857142857	0.794642857142857	0.00101564938179691	0.00157748259442095	0.00149274946033363	0.000840117810272808	0.000192379419598955	3.26272057630273e-06	0.000167191676671105	0.00025151224034403	9.27801182352653e-05	1.37547269481688e-05	0.000392045156724676	0.00111573414932854	0.00160935734168564	0.00142776786850739	0.000735570762500766	0.000129252257776247	2.34032406424375e-05	0.00028923742686932	0.000491507930266787	0.000386206514395942	0.000121443739187895	5.020349451794e-07	0.000150024197333274	0.0004477013050451	0.00070155237959577	0.000826257989458416	0.000858645587310201	0.000870012044010275	0.000890958706396517	0.000884977973049024	0.000767475532855239	0.000487178035802364	0.000142770383110124	4.77172553350723e-06	0.000336079760377496	0.00112133998865919	0.00198748938886169	0.00245649950835958	0.00231882962487039	0.00176474792244016	0.00116793108689347	0.000786216044073771	0.000682956805912468	0.000854420484293093	0.00130110245712799	0.00191939291514969	0.00240435561545133	0.0023963840134199
0.803571428571429	0.803571428571429	0.00140587824322002	0.00174815841417836	0.00146366854781275	0.000748280991376174	0.000144090449826402	1.11330856420746e-05	0.00019737610697686	0.000284025040668978	0.000118463446751096	4.08144705919198e-06	0.000321400072266123	0.00103033633237151	0.00164098878750412	0.00168766041915607	0.00117115809723319	0.000506848388806621	9.41362108996815e-05	3.69813577683288e-07	3.7205611738723e-05	3.9842790494078e-05	6.2248755022891e-06	9.90090687527403e-06	7.17222339215507e-05	0.000150024197333262	0.000211527209302756	0.000270319080371989	0.000373168297579024	0.00057403480037097	0.000895854874952579	0.00125957441099161	0.00145298531990329	0.00125866434519762	0.000698923822355267	0.000137574718939316	3.64971228220091e-05	0.000533429145050153	0.00127226786068295	0.00170242696573634	0.00156050803245292	0.00104349276593645	0.000537566848782715	0.000257986389994457	0.000191847682504458	0.000304287856647123	0.000644605885779678	0.00118382156391208	0.00164424375598003	0.0016476988015607
0.8125	0.8125	0.00125336407906801	0.00133053151605919	0.00097229889891395	0.000401231375470227	3.03887956552394e-05	7.34689172804005e-05	0.000334165559076652	0.000433035885176377	0.000237769228836859	1.35624240977369e-05	0.000121922168811385	0.00061064382539392	0.00114865456213771	0.00135302429617525	0.00113097715650763	0.000697149167229974	0.000321162190675333	0.00011561779527786	4.02720700899916e-05	2.19527298235461e-05	2.09939858515131e-05	1.97069758100838e-05	9.90090687516897e-06	5.0203494499014e-07	2.77957921612409e-06	4.3139322215699e-06	1.38525501978931e-06	7.50618182821952e-05	0.000371777702084238	0.000921776890314625	0.00147707003896215	0.0016330998681179	0.00120852910667782	0.000493345876414469	3.21792302726859e-05	0.000112019863489349	0.000497612224644527	0.000711709005608762	0.000541277278297816	0.00020085044232271	1.08676989447825e-05	2.53797479672872e-05	5.78749342201456e-05	1.17521769885322e-05	3.47786612674785e-05	0.00028040928149656	0.000612680762966954	0.00069444940432046
0.821428571428571	0.821428571428571	0.000649381518975929	0.000592792714432914	0.000348355665899001	7.62579791411688e-05	1.28235915808909e-05	0.000234602469888526	0.000545254213722244	0.000647133328877364	0.000440454831471589	0.000126716281312344	1.14617473242984e-06	0.00016404216735229	0.000454071527829522	0.000638176022571196	0.000622295421294663	0.000478587289093665	0.000324679500685218	0.000221816840572984	0.000167890088608385	0.00013239281269036	8.35330219637294e-05	2.09939858515698e-05	6.2248755023122e-06	0.000121443739187991	0.000348778174571782	0.000512661333378735	0.000427713818878199	0.00014738691340517	2.36280173360863e-06	0.000290417114972807	0.000908930962296405	0.00137548036437717	0.00128546925717999	0.000727641925340214	0.000180452736998685	7.55703243666068e-08	9.27756364841653e-05	0.000135346471336013	3.39062125134722e-05	3.08573987424135e-05	0.000336291107634521	0.000779169543395665	0.000951242512465315	0.000679858078931489	0.000234674599213615	5.96740958612349e-06	6.23776802307399e-05	0.000141521431361381
0.830357142857143	0.830357142857143	9.99433465440259e-05	6.74503899883006e-05	1.47302661836494e-05	1.05530352383939e-05	0.000143240660432658	0.000412918578068666	0.00067963251357459	0.000760015848969471	0.00059416592011874	0.000303629574740635	7.5191865738889e-05	1.28883351304542e-07	3.35090038017149e-05	8.33836420235416e-05	0.000104017217046114	0.000105554376596815	0.000113567476055895	0.000142351982124782	0.000183991422432219	0.000197136905134388	0.000132392812690328	2.19527298235572e-05	3.98427904942054e-05	0.00038620651439593	0.00103086369508986	0.00160002050589252	0.00163688400851139	0.00105751427636011	0.000311986010250012	2.30375136727816e-07	0.000295664164933784	0.000794517030529643	0.000961701790702	0.000671403393789301	0.000248240251624929	2.56037364101723e-05	2.47841880388197e-06	1.14642777238795e-06	4.94895878505425e-05	0.000416932675791385	0.00120951980619482	0.00205581726159667	0.00235716831131472	0.00187667676556523	0.000987203453242864	0.000283810531583927	1.95128853434977e-05	3.73088378672359e-06
0.839285714285714	0.839285714285714	5.11897528890974e-05	6.17778334365718e-05	8.6390755876854e-05	0.000147836053980791	0.000263746036507936	0.000420615004595742	0.000556666465301066	0.000596051246857435	0.000514113338402136	0.00036090064892985	0.000214415174329022	0.000119406730476926	7.4262221545574e-05	5.73833028654318e-05	4.66816668952817e-05	2.59318113932452e-05	2.1141931366902e-06	1.56386602037609e-05	9.48710157869732e-05	0.000183991422432162	0.000167890088608382	4.02720700901109e-05	3.72056117386931e-05	0.000491507930266686	0.00144772620178379	0.00243994808997028	0.00278087583592367	0.00217773185095061	0.00105378427101357	0.000189588451860973	2.0241166358447e-05	0.00031477358880454	0.000537369769647607	0.000431357512012974	0.000173242448591248	2.26117144898369e-05	1.05517858947057e-08	5.19724169146516e-06	0.000138367973827797	0.000688233932009458	0.00171234699471115	0.00274689930508337	0.00310807435574383	0.0025307033739177	0.0014331698901771	0.00050272586868365	7.80255166466504e-05	1.07094417403027e-06
0.848214285714286	0.848214285714286	0.000469826425219394	0.000392908253240008	0.000295297188123454	0.000228208243269525	0.000201567750900204	0.000203840966963222	0.000216096945006765	0.000220535282802585	0.000211684146152825	0.000200757913351363	0.000207178810639956	0.000248111230823666	0.000329480848569888	0.000427847533656465	0.000476684205818715	0.000402500803617209	0.000212360035797994	3.47649034923201e-05	1.5638660203822e-05	0.000142351982124759	0.000221816840572876	0.000115617795277821	3.69813577562579e-07	0.000289237426869271	0.00118475188181139	0.00231607839184608	0.00293535762392852	0.00257260236801696	0.001493431989758	0.000456346461824847	1.37658623147238e-05	9.28923122953465e-05	0.000247136753099128	0.000202966643208767	5.81676022411947e-05	2.91032928479991e-09	1.63508750900681e-05	2.65616409822627e-06	6.10530402855806e-05	0.000486968428807544	0.00136480185417151	0.00228167622647743	0.00260535874085325	0.00208866612009119	0.00112122277683418	0.000335551966778853	2.4153880401551e-05	8.43614332680363e-06
0.857142857142857	0.857142857142857	0.000910492083943075	0.000619791647262065	0.000320351345164006	0.000123563981006865	3.35277891148127e-05	5.44546544311683e-06	3.26376115258409e-07	3.16716605097242e-08	1.09651784316267e-06	1.15289912201727e-05	5.69209185468778e-05	0.00018220526801977	0.000422261479247081	0.000737661471351802	0.00097736115413671	0.000956397161857034	0.000633285619807114	0.000212360035798138	2.11419313686456e-06	0.000113567476055931	0.000324679500685214	0.000321162190675602	9.41362108997239e-05	2.34032406422065e-05	0.000477023747832025	0.00133363399956414	0.0019943598227953	0.00193525623374313	0.00122174354294163	0.000421755999323141	2.78577590851187e-05	3.95238326847414e-05	0.000124623897979874	7.90722150797966e-05	2.68900738042678e-06	4.41379475154271e-05	0.000136930832530513	0.000111340695928485	6.74481350924877e-06	0.000102648808919291	0.000561342716608311	0.00113233557324321	0.00134501821856891	0.00100781457731875	0.000421257778998437	4.55370783138812e-05	2.61885987829275e-05	0.000132005281863847
0.866071428571429	0.866071428571429	0.000966655390963364	0.000499584017052453	0.000137147542005761	2.2861541313167e-06	4.47232243466707e-05	0.000150364967585462	0.000232955146731347	0.000254608307009342	0.000208428111854431	0.000110583420126467	1.56091485362463e-05	2.60857602049133e-05	0.000246507806054157	0.000672826505143441	0.00111021220792198	0.00125658236255075	0.000956397161856935	0.000402500803617145	2.59318113931245e-05	0.000105554376596847	0.000478587289093671	0.00069714916722999	0.000506848388806598	0.000129252257776177	1.32820228299184e-05	0.000322704532222021	0.000746500170629169	0.000849620218813547	0.000547864531704997	0.000157944807680089	5.08663562211252e-07	6.26660927880708e-05	0.000108503910310377	3.87539202581093e-05	7.41688313402697e-06	0.00016248808064356	0.000391777223782098	0.00043865616395276	0.000240137845311496	2.72979472233728e-05	3.93081400131804e-05	0.000221505736372762	0.00030691923354089	0.000174973193067006	1.26382201738224e-05	6.44137084911873e-05	0.000302492496516853	0.000453228462742335
0.875	0.875	0.000622915473830669	0.000183939238885076	8.35661797720577e-07	0.000110607370700149	0.000371138556092222	0.000622155992200017	0.000777186737869606	0.000814595784587861	0.000733354776555402	0.000537880852072206	0.0002687069237975	4.29713723411111e-05	3.08739006507373e-05	0.000326511823245145	0.000799002761179081	0.001110212207922	0.000977361154136865	0.000476684205818689	4.66816668953815e-05	0.000104017217046146	0.000622295421294536	0.00113097715650781	0.00117115809723328	0.000735570762500698	0.000226068897905966	4.31982411912587e-06	5.80641612538635e-05	0.000127867203886098	7.25789188510242e-05	1.37057168188134e-06	5.16957287869037e-05	0.000161510331105135	0.000159909315490204	4.06240645745209e-05	1.94066075756035e-05	0.000265827703685542	0.00065074232931881	0.000852082363099788	0.000704026233478641	0.00036191528739105	9.74118778874446e-05	7.75606347543527e-06	3.49774045822378e-07	1.72804939631994e-05	0.000145677740457736	0.000448097806221261	0.000769029484187041	0.000834101304837534
0.883928571428571	0.883928571428571	0.000195250436948362	1.85611037996833e-06	0.000122352315796676	0.000442396450290243	0.000762542702221149	0.000968129408528578	0.00105843036503303	0.00107588056578871	0.0010357715241507	0.000907450671153011	0.000654415439202683	0.000314222245528278	4.44185637618033e-05	3.78453302781425e-05	0.000326511823245151	0.000672826505143322	0.000737661471351769	0.000427847533656431	5.73833028652679e-05	8.33836420235207e-05	0.000638176022571287	0.00135302429617518	0.00168766041915615	0.00142776786850729	0.000831831530288759	0.000316146255065706	7.15233064129411e-05	1.36258106144912e-05	1.85691472990801e-05	7.96444760210919e-05	0.000211174923185271	0.00031289144276286	0.000250916263631862	6.88753643280982e-05	1.21420928371468e-05	0.000270763592124541	0.000733389749113689	0.00106655085358355	0.00104244300117464	0.000738211047609165	0.000404528363642412	0.000208075552194479	0.000159742534370364	0.000241385340972981	0.000477294292037489	0.000825767888604906	0.00108230810470325	0.0010136911537993
0.892857142857143	0.892857142857143	1.20674384593159e-06	0.000121400050104284	0.000435871802366465	0.000714930614861629	0.000816391210547454	0.000771588995108085	0.000694336110548823	0.00067020429598691	0.000719874810140571	0.000798190690805422	0.000800822732943436	0.000628918390113998	0.000311381070245837	4.44185637617601e-05	3.08739006508722e-05	0.0002465078060542	0.000422261479247087	0.000329480848569859	7.42622215454898e-05	3.35090038017648e-05	0.000454071527829453	0.00114865456213771	0.00164098878750416	0.00160935734168561	0.00115019646571037	0.000615794078647937	0.000266469769747831	0.000126407443565633	0.000114056814687134	0.000188075866766379	0.000318256092923618	0.000399807993156267	0.000316419194021045	0.000109132649471878	7.40449254797612e-07	0.000180846166837084	0.000581457914050858	0.00091969460059938	0.000970283441880585	0.000758583152829369	0.000481377062073986	0.000298228934052566	0.000249203638366241	0.000330843144379724	0.000544900282539564	0.000825209237073704	0.000987555821744291	0.000858094831624633
0.901785714285714	0.901785714285714	0.000119633354051727	0.000441923065143819	0.000697671413714532	0.000682845260472769	0.000454539469150067	0.000216386377258198	9.02161495303372e-05	6.51848099776178e-05	0.000122722464302081	0.000294229699903531	0.000551056930183287	0.000721838336353579	0.000628918390113993	0.000314222245528293	4.2971372341173e-05	2.60857602047046e-05	0.000182205268019538	0.000248111230823521	0.000119406730476596	1.28883351219599e-07	0.000164042167352324	0.000610643825393947	0.00103033633237148	0.00111573414932869	0.000851226504373482	0.000473182772433904	0.000203879154661419	9.00079583085038e-05	7.55274988688436e-05	0.000128861801513784	0.000236660247378318	0.000325495950323119	0.000290588277415451	0.000132448921810158	5.23863239793516e-06	6.92849076618064e-05	0.000305835577860186	0.000524041814100668	0.000557579786458898	0.00041741630801513	0.000239306899327455	0.000128215870086862	0.000100106770767984	0.000147385899291856	0.000279332774836182	0.000461262337350209	0.000569084907203906	0.000483529904990058
0.910714285714286	0.910714285714286	0.000414988251648019	0.000753534262321377	0.000749131235339568	0.000400508985138324	6.04393749130757e-05	2.73069777855858e-05	0.000211949956678492	0.000289924335988536	0.000138863355713453	3.9483482522623e-07	0.000159372372288248	0.000551056930183205	0.000800822732943557	0.00065441543920256	0.00026870692379739	1.56091485365346e-05	5.69209185466349e-05	0.00020717881063988	0.000214415174328919	7.51918657389933e-05	1.14617473234415e-06	0.000121922168811605	0.000321400072265897	0.000392045156724569	0.000279128631378319	0.000110255411567339	1.60241164175479e-05	1.89949805668298e-08	2.20328874593919e-07	7.63522918118173e-06	6.08078138702953e-05	0.000147034928564054	0.000183038007626886	0.000120439556984712	2.51293520636232e-05	6.03734939973e-06	8.02319418214824e-05	0.000154094224886763	0.000143129638795636	6.84053612464876e-05	1.03914263149833e-05	7.19599310268334e-07	4.52941370653691e-06	2.69131582046322e-09	1.99257628195634e-05	8.82278634860806e-05	0.000154404348594539	0.000142022704322052
0.919642857142857	0.919642857142857	0.000709163620890369	0.000933029473498687	0.000632766488137442	0.000124211061954777	6.33757664323431e-05	0.00071892385945949	0.00159197376495603	0.00187638231419458	0.00129875510735268	0.000409955199412128	3.94834825569729e-07	0.00029422969990353	0.00079819069080548	0.000907450671153113	0.000537880852072137	0.000110583420126537	1.15289912203441e-05	0.000200757913351425	0.000360900648930002	0.000303629574740633	0.000126716281312287	1.35624240978025e-05	4.08144705940732e-06	1.37547269484109e-05	1.16031848226261e-06	1.91926234032445e-05	0.000101859715935975	0.000182012200892866	0.00016988467384533	7.67708546009639e-05	4.8794268171377e-06	1.82637862434619e-05	7.20359683551516e-05	8.56913750936373e-05	4.70370400908512e-05	8.12273215792419e-06	3.70618129540192e-07	2.77474545153862e-06	2.13018876027725e-07	2.67518956105873e-05	0.000115312311633122	0.000225599522032381	0.000267139251928599	0.000201396320170245	8.84747468302619e-05	1.48457088118125e-05	1.21087503589218e-07	2.86901909788738e-06
0.928571428571428	0.928571428571428	0.000903134409894942	0.000991825674114231	0.000489125253265346	1.02286463797244e-05	0.000437936032968302	0.00193883537734379	0.00358070192012004	0.00408875663835278	0.00304602197985087	0.0012987551073525	0.000138863355713277	0.000122722464302051	0.000719874810140635	0.00103577152415063	0.000733354776555379	0.000208428111854324	1.09651784287803e-06	0.000211684146152777	0.000514113338401964	0.000594165920118637	0.000440454831471544	0.00023776922883675	0.000118463446750964	9.27801182351014e-05	0.00014835411904552	0.000297840441458949	0.000504236042815993	0.000638160179130781	0.000580055372769894	0.000354963797841047	0.000119396983207694	6.7843065247882e-06	1.54124119600558e-05	5.44669581751189e-05	6.14106666695905e-05	4.37159029176248e-05	3.17767413769115e-05	4.35731343279562e-05	0.000104382435941864	0.00025311700724701	0.000486009999945786	0.000707601822689397	0.000783551412487369	0.000661862000295471	0.000424564284112413	0.000207108943089847	8.26324819353359e-05	3.75018181937303e-05
0.9375	0.9375	0.000979211420675728	0.000999168688112506	0.000418434007961679	3.99413996271562e-07	0.000727154995606122	0.00269752234662624	0.0047522040759795	0.00537895529930876	0.00408875663835282	0.00187638231419473	0.000289924335988357	6.51848099775895e-05	0.000670204295987066	0.00107588056578872	0.000814595784587907	0.000254608307009294	3.167166051494e-08	0.000220535282802575	0.000596051246857403	0.000760015848969508	0.000647133328877458	0.000433035885176391	0.000284025040669177	0.000251512240343913	0.000339511234962258	0.000546338975760108	0.000804229541720721	0.000954541261777396	0.000862659913271391	0.000559518876533632	0.000227624681739265	3.477624227755e-05	2.92902117058332e-06	4.10193166978321e-05	6.68159282289408e-05	6.77626343685457e-05	7.07145501923604e-05	0.000106550210060133	0.00021466730755987	0.000433863323837007	0.000743006114606519	0.0010214476564367	0.00111477244285759	0.000964791598971355	0.000663612909679883	0.000369069494936198	0.000178795741407298	9.27916774992103e-05
0.946428571428571	0.946428571428571	0.000944526993732089	0.000997099997737825	0.000451691832641742	1.38718188672825e-06	0.000582071590300279	0.00232594217630191	0.00418236613742479	0.00475220407597957	0.00358070192012006	0.00159197376495599	0.000211949956678522	9.0216149530437e-05	0.000694336110548873	0.00105843036503307	0.000777186737869506	0.000232955146731389	3.26376115347823e-07	0.000216096945006639	0.000556666465301095	0.000679632513574622	0.000545254213722196	0.000334165559076636	0.000197376106976885	0.000167191676671062	0.00023976151901906	0.000419849531252368	0.000653985331366329	0.000797290333987573	0.000722301828535599	0.000457211512706874	0.000172240806467038	1.88594637685099e-05	7.61209805902311e-06	4.72028641205265e-05	6.43773207052463e-05	5.59382593742331e-05	5.06256211721665e-05	7.36409331124666e-05	0.000158101429650076	0.000343058156206823	0.00061559088436378	0.0008668752124558	0.000951914819598643	0.000815427608155449	0.000544791269847038	0.000287337635017666	0.00012919396096356	6.38723658507884e-05
0.955357142857143	0.955357142857143	0.000794644692498547	0.0009653145610968	0.000575851511247159	6.25494093742963e-05	0.000177597641798064	0.00115498930825134	0.00232594217630182	0.00269752234662633	0.0019388353773438	0.000718923859459377	2.73069777855381e-05	0.000216386377258237	0.00077158899510799	0.000968129408528517	0.000622155992199921	0.000150364967585535	5.44546544310416e-06	0.000203840966963157	0.000420615004595794	0.000412918578068898	0.000234602469888625	7.34689172805272e-05	1.11330856419554e-05	3.26272057629229e-06	1.91796400387126e-05	9.33356790020967e-05	0.000229482120251198	0.000334896939223661	0.000308000720054577	0.000166007360002063	3.3369647850658e-05	2.13884507235452e-06	4.40264130836748e-05	7.25976974526793e-05	5.34353421381786e-05	1.9884926351527e-05	4.1222521809828e-06	3.26270510157757e-06	2.06225809904369e-05	9.30644142596764e-05	0.000238321349363187	0.000393009788699291	0.000448344194276567	0.000360186659608089	0.000197771496289512	6.80341239661817e-05	1.29811875679506e-05	2.53998901449124e-06
0.964285714285714	0.964285714285714	0.000531240378471086	0.000837026495135396	0.000718588810868264	0.000284564415488293	3.82927246949135e-06	0.000177597641798101	0.000582071590300277	0.000727154995606007	0.000437936032968482	6.33757664321792e-05	6.04393749131473e-05	0.000454539469150165	0.000816391210547331	0.000762542702221005	0.000371138556092143	4.47232243464725e-05	3.3527789114762e-05	0.000201567750900068	0.00026374603650799	0.000143240660432446	1.28235915808596e-05	3.03887956551187e-05	0.000144090449826407	0.000192379419598931	0.000121250449434967	2.63334940329025e-05	1.09753291230699e-06	2.41190473850097e-05	2.46760705959584e-05	1.89507306940482e-06	1.7596170107322e-05	8.65750773887554e-05	0.000137970496500731	0.000108818202335776	3.36895806434622e-05	1.37996282668573e-07	3.2979987911469e-05	6.92520243054755e-05	5.29247352784616e-05	1.0477361290289e-05	3.88630426409073e-06	3.71977428952513e-05	5.45954146106649e-05	2.80351604744295e-05	4.95842948565966e-07	1.95712368752511e-05	6.17619715813495e-05	6.42511908634353e-05
0.973214285714286	0.973214285714286	0.000218441311482267	0.000567761822663027	0.000742933646844959	0.00059541752206505	0.00028456441548847	6.25494093741957e-05	1.38718188674762e-06	3.99413996452625e-07	1.02286463796745e-05	0.000124211061954789	0.000400508985138299	0.000682845260472797	0.000714930614861678	0.000442396450290143	0.000110607370699963	2.28615413159612e-06	0.00012356398100673	0.000228208243269497	0.000147836053980659	1.05530352385913e-05	7.62579791412231e-05	0.000401231375470392	0.000748280991376188	0.000840117810272822	0.000638572169320026	0.000336840531947594	0.000126657819762333	4.45607216290089e-05	3.584945430673e-05	7.69425225401909e-05	0.000170896073075366	0.000263804031061728	0.000256949145299464	0.000132109659432557	1.1425208066792e-05	3.80649603886488e-05	0.000208817670301622	0.000370078489686346	0.000385193762574703	0.000267200172754903	0.00013054888123428	5.40621088140113e-05	3.67457516013858e-05	6.64830796477747e-05	0.000160087463842751	0.000302744348224549	0.000397038228274612	0.000340760078186061
0.982142857142857	0.982142857142857	1.26972348221166e-05	0.000227587623007026	0.000551208879623564	0.000742933646844865	0.000718588810868194	0.000575851511246986	0.00045169183264171	0.000418434007961722	0.000489125253265327	0.000632766488137576	0.000749131235339258	0.000697671413714473	0.000435871802366701	0.000122352315796572	8.35661797876306e-07	0.000137147542005837	0.000320351345163837	0.000295297188123527	8.63907558764971e-05	1.47302661838282e-05	0.00034835566589898	0.000972298898913898	0.00146366854781267	0.00149274946033351	0.00110641689297841	0.000616482418752262	0.000279065414462303	0.000136250655815395	0.000119294646954407	0.0001873041664579	0.0003105616048518	0.000391914285245365	0.000319131098658419	0.000121288331847202	9.05271340239204e-08	0.000137631844194419	0.000484583858753678	0.000789029990746446	0.000842325908795239	0.000660410348085325	0.000417329375766455	0.000256312263245672	0.000213277407040474	0.000284967815627856	0.000473165203516077	0.000718408959320767	0.000855667207686133	0.0007325581470487
0.991071428571429	0.991071428571429	8.61084863579119e-05	1.12118588965115e-05	0.000227587623007028	0.000567761822663031	0.000837026495135389	0.000965314561096982	0.000997099997737712	0.000999168688112452	0.000991825674114332	0.000933029473498523	0.000753534262321497	0.000441923065143796	0.000121400050104265	1.8561103800108e-06	0.000183939238885112	0.000499584017052434	0.000619791647262229	0.000392908253240229	6.17778334366813e-05	6.74503899882596e-05	0.000592792714432922	0.00133053151605926	0.00174815841417827	0.00157748259442101	0.00101493694294127	0.000463796804741232	0.000155788596813032	5.64973835244425e-05	5.7455218771378e-05	0.000131483651141195	0.000267753178855783	0.000359984407681294	0.000282463604188874	8.36928672468838e-05	7.03007234888039e-06	0.000245534400851913	0.000701799972611318	0.0010543502017075	0.00106850156492293	0.00079805763615168	0.000476097558282911	0.000274258019875489	0.000222055689564268	0.000309476164890392	0.000548150384673279	0.000878995206883112	0.00109835925288576	0.000994310409726104
1	1	0.000454339840441682	8.61084863578419e-05	1.26972348221598e-05	0.000218441311482322	0.000531240378471137	0.000794644692498547	0.000944526993732043	0.000979211420675762	0.000903134409894928	0.00070916362089063	0.000414988251647914	0.000119633354051794	1.20674384590551e-06	0.000195250436948306	0.000622915473830517	0.000966655390963242	0.000910492083942884	0.00046982642521935	5.11897528889648e-05	9.99433465440259e-05	0.000649381518975882	0.00125336407906793	0.00140587824322001	0.00101564938179686	0.000439126073586551	7.50396363861869e-05	9.37230500596869e-07	2.64988671042788e-05	1.06820793471408e-05	8.73020169477539e-06	0.000103552301662807	0.000215911188335745	0.000191461974472512	4.8404302418899e-05	1.87769757569067e-05	0.000281073379205903	0.000708846804443905	0.000968459427506049	0.00086459069110058	0.000522295106424589	0.00021104390452076	6.38276971485055e-05	3.54576980502624e-05	8.57405127172442e-05	0.000273711892201573	0.000613450513122064	0.000921932981266977	0.000936078036218452
[truncated: 177 more columns]
