# Supplementary material for: Evolving scattering networks for engineering disorder
Source: Nat Comput Sci. 2023 Feb 13;3(2):128–38. doi: 10.1038/s43588-022-00395-x (PMC10766560; doi:10.1038/s43588-022-00395-x)
Supplement: Supplementary file 7 — Plot data for Fig. 3. [file 43588_2022_395_MOESM7_ESM.zip › Data_Set_Fig_3/data_Fig3c_right.xls]

## Sheet: Sheet1
kx_data_Fig3c_right	ky_data_Fig3c_right	SS_k_data_Fig3c_right_ 1	SS_k_data_Fig3c_right_ 2	SS_k_data_Fig3c_right_ 3	SS_k_data_Fig3c_right_ 4	SS_k_data_Fig3c_right_ 5	SS_k_data_Fig3c_right_ 6	SS_k_data_Fig3c_right_ 7	SS_k_data_Fig3c_right_ 8	SS_k_data_Fig3c_right_ 9	SS_k_data_Fig3c_right_ 10	SS_k_data_Fig3c_right_ 11	SS_k_data_Fig3c_right_ 12	SS_k_data_Fig3c_right_ 13	SS_k_data_Fig3c_right_ 14	SS_k_data_Fig3c_right_ 15	SS_k_data_Fig3c_right_ 16	SS_k_data_Fig3c_right_ 17	SS_k_data_Fig3c_right_ 18	SS_k_data_Fig3c_right_ 19	SS_k_data_Fig3c_right_ 20	SS_k_data_Fig3c_right_ 21	SS_k_data_Fig3c_right_ 22	SS_k_data_Fig3c_right_ 23	SS_k_data_Fig3c_right_ 24	SS_k_data_Fig3c_right_ 25	SS_k_data_Fig3c_right_ 26	SS_k_data_Fig3c_right_ 27	SS_k_data_Fig3c_right_ 28	SS_k_data_Fig3c_right_ 29	SS_k_data_Fig3c_right_ 30	SS_k_data_Fig3c_right_ 31	SS_k_data_Fig3c_right_ 32	SS_k_data_Fig3c_right_ 33	SS_k_data_Fig3c_right_ 34	SS_k_data_Fig3c_right_ 35	SS_k_data_Fig3c_right_ 36	SS_k_data_Fig3c_right_ 37	SS_k_data_Fig3c_right_ 38	SS_k_data_Fig3c_right_ 39	SS_k_data_Fig3c_right_ 40	SS_k_data_Fig3c_right_ 41	SS_k_data_Fig3c_right_ 42	SS_k_data_Fig3c_right_ 43	SS_k_data_Fig3c_right_ 44	SS_k_data_Fig3c_right_ 45	SS_k_data_Fig3c_right_ 46	SS_k_data_Fig3c_right_ 47	SS_k_data_Fig3c_right_ 48
-1	-1	0.00045434	8.61085e-05	1.26972e-05	0.000218441	0.00053124	0.000794645	0.000944527	0.000979211	0.000903134	0.000709164	0.000414988	0.000119633	1.20674e-06	0.00019525	0.000622915	0.000966655	0.000910492	0.000469826	5.11898e-05	9.99433e-05	0.000649382	0.00125336	0.00140588	0.00101565	0.000439126	7.50396e-05	9.37231e-07	2.64989e-05	1.06821e-05	8.7302e-06	0.000103552	0.000215911	0.000191462	4.84043e-05	1.8777e-05	0.000281073	0.000708847	0.000968459	0.000864591	0.000522295	0.000211044	6.38277e-05	3.54577e-05	8.57405e-05	0.000273712	0.000613451	0.000921933	0.000936078
-0.991071	-0.991071	8.61085e-05	1.12119e-05	0.000227588	0.000567762	0.000837026	0.000965315	0.0009971	0.000999169	0.000991826	0.000933029	0.000753534	0.000441923	0.0001214	1.85611e-06	0.000183939	0.000499584	0.000619792	0.000392908	6.17778e-05	6.74504e-05	0.000592793	0.00133053	0.00174816	0.00157748	0.00101494	0.000463797	0.000155789	5.64974e-05	5.74552e-05	0.000131484	0.000267753	0.000359984	0.000282464	8.36929e-05	7.03007e-06	0.000245534	0.0007018	0.00105435	0.0010685	0.000798058	0.000476098	0.000274258	0.000222056	0.000309476	0.00054815	0.000878995	0.00109836	0.00099431
-0.982143	-0.982143	1.26972e-05	0.000227588	0.000551209	0.000742934	0.000718589	0.000575852	0.000451692	0.000418434	0.000489125	0.000632766	0.000749131	0.000697671	0.000435872	0.000122352	8.35662e-07	0.000137148	0.000320351	0.000295297	8.63908e-05	1.47303e-05	0.000348356	0.000972299	0.00146367	0.00149275	0.00110642	0.000616482	0.000279065	0.000136251	0.000119295	0.000187304	0.000310562	0.000391914	0.000319131	0.000121288	9.05271e-08	0.000137632	0.000484584	0.00078903	0.000842326	0.00066041	0.000417329	0.000256312	0.000213277	0.000284968	0.000473165	0.000718409	0.000855667	0.000732558
-0.973214	-0.973214	0.000218441	0.000567762	0.000742934	0.000595418	0.000284564	6.25494e-05	1.38718e-06	3.99414e-07	1.02286e-05	0.000124211	0.000400509	0.000682845	0.000714931	0.000442396	0.000110607	2.28615e-06	0.000123564	0.000228208	0.000147836	1.0553e-05	7.6258e-05	0.000401231	0.000748281	0.000840118	0.000638572	0.000336841	0.000126658	4.45607e-05	3.58495e-05	7.69425e-05	0.000170896	0.000263804	0.000256949	0.00013211	1.14252e-05	3.8065e-05	0.000208818	0.000370078	0.000385194	0.0002672	0.000130549	5.40621e-05	3.67458e-05	6.64831e-05	0.000160087	0.000302744	0.000397038	0.00034076
-0.964286	-0.964286	0.00053124	0.000837026	0.000718589	0.000284564	3.82927e-06	0.000177598	0.000582072	0.000727155	0.000437936	6.33758e-05	6.04394e-05	0.000454539	0.000816391	0.000762543	0.000371139	4.47232e-05	3.35278e-05	0.000201568	0.000263746	0.000143241	1.28236e-05	3.03888e-05	0.00014409	0.000192379	0.00012125	2.63335e-05	1.09753e-06	2.4119e-05	2.46761e-05	1.89507e-06	1.75962e-05	8.65751e-05	0.00013797	0.000108818	3.36896e-05	1.37996e-07	3.298e-05	6.9252e-05	5.29247e-05	1.04774e-05	3.8863e-06	3.71977e-05	5.45954e-05	2.80352e-05	4.95843e-07	1.95712e-05	6.1762e-05	6.42512e-05
-0.955357	-0.955357	0.000794645	0.000965315	0.000575852	6.25494e-05	0.000177598	0.00115499	0.00232594	0.00269752	0.00193884	0.000718924	2.7307e-05	0.000216386	0.000771589	0.000968129	0.000622156	0.000150365	5.44547e-06	0.000203841	0.000420615	0.000412919	0.000234602	7.34689e-05	1.11331e-05	3.26272e-06	1.91796e-05	9.33357e-05	0.000229482	0.000334897	0.000308001	0.000166007	3.33696e-05	2.13885e-06	4.40264e-05	7.25977e-05	5.34353e-05	1.98849e-05	4.12225e-06	3.26271e-06	2.06226e-05	9.30644e-05	0.000238321	0.00039301	0.000448344	0.000360187	0.000197771	6.80341e-05	1.29812e-05	2.53999e-06
-0.946429	-0.946429	0.000944527	0.0009971	0.000451692	1.38718e-06	0.000582072	0.00232594	0.00418237	0.0047522	0.0035807	0.00159197	0.00021195	9.02161e-05	0.000694336	0.00105843	0.000777187	0.000232955	3.26376e-07	0.000216097	0.000556666	0.000679633	0.000545254	0.000334166	0.000197376	0.000167192	0.000239762	0.00041985	0.000653985	0.00079729	0.000722302	0.000457212	0.000172241	1.88595e-05	7.6121e-06	4.72029e-05	6.43773e-05	5.59383e-05	5.06256e-05	7.36409e-05	0.000158101	0.000343058	0.000615591	0.000866875	0.000951915	0.000815428	0.000544791	0.000287338	0.000129194	6.38724e-05
-0.9375	-0.9375	0.000979211	0.000999169	0.000418434	3.99414e-07	0.000727155	0.00269752	0.0047522	0.00537896	0.00408876	0.00187638	0.000289924	6.51848e-05	0.000670204	0.00107588	0.000814596	0.000254608	3.16717e-08	0.000220535	0.000596051	0.000760016	0.000647133	0.000433036	0.000284025	0.000251512	0.000339511	0.000546339	0.00080423	0.000954541	0.00086266	0.000559519	0.000227625	3.47762e-05	2.92902e-06	4.10193e-05	6.68159e-05	6.77626e-05	7.07146e-05	0.00010655	0.000214667	0.000433863	0.000743006	0.00102145	0.00111477	0.000964792	0.000663613	0.000369069	0.000178796	9.27917e-05
-0.928571	-0.928571	0.000903134	0.000991826	0.000489125	1.02286e-05	0.000437936	0.00193884	0.0035807	0.00408876	0.00304602	0.00129876	0.000138863	0.000122722	0.000719875	0.00103577	0.000733355	0.000208428	1.09652e-06	0.000211684	0.000514113	0.000594166	0.000440455	0.000237769	0.000118463	9.27801e-05	0.000148354	0.00029784	0.000504236	0.00063816	0.000580055	0.000354964	0.000119397	6.78431e-06	1.54124e-05	5.4467e-05	6.14107e-05	4.37159e-05	3.17767e-05	4.35731e-05	0.000104382	0.000253117	0.00048601	0.000707602	0.000783551	0.000661862	0.000424564	0.000207109	8.26325e-05	3.75018e-05
-0.919643	-0.919643	0.000709164	0.000933029	0.000632766	0.000124211	6.33758e-05	0.000718924	0.00159197	0.00187638	0.00129876	0.000409955	3.94835e-07	0.00029423	0.000798191	0.000907451	0.000537881	0.000110583	1.1529e-05	0.000200758	0.000360901	0.00030363	0.000126716	1.35624e-05	4.08145e-06	1.37547e-05	1.16032e-06	1.91926e-05	0.00010186	0.000182012	0.000169885	7.67709e-05	4.87943e-06	1.82638e-05	7.2036e-05	8.56914e-05	4.7037e-05	8.12273e-06	3.70618e-07	2.77475e-06	2.13019e-07	2.67519e-05	0.000115312	0.0002256	0.000267139	0.000201396	8.84747e-05	1.48457e-05	1.21088e-07	2.86902e-06
-0.910714	-0.910714	0.000414988	0.000753534	0.000749131	0.000400509	6.04394e-05	2.7307e-05	0.00021195	0.000289924	0.000138863	3.94835e-07	0.000159372	0.000551057	0.000800823	0.000654415	0.000268707	1.56091e-05	5.69209e-05	0.000207179	0.000214415	7.51919e-05	1.14617e-06	0.000121922	0.0003214	0.000392045	0.000279129	0.000110255	1.60241e-05	1.8995e-08	2.20329e-07	7.63523e-06	6.08078e-05	0.000147035	0.000183038	0.00012044	2.51294e-05	6.03735e-06	8.02319e-05	0.000154094	0.00014313	6.84054e-05	1.03914e-05	7.19599e-07	4.52941e-06	2.69132e-09	1.99258e-05	8.82279e-05	0.000154404	0.000142023
-0.901786	-0.901786	0.000119633	0.000441923	0.000697671	0.000682845	0.000454539	0.000216386	9.02161e-05	6.51848e-05	0.000122722	0.00029423	0.000551057	0.000721838	0.000628918	0.000314222	4.29714e-05	2.60858e-05	0.000182205	0.000248111	0.000119407	1.28883e-07	0.000164042	0.000610644	0.00103034	0.00111573	0.000851227	0.000473183	0.000203879	9.0008e-05	7.55275e-05	0.000128862	0.00023666	0.000325496	0.000290588	0.000132449	5.23863e-06	6.92849e-05	0.000305836	0.000524042	0.00055758	0.000417416	0.000239307	0.000128216	0.000100107	0.000147386	0.000279333	0.000461262	0.000569085	0.00048353
-0.892857	-0.892857	1.20674e-06	0.0001214	0.000435872	0.000714931	0.000816391	0.000771589	0.000694336	0.000670204	0.000719875	0.000798191	0.000800823	0.000628918	0.000311381	4.44186e-05	3.08739e-05	0.000246508	0.000422261	0.000329481	7.42622e-05	3.3509e-05	0.000454072	0.00114865	0.00164099	0.00160936	0.0011502	0.000615794	0.00026647	0.000126407	0.000114057	0.000188076	0.000318256	0.000399808	0.000316419	0.000109133	7.40449e-07	0.000180846	0.000581458	0.000919695	0.000970283	0.000758583	0.000481377	0.000298229	0.000249204	0.000330843	0.0005449	0.000825209	0.000987556	0.000858095
-0.883929	-0.883929	0.00019525	1.85611e-06	0.000122352	0.000442396	0.000762543	0.000968129	0.00105843	0.00107588	0.00103577	0.000907451	0.000654415	0.000314222	4.44186e-05	3.78453e-05	0.000326512	0.000672827	0.000737661	0.000427848	5.73833e-05	8.33836e-05	0.000638176	0.00135302	0.00168766	0.00142777	0.000831832	0.000316146	7.15233e-05	1.36258e-05	1.85691e-05	7.96445e-05	0.000211175	0.000312891	0.000250916	6.88754e-05	1.21421e-05	0.000270764	0.00073339	0.00106655	0.00104244	0.000738211	0.000404528	0.000208076	0.000159743	0.000241385	0.000477294	0.000825768	0.00108231	0.00101369
-0.875	-0.875	0.000622915	0.000183939	8.35662e-07	0.000110607	0.000371139	0.000622156	0.000777187	0.000814596	0.000733355	0.000537881	0.000268707	4.29714e-05	3.08739e-05	0.000326512	0.000799003	0.00111021	0.000977361	0.000476684	4.66817e-05	0.000104017	0.000622295	0.00113098	0.00117116	0.000735571	0.000226069	4.31982e-06	5.80642e-05	0.000127867	7.25789e-05	1.37057e-06	5.16957e-05	0.00016151	0.000159909	4.06241e-05	1.94066e-05	0.000265828	0.000650742	0.000852082	0.000704026	0.000361915	9.74119e-05	7.75606e-06	3.49774e-07	1.72805e-05	0.000145678	0.000448098	0.000769029	0.000834101
-0.866071	-0.866071	0.000966655	0.000499584	0.000137148	2.28615e-06	4.47232e-05	0.000150365	0.000232955	0.000254608	0.000208428	0.000110583	1.56091e-05	2.60858e-05	0.000246508	0.000672827	0.00111021	0.00125658	0.000956397	0.000402501	2.59318e-05	0.000105554	0.000478587	0.000697149	0.000506848	0.000129252	1.3282e-05	0.000322705	0.0007465	0.00084962	0.000547865	0.000157945	5.08664e-07	6.26661e-05	0.000108504	3.87539e-05	7.41688e-06	0.000162488	0.000391777	0.000438656	0.000240138	2.72979e-05	3.93081e-05	0.000221506	0.000306919	0.000174973	1.26382e-05	6.44137e-05	0.000302492	0.000453228
-0.857143	-0.857143	0.000910492	0.000619792	0.000320351	0.000123564	3.35278e-05	5.44547e-06	3.26376e-07	3.16717e-08	1.09652e-06	1.1529e-05	5.69209e-05	0.000182205	0.000422261	0.000737661	0.000977361	0.000956397	0.000633286	0.00021236	2.11419e-06	0.000113567	0.00032468	0.000321162	9.41362e-05	2.34032e-05	0.000477024	0.00133363	0.00199436	0.00193526	0.00122174	0.000421756	2.78578e-05	3.95238e-05	0.000124624	7.90722e-05	2.68901e-06	4.41379e-05	0.000136931	0.000111341	6.74481e-06	0.000102649	0.000561343	0.00113234	0.00134502	0.00100781	0.000421258	4.55371e-05	2.61886e-05	0.000132005
-0.848214	-0.848214	0.000469826	0.000392908	0.000295297	0.000228208	0.000201568	0.000203841	0.000216097	0.000220535	0.000211684	0.000200758	0.000207179	0.000248111	0.000329481	0.000427848	0.000476684	0.000402501	0.00021236	3.47649e-05	1.56387e-05	0.000142352	0.000221817	0.000115618	3.69814e-07	0.000289237	0.00118475	0.00231608	0.00293536	0.0025726	0.00149343	0.000456346	1.37659e-05	9.28923e-05	0.000247137	0.000202967	5.81676e-05	2.91033e-09	1.63509e-05	2.65616e-06	6.1053e-05	0.000486968	0.0013648	0.00228168	0.00260536	0.00208867	0.00112122	0.000335552	2.41539e-05	8.43614e-06
-0.839286	-0.839286	5.11898e-05	6.17778e-05	8.63908e-05	0.000147836	0.000263746	0.000420615	0.000556666	0.000596051	0.000514113	0.000360901	0.000214415	0.000119407	7.42622e-05	5.73833e-05	4.66817e-05	2.59318e-05	2.11419e-06	1.56387e-05	9.4871e-05	0.000183991	0.00016789	4.02721e-05	3.72056e-05	0.000491508	0.00144773	0.00243995	0.00278088	0.00217773	0.00105378	0.000189588	2.02412e-05	0.000314774	0.00053737	0.000431358	0.000173242	2.26117e-05	1.05518e-08	5.19724e-06	0.000138368	0.000688234	0.00171235	0.0027469	0.00310807	0.0025307	0.00143317	0.000502726	7.80255e-05	1.07094e-06
-0.830357	-0.830357	9.99433e-05	6.74504e-05	1.47303e-05	1.0553e-05	0.000143241	0.000412919	0.000679633	0.000760016	0.000594166	0.00030363	7.51919e-05	1.28883e-07	3.3509e-05	8.33836e-05	0.000104017	0.000105554	0.000113567	0.000142352	0.000183991	0.000197137	0.000132393	2.19527e-05	3.98428e-05	0.000386207	0.00103086	0.00160002	0.00163688	0.00105751	0.000311986	2.30375e-07	0.000295664	0.000794517	0.000961702	0.000671403	0.00024824	2.56037e-05	2.47842e-06	1.14643e-06	4.94896e-05	0.000416933	0.00120952	0.00205582	0.00235717	0.00187668	0.000987203	0.000283811	1.95129e-05	3.73088e-06
-0.821429	-0.821429	0.000649382	0.000592793	0.000348356	7.6258e-05	1.28236e-05	0.000234602	0.000545254	0.000647133	0.000440455	0.000126716	1.14617e-06	0.000164042	0.000454072	0.000638176	0.000622295	0.000478587	0.00032468	0.000221817	0.00016789	0.000132393	8.3533e-05	2.0994e-05	6.22488e-06	0.000121444	0.000348778	0.000512661	0.000427714	0.000147387	2.3628e-06	0.000290417	0.000908931	0.00137548	0.00128547	0.000727642	0.000180453	7.55703e-08	9.27756e-05	0.000135346	3.39062e-05	3.08574e-05	0.000336291	0.00077917	0.000951243	0.000679858	0.000234675	5.96741e-06	6.23777e-05	0.000141521
-0.8125	-0.8125	0.00125336	0.00133053	0.000972299	0.000401231	3.03888e-05	7.34689e-05	0.000334166	0.000433036	0.000237769	1.35624e-05	0.000121922	0.000610644	0.00114865	0.00135302	0.00113098	0.000697149	0.000321162	0.000115618	4.02721e-05	2.19527e-05	2.0994e-05	1.9707e-05	9.90091e-06	5.02035e-07	2.77958e-06	4.31393e-06	1.38526e-06	7.50618e-05	0.000371778	0.000921777	0.00147707	0.0016331	0.00120853	0.000493346	3.21792e-05	0.00011202	0.000497612	0.000711709	0.000541277	0.00020085	1.08677e-05	2.53797e-05	5.78749e-05	1.17522e-05	3.47787e-05	0.000280409	0.000612681	0.000694449
-0.803571	-0.803571	0.00140588	0.00174816	0.00146367	0.000748281	0.00014409	1.11331e-05	0.000197376	0.000284025	0.000118463	4.08145e-06	0.0003214	0.00103034	0.00164099	0.00168766	0.00117116	0.000506848	9.41362e-05	3.69814e-07	3.72056e-05	3.98428e-05	6.22488e-06	9.90091e-06	7.17222e-05	0.000150024	0.000211527	0.000270319	0.000373168	0.000574035	0.000895855	0.00125957	0.00145299	0.00125866	0.000698924	0.000137575	3.64971e-05	0.000533429	0.00127227	0.00170243	0.00156051	0.00104349	0.000537567	0.000257986	0.000191848	0.000304288	0.000644606	0.00118382	0.00164424	0.0016477
-0.794643	-0.794643	0.00101565	0.00157748	0.00149275	0.000840118	0.000192379	3.26272e-06	0.000167192	0.000251512	9.27801e-05	1.37547e-05	0.000392045	0.00111573	0.00160936	0.00142777	0.000735571	0.000129252	2.34032e-05	0.000289237	0.000491508	0.000386207	0.000121444	5.02035e-07	0.000150024	0.000447701	0.000701552	0.000826258	0.000858646	0.000870012	0.000890959	0.000884978	0.000767476	0.000487178	0.00014277	4.77173e-06	0.00033608	0.00112134	0.00198749	0.0024565	0.00231883	0.00176475	0.00116793	0.000786216	0.000682957	0.00085442	0.0013011	0.00191939	0.00240436	0.00239638
-0.785714	-0.785714	0.000439126	0.00101494	0.00110642	0.000638572	0.00012125	1.91796e-05	0.000239762	0.000339511	0.000148354	1.16032e-06	0.000279129	0.000851227	0.0011502	0.000831832	0.000226069	1.3282e-05	0.000477024	0.00118475	0.00144773	0.00103086	0.000348778	2.77958e-06	0.000211527	0.000701552	0.00105549	0.00107842	0.000855998	0.000572488	0.000343388	0.000186533	7.71238e-05	7.71222e-06	2.81006e-05	0.000240918	0.000717833	0.00137755	0.00196152	0.00218805	0.00196941	0.00147612	0.000983853	0.000674623	0.00059105	0.000729795	0.00109235	0.00160769	0.0020588	0.00217494
-0.776786	-0.776786	7.50396e-05	0.000463797	0.000616482	0.000336841	2.63335e-05	9.33357e-05	0.00041985	0.000546339	0.00029784	1.91926e-05	0.000110255	0.000473183	0.000615794	0.000316146	4.31982e-06	0.000322705	0.00133363	0.00231608	0.00243995	0.00160002	0.000512661	4.31393e-06	0.000270319	0.000826258	0.00107842	0.000852078	0.000407536	8.22149e-05	1.6202e-06	8.34527e-05	0.00020425	0.000311238	0.000419414	0.000562293	0.000749472	0.000937864	0.00103512	0.000959754	0.000720573	0.000426653	0.000201118	8.93694e-05	6.43125e-05	0.000107263	0.000246149	0.000496561	0.000789868	0.000995855
-0.767857	-0.767857	9.37231e-07	0.000155789	0.000279065	0.000126658	1.09753e-06	0.000229482	0.000653985	0.00080423	0.000504236	0.00010186	1.60241e-05	0.000203879	0.00026647	7.15233e-05	5.80642e-05	0.0007465	0.00199436	0.00293536	0.00278088	0.00163688	0.000427714	1.38526e-06	0.000373168	0.000858646	0.000855998	0.000407536	2.89634e-05	0.000117094	0.000597041	0.00108352	0.00126959	0.00112945	0.000828938	0.000535352	0.000320468	0.000178849	8.2624e-05	1.89991e-05	1.38257e-06	5.17917e-05	0.000162391	0.000274922	0.000314071	0.000251449	0.000131995	3.26388e-05	6.58021e-08	3.12964e-05
-0.758929	-0.758929	2.64989e-05	5.64974e-05	0.000136251	4.45607e-05	2.4119e-05	0.000334897	0.00079729	0.000954541	0.00063816	0.000182012	1.8995e-08	9.0008e-05	0.000126407	1.36258e-05	0.000127867	0.00084962	0.00193526	0.0025726	0.00217773	0.00105751	0.000147387	7.50618e-05	0.000574035	0.000870012	0.000572488	8.22149e-05	0.000117094	0.000926172	0.00202564	0.00266028	0.00245401	0.00163328	0.000731051	0.000155697	7.77373e-07	0.000139728	0.000409933	0.000716299	0.00103025	0.00134306	0.00162673	0.00182658	0.00188699	0.00178853	0.00156226	0.00126715	0.00095261	0.000639796
-0.75	-0.75	1.06821e-05	5.74552e-05	0.000119295	3.58495e-05	2.46761e-05	0.000308001	0.000722302	0.00086266	0.000580055	0.000169885	2.20329e-07	7.55275e-05	0.000114057	1.85691e-05	7.25789e-05	0.000547865	0.00122174	0.00149343	0.00105378	0.000311986	2.3628e-06	0.000371778	0.000895855	0.000890959	0.000343388	1.6202e-06	0.000597041	0.00202564	0.00335599	0.00364176	0.0027194	0.00127259	0.000217394	4.32525e-05	0.00062867	0.00152079	0.00231506	0.00283973	0.00311848	0.00324822	0.00330957	0.00334036	0.00334881	0.00333489	0.00329809	0.00322502	0.00306759	0.00273647
-0.741071	-0.741071	8.7302e-06	0.000131484	0.000187304	7.69425e-05	1.89507e-06	0.000166007	0.000457212	0.000559519	0.000354964	7.67709e-05	7.63523e-06	0.000128862	0.000188076	7.96445e-05	1.37057e-06	0.000157945	0.000421756	0.000456346	0.000189588	2.30375e-07	0.000290417	0.000921777	0.00125957	0.000884978	0.000186533	8.34527e-05	0.00108352	0.00266028	0.00364176	0.00325389	0.00180556	0.000401971	3.07518e-05	0.000873543	0.00234557	0.00365504	0.00432555	0.00433667	0.00394446	0.00343878	0.0030119	0.00274983	0.00267718	0.00279714	0.00310359	0.00356133	0.00406155	0.0043834
-0.732143	-0.732143	0.000103552	0.000267753	0.000310562	0.000170896	1.75962e-05	3.33696e-05	0.000172241	0.000227625	0.000119397	4.87943e-06	6.08078e-05	0.00023666	0.000318256	0.000211175	5.16957e-05	5.08664e-07	2.78578e-05	1.37659e-05	2.02412e-05	0.000295664	0.000908931	0.00147707	0.00145299	0.000767476	7.71238e-05	0.00020425	0.00126959	0.00245401	0.0027194	0.00180556	0.000513369	8.65988e-06	0.000835868	0.00253504	0.00409906	0.00474872	0.00436139	0.00334338	0.00222361	0.00134431	0.000798721	0.000532377	0.000467341	0.000576773	0.000903811	0.00152987	0.00248561	0.00362217
-0.723214	-0.723214	0.000215911	0.000359984	0.000391914	0.000263804	8.65751e-05	2.13885e-06	1.88595e-05	3.47762e-05	6.78431e-06	1.82638e-05	0.000147035	0.000325496	0.000399808	0.000312891	0.00016151	6.26661e-05	3.95238e-05	9.28923e-05	0.000314774	0.000794517	0.00137548	0.0016331	0.00125866	0.000487178	7.71222e-06	0.000311238	0.00112945	0.00163328	0.00127259	0.000401971	8.65988e-06	0.00078269	0.00244401	0.0039587	0.00438826	0.00356913	0.00209641	0.000775799	8.97682e-05	4.29032e-05	0.000341698	0.000652127	0.000754879	0.000589128	0.00025543	8.61875e-06	0.000192415	0.00105221
-0.714286	-0.714286	0.000191462	0.000282464	0.000319131	0.000256949	0.00013797	4.40264e-05	7.6121e-06	2.92902e-06	1.54124e-05	7.2036e-05	0.000183038	0.000290588	0.000316419	0.000250916	0.000159909	0.000108504	0.000124624	0.000247137	0.00053737	0.000961702	0.00128547	0.00120853	0.000698924	0.00014277	2.81006e-05	0.000419414	0.000828938	0.000731051	0.000217394	3.07518e-05	0.000835868	0.00244401	0.00382792	0.00397303	0.00276009	0.00106553	5.40898e-05	0.000355587	0.00178541	0.00366658	0.00532765	0.00637451	0.00666738	0.00618435	0.00496577	0.00320182	0.00136211	0.000157314
-0.705357	-0.705357	4.84043e-05	8.36929e-05	0.000121288	0.00013211	0.000108818	7.25977e-05	4.72029e-05	4.10193e-05	5.4467e-05	8.56914e-05	0.00012044	0.000132449	0.000109133	6.88754e-05	4.06241e-05	3.87539e-05	7.90722e-05	0.000202967	0.000431358	0.000671403	0.000727642	0.000493346	0.000137575	4.77173e-06	0.000240918	0.000562293	0.000535352	0.000155697	4.32525e-05	0.000873543	0.00253504	0.0039587	0.00397303	0.00244673	0.000588863	6.33202e-05	0.00172213	0.00507092	0.00880262	0.0117682	0.0135473	0.0143431	0.0145214	0.0142168	0.0132149	0.0111454	0.00792121	0.00415619
-0.696429	-0.696429	1.8777e-05	7.03007e-06	9.05271e-08	1.14252e-05	3.36896e-05	5.34353e-05	6.43773e-05	6.68159e-05	6.14107e-05	4.7037e-05	2.51294e-05	5.23863e-06	7.40449e-07	1.21421e-05	1.94066e-05	7.41688e-06	2.68901e-06	5.81676e-05	0.000173242	0.00024824	0.000180453	3.21792e-05	3.64971e-05	0.00033608	0.000717833	0.000749472	0.000320468	7.77373e-07	0.00062867	0.00234557	0.00409906	0.00438826	0.00276009	0.000588863	0.000184834	0.00290449	0.00798708	0.0131649	0.0163977	0.017149	0.016307	0.0152179	0.0148409	0.015446	0.0165871	0.0171623	0.0158409	0.0120121
-0.6875	-0.6875	0.000281073	0.000245534	0.000137632	3.8065e-05	1.37996e-07	1.98849e-05	5.59383e-05	6.77626e-05	4.37159e-05	8.12273e-06	6.03735e-06	6.92849e-05	0.000180846	0.000270764	0.000265828	0.000162488	4.41379e-05	2.91033e-09	2.26117e-05	2.56037e-05	7.55703e-08	0.00011202	0.000533429	0.00112134	0.00137755	0.000937864	0.000178849	0.000139728	0.00152079	0.00365504	0.00474872	0.00356913	0.00106553	6.33202e-05	0.00290449	0.00911521	0.0154362	0.0183451	0.0167423	0.0123841	0.00800725	0.00530104	0.00457999	0.00577989	0.00896699	0.0135576	0.0174959	0.0180604
-0.678571	-0.678571	0.000708847	0.0007018	0.000484584	0.000208818	3.298e-05	4.12225e-06	5.06256e-05	7.07146e-05	3.17767e-05	3.70618e-07	8.02319e-05	0.000305836	0.000581458	0.00073339	0.000650742	0.000391777	0.000136931	1.63509e-05	1.05518e-08	2.47842e-06	9.27756e-05	0.000497612	0.00127227	0.00198749	0.00196152	0.00103512	8.2624e-05	0.000409933	0.00231506	0.00432555	0.00436139	0.00209641	5.40898e-05	0.00172213	0.00798708	0.0154362	0.0187494	0.0153512	0.0078464	0.00165118	4.36547e-05	0.0015912	0.00248233	0.00112876	1.7641e-05	0.00280008	0.00978244	0.016751
-0.669643	-0.669643	0.000968459	0.00105435	0.00078903	0.000370078	6.9252e-05	3.26271e-06	7.36409e-05	0.00010655	4.35731e-05	2.77475e-06	0.000154094	0.000524042	0.000919695	0.00106655	0.000852082	0.000438656	0.000111341	2.65616e-06	5.19724e-06	1.14643e-06	0.000135346	0.000711709	0.00170243	0.0024565	0.00218805	0.000959754	1.89991e-05	0.000716299	0.00283973	0.00433667	0.00334338	0.000775799	0.000355587	0.00507092	0.0131649	0.0183451	0.0153512	0.0061442	3.65305e-05	0.00614667	0.0243826	0.0437317	0.0504979	0.0396782	0.0192295	0.00330418	0.000657699	0.00855644
-0.660714	-0.660714	0.000864591	0.0010685	0.000842326	0.000385194	5.29247e-05	2.06226e-05	0.000158101	0.000214667	0.000104382	2.13019e-07	0.00014313	0.00055758	0.000970283	0.00104244	0.000704026	0.000240138	6.74481e-06	6.1053e-05	0.000138368	4.94896e-05	3.39062e-05	0.000541277	0.00156051	0.00231883	0.00196941	0.000720573	1.38257e-06	0.00103025	0.00311848	0.00394446	0.00222361	8.97682e-05	0.00178541	0.00880262	0.0163977	0.0167423	0.0078464	3.65305e-05	0.0114732	0.0533565	0.116474	0.172311	0.190688	0.161071	0.100307	0.0403186	0.00598751	0.000888349
-0.651786	-0.651786	0.000522295	0.000798058	0.00066041	0.0002672	1.04774e-05	9.30644e-05	0.000343058	0.000433863	0.000253117	2.67519e-05	6.84054e-05	0.000417416	0.000758583	0.000738211	0.000361915	2.72979e-05	0.000102649	0.000486968	0.000688234	0.000416933	3.08574e-05	0.00020085	0.00104349	0.00176475	0.00147612	0.000426653	5.17917e-05	0.00134306	0.00324822	0.00343878	0.00134431	4.29032e-05	0.00366658	0.0117682	0.017149	0.0123841	0.00165118	0.00614667	0.0533565	0.154033	0.284666	0.393109	0.42794	0.37162	0.252287	0.124936	0.0366814	0.00204444
-0.642857	-0.642857	0.000211044	0.000476098	0.000417329	0.000130549	3.8863e-06	0.000238321	0.000615591	0.000743006	0.00048601	0.000115312	1.03914e-05	0.000239307	0.000481377	0.000404528	9.74119e-05	3.93081e-05	0.000561343	0.0013648	0.00171235	0.00120952	0.000336291	1.08677e-05	0.000537567	0.00116793	0.000983853	0.000201118	0.000162391	0.00162673	0.00330957	0.0030119	0.000798721	0.000341698	0.00532765	0.0135473	0.016307	0.00800725	4.36547e-05	0.0243826	0.116474	0.284666	0.489534	0.654534	0.706892	0.622094	0.43953	0.237499	0.0863267	0.0132551
-0.633929	-0.633929	6.38277e-05	0.000274258	0.000256312	5.40621e-05	3.71977e-05	0.00039301	0.000866875	0.00102145	0.000707602	0.0002256	7.19599e-07	0.000128216	0.000298229	0.000208076	7.75606e-06	0.000221506	0.00113234	0.00228168	0.0027469	0.00205582	0.00077917	2.53797e-05	0.000257986	0.000786216	0.000674623	8.93694e-05	0.000274922	0.00182658	0.00334036	0.00274983	0.000532377	0.000652127	0.00637451	0.0143431	0.0152179	0.00530104	0.0015912	0.0437317	0.172311	0.393109	0.654534	0.862109	0.927593	0.821451	0.591184	0.332008	0.131421	0.0265897
-0.625	-0.625	3.54577e-05	0.000222056	0.000213277	3.67458e-05	5.45954e-05	0.000448344	0.000951915	0.00111477	0.000783551	0.000267139	4.52941e-06	0.000100107	0.000249204	0.000159743	3.49774e-07	0.000306919	0.00134502	0.00260536	0.00310807	0.00235717	0.000951243	5.78749e-05	0.000191848	0.000682957	0.00059105	6.43125e-05	0.000314071	0.00188699	0.00334881	0.00267718	0.000467341	0.000754879	0.00666738	0.0145214	0.0148409	0.00457999	0.00248233	0.0504979	0.190688	0.42794	0.706892	0.927593	0.997117	0.884406	0.639417	0.3625	0.146405	0.0314042
-0.616071	-0.616071	8.57405e-05	0.000309476	0.000284968	6.64831e-05	2.80352e-05	0.000360187	0.000815428	0.000964792	0.000661862	0.000201396	2.69132e-09	0.000147386	0.000330843	0.000241385	1.72805e-05	0.000174973	0.00100781	0.00208867	0.0025307	0.00187668	0.000679858	1.17522e-05	0.000304288	0.00085442	0.000729795	0.000107263	0.000251449	0.00178853	0.00333489	0.00279714	0.000576773	0.000589128	0.00618435	0.0142168	0.015446	0.00577989	0.00112876	0.0396782	0.161071	0.37162	0.622094	0.821451	0.884406	0.782378	0.561324	0.313227	0.122286	0.0237362
-0.607143	-0.607143	0.000273712	0.00054815	0.000473165	0.000160087	4.95843e-07	0.000197771	0.000544791	0.000663613	0.000424564	8.84747e-05	1.99258e-05	0.000279333	0.0005449	0.000477294	0.000145678	1.26382e-05	0.000421258	0.00112122	0.00143317	0.000987203	0.000234675	3.47787e-05	0.000644606	0.0013011	0.00109235	0.000246149	0.000131995	0.00156226	0.00329809	0.00310359	0.000903811	0.00025543	0.00496577	0.0132149	0.0165871	0.00896699	1.7641e-05	0.0192295	0.100307	0.252287	0.43953	0.591184	0.639417	0.561324	0.393699	0.209436	0.0734334	0.00987285
-0.598214	-0.598214	0.000613451	0.000878995	0.000718409	0.000302744	1.95712e-05	6.80341e-05	0.000287338	0.000369069	0.000207109	1.48457e-05	8.82279e-05	0.000461262	0.000825209	0.000825768	0.000448098	6.44137e-05	4.55371e-05	0.000335552	0.000502726	0.000283811	5.96741e-06	0.000280409	0.00118382	0.00191939	0.00160769	0.000496561	3.26388e-05	0.00126715	0.00322502	0.00356133	0.00152987	8.61875e-06	0.00320182	0.0111454	0.0171623	0.0135576	0.00280008	0.00330418	0.0403186	0.124936	0.237499	0.332008	0.3625	0.313227	0.209436	0.100184	0.0267696	0.000703373
-0.589286	-0.589286	0.000921933	0.00109836	0.000855667	0.000397038	6.1762e-05	1.29812e-05	0.000129194	0.000178796	8.26325e-05	1.21088e-07	0.000154404	0.000569085	0.000987556	0.00108231	0.000769029	0.000302492	2.61886e-05	2.41539e-05	7.80255e-05	1.95129e-05	6.23777e-05	0.000612681	0.00164424	0.00240436	0.0020588	0.000789868	6.58021e-08	0.00095261	0.00306759	0.00406155	0.00248561	0.000192415	0.00136211	0.00792121	0.0158409	0.0174959	0.00978244	0.000657699	0.00598751	0.0366814	0.0863267	0.131421	0.146405	0.122286	0.0734334	0.0267696	0.00251538	0.00220901
-0.580357	-0.580357	0.000936078	0.00099431	0.000732558	0.00034076	6.42512e-05	2.53999e-06	6.38724e-05	9.27917e-05	3.75018e-05	2.86902e-06	0.000142023	0.00048353	0.000858095	0.00101369	0.000834101	0.000453228	0.000132005	8.43614e-06	1.07094e-06	3.73088e-06	0.000141521	0.000694449	0.0016477	0.00239638	0.00217494	0.000995855	3.12964e-05	0.000639796	0.00273647	0.0043834	0.00362217	0.00105221	0.000157314	0.00415619	0.0120121	0.0180604	0.016751	0.00855644	0.000888349	0.00204444	0.0132551	0.0265897	0.0314042	0.0237362	0.00987285	0.000703373	0.00220901	0.0108912
-0.571429	-0.571429	0.000605866	0.000585564	0.000391967	0.000160472	2.13236e-05	6.1484e-06	5.02238e-05	6.81511e-05	3.30653e-05	6.05048e-09	5.73833e-05	0.00024057	0.000476331	0.000617744	0.000560523	0.000343171	0.000119948	1.26647e-05	4.82623e-07	2.73969e-07	6.29321e-05	0.000401212	0.00109937	0.0017947	0.0018419	0.00102507	0.000103246	0.000337796	0.00214206	0.00422756	0.00453624	0.00247345	0.000191369	0.00111704	0.00662927	0.0140866	0.0185422	0.016894	0.0105468	0.00394745	0.000502348	4.14159e-05	0.000227699	9.26856e-07	0.00100633	0.00535655	0.0123193	0.0178674
-0.5625	-0.5625	0.000190604	0.000157266	7.77116e-05	1.46873e-05	1.35969e-06	2.70766e-05	5.8853e-05	6.85577e-05	4.85404e-05	1.49836e-05	3.74446e-07	3.2911e-05	0.000108296	0.00017816	0.000181825	0.000108324	2.25616e-05	3.07801e-06	4.40698e-05	5.59368e-05	8.15313e-06	4.69623e-05	0.0003679	0.00090142	0.00121007	0.000895914	0.00020849	8.7858e-05	0.00129811	0.00338172	0.00469185	0.00386296	0.00146023	1.02824e-07	0.00195004	0.00742123	0.0137922	0.0177123	0.0176257	0.0145661	0.0108444	0.00826694	0.00753338	0.00874172	0.0117044	0.0154724	0.0179995	0.0171055
-0.553571	-0.553571	1.69948e-06	2.47129e-07	1.00875e-05	3.14792e-05	5.14377e-05	6.13534e-05	6.33967e-05	6.33682e-05	6.31608e-05	5.89053e-05	4.50336e-05	2.29767e-05	4.67926e-06	1.14046e-07	2.24717e-06	6.79225e-08	1.36226e-05	9.0697e-05	0.000233918	0.000342044	0.000287931	9.78851e-05	2.48834e-06	0.000205179	0.000576899	0.000700577	0.000365587	4.87785e-06	0.00043697	0.00197021	0.00377874	0.00440763	0.00314922	0.000981605	1.40917e-05	0.00181602	0.00613878	0.0111615	0.0149212	0.0165858	0.0166292	0.0161137	0.0158972	0.0162373	0.0167127	0.0163617	0.014183	0.00997916
-0.544643	-0.544643	8.38632e-05	0.000132318	0.000172376	0.000168983	0.000123338	7.01495e-05	3.79167e-05	3.0732e-05	4.67157e-05	8.83071e-05	0.000143222	0.000176246	0.000161249	0.000113188	7.11939e-05	6.10142e-05	0.000100733	0.000231646	0.000483428	0.000771989	0.000884679	0.000666449	0.000248442	2.50184e-06	0.000165038	0.000522651	0.000601382	0.0002568	2.21411e-06	0.000576612	0.00208877	0.00366035	0.0040783	0.00291758	0.00104709	8.37071e-06	0.000846043	0.00342916	0.00673444	0.00966304	0.0116407	0.0126521	0.012903	0.0124816	0.0112497	0.00901927	0.00591954	0.00267896
-0.535714	-0.535714	0.000213781	0.000318891	0.000353315	0.000271417	0.000131709	3.18355e-05	1.58446e-06	6.12063e-09	6.6338e-06	6.00253e-05	0.000183251	0.000313574	0.00035386	0.000283386	0.000175664	0.000109088	0.000113542	0.000223864	0.000511586	0.00096777	0.00136399	0.0013589	0.000855625	0.000220771	9.59075e-06	0.000390725	0.000907348	0.0009335	0.0004033	6.06155e-07	0.000518521	0.00200315	0.00357333	0.00413232	0.00329276	0.00166571	0.000329869	3.99957e-05	0.00083552	0.00221772	0.00357601	0.00448347	0.00474422	0.00431578	0.00327128	0.00185791	0.000560873	1.19786e-07
-0.526786	-0.526786	0.000196178	0.000349784	0.000383092	0.000246662	6.76105e-05	4.06684e-08	4.12686e-05	6.54259e-05	2.08125e-05	7.92574e-06	0.000126804	0.000311744	0.000392003	0.000299418	0.000139071	3.9477e-05	1.5864e-05	4.83401e-05	0.000229246	0.00068574	0.0013032	0.00164902	0.00134736	0.000569315	1.95534e-05	0.000286064	0.00118656	0.00186416	0.00162436	0.000679115	1.29908e-05	0.000481316	0.00202126	0.00370407	0.00450783	0.00406191	0.00277182	0.00137614	0.000419603	3.16073e-05	3.18751e-05	0.000153321	0.000202906	0.00012476	1.06866e-05	8.1025e-05	0.000600476	0.00169326
-0.517857	-0.517857	7.24872e-05	0.000232472	0.000279061	0.000144365	7.6617e-06	5.82682e-05	0.000234053	0.000300914	0.00016917	1.52987e-05	4.25655e-05	0.000207712	0.00028531	0.000175601	2.76213e-05	1.21356e-05	7.83418e-05	6.11247e-05	9.69312e-08	0.000181364	0.000749108	0.00136237	0.00143513	0.000811237	0.000100812	0.00017523	0.00125775	0.00257924	0.00303143	0.00220612	0.000799405	9.79332e-06	0.000537926	0.00209571	0.00375164	0.00467184	0.00460277	0.00383038	0.00283015	0.0019604	0.00136746	0.00105146	0.000969938	0.00110596	0.0014863	0.00215118	0.00307447	0.00405967
-0.508929	-0.508929	1.40224e-06	0.000105875	0.00016352	6.16301e-05	6.39536e-06	0.000205552	0.000532	0.000645101	0.000418363	0.00010211	2.93162e-06	0.000109612	0.000162577	5.7193e-05	1.04131e-05	0.000240321	0.000592995	0.000668109	0.0003433	1.63275e-05	0.000176384	0.000771471	0.00117592	0.000893235	0.000219685	5.57333e-05	0.000984167	0.00257822	0.00369415	0.00347875	0.00211063	0.000612845	2.13525e-09	0.000568972	0.00186116	0.00315043	0.00394523	0.00415882	0.00397623	0.00364168	0.00333141	0.00313313	0.0030773	0.00316929	0.00339952	0.00372695	0.00404408	0.00415259
-0.5	-0.5	1.79405e-05	5.08261e-05	0.000114902	3.35025e-05	2.83785e-05	0.000328529	0.000762715	0.000909481	0.000613845	0.000183071	5.73572e-07	7.2493e-05	0.000108502	1.36771e-05	9.48428e-05	0.000646425	0.00143106	0.00178653	0.00133577	0.000474983	4.63078e-06	0.000272268	0.000807276	0.000885756	0.000392534	1.17318e-06	0.000461923	0.00177123	0.00309798	0.00351356	0.00277307	0.0014386	0.000348157	1.71655e-06	0.000358272	0.00105817	0.00175319	0.0022769	0.0026239	0.00285186	0.00300699	0.00310183	0.0031291	0.00308437	0.00297437	0.00280371	0.00255193	0.00216599
-0.491071	-0.491071	2.20786e-05	6.8414e-05	0.000156931	5.57296e-05	1.83347e-05	0.000318622	0.000779244	0.000936864	0.00062012	0.000168415	3.10191e-07	0.000106424	0.000145998	1.89939e-05	0.000121564	0.00086703	0.00202472	0.00275141	0.00240193	0.00124005	0.000219373	4.17048e-05	0.000513135	0.00086642	0.000639794	0.000139916	4.81185e-05	0.000671416	0.00163917	0.0022805	0.0022144	0.00158139	0.000811191	0.000255949	1.97475e-05	2.66371e-05	0.000164548	0.000366768	0.00061232	0.000889272	0.0011612	0.00136146	0.00142312	0.00132287	0.001098	0.000819556	0.000548271	0.000312626
-0.482143	-0.482143	9.45375e-07	0.000207746	0.000342418	0.000165275	1.20446e-07	0.000193941	0.000598212	0.000743708	0.000454096	7.76654e-05	2.99444e-05	0.000254631	0.000330617	0.00010836	3.26987e-05	0.000658299	0.00188591	0.00286696	0.00278516	0.00169148	0.000474511	4.42667e-10	0.00034072	0.000855074	0.000923177	0.000516556	8.70094e-05	3.29881e-05	0.000351413	0.000745954	0.000952817	0.000922666	0.000761519	0.000586253	0.000448675	0.000343195	0.000243242	0.000135393	4.02534e-05	3.79624e-08	3.18767e-05	9.4906e-05	0.000120258	8.0408e-05	1.86226e-05	3.00619e-06	6.01992e-05	0.000162173
-0.473214	-0.473214	0.000134237	0.000580689	0.000729322	0.000407762	4.51437e-05	6.78301e-05	0.000366669	0.000486252	0.000252611	8.44436e-06	0.000148111	0.000562092	0.000736126	0.000419555	2.61264e-05	0.000217678	0.0011138	0.0020554	0.00223152	0.00149471	0.000490603	5.12309e-06	0.00025386	0.000806891	0.00110224	0.000942565	0.000533975	0.000179187	1.71295e-05	1.01857e-05	7.28409e-05	0.000164231	0.00029622	0.00050177	0.000791059	0.00110572	0.00131573	0.0012983	0.00104586	0.000686816	0.000383449	0.000215567	0.000173963	0.000244015	0.000446698	0.00077553	0.00112451	0.00132674
-0.464286	-0.464286	0.000572847	0.00116735	0.00122461	0.000706905	0.000146075	1.16623e-05	0.000211837	0.00030629	0.000126404	4.287e-06	0.000318745	0.000937927	0.00128468	0.000985469	0.000333502	2.88648e-08	0.000312725	0.000917913	0.00118315	0.000860027	0.000289876	1.40957e-06	0.000197945	0.000650277	0.000997084	0.00106321	0.000911479	0.000690621	0.000495525	0.000339566	0.00019687	6.14857e-05	1.09955e-06	0.000157346	0.00064036	0.00137405	0.00206191	0.00236773	0.00217218	0.00165377	0.00111932	0.000778249	0.000685343	0.000839401	0.00123805	0.00179443	0.00226128	0.00233977
-0.455357	-0.455357	0.00114734	0.00167013	0.00153262	0.000848438	0.000192634	3.18495e-06	0.000165231	0.000248516	9.16853e-05	1.38051e-05	0.000393475	0.00113242	0.00166744	0.00153907	0.000868446	0.000214095	7.30273e-07	0.000161246	0.000326363	0.000265992	7.91541e-05	1.86869e-06	0.000131775	0.00037204	0.000579276	0.000699239	0.000770206	0.000850688	0.000957907	0.00103682	0.000971616	0.000679283	0.000253968	1.85538e-06	0.000239832	0.000985095	0.00185599	0.00234241	0.00221251	0.00165811	0.00106415	0.00069	0.000590148	0.000756335	0.00119599	0.00181292	0.00229728	0.00227846
-0.446429	-0.446429	0.00142453	0.0016977	0.00137837	0.000678476	0.000116362	1.88272e-05	0.000220947	0.000310312	0.000138228	8.72942e-07	0.000277383	0.000949838	0.00156254	0.00166097	0.00121442	0.000587171	0.000154314	7.71522e-06	6.66245e-06	1.0812e-05	3.05343e-07	1.29105e-05	5.29357e-05	9.17739e-05	0.000117532	0.000152016	0.000239453	0.000440078	0.000795932	0.00123787	0.0015308	0.00140762	0.000849319	0.000217612	8.68734e-06	0.000401172	0.00106193	0.00144633	0.00129406	0.000805047	0.000355648	0.000131164	8.38491e-05	0.000166104	0.000447469	0.000935103	0.0013768	0.00139975
-0.4375	-0.4375	0.00113144	0.00115909	0.000812836	0.000306635	1.15732e-05	0.000104194	0.000382854	0.000484123	0.000282599	3.01285e-05	7.67672e-05	0.000488256	0.000977139	0.00119375	0.00103704	0.000679092	0.000350225	0.000155661	7.3208e-05	4.60374e-05	3.53688e-05	2.07382e-05	2.94142e-06	5.20318e-06	3.53207e-05	5.10518e-05	1.658e-05	1.47502e-05	0.000236419	0.000766098	0.00137432	0.00162342	0.0012738	0.000573882	6.46864e-05	5.93153e-05	0.00035877	0.000519795	0.00035475	8.44853e-05	4.65242e-06	0.000116732	0.00018131	8.34732e-05	3.00754e-07	0.000141524	0.000418604	0.000510938
-0.428571	-0.428571	0.000486473	0.000424471	0.000227385	3.24836e-05	3.42388e-05	0.000283656	0.000593615	0.000692711	0.000490672	0.000170058	2.22577e-06	9.09192e-05	0.000310194	0.000465629	0.000473232	0.000383196	0.000283001	0.000218174	0.000185712	0.000156177	9.77511e-05	2.07137e-05	1.36588e-05	0.000183952	0.000505528	0.000751717	0.000674575	0.000304069	1.08343e-05	0.000170229	0.000740212	0.00124399	0.00123325	0.000740511	0.000210864	2.44052e-06	5.05699e-05	7.17091e-05	4.19558e-06	9.75432e-05	0.000533512	0.00108579	0.00129308	0.000964763	0.000399353	4.40593e-05	1.82239e-05	7.89677e-05
-0.419643	-0.419643	3.31762e-05	1.66744e-05	8.59461e-08	3.43722e-05	0.000182689	0.000437186	0.00067731	0.000748672	0.000601009	0.000336369	0.000112647	1.11899e-05	3.91499e-06	2.40397e-05	3.66072e-05	4.46792e-05	6.3677e-05	0.000106519	0.000167604	0.000199763	0.000141363	2.3913e-05	4.49615e-05	0.000438161	0.00118233	0.00186635	0.00196706	0.00135235	0.000480389	1.18562e-05	0.000192049	0.000655119	0.000854297	0.000621387	0.000240727	3.0122e-05	3.06711e-07	2.21239e-07	8.14776e-05	0.000519112	0.00140061	0.00231934	0.00264374	0.00212593	0.00115645	0.000365869	3.975e-05	2.62352e-07
-0.410714	-0.410714	0.000123846	0.000128207	0.000140002	0.000182613	0.000267847	0.000383602	0.0004839	0.000512933	0.000452533	0.000339557	0.000231446	0.000162211	0.000133096	0.000127261	0.00011821	8.05415e-05	2.24577e-05	2.4833e-06	7.05262e-05	0.000174217	0.000178082	5.11415e-05	2.75872e-05	0.000467721	0.00144924	0.00251154	0.00293314	0.00237037	0.00121721	0.000268132	3.74753e-06	0.00023727	0.000449036	0.000367974	0.000143459	1.54102e-05	1.96936e-07	3.75213e-06	0.000133441	0.000681076	0.00170403	0.00273784	0.00309877	0.00252179	0.00142508	0.000495984	7.38828e-05	4.21414e-07
-0.401786	-0.401786	0.000596442	0.000474193	0.000325944	0.000217719	0.000160461	0.000138893	0.000134723	0.00013472	0.000135235	0.000143922	0.000176426	0.000251411	0.000378173	0.000527721	0.000613813	0.000539849	0.000307308	6.79247e-05	6.32006e-06	0.000133263	0.000241779	0.000151105	2.38039e-06	0.000212647	0.00102832	0.0021293	0.00278602	0.00250154	0.0014921	0.000481426	2.2452e-05	6.92953e-05	0.000203444	0.000162289	3.72301e-05	2.29085e-06	3.26847e-05	1.21449e-05	3.26828e-05	0.000388398	0.00117992	0.00202654	0.00232779	0.0018474	0.000957496	0.000256722	8.30089e-06	2.21683e-05
-0.392857	-0.392857	0.000968292	0.000622802	0.000287527	8.41707e-05	8.78021e-06	1.378e-06	1.11913e-05	1.47397e-05	7.5787e-06	1.22169e-08	2.52496e-05	0.000142047	0.000399338	0.000759922	0.00105479	0.00106749	0.00073357	0.000264588	6.4533e-06	0.000109932	0.000358891	0.000398905	0.000162525	1.1367e-06	0.000313454	0.00105035	0.00167551	0.00167472	0.00106914	0.000365846	2.15992e-05	3.92604e-05	0.000113018	6.33241e-05	1.25587e-07	6.87632e-05	0.00018971	0.000172163	3.26489e-05	4.19261e-05	0.000383408	0.000855081	0.00103557	0.000750353	0.000272669	1.03664e-05	6.55705e-05	0.000194043
-0.383929	-0.383929	0.000910417	0.00042747	8.75885e-05	1.88738e-06	9.89463e-05	0.0002481	0.000355941	0.000383593	0.000324348	0.000194187	5.02768e-05	5.76059e-06	0.000184519	0.000602107	0.0010682	0.00126112	0.000992069	0.000433962	3.2213e-05	0.000105469	0.000518929	0.000807228	0.000657933	0.000239545	1.26709e-06	0.000167309	0.000504199	0.000615355	0.000393779	9.80428e-05	1.13551e-06	7.93298e-05	0.000115634	3.62978e-05	1.15687e-05	0.000193551	0.000462722	0.000542797	0.000343826	8.00931e-05	3.89536e-06	0.000104354	0.000162409	7.44572e-05	3.78889e-07	0.00013432	0.000410713	0.00055128
-0.375	-0.375	0.000510535	0.000115538	4.26237e-06	0.000179417	0.000478092	0.000740948	0.000895015	0.00093124	0.000852088	0.000654616	0.000365105	9.01889e-05	6.78578e-06	0.000236875	0.00068286	0.00101812	0.000936371	0.000473878	4.98261e-05	0.000101689	0.000642732	0.0012168	0.00133148	0.000922845	0.000363775	4.29301e-05	9.68038e-06	5.09687e-05	2.47003e-05	2.60768e-06	8.46811e-05	0.000197108	0.000180429	4.54276e-05	1.9321e-05	0.000277723	0.000692753	0.000933714	0.000814368	0.000469805	0.000171032	4.04568e-05	1.82654e-05	5.87415e-05	0.000229666	0.000559992	0.000874608	0.000906063
-0.366071	-0.366071	0.000118002	3.18896e-06	0.000190095	0.000528033	0.000818724	0.000975744	0.00102833	0.00103577	0.00101694	0.000933112	0.000725493	0.000399654	9.20875e-05	8.77511e-06	0.000227723	0.000556126	0.000659548	0.000405019	6.0157e-05	7.32311e-05	0.000611147	0.00134513	0.00173785	0.00153735	0.000960741	0.000417298	0.000127188	4.0548e-05	4.35669e-05	0.000114737	0.000250411	0.000345753	0.000272597	7.86266e-05	8.7115e-06	0.000255283	0.000715939	0.00106426	0.00106683	0.000784722	0.000457299	0.00025565	0.000204187	0.000290564	0.000530026	0.000868102	0.00109987	0.00100613
-0.357143	-0.357143	4.12238e-06	0.000189709	0.000514455	0.00073891	0.000757373	0.00064532	0.000534117	0.000503041	0.000568479	0.000693084	0.000772605	0.000678963	0.000394441	9.27413e-05	5.98851e-06	0.00017	0.000352766	0.000306249	8.18483e-05	2.05373e-05	0.000384736	0.00103554	0.0015309	0.0015419	0.00113098	0.000623987	0.000279942	0.000136288	0.000120387	0.000190655	0.000316359	0.000397263	0.000319821	0.000117605	8.16296e-09	0.000152078	0.000518248	0.000835739	0.000889564	0.000698218	0.000443353	0.000274258	0.000228958	0.000304389	0.000501909	0.000759067	0.000903936	0.000777121
-0.348214	-0.348214	0.000183419	0.000526672	0.00073141	0.00062786	0.000340032	0.000105446	1.63793e-05	5.60034e-06	3.50445e-05	0.000175265	0.000451617	0.000699721	0.000689035	0.000399323	8.53044e-05	7.19228e-06	0.000141351	0.000234195	0.000137528	5.08717e-06	0.000102713	0.000468798	0.000841872	0.000933477	0.00071183	0.000384239	0.000153246	5.96742e-05	4.88754e-05	9.44984e-05	0.000193683	0.000285593	0.000269285	0.000132801	9.1539e-06	4.75335e-05	0.000239812	0.000420017	0.000441385	0.000315953	0.000165163	7.67488e-05	5.56908e-05	9.15044e-05	0.000198295	0.000354303	0.000453093	0.000386951
-0.339286	-0.339286	0.000493068	0.000811477	0.000730987	0.000322147	1.53247e-05	0.00011277	0.000438393	0.000559599	0.000319619	3.03134e-05	8.86311e-05	0.000487264	0.000813768	0.00072825	0.000336903	3.3818e-05	4.02742e-05	0.000202951	0.000246529	0.000118132	4.12427e-06	5.4165e-05	0.000195738	0.000251826	0.000167488	4.84399e-05	4.59603e-07	1.07487e-05	1.17669e-05	1.27604e-09	2.9403e-05	0.000105404	0.000152734	0.000112964	3.08558e-05	1.11142e-06	4.63052e-05	9.37138e-05	7.81178e-05	2.42216e-05	5.17669e-08	1.87737e-05	3.15659e-05	1.24748e-05	1.05982e-06	3.70333e-05	8.79907e-05	8.66747e-05
-0.330357	-0.330357	0.000767894	0.000956229	0.00059474	8.03071e-05	0.00013447	0.00100362	0.00207528	0.00241789	0.00171941	0.000610121	1.39854e-05	0.000240562	0.000781199	0.000949798	0.000595482	0.00013736	7.07983e-06	0.00020261	0.000400796	0.000375972	0.000196369	4.90031e-05	2.59812e-06	7.10325e-10	6.83595e-06	6.31993e-05	0.00018246	0.000280183	0.00025869	0.000133326	2.1338e-05	5.64055e-06	5.23958e-05	7.68194e-05	5.14397e-05	1.55953e-05	1.41215e-06	4.83154e-07	1.04497e-05	6.73878e-05	0.000193915	0.000334043	0.000384864	0.000304042	0.000157876	4.67369e-05	5.45821e-06	2.9405e-07
-0.321429	-0.321429	0.000932506	0.000995871	0.000462814	3.16577e-06	0.000537178	0.00220761	0.0039994	0.00455065	0.0034179	0.00150198	0.000188641	9.93955e-05	0.000702107	0.00105205	0.00076437	0.000225689	5.02297e-07	0.000214722	0.000543843	0.000653715	0.000513058	0.000303906	0.000171894	0.000142843	0.000210335	0.000381401	0.000607417	0.000748103	0.00067836	0.00042545	0.000155516	1.46357e-05	9.65137e-06	4.93275e-05	6.35215e-05	5.21875e-05	4.46089e-05	6.39377e-05	0.00014105	0.000315003	0.000575601	0.000817979	0.000900295	0.000768242	0.000507612	0.00026222	0.000114342	5.53544e-05
-0.3125	-0.3125	0.00098086	0.00099921	0.00041681	5.19746e-07	0.000734669	0.00271638	0.00478095	0.00541053	0.00411442	0.00189088	0.000294058	6.40558e-05	0.000668992	0.00107667	0.00081639	0.000255664	2.54035e-08	0.000220765	0.000598018	0.000764059	0.000652331	0.000438194	0.000288665	0.00025608	0.000344844	0.000552972	0.000812004	0.000962627	0.000869872	0.000564807	0.000230542	3.56824e-05	2.75526e-06	4.07239e-05	6.69306e-05	6.83638e-05	7.17766e-05	0.000108308	0.000217647	0.00043857	0.000749539	0.00102933	0.00112306	0.000972415	0.000669718	0.000373321	0.00018142	9.43373e-05
-0.303571	-0.303571	0.000918716	0.000994152	0.000475319	6.02282e-06	0.000488804	0.00207795	0.00379798	0.00432857	0.00323888	0.00140372	0.00016405	0.000110199	0.000710662	0.00104452	0.000749756	0.000217499	7.51939e-07	0.000213241	0.000529612	0.000625112	0.000477935	0.000271524	0.000145303	0.000117733	0.000179547	0.000340404	0.000557171	0.000694744	0.000630665	0.000391147	0.000137752	1.05309e-05	1.22253e-05	5.17503e-05	6.25338e-05	4.80908e-05	3.82636e-05	5.3804e-05	0.000122981	0.00028481	0.000532153	0.000764605	0.000843883	0.000716776	0.000467291	0.000235276	9.86714e-05	4.64656e-05
-0.294643	-0.294643	0.000739381	0.000945514	0.000613792	0.00010085	9.61301e-05	0.000857647	0.00182971	0.00214318	0.00150523	0.000506646	4.86008e-06	0.000266552	0.000790145	0.000929593	0.000567355	0.000124057	9.08752e-06	0.00020157	0.000380841	0.000339424	0.000160224	2.88182e-05	3.11798e-08	3.29357e-06	6.27844e-07	3.8271e-05	0.00013969	0.00022899	0.000212444	0.000103425	1.17495e-05	1.09818e-05	6.17357e-05	8.11968e-05	4.93052e-05	1.16434e-05	9.46374e-08	2.1507e-07	3.49989e-06	4.50935e-05	0.000152681	0.000277979	0.000324194	0.000250857	0.000121222	2.88281e-05	1.03528e-06	3.07991e-07
-0.285714	-0.285714	0.000454235	0.000783635	0.000741262	0.000360948	3.43042e-05	6.26494e-05	0.000314861	0.000413657	0.000219813	9.35111e-06	0.000121748	0.000519578	0.000808634	0.000692163	0.000302667	2.40384e-05	4.80394e-05	0.000204811	0.000230069	9.54229e-05	2.28744e-07	8.47384e-05	0.000254986	0.000318589	0.000220339	7.6615e-05	5.59323e-06	2.83612e-06	3.7165e-06	2.01187e-06	4.39015e-05	0.000125639	0.00016781	0.000116857	2.79943e-05	3.06298e-06	6.20558e-05	0.000122021	0.000108235	4.35879e-05	2.27096e-06	6.6546e-06	1.49134e-05	3.17326e-06	7.58966e-06	5.99753e-05	0.000118916	0.000112618
-0.276786	-0.276786	0.000150356	0.000484615	0.000716318	0.000657169	0.00039704	0.000157221	4.65673e-05	2.77932e-05	7.30977e-05	0.000232386	0.000502084	0.000712816	0.00066031	0.000356472	6.26436e-05	1.50629e-05	0.00016088	0.000240828	0.000128061	1.66765e-06	0.000132127	0.000538882	0.000936279	0.00102579	0.000783139	0.000430052	0.000179286	7.50723e-05	6.2318e-05	0.000111995	0.000215759	0.000306262	0.000280545	0.000132917	7.08294e-06	5.79631e-05	0.000272241	0.000471506	0.000499079	0.000366294	0.000201693	0.00010174	7.70819e-05	0.000118747	0.000238321	0.000407405	0.000510661	0.000434689
-0.267857	-0.267857	2.25691e-07	0.00015417	0.000475863	0.000729544	0.00079016	0.000710999	0.000615616	0.000587632	0.000645958	0.00074857	0.000789933	0.000655957	0.000352786	6.66429e-05	1.59678e-05	0.000206486	0.00038678	0.000317666	7.78204e-05	2.68551e-05	0.000420117	0.00109455	0.00159025	0.00158097	0.00114569	0.000623784	0.000275718	0.000132971	0.000118623	0.000190915	0.000318934	0.000399895	0.000318902	0.000113535	2.28641e-07	0.000166538	0.000550658	0.00087947	0.00093242	0.000731142	0.000464878	0.000288381	0.000241075	0.000319837	0.000526004	0.000794871	0.000948099	0.00081913
-0.258929	-0.258929	0.000154488	4.56456e-08	0.000154859	0.000486029	0.000793729	0.000976638	0.00104885	0.00106145	0.00103163	0.000924492	0.000692256	0.00035688	6.63135e-05	2.07995e-05	0.000275385	0.000614039	0.000698958	0.000416717	5.87055e-05	7.85558e-05	0.000626292	0.0013526	0.00171756	0.00148719	0.000899338	0.00036766	9.86949e-05	2.59166e-05	3.03431e-05	9.72674e-05	0.000231417	0.000329964	0.000262026	7.36699e-05	1.04329e-05	0.000263735	0.000726515	0.00106835	0.00105811	0.000764668	0.000433272	0.000233372	0.000183186	0.000267659	0.000506251	0.000850273	0.00109451	0.00101262
-0.25	-0.25	0.000566973	0.000148319	3.24657e-07	0.000143313	0.000424429	0.000683082	0.00083884	0.00087597	0.000795105	0.000597172	0.000316093	6.45391e-05	1.67538e-05	0.000280839	0.000741806	0.00106617	0.000958777	0.000476208	4.83326e-05	0.000103031	0.000633627	0.00117582	0.00125291	0.000829051	0.000292298	1.89588e-05	2.84303e-05	8.45661e-05	4.52048e-05	5.60853e-08	6.73123e-05	0.000178911	0.000169878	4.28302e-05	1.95369e-05	0.000272624	0.000673307	0.00089476	0.000760596	0.000416021	0.000132786	2.13771e-05	6.16892e-06	3.55356e-05	0.000186628	0.000504567	0.00082341	0.000871931
-0.241071	-0.241071	0.000941572	0.000464806	0.000111674	7.10167e-09	6.92326e-05	0.000196726	0.000292206	0.000316946	0.000264055	0.0001498	3.04404e-05	1.42559e-05	0.000215513	0.000639471	0.00109265	0.00126246	0.000976758	0.00041926	2.91439e-05	0.000105476	0.00049889	0.000751845	0.000580508	0.000180393	1.58231e-06	0.000238862	0.000620046	0.000728723	0.000468547	0.000126717	2.36293e-08	7.03807e-05	0.000111581	3.72531e-05	9.50954e-06	0.000178249	0.000427375	0.000490225	0.000290294	5.04666e-05	1.68622e-05	0.000157127	0.000228545	0.000119114	2.11441e-06	9.65313e-05	0.000355252	0.000501961
-0.232143	-0.232143	0.000942797	0.000624219	0.000305538	0.000103765	1.94075e-05	3.56388e-07	1.89758e-06	3.32367e-06	7.07562e-07	3.14731e-06	3.99186e-05	0.000162665	0.000412957	0.00075201	0.00101939	0.00101439	0.000684547	0.000238567	4.04841e-06	0.000111586	0.00034138	0.000358655	0.000125635	8.87845e-06	0.00039252	0.00119118	0.00183628	0.00180764	0.00114807	0.000395408	2.50885e-05	3.89155e-05	0.0001181	7.06101e-05	9.65585e-07	5.58781e-05	0.000162244	0.000139923	1.7145e-05	6.93032e-05	0.000469316	0.000990763	0.00118741	0.000876107	0.000343895	2.5039e-05	4.34866e-05	0.000161389
-0.223214	-0.223214	0.000533517	0.000434893	0.000312425	0.000224541	0.000181735	0.000170932	0.000174038	0.000175996	0.000172375	0.000172336	0.000192897	0.000251505	0.000355536	0.000478812	0.000545225	0.000470173	0.000258379	5.014e-05	1.04262e-05	0.000137667	0.00023139	0.000132282	1.85845e-07	0.000251139	0.00110964	0.00222909	0.00286914	0.00254528	0.00149867	0.000471655	1.82926e-05	7.99705e-05	0.00022402	0.000181749	4.71289e-05	5.14281e-07	2.35814e-05	6.35856e-06	4.6404e-05	0.000438664	0.00127529	0.00215869	0.00247168	0.00197228	0.0010418	0.000296692	1.55396e-05	1.42391e-05
-0.214286	-0.214286	8.40152e-05	9.26734e-05	0.000112507	0.000166008	0.000267435	0.000403925	0.000521936	0.000556068	0.000485046	0.000352043	0.000224339	0.000141102	0.000102374	8.94848e-05	7.87163e-05	4.95707e-05	9.56456e-06	7.70727e-06	8.24714e-05	0.000179252	0.000172811	4.52455e-05	3.26896e-05	0.000482174	0.00145419	0.00248396	0.00286567	0.00228073	0.00113873	0.000228825	1.0106e-05	0.000273933	0.000491932	0.000399343	0.00015851	1.91182e-05	1.61097e-08	4.68087e-06	0.000137446	0.000688672	0.00171522	0.00275183	0.00311366	0.00253523	0.00143542	0.000502677	7.70543e-05	7.99803e-07
-0.205357	-0.205357	6.22085e-05	3.77431e-05	4.19698e-06	2.10024e-05	0.000163254	0.000426608	0.000680685	0.000756702	0.000599625	0.000321159	9.36002e-05	3.51841e-06	1.49854e-05	4.92459e-05	6.62297e-05	7.23236e-05	8.7452e-05	0.000124587	0.000176551	0.000199053	0.000136971	2.27929e-05	4.27932e-05	0.000413788	0.00110935	0.00173606	0.00180349	0.0012041	0.000393223	2.26474e-06	0.000240855	0.000723545	0.000908387	0.000647635	0.000245619	2.82772e-05	1.02789e-06	5.8882e-08	6.55454e-05	0.000469781	0.00130906	0.00219342	0.00250689	0.00200678	0.00107526	0.000326103	2.94244e-05	1.36006e-06
-0.196429	-0.196429	0.000566895	0.000506369	0.000285143	5.20977e-05	2.23249e-05	0.00025908	0.000570187	0.00067088	0.000466081	0.000147933	4.6551e-08	0.000124944	0.000379467	0.000550028	0.000547274	0.000431742	0.000305436	0.00022159	0.000177906	0.000144823	9.08119e-05	2.08457e-05	9.68088e-06	0.000151742	0.000424827	0.000627972	0.000545155	0.000218985	7.60144e-07	0.000226924	0.000824212	0.00131178	0.00126233	0.000736466	0.00019656	4.68165e-07	6.94319e-05	0.000100239	1.51702e-05	6.02049e-05	0.000431168	0.000929102	0.00111892	0.000818856	0.000313194	2.10042e-05	3.65213e-05	0.000107173
-0.1875	-0.1875	0.00119574	0.00124693	0.00089318	0.000353417	2.0026e-05	8.79878e-05	0.000357941	0.000458102	0.00025952	2.09191e-05	9.84719e-05	0.000549276	0.00106405	0.00127603	0.00108758	0.000691512	0.000337867	0.000136224	5.62144e-05	3.3279e-05	2.79288e-05	2.02983e-05	5.91495e-06	6.19678e-07	1.44591e-05	2.11563e-05	2.02665e-06	3.95618e-05	0.000302029	0.000845595	0.00143005	0.0016333	0.0012449	0.000534967	4.74885e-05	8.32044e-05	0.000424927	0.000611869	0.000443216	0.000136586	3.31523e-07	6.26484e-05	0.00011089	3.93914e-05	1.04247e-05	0.000205223	0.000511109	0.000598978
-0.178571	-0.178571	0.00141979	0.00172767	0.00142462	0.000715287	0.000130658	1.45161e-05	0.000208326	0.000296265	0.0001276	2.27277e-06	0.00030031	0.000992629	0.00160589	0.00167918	0.00119692	0.000549012	0.000123527	1.27036e-06	1.85674e-05	2.28392e-05	2.28119e-06	1.14235e-05	6.21606e-05	0.000119537	0.000161887	0.000208247	0.000304715	0.000508114	0.000849875	0.00125458	0.00149769	0.00133699	0.000775087	0.000176109	2.01193e-05	0.000465439	0.0011667	0.00157516	0.00142814	0.00092399	0.00044456	0.000191035	0.000133831	0.000231951	0.000544435	0.00105955	0.00151148	0.0015243
-0.169643	-0.169643	0.0010834	0.00162728	0.00151624	0.000846766	0.000193555	3.10734e-06	0.000165456	0.000249116	9.16513e-05	1.40369e-05	0.000394335	0.00112705	0.00164209	0.00148648	0.000803012	0.000169898	7.9668e-06	0.000220229	0.000404604	0.000323411	9.92446e-05	1.08026e-06	0.000141049	0.000410125	0.000641258	0.000764903	0.000818243	0.000865392	0.000929499	0.000964505	0.000870609	0.000581638	0.000195117	1.68793e-07	0.000286775	0.00105522	0.00192707	0.00240717	0.00227421	0.0017193	0.0011224	0.000743101	0.000641097	0.000810646	0.0012553	0.0018743	0.00235931	0.00234468
-0.160714	-0.160714	0.000504422	0.0010913	0.00116659	0.000673728	0.000133971	1.5008e-05	0.000224948	0.000321948	0.00013665	2.55367e-06	0.000299528	0.000895698	0.0012183	0.000908229	0.000277543	3.02144e-06	0.000391084	0.00104865	0.00131434	0.000945459	0.000319563	2.07454e-06	0.00020481	0.000676963	0.00102895	0.00107482	0.000887803	0.000633937	0.000418825	0.000259184	0.000130966	2.83384e-05	1.01483e-05	0.000197908	0.000681544	0.00138145	0.00201953	0.00228665	0.00207937	0.00157253	0.00105789	0.000731706	0.000643142	0.00079007	0.00117181	0.00170894	0.00216875	0.002266
-0.151786	-0.151786	0.000102149	0.000520292	0.000671741	0.000371614	3.51675e-05	8.00001e-05	0.000392683	0.000515728	0.000274644	1.32413e-05	0.000128597	0.000516825	0.000674525	0.000365628	1.27656e-05	0.000268765	0.00122456	0.00218905	0.00234032	0.00155128	0.000503557	4.82853e-06	0.000261812	0.000817365	0.00109242	0.000899385	0.000470702	0.000127017	2.14458e-06	3.78191e-05	0.00013043	0.000232797	0.000356992	0.000534612	0.00077441	0.00102547	0.00117726	0.00112859	0.000880838	0.00055303	0.000287809	0.000147615	0.000114189	0.00017085	0.000342096	0.00063261	0.000955232	0.00116141
-0.142857	-0.142857	1.50323e-09	0.000180023	0.000309146	0.000144896	1.34247e-07	0.000211808	0.000626627	0.000774616	0.000479562	8.96563e-05	2.2289e-05	0.000227973	0.000296822	8.83508e-05	4.50831e-05	0.000704743	0.00194569	0.00290895	0.0027907	0.0016694	0.000452995	2.96713e-07	0.000356237	0.000857051	0.000890161	0.000461246	5.43077e-05	6.85527e-05	0.00046677	0.00090894	0.00110903	0.00102775	0.00079916	0.000564226	0.000384803	0.000256506	0.000153717	6.46536e-05	6.84695e-06	1.20953e-05	8.42402e-05	0.000172894	0.000205428	0.000153734	6.21636e-05	3.85916e-06	1.63423e-05	8.48397e-05
-0.133929	-0.133929	2.47119e-05	6.16908e-05	0.000145601	4.95648e-05	2.13968e-05	0.000327783	0.000789955	0.000947575	0.000630625	0.000175926	3.25063e-08	9.74314e-05	0.000135203	1.58591e-05	0.000125842	0.000861826	0.00198567	0.00266837	0.00229473	0.00115078	0.000182741	5.67665e-05	0.000542602	0.000868102	0.000605721	0.000109068	7.91412e-05	0.00079568	0.00183203	0.00247399	0.00234087	0.00161432	0.000775195	0.000204674	3.34325e-06	7.17073e-05	0.000273554	0.00052821	0.000810309	0.00110846	0.00138934	0.00159144	0.00165307	0.00155274	0.00132481	0.00103482	0.000738757	0.00046258
-0.125	-0.125	1.43525e-05	5.36202e-05	0.000116457	3.43317e-05	2.67994e-05	0.0003193	0.000744162	0.000887898	0.000598414	0.00017723	4.12587e-07	7.35131e-05	0.000110631	1.57626e-05	8.40402e-05	0.000598224	0.00132765	0.0016403	0.0011933	0.000390393	1.06006e-07	0.000319836	0.000851017	0.000888462	0.000367371	1.29123e-08	0.000529087	0.00190156	0.00323477	0.00358846	0.00275617	0.00136068	0.000281143	1.5268e-05	0.000484	0.0012816	0.00203071	0.00256058	0.00287887	0.00306194	0.00317293	0.00323717	0.00325539	0.00322546	0.00315033	0.00302536	0.00281619	0.00245207
-0.116071	-0.116071	4.2355e-06	0.000118092	0.000174894	6.88368e-05	3.88232e-06	0.000185823	0.000494936	0.000602725	0.000386903	8.93631e-05	4.93452e-06	0.000118753	0.000174791	6.77723e-05	4.88615e-06	0.000197318	0.000504231	0.000557553	0.000260828	3.14665e-06	0.000230301	0.000846096	0.00121877	0.000889875	0.000202734	6.92553e-05	0.00103614	0.00262596	0.00367797	0.0033757	0.00196236	0.000504621	7.65353e-06	0.000713688	0.00210125	0.00340903	0.00414977	0.00426749	0.00398202	0.00356115	0.00319059	0.00295866	0.00289385	0.00300074	0.003271	0.00366542	0.00407432	0.00428675
-0.107143	-0.107143	8.76625e-05	0.00025027	0.000294978	0.000157508	1.21286e-05	4.50008e-05	0.000202142	0.00026322	0.000143331	9.37508e-06	5.13252e-05	0.000222191	0.000301992	0.000193423	3.89576e-05	4.31324e-06	4.95546e-05	3.28844e-05	5.95643e-06	0.000236299	0.000829669	0.00142251	0.001447	0.000790678	8.87136e-05	0.000189879	0.00126637	0.00252192	0.00288046	0.00200662	0.000651009	1.30958e-08	0.000679573	0.00231576	0.00393584	0.00472854	0.00450247	0.00360333	0.00253537	0.0016518	0.0010749	0.00077894	0.000704313	0.000829256	0.00118851	0.00184215	0.0027907	0.00385882
-0.0982143	-0.0982143	0.000207082	0.000356208	0.000388688	0.000255952	7.71367e-05	4.15881e-07	2.88578e-05	4.8751e-05	1.27523e-05	1.26772e-05	0.000137228	0.000319543	0.000397185	0.000307426	0.000151107	5.10609e-05	2.68874e-05	6.97287e-05	0.000272272	0.000742522	0.00134369	0.00164581	0.0013062	0.000529036	1.30692e-05	0.000298685	0.00115941	0.00174977	0.00144599	0.00053283	1.14489e-07	0.000624029	0.00223313	0.0038419	0.00446418	0.00382892	0.00243672	0.00106361	0.000228022	1.33293e-07	0.0001437	0.00035706	0.000432663	0.000311683	9.10671e-05	9.84252e-06	0.000373026	0.00136417
-0.0892857	-0.0892857	0.00020382	0.000301899	0.000337418	0.000265228	0.000135497	3.79949e-05	4.12779e-06	8.40973e-07	1.07208e-05	6.63249e-05	0.000183976	0.000303205	0.000336353	0.000268369	0.000168965	0.000109902	0.000120257	0.000237199	0.000527261	0.000968661	0.00132889	0.00128659	0.000777841	0.000180526	1.74853e-05	0.000404821	0.000868144	0.000829835	0.000303434	5.72197e-06	0.000669388	0.00222362	0.00370991	0.00406579	0.00303327	0.00135708	0.000165099	0.00015708	0.00126477	0.00289971	0.0044167	0.00540027	0.00567913	0.00522008	0.0040815	0.00248605	0.000916152	4.0675e-05
-0.0803571	-0.0803571	6.55194e-05	0.000107333	0.000146486	0.000150701	0.000116547	7.17927e-05	4.27439e-05	3.5972e-05	5.08615e-05	8.74749e-05	0.000132225	0.00015432	0.000134686	9.03348e-05	5.54046e-05	4.98178e-05	9.03708e-05	0.000218351	0.000458905	0.000723132	0.000806515	0.000578314	0.000189688	8.00688e-08	0.000200904	0.000542094	0.000567743	0.000202873	1.64204e-05	0.000719404	0.00231209	0.00381764	0.00403703	0.00268661	0.000806142	6.15944e-06	0.00124525	0.00421689	0.00775436	0.0107262	0.0126266	0.0135442	0.0137628	0.0133933	0.0122602	0.0100868	0.00690064	0.0033816
-0.0714286	-0.0714286	7.87335e-06	1.13291e-06	3.06838e-06	2.03319e-05	4.22806e-05	5.75476e-05	6.41241e-05	6.53219e-05	6.25165e-05	5.30152e-05	3.45256e-05	1.26353e-05	4.41373e-07	3.60423e-06	8.6421e-06	2.18944e-06	7.16929e-06	7.3735e-05	0.000202749	0.000293568	0.000231245	6.06118e-05	1.45235e-05	0.000266757	0.000645692	0.000724912	0.000342434	4.16013e-07	0.000530069	0.00215866	0.0039458	0.00440817	0.00295965	0.000776046	7.48031e-05	0.00233083	0.00704758	0.0121787	0.0157109	0.0169471	0.0165621	0.0157636	0.015467	0.015939	0.0167416	0.0168359	0.0150548	0.0110025
-0.0625	-0.0625	0.00023416	0.000199348	0.000105768	2.50841e-05	1.54624e-07	2.33291e-05	5.73915e-05	6.81723e-05	4.60945e-05	1.12774e-05	2.37083e-06	4.95464e-05	0.000142546	0.000222497	0.000222362	0.000134493	3.26984e-05	7.75914e-07	3.21651e-05	3.89601e-05	1.58812e-06	7.65628e-05	0.000448165	0.00101021	0.00129406	0.000917482	0.000193311	0.000112716	0.00141006	0.00352329	0.00472868	0.00372192	0.00125834	1.44651e-05	0.00240665	0.0082633	0.0146426	0.0180926	0.0172652	0.0135434	0.0094582	0.0067803	0.00604069	0.00726454	0.010378	0.0145893	0.0178273	0.0176391
-0.0535714	-0.0535714	0.000658394	0.000644188	0.000438347	0.000184546	2.7047e-05	5.01296e-06	5.02371e-05	6.92186e-05	3.22584e-05	8.00721e-08	6.86988e-05	0.000273138	0.000529098	0.000676275	0.000606819	0.000368765	0.000129357	1.48239e-05	1.2059e-07	1.21588e-06	7.81095e-05	0.000450467	0.00118787	0.00189388	0.00190433	0.00103141	9.27055e-05	0.000373582	0.00223068	0.00428189	0.00445419	0.00228425	0.00011246	0.00140523	0.00730519	0.0147862	0.0187	0.0161807	0.0092096	0.00271585	6.93291e-05	0.000515925	0.00102403	0.000283444	0.000337678	0.00402233	0.0110801	0.0173703
-0.0446429	-0.0446429	0.000955206	0.00102699	0.000762742	0.000356559	6.71905e-05	2.81194e-06	6.83416e-05	9.91736e-05	4.02165e-05	2.90581e-06	0.000148738	0.000505218	0.000891133	0.00104295	0.000845958	0.000448112	0.000122643	5.39576e-06	2.55797e-06	2.43771e-06	0.000139872	0.000706308	0.00167969	0.0024313	0.00218509	0.000979177	2.48303e-05	0.000677995	0.00279009	0.0043634	0.00348387	0.00090911	0.000247088	0.00460942	0.0126029	0.0182393	0.0160889	0.00733788	0.000330402	0.00378579	0.0183174	0.0345152	0.0402613	0.0310895	0.0140949	0.00174124	0.00133718	0.00972987
-0.0357143	-0.0357143	0.000895418	0.00108589	0.00085101	0.000392281	5.76317e-05	1.6421e-05	0.000142887	0.000195881	9.28524e-05	1.24816e-09	0.000149364	0.000564832	0.000981167	0.00106482	0.000738352	0.000271746	1.51915e-05	3.99838e-05	0.00010518	3.22803e-05	4.77067e-05	0.000578693	0.0016057	0.0023652	0.00201651	0.00075578	2.06964e-07	0.000991413	0.00309425	0.00400404	0.00235282	0.000135877	0.00156963	0.00836741	0.0161393	0.0171432	0.00880826	0.000254581	0.00848987	0.0445887	0.100782	0.151112	0.167752	0.14095	0.086295	0.0331624	0.00405246	0.00148331
-0.0267857	-0.0267857	0.000567774	0.000839103	0.000690032	0.000285203	1.47582e-05	7.99281e-05	0.000314415	0.000400652	0.00022937	2.0285e-05	7.82264e-05	0.000439745	0.000792569	0.000782391	0.000404513	4.40735e-05	7.10474e-05	0.000407361	0.000591357	0.000346723	1.58682e-05	0.00023953	0.00111379	0.00184266	0.00154208	0.000461128	4.16945e-05	0.00130526	0.00323716	0.00349952	0.00143446	2.27847e-05	0.00343553	0.0114662	0.0171693	0.0129726	0.00218867	0.00462048	0.0466443	0.1392	0.26072	0.362147	0.394794	0.342021	0.230516	0.112297	0.0315551	0.00128811
-0.0178571	-0.0178571	0.000241025	0.000511199	0.000444629	0.000144835	1.8068e-06	0.000217839	0.000580179	0.000703359	0.000455211	0.000101612	1.47314e-05	0.0002588	0.00051243	0.000439831	0.000120053	2.43153e-05	0.000489852	0.00124194	0.00157185	0.00109721	0.000283907	2.09849e-05	0.00058928	0.00123289	0.00103672	0.000222717	0.000147089	0.00159507	0.00330406	0.0030565	0.000849056	0.000298272	0.0051513	0.013389	0.0164499	0.00847434	1.69046e-06	0.0217815	0.108411	0.268587	0.464754	0.623171	0.673495	0.592004	0.41681	0.223553	0.0798854	0.0115351
-0.00892857	-0.00892857	7.38055e-05	0.000290692	0.000269719	5.97938e-05	3.26948e-05	0.000377296	0.000842346	0.000994455	0.000685773	0.000213968	2.21605e-07	0.000137144	0.00031349	0.000223556	1.17969e-05	0.000198807	0.00107255	0.00218937	0.00264359	0.00197009	0.000731341	1.82828e-05	0.000279439	0.000818167	0.000700469	9.76264e-05	0.000263709	0.00180859	0.00333779	0.00277205	0.000553024	0.000622161	0.00628515	0.0142848	0.0153267	0.00552511	0.00136295	0.0417948	0.166964	0.382904	0.639143	0.842828	0.907115	0.80292	0.577015	0.323087	0.127072	0.0252231
0	0	3.4959e-05	0.000221033	0.000212426	3.6422e-05	5.49902e-05	0.000449523	0.000953706	0.00111673	0.000785155	0.000268033	4.64288e-06	9.95605e-05	0.000248234	0.00015881	2.98285e-07	0.000308824	0.00134958	0.00261223	0.00311573	0.00236358	0.000954964	5.86838e-05	0.000190585	0.000680901	0.000589385	6.38407e-05	0.0003149	0.00188823	0.00334898	0.00267572	0.000466071	0.000757022	0.00667328	0.0145248	0.0148329	0.00456568	0.00250264	0.0506411	0.191072	0.428664	0.707979	0.928951	0.998557	0.885711	0.640418	0.363135	0.146719	0.0315067
0.00892857	0.00892857	7.38055e-05	0.000290692	0.000269719	5.97938e-05	3.26948e-05	0.000377296	0.000842346	0.000994455	0.000685773	0.000213968	2.21605e-07	0.000137144	0.00031349	0.000223556	1.17969e-05	0.000198807	0.00107255	0.00218937	0.00264359	0.00197009	0.000731341	1.82828e-05	0.000279439	0.000818167	0.000700469	9.76264e-05	0.000263709	0.00180859	0.00333779	0.00277205	0.000553024	0.000622161	0.00628515	0.0142848	0.0153267	0.00552511	0.00136295	0.0417948	0.166964	0.382904	0.639143	0.842828	0.907115	0.80292	0.577015	0.323087	0.127072	0.0252231
0.0178571	0.0178571	0.000241025	0.000511199	0.000444629	0.000144835	1.8068e-06	0.000217839	0.000580179	0.000703359	0.000455211	0.000101612	1.47314e-05	0.0002588	0.00051243	0.000439831	0.000120053	2.43153e-05	0.000489852	0.00124194	0.00157185	0.00109721	0.000283907	2.09849e-05	0.00058928	0.00123289	0.00103672	0.000222717	0.000147089	0.00159507	0.00330406	0.0030565	0.000849056	0.000298272	0.0051513	0.013389	0.0164499	0.00847434	1.69046e-06	0.0217815	0.108411	0.268587	0.464754	0.623171	0.673495	0.592004	0.41681	0.223553	0.0798854	0.0115351
0.0267857	0.0267857	0.000567774	0.000839103	0.000690032	0.000285203	1.47582e-05	7.99281e-05	0.000314415	0.000400652	0.00022937	2.0285e-05	7.82264e-05	0.000439745	0.000792569	0.000782391	0.000404513	4.40735e-05	7.10474e-05	0.000407361	0.000591357	0.000346723	1.58682e-05	0.00023953	0.00111379	0.00184266	0.00154208	0.000461128	4.16945e-05	0.00130526	0.00323716	0.00349952	0.00143446	2.27847e-05	0.00343553	0.0114662	0.0171693	0.0129726	0.00218867	0.00462048	0.0466443	0.1392	0.26072	0.362147	0.394794	0.342021	0.230516	0.112297	0.0315551	0.00128811
0.0357143	0.0357143	0.000895418	0.00108589	0.00085101	0.000392281	5.76317e-05	1.6421e-05	0.000142887	0.000195881	9.28524e-05	1.24816e-09	0.000149364	0.000564832	0.000981167	0.00106482	0.000738352	0.000271746	1.51915e-05	3.99838e-05	0.00010518	3.22803e-05	4.77067e-05	0.000578693	0.0016057	0.0023652	0.00201651	0.00075578	2.06964e-07	0.000991413	0.00309425	0.00400404	0.00235282	0.000135877	0.00156963	0.00836741	0.0161393	0.0171432	0.00880826	0.000254581	0.00848987	0.0445887	0.100782	0.151112	0.167752	0.14095	0.086295	0.0331624	0.00405246	0.00148331
0.0446429	0.0446429	0.000955206	0.00102699	0.000762742	0.000356559	6.71905e-05	2.81194e-06	6.83416e-05	9.91736e-05	4.02165e-05	2.90581e-06	0.000148738	0.000505218	0.000891133	0.00104295	0.000845958	0.000448112	0.000122643	5.39576e-06	2.55797e-06	2.43771e-06	0.000139872	0.000706308	0.00167969	0.0024313	0.00218509	0.000979177	2.48303e-05	0.000677995	0.00279009	0.0043634	0.00348387	0.00090911	0.000247088	0.00460942	0.0126029	0.0182393	0.0160889	0.00733788	0.000330402	0.00378579	0.0183174	0.0345152	0.0402613	0.0310895	0.0140949	0.00174124	0.00133718	0.00972987
0.0535714	0.0535714	0.000658394	0.000644188	0.000438347	0.000184546	2.7047e-05	5.01296e-06	5.02371e-05	6.92186e-05	3.22584e-05	8.00721e-08	6.86988e-05	0.000273138	0.000529098	0.000676275	0.000606819	0.000368765	0.000129357	1.48239e-05	1.2059e-07	1.21588e-06	7.81095e-05	0.000450467	0.00118787	0.00189388	0.00190433	0.00103141	9.27055e-05	0.000373582	0.00223068	0.00428189	0.00445419	0.00228425	0.00011246	0.00140523	0.00730519	0.0147862	0.0187	0.0161807	0.0092096	0.00271585	6.93291e-05	0.000515925	0.00102403	0.000283444	0.000337678	0.00402233	0.0110801	0.0173703
0.0625	0.0625	0.00023416	0.000199348	0.000105768	2.50841e-05	1.54624e-07	2.33291e-05	5.73915e-05	6.81723e-05	4.60945e-05	1.12774e-05	2.37083e-06	4.95464e-05	0.000142546	0.000222497	0.000222362	0.000134493	3.26984e-05	7.75914e-07	3.21651e-05	3.89601e-05	1.58812e-06	7.65628e-05	0.000448165	0.00101021	0.00129406	0.000917482	0.000193311	0.000112716	0.00141006	0.00352329	0.00472868	0.00372192	0.00125834	1.44651e-05	0.00240665	0.0082633	0.0146426	0.0180926	0.0172652	0.0135434	0.0094582	0.0067803	0.00604069	0.00726454	0.010378	0.0145893	0.0178273	0.0176391
0.0714286	0.0714286	7.87335e-06	1.13291e-06	3.06838e-06	2.03319e-05	4.22806e-05	5.75476e-05	6.41241e-05	6.53219e-05	6.25165e-05	5.30152e-05	3.45256e-05	1.26353e-05	4.41373e-07	3.60423e-06	8.6421e-06	2.18944e-06	7.16929e-06	7.3735e-05	0.000202749	0.000293568	0.000231245	6.06118e-05	1.45235e-05	0.000266757	0.000645692	0.000724912	0.000342434	4.16013e-07	0.000530069	0.00215866	0.0039458	0.00440817	0.00295965	0.000776046	7.48031e-05	0.00233083	0.00704758	0.0121787	0.0157109	0.0169471	0.0165621	0.0157636	0.015467	0.015939	0.0167416	0.0168359	0.0150548	0.0110025
0.0803571	0.0803571	6.55194e-05	0.000107333	0.000146486	0.000150701	0.000116547	7.17927e-05	4.27439e-05	3.5972e-05	5.08615e-05	8.74749e-05	0.000132225	0.00015432	0.000134686	9.03348e-05	5.54046e-05	4.98178e-05	9.03708e-05	0.000218351	0.000458905	0.000723132	0.000806515	0.000578314	0.000189688	8.00688e-08	0.000200904	0.000542094	0.000567743	0.000202873	1.64204e-05	0.000719404	0.00231209	0.00381764	0.00403703	0.00268661	0.000806142	6.15944e-06	0.00124525	0.00421689	0.00775436	0.0107262	0.0126266	0.0135442	0.0137628	0.0133933	0.0122602	0.0100868	0.00690064	0.0033816
0.0892857	0.0892857	0.00020382	0.000301899	0.000337418	0.000265228	0.000135497	3.79949e-05	4.12779e-06	8.40973e-07	1.07208e-05	6.63249e-05	0.000183976	0.000303205	0.000336353	0.000268369	0.000168965	0.000109902	0.000120257	0.000237199	0.000527261	0.000968661	0.00132889	0.00128659	0.000777841	0.000180526	1.74853e-05	0.000404821	0.000868144	0.000829835	0.000303434	5.72197e-06	0.000669388	0.00222362	0.00370991	0.00406579	0.00303327	0.00135708	0.000165099	0.00015708	0.00126477	0.00289971	0.0044167	0.00540027	0.00567913	0.00522008	0.0040815	0.00248605	0.000916152	4.0675e-05
0.0982143	0.0982143	0.000207082	0.000356208	0.000388688	0.000255952	7.71367e-05	4.15881e-07	2.88578e-05	4.8751e-05	1.27523e-05	1.26772e-05	0.000137228	0.000319543	0.000397185	0.000307426	0.000151107	5.10609e-05	2.68874e-05	6.97287e-05	0.000272272	0.000742522	0.00134369	0.00164581	0.0013062	0.000529036	1.30692e-05	0.000298685	0.00115941	0.00174977	0.00144599	0.00053283	1.14489e-07	0.000624029	0.00223313	0.0038419	0.00446418	0.00382892	0.00243672	0.00106361	0.000228022	1.33293e-07	0.0001437	0.00035706	0.000432663	0.000311683	9.10671e-05	9.84252e-06	0.000373026	0.00136417
0.107143	0.107143	8.76625e-05	0.00025027	0.000294978	0.000157508	1.21286e-05	4.50008e-05	0.000202142	0.00026322	0.000143331	9.37508e-06	5.13252e-05	0.000222191	0.000301992	0.000193423	3.89576e-05	4.31324e-06	4.95546e-05	3.28844e-05	5.95643e-06	0.000236299	0.000829669	0.00142251	0.001447	0.000790678	8.87136e-05	0.000189879	0.00126637	0.00252192	0.00288046	0.00200662	0.000651009	1.30958e-08	0.000679573	0.00231576	0.00393584	0.00472854	0.00450247	0.00360333	0.00253537	0.0016518	0.0010749	0.00077894	0.000704313	0.000829256	0.00118851	0.00184215	0.0027907	0.00385882
0.116071	0.116071	4.2355e-06	0.000118092	0.000174894	6.88368e-05	3.88232e-06	0.000185823	0.000494936	0.000602725	0.000386903	8.93631e-05	4.93452e-06	0.000118753	0.000174791	6.77723e-05	4.88615e-06	0.000197318	0.000504231	0.000557553	0.000260828	3.14665e-06	0.000230301	0.000846096	0.00121877	0.000889875	0.000202734	6.92553e-05	0.00103614	0.00262596	0.00367797	0.0033757	0.00196236	0.000504621	7.65353e-06	0.000713688	0.00210125	0.00340903	0.00414977	0.00426749	0.00398202	0.00356115	0.00319059	0.00295866	0.00289385	0.00300074	0.003271	0.00366542	0.00407432	0.00428675
0.125	0.125	1.43525e-05	5.36202e-05	0.000116457	3.43317e-05	2.67994e-05	0.0003193	0.000744162	0.000887898	0.000598414	0.00017723	4.12587e-07	7.35131e-05	0.000110631	1.57626e-05	8.40402e-05	0.000598224	0.00132765	0.0016403	0.0011933	0.000390393	1.06006e-07	0.000319836	0.000851017	0.000888462	0.000367371	1.29123e-08	0.000529087	0.00190156	0.00323477	0.00358846	0.00275617	0.00136068	0.000281143	1.5268e-05	0.000484	0.0012816	0.00203071	0.00256058	0.00287887	0.00306194	0.00317293	0.00323717	0.00325539	0.00322546	0.00315033	0.00302536	0.00281619	0.00245207
0.133929	0.133929	2.47119e-05	6.16908e-05	0.000145601	4.95648e-05	2.13968e-05	0.000327783	0.000789955	0.000947575	0.000630625	0.000175926	3.25063e-08	9.74314e-05	0.000135203	1.58591e-05	0.000125842	0.000861826	0.00198567	0.00266837	0.00229473	0.00115078	0.000182741	5.67665e-05	0.000542602	0.000868102	0.000605721	0.000109068	7.91412e-05	0.00079568	0.00183203	0.00247399	0.00234087	0.00161432	0.000775195	0.000204674	3.34325e-06	7.17073e-05	0.000273554	0.00052821	0.000810309	0.00110846	0.00138934	0.00159144	0.00165307	0.00155274	0.00132481	0.00103482	0.000738757	0.00046258
0.142857	0.142857	1.50323e-09	0.000180023	0.000309146	0.000144896	1.34247e-07	0.000211808	0.000626627	0.000774616	0.000479562	8.96563e-05	2.2289e-05	0.000227973	0.000296822	8.83508e-05	4.50831e-05	0.000704743	0.00194569	0.00290895	0.0027907	0.0016694	0.000452995	2.96713e-07	0.000356237	0.000857051	0.000890161	0.000461246	5.43077e-05	6.85527e-05	0.00046677	0.00090894	0.00110903	0.00102775	0.00079916	0.000564226	0.000384803	0.000256506	0.000153717	6.46536e-05	6.84695e-06	1.20953e-05	8.42402e-05	0.000172894	0.000205428	0.000153734	6.21636e-05	3.85916e-06	1.63423e-05	8.48397e-05
0.151786	0.151786	0.000102149	0.000520292	0.000671741	0.000371614	3.51675e-05	8.00001e-05	0.000392683	0.000515728	0.000274644	1.32413e-05	0.000128597	0.000516825	0.000674525	0.000365628	1.27656e-05	0.000268765	0.00122456	0.00218905	0.00234032	0.00155128	0.000503557	4.82853e-06	0.000261812	0.000817365	0.00109242	0.000899385	0.000470702	0.000127017	2.14458e-06	3.78191e-05	0.00013043	0.000232797	0.000356992	0.000534612	0.00077441	0.00102547	0.00117726	0.00112859	0.000880838	0.00055303	0.000287809	0.000147615	0.000114189	0.00017085	0.000342096	0.00063261	0.000955232	0.00116141
0.160714	0.160714	0.000504422	0.0010913	0.00116659	0.000673728	0.000133971	1.5008e-05	0.000224948	0.000321948	0.00013665	2.55367e-06	0.000299528	0.000895698	0.0012183	0.000908229	0.000277543	3.02144e-06	0.000391084	0.00104865	0.00131434	0.000945459	0.000319563	2.07454e-06	0.00020481	0.000676963	0.00102895	0.00107482	0.000887803	0.000633937	0.000418825	0.000259184	0.000130966	2.83384e-05	1.01483e-05	0.000197908	0.000681544	0.00138145	0.00201953	0.00228665	0.00207937	0.00157253	0.00105789	0.000731706	0.000643142	0.00079007	0.00117181	0.00170894	0.00216875	0.002266
0.169643	0.169643	0.0010834	0.00162728	0.00151624	0.000846766	0.000193555	3.10734e-06	0.000165456	0.000249116	9.16513e-05	1.40369e-05	0.000394335	0.00112705	0.00164209	0.00148648	0.000803012	0.000169898	7.9668e-06	0.000220229	0.000404604	0.000323411	9.92446e-05	1.08026e-06	0.000141049	0.000410125	0.000641258	0.000764903	0.000818243	0.000865392	0.000929499	0.000964505	0.000870609	0.000581638	0.000195117	1.68793e-07	0.000286775	0.00105522	0.00192707	0.00240717	0.00227421	0.0017193	0.0011224	0.000743101	0.000641097	0.000810646	0.0012553	0.0018743	0.00235931	0.00234468
0.178571	0.178571	0.00141979	0.00172767	0.00142462	0.000715287	0.000130658	1.45161e-05	0.000208326	0.000296265	0.0001276	2.27277e-06	0.00030031	0.000992629	0.00160589	0.00167918	0.00119692	0.000549012	0.000123527	1.27036e-06	1.85674e-05	2.28392e-05	2.28119e-06	1.14235e-05	6.21606e-05	0.000119537	0.000161887	0.000208247	0.000304715	0.000508114	0.000849875	0.00125458	0.00149769	0.00133699	0.000775087	0.000176109	2.01193e-05	0.000465439	0.0011667	0.00157516	0.00142814	0.00092399	0.00044456	0.000191035	0.000133831	0.000231951	0.000544435	0.00105955	0.00151148	0.0015243
0.1875	0.1875	0.00119574	0.00124693	0.00089318	0.000353417	2.0026e-05	8.79878e-05	0.000357941	0.000458102	0.00025952	2.09191e-05	9.84719e-05	0.000549276	0.00106405	0.00127603	0.00108758	0.000691512	0.000337867	0.000136224	5.62144e-05	3.3279e-05	2.79288e-05	2.02983e-05	5.91495e-06	6.19678e-07	1.44591e-05	2.11563e-05	2.02665e-06	3.95618e-05	0.000302029	0.000845595	0.00143005	0.0016333	0.0012449	0.000534967	4.74885e-05	8.32044e-05	0.000424927	0.000611869	0.000443216	0.000136586	3.31523e-07	6.26484e-05	0.00011089	3.93914e-05	1.04247e-05	0.000205223	0.000511109	0.000598978
0.196429	0.196429	0.000566895	0.000506369	0.000285143	5.20977e-05	2.23249e-05	0.00025908	0.000570187	0.00067088	0.000466081	0.000147933	4.6551e-08	0.000124944	0.000379467	0.000550028	0.000547274	0.000431742	0.000305436	0.00022159	0.000177906	0.000144823	9.08119e-05	2.08457e-05	9.68088e-06	0.000151742	0.000424827	0.000627972	0.000545155	0.000218985	7.60144e-07	0.000226924	0.000824212	0.00131178	0.00126233	0.000736466	0.00019656	4.68165e-07	6.94319e-05	0.000100239	1.51702e-05	6.02049e-05	0.000431168	0.000929102	0.00111892	0.000818856	0.000313194	2.10042e-05	3.65213e-05	0.000107173
0.205357	0.205357	6.22085e-05	3.77431e-05	4.19698e-06	2.10024e-05	0.000163254	0.000426608	0.000680685	0.000756702	0.000599625	0.000321159	9.36002e-05	3.51841e-06	1.49854e-05	4.92459e-05	6.62297e-05	7.23236e-05	8.7452e-05	0.000124587	0.000176551	0.000199053	0.000136971	2.27929e-05	4.27932e-05	0.000413788	0.00110935	0.00173606	0.00180349	0.0012041	0.000393223	2.26474e-06	0.000240855	0.000723545	0.000908387	0.000647635	0.000245619	2.82772e-05	1.02789e-06	5.8882e-08	6.55454e-05	0.000469781	0.00130906	0.00219342	0.00250689	0.00200678	0.00107526	0.000326103	2.94244e-05	1.36006e-06
0.214286	0.214286	8.40152e-05	9.26734e-05	0.000112507	0.000166008	0.000267435	0.000403925	0.000521936	0.000556068	0.000485046	0.000352043	0.000224339	0.000141102	0.000102374	8.94848e-05	7.87163e-05	4.95707e-05	9.56456e-06	7.70727e-06	8.24714e-05	0.000179252	0.000172811	4.52455e-05	3.26896e-05	0.000482174	0.00145419	0.00248396	0.00286567	0.00228073	0.00113873	0.000228825	1.0106e-05	0.000273933	0.000491932	0.000399343	0.00015851	1.91182e-05	1.61097e-08	4.68087e-06	0.000137446	0.000688672	0.00171522	0.00275183	0.00311366	0.00253523	0.00143542	0.000502677	7.70543e-05	7.99803e-07
0.223214	0.223214	0.000533517	0.000434893	0.000312425	0.000224541	0.000181735	0.000170932	0.000174038	0.000175996	0.000172375	0.000172336	0.000192897	0.000251505	0.000355536	0.000478812	0.000545225	0.000470173	0.000258379	5.014e-05	1.04262e-05	0.000137667	0.00023139	0.000132282	1.85845e-07	0.000251139	0.00110964	0.00222909	0.00286914	0.00254528	0.00149867	0.000471655	1.82926e-05	7.99705e-05	0.00022402	0.000181749	4.71289e-05	5.14281e-07	2.35814e-05	6.35856e-06	4.6404e-05	0.000438664	0.00127529	0.00215869	0.00247168	0.00197228	0.0010418	0.000296692	1.55396e-05	1.42391e-05
0.232143	0.232143	0.000942797	0.000624219	0.000305538	0.000103765	1.94075e-05	3.56388e-07	1.89758e-06	3.32367e-06	7.07562e-07	3.14731e-06	3.99186e-05	0.000162665	0.000412957	0.00075201	0.00101939	0.00101439	0.000684547	0.000238567	4.04841e-06	0.000111586	0.00034138	0.000358655	0.000125635	8.87845e-06	0.00039252	0.00119118	0.00183628	0.00180764	0.00114807	0.000395408	2.50885e-05	3.89155e-05	0.0001181	7.06101e-05	9.65585e-07	5.58781e-05	0.000162244	0.000139923	1.7145e-05	6.93032e-05	0.000469316	0.000990763	0.00118741	0.000876107	0.000343895	2.5039e-05	4.34866e-05	0.000161389
0.241071	0.241071	0.000941572	0.000464806	0.000111674	7.10167e-09	6.92326e-05	0.000196726	0.000292206	0.000316946	0.000264055	0.0001498	3.04404e-05	1.42559e-05	0.000215513	0.000639471	0.00109265	0.00126246	0.000976758	0.00041926	2.91439e-05	0.000105476	0.00049889	0.000751845	0.000580508	0.000180393	1.58231e-06	0.000238862	0.000620046	0.000728723	0.000468547	0.000126717	2.36293e-08	7.03807e-05	0.000111581	3.72531e-05	9.50954e-06	0.000178249	0.000427375	0.000490225	0.000290294	5.04666e-05	1.68622e-05	0.000157127	0.000228545	0.000119114	2.11441e-06	9.65313e-05	0.000355252	0.000501961
0.25	0.25	0.000566973	0.000148319	3.24657e-07	0.000143313	0.000424429	0.000683082	0.00083884	0.00087597	0.000795105	0.000597172	0.000316093	6.45391e-05	1.67538e-05	0.000280839	0.000741806	0.00106617	0.000958777	0.000476208	4.83326e-05	0.000103031	0.000633627	0.00117582	0.00125291	0.000829051	0.000292298	1.89588e-05	2.84303e-05	8.45661e-05	4.52048e-05	5.60853e-08	6.73123e-05	0.000178911	0.000169878	4.28302e-05	1.95369e-05	0.000272624	0.000673307	0.00089476	0.000760596	0.000416021	0.000132786	2.13771e-05	6.16892e-06	3.55356e-05	0.000186628	0.000504567	0.00082341	0.000871931
0.258929	0.258929	0.000154488	4.56456e-08	0.000154859	0.000486029	0.000793729	0.000976638	0.00104885	0.00106145	0.00103163	0.000924492	0.000692256	0.00035688	6.63135e-05	2.07995e-05	0.000275385	0.000614039	0.000698958	0.000416717	5.87055e-05	7.85558e-05	0.000626292	0.0013526	0.00171756	0.00148719	0.000899338	0.00036766	9.86949e-05	2.59166e-05	3.03431e-05	9.72674e-05	0.000231417	0.000329964	0.000262026	7.36699e-05	1.04329e-05	0.000263735	0.000726515	0.00106835	0.00105811	0.000764668	0.000433272	0.000233372	0.000183186	0.000267659	0.000506251	0.000850273	0.00109451	0.00101262
0.267857	0.267857	2.25691e-07	0.00015417	0.000475863	0.000729544	0.00079016	0.000710999	0.000615616	0.000587632	0.000645958	0.00074857	0.000789933	0.000655957	0.000352786	6.66429e-05	1.59678e-05	0.000206486	0.00038678	0.000317666	7.78204e-05	2.68551e-05	0.000420117	0.00109455	0.00159025	0.00158097	0.00114569	0.000623784	0.000275718	0.000132971	0.000118623	0.000190915	0.000318934	0.000399895	0.000318902	0.000113535	2.28641e-07	0.000166538	0.000550658	0.00087947	0.00093242	0.000731142	0.000464878	0.000288381	0.000241075	0.000319837	0.000526004	0.000794871	0.000948099	0.00081913
0.276786	0.276786	0.000150356	0.000484615	0.000716318	0.000657169	0.00039704	0.000157221	4.65673e-05	2.77932e-05	7.30977e-05	0.000232386	0.000502084	0.000712816	0.00066031	0.000356472	6.26436e-05	1.50629e-05	0.00016088	0.000240828	0.000128061	1.66765e-06	0.000132127	0.000538882	0.000936279	0.00102579	0.000783139	0.000430052	0.000179286	7.50723e-05	6.2318e-05	0.000111995	0.000215759	0.000306262	0.000280545	0.000132917	7.08294e-06	5.79631e-05	0.000272241	0.000471506	0.000499079	0.000366294	0.000201693	0.00010174	7.70819e-05	0.000118747	0.000238321	0.000407405	0.000510661	0.000434689
0.285714	0.285714	0.000454235	0.000783635	0.000741262	0.000360948	3.43042e-05	6.26494e-05	0.000314861	0.000413657	0.000219813	9.35111e-06	0.000121748	0.000519578	0.000808634	0.000692163	0.000302667	2.40384e-05	4.80394e-05	0.000204811	0.000230069	9.54229e-05	2.28744e-07	8.47384e-05	0.000254986	0.000318589	0.000220339	7.6615e-05	5.59323e-06	2.83612e-06	3.7165e-06	2.01187e-06	4.39015e-05	0.000125639	0.00016781	0.000116857	2.79943e-05	3.06298e-06	6.20558e-05	0.000122021	0.000108235	4.35879e-05	2.27096e-06	6.6546e-06	1.49134e-05	3.17326e-06	7.58966e-06	5.99753e-05	0.000118916	0.000112618
0.294643	0.294643	0.000739381	0.000945514	0.000613792	0.00010085	9.61301e-05	0.000857647	0.00182971	0.00214318	0.00150523	0.000506646	4.86008e-06	0.000266552	0.000790145	0.000929593	0.000567355	0.000124057	9.08752e-06	0.00020157	0.000380841	0.000339424	0.000160224	2.88182e-05	3.11798e-08	3.29357e-06	6.27844e-07	3.8271e-05	0.00013969	0.00022899	0.000212444	0.000103425	1.17495e-05	1.09818e-05	6.17357e-05	8.11968e-05	4.93052e-05	1.16434e-05	9.46374e-08	2.1507e-07	3.49989e-06	4.50935e-05	0.000152681	0.000277979	0.000324194	0.000250857	0.000121222	2.88281e-05	1.03528e-06	3.07991e-07
0.303571	0.303571	0.000918716	0.000994152	0.000475319	6.02282e-06	0.000488804	0.00207795	0.00379798	0.00432857	0.00323888	0.00140372	0.00016405	0.000110199	0.000710662	0.00104452	0.000749756	0.000217499	7.51939e-07	0.000213241	0.000529612	0.000625112	0.000477935	0.000271524	0.000145303	0.000117733	0.000179547	0.000340404	0.000557171	0.000694744	0.000630665	0.000391147	0.000137752	1.05309e-05	1.22253e-05	5.17503e-05	6.25338e-05	4.80908e-05	3.82636e-05	5.3804e-05	0.000122981	0.00028481	0.000532153	0.000764605	0.000843883	0.000716776	0.000467291	0.000235276	9.86714e-05	4.64656e-05
0.3125	0.3125	0.00098086	0.00099921	0.00041681	5.19746e-07	0.000734669	0.00271638	0.00478095	0.00541053	0.00411442	0.00189088	0.000294058	6.40558e-05	0.000668992	0.00107667	0.00081639	0.000255664	2.54035e-08	0.000220765	0.000598018	0.000764059	0.000652331	0.000438194	0.000288665	0.00025608	0.000344844	0.000552972	0.000812004	0.000962627	0.000869872	0.000564807	0.000230542	3.56824e-05	2.75526e-06	4.07239e-05	6.69306e-05	6.83638e-05	7.17766e-05	0.000108308	0.000217647	0.00043857	0.000749539	0.00102933	0.00112306	0.000972415	0.000669718	0.000373321	0.00018142	9.43373e-05
0.321429	0.321429	0.000932506	0.000995871	0.000462814	3.16577e-06	0.000537178	0.00220761	0.0039994	0.00455065	0.0034179	0.00150198	0.000188641	9.93955e-05	0.000702107	0.00105205	0.00076437	0.000225689	5.02297e-07	0.000214722	0.000543843	0.000653715	0.000513058	0.000303906	0.000171894	0.000142843	0.000210335	0.000381401	0.000607417	0.000748103	0.00067836	0.00042545	0.000155516	1.46357e-05	9.65137e-06	4.93275e-05	6.35215e-05	5.21875e-05	4.46089e-05	6.39377e-05	0.00014105	0.000315003	0.000575601	0.000817979	0.000900295	0.000768242	0.000507612	0.00026222	0.000114342	5.53544e-05
0.330357	0.330357	0.000767894	0.000956229	0.00059474	8.03071e-05	0.00013447	0.00100362	0.00207528	0.00241789	0.00171941	0.000610121	1.39854e-05	0.000240562	0.000781199	0.000949798	0.000595482	0.00013736	7.07983e-06	0.00020261	0.000400796	0.000375972	0.000196369	4.90031e-05	2.59812e-06	7.10325e-10	6.83595e-06	6.31993e-05	0.00018246	0.000280183	0.00025869	0.000133326	2.1338e-05	5.64055e-06	5.23958e-05	7.68194e-05	5.14397e-05	1.55953e-05	1.41215e-06	4.83154e-07	1.04497e-05	6.73878e-05	0.000193915	0.000334043	0.000384864	0.000304042	0.000157876	4.67369e-05	5.45821e-06	2.9405e-07
0.339286	0.339286	0.000493068	0.000811477	0.000730987	0.000322147	1.53247e-05	0.00011277	0.000438393	0.000559599	0.000319619	3.03134e-05	8.86311e-05	0.000487264	0.000813768	0.00072825	0.000336903	3.3818e-05	4.02742e-05	0.000202951	0.000246529	0.000118132	4.12427e-06	5.4165e-05	0.000195738	0.000251826	0.000167488	4.84399e-05	4.59603e-07	1.07487e-05	1.17669e-05	1.27604e-09	2.9403e-05	0.000105404	0.000152734	0.000112964	3.08558e-05	1.11142e-06	4.63052e-05	9.37138e-05	7.81178e-05	2.42216e-05	5.17669e-08	1.87737e-05	3.15659e-05	1.24748e-05	1.05982e-06	3.70333e-05	8.79907e-05	8.66747e-05
0.348214	0.348214	0.000183419	0.000526672	0.00073141	0.00062786	0.000340032	0.000105446	1.63793e-05	5.60034e-06	3.50445e-05	0.000175265	0.000451617	0.000699721	0.000689035	0.000399323	8.53044e-05	7.19228e-06	0.000141351	0.000234195	0.000137528	5.08717e-06	0.000102713	0.000468798	0.000841872	0.000933477	0.00071183	0.000384239	0.000153246	5.96742e-05	4.88754e-05	9.44984e-05	0.000193683	0.000285593	0.000269285	0.000132801	9.1539e-06	4.75335e-05	0.000239812	0.000420017	0.000441385	0.000315953	0.000165163	7.67488e-05	5.56908e-05	9.15044e-05	0.000198295	0.000354303	0.000453093	0.000386951
0.357143	0.357143	4.12238e-06	0.000189709	0.000514455	0.00073891	0.000757373	0.00064532	0.000534117	0.000503041	0.000568479	0.000693084	0.000772605	0.000678963	0.000394441	9.27413e-05	5.98851e-06	0.00017	0.000352766	0.000306249	8.18483e-05	2.05373e-05	0.000384736	0.00103554	0.0015309	0.0015419	0.00113098	0.000623987	0.000279942	0.000136288	0.000120387	0.000190655	0.000316359	0.000397263	0.000319821	0.000117605	8.16296e-09	0.000152078	0.000518248	0.000835739	0.000889564	0.000698218	0.000443353	0.000274258	0.000228958	0.000304389	0.000501909	0.000759067	0.000903936	0.000777121
0.366071	0.366071	0.000118002	3.18896e-06	0.000190095	0.000528033	0.000818724	0.000975744	0.00102833	0.00103577	0.00101694	0.000933112	0.000725493	0.000399654	9.20875e-05	8.77511e-06	0.000227723	0.000556126	0.000659548	0.000405019	6.0157e-05	7.32311e-05	0.000611147	0.00134513	0.00173785	0.00153735	0.000960741	0.000417298	0.000127188	4.0548e-05	4.35669e-05	0.000114737	0.000250411	0.000345753	0.000272597	7.86266e-05	8.7115e-06	0.000255283	0.000715939	0.00106426	0.00106683	0.000784722	0.000457299	0.00025565	0.000204187	0.000290564	0.000530026	0.000868102	0.00109987	0.00100613
0.375	0.375	0.000510535	0.000115538	4.26237e-06	0.000179417	0.000478092	0.000740948	0.000895015	0.00093124	0.000852088	0.000654616	0.000365105	9.01889e-05	6.78578e-06	0.000236875	0.00068286	0.00101812	0.000936371	0.000473878	4.98261e-05	0.000101689	0.000642732	0.0012168	0.00133148	0.000922845	0.000363775	4.29301e-05	9.68038e-06	5.09687e-05	2.47003e-05	2.60768e-06	8.46811e-05	0.000197108	0.000180429	4.54276e-05	1.9321e-05	0.000277723	0.000692753	0.000933714	0.000814368	0.000469805	0.000171032	4.04568e-05	1.82654e-05	5.87415e-05	0.000229666	0.000559992	0.000874608	0.000906063
0.383929	0.383929	0.000910417	0.00042747	8.75885e-05	1.88738e-06	9.89463e-05	0.0002481	0.000355941	0.000383593	0.000324348	0.000194187	5.02768e-05	5.76059e-06	0.000184519	0.000602107	0.0010682	0.00126112	0.000992069	0.000433962	3.2213e-05	0.000105469	0.000518929	0.000807228	0.000657933	0.000239545	1.26709e-06	0.000167309	0.000504199	0.000615355	0.000393779	9.80428e-05	1.13551e-06	7.93298e-05	0.000115634	3.62978e-05	1.15687e-05	0.000193551	0.000462722	0.000542797	0.000343826	8.00931e-05	3.89536e-06	0.000104354	0.000162409	7.44572e-05	3.78889e-07	0.00013432	0.000410713	0.00055128
0.392857	0.392857	0.000968292	0.000622802	0.000287527	8.41707e-05	8.78021e-06	1.378e-06	1.11913e-05	1.47397e-05	7.5787e-06	1.22169e-08	2.52496e-05	0.000142047	0.000399338	0.000759922	0.00105479	0.00106749	0.00073357	0.000264588	6.4533e-06	0.000109932	0.000358891	0.000398905	0.000162525	1.1367e-06	0.000313454	0.00105035	0.00167551	0.00167472	0.00106914	0.000365846	2.15992e-05	3.92604e-05	0.000113018	6.33241e-05	1.25587e-07	6.87632e-05	0.00018971	0.000172163	3.26489e-05	4.19261e-05	0.000383408	0.000855081	0.00103557	0.000750353	0.000272669	1.03664e-05	6.55705e-05	0.000194043
0.401786	0.401786	0.000596442	0.000474193	0.000325944	0.000217719	0.000160461	0.000138893	0.000134723	0.00013472	0.000135235	0.000143922	0.000176426	0.000251411	0.000378173	0.000527721	0.000613813	0.000539849	0.000307308	6.79247e-05	6.32006e-06	0.000133263	0.000241779	0.000151105	2.38039e-06	0.000212647	0.00102832	0.0021293	0.00278602	0.00250154	0.0014921	0.000481426	2.2452e-05	6.92953e-05	0.000203444	0.000162289	3.72301e-05	2.29085e-06	3.26847e-05	1.21449e-05	3.26828e-05	0.000388398	0.00117992	0.00202654	0.00232779	0.0018474	0.000957496	0.000256722	8.30089e-06	2.21683e-05
0.410714	0.410714	0.000123846	0.000128207	0.000140002	0.000182613	0.000267847	0.000383602	0.0004839	0.000512933	0.000452533	0.000339557	0.000231446	0.000162211	0.000133096	0.000127261	0.00011821	8.05415e-05	2.24577e-05	2.4833e-06	7.05262e-05	0.000174217	0.000178082	5.11415e-05	2.75872e-05	0.000467721	0.00144924	0.00251154	0.00293314	0.00237037	0.00121721	0.000268132	3.74753e-06	0.00023727	0.000449036	0.000367974	0.000143459	1.54102e-05	1.96936e-07	3.75213e-06	0.000133441	0.000681076	0.00170403	0.00273784	0.00309877	0.00252179	0.00142508	0.000495984	7.38828e-05	4.21414e-07
0.419643	0.419643	3.31762e-05	1.66744e-05	8.59461e-08	3.43722e-05	0.000182689	0.000437186	0.00067731	0.000748672	0.000601009	0.000336369	0.000112647	1.11899e-05	3.91499e-06	2.40397e-05	3.66072e-05	4.46792e-05	6.3677e-05	0.000106519	0.000167604	0.000199763	0.000141363	2.3913e-05	4.49615e-05	0.000438161	0.00118233	0.00186635	0.00196706	0.00135235	0.000480389	1.18562e-05	0.000192049	0.000655119	0.000854297	0.000621387	0.000240727	3.0122e-05	3.06711e-07	2.21239e-07	8.14776e-05	0.000519112	0.00140061	0.00231934	0.00264374	0.00212593	0.00115645	0.000365869	3.975e-05	2.62352e-07
0.428571	0.428571	0.000486473	0.000424471	0.000227385	3.24836e-05	3.42388e-05	0.000283656	0.000593615	0.000692711	0.000490672	0.000170058	2.22577e-06	9.09192e-05	0.000310194	0.000465629	0.000473232	0.000383196	0.000283001	0.000218174	0.000185712	0.000156177	9.77511e-05	2.07137e-05	1.36588e-05	0.000183952	0.000505528	0.000751717	0.000674575	0.000304069	1.08343e-05	0.000170229	0.000740212	0.00124399	0.00123325	0.000740511	0.000210864	2.44052e-06	5.05699e-05	7.17091e-05	4.19558e-06	9.75432e-05	0.000533512	0.00108579	0.00129308	0.000964763	0.000399353	4.40593e-05	1.82239e-05	7.89677e-05
0.4375	0.4375	0.00113144	0.00115909	0.000812836	0.000306635	1.15732e-05	0.000104194	0.000382854	0.000484123	0.000282599	3.01285e-05	7.67672e-05	0.000488256	0.000977139	0.00119375	0.00103704	0.000679092	0.000350225	0.000155661	7.3208e-05	4.60374e-05	3.53688e-05	2.07382e-05	2.94142e-06	5.20318e-06	3.53207e-05	5.10518e-05	1.658e-05	1.47502e-05	0.000236419	0.000766098	0.00137432	0.00162342	0.0012738	0.000573882	6.46864e-05	5.93153e-05	0.00035877	0.000519795	0.00035475	8.44853e-05	4.65242e-06	0.000116732	0.00018131	8.34732e-05	3.00754e-07	0.000141524	0.000418604	0.000510938
0.446429	0.446429	0.00142453	0.0016977	0.00137837	0.000678476	0.000116362	1.88272e-05	0.000220947	0.000310312	0.000138228	8.72942e-07	0.000277383	0.000949838	0.00156254	0.00166097	0.00121442	0.000587171	0.000154314	7.71522e-06	6.66245e-06	1.0812e-05	3.05343e-07	1.29105e-05	5.29357e-05	9.17739e-05	0.000117532	0.000152016	0.000239453	0.000440078	0.000795932	0.00123787	0.0015308	0.00140762	0.000849319	0.000217612	8.68734e-06	0.000401172	0.00106193	0.00144633	0.00129406	0.000805047	0.000355648	0.000131164	8.38491e-05	0.000166104	0.000447469	0.000935103	0.0013768	0.00139975
0.455357	0.455357	0.00114734	0.00167013	0.00153262	0.000848438	0.000192634	3.18495e-06	0.000165231	0.000248516	9.16853e-05	1.38051e-05	0.000393475	0.00113242	0.00166744	0.00153907	0.000868446	0.000214095	7.30273e-07	0.000161246	0.000326363	0.000265992	7.91541e-05	1.86869e-06	0.000131775	0.00037204	0.000579276	0.000699239	0.000770206	0.000850688	0.000957907	0.00103682	0.000971616	0.000679283	0.000253968	1.85538e-06	0.000239832	0.000985095	0.00185599	0.00234241	0.00221251	0.00165811	0.00106415	0.00069	0.000590148	0.000756335	0.00119599	0.00181292	0.00229728	0.00227846
0.464286	0.464286	0.000572847	0.00116735	0.00122461	0.000706905	0.000146075	1.16623e-05	0.000211837	0.00030629	0.000126404	4.287e-06	0.000318745	0.000937927	0.00128468	0.000985469	0.000333502	2.88648e-08	0.000312725	0.000917913	0.00118315	0.000860027	0.000289876	1.40957e-06	0.000197945	0.000650277	0.000997084	0.00106321	0.000911479	0.000690621	0.000495525	0.000339566	0.00019687	6.14857e-05	1.09955e-06	0.000157346	0.00064036	0.00137405	0.00206191	0.00236773	0.00217218	0.00165377	0.00111932	0.000778249	0.000685343	0.000839401	0.00123805	0.00179443	0.00226128	0.00233977
0.473214	0.473214	0.000134237	0.000580689	0.000729322	0.000407762	4.51437e-05	6.78301e-05	0.000366669	0.000486252	0.000252611	8.44436e-06	0.000148111	0.000562092	0.000736126	0.000419555	2.61264e-05	0.000217678	0.0011138	0.0020554	0.00223152	0.00149471	0.000490603	5.12309e-06	0.00025386	0.000806891	0.00110224	0.000942565	0.000533975	0.000179187	1.71295e-05	1.01857e-05	7.28409e-05	0.000164231	0.00029622	0.00050177	0.000791059	0.00110572	0.00131573	0.0012983	0.00104586	0.000686816	0.000383449	0.000215567	0.000173963	0.000244015	0.000446698	0.00077553	0.00112451	0.00132674
0.482143	0.482143	9.45375e-07	0.000207746	0.000342418	0.000165275	1.20446e-07	0.000193941	0.000598212	0.000743708	0.000454096	7.76654e-05	2.99444e-05	0.000254631	0.000330617	0.00010836	3.26987e-05	0.000658299	0.00188591	0.00286696	0.00278516	0.00169148	0.000474511	4.42667e-10	0.00034072	0.000855074	0.000923177	0.000516556	8.70094e-05	3.29881e-05	0.000351413	0.000745954	0.000952817	0.000922666	0.000761519	0.000586253	0.000448675	0.000343195	0.000243242	0.000135393	4.02534e-05	3.79624e-08	3.18767e-05	9.4906e-05	0.000120258	8.0408e-05	1.86226e-05	3.00619e-06	6.01992e-05	0.000162173
0.491071	0.491071	2.20786e-05	6.8414e-05	0.000156931	5.57296e-05	1.83347e-05	0.000318622	0.000779244	0.000936864	0.00062012	0.000168415	3.10191e-07	0.000106424	0.000145998	1.89939e-05	0.000121564	0.00086703	0.00202472	0.00275141	0.00240193	0.00124005	0.000219373	4.17048e-05	0.000513135	0.00086642	0.000639794	0.000139916	4.81185e-05	0.000671416	0.00163917	0.0022805	0.0022144	0.00158139	0.000811191	0.000255949	1.97475e-05	2.66371e-05	0.000164548	0.000366768	0.00061232	0.000889272	0.0011612	0.00136146	0.00142312	0.00132287	0.001098	0.000819556	0.000548271	0.000312626
0.5	0.5	1.79405e-05	5.08261e-05	0.000114902	3.35025e-05	2.83785e-05	0.000328529	0.000762715	0.000909481	0.000613845	0.000183071	5.73572e-07	7.2493e-05	0.000108502	1.36771e-05	9.48428e-05	0.000646425	0.00143106	0.00178653	0.00133577	0.000474983	4.63078e-06	0.000272268	0.000807276	0.000885756	0.000392534	1.17318e-06	0.000461923	0.00177123	0.00309798	0.00351356	0.00277307	0.0014386	0.000348157	1.71655e-06	0.000358272	0.00105817	0.00175319	0.0022769	0.0026239	0.00285186	0.00300699	0.00310183	0.0031291	0.00308437	0.00297437	0.00280371	0.00255193	0.00216599
0.508929	0.508929	1.40224e-06	0.000105875	0.00016352	6.16301e-05	6.39536e-06	0.000205552	0.000532	0.000645101	0.000418363	0.00010211	2.93162e-06	0.000109612	0.000162577	5.7193e-05	1.04131e-05	0.000240321	0.000592995	0.000668109	0.0003433	1.63275e-05	0.000176384	0.000771471	0.00117592	0.000893235	0.000219685	5.57333e-05	0.000984167	0.00257822	0.00369415	0.00347875	0.00211063	0.000612845	2.13525e-09	0.000568972	0.00186116	0.00315043	0.00394523	0.00415882	0.00397623	0.00364168	0.00333141	0.00313313	0.0030773	0.00316929	0.00339952	0.00372695	0.00404408	0.00415259
0.517857	0.517857	7.24872e-05	0.000232472	0.000279061	0.000144365	7.6617e-06	5.82682e-05	0.000234053	0.000300914	0.00016917	1.52987e-05	4.25655e-05	0.000207712	0.00028531	0.000175601	2.76213e-05	1.21356e-05	7.83418e-05	6.11247e-05	9.69312e-08	0.000181364	0.000749108	0.00136237	0.00143513	0.000811237	0.000100812	0.00017523	0.00125775	0.00257924	0.00303143	0.00220612	0.000799405	9.79332e-06	0.000537926	0.00209571	0.00375164	0.00467184	0.00460277	0.00383038	0.00283015	0.0019604	0.00136746	0.00105146	0.000969938	0.00110596	0.0014863	0.00215118	0.00307447	0.00405967
0.526786	0.526786	0.000196178	0.000349784	0.000383092	0.000246662	6.76105e-05	4.06684e-08	4.12686e-05	6.54259e-05	2.08125e-05	7.92574e-06	0.000126804	0.000311744	0.000392003	0.000299418	0.000139071	3.9477e-05	1.5864e-05	4.83401e-05	0.000229246	0.00068574	0.0013032	0.00164902	0.00134736	0.000569315	1.95534e-05	0.000286064	0.00118656	0.00186416	0.00162436	0.000679115	1.29908e-05	0.000481316	0.00202126	0.00370407	0.00450783	0.00406191	0.00277182	0.00137614	0.000419603	3.16073e-05	3.18751e-05	0.000153321	0.000202906	0.00012476	1.06866e-05	8.1025e-05	0.000600476	0.00169326
0.535714	0.535714	0.000213781	0.000318891	0.000353315	0.000271417	0.000131709	3.18355e-05	1.58446e-06	6.12063e-09	6.6338e-06	6.00253e-05	0.000183251	0.000313574	0.00035386	0.000283386	0.000175664	0.000109088	0.000113542	0.000223864	0.000511586	0.00096777	0.00136399	0.0013589	0.000855625	0.000220771	9.59075e-06	0.000390725	0.000907348	0.0009335	0.0004033	6.06155e-07	0.000518521	0.00200315	0.00357333	0.00413232	0.00329276	0.00166571	0.000329869	3.99957e-05	0.00083552	0.00221772	0.00357601	0.00448347	0.00474422	0.00431578	0.00327128	0.00185791	0.000560873	1.19786e-07
0.544643	0.544643	8.38632e-05	0.000132318	0.000172376	0.000168983	0.000123338	7.01495e-05	3.79167e-05	3.0732e-05	4.67157e-05	8.83071e-05	0.000143222	0.000176246	0.000161249	0.000113188	7.11939e-05	6.10142e-05	0.000100733	0.000231646	0.000483428	0.000771989	0.000884679	0.000666449	0.000248442	2.50184e-06	0.000165038	0.000522651	0.000601382	0.0002568	2.21411e-06	0.000576612	0.00208877	0.00366035	0.0040783	0.00291758	0.00104709	8.37071e-06	0.000846043	0.00342916	0.00673444	0.00966304	0.0116407	0.0126521	0.012903	0.0124816	0.0112497	0.00901927	0.00591954	0.00267896
0.553571	0.553571	1.69948e-06	2.47129e-07	1.00875e-05	3.14792e-05	5.14377e-05	6.13534e-05	6.33967e-05	6.33682e-05	6.31608e-05	5.89053e-05	4.50336e-05	2.29767e-05	4.67926e-06	1.14046e-07	2.24717e-06	6.79225e-08	1.36226e-05	9.0697e-05	0.000233918	0.000342044	0.000287931	9.78851e-05	2.48834e-06	0.000205179	0.000576899	0.000700577	0.000365587	4.87785e-06	0.00043697	0.00197021	0.00377874	0.00440763	0.00314922	0.000981605	1.40917e-05	0.00181602	0.00613878	0.0111615	0.0149212	0.0165858	0.0166292	0.0161137	0.0158972	0.0162373	0.0167127	0.0163617	0.014183	0.00997916
0.5625	0.5625	0.000190604	0.000157266	7.77116e-05	1.46873e-05	1.35969e-06	2.70766e-05	5.8853e-05	6.85577e-05	4.85404e-05	1.49836e-05	3.74446e-07	3.2911e-05	0.000108296	0.00017816	0.000181825	0.000108324	2.25616e-05	3.07801e-06	4.40698e-05	5.59368e-05	8.15313e-06	4.69623e-05	0.0003679	0.00090142	0.00121007	0.000895914	0.00020849	8.7858e-05	0.00129811	0.00338172	0.00469185	0.00386296	0.00146023	1.02824e-07	0.00195004	0.00742123	0.0137922	0.0177123	0.0176257	0.0145661	0.0108444	0.00826694	0.00753338	0.00874172	0.0117044	0.0154724	0.0179995	0.0171055
0.571429	0.571429	0.000605866	0.000585564	0.000391967	0.000160472	2.13236e-05	6.1484e-06	5.02238e-05	6.81511e-05	3.30653e-05	6.05048e-09	5.73833e-05	0.00024057	0.000476331	0.000617744	0.000560523	0.000343171	0.000119948	1.26647e-05	4.82623e-07	2.73969e-07	6.29321e-05	0.000401212	0.00109937	0.0017947	0.0018419	0.00102507	0.000103246	0.000337796	0.00214206	0.00422756	0.00453624	0.00247345	0.000191369	0.00111704	0.00662927	0.0140866	0.0185422	0.016894	0.0105468	0.00394745	0.000502348	4.14159e-05	0.000227699	9.26856e-07	0.00100633	0.00535655	0.0123193	0.0178674
0.580357	0.580357	0.000936078	0.00099431	0.000732558	0.00034076	6.42512e-05	2.53999e-06	6.38724e-05	9.27917e-05	3.75018e-05	2.86902e-06	0.000142023	0.00048353	0.000858095	0.00101369	0.000834101	0.000453228	0.000132005	8.43614e-06	1.07094e-06	3.73088e-06	0.000141521	0.000694449	0.0016477	0.00239638	0.00217494	0.000995855	3.12964e-05	0.000639796	0.00273647	0.0043834	0.00362217	0.00105221	0.000157314	0.00415619	0.0120121	0.0180604	0.016751	0.00855644	0.000888349	0.00204444	0.0132551	0.0265897	0.0314042	0.0237362	0.00987285	0.000703373	0.00220901	0.0108912
0.589286	0.589286	0.000921933	0.00109836	0.000855667	0.000397038	6.1762e-05	1.29812e-05	0.000129194	0.000178796	8.26325e-05	1.21088e-07	0.000154404	0.000569085	0.000987556	0.00108231	0.000769029	0.000302492	2.61886e-05	2.41539e-05	7.80255e-05	1.95129e-05	6.23777e-05	0.000612681	0.00164424	0.00240436	0.0020588	0.000789868	6.58021e-08	0.00095261	0.00306759	0.00406155	0.00248561	0.000192415	0.00136211	0.00792121	0.0158409	0.0174959	0.00978244	0.000657699	0.00598751	0.0366814	0.0863267	0.131421	0.146405	0.122286	0.0734334	0.0267696	0.00251538	0.00220901
0.598214	0.598214	0.000613451	0.000878995	0.000718409	0.000302744	1.95712e-05	6.80341e-05	0.000287338	0.000369069	0.000207109	1.48457e-05	8.82279e-05	0.000461262	0.000825209	0.000825768	0.000448098	6.44137e-05	4.55371e-05	0.000335552	0.000502726	0.000283811	5.96741e-06	0.000280409	0.00118382	0.00191939	0.00160769	0.000496561	3.26388e-05	0.00126715	0.00322502	0.00356133	0.00152987	8.61875e-06	0.00320182	0.0111454	0.0171623	0.0135576	0.00280008	0.00330418	0.0403186	0.124936	0.237499	0.332008	0.3625	0.313227	0.209436	0.100184	0.0267696	0.000703373
0.607143	0.607143	0.000273712	0.00054815	0.000473165	0.000160087	4.95843e-07	0.000197771	0.000544791	0.000663613	0.000424564	8.84747e-05	1.99258e-05	0.000279333	0.0005449	0.000477294	0.000145678	1.26382e-05	0.000421258	0.00112122	0.00143317	0.000987203	0.000234675	3.47787e-05	0.000644606	0.0013011	0.00109235	0.000246149	0.000131995	0.00156226	0.00329809	0.00310359	0.000903811	0.00025543	0.00496577	0.0132149	0.0165871	0.00896699	1.7641e-05	0.0192295	0.100307	0.252287	0.43953	0.591184	0.639417	0.561324	0.393699	0.209436	0.0734334	0.00987285
0.616071	0.616071	8.57405e-05	0.000309476	0.000284968	6.64831e-05	2.80352e-05	0.000360187	0.000815428	0.000964792	0.000661862	0.000201396	2.69132e-09	0.000147386	0.000330843	0.000241385	1.72805e-05	0.000174973	0.00100781	0.00208867	0.0025307	0.00187668	0.000679858	1.17522e-05	0.000304288	0.00085442	0.000729795	0.000107263	0.000251449	0.00178853	0.00333489	0.00279714	0.000576773	0.000589128	0.00618435	0.0142168	0.015446	0.00577989	0.00112876	0.0396782	0.161071	0.37162	0.622094	0.821451	0.884406	0.782378	0.561324	0.313227	0.122286	0.0237362
0.625	0.625	3.54577e-05	0.000222056	0.000213277	3.67458e-05	5.45954e-05	0.000448344	0.000951915	0.00111477	0.000783551	0.000267139	4.52941e-06	0.000100107	0.000249204	0.000159743	3.49774e-07	0.000306919	0.00134502	0.00260536	0.00310807	0.00235717	0.000951243	5.78749e-05	0.000191848	0.000682957	0.00059105	6.43125e-05	0.000314071	0.00188699	0.00334881	0.00267718	0.000467341	0.000754879	0.00666738	0.0145214	0.0148409	0.00457999	0.00248233	0.0504979	0.190688	0.42794	0.706892	0.927593	0.997117	0.884406	0.639417	0.3625	0.146405	0.0314042
0.633929	0.633929	6.38277e-05	0.000274258	0.000256312	5.40621e-05	3.71977e-05	0.00039301	0.000866875	0.00102145	0.000707602	0.0002256	7.19599e-07	0.000128216	0.000298229	0.000208076	7.75606e-06	0.000221506	0.00113234	0.00228168	0.0027469	0.00205582	0.00077917	2.53797e-05	0.000257986	0.000786216	0.000674623	8.93694e-05	0.000274922	0.00182658	0.00334036	0.00274983	0.000532377	0.000652127	0.00637451	0.0143431	0.0152179	0.00530104	0.0015912	0.0437317	0.172311	0.393109	0.654534	0.862109	0.927593	0.821451	0.591184	0.332008	0.131421	0.0265897
0.642857	0.642857	0.000211044	0.000476098	0.000417329	0.000130549	3.8863e-06	0.000238321	0.000615591	0.000743006	0.00048601	0.000115312	1.03914e-05	0.000239307	0.000481377	0.000404528	9.74119e-05	3.93081e-05	0.000561343	0.0013648	0.00171235	0.00120952	0.000336291	1.08677e-05	0.000537567	0.00116793	0.000983853	0.000201118	0.000162391	0.00162673	0.00330957	0.0030119	0.000798721	0.000341698	0.00532765	0.0135473	0.016307	0.00800725	4.36547e-05	0.0243826	0.116474	0.284666	0.489534	0.654534	0.706892	0.622094	0.43953	0.237499	0.0863267	0.0132551
0.651786	0.651786	0.000522295	0.000798058	0.00066041	0.0002672	1.04774e-05	9.30644e-05	0.000343058	0.000433863	0.000253117	2.67519e-05	6.84054e-05	0.000417416	0.000758583	0.000738211	0.000361915	2.72979e-05	0.000102649	0.000486968	0.000688234	0.000416933	3.08574e-05	0.00020085	0.00104349	0.00176475	0.00147612	0.000426653	5.17917e-05	0.00134306	0.00324822	0.00343878	0.00134431	4.29032e-05	0.00366658	0.0117682	0.017149	0.0123841	0.00165118	0.00614667	0.0533565	0.154033	0.284666	0.393109	0.42794	0.37162	0.252287	0.124936	0.0366814	0.00204444
0.660714	0.660714	0.000864591	0.0010685	0.000842326	0.000385194	5.29247e-05	2.06226e-05	0.000158101	0.000214667	0.000104382	2.13019e-07	0.00014313	0.00055758	0.000970283	0.00104244	0.000704026	0.000240138	6.74481e-06	6.1053e-05	0.000138368	4.94896e-05	3.39062e-05	0.000541277	0.00156051	0.00231883	0.00196941	0.000720573	1.38257e-06	0.00103025	0.00311848	0.00394446	0.00222361	8.97682e-05	0.00178541	0.00880262	0.0163977	0.0167423	0.0078464	3.65305e-05	0.0114732	0.0533565	0.116474	0.172311	0.190688	0.161071	0.100307	0.0403186	0.00598751	0.000888349
0.669643	0.669643	0.000968459	0.00105435	0.00078903	0.000370078	6.9252e-05	3.26271e-06	7.36409e-05	0.00010655	4.35731e-05	2.77475e-06	0.000154094	0.000524042	0.000919695	0.00106655	0.000852082	0.000438656	0.000111341	2.65616e-06	5.19724e-06	1.14643e-06	0.000135346	0.000711709	0.00170243	0.0024565	0.00218805	0.000959754	1.89991e-05	0.000716299	0.00283973	0.00433667	0.00334338	0.000775799	0.000355587	0.00507092	0.0131649	0.0183451	0.0153512	0.0061442	3.65305e-05	0.00614667	0.0243826	0.0437317	0.0504979	0.0396782	0.0192295	0.00330418	0.000657699	0.00855644
0.678571	0.678571	0.000708847	0.0007018	0.000484584	0.000208818	3.298e-05	4.12225e-06	5.06256e-05	7.07146e-05	3.17767e-05	3.70618e-07	8.02319e-05	0.000305836	0.000581458	0.00073339	0.000650742	0.000391777	0.000136931	1.63509e-05	1.05518e-08	2.47842e-06	9.27756e-05	0.000497612	0.00127227	0.00198749	0.00196152	0.00103512	8.2624e-05	0.000409933	0.00231506	0.00432555	0.00436139	0.00209641	5.40898e-05	0.00172213	0.00798708	0.0154362	0.0187494	0.0153512	0.0078464	0.00165118	4.36547e-05	0.0015912	0.00248233	0.00112876	1.7641e-05	0.00280008	0.00978244	0.016751
0.6875	0.6875	0.000281073	0.000245534	0.000137632	3.8065e-05	1.37996e-07	1.98849e-05	5.59383e-05	6.77626e-05	4.37159e-05	8.12273e-06	6.03735e-06	6.92849e-05	0.000180846	0.000270764	0.000265828	0.000162488	4.41379e-05	2.91033e-09	2.26117e-05	2.56037e-05	7.55703e-08	0.00011202	0.000533429	0.00112134	0.00137755	0.000937864	0.000178849	0.000139728	0.00152079	0.00365504	0.00474872	0.00356913	0.00106553	6.33202e-05	0.00290449	0.00911521	0.0154362	0.0183451	0.0167423	0.0123841	0.00800725	0.00530104	0.00457999	0.00577989	0.00896699	0.0135576	0.0174959	0.0180604
0.696429	0.696429	1.8777e-05	7.03007e-06	9.05271e-08	1.14252e-05	3.36896e-05	5.34353e-05	6.43773e-05	6.68159e-05	6.14107e-05	4.7037e-05	2.51294e-05	5.23863e-06	7.40449e-07	1.21421e-05	1.94066e-05	7.41688e-06	2.68901e-06	5.81676e-05	0.000173242	0.00024824	0.000180453	3.21792e-05	3.64971e-05	0.00033608	0.000717833	0.000749472	0.000320468	7.77373e-07	0.00062867	0.00234557	0.00409906	0.00438826	0.00276009	0.000588863	0.000184834	0.00290449	0.00798708	0.0131649	0.0163977	0.017149	0.016307	0.0152179	0.0148409	0.015446	0.0165871	0.0171623	0.0158409	0.0120121
0.705357	0.705357	4.84043e-05	8.36929e-05	0.000121288	0.00013211	0.000108818	7.25977e-05	4.72029e-05	4.10193e-05	5.4467e-05	8.56914e-05	0.00012044	0.000132449	0.000109133	6.88754e-05	4.06241e-05	3.87539e-05	7.90722e-05	0.000202967	0.000431358	0.000671403	0.000727642	0.000493346	0.000137575	4.77173e-06	0.000240918	0.000562293	0.000535352	0.000155697	4.32525e-05	0.000873543	0.00253504	0.0039587	0.00397303	0.00244673	0.000588863	6.33202e-05	0.00172213	0.00507092	0.00880262	0.0117682	0.0135473	0.0143431	0.0145214	0.0142168	0.0132149	0.0111454	0.00792121	0.00415619
0.714286	0.714286	0.000191462	0.000282464	0.000319131	0.000256949	0.00013797	4.40264e-05	7.6121e-06	2.92902e-06	1.54124e-05	7.2036e-05	0.000183038	0.000290588	0.000316419	0.000250916	0.000159909	0.000108504	0.000124624	0.000247137	0.00053737	0.000961702	0.00128547	0.00120853	0.000698924	0.00014277	2.81006e-05	0.000419414	0.000828938	0.000731051	0.000217394	3.07518e-05	0.000835868	0.00244401	0.00382792	0.00397303	0.00276009	0.00106553	5.40898e-05	0.000355587	0.00178541	0.00366658	0.00532765	0.00637451	0.00666738	0.00618435	0.00496577	0.00320182	0.00136211	0.000157314
0.723214	0.723214	0.000215911	0.000359984	0.000391914	0.000263804	8.65751e-05	2.13885e-06	1.88595e-05	3.47762e-05	6.78431e-06	1.82638e-05	0.000147035	0.000325496	0.000399808	0.000312891	0.00016151	6.26661e-05	3.95238e-05	9.28923e-05	0.000314774	0.000794517	0.00137548	0.0016331	0.00125866	0.000487178	7.71222e-06	0.000311238	0.00112945	0.00163328	0.00127259	0.000401971	8.65988e-06	0.00078269	0.00244401	0.0039587	0.00438826	0.00356913	0.00209641	0.000775799	8.97682e-05	4.29032e-05	0.000341698	0.000652127	0.000754879	0.000589128	0.00025543	8.61875e-06	0.000192415	0.00105221
0.732143	0.732143	0.000103552	0.000267753	0.000310562	0.000170896	1.75962e-05	3.33696e-05	0.000172241	0.000227625	0.000119397	4.87943e-06	6.08078e-05	0.00023666	0.000318256	0.000211175	5.16957e-05	5.08664e-07	2.78578e-05	1.37659e-05	2.02412e-05	0.000295664	0.000908931	0.00147707	0.00145299	0.000767476	7.71238e-05	0.00020425	0.00126959	0.00245401	0.0027194	0.00180556	0.000513369	8.65988e-06	0.000835868	0.00253504	0.00409906	0.00474872	0.00436139	0.00334338	0.00222361	0.00134431	0.000798721	0.000532377	0.000467341	0.000576773	0.000903811	0.00152987	0.00248561	0.00362217
0.741071	0.741071	8.7302e-06	0.000131484	0.000187304	7.69425e-05	1.89507e-06	0.000166007	0.000457212	0.000559519	0.000354964	7.67709e-05	7.63523e-06	0.000128862	0.000188076	7.96445e-05	1.37057e-06	0.000157945	0.000421756	0.000456346	0.000189588	2.30375e-07	0.000290417	0.000921777	0.00125957	0.000884978	0.000186533	8.34527e-05	0.00108352	0.00266028	0.00364176	0.00325389	0.00180556	0.000401971	3.07518e-05	0.000873543	0.00234557	0.00365504	0.00432555	0.00433667	0.00394446	0.00343878	0.0030119	0.00274983	0.00267718	0.00279714	0.00310359	0.00356133	0.00406155	0.0043834
0.75	0.75	1.06821e-05	5.74552e-05	0.000119295	3.58495e-05	2.46761e-05	0.000308001	0.000722302	0.00086266	0.000580055	0.000169885	2.20329e-07	7.55275e-05	0.000114057	1.85691e-05	7.25789e-05	0.000547865	0.00122174	0.00149343	0.00105378	0.000311986	2.3628e-06	0.000371778	0.000895855	0.000890959	0.000343388	1.6202e-06	0.000597041	0.00202564	0.00335599	0.00364176	0.0027194	0.00127259	0.000217394	4.32525e-05	0.00062867	0.00152079	0.00231506	0.00283973	0.00311848	0.00324822	0.00330957	0.00334036	0.00334881	0.00333489	0.00329809	0.00322502	0.00306759	0.00273647
0.758929	0.758929	2.64989e-05	5.64974e-05	0.000136251	4.45607e-05	2.4119e-05	0.000334897	0.00079729	0.000954541	0.00063816	0.000182012	1.8995e-08	9.0008e-05	0.000126407	1.36258e-05	0.000127867	0.00084962	0.00193526	0.0025726	0.00217773	0.00105751	0.000147387	7.50618e-05	0.000574035	0.000870012	0.000572488	8.22149e-05	0.000117094	0.000926172	0.00202564	0.00266028	0.00245401	0.00163328	0.000731051	0.000155697	7.77373e-07	0.000139728	0.000409933	0.000716299	0.00103025	0.00134306	0.00162673	0.00182658	0.00188699	0.00178853	0.00156226	0.00126715	0.00095261	0.000639796
0.767857	0.767857	9.37231e-07	0.000155789	0.000279065	0.000126658	1.09753e-06	0.000229482	0.000653985	0.00080423	0.000504236	0.00010186	1.60241e-05	0.000203879	0.00026647	7.15233e-05	5.80642e-05	0.0007465	0.00199436	0.00293536	0.00278088	0.00163688	0.000427714	1.38526e-06	0.000373168	0.000858646	0.000855998	0.000407536	2.89634e-05	0.000117094	0.000597041	0.00108352	0.00126959	0.00112945	0.000828938	0.000535352	0.000320468	0.000178849	8.2624e-05	1.89991e-05	1.38257e-06	5.17917e-05	0.000162391	0.000274922	0.000314071	0.000251449	0.000131995	3.26388e-05	6.58021e-08	3.12964e-05
0.776786	0.776786	7.50396e-05	0.000463797	0.000616482	0.000336841	2.63335e-05	9.33357e-05	0.00041985	0.000546339	0.00029784	1.91926e-05	0.000110255	0.000473183	0.000615794	0.000316146	4.31982e-06	0.000322705	0.00133363	0.00231608	0.00243995	0.00160002	0.000512661	4.31393e-06	0.000270319	0.000826258	0.00107842	0.000852078	0.000407536	8.22149e-05	1.6202e-06	8.34527e-05	0.00020425	0.000311238	0.000419414	0.000562293	0.000749472	0.000937864	0.00103512	0.000959754	0.000720573	0.000426653	0.000201118	8.93694e-05	6.43125e-05	0.000107263	0.000246149	0.000496561	0.000789868	0.000995855
0.785714	0.785714	0.000439126	0.00101494	0.00110642	0.000638572	0.00012125	1.91796e-05	0.000239762	0.000339511	0.000148354	1.16032e-06	0.000279129	0.000851227	0.0011502	0.000831832	0.000226069	1.3282e-05	0.000477024	0.00118475	0.00144773	0.00103086	0.000348778	2.77958e-06	0.000211527	0.000701552	0.00105549	0.00107842	0.000855998	0.000572488	0.000343388	0.000186533	7.71238e-05	7.71222e-06	2.81006e-05	0.000240918	0.000717833	0.00137755	0.00196152	0.00218805	0.00196941	0.00147612	0.000983853	0.000674623	0.00059105	0.000729795	0.00109235	0.00160769	0.0020588	0.00217494
0.794643	0.794643	0.00101565	0.00157748	0.00149275	0.000840118	0.000192379	3.26272e-06	0.000167192	0.000251512	9.27801e-05	1.37547e-05	0.000392045	0.00111573	0.00160936	0.00142777	0.000735571	0.000129252	2.34032e-05	0.000289237	0.000491508	0.000386207	0.000121444	5.02035e-07	0.000150024	0.000447701	0.000701552	0.000826258	0.000858646	0.000870012	0.000890959	0.000884978	0.000767476	0.000487178	0.00014277	4.77173e-06	0.00033608	0.00112134	0.00198749	0.0024565	0.00231883	0.00176475	0.00116793	0.000786216	0.000682957	0.00085442	0.0013011	0.00191939	0.00240436	0.00239638
0.803571	0.803571	0.00140588	0.00174816	0.00146367	0.000748281	0.00014409	1.11331e-05	0.000197376	0.000284025	0.000118463	4.08145e-06	0.0003214	0.00103034	0.00164099	0.00168766	0.00117116	0.000506848	9.41362e-05	3.69814e-07	3.72056e-05	3.98428e-05	6.22488e-06	9.90091e-06	7.17222e-05	0.000150024	0.000211527	0.000270319	0.000373168	0.000574035	0.000895855	0.00125957	0.00145299	0.00125866	0.000698924	0.000137575	3.64971e-05	0.000533429	0.00127227	0.00170243	0.00156051	0.00104349	0.000537567	0.000257986	0.000191848	0.000304288	0.000644606	0.00118382	0.00164424	0.0016477
0.8125	0.8125	0.00125336	0.00133053	0.000972299	0.000401231	3.03888e-05	7.34689e-05	0.000334166	0.000433036	0.000237769	1.35624e-05	0.000121922	0.000610644	0.00114865	0.00135302	0.00113098	0.000697149	0.000321162	0.000115618	4.02721e-05	2.19527e-05	2.0994e-05	1.9707e-05	9.90091e-06	5.02035e-07	2.77958e-06	4.31393e-06	1.38526e-06	7.50618e-05	0.000371778	0.000921777	0.00147707	0.0016331	0.00120853	0.000493346	3.21792e-05	0.00011202	0.000497612	0.000711709	0.000541277	0.00020085	1.08677e-05	2.53797e-05	5.78749e-05	1.17522e-05	3.47787e-05	0.000280409	0.000612681	0.000694449
0.821429	0.821429	0.000649382	0.000592793	0.000348356	7.6258e-05	1.28236e-05	0.000234602	0.000545254	0.000647133	0.000440455	0.000126716	1.14617e-06	0.000164042	0.000454072	0.000638176	0.000622295	0.000478587	0.00032468	0.000221817	0.00016789	0.000132393	8.3533e-05	2.0994e-05	6.22488e-06	0.000121444	0.000348778	0.000512661	0.000427714	0.000147387	2.3628e-06	0.000290417	0.000908931	0.00137548	0.00128547	0.000727642	0.000180453	7.55703e-08	9.27756e-05	0.000135346	3.39062e-05	3.08574e-05	0.000336291	0.00077917	0.000951243	0.000679858	0.000234675	5.96741e-06	6.23777e-05	0.000141521
0.830357	0.830357	9.99433e-05	6.74504e-05	1.47303e-05	1.0553e-05	0.000143241	0.000412919	0.000679633	0.000760016	0.000594166	0.00030363	7.51919e-05	1.28883e-07	3.3509e-05	8.33836e-05	0.000104017	0.000105554	0.000113567	0.000142352	0.000183991	0.000197137	0.000132393	2.19527e-05	3.98428e-05	0.000386207	0.00103086	0.00160002	0.00163688	0.00105751	0.000311986	2.30375e-07	0.000295664	0.000794517	0.000961702	0.000671403	0.00024824	2.56037e-05	2.47842e-06	1.14643e-06	4.94896e-05	0.000416933	0.00120952	0.00205582	0.00235717	0.00187668	0.000987203	0.000283811	1.95129e-05	3.73088e-06
0.839286	0.839286	5.11898e-05	6.17778e-05	8.63908e-05	0.000147836	0.000263746	0.000420615	0.000556666	0.000596051	0.000514113	0.000360901	0.000214415	0.000119407	7.42622e-05	5.73833e-05	4.66817e-05	2.59318e-05	2.11419e-06	1.56387e-05	9.4871e-05	0.000183991	0.00016789	4.02721e-05	3.72056e-05	0.000491508	0.00144773	0.00243995	0.00278088	0.00217773	0.00105378	0.000189588	2.02412e-05	0.000314774	0.00053737	0.000431358	0.000173242	2.26117e-05	1.05518e-08	5.19724e-06	0.000138368	0.000688234	0.00171235	0.0027469	0.00310807	0.0025307	0.00143317	0.000502726	7.80255e-05	1.07094e-06
0.848214	0.848214	0.000469826	0.000392908	0.000295297	0.000228208	0.000201568	0.000203841	0.000216097	0.000220535	0.000211684	0.000200758	0.000207179	0.000248111	0.000329481	0.000427848	0.000476684	0.000402501	0.00021236	3.47649e-05	1.56387e-05	0.000142352	0.000221817	0.000115618	3.69814e-07	0.000289237	0.00118475	0.00231608	0.00293536	0.0025726	0.00149343	0.000456346	1.37659e-05	9.28923e-05	0.000247137	0.000202967	5.81676e-05	2.91033e-09	1.63509e-05	2.65616e-06	6.1053e-05	0.000486968	0.0013648	0.00228168	0.00260536	0.00208867	0.00112122	0.000335552	2.41539e-05	8.43614e-06
0.857143	0.857143	0.000910492	0.000619792	0.000320351	0.000123564	3.35278e-05	5.44547e-06	3.26376e-07	3.16717e-08	1.09652e-06	1.1529e-05	5.69209e-05	0.000182205	0.000422261	0.000737661	0.000977361	0.000956397	0.000633286	0.00021236	2.11419e-06	0.000113567	0.00032468	0.000321162	9.41362e-05	2.34032e-05	0.000477024	0.00133363	0.00199436	0.00193526	0.00122174	0.000421756	2.78578e-05	3.95238e-05	0.000124624	7.90722e-05	2.68901e-06	4.41379e-05	0.000136931	0.000111341	6.74481e-06	0.000102649	0.000561343	0.00113234	0.00134502	0.00100781	0.000421258	4.55371e-05	2.61886e-05	0.000132005
0.866071	0.866071	0.000966655	0.000499584	0.000137148	2.28615e-06	4.47232e-05	0.000150365	0.000232955	0.000254608	0.000208428	0.000110583	1.56091e-05	2.60858e-05	0.000246508	0.000672827	0.00111021	0.00125658	0.000956397	0.000402501	2.59318e-05	0.000105554	0.000478587	0.000697149	0.000506848	0.000129252	1.3282e-05	0.000322705	0.0007465	0.00084962	0.000547865	0.000157945	5.08664e-07	6.26661e-05	0.000108504	3.87539e-05	7.41688e-06	0.000162488	0.000391777	0.000438656	0.000240138	2.72979e-05	3.93081e-05	0.000221506	0.000306919	0.000174973	1.26382e-05	6.44137e-05	0.000302492	0.000453228
0.875	0.875	0.000622915	0.000183939	8.35662e-07	0.000110607	0.000371139	0.000622156	0.000777187	0.000814596	0.000733355	0.000537881	0.000268707	4.29714e-05	3.08739e-05	0.000326512	0.000799003	0.00111021	0.000977361	0.000476684	4.66817e-05	0.000104017	0.000622295	0.00113098	0.00117116	0.000735571	0.000226069	4.31982e-06	5.80642e-05	0.000127867	7.25789e-05	1.37057e-06	5.16957e-05	0.00016151	0.000159909	4.06241e-05	1.94066e-05	0.000265828	0.000650742	0.000852082	0.000704026	0.000361915	9.74119e-05	7.75606e-06	3.49774e-07	1.72805e-05	0.000145678	0.000448098	0.000769029	0.000834101
0.883929	0.883929	0.00019525	1.85611e-06	0.000122352	0.000442396	0.000762543	0.000968129	0.00105843	0.00107588	0.00103577	0.000907451	0.000654415	0.000314222	4.44186e-05	3.78453e-05	0.000326512	0.000672827	0.000737661	0.000427848	5.73833e-05	8.33836e-05	0.000638176	0.00135302	0.00168766	0.00142777	0.000831832	0.000316146	7.15233e-05	1.36258e-05	1.85691e-05	7.96445e-05	0.000211175	0.000312891	0.000250916	6.88754e-05	1.21421e-05	0.000270764	0.00073339	0.00106655	0.00104244	0.000738211	0.000404528	0.000208076	0.000159743	0.000241385	0.000477294	0.000825768	0.00108231	0.00101369
0.892857	0.892857	1.20674e-06	0.0001214	0.000435872	0.000714931	0.000816391	0.000771589	0.000694336	0.000670204	0.000719875	0.000798191	0.000800823	0.000628918	0.000311381	4.44186e-05	3.08739e-05	0.000246508	0.000422261	0.000329481	7.42622e-05	3.3509e-05	0.000454072	0.00114865	0.00164099	0.00160936	0.0011502	0.000615794	0.00026647	0.000126407	0.000114057	0.000188076	0.000318256	0.000399808	0.000316419	0.000109133	7.40449e-07	0.000180846	0.000581458	0.000919695	0.000970283	0.000758583	0.000481377	0.000298229	0.000249204	0.000330843	0.0005449	0.000825209	0.000987556	0.000858095
0.901786	0.901786	0.000119633	0.000441923	0.000697671	0.000682845	0.000454539	0.000216386	9.02161e-05	6.51848e-05	0.000122722	0.00029423	0.000551057	0.000721838	0.000628918	0.000314222	4.29714e-05	2.60858e-05	0.000182205	0.000248111	0.000119407	1.28883e-07	0.000164042	0.000610644	0.00103034	0.00111573	0.000851227	0.000473183	0.000203879	9.0008e-05	7.55275e-05	0.000128862	0.00023666	0.000325496	0.000290588	0.000132449	5.23863e-06	6.92849e-05	0.000305836	0.000524042	0.00055758	0.000417416	0.000239307	0.000128216	0.000100107	0.000147386	0.000279333	0.000461262	0.000569085	0.00048353
0.910714	0.910714	0.000414988	0.000753534	0.000749131	0.000400509	6.04394e-05	2.7307e-05	0.00021195	0.000289924	0.000138863	3.94835e-07	0.000159372	0.000551057	0.000800823	0.000654415	0.000268707	1.56091e-05	5.69209e-05	0.000207179	0.000214415	7.51919e-05	1.14617e-06	0.000121922	0.0003214	0.000392045	0.000279129	0.000110255	1.60241e-05	1.8995e-08	2.20329e-07	7.63523e-06	6.08078e-05	0.000147035	0.000183038	0.00012044	2.51294e-05	6.03735e-06	8.02319e-05	0.000154094	0.00014313	6.84054e-05	1.03914e-05	7.19599e-07	4.52941e-06	2.69132e-09	1.99258e-05	8.82279e-05	0.000154404	0.000142023
0.919643	0.919643	0.000709164	0.000933029	0.000632766	0.000124211	6.33758e-05	0.000718924	0.00159197	0.00187638	0.00129876	0.000409955	3.94835e-07	0.00029423	0.000798191	0.000907451	0.000537881	0.000110583	1.1529e-05	0.000200758	0.000360901	0.00030363	0.000126716	1.35624e-05	4.08145e-06	1.37547e-05	1.16032e-06	1.91926e-05	0.00010186	0.000182012	0.000169885	7.67709e-05	4.87943e-06	1.82638e-05	7.2036e-05	8.56914e-05	4.7037e-05	8.12273e-06	3.70618e-07	2.77475e-06	2.13019e-07	2.67519e-05	0.000115312	0.0002256	0.000267139	0.000201396	8.84747e-05	1.48457e-05	1.21088e-07	2.86902e-06
0.928571	0.928571	0.000903134	0.000991826	0.000489125	1.02286e-05	0.000437936	0.00193884	0.0035807	0.00408876	0.00304602	0.00129876	0.000138863	0.000122722	0.000719875	0.00103577	0.000733355	0.000208428	1.09652e-06	0.000211684	0.000514113	0.000594166	0.000440455	0.000237769	0.000118463	9.27801e-05	0.000148354	0.00029784	0.000504236	0.00063816	0.000580055	0.000354964	0.000119397	6.78431e-06	1.54124e-05	5.4467e-05	6.14107e-05	4.37159e-05	3.17767e-05	4.35731e-05	0.000104382	0.000253117	0.00048601	0.000707602	0.000783551	0.000661862	0.000424564	0.000207109	8.26325e-05	3.75018e-05
0.9375	0.9375	0.000979211	0.000999169	0.000418434	3.99414e-07	0.000727155	0.00269752	0.0047522	0.00537896	0.00408876	0.00187638	0.000289924	6.51848e-05	0.000670204	0.00107588	0.000814596	0.000254608	3.16717e-08	0.000220535	0.000596051	0.000760016	0.000647133	0.000433036	0.000284025	0.000251512	0.000339511	0.000546339	0.00080423	0.000954541	0.00086266	0.000559519	0.000227625	3.47762e-05	2.92902e-06	4.10193e-05	6.68159e-05	6.77626e-05	7.07146e-05	0.00010655	0.000214667	0.000433863	0.000743006	0.00102145	0.00111477	0.000964792	0.000663613	0.000369069	0.000178796	9.27917e-05
0.946429	0.946429	0.000944527	0.0009971	0.000451692	1.38718e-06	0.000582072	0.00232594	0.00418237	0.0047522	0.0035807	0.00159197	0.00021195	9.02161e-05	0.000694336	0.00105843	0.000777187	0.000232955	3.26376e-07	0.000216097	0.000556666	0.000679633	0.000545254	0.000334166	0.000197376	0.000167192	0.000239762	0.00041985	0.000653985	0.00079729	0.000722302	0.000457212	0.000172241	1.88595e-05	7.6121e-06	4.72029e-05	6.43773e-05	5.59383e-05	5.06256e-05	7.36409e-05	0.000158101	0.000343058	0.000615591	0.000866875	0.000951915	0.000815428	0.000544791	0.000287338	0.000129194	6.38724e-05
0.955357	0.955357	0.000794645	0.000965315	0.000575852	6.25494e-05	0.000177598	0.00115499	0.00232594	0.00269752	0.00193884	0.000718924	2.7307e-05	0.000216386	0.000771589	0.000968129	0.000622156	0.000150365	5.44547e-06	0.000203841	0.000420615	0.000412919	0.000234602	7.34689e-05	1.11331e-05	3.26272e-06	1.91796e-05	9.33357e-05	0.000229482	0.000334897	0.000308001	0.000166007	3.33696e-05	2.13885e-06	4.40264e-05	7.25977e-05	5.34353e-05	1.98849e-05	4.12225e-06	3.26271e-06	2.06226e-05	9.30644e-05	0.000238321	0.00039301	0.000448344	0.000360187	0.000197771	6.80341e-05	1.29812e-05	2.53999e-06
0.964286	0.964286	0.00053124	0.000837026	0.000718589	0.000284564	3.82927e-06	0.000177598	0.000582072	0.000727155	0.000437936	6.33758e-05	6.04394e-05	0.000454539	0.000816391	0.000762543	0.000371139	4.47232e-05	3.35278e-05	0.000201568	0.000263746	0.000143241	1.28236e-05	3.03888e-05	0.00014409	0.000192379	0.00012125	2.63335e-05	1.09753e-06	2.4119e-05	2.46761e-05	1.89507e-06	1.75962e-05	8.65751e-05	0.00013797	0.000108818	3.36896e-05	1.37996e-07	3.298e-05	6.9252e-05	5.29247e-05	1.04774e-05	3.8863e-06	3.71977e-05	5.45954e-05	2.80352e-05	4.95843e-07	1.95712e-05	6.1762e-05	6.42512e-05
0.973214	0.973214	0.000218441	0.000567762	0.000742934	0.000595418	0.000284564	6.25494e-05	1.38718e-06	3.99414e-07	1.02286e-05	0.000124211	0.000400509	0.000682845	0.000714931	0.000442396	0.000110607	2.28615e-06	0.000123564	0.000228208	0.000147836	1.0553e-05	7.6258e-05	0.000401231	0.000748281	0.000840118	0.000638572	0.000336841	0.000126658	4.45607e-05	3.58495e-05	7.69425e-05	0.000170896	0.000263804	0.000256949	0.00013211	1.14252e-05	3.8065e-05	0.000208818	0.000370078	0.000385194	0.0002672	0.000130549	5.40621e-05	3.67458e-05	6.64831e-05	0.000160087	0.000302744	0.000397038	0.00034076
0.982143	0.982143	1.26972e-05	0.000227588	0.000551209	0.000742934	0.000718589	0.000575852	0.000451692	0.000418434	0.000489125	0.000632766	0.000749131	0.000697671	0.000435872	0.000122352	8.35662e-07	0.000137148	0.000320351	0.000295297	8.63908e-05	1.47303e-05	0.000348356	0.000972299	0.00146367	0.00149275	0.00110642	0.000616482	0.000279065	0.000136251	0.000119295	0.000187304	0.000310562	0.000391914	0.000319131	0.000121288	9.05271e-08	0.000137632	0.000484584	0.00078903	0.000842326	0.00066041	0.000417329	0.000256312	0.000213277	0.000284968	0.000473165	0.000718409	0.000855667	0.000732558
0.991071	0.991071	8.61085e-05	1.12119e-05	0.000227588	0.000567762	0.000837026	0.000965315	0.0009971	0.000999169	0.000991826	0.000933029	0.000753534	0.000441923	0.0001214	1.85611e-06	0.000183939	0.000499584	0.000619792	0.000392908	6.17778e-05	6.74504e-05	0.000592793	0.00133053	0.00174816	0.00157748	0.00101494	0.000463797	0.000155789	5.64974e-05	5.74552e-05	0.000131484	0.000267753	0.000359984	0.000282464	8.36929e-05	7.03007e-06	0.000245534	0.0007018	0.00105435	0.0010685	0.000798058	0.000476098	0.000274258	0.000222056	0.000309476	0.00054815	0.000878995	0.00109836	0.00099431
1	1	0.00045434	8.61085e-05	1.26972e-05	0.000218441	0.00053124	0.000794645	0.000944527	0.000979211	0.000903134	0.000709164	0.000414988	0.000119633	1.20674e-06	0.00019525	0.000622915	0.000966655	0.000910492	0.000469826	5.11898e-05	9.99433e-05	0.000649382	0.00125336	0.00140588	0.00101565	0.000439126	7.50396e-05	9.37231e-07	2.64989e-05	1.06821e-05	8.7302e-06	0.000103552	0.000215911	0.000191462	4.84043e-05	1.8777e-05	0.000281073	0.000708847	0.000968459	0.000864591	0.000522295	0.000211044	6.38277e-05	3.54577e-05	8.57405e-05	0.000273712	0.000613451	0.000921933	0.000936078
[truncated: 177 more columns]
