# Supplementary material for: Evolving scattering networks for engineering disorder
Source: Nat Comput Sci. 2023 Feb 13;3(2):128–38. doi: 10.1038/s43588-022-00395-x (PMC10766560; doi:10.1038/s43588-022-00395-x)
Supplement: Supplementary file 7 — Plot data for Fig. 3. [file 43588_2022_395_MOESM7_ESM.zip › Data_Set_Fig_3/data_Fig3cl.txt]

xx_data_Fig3cl	yy_data_Fig3cl	degree_data_Fig3cl
0	-1	-0.379351102168373
-0.428571428571429	-0.857142857142857	-0.451141021101246
-0.285714285714286	-0.857142857142857	-0.721888403717208
-0.142857142857143	-0.857142857142857	-0.654111698599407
0	-0.857142857142857	-0.738394651640925
0.142857142857143	-0.857142857142857	-0.654111698599407
0.285714285714286	-0.857142857142857	-0.721888403717208
0.428571428571429	-0.857142857142857	-0.451141021101247
-0.571428571428571	-0.714285714285714	-0.47757500877379
-0.428571428571429	-0.714285714285714	-0.901566332565585
-0.285714285714286	-0.714285714285714	-0.862621172299803
-0.142857142857143	-0.714285714285714	-0.92180737381498
0	-0.714285714285714	-0.872747059817239
0.142857142857143	-0.714285714285714	-0.92180737381498
0.285714285714286	-0.714285714285714	-0.862621172299803
0.428571428571429	-0.714285714285714	-0.901566332565585
0.571428571428571	-0.714285714285714	-0.47757500877379
-0.714285714285714	-0.571428571428571	-0.477575008773791
-0.571428571428571	-0.571428571428571	-0.890660761887415
-0.428571428571429	-0.571428571428571	-0.890942427749366
-0.285714285714286	-0.571428571428571	-1.03801856405035
-0.142857142857143	-0.571428571428571	-0.992225742966103
0	-0.571428571428571	-0.976735980501828
0.142857142857143	-0.571428571428571	-0.992225742966103
0.285714285714286	-0.571428571428571	-1.03801856405035
0.428571428571429	-0.571428571428571	-0.890942427749366
0.571428571428571	-0.571428571428571	-0.890660761887415
0.714285714285714	-0.571428571428571	-0.47757500877379
-0.857142857142857	-0.428571428571429	-0.451141021101247
-0.714285714285714	-0.428571428571429	-0.901566332565586
-0.571428571428571	-0.428571428571429	-0.890942427749365
-0.428571428571429	-0.428571428571429	-1.00080998907406
-0.285714285714286	-0.428571428571429	-0.990103602178299
-0.142857142857143	-0.428571428571429	-1.03809848224604
0	-0.428571428571429	-1.06678286080476
0.142857142857143	-0.428571428571429	-1.03809848224604
0.285714285714286	-0.428571428571429	-0.9901036021783
0.428571428571429	-0.428571428571429	-1.00080998907406
0.571428571428571	-0.428571428571429	-0.890942427749365
0.714285714285714	-0.428571428571429	-0.901566332565586
0.857142857142857	-0.428571428571429	-0.451141021101247
-0.857142857142857	-0.285714285714286	-0.721888403717209
-0.714285714285714	-0.285714285714286	-0.862621172299802
-0.571428571428571	-0.285714285714286	-1.03801856405035
-0.428571428571429	-0.285714285714286	-0.990103602178299
-0.285714285714286	-0.285714285714286	-0.997312933507747
-0.142857142857143	-0.285714285714286	-1.10155456574842
0	-0.285714285714286	-1.14441602519303
0.142857142857143	-0.285714285714286	-1.10155456574842
0.285714285714286	-0.285714285714286	-0.997312933507747
0.428571428571429	-0.285714285714286	-0.990103602178299
0.571428571428571	-0.285714285714286	-1.03801856405035
0.714285714285714	-0.285714285714286	-0.862621172299803
0.857142857142857	-0.285714285714286	-0.721888403717209
-0.857142857142857	-0.142857142857143	-0.654111698599407
-0.714285714285714	-0.142857142857143	-0.921807373814981
-0.571428571428571	-0.142857142857143	-0.992225742966103
-0.428571428571429	-0.142857142857143	-1.03809848224604
-0.285714285714286	-0.142857142857143	-1.10155456574842
-0.142857142857143	-0.142857142857143	-1.14761478169842
0	-0.142857142857143	-1.21826993441549
0.142857142857143	-0.142857142857143	-1.14761478169842
0.285714285714286	-0.142857142857143	-1.10155456574842
0.428571428571429	-0.142857142857143	-1.03809848224604
0.571428571428571	-0.142857142857143	-0.992225742966103
0.714285714285714	-0.142857142857143	-0.921807373814981
0.857142857142857	-0.142857142857143	-0.654111698599406
-1	0	-0.379351102168375
-0.857142857142857	0	-0.738394651640926
-0.714285714285714	0	-0.87274705981724
-0.571428571428571	0	-0.976735980501828
-0.428571428571429	0	-1.06678286080476
-0.285714285714286	0	-1.14441602519303
-0.142857142857143	0	-1.21826993441549
0	0	-1.18085944238257
0.142857142857143	0	-1.21826993441549
0.285714285714286	0	-1.14441602519303
0.428571428571429	0	-1.06678286080476
0.571428571428571	0	-0.976735980501828
0.714285714285714	0	-0.872747059817241
0.857142857142857	0	-0.738394651640926
1	0	-0.379351102168375
-0.857142857142857	0.142857142857143	-0.654111698599407
-0.714285714285714	0.142857142857143	-0.921807373814981
-0.571428571428571	0.142857142857143	-0.992225742966103
-0.428571428571429	0.142857142857143	-1.03809848224604
-0.285714285714286	0.142857142857143	-1.10155456574842
-0.142857142857143	0.142857142857143	-1.14761478169842
0	0.142857142857143	-1.21826993441549
0.142857142857143	0.142857142857143	-1.14761478169842
0.285714285714286	0.142857142857143	-1.10155456574842
0.428571428571429	0.142857142857143	-1.03809848224604
0.571428571428571	0.142857142857143	-0.992225742966103
0.714285714285714	0.142857142857143	-0.921807373814981
0.857142857142857	0.142857142857143	-0.654111698599406
-0.857142857142857	0.285714285714286	-0.721888403717209
-0.714285714285714	0.285714285714286	-0.862621172299803
-0.571428571428571	0.285714285714286	-1.03801856405035
-0.428571428571429	0.285714285714286	-0.990103602178299
-0.285714285714286	0.285714285714286	-0.997312933507747
-0.142857142857143	0.285714285714286	-1.10155456574842
0	0.285714285714286	-1.14441602519303
0.142857142857143	0.285714285714286	-1.10155456574842
0.285714285714286	0.285714285714286	-0.997312933507747
0.428571428571429	0.285714285714286	-0.990103602178299
0.571428571428571	0.285714285714286	-1.03801856405035
0.714285714285714	0.285714285714286	-0.862621172299803
0.857142857142857	0.285714285714286	-0.721888403717209
-0.857142857142857	0.428571428571429	-0.451141021101247
-0.714285714285714	0.428571428571429	-0.901566332565586
-0.571428571428571	0.428571428571429	-0.890942427749365
-0.428571428571429	0.428571428571429	-1.00080998907406
-0.285714285714286	0.428571428571429	-0.9901036021783
-0.142857142857143	0.428571428571429	-1.03809848224604
0	0.428571428571429	-1.06678286080476
0.142857142857143	0.428571428571429	-1.03809848224604
0.285714285714286	0.428571428571429	-0.990103602178299
0.428571428571429	0.428571428571429	-1.00080998907406
0.571428571428571	0.428571428571429	-0.890942427749365
0.714285714285714	0.428571428571429	-0.901566332565586
0.857142857142857	0.428571428571429	-0.451141021101247
-0.714285714285714	0.571428571428571	-0.47757500877379
-0.571428571428571	0.571428571428571	-0.890660761887415
-0.428571428571429	0.571428571428571	-0.890942427749366
-0.285714285714286	0.571428571428571	-1.03801856405035
-0.142857142857143	0.571428571428571	-0.992225742966103
0	0.571428571428571	-0.976735980501828
0.142857142857143	0.571428571428571	-0.992225742966103
0.285714285714286	0.571428571428571	-1.03801856405035
0.428571428571429	0.571428571428571	-0.890942427749366
0.571428571428571	0.571428571428571	-0.890660761887415
0.714285714285714	0.571428571428571	-0.477575008773791
-0.571428571428571	0.714285714285714	-0.47757500877379
-0.428571428571429	0.714285714285714	-0.901566332565585
-0.285714285714286	0.714285714285714	-0.862621172299803
-0.142857142857143	0.714285714285714	-0.921807373814981
0	0.714285714285714	-0.872747059817239
0.142857142857143	0.714285714285714	-0.92180737381498
0.285714285714286	0.714285714285714	-0.862621172299803
0.428571428571429	0.714285714285714	-0.901566332565585
0.571428571428571	0.714285714285714	-0.47757500877379
-0.428571428571429	0.857142857142857	-0.451141021101246
-0.285714285714286	0.857142857142857	-0.721888403717208
-0.142857142857143	0.857142857142857	-0.654111698599407
0	0.857142857142857	-0.738394651640925
0.142857142857143	0.857142857142857	-0.654111698599407
0.285714285714286	0.857142857142857	-0.721888403717208
0.428571428571429	0.857142857142857	-0.451141021101246
0	1	-0.379351102168373
