# Supplementary material for: Evolving scattering networks for engineering disorder
Source: Nat Comput Sci. 2023 Feb 13;3(2):128–38. doi: 10.1038/s43588-022-00395-x (PMC10766560; doi:10.1038/s43588-022-00395-x)
Supplement: Supplementary file 7 — Plot data for Fig. 3. [file 43588_2022_395_MOESM7_ESM.zip › Data_Set_Fig_3/data_Fig3cl.xls]

## Sheet: Sheet1
xx_data_Fig3cl	yy_data_Fig3cl	degree_data_Fig3cl
0	-1	-0.379351
-0.428571	-0.857143	-0.451141
-0.285714	-0.857143	-0.721888
-0.142857	-0.857143	-0.654112
0	-0.857143	-0.738395
0.142857	-0.857143	-0.654112
0.285714	-0.857143	-0.721888
0.428571	-0.857143	-0.451141
-0.571429	-0.714286	-0.477575
-0.428571	-0.714286	-0.901566
-0.285714	-0.714286	-0.862621
-0.142857	-0.714286	-0.921807
0	-0.714286	-0.872747
0.142857	-0.714286	-0.921807
0.285714	-0.714286	-0.862621
0.428571	-0.714286	-0.901566
0.571429	-0.714286	-0.477575
-0.714286	-0.571429	-0.477575
-0.571429	-0.571429	-0.890661
-0.428571	-0.571429	-0.890942
-0.285714	-0.571429	-1.03802
-0.142857	-0.571429	-0.992226
0	-0.571429	-0.976736
0.142857	-0.571429	-0.992226
0.285714	-0.571429	-1.03802
0.428571	-0.571429	-0.890942
0.571429	-0.571429	-0.890661
0.714286	-0.571429	-0.477575
-0.857143	-0.428571	-0.451141
-0.714286	-0.428571	-0.901566
-0.571429	-0.428571	-0.890942
-0.428571	-0.428571	-1.00081
-0.285714	-0.428571	-0.990104
-0.142857	-0.428571	-1.0381
0	-0.428571	-1.06678
0.142857	-0.428571	-1.0381
0.285714	-0.428571	-0.990104
0.428571	-0.428571	-1.00081
0.571429	-0.428571	-0.890942
0.714286	-0.428571	-0.901566
0.857143	-0.428571	-0.451141
-0.857143	-0.285714	-0.721888
-0.714286	-0.285714	-0.862621
-0.571429	-0.285714	-1.03802
-0.428571	-0.285714	-0.990104
-0.285714	-0.285714	-0.997313
-0.142857	-0.285714	-1.10155
0	-0.285714	-1.14442
0.142857	-0.285714	-1.10155
0.285714	-0.285714	-0.997313
0.428571	-0.285714	-0.990104
0.571429	-0.285714	-1.03802
0.714286	-0.285714	-0.862621
0.857143	-0.285714	-0.721888
-0.857143	-0.142857	-0.654112
-0.714286	-0.142857	-0.921807
-0.571429	-0.142857	-0.992226
-0.428571	-0.142857	-1.0381
-0.285714	-0.142857	-1.10155
-0.142857	-0.142857	-1.14761
0	-0.142857	-1.21827
0.142857	-0.142857	-1.14761
0.285714	-0.142857	-1.10155
0.428571	-0.142857	-1.0381
0.571429	-0.142857	-0.992226
0.714286	-0.142857	-0.921807
0.857143	-0.142857	-0.654112
-1	0	-0.379351
-0.857143	0	-0.738395
-0.714286	0	-0.872747
-0.571429	0	-0.976736
-0.428571	0	-1.06678
-0.285714	0	-1.14442
-0.142857	0	-1.21827
0	0	-1.18086
0.142857	0	-1.21827
0.285714	0	-1.14442
0.428571	0	-1.06678
0.571429	0	-0.976736
0.714286	0	-0.872747
0.857143	0	-0.738395
1	0	-0.379351
-0.857143	0.142857	-0.654112
-0.714286	0.142857	-0.921807
-0.571429	0.142857	-0.992226
-0.428571	0.142857	-1.0381
-0.285714	0.142857	-1.10155
-0.142857	0.142857	-1.14761
0	0.142857	-1.21827
0.142857	0.142857	-1.14761
0.285714	0.142857	-1.10155
0.428571	0.142857	-1.0381
0.571429	0.142857	-0.992226
0.714286	0.142857	-0.921807
0.857143	0.142857	-0.654112
-0.857143	0.285714	-0.721888
-0.714286	0.285714	-0.862621
-0.571429	0.285714	-1.03802
-0.428571	0.285714	-0.990104
-0.285714	0.285714	-0.997313
-0.142857	0.285714	-1.10155
0	0.285714	-1.14442
0.142857	0.285714	-1.10155
0.285714	0.285714	-0.997313
0.428571	0.285714	-0.990104
0.571429	0.285714	-1.03802
0.714286	0.285714	-0.862621
0.857143	0.285714	-0.721888
-0.857143	0.428571	-0.451141
-0.714286	0.428571	-0.901566
-0.571429	0.428571	-0.890942
-0.428571	0.428571	-1.00081
-0.285714	0.428571	-0.990104
-0.142857	0.428571	-1.0381
0	0.428571	-1.06678
0.142857	0.428571	-1.0381
0.285714	0.428571	-0.990104
0.428571	0.428571	-1.00081
0.571429	0.428571	-0.890942
0.714286	0.428571	-0.901566
0.857143	0.428571	-0.451141
-0.714286	0.571429	-0.477575
-0.571429	0.571429	-0.890661
-0.428571	0.571429	-0.890942
-0.285714	0.571429	-1.03802
-0.142857	0.571429	-0.992226
0	0.571429	-0.976736
0.142857	0.571429	-0.992226
0.285714	0.571429	-1.03802
0.428571	0.571429	-0.890942
0.571429	0.571429	-0.890661
0.714286	0.571429	-0.477575
-0.571429	0.714286	-0.477575
-0.428571	0.714286	-0.901566
-0.285714	0.714286	-0.862621
-0.142857	0.714286	-0.921807
0	0.714286	-0.872747
0.142857	0.714286	-0.921807
0.285714	0.714286	-0.862621
0.428571	0.714286	-0.901566
0.571429	0.714286	-0.477575
-0.428571	0.857143	-0.451141
-0.285714	0.857143	-0.721888
-0.142857	0.857143	-0.654112
0	0.857143	-0.738395
0.142857	0.857143	-0.654112
0.285714	0.857143	-0.721888
0.428571	0.857143	-0.451141
0	1	-0.379351
