# Supplementary material for: Evolving scattering networks for engineering disorder
Source: Nat Comput Sci. 2023 Feb 13;3(2):128–38. doi: 10.1038/s43588-022-00395-x (PMC10766560; doi:10.1038/s43588-022-00395-x)
Supplement: Supplementary file 7 — Plot data for Fig. 3. [file 43588_2022_395_MOESM7_ESM.zip › Data_Set_Fig_3/data_Fig3d.txt]

xx_data_Fig3d	yy_data_Fig3d
-9.94974874371859	0
-9.84924623115578	0
-9.74874371859297	0
-9.64824120603015	0
-9.54773869346734	0
-9.44723618090452	0
-9.34673366834171	0
-9.24623115577889	0
-9.14572864321608	0
-9.04522613065327	0
-8.94472361809045	0
-8.84422110552764	0
-8.74371859296483	0
-8.64321608040201	0
-8.5427135678392	0
-8.44221105527638	0
-8.34170854271357	0
-8.24120603015075	0
-8.14070351758794	0
-8.04020100502512	0
-7.93969849246231	0
-7.8391959798995	0
-7.73869346733668	0
-7.63819095477387	0
-7.53768844221106	0
-7.43718592964824	0
-7.33668341708543	0
-7.23618090452261	0
-7.1356783919598	0
-7.03517587939699	0
-6.93467336683417	0
-6.83417085427136	0
-6.73366834170854	0
-6.63316582914573	0
-6.53266331658291	0
-6.4321608040201	0
-6.33165829145729	0
-6.23115577889447	0
-6.13065326633166	0
-6.03015075376884	0
-5.92964824120603	0
-5.82914572864322	0
-5.7286432160804	0
-5.62814070351759	0
-5.52763819095477	0
-5.42713567839196	0
-5.32663316582915	0
-5.22613065326633	0
-5.12562814070352	0
-5.0251256281407	0
-4.92462311557789	0
-4.82412060301508	0
-4.72361809045226	0
-4.62311557788945	0
-4.52261306532663	0
-4.42211055276382	0
-4.32160804020101	0
-4.22110552763819	0
-4.12060301507538	0
-4.02010050251256	2e-05
-3.91959798994975	0
-3.81909547738693	6e-05
-3.71859296482412	4e-05
-3.61809045226131	6e-05
-3.51758793969849	6e-05
-3.41708542713568	0.00022
-3.31658291457286	0.00012
-3.21608040201005	0.00032
-3.11557788944724	0.00052
-3.01507537688442	0.00048
-2.91457286432161	0.00108
-2.81407035175879	0.00122
-2.71356783919598	0.0017
-2.61306532663317	0.00196
-2.51256281407035	0.0028
-2.41206030150754	0.00294
-2.31155778894472	0.0039
-2.21105527638191	0.0042
-2.1105527638191	0.00662
-2.01005025125628	0.00644
-1.90954773869347	0.00798
-1.80904522613065	0.00852
-1.70854271356784	0.01016
-1.60804020100503	0.01152
-1.50753768844221	0.01338
-1.4070351758794	0.01496
-1.30653266331658	0.01656
-1.20603015075377	0.01834
-1.10552763819095	0.02032
-1.00502512562814	0.02258
-0.904522613065327	0.0244
-0.804020100502513	0.02704
-0.703517587939699	0.02658
-0.603015075376884	0.02946
-0.50251256281407	0.02902
-0.402010050251256	0.03036
-0.301507537688442	0.02954
-0.201005025125628	0.03038
-0.100502512562814	0.03036
0	0.0309
0.100502512562814	0.0308
0.201005025125628	0.03096
0.301507537688442	0.0303
0.402010050251256	0.03022
0.50251256281407	0.02858
0.603015075376884	0.02846
0.703517587939699	0.02704
0.804020100502513	0.02654
0.904522613065327	0.02534
1.00502512562814	0.0228
1.10552763819095	0.02108
1.20603015075377	0.02066
1.30653266331658	0.01912
1.4070351758794	0.01822
1.50753768844221	0.01696
1.60804020100503	0.01602
1.70854271356784	0.01462
1.80904522613065	0.01398
1.90954773869347	0.01212
2.01005025125628	0.0109
2.1105527638191	0.01096
2.21105527638191	0.00918
2.31155778894472	0.00814
2.41206030150754	0.00696
2.51256281407035	0.00666
2.61306532663317	0.0061
2.71356783919598	0.00536
2.81407035175879	0.00504
2.91457286432161	0.00408
3.01507537688442	0.00332
3.11557788944724	0.00356
3.21608040201005	0.00248
3.31658291457286	0.00204
3.41708542713568	0.0022
3.51758793969849	0.0018
3.61809045226131	0.00116
3.71859296482412	0.00128
3.81909547738693	0.00118
3.91959798994975	0.00082
4.02010050251256	0.00096
4.12060301507538	0.00074
4.22110552763819	0.00046
4.32160804020101	0.00056
4.42211055276382	0.00068
4.52261306532663	0.00048
4.62311557788945	0.00036
4.72361809045226	0.00032
4.82412060301508	0.00022
4.92462311557789	0.0002
5.0251256281407	0.00014
5.12562814070352	0.0001
5.22613065326633	0.00014
5.32663316582915	2e-05
5.42713567839196	6e-05
5.52763819095477	2e-05
5.62814070351759	2e-05
5.7286432160804	4e-05
5.82914572864322	0
5.92964824120603	4e-05
6.03015075376884	4e-05
6.13065326633166	0
6.23115577889447	2e-05
6.33165829145729	6e-05
6.4321608040201	0
6.53266331658291	2e-05
6.63316582914573	0
6.73366834170854	0
6.83417085427136	0
6.93467336683417	0
7.03517587939699	0
7.1356783919598	0
7.23618090452261	0
7.33668341708543	2e-05
7.43718592964824	0
7.53768844221106	0
7.63819095477387	0
7.73869346733668	2e-05
7.8391959798995	0
7.93969849246231	2e-05
8.04020100502512	2e-05
8.14070351758794	0
8.24120603015075	0
8.34170854271357	0
8.44221105527638	0
8.5427135678392	0
8.64321608040201	0
8.74371859296483	0
8.84422110552764	0
8.94472361809045	2e-05
9.04522613065327	2e-05
9.14572864321608	2e-05
9.24623115577889	0
9.34673366834171	0
9.44723618090452	0
9.54773869346734	0
9.64824120603015	0
9.74874371859297	0
9.84924623115578	0
9.94974874371859	0
