# Supplementary material for: Evolving scattering networks for engineering disorder
Source: Nat Comput Sci. 2023 Feb 13;3(2):128–38. doi: 10.1038/s43588-022-00395-x (PMC10766560; doi:10.1038/s43588-022-00395-x)
Supplement: Supplementary file 7 — Plot data for Fig. 3. [file 43588_2022_395_MOESM7_ESM.zip › Data_Set_Fig_3/data_Fig3d.xls]

## Sheet: Sheet1
xx_data_Fig3d	yy_data_Fig3d
-9.94975	0
-9.84925	0
-9.74874	0
-9.64824	0
-9.54774	0
-9.44724	0
-9.34673	0
-9.24623	0
-9.14573	0
-9.04523	0
-8.94472	0
-8.84422	0
-8.74372	0
-8.64322	0
-8.54271	0
-8.44221	0
-8.34171	0
-8.24121	0
-8.1407	0
-8.0402	0
-7.9397	0
-7.8392	0
-7.73869	0
-7.63819	0
-7.53769	0
-7.43719	0
-7.33668	0
-7.23618	0
-7.13568	0
-7.03518	0
-6.93467	0
-6.83417	0
-6.73367	0
-6.63317	0
-6.53266	0
-6.43216	0
-6.33166	0
-6.23116	0
-6.13065	0
-6.03015	0
-5.92965	0
-5.82915	0
-5.72864	0
-5.62814	0
-5.52764	0
-5.42714	0
-5.32663	0
-5.22613	0
-5.12563	0
-5.02513	0
-4.92462	0
-4.82412	0
-4.72362	0
-4.62312	0
-4.52261	0
-4.42211	0
-4.32161	0
-4.22111	0
-4.1206	0
-4.0201	2e-05
-3.9196	0
-3.8191	6e-05
-3.71859	4e-05
-3.61809	6e-05
-3.51759	6e-05
-3.41709	0.00022
-3.31658	0.00012
-3.21608	0.00032
-3.11558	0.00052
-3.01508	0.00048
-2.91457	0.00108
-2.81407	0.00122
-2.71357	0.0017
-2.61307	0.00196
-2.51256	0.0028
-2.41206	0.00294
-2.31156	0.0039
-2.21106	0.0042
-2.11055	0.00662
-2.01005	0.00644
-1.90955	0.00798
-1.80905	0.00852
-1.70854	0.01016
-1.60804	0.01152
-1.50754	0.01338
-1.40704	0.01496
-1.30653	0.01656
-1.20603	0.01834
-1.10553	0.02032
-1.00503	0.02258
-0.904523	0.0244
-0.80402	0.02704
-0.703518	0.02658
-0.603015	0.02946
-0.502513	0.02902
-0.40201	0.03036
-0.301508	0.02954
-0.201005	0.03038
-0.100503	0.03036
0	0.0309
0.100503	0.0308
0.201005	0.03096
0.301508	0.0303
0.40201	0.03022
0.502513	0.02858
0.603015	0.02846
0.703518	0.02704
0.80402	0.02654
0.904523	0.02534
1.00503	0.0228
1.10553	0.02108
1.20603	0.02066
1.30653	0.01912
1.40704	0.01822
1.50754	0.01696
1.60804	0.01602
1.70854	0.01462
1.80905	0.01398
1.90955	0.01212
2.01005	0.0109
2.11055	0.01096
2.21106	0.00918
2.31156	0.00814
2.41206	0.00696
2.51256	0.00666
2.61307	0.0061
2.71357	0.00536
2.81407	0.00504
2.91457	0.00408
3.01508	0.00332
3.11558	0.00356
3.21608	0.00248
3.31658	0.00204
3.41709	0.0022
3.51759	0.0018
3.61809	0.00116
3.71859	0.00128
3.8191	0.00118
3.9196	0.00082
4.0201	0.00096
4.1206	0.00074
4.22111	0.00046
4.32161	0.00056
4.42211	0.00068
4.52261	0.00048
4.62312	0.00036
4.72362	0.00032
4.82412	0.00022
4.92462	0.0002
5.02513	0.00014
5.12563	0.0001
5.22613	0.00014
5.32663	2e-05
5.42714	6e-05
5.52764	2e-05
5.62814	2e-05
5.72864	4e-05
5.82915	0
5.92965	4e-05
6.03015	4e-05
6.13065	0
6.23116	2e-05
6.33166	6e-05
6.43216	0
6.53266	2e-05
6.63317	0
6.73367	0
6.83417	0
6.93467	0
7.03518	0
7.13568	0
7.23618	0
7.33668	2e-05
7.43719	0
7.53769	0
7.63819	0
7.73869	2e-05
7.8392	0
7.9397	2e-05
8.0402	2e-05
8.1407	0
8.24121	0
8.34171	0
8.44221	0
8.54271	0
8.64322	0
8.74372	0
8.84422	0
8.94472	2e-05
9.04523	2e-05
9.14573	2e-05
9.24623	0
9.34673	0
9.44724	0
9.54774	0
9.64824	0
9.74874	0
9.84925	0
9.94975	0
