# Supplementary material for: Evolving scattering networks for engineering disorder
Source: Nat Comput Sci. 2023 Feb 13;3(2):128–38. doi: 10.1038/s43588-022-00395-x (PMC10766560; doi:10.1038/s43588-022-00395-x)
Supplement: Supplementary file 7 — Plot data for Fig. 3. [file 43588_2022_395_MOESM7_ESM.zip › Data_Set_Fig_3/data_Fig3f.txt]

xx_data_Fig3f	yy_data_Fig3f
-9.94974874371859	0
-9.84924623115578	0
-9.74874371859297	0
-9.64824120603015	0
-9.54773869346734	0
-9.44723618090452	0
-9.34673366834171	0
-9.24623115577889	0
-9.14572864321608	0
-9.04522613065327	0
-8.94472361809045	0
-8.84422110552764	0
-8.74371859296483	0
-8.64321608040201	0
-8.5427135678392	0
-8.44221105527638	0
-8.34170854271357	0
-8.24120603015075	0
-8.14070351758794	0
-8.04020100502512	0
-7.93969849246231	0
-7.8391959798995	0
-7.73869346733668	0
-7.63819095477387	0
-7.53768844221106	0
-7.43718592964824	0
-7.33668341708543	0
-7.23618090452261	0
-7.1356783919598	0
-7.03517587939699	0
-6.93467336683417	0
-6.83417085427136	0
-6.73366834170854	0
-6.63316582914573	0
-6.53266331658291	0
-6.4321608040201	0
-6.33165829145729	0
-6.23115577889447	0
-6.13065326633166	0
-6.03015075376884	0
-5.92964824120603	0
-5.82914572864322	0
-5.7286432160804	0
-5.62814070351759	0
-5.52763819095477	0
-5.42713567839196	0
-5.32663316582915	0
-5.22613065326633	0
-5.12562814070352	0
-5.0251256281407	0
-4.92462311557789	0
-4.82412060301508	0
-4.72361809045226	0
-4.62311557788945	0
-4.52261306532663	0
-4.42211055276382	0
-4.32160804020101	0
-4.22110552763819	0
-4.12060301507538	0
-4.02010050251256	0
-3.91959798994975	0
-3.81909547738693	0
-3.71859296482412	0
-3.61809045226131	0
-3.51758793969849	0
-3.41708542713568	0
-3.31658291457286	0
-3.21608040201005	0
-3.11557788944724	0
-3.01507537688442	0
-2.91457286432161	0
-2.81407035175879	0
-2.71356783919598	0
-2.61306532663317	0
-2.51256281407035	0
-2.41206030150754	0
-2.31155778894472	0
-2.21105527638191	0
-2.1105527638191	0
-2.01005025125628	0
-1.90954773869347	0
-1.80904522613065	0
-1.70854271356784	0
-1.60804020100503	0
-1.50753768844221	0
-1.4070351758794	0
-1.30653266331658	0
-1.20603015075377	0.0335570469798658
-1.10552763819095	0.134228187919463
-1.00502512562814	0.295302013422819
-0.904522613065327	0.268456375838926
-0.804020100502513	0
-0.703517587939699	0.134228187919463
-0.603015075376884	0
-0.50251256281407	0.0536912751677852
-0.402010050251256	0.0805369127516778
-0.301507537688442	0
-0.201005025125628	0
-0.100502512562814	0
0	0
0.100502512562814	0
0.201005025125628	0
0.301507537688442	0
0.402010050251256	0
0.50251256281407	0
0.603015075376884	0
0.703517587939699	0
0.804020100502513	0
0.904522613065327	0
1.00502512562814	0
1.10552763819095	0
1.20603015075377	0
1.30653266331658	0
1.4070351758794	0
1.50753768844221	0
1.60804020100503	0
1.70854271356784	0
1.80904522613065	0
1.90954773869347	0
2.01005025125628	0
2.1105527638191	0
2.21105527638191	0
2.31155778894472	0
2.41206030150754	0
2.51256281407035	0
2.61306532663317	0
2.71356783919598	0
2.81407035175879	0
2.91457286432161	0
3.01507537688442	0
3.11557788944724	0
3.21608040201005	0
3.31658291457286	0
3.41708542713568	0
3.51758793969849	0
3.61809045226131	0
3.71859296482412	0
3.81909547738693	0
3.91959798994975	0
4.02010050251256	0
4.12060301507538	0
4.22110552763819	0
4.32160804020101	0
4.42211055276382	0
4.52261306532663	0
4.62311557788945	0
4.72361809045226	0
4.82412060301508	0
4.92462311557789	0
5.0251256281407	0
5.12562814070352	0
5.22613065326633	0
5.32663316582915	0
5.42713567839196	0
5.52763819095477	0
5.62814070351759	0
5.7286432160804	0
5.82914572864322	0
5.92964824120603	0
6.03015075376884	0
6.13065326633166	0
6.23115577889447	0
6.33165829145729	0
6.4321608040201	0
6.53266331658291	0
6.63316582914573	0
6.73366834170854	0
6.83417085427136	0
6.93467336683417	0
7.03517587939699	0
7.1356783919598	0
7.23618090452261	0
7.33668341708543	0
7.43718592964824	0
7.53768844221106	0
7.63819095477387	0
7.73869346733668	0
7.8391959798995	0
7.93969849246231	0
8.04020100502512	0
8.14070351758794	0
8.24120603015075	0
8.34170854271357	0
8.44221105527638	0
8.5427135678392	0
8.64321608040201	0
8.74371859296483	0
8.84422110552764	0
8.94472361809045	0
9.04522613065327	0
9.14572864321608	0
9.24623115577889	0
9.34673366834171	0
9.44723618090452	0
9.54773869346734	0
9.64824120603015	0
9.74874371859297	0
9.84924623115578	0
9.94974874371859	0
