# Supplementary material for: Evolving scattering networks for engineering disorder
Source: Nat Comput Sci. 2023 Feb 13;3(2):128–38. doi: 10.1038/s43588-022-00395-x (PMC10766560; doi:10.1038/s43588-022-00395-x)
Supplement: Supplementary file 7 — Plot data for Fig. 3. [file 43588_2022_395_MOESM7_ESM.zip › Data_Set_Fig_3/data_Fig3g.xls]

## Sheet: Sheet1
xx_data_Fig3g	yy_data_Fig3g
-9.94975	0
-9.84925	0
-9.74874	0
-9.64824	0
-9.54774	0
-9.44724	0
-9.34673	0
-9.24623	0
-9.14573	0
-9.04523	0
-8.94472	0
-8.84422	0
-8.74372	0
-8.64322	0
-8.54271	0
-8.44221	0
-8.34171	0
-8.24121	0
-8.1407	0
-8.0402	0
-7.9397	0
-7.8392	0
-7.73869	0
-7.63819	0
-7.53769	0
-7.43719	0
-7.33668	0
-7.23618	0
-7.13568	0
-7.03518	0
-6.93467	0
-6.83417	0
-6.73367	0
-6.63317	0
-6.53266	0
-6.43216	0
-6.33166	0
-6.23116	0
-6.13065	0
-6.03015	0
-5.92965	0
-5.82915	0
-5.72864	0
-5.62814	0
-5.52764	0
-5.42714	0
-5.32663	0
-5.22613	0
-5.12563	0
-5.02513	0
-4.92462	0
-4.82412	0
-4.72362	0
-4.62312	0
-4.52261	0
-4.42211	0
-4.32161	0
-4.22111	0
-4.1206	0
-4.0201	0
-3.9196	0
-3.8191	0
-3.71859	0
-3.61809	0
-3.51759	0
-3.41709	0
-3.31658	0
-3.21608	0
-3.11558	0
-3.01508	0
-2.91457	0
-2.81407	6e-05
-2.71357	2e-05
-2.61307	4e-05
-2.51256	8e-05
-2.41206	6e-05
-2.31156	0.00026
-2.21106	0.00016
-2.11055	0.0003
-2.01005	0.00056
-1.90955	0.00084
-1.80905	0.0015
-1.70854	0.00258
-1.60804	0.00316
-1.50754	0.005
-1.40704	0.006
-1.30653	0.00878
-1.20603	0.01162
-1.10553	0.01534
-1.00503	0.02034
-0.904523	0.0258
-0.80402	0.03042
-0.703518	0.03772
-0.603015	0.04288
-0.502513	0.04886
-0.40201	0.05454
-0.301508	0.05742
-0.201005	0.06438
-0.100503	0.0622
0	0.06
0.100503	0.05724
0.201005	0.05296
0.301508	0.04908
0.40201	0.04216
0.502513	0.0378
0.603015	0.03228
0.703518	0.02876
0.80402	0.02386
0.904523	0.0207
1.00503	0.0175
1.10553	0.01468
1.20603	0.01214
1.30653	0.01
1.40704	0.0091
1.50754	0.00676
1.60804	0.00474
1.70854	0.00408
1.80905	0.00342
1.90955	0.0022
2.01005	0.00216
2.11055	0.0017
2.21106	0.0013
2.31156	0.00104
2.41206	0.00098
2.51256	0.00064
2.61307	0.00062
2.71357	0.00038
2.81407	0.00026
2.91457	0.00018
3.01508	4e-05
3.11558	0.0001
3.21608	2e-05
3.31658	4e-05
3.41709	2e-05
3.51759	0.00012
3.61809	2e-05
3.71859	0
3.8191	0
3.9196	0
4.0201	0
4.1206	0
4.22111	0
4.32161	0
4.42211	0
4.52261	0
4.62312	0
4.72362	0
4.82412	0
4.92462	0
5.02513	0
5.12563	0
5.22613	0
5.32663	0
5.42714	0
5.52764	0
5.62814	0
5.72864	0
5.82915	0
5.92965	0
6.03015	0
6.13065	0
6.23116	0
6.33166	0
6.43216	0
6.53266	0
6.63317	0
6.73367	0
6.83417	0
6.93467	0
7.03518	0
7.13568	0
7.23618	0
7.33668	0
7.43719	0
7.53769	0
7.63819	0
7.73869	0
7.8392	0
7.9397	0
8.0402	0
8.1407	0
8.24121	0
8.34171	0
8.44221	0
8.54271	0
8.64322	0
8.74372	0
8.84422	0
8.94472	0
9.04523	0
9.14573	0
9.24623	0
9.34673	0
9.44724	0
9.54774	0
9.64824	0
9.74874	0
9.84925	0
9.94975	0
