# Supplementary material for: Evolving scattering networks for engineering disorder
Source: Nat Comput Sci. 2023 Feb 13;3(2):128–38. doi: 10.1038/s43588-022-00395-x (PMC10766560; doi:10.1038/s43588-022-00395-x)
Supplement: Supplementary file 7 — Plot data for Fig. 3. [file 43588_2022_395_MOESM7_ESM.zip › Data_Set_Fig_3/data_Fig3h.xls]

## Sheet: Sheet1
xx_data_Fig3h	yy_data_Fig3h
-9.94975	0
-9.84925	0
-9.74874	0
-9.64824	0
-9.54774	0
-9.44724	0
-9.34673	0
-9.24623	0
-9.14573	0
-9.04523	0
-8.94472	0
-8.84422	0
-8.74372	0
-8.64322	0
-8.54271	0
-8.44221	0
-8.34171	0
-8.24121	0
-8.1407	0
-8.0402	0
-7.9397	0
-7.8392	0
-7.73869	0
-7.63819	0
-7.53769	0
-7.43719	0
-7.33668	0
-7.23618	0
-7.13568	0
-7.03518	0
-6.93467	0
-6.83417	0
-6.73367	0
-6.63317	0
-6.53266	0
-6.43216	0
-6.33166	0
-6.23116	0
-6.13065	0
-6.03015	0
-5.92965	0
-5.82915	0
-5.72864	0
-5.62814	0
-5.52764	0
-5.42714	0
-5.32663	0
-5.22613	0
-5.12563	0
-5.02513	0
-4.92462	0
-4.82412	0
-4.72362	0
-4.62312	0
-4.52261	0
-4.42211	0
-4.32161	0
-4.22111	0
-4.1206	0
-4.0201	0
-3.9196	0
-3.8191	0
-3.71859	0
-3.61809	0
-3.51759	0
-3.41709	0
-3.31658	0
-3.21608	0
-3.11558	0
-3.01508	0
-2.91457	0
-2.81407	0
-2.71357	0
-2.61307	0
-2.51256	0
-2.41206	0
-2.31156	0
-2.21106	4e-05
-2.11055	2e-05
-2.01005	0.0001
-1.90955	0.0002
-1.80905	0.00048
-1.70854	0.00068
-1.60804	0.00112
-1.50754	0.0018
-1.40704	0.00316
-1.30653	0.00444
-1.20603	0.00668
-1.10553	0.01006
-1.00503	0.01222
-0.904523	0.01728
-0.80402	0.02386
-0.703518	0.02992
-0.603015	0.03694
-0.502513	0.04544
-0.40201	0.05328
-0.301508	0.06008
-0.201005	0.06836
-0.100503	0.0713
0	0.07114
0.100503	0.06728
0.201005	0.05964
0.301508	0.0477
0.40201	0.0417
0.502513	0.03628
0.603015	0.0333
0.703518	0.03064
0.80402	0.02658
0.904523	0.024
1.00503	0.02042
1.10553	0.01766
1.20603	0.01462
1.30653	0.01182
1.40704	0.01036
1.50754	0.00846
1.60804	0.00652
1.70854	0.0052
1.80905	0.00388
1.90955	0.00322
2.01005	0.00246
2.11055	0.00218
2.21106	0.00248
2.31156	0.00118
2.41206	0.00078
2.51256	0.00086
2.61307	0.00058
2.71357	0.00044
2.81407	0.00026
2.91457	0.00026
3.01508	0.00016
3.11558	0.00012
3.21608	8e-05
3.31658	8e-05
3.41709	8e-05
3.51759	2e-05
3.61809	0
3.71859	0
3.8191	0
3.9196	0
4.0201	0
4.1206	6e-05
4.22111	0
4.32161	4e-05
4.42211	0
4.52261	0
4.62312	0
4.72362	0
4.82412	0
4.92462	0
5.02513	0
5.12563	0
5.22613	0
5.32663	0
5.42714	0
5.52764	0
5.62814	0
5.72864	0
5.82915	0
5.92965	0
6.03015	0
6.13065	0
6.23116	0
6.33166	0
6.43216	0
6.53266	0
6.63317	0
6.73367	0
6.83417	0
6.93467	0
7.03518	0
7.13568	0
7.23618	0
7.33668	0
7.43719	0
7.53769	0
7.63819	0
7.73869	0
7.8392	0
7.9397	0
8.0402	0
8.1407	0
8.24121	0
8.34171	0
8.44221	0
8.54271	0
8.64322	0
8.74372	0
8.84422	0
8.94472	0
9.04523	0
9.14573	0
9.24623	0
9.34673	0
9.44724	0
9.54774	0
9.64824	0
9.74874	0
9.84925	0
9.94975	0
