# Supplementary material for: Evolving scattering networks for engineering disorder
Source: Nat Comput Sci. 2023 Feb 13;3(2):128–38. doi: 10.1038/s43588-022-00395-x (PMC10766560; doi:10.1038/s43588-022-00395-x)
Supplement: Supplementary file 7 — Plot data for Fig. 3. [file 43588_2022_395_MOESM7_ESM.zip › Data_Set_Fig_3/data_Fig3i.xls]

## Sheet: Sheet1
xx_data_Fig3i	yy_data_Fig3i
-9.94975	0
-9.84925	0
-9.74874	0
-9.64824	0
-9.54774	0
-9.44724	0
-9.34673	0
-9.24623	0
-9.14573	0
-9.04523	0
-8.94472	0
-8.84422	0
-8.74372	0
-8.64322	0
-8.54271	0
-8.44221	0
-8.34171	0
-8.24121	0
-8.1407	0
-8.0402	0
-7.9397	0
-7.8392	0
-7.73869	0
-7.63819	0
-7.53769	0
-7.43719	0
-7.33668	0
-7.23618	0
-7.13568	0
-7.03518	0
-6.93467	0
-6.83417	0
-6.73367	0
-6.63317	0
-6.53266	0
-6.43216	0
-6.33166	0
-6.23116	0
-6.13065	0
-6.03015	0
-5.92965	0
-5.82915	0
-5.72864	0
-5.62814	0
-5.52764	0
-5.42714	0
-5.32663	0
-5.22613	0
-5.12563	0
-5.02513	0
-4.92462	0
-4.82412	0
-4.72362	0
-4.62312	0
-4.52261	0
-4.42211	0
-4.32161	0
-4.22111	0
-4.1206	0
-4.0201	0
-3.9196	0
-3.8191	0
-3.71859	0
-3.61809	0
-3.51759	0
-3.41709	0
-3.31658	0
-3.21608	0
-3.11558	0
-3.01508	0
-2.91457	0
-2.81407	0
-2.71357	0
-2.61307	0
-2.51256	0
-2.41206	0
-2.31156	0
-2.21106	0
-2.11055	0
-2.01005	0
-1.90955	0
-1.80905	0
-1.70854	0
-1.60804	0
-1.50754	0
-1.40704	0
-1.30653	0
-1.20603	0
-1.10553	0
-1.00503	0
-0.904523	0
-0.80402	0
-0.703518	0
-0.603015	0
-0.502513	0
-0.40201	0
-0.301508	0
-0.201005	0
-0.100503	0
0	0
0.100503	0.0268456
0.201005	0.187919
0.301508	0.516779
0.40201	0.268456
0.502513	0
0.603015	0
0.703518	0
0.80402	0
0.904523	0
1.00503	0
1.10553	0
1.20603	0
1.30653	0
1.40704	0
1.50754	0
1.60804	0
1.70854	0
1.80905	0
1.90955	0
2.01005	0
2.11055	0
2.21106	0
2.31156	0
2.41206	0
2.51256	0
2.61307	0
2.71357	0
2.81407	0
2.91457	0
3.01508	0
3.11558	0
3.21608	0
3.31658	0
3.41709	0
3.51759	0
3.61809	0
3.71859	0
3.8191	0
3.9196	0
4.0201	0
4.1206	0
4.22111	0
4.32161	0
4.42211	0
4.52261	0
4.62312	0
4.72362	0
4.82412	0
4.92462	0
5.02513	0
5.12563	0
5.22613	0
5.32663	0
5.42714	0
5.52764	0
5.62814	0
5.72864	0
5.82915	0
5.92965	0
6.03015	0
6.13065	0
6.23116	0
6.33166	0
6.43216	0
6.53266	0
6.63317	0
6.73367	0
6.83417	0
6.93467	0
7.03518	0
7.13568	0
7.23618	0
7.33668	0
7.43719	0
7.53769	0
7.63819	0
7.73869	0
7.8392	0
7.9397	0
8.0402	0
8.1407	0
8.24121	0
8.34171	0
8.44221	0
8.54271	0
8.64322	0
8.74372	0
8.84422	0
8.94472	0
9.04523	0
9.14573	0
9.24623	0
9.34673	0
9.44724	0
9.54774	0
9.64824	0
9.74874	0
9.84925	0
9.94975	0
