# Supplementary material for: Evolving scattering networks for engineering disorder
Source: Nat Comput Sci. 2023 Feb 13;3(2):128–38. doi: 10.1038/s43588-022-00395-x (PMC10766560; doi:10.1038/s43588-022-00395-x)
Supplement: Supplementary file 8 — Plot data for Fig. 4. [file 43588_2022_395_MOESM8_ESM.zip]

Archive with 16 entries (16 files):
- Data_Set_Fig_4/data_Fig4a.txt
- Data_Set_Fig_4/data_Fig4a.xls
- Data_Set_Fig_4/data_Fig4b.txt
- Data_Set_Fig_4/data_Fig4b.xls
- Data_Set_Fig_4/data_Fig4c.txt
- Data_Set_Fig_4/data_Fig4c.xls
- Data_Set_Fig_4/data_Fig4d.txt
- Data_Set_Fig_4/data_Fig4d.xls
- Data_Set_Fig_4/data_Fig4e.txt
- Data_Set_Fig_4/data_Fig4e.xls
- Data_Set_Fig_4/data_Fig4f.txt
- Data_Set_Fig_4/data_Fig4f.xls
- Data_Set_Fig_4/data_Fig4g.txt
- Data_Set_Fig_4/data_Fig4g.xls
- Data_Set_Fig_4/data_Fig4h.txt
- Data_Set_Fig_4/data_Fig4h.xls
