# Supplementary material for: Evolving scattering networks for engineering disorder
Source: Nat Comput Sci. 2023 Feb 13;3(2):128–38. doi: 10.1038/s43588-022-00395-x (PMC10766560; doi:10.1038/s43588-022-00395-x)
Supplement: Supplementary file 8 — Plot data for Fig. 4. [file 43588_2022_395_MOESM8_ESM.zip › Data_Set_Fig_4/data_Fig4a.txt]

xx_data_Fig4a	yy_data_Fig4a	degree_data_Fig4a
0	0	-0.83295591440231
0.645772409278372	0	-2.05748749964616
0.542773054415938	-0.104600213550154	-1.25013707696813
0.676626034973621	-0.151243837834297	-1.16718626750989
0.570679052184555	-0.252508924398669	-0.897427996214717
0.499970656719775	0.0485292371187875	-0.907184410162137
0.598256437298463	0.152004471261268	-0.364696764001662
0.443552358114592	0.20634198044193	-0.139147784963903
0.815683366820562	-0.0544064203463868	0.309333740733103
0.755219912285812	0.107967883846919	-0.928219272456239
0.851028029806483	-0.206011133217392	-0.0371948218458041
0.968502353000988	-0.122350300278209	-0.387791142283142
0.709492063642887	-0.318203704317203	0.242863382877633
0.862103818726635	-0.370495979332557	-0.971143958474028
0.578587191718178	-0.415389685365579	-0.158767077677092
0.735742767939749	-0.46691655856311	-2.25323657487612
0.856512572538287	-0.514563293789091	0.112958542300661
0.40899896404022	-0.114102229763708	-0.914847874601141
0.42875907114374	-0.262373476667625	-0.937338430362609
0.364213772102009	0.0492695259925555	-1.97499426114206
0.279783380002912	0.170968232159724	-1.50200787774276
0.420695872785277	-0.442392210633607	-0.74759197296817
0.230865423339602	0.00798131370404879	-0.396859295900115
0.284214886376116	-0.138129956141062	-2.184162346336
0.145108878536286	0.122522356261889	-1.41402727545727
0.345411800289686	0.351542690323156	-0.756422588009414
0.510571711287434	0.346984176684236	-1.42429548639117
0.178185938162026	0.295335586196509	-1.39684613292055
0.204423414555102	0.440151137765602	-0.0975771177181777
0.913331632892276	0.0212367640249795	0.526147223482082
0.651847094480738	0.243975020835049	-1.64879124385501
0.527579178401649	-0.573255920598408	0.0967302867478117
0.294590880226583	-0.309394147730066	-1.66033399165311
0.0926157965655602	-0.0522885919674859	-2.3650096082638
0.159696752145284	-0.205612920572606	-1.08809967824473
-0.00360912296754737	0.0652073042811075	-2.08248898232967
0.0251798143261763	0.222937449956658	-1.95693323150748
0.673612995272225	0.412208616430217	-1.51907655948327
0.782992474170032	0.313428306787268	1.0330293002117
0.885072263840889	0.168836564028333	-1.25980344725695
0.498534122855377	0.497282741818125	0.527155617943676
0.809756275883598	0.468644321319452	-1.00764831577
-0.110379683230691	0.176370310060454	-0.0982615859182402
0.650293323947338	0.546280090251607	-1.09158366647013
0.781127499117461	0.60276631238644	0.297493580786272
0.933926801277791	0.33490921142003	-0.874993391325289
0.331873957998939	0.510806833224198	-1.45493182471627
0.398689964196821	-0.606947463849289	-1.23730267447735
0.28051451907256	-0.507230131901333	-1.64614454583652
0.17711205133191	-0.39690497270427	-1.58756402769461
-0.0372280040166058	-0.132159456550896	-1.14865453487559
0.0507939930428714	-0.270892298135665	-1.82400486578405
-0.120592258000623	-0.000909261434597538	-1.64246796977974
-0.245723413274251	0.0963969131560252	-0.0783706410850008
0.483170872442338	0.629407550480242	-0.0513685507175977
0.626368668356098	0.685768901138918	-0.390377429782144
-0.220558811082599	-0.0910339036904549	-0.892828804086884
-0.138258061756315	-0.225616651336199	-1.39192125718443
-0.307644572430607	0.233413400796236	-0.446569244148337
-0.0677283750593818	-0.358716827622872	-0.823051623797926
0.0599219824400779	-0.462638037761793	-1.3709020478146
0.153105861631418	-0.570920534426687	-0.546928763566855
0.271811923588961	-0.684006013798938	0.585865573285037
0.163925910529844	0.591899977460378	-0.537500721678912
0.324061819570114	0.650081106803316	-0.492051573618143
-0.413796378987742	0.156063573041797	-1.11635768202054
-0.349696203941149	0.00615281174193713	-1.72569033019682
-0.00202172598159603	0.357515837515201	-0.454196259675393
0.0389911165730806	0.499440917927781	-1.46033322095132
-0.140567632902018	0.288768978668391	-0.916704323262665
-0.121799042161359	0.448542466828235	-1.55855248801301
-0.274523963654232	0.36755187977364	-1.82355358322641
-0.435111250288016	0.334017414075709	-0.513655913111149
0.460656440063676	0.761353741511706	-0.337883706427058
-0.0258079358478354	0.61269162381143	-0.816955689344666
0.0890089887837636	0.708156749033061	-0.472985888967183
0.232008698509245	0.766129667976811	-0.265682456000327
-0.198565691760549	0.569434872352526	-1.08945997989276
-0.327620280193728	0.494680052731984	-0.850716904962917
-0.557160471176354	0.249883733606737	-0.0470315141324958
0.127989868820443	0.883382176030109	-0.897831878297707
-0.00101525920564729	0.807917180220761	-0.517046031373662
-0.344965628668101	-0.174405845867318	-0.587629110609938
-0.25144902379738	-0.294783833127699	-2.06216186614328
-0.169676004135622	-0.438995475443014	-0.582113804374325
-0.477489781437371	-0.0808642211560792	-2.32163367305605
-0.0417743822307608	-0.548411964888122	-1.16164510554846
0.436416573107266	-0.748636075410796	0.0320116833388324
-0.125997705152096	0.727329557255651	-0.200712386159739
0.0769362125487016	-0.67736257069248	-0.964511343540847
0.577035857682986	-0.73054926043816	-0.496464936570164
0.668567511171884	-0.592414489754468	0.0714889363104014
-0.357186052327308	-0.399546993142058	-1.4817734150191
-0.450563173404851	-0.270682857439202	-0.761714369378442
-0.533972710642249	0.0664341049457619	-1.10911822573136
-0.646856632769356	0.372199464392568	-1.20766057588532
-0.517991614853243	0.436807859855585	-1.41084905334925
-0.290600764326829	0.670382786121069	-0.367957565283851
-0.434778531837183	0.596842644464629	-0.796210332596657
-0.675834215355479	0.161355481335053	-1.3453518436104
-0.670942517688376	0.00463729562572786	0.401721486387377
-0.597655799724826	-0.154252734316031	1.80793955057993
-0.813431317893497	0.0861841240743253	-0.862462653061574
-0.776854967037813	0.276931205870723	-0.684396420362487
-0.592401921232998	0.554204785834549	-0.0462493583518406
-0.738866626380881	0.500777084399824	-0.913995637539725
-0.205511915733151	0.830683806947164	-0.928103171360343
0.578719039458743	0.809300764006276	-1.44819481195669
-0.0723641646162084	0.926919462110207	0.313989063440366
-0.354416817971509	0.809225342260768	0.425468052183003
-0.493318865245479	0.719073196140742	-1.6418116865225
-0.856915328565139	0.389507783565909	-0.366841266079589
-0.91293249330392	0.224034998411574	0.38278267485052
-0.775744447220171	-0.0925568526727137	-2.57613014811532
-0.0956849378928157	-0.678427902416263	-0.761878631330756
-0.214580805155345	-0.57331227554815	-1.5756899096226
-0.353098580977491	-0.554851929504967	-0.670080787365841
-0.253307824286626	-0.720590858046594	-0.523245688043401
-0.489176346414613	-0.452475044055005	-0.442198582028207
-0.735643046036032	-0.233925101098297	-0.616534645065129
-0.596246239141394	-0.3376146966015	-1.39655706293006
-0.143285515623909	-0.827124514006685	0.158247773863906
0.173764705997711	-0.798563853011683	-0.660282643606222
0.00833543056929259	-0.829112678704794	-0.615031457057978
0.317095911398232	-0.848834080281983	-0.895227057781295
0.16573532116729	-0.925566531922391	-0.595965275038583
0.474701138698835	-0.879114580570129	-0.449432374908179
-0.449410115980875	-0.644597824597476	-0.339065950073104
-0.55693500446569	-0.559741524598981	-1.39411505273605
-0.687531394021876	-0.439965238396182	-0.662680310669137
-0.64359851898586	0.667490833568118	-0.0643469061516913
-0.894412598018758	-0.187569478683127	-0.820755139187058
-0.813930263557699	-0.35100538644252	-0.296527514005247
0.135881964101678	0.396066513941953	-2.24218261555173
-0.00486384418621064	-0.967622906367464	-1.59148228179938
-0.144286703469113	-0.982804251866802	-1.55417624608101
-0.27106692065036	-0.903283982653817	0.35217611639773
-0.385206803155509	-0.783810284823166	-0.0243233743705733
-0.546590690480441	-0.736629419017038	-1.12784339289029
-0.665097480443165	-0.635669798791089	-0.0816270347110703
-0.477565198024413	-0.872579897592739	-0.0892294333253796
-0.79822326924823	-0.527931849781564	-0.614229582520956
-0.98033648743877	0.110724737973289	0.0736240854985524
-0.921840619646917	-0.0237528459083413	-0.335845098744282
-0.220794367835061	0.967763736197092	-1.2486665620254
0.310156242478289	0.884084002643592	-1.21772528117063
0.461321747138168	0.886039798035555	-0.839333394849491
0.772228663526566	-0.629096478644528	-0.284738641445497
-0.200712819826504	0.135484467939689	-1.3300196199635
0.0296994544412872	-0.134856394618075	-1.83817913875292
0.173509368292829	-0.105279782691633	-1.20779322418925
0.0921967735741976	0.0291261524454554	-1.36396723525453
-0.0472247220929036	0.106368098651441	-1.96305286685718
0.101338623196082	0.182159339770284	-1.38956947840053
-0.0859024615165812	-0.250387081882671	-0.436392675586948
0.300286374040797	-0.23081778394294	-1.17303952250128
-0.218092087347604	-0.168074827231475	0.0395366667433618
0.423837931741712	-0.34351124616633	-1.40422957892005
0.279661252948729	-0.38188484152456	-1.03419122397538
0.146950335875303	-0.290207072321976	-0.970247433301554
-0.0823799686232984	-0.0436842417705273	-0.291428717773919
0.0152589357074649	-0.36774890660557	-1.35832485115164
0.307652150613693	-0.051704135776635	-2.26283749439754
0.226428174806503	0.0754631101532487	-1.16381796553183
0.434137884634091	-0.16093712686493	-1.93078355871017
0.536495340097733	-0.291438707412508	-0.256351431111894
0.334831603280823	0.193221624968305	-1.25375140343047
0.207721593601163	0.260954808497526	-0.745927004115692
0.423296574624919	-0.00159579805091471	-1.57384902483258
0.591301179729688	-0.438179021845788	-0.456745815992284
0.339453782146321	0.335214659521651	-0.647237647913728
0.0318756858259136	0.29209112848803	-1.4111220149922
-0.292227256811815	0.255681513590204	-1.11637813093299
-0.144018672545696	0.26994975513662	-0.512335254420511
-0.17959884980469	0.399774844230341	-1.54103138795201
-0.030308469091818	0.422411426434244	-0.212253782621548
-0.410466633554519	0.12402099334289	-1.1823616897064
-0.384056689312872	-0.0328982637170501	-1.77725994081268
-0.234627467268138	-0.00471810093138393	-2.12509799666774
-0.494157798802557	0.259262638858139	0.615765934649797
-0.263792477794811	-0.342739461832628	-1.18692995080431
-0.365678609274896	0.362475997395783	-1.19707400285568
-0.132402684754583	0.556112717236752	-2.03787009041701
-0.27163420197497	0.48396728306249	-0.589521538115091
-0.446698268293623	0.483540132372704	-1.63626566515466
-0.310136666330854	-0.468920948442095	-1.12103122491575
-0.54558322547437	0.0357020354616225	-0.763124002154674
-0.357343880397432	-0.210122161802569	-1.02785498920254
-0.134957079539599	-0.475660466548688	-0.372481237632079
-0.537132608205797	-0.153127880836705	-0.560216470597067
-0.640865183504071	-0.0719751569147585	2.87977032246974
-0.441035947995193	-0.329409107177488	-1.22455585237436
-0.602077138182837	0.166744461639097	-2.42414401477559
0.469484819334594	0.202814092529791	-0.481745907988717
0.555094986633942	0.0843466587996249	-0.0624917001051943
0.540446283365007	-0.0866428676208359	-1.42426316979256
0.0603534274009142	0.540447035423498	-0.963110515729382
0.205722908529769	0.557097309351723	0.0568722606017229
0.033730549875852	-0.225804214170118	-2.45850560285784
-0.783012852901796	0.609734479995208	-0.962192030027614
-0.612910524296854	-0.273500831953583	-1.633130837442
0.683748678000509	-0.0116006359480206	-1.14638162132632
0.589581428195112	0.280609860139585	-2.119748667251
-0.27856276572814	0.121793728437859	0.402578411642505
0.364876179424429	0.508228036024151	-1.26728454106876
0.462074033837732	0.397670924094958	-2.10023195819515
0.0102165403598257	-0.541940105917859	-1.25185724524676
0.130820678997697	-0.43297124349778	-1.49173060374205
-0.0724214178897796	-0.675432824444984	-0.166722515027498
-0.192904755629745	-0.576397809943354	-2.02575844412186
-0.123899142408007	0.0853446925038521	-1.57387806195405
-0.0483698214866657	0.218977844492727	-1.64094924323897
0.221783821603378	-0.544116063548701	-1.29344833125163
0.126534197650593	-0.649992880046938	-0.521403868045269
0.153397570691516	0.690335023595225	-0.814100663019944
0.27255673380814	-0.690935196077688	0.624684997643496
0.755694323264632	-0.169416304850937	-2.18537580632935
0.367914776115475	-0.495180964152902	-0.328676720766355
-0.114154608048594	-0.343962968797399	-1.08600058159722
-0.10497810817096	-0.190104773474089	-2.23569249174344
-0.241936612765333	-0.0921157634595192	-0.96468224767557
0.0418289645868083	-0.0738722664419467	-1.27105208946782
0.0454697019482903	0.0975812254645199	-1.41075211302412
0.194382626806852	-0.173115587614902	-1.57045222539871
0.368474807198201	0.085042017142118	-1.54450433881438
-0.0823799686232984	-0.0436842417705273	-0.29142871777392
0.719406386383941	0.168894213393955	-0.264231065945485
0.202864974295315	0.175479407122122	-1.37358893779808
0.228079065559994	-0.00960719824369315	-0.313666332712937
0.478241573613293	-0.437368525841646	-0.869208663769534
0.331885016949548	-0.138449525671646	-0.968444652124327
0.62533963235396	-0.158885745724552	-0.0547238576192034
0.694904168300346	-0.286305325942017	-0.70494098026831
0.32779255943817	-0.940023991993905	-0.536119727208975
0.0453265573525228	-0.766548461477186	-0.819176280099406
-0.45102184126512	-0.0610126086204071	-2.10998841415328
-0.232965786577624	-0.292291286012064	-2.35992615370341
-0.322095290237356	0.0243315376143473	-1.25719941713909
0.0670540352704356	0.288056450241121	-0.919332167306617
-0.439583280895021	0.164843334615771	-1.49839980357806
0.229230842482666	0.398966860288861	-0.982635618158404
0.00689300369961914	0.645302287789557	-0.403756654237584
-0.774101263276572	0.117127088195895	-0.387059268585032
0.0924607377924225	0.432764653767506	-0.915388029466931
0.604169443531471	0.435484321357943	-0.827453654990669
0.512374920956464	0.578239107272224	0.38944027874258
0.35185354392679	0.691625412059973	-0.617481766832748
0.533585985565119	-0.582715157416493	0.0102688241574147
0.402613809360329	-0.629162509772424	-0.811230388464829
0.360606643198796	-0.297938318117405	-0.752465059734828
0.226342449066826	-0.333052799875092	-1.99717698976861
0.543799216511979	-0.279666829651308	-0.521812918504685
-0.35960008739144	-0.645437471660658	-2.11885856635393
-0.241094471892542	-0.708534626529647	-0.524470614490142
-0.128072586306632	-0.828829436147163	0.237459802253329
-0.471957987880519	-0.501320271664756	0.374195901523669
0.95219104196732	-0.277285966518149	-0.0449890918746202
0.117994607612304	-0.0380930267513696	-1.79652492268494
0.996319369310957	0.0683415293565898	0.653771396772418
-0.363630213170451	-0.171390539582286	-0.257396068038039
-0.498363031814097	-0.207897680953262	-0.975411400902392
0.737496768482943	0.307111098713754	-0.354608483201218
0.818784438476756	0.0077170900256068	-0.575862986720511
-0.539769489304135	-0.38087837000843	-0.587556754014031
-0.640407442180663	-0.483985029817395	-0.65932520981678
-0.572635772053608	0.349922592322693	-1.91937621853217
-0.71243298857597	0.281037077754548	-1.23968338594475
-0.161118944781669	0.653006074513852	0.48392648389407
-0.374531415775979	0.91886125035661	-0.888628535697779
-0.363132730831192	-0.355010377311994	-0.861158794415515
-0.314902002322866	0.645873652097102	-0.188062749921226
0.027227604250817	-0.357442603553131	-1.34118931888389
-0.104076397116391	-0.422958291695521	-0.988082173346541
0.448386370485302	-0.0248174888671571	-1.43419392875893
0.353181956623964	0.262066603033486	-0.523004664870652
-0.665814628131028	0.442165205546503	0.48685393151747
-0.267568777905687	-0.444114451787651	-0.993694390264484
-0.721052001977668	-0.17886976435842	-1.28237749035583
-0.711322856588425	-0.344050717606464	-0.698718807970344
-0.819158862026615	-0.0391464039974507	-1.03594782889549
-0.686164980821421	0.0280390523200827	0.217770199424476
0.151457410569025	-0.232158017340222	-0.969020274555915
-0.0858880521229993	0.40448806083571	-1.12998617861537
-0.208367238931728	0.340504478409336	-1.4080564294337
-0.333693566455006	0.26153633969438	-0.55343999376264
-0.199878225231945	0.206777641371794	-1.41894442058273
0.0697850060942249	0.099559728756635	-1.1970964894817
0.560138632515674	0.0600593168017277	-0.421927114920603
0.489648899259767	0.185374568340673	-0.793437473927925
0.485149624462616	0.337338486815888	-1.15569247241283
0.0741396028200276	0.989721613789038	-0.623919303466099
0.179754168645407	0.274776890428855	-0.933032071381534
0.301425049331574	0.392144112826342	-0.604453116821057
0.377769973411624	-0.782290812684976	0.233382260947363
0.821557307850544	-0.290541471123391	1.76350478397483
-0.503218421336091	0.0364242805156994	-1.27464181237232
-0.0229347855244492	0.744700225240384	-1.78950461407855
0.196816362580667	0.97504638356367	-0.898488535372953
-0.191145977901992	-0.140164289349817	-0.307507518206945
0.115901913510579	0.844788692357249	-0.506607964471067
0.766896864654703	0	0.333372574291316
0.94701003761219	0.0297609893877247	1.3340169854373
0.942345868712046	0.0592873767678699	1.6180070061812
0.899228622107028	0.0850021313821115	0.804496505261341
0.187951634228306	0.0237438131299922	0.239969972880469
0.821479804235683	0.130109619031778	-0.384422797675626
0.604470668162514	0.115308946893873	-0.249956081838767
0.702735254421751	0.157079939828727	-0.514392798312735
0.785658554921164	0.201722831053326	-0.0233990266501859
0.422802181954346	0.122835388942592	-0.956535243917705
0.496298800686605	0.161257255559847	-0.735646317343348
0.797590534519998	0.287150261526685	0.648273656503116
0.822735885872623	0.325744181059977	1.47294379787317
0.846291015086069	0.366222824814542	1.13406725709946
0.796682052997048	0.374890117623257	1.39020731509208
0.170609268506131	0.0869297642235019	-0.894163368551175
0.299350434355023	0.164569293922601	-1.50023401215554
0.746060633111744	0.441219028466331	-0.568453370242916
0.412960275692415	0.262072560073558	0.612611609065386
0.417496325564727	0.283730209865107	0.636676990548589
0.749215054219462	0.544336599512282	0.41803170574736
0.770058265580337	0.597318418925069	0.414316810316235
0.577467089827573	0.477722323136718	-0.402209398815011
0.31716530416125	0.279618829001084	-1.03899991625311
0.639772010975452	0.600785907778504	-0.643828043673098
0.496175895977806	0.496175895977806	0.499870156580416
0.54388250455487	0.579176041195893	-0.00235467028175362
0.605921172083064	0.687282660928106	-0.304714030897575
0.432810136225092	0.523177581848632	0.256134586488331
0.432497059282215	0.557571849096517	0.413011889359354
0.484490214544077	0.666843571943667	-0.201578923670979
0.453439985286162	0.667216676754651	-0.227906951665569
0.277801900943941	0.437745750907638	-0.172154094752493
0.132080962297743	0.223336710332705	-0.915914456662619
0.423133644575809	0.769677242180824	-0.551475662273245
0.314856120063485	0.617939928959186	-0.917277903540292
0.244297304383875	0.519158198226446	-0.0820031839412576
0.283798519192864	0.655819683028439	-0.100837981962542
0.189012808087408	0.477391858841625	0.958547208467225
0.188756839193127	0.524292290266156	1.10459387335951
0.244661351264689	0.752990212970384	-0.117335888756688
0.208301906401221	0.71697986459624	0.31029258043124
0.140367666105329	0.546695964626912	0.807365154244167
0.137073690295493	0.613232439033027	-1.07656547819255
0.0951732156905575	0.498915468654783	0.0382945852893773
0.119366890146306	0.753652883463287	0.146621381517995
0.0503878117712705	0.398860600685736	-0.114246171383353
0.0727825335466824	0.769958779744377	0.124303599123508
0.0570607814881962	0.906955150190132	-0.17793849853361
0.0124218221695583	0.395268790521371	0.282688023634342
5.24708106249253e-17	0.856913367371842	0.30508372620188
-0.0200793982378626	0.638936811970088	-0.480719485385378
-0.0554084231299566	0.880691666166958	1.15662153566247
-0.0843816599869914	0.892664720371639	1.30427695602178
-0.111121284815363	0.879615542973383	1.38071508326245
-0.120392254816687	0.760126781204	-0.213116476025452
-0.152746140543697	0.800723310036574	0.595160369867257
-0.175407688627304	0.784728889184973	0.382178266568803
-0.162247325340937	0.631911611103093	0.143284342432778
-0.199935299402836	0.688181814417683	0.6891847961565
-0.218782688498885	0.673343878611962	0.447821733187602
-0.0652312941829859	0.181186889812406	-0.711889275789244
-0.309775464828956	0.782403512622466	-0.238223559678238
-0.312823135637263	0.722891614237678	-0.555040245989272
-0.375509464038047	0.797998231125135	0.235719792513758
-0.307713630614489	0.603922004131127	-0.149460889948292
-0.296896919446723	0.54005349161214	-0.534018545362833
-0.275020055618548	0.465033517539822	-0.608704227112184
-0.399982719686163	0.630271914569911	-0.170755315868729
-0.163065804870642	0.239944045405367	-0.27956277332623
-0.467014402900586	0.642790180752007	-0.970814208202691
-0.595678335912643	0.767943883301234	0.715251966103082
-0.601762525399846	0.727405937466502	1.36245070539831
-0.619865704816775	0.703099628553906	1.11618796134165
-0.401935624884623	0.428017967275482	-0.797473538263377
-0.592916744531498	0.592916744531498	-0.754739840188612
-0.52936254435771	0.497104517390475	-0.459758073893539
-0.60907769676444	0.536974221661279	0.42514065440431
-0.399101043088255	0.330165096555265	-0.833745930153744
-0.616000245865074	0.477818769519062	1.08898938155685
-0.17753706032866	0.128988224625825	-1.15445594170238
-0.689757747723237	0.468758881297642	0.368981521957076
-0.461895900358959	0.293128051824325	0.130388940872693
-0.350307787513962	0.207171448018153	0.518430672764842
-0.505114557439108	0.277689077842442	0.511816416504489
-0.362408341737521	0.184656273224341	0.516902071260147
-0.86534680094896	0.407201295387869	-0.343415951345366
-0.489108117735581	0.21165598278109	-0.157331485895659
-0.304999659756566	0.1207579079714	0.981166601815372
-0.321833173785141	0.115867072163767	1.11223059136411
-0.826666507604748	0.268600230536852	-0.0906390785947175
-0.879544335299545	0.25553125109094	0.285020070422438
-0.182590197269998	0.04688119448987	-1.10589634198331
-0.340095117508339	0.0760202654671318	0.490473889978469
-0.927212595127514	0.176875262146126	0.582719167674465
-0.708863195504566	0.112272900486653	0.481722427443241
-0.953885658733003	0.120503782376397	0.536029409332039
-0.75900917464529	0.0717474911243962	0.449430161512295
-0.877614783634331	0.0552148420892379	-0.0632511164924542
-0.6498152553552	0.0204212670938207	0.428717720532316
-0.908550907321369	1.11265396051354e-16	0.101552966146734
-0.620503269678753	-0.0195001008336936	1.66558668223512
-0.594095026305173	-0.0373772908970383	1.77553866880992
-0.651373394097142	-0.0615729142318904	2.29657575759845
-0.623585865735588	-0.0787772148261551	3.28111384203879
-0.907722509180588	-0.143769121586551	-0.500118371234728
-0.600581550094191	-0.114567057944708	2.93535500766008
-0.594893896146187	-0.132974540302539	2.38725203916181
-0.624674535437058	-0.160389160133219	1.83390823080838
-0.625699302063125	-0.181782451487753	0.859522314988472
-0.774281997852104	-0.251579471540713	-0.0462805451301308
-0.409878512088287	-0.14756534442971	0.163229962714425
-0.790298336550365	-0.312901246746537	0.141105373399867
-0.462224976356887	-0.200022608681528	-0.583610996075304
-0.887779738585112	-0.417757434562103	-0.800648429730779
-0.324528557648898	-0.165355559209834	-0.643237079697695
-0.787114980734501	-0.432720122469414	-0.422950651036819
-0.512842964710731	-0.303294483856743	-0.577581287821554
-0.245637478921857	-0.155886284323904	0.177048530534613
-0.707223427917199	-0.480628545300472	-0.209320804840262
-0.807640840717049	-0.586785418134939	-0.857637707494449
-0.0773899078736764	-0.0600297658996279	-0.0927392127313044
-0.375559716379556	-0.310690017398186	-0.727426845068493
-0.509813352174689	-0.449460929912208	-0.515965329877491
-0.637695004611628	-0.598835468977893	-0.802559398058263
-0.697317472247992	-0.697317472247991	0.366015969995262
-0.655146628671717	-0.697660299088808	0.520295674429618
-0.506862987565421	-0.574923205971381	-0.619828032551572
-0.424916282880586	-0.513635552310538	0.710487078137025
-0.407053322226347	-0.52476998093651	0.587963719421494
-0.489661231665754	-0.67396086642039	0.261059289573515
-0.479138075194894	-0.705030267757274	0.678204323242621
-0.459292262311827	-0.723728799438022	0.977791110300852
-0.315531993415126	-0.533535463310743	-0.730191508937042
-0.468416187892816	-0.852045882694171	0.0764853716837573
-0.404451589005294	-0.793780937550041	0.256057005848257
-0.21619136515834	-0.459430037064001	-0.443673993327772
-0.316845110305212	-0.732185849314678	-0.710104511635398
-0.338422514047849	-0.854757699702797	-1.10803610352094
-0.0298688269952095	-0.0829638585802946	0.637366620323883
-0.0857689314388557	-0.263969628290479	-0.0884468846287286
-0.277512039324809	-0.955202704653506	-0.297427264415688
-0.221175369688492	-0.861421190780725	0.708959325803508
-0.187258836886419	-0.837747878727112	0.350769942172812
-0.174414648977008	-0.914313609172892	0.568579961371122
-0.0751462261891737	-0.474454599424008	-0.788256360425261
-0.0407096252220294	-0.322249865571815	-0.208649368796366
-0.0811154305588083	-0.858111622226523	0.531295606094571
-0.0432825004397197	-0.687955644193746	0.172613412971369
-0.0273770098993234	-0.871150580268047	-0.284745541389664
-1.28061084926331e-16	-0.697132076587266	-0.202129134827685
0.0164998834110734	-0.525034803317477	-1.33734279876419
0.0387973960639743	-0.616666951564048	-0.806047854985805
0.0773866455752299	-0.818665197432255	0.342547340745461
0.107558336963381	-0.851411906607813	0.583002248878843
0.154118096077609	-0.97306336254884	-0.732767299182866
0.154673340460043	-0.810826045795569	-0.0292549840106597
0.152770681654724	-0.683456741566586	-0.258131603681691
0.089114037354635	-0.347076260260917	-1.12518711355912
0.198030813688824	-0.681626531593109	0.0681537249295855
0.197787558726558	-0.60872751335081	0.0624366679704313
0.171254507836284	-0.475677694729899	-1.52561168272948
0.289409125137574	-0.73096401039269	0.497552743931642
0.375722569204428	-0.868243629117834	-0.215049989343087
0.347865170483916	-0.739251116952094	1.39763227076852
0.34451070068732	-0.676140320427876	1.25721314480058
0.388019758064323	-0.705805319730636	1.24655325730104
0.499036322675339	-0.84382433852653	0.0517358838978849
0.498165997157442	-0.784984003929988	0.423196798029264
0.497286183117542	-0.73173439763213	-0.536301513814755
0.327846844874836	-0.451242469969241	0.0827827364440403
0.319602591551504	-0.412029178286575	-0.249675104008314
0.623692759903052	-0.753915037176667	-0.870156567610665
0.475244804762957	-0.53905941739393	0.0293104208782159
0.44227545789663	-0.470975526290034	-0.363811668535313
0.565182744306162	-0.565182744306163	0.656241374610225
0.605319395895563	-0.568432748729619	0.750124807889976
0.657572578532494	-0.579728211062449	0.192532091935048
0.512755917746383	-0.424188585882953	-0.440441292973091
0.770680473094166	-0.597801052545167	0.0546204060358769
0.590522161526374	-0.429039464078562	-0.398904804434127
0.463136600544665	-0.314747308712247	-0.576117593719557
0.380905200423997	-0.24172979072399	-0.0221621196946218
0.854412796579526	-0.505298319311745	0.0599457729649447
0.599383014663253	-0.329513600756451	-0.836587877853991
0.747027659954469	-0.380629604223072	0.143423811883047
0.35577552081845	-0.167415252226849	-0.174689456025212
0.78466645801365	-0.339555497657924	1.59162429259441
0.75568926977873	-0.299198547853297	1.55249271176399
0.807420808745225	-0.290689378018773	1.85147978237958
0.905598237524889	-0.294246704245642	0.557842837303499
0.85531731852579	-0.248492652059669	1.12761324563077
0.608721752954794	-0.156293181765336	0.119529790672789
0.937162520211777	-0.209480642045968	0.564829465269125
0.198765325870099	-0.0379165137570193	-0.0456063996143248
0.880285847843953	-0.139423581336375	-0.363930355902796
0.908189649315604	-0.11473103390923	-0.234019240878366
0.732889614182157	-0.0692784657224605	0.49645790433548
0.792393124157534	-0.0498531497404512	0.823713234316066
0.985659388940952	-0.0309755941849854	-0.117560323487463
