# Supplementary material for: Evolving scattering networks for engineering disorder
Source: Nat Comput Sci. 2023 Feb 13;3(2):128–38. doi: 10.1038/s43588-022-00395-x (PMC10766560; doi:10.1038/s43588-022-00395-x)
Supplement: Supplementary file 8 — Plot data for Fig. 4. [file 43588_2022_395_MOESM8_ESM.zip › Data_Set_Fig_4/data_Fig4a.xls]

## Sheet: Sheet1
xx_data_Fig4a	yy_data_Fig4a	degree_data_Fig4a
0	0	-0.832956
0.645772	0	-2.05749
0.542773	-0.1046	-1.25014
0.676626	-0.151244	-1.16719
0.570679	-0.252509	-0.897428
0.499971	0.0485292	-0.907184
0.598256	0.152004	-0.364697
0.443552	0.206342	-0.139148
0.815683	-0.0544064	0.309334
0.75522	0.107968	-0.928219
0.851028	-0.206011	-0.0371948
0.968502	-0.12235	-0.387791
0.709492	-0.318204	0.242863
0.862104	-0.370496	-0.971144
0.578587	-0.41539	-0.158767
0.735743	-0.466917	-2.25324
0.856513	-0.514563	0.112959
0.408999	-0.114102	-0.914848
0.428759	-0.262373	-0.937338
0.364214	0.0492695	-1.97499
0.279783	0.170968	-1.50201
0.420696	-0.442392	-0.747592
0.230865	0.00798131	-0.396859
0.284215	-0.13813	-2.18416
0.145109	0.122522	-1.41403
0.345412	0.351543	-0.756423
0.510572	0.346984	-1.4243
0.178186	0.295336	-1.39685
0.204423	0.440151	-0.0975771
0.913332	0.0212368	0.526147
0.651847	0.243975	-1.64879
0.527579	-0.573256	0.0967303
0.294591	-0.309394	-1.66033
0.0926158	-0.0522886	-2.36501
0.159697	-0.205613	-1.0881
-0.00360912	0.0652073	-2.08249
0.0251798	0.222937	-1.95693
0.673613	0.412209	-1.51908
0.782992	0.313428	1.03303
0.885072	0.168837	-1.2598
0.498534	0.497283	0.527156
0.809756	0.468644	-1.00765
-0.11038	0.17637	-0.0982616
0.650293	0.54628	-1.09158
0.781127	0.602766	0.297494
0.933927	0.334909	-0.874993
0.331874	0.510807	-1.45493
0.39869	-0.606947	-1.2373
0.280515	-0.50723	-1.64614
0.177112	-0.396905	-1.58756
-0.037228	-0.132159	-1.14865
0.050794	-0.270892	-1.824
-0.120592	-0.000909261	-1.64247
-0.245723	0.0963969	-0.0783706
0.483171	0.629408	-0.0513686
0.626369	0.685769	-0.390377
-0.220559	-0.0910339	-0.892829
-0.138258	-0.225617	-1.39192
-0.307645	0.233413	-0.446569
-0.0677284	-0.358717	-0.823052
0.059922	-0.462638	-1.3709
0.153106	-0.570921	-0.546929
0.271812	-0.684006	0.585866
0.163926	0.5919	-0.537501
0.324062	0.650081	-0.492052
-0.413796	0.156064	-1.11636
-0.349696	0.00615281	-1.72569
-0.00202173	0.357516	-0.454196
0.0389911	0.499441	-1.46033
-0.140568	0.288769	-0.916704
-0.121799	0.448542	-1.55855
-0.274524	0.367552	-1.82355
-0.435111	0.334017	-0.513656
0.460656	0.761354	-0.337884
-0.0258079	0.612692	-0.816956
0.089009	0.708157	-0.472986
0.232009	0.76613	-0.265682
-0.198566	0.569435	-1.08946
-0.32762	0.49468	-0.850717
-0.55716	0.249884	-0.0470315
0.12799	0.883382	-0.897832
-0.00101526	0.807917	-0.517046
-0.344966	-0.174406	-0.587629
-0.251449	-0.294784	-2.06216
-0.169676	-0.438995	-0.582114
-0.47749	-0.0808642	-2.32163
-0.0417744	-0.548412	-1.16165
0.436417	-0.748636	0.0320117
-0.125998	0.72733	-0.200712
0.0769362	-0.677363	-0.964511
0.577036	-0.730549	-0.496465
0.668568	-0.592414	0.0714889
-0.357186	-0.399547	-1.48177
-0.450563	-0.270683	-0.761714
-0.533973	0.0664341	-1.10912
-0.646857	0.372199	-1.20766
-0.517992	0.436808	-1.41085
-0.290601	0.670383	-0.367958
-0.434779	0.596843	-0.79621
-0.675834	0.161355	-1.34535
-0.670943	0.0046373	0.401721
-0.597656	-0.154253	1.80794
-0.813431	0.0861841	-0.862463
-0.776855	0.276931	-0.684396
-0.592402	0.554205	-0.0462494
-0.738867	0.500777	-0.913996
-0.205512	0.830684	-0.928103
0.578719	0.809301	-1.44819
-0.0723642	0.926919	0.313989
-0.354417	0.809225	0.425468
-0.493319	0.719073	-1.64181
-0.856915	0.389508	-0.366841
-0.912932	0.224035	0.382783
-0.775744	-0.0925569	-2.57613
-0.0956849	-0.678428	-0.761879
-0.214581	-0.573312	-1.57569
-0.353099	-0.554852	-0.670081
-0.253308	-0.720591	-0.523246
-0.489176	-0.452475	-0.442199
-0.735643	-0.233925	-0.616535
-0.596246	-0.337615	-1.39656
-0.143286	-0.827125	0.158248
0.173765	-0.798564	-0.660283
0.00833543	-0.829113	-0.615031
0.317096	-0.848834	-0.895227
0.165735	-0.925567	-0.595965
0.474701	-0.879115	-0.449432
-0.44941	-0.644598	-0.339066
-0.556935	-0.559742	-1.39412
-0.687531	-0.439965	-0.66268
-0.643599	0.667491	-0.0643469
-0.894413	-0.187569	-0.820755
-0.81393	-0.351005	-0.296528
0.135882	0.396067	-2.24218
-0.00486384	-0.967623	-1.59148
-0.144287	-0.982804	-1.55418
-0.271067	-0.903284	0.352176
-0.385207	-0.78381	-0.0243234
-0.546591	-0.736629	-1.12784
-0.665097	-0.63567	-0.081627
-0.477565	-0.87258	-0.0892294
-0.798223	-0.527932	-0.61423
-0.980336	0.110725	0.0736241
-0.921841	-0.0237528	-0.335845
-0.220794	0.967764	-1.24867
0.310156	0.884084	-1.21773
0.461322	0.88604	-0.839333
0.772229	-0.629096	-0.284739
-0.200713	0.135484	-1.33002
0.0296995	-0.134856	-1.83818
0.173509	-0.10528	-1.20779
0.0921968	0.0291262	-1.36397
-0.0472247	0.106368	-1.96305
0.101339	0.182159	-1.38957
-0.0859025	-0.250387	-0.436393
0.300286	-0.230818	-1.17304
-0.218092	-0.168075	0.0395367
0.423838	-0.343511	-1.40423
0.279661	-0.381885	-1.03419
0.14695	-0.290207	-0.970247
-0.08238	-0.0436842	-0.291429
0.0152589	-0.367749	-1.35832
0.307652	-0.0517041	-2.26284
0.226428	0.0754631	-1.16382
0.434138	-0.160937	-1.93078
0.536495	-0.291439	-0.256351
0.334832	0.193222	-1.25375
0.207722	0.260955	-0.745927
0.423297	-0.0015958	-1.57385
0.591301	-0.438179	-0.456746
0.339454	0.335215	-0.647238
0.0318757	0.292091	-1.41112
-0.292227	0.255682	-1.11638
-0.144019	0.26995	-0.512335
-0.179599	0.399775	-1.54103
-0.0303085	0.422411	-0.212254
-0.410467	0.124021	-1.18236
-0.384057	-0.0328983	-1.77726
-0.234627	-0.0047181	-2.1251
-0.494158	0.259263	0.615766
-0.263792	-0.342739	-1.18693
-0.365679	0.362476	-1.19707
-0.132403	0.556113	-2.03787
-0.271634	0.483967	-0.589522
-0.446698	0.48354	-1.63627
-0.310137	-0.468921	-1.12103
-0.545583	0.035702	-0.763124
-0.357344	-0.210122	-1.02785
-0.134957	-0.47566	-0.372481
-0.537133	-0.153128	-0.560216
-0.640865	-0.0719752	2.87977
-0.441036	-0.329409	-1.22456
-0.602077	0.166744	-2.42414
0.469485	0.202814	-0.481746
0.555095	0.0843467	-0.0624917
0.540446	-0.0866429	-1.42426
0.0603534	0.540447	-0.963111
0.205723	0.557097	0.0568723
0.0337305	-0.225804	-2.45851
-0.783013	0.609734	-0.962192
-0.612911	-0.273501	-1.63313
0.683749	-0.0116006	-1.14638
0.589581	0.28061	-2.11975
-0.278563	0.121794	0.402578
0.364876	0.508228	-1.26728
0.462074	0.397671	-2.10023
0.0102165	-0.54194	-1.25186
0.130821	-0.432971	-1.49173
-0.0724214	-0.675433	-0.166723
-0.192905	-0.576398	-2.02576
-0.123899	0.0853447	-1.57388
-0.0483698	0.218978	-1.64095
0.221784	-0.544116	-1.29345
0.126534	-0.649993	-0.521404
0.153398	0.690335	-0.814101
0.272557	-0.690935	0.624685
0.755694	-0.169416	-2.18538
0.367915	-0.495181	-0.328677
-0.114155	-0.343963	-1.086
-0.104978	-0.190105	-2.23569
-0.241937	-0.0921158	-0.964682
0.041829	-0.0738723	-1.27105
0.0454697	0.0975812	-1.41075
0.194383	-0.173116	-1.57045
0.368475	0.085042	-1.5445
-0.08238	-0.0436842	-0.291429
0.719406	0.168894	-0.264231
0.202865	0.175479	-1.37359
0.228079	-0.0096072	-0.313666
0.478242	-0.437369	-0.869209
0.331885	-0.13845	-0.968445
0.62534	-0.158886	-0.0547239
0.694904	-0.286305	-0.704941
0.327793	-0.940024	-0.53612
0.0453266	-0.766548	-0.819176
-0.451022	-0.0610126	-2.10999
-0.232966	-0.292291	-2.35993
-0.322095	0.0243315	-1.2572
0.067054	0.288056	-0.919332
-0.439583	0.164843	-1.4984
0.229231	0.398967	-0.982636
0.006893	0.645302	-0.403757
-0.774101	0.117127	-0.387059
0.0924607	0.432765	-0.915388
0.604169	0.435484	-0.827454
0.512375	0.578239	0.38944
0.351854	0.691625	-0.617482
0.533586	-0.582715	0.0102688
0.402614	-0.629163	-0.81123
0.360607	-0.297938	-0.752465
0.226342	-0.333053	-1.99718
0.543799	-0.279667	-0.521813
-0.3596	-0.645437	-2.11886
-0.241094	-0.708535	-0.524471
-0.128073	-0.828829	0.23746
-0.471958	-0.50132	0.374196
0.952191	-0.277286	-0.0449891
0.117995	-0.038093	-1.79652
0.996319	0.0683415	0.653771
-0.36363	-0.171391	-0.257396
-0.498363	-0.207898	-0.975411
0.737497	0.307111	-0.354608
0.818784	0.00771709	-0.575863
-0.539769	-0.380878	-0.587557
-0.640407	-0.483985	-0.659325
-0.572636	0.349923	-1.91938
-0.712433	0.281037	-1.23968
-0.161119	0.653006	0.483926
-0.374531	0.918861	-0.888629
-0.363133	-0.35501	-0.861159
-0.314902	0.645874	-0.188063
0.0272276	-0.357443	-1.34119
-0.104076	-0.422958	-0.988082
0.448386	-0.0248175	-1.43419
0.353182	0.262067	-0.523005
-0.665815	0.442165	0.486854
-0.267569	-0.444114	-0.993694
-0.721052	-0.17887	-1.28238
-0.711323	-0.344051	-0.698719
-0.819159	-0.0391464	-1.03595
-0.686165	0.0280391	0.21777
0.151457	-0.232158	-0.96902
-0.0858881	0.404488	-1.12999
-0.208367	0.340504	-1.40806
-0.333694	0.261536	-0.55344
-0.199878	0.206778	-1.41894
0.069785	0.0995597	-1.1971
0.560139	0.0600593	-0.421927
0.489649	0.185375	-0.793437
0.48515	0.337338	-1.15569
0.0741396	0.989722	-0.623919
0.179754	0.274777	-0.933032
0.301425	0.392144	-0.604453
0.37777	-0.782291	0.233382
0.821557	-0.290541	1.7635
-0.503218	0.0364243	-1.27464
-0.0229348	0.7447	-1.7895
0.196816	0.975046	-0.898489
-0.191146	-0.140164	-0.307508
0.115902	0.844789	-0.506608
0.766897	0	0.333373
0.94701	0.029761	1.33402
0.942346	0.0592874	1.61801
0.899229	0.0850021	0.804497
0.187952	0.0237438	0.23997
0.82148	0.13011	-0.384423
0.604471	0.115309	-0.249956
0.702735	0.15708	-0.514393
0.785659	0.201723	-0.023399
0.422802	0.122835	-0.956535
0.496299	0.161257	-0.735646
0.797591	0.28715	0.648274
0.822736	0.325744	1.47294
0.846291	0.366223	1.13407
0.796682	0.37489	1.39021
0.170609	0.0869298	-0.894163
0.29935	0.164569	-1.50023
0.746061	0.441219	-0.568453
0.41296	0.262073	0.612612
0.417496	0.28373	0.636677
0.749215	0.544337	0.418032
0.770058	0.597318	0.414317
0.577467	0.477722	-0.402209
0.317165	0.279619	-1.039
0.639772	0.600786	-0.643828
0.496176	0.496176	0.49987
0.543883	0.579176	-0.00235467
0.605921	0.687283	-0.304714
0.43281	0.523178	0.256135
0.432497	0.557572	0.413012
0.48449	0.666844	-0.201579
0.45344	0.667217	-0.227907
0.277802	0.437746	-0.172154
0.132081	0.223337	-0.915914
0.423134	0.769677	-0.551476
0.314856	0.61794	-0.917278
0.244297	0.519158	-0.0820032
0.283799	0.65582	-0.100838
0.189013	0.477392	0.958547
0.188757	0.524292	1.10459
0.244661	0.75299	-0.117336
0.208302	0.71698	0.310293
0.140368	0.546696	0.807365
0.137074	0.613232	-1.07657
0.0951732	0.498915	0.0382946
0.119367	0.753653	0.146621
0.0503878	0.398861	-0.114246
0.0727825	0.769959	0.124304
0.0570608	0.906955	-0.177938
0.0124218	0.395269	0.282688
5.24708e-17	0.856913	0.305084
-0.0200794	0.638937	-0.480719
-0.0554084	0.880692	1.15662
-0.0843817	0.892665	1.30428
-0.111121	0.879616	1.38072
-0.120392	0.760127	-0.213116
-0.152746	0.800723	0.59516
-0.175408	0.784729	0.382178
-0.162247	0.631912	0.143284
-0.199935	0.688182	0.689185
-0.218783	0.673344	0.447822
-0.0652313	0.181187	-0.711889
-0.309775	0.782404	-0.238224
-0.312823	0.722892	-0.55504
-0.375509	0.797998	0.23572
-0.307714	0.603922	-0.149461
-0.296897	0.540053	-0.534019
-0.27502	0.465034	-0.608704
-0.399983	0.630272	-0.170755
-0.163066	0.239944	-0.279563
-0.467014	0.64279	-0.970814
-0.595678	0.767944	0.715252
-0.601763	0.727406	1.36245
-0.619866	0.7031	1.11619
-0.401936	0.428018	-0.797474
-0.592917	0.592917	-0.75474
-0.529363	0.497105	-0.459758
-0.609078	0.536974	0.425141
-0.399101	0.330165	-0.833746
-0.616	0.477819	1.08899
-0.177537	0.128988	-1.15446
-0.689758	0.468759	0.368982
-0.461896	0.293128	0.130389
-0.350308	0.207171	0.518431
-0.505115	0.277689	0.511816
-0.362408	0.184656	0.516902
-0.865347	0.407201	-0.343416
-0.489108	0.211656	-0.157331
-0.305	0.120758	0.981167
-0.321833	0.115867	1.11223
-0.826667	0.2686	-0.0906391
-0.879544	0.255531	0.28502
-0.18259	0.0468812	-1.1059
-0.340095	0.0760203	0.490474
-0.927213	0.176875	0.582719
-0.708863	0.112273	0.481722
-0.953886	0.120504	0.536029
-0.759009	0.0717475	0.44943
-0.877615	0.0552148	-0.0632511
-0.649815	0.0204213	0.428718
-0.908551	1.11265e-16	0.101553
-0.620503	-0.0195001	1.66559
-0.594095	-0.0373773	1.77554
-0.651373	-0.0615729	2.29658
-0.623586	-0.0787772	3.28111
-0.907723	-0.143769	-0.500118
-0.600582	-0.114567	2.93536
-0.594894	-0.132975	2.38725
-0.624675	-0.160389	1.83391
-0.625699	-0.181782	0.859522
-0.774282	-0.251579	-0.0462805
-0.409879	-0.147565	0.16323
-0.790298	-0.312901	0.141105
-0.462225	-0.200023	-0.583611
-0.88778	-0.417757	-0.800648
-0.324529	-0.165356	-0.643237
-0.787115	-0.43272	-0.422951
-0.512843	-0.303294	-0.577581
-0.245637	-0.155886	0.177049
-0.707223	-0.480629	-0.209321
-0.807641	-0.586785	-0.857638
-0.0773899	-0.0600298	-0.0927392
-0.37556	-0.31069	-0.727427
-0.509813	-0.449461	-0.515965
-0.637695	-0.598835	-0.802559
-0.697317	-0.697317	0.366016
-0.655147	-0.69766	0.520296
-0.506863	-0.574923	-0.619828
-0.424916	-0.513636	0.710487
-0.407053	-0.52477	0.587964
-0.489661	-0.673961	0.261059
-0.479138	-0.70503	0.678204
-0.459292	-0.723729	0.977791
-0.315532	-0.533535	-0.730192
-0.468416	-0.852046	0.0764854
-0.404452	-0.793781	0.256057
-0.216191	-0.45943	-0.443674
-0.316845	-0.732186	-0.710105
-0.338423	-0.854758	-1.10804
-0.0298688	-0.0829639	0.637367
-0.0857689	-0.26397	-0.0884469
-0.277512	-0.955203	-0.297427
-0.221175	-0.861421	0.708959
-0.187259	-0.837748	0.35077
-0.174415	-0.914314	0.56858
-0.0751462	-0.474455	-0.788256
-0.0407096	-0.32225	-0.208649
-0.0811154	-0.858112	0.531296
-0.0432825	-0.687956	0.172613
-0.027377	-0.871151	-0.284746
-1.28061e-16	-0.697132	-0.202129
0.0164999	-0.525035	-1.33734
0.0387974	-0.616667	-0.806048
0.0773866	-0.818665	0.342547
0.107558	-0.851412	0.583002
0.154118	-0.973063	-0.732767
0.154673	-0.810826	-0.029255
0.152771	-0.683457	-0.258132
0.089114	-0.347076	-1.12519
0.198031	-0.681627	0.0681537
0.197788	-0.608728	0.0624367
0.171255	-0.475678	-1.52561
0.289409	-0.730964	0.497553
0.375723	-0.868244	-0.21505
0.347865	-0.739251	1.39763
0.344511	-0.67614	1.25721
0.38802	-0.705805	1.24655
0.499036	-0.843824	0.0517359
0.498166	-0.784984	0.423197
0.497286	-0.731734	-0.536302
0.327847	-0.451242	0.0827827
0.319603	-0.412029	-0.249675
0.623693	-0.753915	-0.870157
0.475245	-0.539059	0.0293104
0.442275	-0.470976	-0.363812
0.565183	-0.565183	0.656241
0.605319	-0.568433	0.750125
0.657573	-0.579728	0.192532
0.512756	-0.424189	-0.440441
0.77068	-0.597801	0.0546204
0.590522	-0.429039	-0.398905
0.463137	-0.314747	-0.576118
0.380905	-0.24173	-0.0221621
0.854413	-0.505298	0.0599458
0.599383	-0.329514	-0.836588
0.747028	-0.38063	0.143424
0.355776	-0.167415	-0.174689
0.784666	-0.339555	1.59162
0.755689	-0.299199	1.55249
0.807421	-0.290689	1.85148
0.905598	-0.294247	0.557843
0.855317	-0.248493	1.12761
0.608722	-0.156293	0.11953
0.937163	-0.209481	0.564829
0.198765	-0.0379165	-0.0456064
0.880286	-0.139424	-0.36393
0.90819	-0.114731	-0.234019
0.73289	-0.0692785	0.496458
0.792393	-0.0498531	0.823713
0.985659	-0.0309756	-0.11756
