# Supplementary material for: Evolving scattering networks for engineering disorder
Source: Nat Comput Sci. 2023 Feb 13;3(2):128–38. doi: 10.1038/s43588-022-00395-x (PMC10766560; doi:10.1038/s43588-022-00395-x)
Supplement: Supplementary file 8 — Plot data for Fig. 4. [file 43588_2022_395_MOESM8_ESM.zip › Data_Set_Fig_4/data_Fig4b.txt]

xx_data_Fig4b	yy_data_Fig4b	degree_data_Fig4b
0	0	0.0855764147025868
0.500213157315075	0	-1.37203951460283
0.60114093855602	0.102970884144012	-1.13759014046617
0.643193342439855	-0.0357348764026322	-1.03876536822987
0.53586288147979	-0.145992517134266	-1.49976620633155
0.681705774398028	-0.197279934698775	-0.427518186058784
0.573296233767366	-0.294381314388	-1.20033372505965
0.375611154084951	-0.0947652668102574	-1.01782423157701
0.415596918318811	-0.248729624485653	-1.12594437140239
0.337869979922851	0.0556916981149659	-1.12905419266164
0.453493602893837	0.145251711319559	-1.02361220954892
0.296424474197314	0.212062612350417	-1.2811933051853
0.686635330801504	-0.353488817638668	-0.807482948339914
0.755564543247216	0.104305656182695	-0.13564157521664
0.227184862926427	-0.0593466214071559	-1.04403962054698
0.196132085385742	0.0925437460434535	-0.949151450038955
0.238095708222668	-0.208583887067073	-1.56342165361522
0.151628876856716	0.250369034287348	-0.887059266747286
0.231522787754358	0.378700452482551	-0.810141939859479
0.379661797644143	0.352803513938423	-1.33029376308517
0.0728195504286033	0.39061583089824	-0.518802453183718
0.506697173476786	0.279942681442813	-0.951486862453157
0.644863310339341	0.235221019199453	-0.936004795782612
0.579846906998089	0.387002313680625	-1.89607482775493
0.755355575815856	-0.0348289378906843	-0.926339740992508
0.114215801949538	0.526489241299968	-1.00589748661045
0.446712246607692	0.466804774229822	-1.09752014020964
0.290834885012475	0.52771691078966	-1.48063787384217
0.19571533799604	0.655677985262074	-1.3098941559795
0.395753851252312	0.627960223749241	-0.610224080124526
0.523824425241834	0.561339949076479	-1.84087400752105
0.0486886377360629	0.672656235666373	-1.35038831273279
-0.0357413811084972	0.549718278446155	-0.87780175540686
-0.00963260077230197	0.229826891947097	-1.52174378221181
0.0539645487177697	0.0838651128596472	-1.199802179417
-0.0611555375239019	0.380955218641584	-1.15619071721345
-0.125706235637827	0.694472359383103	-0.845310038651436
0.104618166178074	-0.0854461831323653	-1.43911901360674
0.0859568864842289	-0.234128235966699	-1.12599104107071
0.307410576441701	-0.364544953395868	-0.820933870264946
0.15332969448209	-0.359476437975945	-1.24919932938841
0.468082879598831	-0.403183683303466	-0.99158716692158
-0.000777784328093207	-0.371364118430263	-1.23618334616309
0.591820370023594	-0.476176020231192	-1.79226948863903
-0.10081094300624	0.0758562086320066	-1.52684657747405
-0.0421360988019682	-0.0673272163221313	-1.39125697635069
-0.143440767552097	0.237409581573516	-0.984132140417305
-0.0472147740271717	-0.217641255688049	-1.04027968263066
-0.168701486043104	-0.0981077899048702	-1.23355237379595
-0.235237082137285	0.058041038095541	-0.973575619278171
-0.279558587180239	0.196477065821596	-1.49905367369693
-0.22248284623574	0.360511844326039	-1.16733160028567
-0.183299670322933	0.535374526430558	-1.09714545935366
0.187755407403745	-0.501640767855185	-0.725606773919602
0.05103990970832	-0.511353951018535	-1.3234693804668
-0.181164730208634	-0.27391774767793	-1.54075153061137
-0.142252295575497	-0.434707536244804	-0.824505674977214
0.111203039883944	-0.657471851260099	-0.618222014929197
-0.310605172381088	-0.156625884728662	-1.31496261327875
-0.0770049724497245	-0.575592721042466	-0.926097077047319
-0.350087121918815	-0.00843366955726854	-1.13305804512024
-0.422593396623101	0.126141202410397	-1.41664586781741
-0.296358670790844	-0.329139648658456	-0.741739294798938
-0.386755850052115	0.290384506154864	-1.48141001345965
-0.479864941365443	-0.0463748016517379	-0.870467172996293
-0.526689494263676	0.260077443726027	-0.27868671451177
-0.577612753636511	0.0723550132876052	-0.704249376496111
-0.434549820668711	-0.212319777181931	-1.55441378561787
-0.575263497261995	-0.165171490799705	-1.2217664433848
-0.676553531671837	-0.055385074231029	-0.670905552989908
-0.324541282807679	0.458705520645629	-1.44225605065341
0.463908783518144	-0.56799829350348	-1.03909228793775
0.334211114374519	-0.489567992550875	-1.77309643152248
0.259884880029719	-0.625563925760564	-1.33997083243852
-0.495635380932974	0.415298163955155	-1.00681316741238
-0.695510154456933	0.178576655857158	-0.146936798446282
-0.63947526048576	0.330057793780623	-1.13595398191585
-0.27641583294746	0.638759301715917	-1.21404062414998
-0.422405825616699	0.563820462104873	-1.26618169823117
-0.23444307201036	-0.496865650932706	-0.698738687871489
-0.498670663507805	-0.335092779417328	-0.798865125480397
-0.364959103049231	-0.427312207454013	-1.49678264133888
-0.0220418363320318	-0.751513241413704	-1.26968989570647
-0.65479817048985	-0.288254511352894	-0.991874895221146
-0.739009954278287	-0.179058408103469	-1.4424054423876
-0.758625125472373	0.0493240097539263	-1.80675937605952
-0.221999401444979	-0.666577868218107	-0.968924934431404
-0.358932009411546	-0.592667191329958	-1.40336008087988
-0.479668532194774	-0.512943745178472	-1.08768147523482
-0.607369412552191	-0.439339106199262	-0.19201049436279
-0.586595046680664	0.495711247854545	-0.803011576519825
0.177436878837519	-0.745956990858689	-0.395841816485287
-0.145693949116568	-0.755158238598414	-0.0975847270838339
-0.139144853713181	0.425211532046584	-1.13315583060685
-0.236206336167198	-0.0952417871242543	-1.2950344158808
-0.040969496162281	-0.406157287490584	-0.895925389956977
0.333984723834046	0.230056665466948	-1.12361773254233
-0.33774725011688	-0.248100020282862	-0.888024926479929
0.384307331684403	-0.668871116327683	-1.77108275600622
0.716206160148174	0.288784609882894	-0.562068412939757
-0.568508279041524	0.190661639946389	-0.558805325666321
0.298296258443768	0.713799928378015	-1.45520737252737
-0.00968425220894283	0.770607738873072	-0.873247153746599
-0.146625527580711	-0.23815008553991	-1.55580202460397
-0.0160547090668641	-0.259518725974026	-1.06266615888044
-0.15901294016882	-0.367457223933104	-0.514689042170572
0.130043710501584	-0.395996011299768	-1.30414973282261
-0.0539910426781252	-0.103275339395903	-1.74386620545528
0.0688693164539983	-0.0855949535789066	-1.44087565267058
0.0521097823225866	0.0514590317084276	-0.764104744483426
-0.103186938695453	0.0192363593370701	-1.8119138552052
0.145684872525778	-0.230094871136366	-1.68995675020044
-0.261335892218752	0.0639001452243256	-1.06118936987479
-0.392741912691144	-0.0869249662656599	-0.907058049975732
0.0849034047560755	0.229032201935418	-1.12973429411331
-0.0444377491702909	0.169386624914123	-1.58078391296235
-0.20455828457878	0.194526087932416	-1.25208754522335
-0.383219034031341	0.166310356352828	-0.74361509855493
-0.303241217261304	0.303876990193839	-1.44900652407977
0.285649716418188	-0.302277395034502	-0.901062967426503
0.274167421739786	-0.156382336404865	-1.30262586430173
0.242795965242038	0.00763017059794851	-0.715879422644058
0.208866593914765	0.151416535669668	-1.32397791498405
0.211780097986713	0.345593710199919	-1.01228011474459
0.177749344501429	0.495344747639921	-1.22578284626254
0.0485014259087986	0.407956339719589	-0.619201843983745
-0.460516208291952	0.0571970886208515	-1.38225332425443
-0.0400023814853359	0.301408879281297	-0.878409146091814
0.381168284092292	0.0493698255694514	-1.09001937321687
0.404334534146859	-0.0872724947317782	-1.08760956954565
0.387312746830272	-0.237903818145534	-1.19461719844493
0.481635443353969	0.21685983622734	-1.09924863855554
-0.600756424901947	-0.0346393975126444	-0.862269060568864
0.097665400984388	0.0648887372738213	-1.48751941970425
-0.504527317373486	-0.15117350433731	-1.32342096345661
-0.27334912419884	0.517576577314199	-1.03566491699273
-0.498670663507805	-0.335092779417328	-0.798865125480397
-0.105311886857119	-0.630671321022324	-1.19953340166575
-0.22387565666945	-0.558597771177362	-1.0041984429331
-0.332830379513392	-0.429082339770741	-1.44110791050102
-0.39694140598494	0.413059929939261	-1.33227716881484
0.740690839165315	-0.210152996781063	-0.391058597759744
0.13885655702699	0.753606355873676	-1.17901873167991
-0.218596552966686	-0.133013322198107	-1.26779845690332
-0.721640099083654	0.281355717634155	1.14220923405632
-0.599384722755615	-0.235862265243784	-1.41840028396941
0.33729274241492	0.526599631056555	-1.18849050630471
0.364387568842092	0.362105216934768	-1.39430856682043
0.569690740208547	-0.152648173774369	-1.58282610767422
-0.189289430141152	0.750266671582936	-0.620336017070587
-0.127967353878909	0.595899434679471	-1.73290959671407
-0.0122987882804183	0.510530720102699	-0.935248371955947
-0.312583971484075	0.708053243657387	-1.95434904591203
-0.126124065440694	0.442761971805674	-1.27440691717482
0.117693723747572	0.25494623680956	-0.960114386169343
0.517822156183803	0.0244198729890639	-1.34531110614978
0.622939471687165	0.116129886922858	-1.32150571981982
0.64755521774546	-0.0434646644560675	-1.07700078261846
0.496373454898563	-0.300614449714161	-1.32203071186643
0.416222134241809	-0.439527505522543	-0.803623738017401
0.0892068432023177	-0.574913679543689	-1.21672164241336
0.041988689233062	-0.702607251882425	-0.879029075054265
-0.154465389100956	0.285201680483209	-0.865926828607434
-0.267406624216339	0.393476898688604	-1.50997261772935
-0.30355751021703	-0.699469464135699	0.251349686205973
-0.664141294287443	0.112331091735217	-1.04615169514088
0.0604780507265954	0.599558289380349	-1.31109705960297
0.220148103367244	0.621679065839337	-1.18587786721333
0.223014737161626	-0.463804643109483	-0.908730678818264
-0.0679411539230469	0.118248786121047	-1.31257523140115
-0.118684955650957	-0.0160046513708123	-1.95356868870845
0.489752557479929	0.378250788138558	-1.51559105269253
0.645414201335288	0.417217663502043	0.477441774289901
0.587055647643039	0.271009158961475	-1.02464242629578
-0.235409949454898	-0.347176708649705	-0.95535382377503
-0.315232015605884	-0.023481108228509	-1.16058245506516
-0.408349154324426	0.274399244047662	-1.52041482841881
0.208144887634097	-0.064989357295027	-1.06261911165788
0.351455482134576	-0.544934315296874	-1.96906516435619
0.215875111490014	-0.595698634833604	-1.18868061405869
-0.538596884047213	0.325415469488862	-0.692959621845735
-0.446576071609633	0.624231097357446	-0.662343305301137
0.0530412606117813	-0.0831940029189549	-1.38987427987889
-0.656963018615014	0.379297775645008	0.0688817214144086
-0.208833125862136	0.131305718032809	-1.23466116690039
0.0365572580165424	-0.347819076216436	-1.34337372839446
0.145684872525778	-0.230094871136366	-1.68995675020043
-0.0292430832919065	-0.208603672967078	-1.03351515602655
-0.0208429377708771	-0.523500853527222	-1.42662296334535
0.271588867622199	-0.349374182150979	-0.777002108518867
0.507383218851118	-0.584089279068894	-0.842069899008076
0.315139887847759	0.0711354414566887	-1.15550127537661
0.276815771388531	0.230961801209927	-1.33489532569925
0.247574476783422	0.412685455323405	-0.655877681354207
0.427731269897273	0.174553897938138	-1.11415275653491
-0.347562630253601	-0.230395793169668	-1.02940995774768
-0.136498289919498	-0.473529737011606	-1.04972928729687
-0.204543558798785	-0.202412721226609	-1.37026836751355
0.198411174675416	0.114552745109081	-1.11802493368621
-0.676845823110264	-0.363834631744151	0.0310610980036728
-0.371527834178913	0.114722908269893	-0.978468649966815
0.252073375257879	-0.721422740983346	-0.671639412883123
-0.556441908193531	0.206275851846895	-0.397675989912383
-0.517212044319415	0.0625895346097133	-1.10069127922897
0.757859716887017	0.1371799624049	0.0162507832606621
0.481940560894449	-0.101385118695054	-1.32060298214336
0.108002303638035	-0.435764710400621	-1.23817355134549
0.320167889172092	-0.154775204976636	-1.19801114635451
-0.420698499564192	-0.643384745550514	-1.73315374249248
0.616487334535223	-0.342287357690106	-1.06432358208377
0.585263534650739	0.499862280851275	-0.7591499529134
-0.438087727024625	0.457792335131974	-1.27437733889652
0.0977760531082908	0.41491544460961	-0.563040308461875
-0.0222584545927457	0.32649879168575	-0.690820224888535
-0.0615958305032239	0.658980643325082	-0.895967115599961
-0.763530545385691	-0.0665317126947273	-1.49955324440924
-0.640988357669581	-0.00939805348170908	-0.592986841437606
-0.679603641712677	-0.159399595099565	-1.17398685517173
-0.458948804214041	-0.472607105738844	-1.36559033659681
-0.304167875323513	-0.539811015763141	-1.31644672825701
-0.38373050932786	-0.353600632349907	-1.12317652614166
0.534417856386394	-0.443997470168911	-1.08517387798095
-0.444331027180475	-0.0632376697565188	-0.584543587706039
-0.301518176208705	0.563745775880612	-1.20136714150702
0.138250743817268	0.310516254633195	-0.993768526452879
-0.0882206109601525	-0.337717412264538	-0.698732026921205
-0.251154529581853	-0.0131624511522617	-0.673800542201924
-0.570698286695528	-0.102684829196542	-1.25280078136958
-0.462281251112199	-0.221686506660033	-1.45363061294676
0.0575744966603458	0.135374170293753	-1.56641309264458
-0.53254609225377	-0.347427381856069	-1.22075180123231
-0.762384007552449	0.130590599108922	-0.134802427676586
-0.34920973562489	-0.139108652700727	-1.32755895261694
-0.00972686235625148	-0.464355559136069	-1.27899131824195
-0.182713779358015	0.591714904575356	-1.29498272310347
-0.554403543596775	-0.532769475147824	-0.814807616927005
-0.0637487204480591	-0.652504947963019	-1.37509041280092
-0.226411987317672	0.266221408807075	-1.44035733095572
0.120366327894626	-0.000630242378583629	-1.27428144152022
0.46030165266083	0.0498421959250544	-1.35534868263518
0.765313171346573	-0.111374301209688	-0.565692895150989
0.630965343532353	-0.202095013791987	-1.21045201481244
0.469174294528053	-0.243404668887856	-0.878692648808024
0.389140279979758	-0.393236834407777	-1.09020652940519
-0.5419833050821	0.53297752361475	-0.939665181297381
0.769594848441615	0.0322555810099227	-0.675774186571866
0.326799989786697	0.296116336149568	-1.4813065297407
0.286218305835156	-0.0349403758169121	-1.09547910089142
0.176483244911763	-0.140481722057724	-1.43171813070831
0.603791529674951	0.115179394298651	-1.11599740198567
0.623491126570569	-0.0300574981309567	-0.970878725393023
0.421081967435867	0.452187629351609	-1.23407233111119
-0.0476080154200048	0.246761003361729	-1.44518052393512
-0.0524846534457569	0.038384832434039	-0.777525542694308
0.274249083717097	0.139375327529786	-1.47110257129682
-0.718730374630213	0.244395851414543	0.916105242276058
0.121240403312496	-0.30435439036921	-1.23443518383926
-0.124700493149472	-0.0986239491103687	-1.50500287348879
0.0171705287089602	-0.154049501272484	-1.6005286186356
-0.232006260777454	-0.401846631340624	-1.07789328708003
-0.187807585664968	-0.234925933808972	-1.5751673440744
-0.382713866950918	0.261853475766102	-1.1864279776848
0.317712375536429	-0.248581503869984	-1.15146910604951
0.271866541236077	0.440533325826423	-0.76797946496418
0.166842935589607	0.532396454900061	-1.13715183892614
0.404334534146859	-0.0872724947317782	-1.08760956954565
0.252713374458249	-0.378641324241783	-0.882944779785221
0.449006831303267	0.241967480696979	-1.21653451491336
0.122877292900593	0.203374864693337	-1.05317593911536
0.42124669605365	0.108157768495665	-0.872752573733091
-0.316918019560076	-0.290809147894795	-0.674182295919091
0.0948606813044992	-0.615605115801428	-0.967276531382311
0.105918317848727	-0.761359944757976	-1.18446899549239
-0.028566783740098	-0.280261657957218	-1.21015267524492
-0.173378164370948	-0.561481702949106	-0.798489978793515
0.207921342499534	-0.512561718762867	-0.621665958035659
-0.216463918562624	-0.742171871285281	0.755130421685251
-0.441278055399088	-0.021736503677569	-0.760612069376296
-0.383247988389182	0.134361740116462	-0.924728353559808
-0.217842432870806	0.147379542814196	-1.37049758887293
-0.266301289558814	0.018715013701121	-0.675410665476836
-0.0409599816888786	0.47006451346586	-1.4090667384929
-0.194999253654349	0.42124445921427	-1.05544981693795
-0.0854473322087095	0.128608573903882	-1.26792028157264
-0.527772527061562	0.367631714480538	-0.942487405015716
-0.727121047170569	-0.262640143752582	-0.0665705561448144
0.0857418106111568	0.013488142897657	-1.04316895084947
-0.543956339669342	0.204243071961505	-0.344845389823005
-0.604842824271638	0.0744796827685275	-0.751828189335599
-0.138397711043578	-0.404226635424333	-0.513430392341667
-0.123545930207732	0.759435889345548	-1.48806675596958
0.0310057126188777	0.643160206037162	-1.30825240060829
0.249815478108366	-0.0015696575974769	-0.795970840530292
0.0817346227826161	0.477164280568349	-0.786439266674103
0.159227310916768	0.34396861127566	-0.969396113041987
0.380860954836051	0.577167466346096	-0.592514732214808
0.730823990027143	0.235768029627461	-0.453036399401049
0.574240488815078	0.200646209222691	-0.410122064879452
0.0169229541170283	0.343557013360737	-0.55432223912571
-0.141213565005367	0.3101517428827	-0.714018394689483
0.913921397291964	0	0.126245517418406
0.978845862785476	0.03076147049933	1.14349180802975
0.976135597629221	0.061413246319285	0.917784938835772
0.95819153680334	0.090575767828363	0.538995038717553
0.777627979893351	0.0982372593622297	-0.262044247457133
0.924796508643155	0.146473377435531	0.00849964862050301
0.851520323461194	0.162436189096677	0.471391612350821
0.876916672729248	0.196014099649039	0.556395524840943
0.899886520627684	0.231051587780342	0.0497689240562078
0.790444844177961	0.229645455998973	0.274155485474998
0.800768442276773	0.260185439017467	-0.252442890370813
0.886348823651146	0.319105211884777	0.452264255704352
0.888509045201117	0.351785617065243	0.886618947632918
0.889858148646864	0.385076007038252	1.03521569416816
0.863196451794018	0.406189417883418	0.39474519026484
0.698554639729399	0.355931366804541	0.157604295967468
0.704693061930277	0.387408289164138	0.424485418259565
0.816803948064747	0.48305650830207	-1.15147168204789
0.70423594286901	0.446921719368872	0.374737219623132
0.692934801096859	0.470918004540777	0.2350956736432
0.785642652440073	0.570802798812647	0.0545695336068514
0.782178278357703	0.606719664510131	0.187410215479898
0.699715435260653	0.578854949755058	-0.295037616662409
0.614684880380902	0.541917618988346	-0.942094362386622
0.694665708303146	0.652334520744636	0.199585678990592
0.631249719146116	0.631249719146116	0.699608454105054
0.632049140229549	0.673063972114747	1.41055048231449
0.63973136288762	0.725632794531718	0.435069448389485
0.564548891817143	0.682422381860785	1.12385533042372
0.54791834827912	0.706372078253946	1.03053512072848
0.548805255894893	0.755365632073286	0.691886817133431
0.52134994227746	0.767143143966603	0.339107659214863
0.450705858638977	0.710198792225702	-0.491105485701391
0.403053408402999	0.681526093958874	-0.508657292572645
0.459204523039547	0.835289926529859	-0.651525056186236
0.404126434251294	0.793142785413927	0.653037311193806
0.364204986576884	0.773974993679146	0.932691274169525
0.356163597270858	0.823045511769238	0.989243366529981
0.30919208985533	0.780930075632249	0.856466460336383
0.28826669059487	0.800691535551697	1.26613980408638
0.285023810253157	0.877213088519104	0.445241540777917
0.253095823824447	0.871161539664442	0.909792321931567
0.212106644557195	0.826100838372283	1.35348213985784
0.189914619996476	0.84962916937167	1.25155159307058
0.157131252866709	0.823710873857605	0.780782689665187
0.142767037152831	0.901395597069354	0.136723756023883
0.102179373123587	0.808833023485318	-0.123888703397904
0.0862133612464124	0.912042095654344	0.143702897094412
0.0605637079386042	0.962632571740904	-0.284904150666187
0.0255675993780323	0.813574203908376	-0.880299736762808
5.78870802617608e-17	0.945367763212446	0.451984597315959
-0.0274454798648844	0.873329329899535	-0.781273928518503
-0.0599468677027228	0.952828176950187	1.09128795561779
-0.0903434037351714	0.955733381461228	1.34321485370486
-0.11985085580769	0.948717212748878	1.55926462811796
-0.143111016768639	0.903567398889682	1.49503060663338
-0.174354832498547	0.914000040211619	1.59985697299387
-0.202136159932154	0.904305196020835	1.34504725683766
-0.218260564056088	0.850068772370411	0.781470022434425
-0.250382251631013	0.861821362911219	0.881273648864014
-0.276480103450447	0.850918262745953	0.650927929000458
-0.265608877617546	0.737757038931158	-1.30834759494385
-0.345967841304743	0.873815020956239	0.544019637872506
-0.365758381861511	0.845217750746609	0.877230556354297
-0.406418191175596	0.863682619787025	0.366945215463815
-0.401919762771228	0.78881194878495	0.933554297548418
-0.417745225977399	0.759875745136791	0.925758789132458
-0.430962075105602	0.728717072149058	0.78658872803539
-0.486066541703752	0.76591831289205	0.0829697043689181
-0.447435824321607	0.658381822186318	-0.21933156492469
-0.542711601787976	0.746978436730922	-0.260189180633398
-0.606074340176341	0.781346331239599	0.755077249865205
-0.623404251213448	0.753566290079646	1.1024329521606
-0.645053041808769	0.731669054391987	0.957947204394858
-0.588033793915757	0.62619238897612	-1.06754474654666
-0.663792216288953	0.663792216288953	0.722351081275287
-0.656450331126109	0.616447892892007	0.839993496845857
-0.69712999245499	0.614602762642329	0.771667630577638
-0.648017786354925	0.536086935142615	0.170790390153609
-0.725527041060036	0.562776460462721	0.215908850626736
-0.636641862793895	0.462547388428319	-0.526961878322269
-0.77507655495607	0.526741482818429	-0.947865081383445
-0.716291083714374	0.454572144383953	0.514609854445883
-0.702575491056667	0.415501987144587	1.25001706792674
-0.75020285586809	0.412427510101785	0.92591306968904
-0.727235517685494	0.370545004037015	1.8501896255559
-0.88924531560642	0.418447082759697	-1.3174360673383
-0.775277261450495	0.335492429485391	0.77430862686589
-0.74558735586367	0.295198917191861	1.5101249571172
-0.75669320702177	0.272426317624911	1.42801395715176
-0.903358236960562	0.29351888394272	-0.955529184674385
-0.928836730975948	0.269852015867591	-0.394551242792815
-0.759096618431293	0.194902884915868	1.3567291360799
-0.785947829916665	0.175680154161919	0.514036085815418
-0.960636364312395	0.183251187114741	0.130768161902851
-0.886742221225888	0.140446170420999	-0.749221172494945
-0.977002604070944	0.123424131712512	0.627352557976125
-0.908363443839995	0.0858656262687383	0.677069660783599
-0.951691911174262	0.0598753799195189	0.924721152742323
-0.876534063800906	0.0275461926850669	0.466086100296114
-0.964461456201186	1.18112463523778e-16	-0.505927921215825
-0.867996394946207	-0.0272778856322489	0.946503009578507
-0.859542884642054	-0.0540778545774971	1.10258306432778
-0.87430034581181	-0.0826457154888865	1.30759319955077
-0.863781616568836	-0.109120994734316	1.37434215991406
-0.956504582535195	-0.151495442972691	-1.29901331482531
-0.850418852752951	-0.162226072321635	1.30229730726594
-0.84439778236166	-0.188745266457454	1.24498622627182
-0.847926479201897	-0.2177105166593	1.19095898751611
-0.842554582397525	-0.244784734449025	0.986802594111731
-0.884596033924217	-0.28742267463149	-0.101790560102308
-0.773533535613504	-0.278489208983347	0.492282931679602
-0.876652252933491	-0.347091180911993	-0.604801471416056
-0.768651353560731	-0.332625143101517	0.0719675347433533
-0.898046960167139	-0.422588822305897	-0.423909605816116
-0.720043810899232	-0.366880646404113	0.227499335640069
-0.841764833949555	-0.462764133516043	-0.420403222076065
-0.741437296611338	-0.438484794882026	-0.654817756092627
-0.672211942706744	-0.426598670881341	0.257827162660639
-0.781347142210788	-0.53100296951619	-0.775632428485619
-0.808466814007703	-0.587385522857595	-0.720301572914274
-0.614005411474573	-0.476271417354414	0.237184437671678
-0.642364720865735	-0.531410312654663	-0.372535356953218
-0.664502695042424	-0.585837930624847	-0.817826789950816
-0.6939013787577	-0.651616767526418	0.340284972807412
-0.703207410982222	-0.703207410982221	0.386215809198446
-0.672941071841659	-0.716609456423603	0.486348703293124
-0.604288064762466	-0.685430264285449	0.75954721687359
-0.562145127713378	-0.679516730199964	0.262626286571938
-0.540064807890307	-0.696247354992678	0.534035351110189
-0.550637948588574	-0.757888117162649	1.22669640199362
-0.530463902873916	-0.780553929734431	1.12325069458247
-0.506602374085395	-0.7982776068201	1.06200893194451
-0.441925416028458	-0.747255069248496	-0.611772115248541
-0.476463483963222	-0.866683859905111	0.353282077915346
-0.434852687081529	-0.853446452013352	0.675557231529759
-0.357027009666752	-0.758721016280691	-0.954892617746276
-0.367140569535125	-0.848411798004408	-0.516588744352498
-0.356540784464442	-0.900519227086554	-0.202974246709246
-0.263064413970292	-0.73068951926501	0.918018828763006
-0.245433138612601	-0.755365530185254	0.703809069839023
-0.278400422302064	-0.958260538917948	0.593066260610294
-0.238065985921926	-0.927205797671257	0.605814932948592
-0.206344937075515	-0.923134182585694	0.405160570014432
-0.182305354132328	-0.955678134181512	0.661615969194639
-0.130160774570235	-0.821802787594097	-0.865940915092752
-0.100438842566234	-0.795055305437767	-0.565295322503024
-0.0891387121950601	-0.942989076158951	-0.133423932780516
-0.0558116434393953	-0.887100669457291	0.525109960519916
-0.0298627148795828	-0.950246995248767	0.0114990509979872
-1.63727253860811e-16	-0.891289657147426	0.971026366590275
0.0264741370508398	-0.842420700388656	-0.044482197777869
0.0544764608093251	-0.865878549268896	0.0631406365546081
0.0878026306387666	-0.928854809672291	0.691282046164574
0.118543536315805	-0.938368713389782	0.867348138944614
0.155512057821683	-0.981864490621886	0.368460636953444
0.175033114391288	-0.917555718413114	0.605110463581916
0.194646954076358	-0.87080041502698	0.200160346408901
0.200710041223208	-0.781713998966766	0.171620803961736
0.249776106985615	-0.859734999357033	0.552787221638993
0.270079375457996	-0.831218847577648	1.06162767117098
0.283861356566694	-0.788455249561252	0.650954247227303
0.338839886171191	-0.855811861353572	0.763283070080215
0.388719497619804	-0.898277758605036	0.196113389017623
0.396455386922175	-0.842510583040518	1.32546973654467
0.413690069345814	-0.811912476121252	0.751446246854411
0.446627019536477	-0.812411532590119	1.15632391334579
0.5050631627008	-0.854015168465773	0.852691793282143
0.521089202377859	-0.821105195499683	0.816210164627005
0.537103391692078	-0.790323640850244	0.21504926937143
0.500288240088563	-0.68858768868224	-0.255981656979706
0.515995504323038	-0.665217395809279	0.107553487419264
0.631967300695498	-0.763917238789728	-1.17057902693291
0.593921779127909	-0.67367202129426	0.530791874324827
0.599504692577864	-0.638407655362591	0.585872862409199
0.654043281292966	-0.654043281292967	1.23263759031816
0.682203623782859	-0.640631844427306	1.34853411667683
0.714535267510455	-0.629947576736422	1.02990655452915
0.679250945434343	-0.561925251433112	0.160766525903804
0.782423365454875	-0.60690977354983	-0.499746469263852
0.729514679525162	-0.530023439479232	-0.0221551030571324
0.704439898157474	-0.478736860429177	0.0450401912674988
0.69697151746808	-0.442311574823872	0.258225335894449
0.85821593613145	-0.507547489772894	-1.12950861917084
0.777465136082479	-0.427415075479029	0.0935757830913486
0.836394467716456	-0.426164267117881	0.0862860801416436
0.736109832470262	-0.34638699420964	-1.29561925779494
0.866974458654067	-0.375173350101158	0.990894796196314
0.864359356542345	-0.34222407892149	1.1298313503383
0.889901858541456	-0.32038438315601	1.42761383225994
0.933138985070729	-0.303195235572264	1.12642221596619
0.919742063759453	-0.26720977078816	0.95008106655006
0.843272715685548	-0.216515633276831	-1.40296279099598
0.960602702216124	-0.214720143487869	0.149805854039794
0.771191291255297	-0.147112606669058	-0.312580267999205
0.946191431216558	-0.149862000273107	0.310788662489698
0.959426038860719	-0.121203695154287	0.58419619110818
0.899742768741756	-0.0850507325484011	0.173710006136366
0.921297539200346	-0.057963128120396	0.804491106343143
0.993990840479094	-0.0312374205975503	0.722151340889887
