# Supplementary material for: Evolving scattering networks for engineering disorder
Source: Nat Comput Sci. 2023 Feb 13;3(2):128–38. doi: 10.1038/s43588-022-00395-x (PMC10766560; doi:10.1038/s43588-022-00395-x)
Supplement: Supplementary file 8 — Plot data for Fig. 4. [file 43588_2022_395_MOESM8_ESM.zip › Data_Set_Fig_4/data_Fig4b.xls]

## Sheet: Sheet1
xx_data_Fig4b	yy_data_Fig4b	degree_data_Fig4b
0	0	0.0855764
0.500213	0	-1.37204
0.601141	0.102971	-1.13759
0.643193	-0.0357349	-1.03877
0.535863	-0.145993	-1.49977
0.681706	-0.19728	-0.427518
0.573296	-0.294381	-1.20033
0.375611	-0.0947653	-1.01782
0.415597	-0.24873	-1.12594
0.33787	0.0556917	-1.12905
0.453494	0.145252	-1.02361
0.296424	0.212063	-1.28119
0.686635	-0.353489	-0.807483
0.755565	0.104306	-0.135642
0.227185	-0.0593466	-1.04404
0.196132	0.0925437	-0.949151
0.238096	-0.208584	-1.56342
0.151629	0.250369	-0.887059
0.231523	0.3787	-0.810142
0.379662	0.352804	-1.33029
0.0728196	0.390616	-0.518802
0.506697	0.279943	-0.951487
0.644863	0.235221	-0.936005
0.579847	0.387002	-1.89607
0.755356	-0.0348289	-0.92634
0.114216	0.526489	-1.0059
0.446712	0.466805	-1.09752
0.290835	0.527717	-1.48064
0.195715	0.655678	-1.30989
0.395754	0.62796	-0.610224
0.523824	0.56134	-1.84087
0.0486886	0.672656	-1.35039
-0.0357414	0.549718	-0.877802
-0.0096326	0.229827	-1.52174
0.0539645	0.0838651	-1.1998
-0.0611555	0.380955	-1.15619
-0.125706	0.694472	-0.84531
0.104618	-0.0854462	-1.43912
0.0859569	-0.234128	-1.12599
0.307411	-0.364545	-0.820934
0.15333	-0.359476	-1.2492
0.468083	-0.403184	-0.991587
-0.000777784	-0.371364	-1.23618
0.59182	-0.476176	-1.79227
-0.100811	0.0758562	-1.52685
-0.0421361	-0.0673272	-1.39126
-0.143441	0.23741	-0.984132
-0.0472148	-0.217641	-1.04028
-0.168701	-0.0981078	-1.23355
-0.235237	0.058041	-0.973576
-0.279559	0.196477	-1.49905
-0.222483	0.360512	-1.16733
-0.1833	0.535375	-1.09715
0.187755	-0.501641	-0.725607
0.0510399	-0.511354	-1.32347
-0.181165	-0.273918	-1.54075
-0.142252	-0.434708	-0.824506
0.111203	-0.657472	-0.618222
-0.310605	-0.156626	-1.31496
-0.077005	-0.575593	-0.926097
-0.350087	-0.00843367	-1.13306
-0.422593	0.126141	-1.41665
-0.296359	-0.32914	-0.741739
-0.386756	0.290385	-1.48141
-0.479865	-0.0463748	-0.870467
-0.526689	0.260077	-0.278687
-0.577613	0.072355	-0.704249
-0.43455	-0.21232	-1.55441
-0.575263	-0.165171	-1.22177
-0.676554	-0.0553851	-0.670906
-0.324541	0.458706	-1.44226
0.463909	-0.567998	-1.03909
0.334211	-0.489568	-1.7731
0.259885	-0.625564	-1.33997
-0.495635	0.415298	-1.00681
-0.69551	0.178577	-0.146937
-0.639475	0.330058	-1.13595
-0.276416	0.638759	-1.21404
-0.422406	0.56382	-1.26618
-0.234443	-0.496866	-0.698739
-0.498671	-0.335093	-0.798865
-0.364959	-0.427312	-1.49678
-0.0220418	-0.751513	-1.26969
-0.654798	-0.288255	-0.991875
-0.73901	-0.179058	-1.44241
-0.758625	0.049324	-1.80676
-0.221999	-0.666578	-0.968925
-0.358932	-0.592667	-1.40336
-0.479669	-0.512944	-1.08768
-0.607369	-0.439339	-0.19201
-0.586595	0.495711	-0.803012
0.177437	-0.745957	-0.395842
-0.145694	-0.755158	-0.0975847
-0.139145	0.425212	-1.13316
-0.236206	-0.0952418	-1.29503
-0.0409695	-0.406157	-0.895925
0.333985	0.230057	-1.12362
-0.337747	-0.2481	-0.888025
0.384307	-0.668871	-1.77108
0.716206	0.288785	-0.562068
-0.568508	0.190662	-0.558805
0.298296	0.7138	-1.45521
-0.00968425	0.770608	-0.873247
-0.146626	-0.23815	-1.5558
-0.0160547	-0.259519	-1.06267
-0.159013	-0.367457	-0.514689
0.130044	-0.395996	-1.30415
-0.053991	-0.103275	-1.74387
0.0688693	-0.085595	-1.44088
0.0521098	0.051459	-0.764105
-0.103187	0.0192364	-1.81191
0.145685	-0.230095	-1.68996
-0.261336	0.0639001	-1.06119
-0.392742	-0.086925	-0.907058
0.0849034	0.229032	-1.12973
-0.0444377	0.169387	-1.58078
-0.204558	0.194526	-1.25209
-0.383219	0.16631	-0.743615
-0.303241	0.303877	-1.44901
0.28565	-0.302277	-0.901063
0.274167	-0.156382	-1.30263
0.242796	0.00763017	-0.715879
0.208867	0.151417	-1.32398
0.21178	0.345594	-1.01228
0.177749	0.495345	-1.22578
0.0485014	0.407956	-0.619202
-0.460516	0.0571971	-1.38225
-0.0400024	0.301409	-0.878409
0.381168	0.0493698	-1.09002
0.404335	-0.0872725	-1.08761
0.387313	-0.237904	-1.19462
0.481635	0.21686	-1.09925
-0.600756	-0.0346394	-0.862269
0.0976654	0.0648887	-1.48752
-0.504527	-0.151174	-1.32342
-0.273349	0.517577	-1.03566
-0.498671	-0.335093	-0.798865
-0.105312	-0.630671	-1.19953
-0.223876	-0.558598	-1.0042
-0.33283	-0.429082	-1.44111
-0.396941	0.41306	-1.33228
0.740691	-0.210153	-0.391059
0.138857	0.753606	-1.17902
-0.218597	-0.133013	-1.2678
-0.72164	0.281356	1.14221
-0.599385	-0.235862	-1.4184
0.337293	0.5266	-1.18849
0.364388	0.362105	-1.39431
0.569691	-0.152648	-1.58283
-0.189289	0.750267	-0.620336
-0.127967	0.595899	-1.73291
-0.0122988	0.510531	-0.935248
-0.312584	0.708053	-1.95435
-0.126124	0.442762	-1.27441
0.117694	0.254946	-0.960114
0.517822	0.0244199	-1.34531
0.622939	0.11613	-1.32151
0.647555	-0.0434647	-1.077
0.496373	-0.300614	-1.32203
0.416222	-0.439528	-0.803624
0.0892068	-0.574914	-1.21672
0.0419887	-0.702607	-0.879029
-0.154465	0.285202	-0.865927
-0.267407	0.393477	-1.50997
-0.303558	-0.699469	0.25135
-0.664141	0.112331	-1.04615
0.0604781	0.599558	-1.3111
0.220148	0.621679	-1.18588
0.223015	-0.463805	-0.908731
-0.0679412	0.118249	-1.31258
-0.118685	-0.0160047	-1.95357
0.489753	0.378251	-1.51559
0.645414	0.417218	0.477442
0.587056	0.271009	-1.02464
-0.23541	-0.347177	-0.955354
-0.315232	-0.0234811	-1.16058
-0.408349	0.274399	-1.52041
0.208145	-0.0649894	-1.06262
0.351455	-0.544934	-1.96907
0.215875	-0.595699	-1.18868
-0.538597	0.325415	-0.69296
-0.446576	0.624231	-0.662343
0.0530413	-0.083194	-1.38987
-0.656963	0.379298	0.0688817
-0.208833	0.131306	-1.23466
0.0365573	-0.347819	-1.34337
0.145685	-0.230095	-1.68996
-0.0292431	-0.208604	-1.03352
-0.0208429	-0.523501	-1.42662
0.271589	-0.349374	-0.777002
0.507383	-0.584089	-0.84207
0.31514	0.0711354	-1.1555
0.276816	0.230962	-1.3349
0.247574	0.412685	-0.655878
0.427731	0.174554	-1.11415
-0.347563	-0.230396	-1.02941
-0.136498	-0.47353	-1.04973
-0.204544	-0.202413	-1.37027
0.198411	0.114553	-1.11802
-0.676846	-0.363835	0.0310611
-0.371528	0.114723	-0.978469
0.252073	-0.721423	-0.671639
-0.556442	0.206276	-0.397676
-0.517212	0.0625895	-1.10069
0.75786	0.13718	0.0162508
0.481941	-0.101385	-1.3206
0.108002	-0.435765	-1.23817
0.320168	-0.154775	-1.19801
-0.420698	-0.643385	-1.73315
0.616487	-0.342287	-1.06432
0.585264	0.499862	-0.75915
-0.438088	0.457792	-1.27438
0.0977761	0.414915	-0.56304
-0.0222585	0.326499	-0.69082
-0.0615958	0.658981	-0.895967
-0.763531	-0.0665317	-1.49955
-0.640988	-0.00939805	-0.592987
-0.679604	-0.1594	-1.17399
-0.458949	-0.472607	-1.36559
-0.304168	-0.539811	-1.31645
-0.383731	-0.353601	-1.12318
0.534418	-0.443997	-1.08517
-0.444331	-0.0632377	-0.584544
-0.301518	0.563746	-1.20137
0.138251	0.310516	-0.993769
-0.0882206	-0.337717	-0.698732
-0.251155	-0.0131625	-0.673801
-0.570698	-0.102685	-1.2528
-0.462281	-0.221687	-1.45363
0.0575745	0.135374	-1.56641
-0.532546	-0.347427	-1.22075
-0.762384	0.130591	-0.134802
-0.34921	-0.139109	-1.32756
-0.00972686	-0.464356	-1.27899
-0.182714	0.591715	-1.29498
-0.554404	-0.532769	-0.814808
-0.0637487	-0.652505	-1.37509
-0.226412	0.266221	-1.44036
0.120366	-0.000630242	-1.27428
0.460302	0.0498422	-1.35535
0.765313	-0.111374	-0.565693
0.630965	-0.202095	-1.21045
0.469174	-0.243405	-0.878693
0.38914	-0.393237	-1.09021
-0.541983	0.532978	-0.939665
0.769595	0.0322556	-0.675774
0.3268	0.296116	-1.48131
0.286218	-0.0349404	-1.09548
0.176483	-0.140482	-1.43172
0.603792	0.115179	-1.116
0.623491	-0.0300575	-0.970879
0.421082	0.452188	-1.23407
-0.047608	0.246761	-1.44518
-0.0524847	0.0383848	-0.777526
0.274249	0.139375	-1.4711
-0.71873	0.244396	0.916105
0.12124	-0.304354	-1.23444
-0.1247	-0.0986239	-1.505
0.0171705	-0.15405	-1.60053
-0.232006	-0.401847	-1.07789
-0.187808	-0.234926	-1.57517
-0.382714	0.261853	-1.18643
0.317712	-0.248582	-1.15147
0.271867	0.440533	-0.767979
0.166843	0.532396	-1.13715
0.404335	-0.0872725	-1.08761
0.252713	-0.378641	-0.882945
0.449007	0.241967	-1.21653
0.122877	0.203375	-1.05318
0.421247	0.108158	-0.872753
-0.316918	-0.290809	-0.674182
0.0948607	-0.615605	-0.967277
0.105918	-0.76136	-1.18447
-0.0285668	-0.280262	-1.21015
-0.173378	-0.561482	-0.79849
0.207921	-0.512562	-0.621666
-0.216464	-0.742172	0.75513
-0.441278	-0.0217365	-0.760612
-0.383248	0.134362	-0.924728
-0.217842	0.14738	-1.3705
-0.266301	0.018715	-0.675411
-0.04096	0.470065	-1.40907
-0.194999	0.421244	-1.05545
-0.0854473	0.128609	-1.26792
-0.527773	0.367632	-0.942487
-0.727121	-0.26264	-0.0665706
0.0857418	0.0134881	-1.04317
-0.543956	0.204243	-0.344845
-0.604843	0.0744797	-0.751828
-0.138398	-0.404227	-0.51343
-0.123546	0.759436	-1.48807
0.0310057	0.64316	-1.30825
0.249815	-0.00156966	-0.795971
0.0817346	0.477164	-0.786439
0.159227	0.343969	-0.969396
0.380861	0.577167	-0.592515
0.730824	0.235768	-0.453036
0.57424	0.200646	-0.410122
0.016923	0.343557	-0.554322
-0.141214	0.310152	-0.714018
0.913921	0	0.126246
0.978846	0.0307615	1.14349
0.976136	0.0614132	0.917785
0.958192	0.0905758	0.538995
0.777628	0.0982373	-0.262044
0.924797	0.146473	0.00849965
0.85152	0.162436	0.471392
0.876917	0.196014	0.556396
0.899887	0.231052	0.0497689
0.790445	0.229645	0.274155
0.800768	0.260185	-0.252443
0.886349	0.319105	0.452264
0.888509	0.351786	0.886619
0.889858	0.385076	1.03522
0.863196	0.406189	0.394745
0.698555	0.355931	0.157604
0.704693	0.387408	0.424485
0.816804	0.483057	-1.15147
0.704236	0.446922	0.374737
0.692935	0.470918	0.235096
0.785643	0.570803	0.0545695
0.782178	0.60672	0.18741
0.699715	0.578855	-0.295038
0.614685	0.541918	-0.942094
0.694666	0.652335	0.199586
0.63125	0.63125	0.699608
0.632049	0.673064	1.41055
0.639731	0.725633	0.435069
0.564549	0.682422	1.12386
0.547918	0.706372	1.03054
0.548805	0.755366	0.691887
0.52135	0.767143	0.339108
0.450706	0.710199	-0.491105
0.403053	0.681526	-0.508657
0.459205	0.83529	-0.651525
0.404126	0.793143	0.653037
0.364205	0.773975	0.932691
0.356164	0.823046	0.989243
0.309192	0.78093	0.856466
0.288267	0.800692	1.26614
0.285024	0.877213	0.445242
0.253096	0.871162	0.909792
0.212107	0.826101	1.35348
0.189915	0.849629	1.25155
0.157131	0.823711	0.780783
0.142767	0.901396	0.136724
0.102179	0.808833	-0.123889
0.0862134	0.912042	0.143703
0.0605637	0.962633	-0.284904
0.0255676	0.813574	-0.8803
5.78871e-17	0.945368	0.451985
-0.0274455	0.873329	-0.781274
-0.0599469	0.952828	1.09129
-0.0903434	0.955733	1.34321
-0.119851	0.948717	1.55926
-0.143111	0.903567	1.49503
-0.174355	0.914	1.59986
-0.202136	0.904305	1.34505
-0.218261	0.850069	0.78147
-0.250382	0.861821	0.881274
-0.27648	0.850918	0.650928
-0.265609	0.737757	-1.30835
-0.345968	0.873815	0.54402
-0.365758	0.845218	0.877231
-0.406418	0.863683	0.366945
-0.40192	0.788812	0.933554
-0.417745	0.759876	0.925759
-0.430962	0.728717	0.786589
-0.486067	0.765918	0.0829697
-0.447436	0.658382	-0.219332
-0.542712	0.746978	-0.260189
-0.606074	0.781346	0.755077
-0.623404	0.753566	1.10243
-0.645053	0.731669	0.957947
-0.588034	0.626192	-1.06754
-0.663792	0.663792	0.722351
-0.65645	0.616448	0.839993
-0.69713	0.614603	0.771668
-0.648018	0.536087	0.17079
-0.725527	0.562776	0.215909
-0.636642	0.462547	-0.526962
-0.775077	0.526741	-0.947865
-0.716291	0.454572	0.51461
-0.702575	0.415502	1.25002
-0.750203	0.412428	0.925913
-0.727236	0.370545	1.85019
-0.889245	0.418447	-1.31744
-0.775277	0.335492	0.774309
-0.745587	0.295199	1.51012
-0.756693	0.272426	1.42801
-0.903358	0.293519	-0.955529
-0.928837	0.269852	-0.394551
-0.759097	0.194903	1.35673
-0.785948	0.17568	0.514036
-0.960636	0.183251	0.130768
-0.886742	0.140446	-0.749221
-0.977003	0.123424	0.627353
-0.908363	0.0858656	0.67707
-0.951692	0.0598754	0.924721
-0.876534	0.0275462	0.466086
-0.964461	1.18112e-16	-0.505928
-0.867996	-0.0272779	0.946503
-0.859543	-0.0540779	1.10258
-0.8743	-0.0826457	1.30759
-0.863782	-0.109121	1.37434
-0.956505	-0.151495	-1.29901
-0.850419	-0.162226	1.3023
-0.844398	-0.188745	1.24499
-0.847926	-0.217711	1.19096
-0.842555	-0.244785	0.986803
-0.884596	-0.287423	-0.101791
-0.773534	-0.278489	0.492283
-0.876652	-0.347091	-0.604801
-0.768651	-0.332625	0.0719675
-0.898047	-0.422589	-0.42391
-0.720044	-0.366881	0.227499
-0.841765	-0.462764	-0.420403
-0.741437	-0.438485	-0.654818
-0.672212	-0.426599	0.257827
-0.781347	-0.531003	-0.775632
-0.808467	-0.587386	-0.720302
-0.614005	-0.476271	0.237184
-0.642365	-0.53141	-0.372535
-0.664503	-0.585838	-0.817827
-0.693901	-0.651617	0.340285
-0.703207	-0.703207	0.386216
-0.672941	-0.716609	0.486349
-0.604288	-0.68543	0.759547
-0.562145	-0.679517	0.262626
-0.540065	-0.696247	0.534035
-0.550638	-0.757888	1.2267
-0.530464	-0.780554	1.12325
-0.506602	-0.798278	1.06201
-0.441925	-0.747255	-0.611772
-0.476463	-0.866684	0.353282
-0.434853	-0.853446	0.675557
-0.357027	-0.758721	-0.954893
-0.367141	-0.848412	-0.516589
-0.356541	-0.900519	-0.202974
-0.263064	-0.73069	0.918019
-0.245433	-0.755366	0.703809
-0.2784	-0.958261	0.593066
-0.238066	-0.927206	0.605815
-0.206345	-0.923134	0.405161
-0.182305	-0.955678	0.661616
-0.130161	-0.821803	-0.865941
-0.100439	-0.795055	-0.565295
-0.0891387	-0.942989	-0.133424
-0.0558116	-0.887101	0.52511
-0.0298627	-0.950247	0.0114991
-1.63727e-16	-0.89129	0.971026
0.0264741	-0.842421	-0.0444822
0.0544765	-0.865879	0.0631406
0.0878026	-0.928855	0.691282
0.118544	-0.938369	0.867348
0.155512	-0.981864	0.368461
0.175033	-0.917556	0.60511
0.194647	-0.8708	0.20016
0.20071	-0.781714	0.171621
0.249776	-0.859735	0.552787
0.270079	-0.831219	1.06163
0.283861	-0.788455	0.650954
0.33884	-0.855812	0.763283
0.388719	-0.898278	0.196113
0.396455	-0.842511	1.32547
0.41369	-0.811912	0.751446
0.446627	-0.812412	1.15632
0.505063	-0.854015	0.852692
0.521089	-0.821105	0.81621
0.537103	-0.790324	0.215049
0.500288	-0.688588	-0.255982
0.515996	-0.665217	0.107553
0.631967	-0.763917	-1.17058
0.593922	-0.673672	0.530792
0.599505	-0.638408	0.585873
0.654043	-0.654043	1.23264
0.682204	-0.640632	1.34853
0.714535	-0.629948	1.02991
0.679251	-0.561925	0.160767
0.782423	-0.60691	-0.499746
0.729515	-0.530023	-0.0221551
0.70444	-0.478737	0.0450402
0.696972	-0.442312	0.258225
0.858216	-0.507547	-1.12951
0.777465	-0.427415	0.0935758
0.836394	-0.426164	0.0862861
0.73611	-0.346387	-1.29562
0.866974	-0.375173	0.990895
0.864359	-0.342224	1.12983
0.889902	-0.320384	1.42761
0.933139	-0.303195	1.12642
0.919742	-0.26721	0.950081
0.843273	-0.216516	-1.40296
0.960603	-0.21472	0.149806
0.771191	-0.147113	-0.31258
0.946191	-0.149862	0.310789
0.959426	-0.121204	0.584196
0.899743	-0.0850507	0.17371
0.921298	-0.0579631	0.804491
0.993991	-0.0312374	0.722151
