# Supplementary material for: Evolving scattering networks for engineering disorder
Source: Nat Comput Sci. 2023 Feb 13;3(2):128–38. doi: 10.1038/s43588-022-00395-x (PMC10766560; doi:10.1038/s43588-022-00395-x)
Supplement: Supplementary file 8 — Plot data for Fig. 4. [file 43588_2022_395_MOESM8_ESM.zip › Data_Set_Fig_4/data_Fig4c.txt]

xx_data_Fig4c	yy_data_Fig4c	degree_data_Fig4c
0.867685703826816	0	0.452546300756338
0.813386096063528	0	-0.292655031596982
0.746783966839918	0.128723551114609	-0.525317795637931
0.66903665010776	0.0133134141794671	-0.0590631195180009
0.718172198578305	-0.127667325189349	-0.128722367590668
0.876964751835348	-0.154001352400051	-0.686177954178595
0.772927412650362	-0.267347995729808	-1.06747052501564
0.977561385442417	-0.0450746984175377	-0.730740735623602
0.916201154364073	0.0992077199345262	-0.105303766540593
0.853411526998585	0.238276779707608	-0.508902598855558
0.711320115889088	0.300766026849323	-0.935198162932799
0.828453005158425	0.396217273417454	-0.643474228499258
0.608667831770802	0.196359749204307	0.0855121223123271
0.543447920941111	0.336164620882308	-0.452596834585722
0.650161671796224	0.438869865184658	-0.725722156938292
0.511436418051799	0.496655953002302	-1.07963231824251
0.956470465105136	0.286591007118931	-0.404235242674418
0.767665903910173	0.547975171971901	-0.0242239212292916
0.633516907355916	0.598668401623911	-0.579518111753326
0.70705164222529	0.702623004142663	-0.343683472152277
0.633789292961598	-0.295810184812941	-1.12508784050692
0.61525099038149	-0.157283026005809	-0.967947895075636
0.931183341242604	-0.297178512086241	-0.40876021275349
0.538591728029126	0.709568397355666	-0.753951662036808
0.422300275401346	0.621395985111547	-0.969343371973681
0.85041735966744	-0.422150843477411	-0.21847966587346
0.695948930084243	-0.433527183252421	-1.06541517206323
0.561491937339276	-0.454687205625078	-1.32193009216376
0.798375320784954	-0.562357515893142	-0.0403909210599716
0.659097760511909	-0.582300642603428	-0.809914215534853
0.509964917369877	-0.590800043107761	-1.21240030567992
0.582029343253492	-0.71720939897152	-0.343435939314546
0.708009933621316	-0.691883604405682	-1.05135007072426
0.40527448139225	-0.486770946505148	-0.526711799529658
0.378361342246364	-0.630695962000598	-0.920738059515695
0.434347124919979	-0.765211025152977	-0.810648290937946
0.279725346054357	-0.744986715540327	-0.62256588084521
0.246086046846893	-0.595868422995763	-1.06374898646072
0.333991069727385	-0.883881718955013	-0.535436074026365
0.142046872195345	-0.675228772627222	-0.885042270211937
0.177817460077961	-0.867796891843764	-0.954706684049133
0.48692626401768	-0.870538273371168	-0.912839943144502
0.0418401571878088	-0.798357758336612	-0.741230736936703
0.00299799833030329	-0.954289367799573	-0.371217121408846
-0.10628033371666	-0.841295469224512	-0.510487959494295
-0.0443281803245147	-0.6817870551972	-1.46668305312458
-0.209881815087267	-0.719604359407378	-0.361204070554645
-0.28896646956021	-0.858646490061295	-0.510370637935232
-0.153269028965239	-0.980995777217916	-0.631622571101342
0.173717379864178	-0.983193200072785	-0.438194103319385
-0.364707015143337	-0.727034880244536	-1.13191064650053
-0.447738341588089	-0.852093046620523	-0.325264423613641
-0.334278839202254	-0.577590244083203	-1.30563285173315
-0.191035369172899	-0.605150141023079	0.710641620670208
-0.492624379225323	-0.578013624910804	-0.930031901233567
-0.511031415367842	-0.730370983739648	-0.484080048955024
0.491175056333593	-0.402022125347309	0.223852994161325
-0.642612300889491	-0.612379299468152	-0.54630155079812
-0.634112533838039	-0.766510380202275	-0.0904336620050721
-0.632530743248749	-0.462603542082533	-0.674908432933895
-0.48374533907619	-0.439249263113114	-1.26750791578283
-0.772395105665441	-0.516683100290536	0.168598669171562
-0.756210976338773	-0.652743804882317	0.211180239354379
0.562060713338745	-0.302891638442504	0.143319284733404
0.389242702041222	0.499644357890452	-0.865900271125641
0.431059029437105	0.828762885573012	-0.935928759359154
0.583629409572929	0.810414051368632	-0.319741461945005
0.267186698133042	0.577186394589002	-1.71164988743628
0.293797439730024	0.72863833102371	-1.49443582469949
0.151699861957463	0.675343397444474	-0.728885682931662
0.29466658736228	0.906890504880504	-0.280872189532047
0.188464608795033	0.822879693925068	-0.650554012391021
-0.574363371313897	-0.301803311693441	-0.764920457535766
0.0249641196535571	0.768729141854357	-0.765264799712936
-0.0319746106865665	0.635578838019173	1.70327599747024
-0.129020693817506	0.753218947466082	-0.879356134821431
-0.0801649577273909	0.898230738281963	-0.493384500577181
0.086251426283886	0.944092364737353	-0.554123453296653
-0.727892406132279	-0.349060067548936	-0.240617240040321
-0.688766682512063	-0.196980385410622	-1.54464559560105
-0.235336249236775	0.893236467910397	-1.28130150343791
-0.278628724536137	0.749210062221976	-0.101328165004583
-0.195971570059312	0.616287529888964	-0.567883659864801
-0.646888157200423	-0.040018696622655	0.275680080960613
-0.336414902732137	0.597040269846193	-1.13074982684346
-0.642609725087781	0.115623739196329	-0.915886478045689
-0.761106800836776	0.0287066512159536	-0.788727011885433
-0.800902075945293	-0.119981444029327	-0.874006012650343
-0.919070716409707	-0.0288829608465449	-0.256406318192381
-0.750318039074897	0.196002673885707	-0.411498334593234
-0.888773510875647	0.146498088026546	-0.635085730737982
-0.837521368745932	-0.31047344068477	-1.24805009776115
-0.94194496089254	-0.183778093686407	-0.876525855196824
-0.895484954570456	0.291997803195547	-0.33842689094641
-0.584916537670589	0.287307572116017	0.41891126119941
-0.737393601353383	0.351718705813745	-0.324549646420639
-0.852995454479105	0.44707325767393	-0.411255959031098
-0.889422935741384	-0.445001575647649	-0.186108129474951
-0.943132880558834	-0.324010375130962	-0.244940884837099
-0.470007326043257	0.445085802132982	0.831302973472234
-0.612515741395729	0.418143284729808	-1.43678448686059
-0.498340459913467	0.587207249699754	-1.29350249879559
-0.432593388073611	0.709258338652617	-0.716740823200046
-0.389001878541734	0.876180702787891	-0.0419099430762284
-0.741062792475024	0.51620380176316	-0.627163252688905
-0.638090859620818	0.65296339483658	-0.333455574941066
-0.566962045534362	0.787270142246549	-0.164899485388109
-0.371633524246087	0.513769050196209	0.0542217160124898
-0.818629117178104	-0.201983817111471	-0.250135758924302
-0.996061324491192	0.0825912702665978	-0.0292403476108396
0.199538278006957	0.979012612917782	-0.737258814001725
0.973366159238449	-0.168829426370182	-0.0255966595392155
0.0800326730892277	-0.62823234610204	-1.09019154201435
0.189663035632747	-0.758440802285767	-0.176408242292447
0.586339594408027	-0.807027216999609	-0.92727446605525
0.986308807490485	0.14248072404036	-0.622658951574788
-0.975948793998329	0.205308895636792	-0.567238112879615
-0.0854011485031808	0.992092004097897	-0.876402935824106
0.0339846463635407	0.8535740774025	-0.937653418467369
-0.843907597501833	0.077098636378222	-0.207225691425324
-0.60172609585673	0.520496645207654	-0.764378587560431
0.835479901400988	-0.071919683694908	-0.179463727785087
-0.300302608579729	0.742528691876935	-0.380774224877511
-0.801534275165104	0.592671291547024	-0.305025044950869
-0.78038878846185	-0.0408984433806683	-1.09051299379397
0.726507637340142	-0.381748596569197	-0.670149639727952
0.0871995618240245	0.631652199047831	-0.448783413353291
0.404605285700047	0.741482634695328	-0.718979668877612
0.532635035495267	0.61837160459243	-0.0391755659767289
-0.148701539060123	0.802321707846582	-0.0721633825284453
-0.460854879444187	0.802098977211378	-0.519016473802279
0.826002213210982	-0.274134041888419	-1.07647354763731
-0.497483969559533	0.392607278149996	0.179642784404798
-0.583859129929773	0.258486963822325	1.12289998678105
-0.626017287661134	-0.123500646335065	0.804417329542277
-0.940932107766908	-0.0671167255001904	-0.380913705295559
0.639449647819679	-0.0120547696390945	-0.138236196193464
0.727594759117196	-0.153063026855613	0.255858237940064
-0.82219311073334	-0.546263796728279	0.0577413564729405
-0.697953717057794	0.169884688263516	-0.852435075594405
-0.681944499408225	0.338520189360365	-1.00737955284208
-0.801006995283124	0.266770143421429	-0.125935429326273
-0.635147734656616	0.0426318596628658	-0.801697935409389
-0.67321570081067	-0.261664009990845	-1.33929614306292
-0.774507494666071	-0.4080060334865	-0.651407235916883
-0.557000445192607	-0.825165656988759	0.279816814059313
-0.5679995338653	-0.667869391099064	-0.376201058814543
-0.659531868423263	-0.528384662454911	-0.671090348459308
-0.605121752835483	-0.383133639568029	-1.08409825907025
-0.516757597404281	-0.522197603830675	-0.734725915887958
0.734756548822233	0.484850753158482	-0.519532006263423
0.882574302706856	0.453192203215039	-0.389334169917044
0.811331347858832	0.580427933876346	0.128275160166229
0.933266385396628	0.0146609199331895	0.360617899530808
0.83231158645678	0.150656473216831	-0.998928365992872
0.397016980880689	0.917452111091311	-0.662604008508831
0.620377245069356	0.133903649774237	-0.88024627691799
0.687655349163051	0.272262013133228	-0.990360560491223
0.761414547437351	0.00637896083022397	-0.788009273746127
0.829710756541859	0.313521568778863	-0.473970693029169
0.739587005782793	0.15154638615442	-0.457153474320436
0.675793766552327	0.648062922081126	-0.376663176414502
0.589839219241663	0.509135556456319	-0.775205671284518
0.474235131546314	0.427003230392419	0.0175846218452608
-0.710040940301902	-0.69970676478858	0.0665983276098374
-0.373191398308752	-0.51935078627944	-0.928546946547206
-0.420084862161679	-0.658893488687651	-0.789030422141555
-0.0586831396903635	-0.634994890923563	-1.01946432673457
-0.124728562276865	-0.776969652085264	-0.484625700138232
0.0389075383530458	-0.77338886965728	-0.778739817347437
0.0802234966222394	-0.920660052895047	-0.261493377102262
-0.246498008852881	-0.919943093003517	-0.725910351591317
-0.263204118002586	-0.75581927220617	-0.463717753004016
-0.20956110899686	0.640395945922757	-0.793265043993955
-0.0636310103019074	0.688534503423149	0.083215884313758
0.0965622194907427	0.76436867400512	-0.420837875465725
0.227098549061042	0.837016171742007	-0.66789110872456
0.237965120385689	0.674235813638681	-0.912558550534857
0.69228548795353	-0.267408409026804	-0.672957021494712
0.5863046751829	0.331175098139098	-0.73448782953566
0.716152682146383	0.393708268690304	-0.880502525872264
0.587020054741156	0.747041995780509	-0.34173273976546
0.504816607745535	0.859751337301228	-0.361877563297777
0.61525099038149	-0.157283026005809	-0.967947895075635
-0.702996889844886	0.700058333559949	-0.622402643588658
0.351384828725273	0.57611287347511	-1.38689662342722
0.335969818373873	-0.538081961159724	-1.20247702165054
0.332064820122716	-0.696188373110646	-1.04243081787829
-0.220911142510675	0.969211569442776	-0.776832782994125
0.0666649984706814	0.993203747018847	-0.424195236648351
-0.831881148006255	0.395718153105614	-0.694879972818849
0.328701822896578	0.777389059545888	-0.743382352966756
-0.36991956960475	-0.920203834387557	-0.809605183598047
-0.424444863278751	-0.789599746108963	-0.680357447326866
0.292101099336484	-0.928686543092823	-0.406654211547413
-0.0668793198803917	-0.897849564981335	-0.815932558099863
-0.311404077514386	0.870675383944544	-0.547098082958802
-0.547832746199518	0.648272510904165	-0.578763206444249
0.23547542553323	-0.826642904005488	-0.870776515291664
0.478923753247196	-0.620102165933309	-1.30227629610452
0.405905006220056	-0.786426542490824	-0.846841145409995
0.607133216734956	-0.516345544047315	-0.922030683699466
-0.233118701937872	-0.614982303894219	-0.307687589661673
0.611057694477852	-0.355358576356999	-1.29024894649884
0.54600991472646	-0.694852472447569	-0.641275715059864
0.786190745592279	-0.467177163954346	-0.685612290552623
0.880040598747883	-0.148847725745958	-0.655210728658903
0.479854480494774	-0.502490079352394	-0.840092972338108
-0.970791112460241	-0.221271165712661	-0.67141603878917
-0.473119180355356	-0.424207550942249	-1.70580474109393
0.896616584519159	-0.432283620059891	-0.754673927445051
0.961323530797688	0.253274784638188	-0.324302829808726
-0.609274855469327	0.172177721861321	0.429023449603821
-0.943110928197122	0.311904118404125	-0.444977065984241
-0.495213904611533	0.538541075489266	-1.39598260429211
-0.38082138917399	0.637820990644586	-1.0828659243097
-0.682279364934266	0.513387974642427	-0.541446630160961
-0.727523159839371	0.0465368043064456	-1.26110287271923
-0.86638120542552	0.110371273008616	-0.527263856530922
-0.750318039074897	0.196002673885707	-0.411498334593234
-0.55191403280446	-0.668573734792994	-0.347850594376304
0.815023650405258	-0.572808215344101	-0.126559561610745
0.944499005285383	-0.278697823499562	-0.435734308509417
-0.352967312511204	0.528852146863267	-0.232559826689077
-0.0437988559969554	0.889171243440883	-0.486105601933647
0.452260855414868	0.659522136881709	-0.697884888564881
-0.612763642033695	0.788264254576088	-0.404853687139061
0.214665187418877	-0.596255495871615	-0.585437317543426
-0.574983625332646	-0.26470612583056	0.267643263400961
-0.662919650250536	0.374451184721614	-1.0485822619722
-0.690374185647009	-0.135446030258445	-0.986702405155688
-0.918236970418257	-0.385991280246407	-0.26671621595161
-0.858412057117864	-0.0675584940540072	-0.436794212194064
-0.824714425409869	-0.220981564274872	-0.322047014415651
-0.997737122460087	-0.0397244295114569	-0.468348978818881
-0.996061324491192	0.0825912702665978	-0.0292403476108382
-0.028261704268616	-0.99928694430472	-0.402029237786169
0.318699422311771	0.940475751661164	-0.308358449227532
-0.694505491031662	-0.566021287571819	-0.472696893944731
0.987026341970798	-0.122590762575349	-0.332172480016294
0.813126473417322	-0.331830767214595	-0.606994028986555
0.870360699202751	0.0227911970062259	0.399308804405245
0.723027345117771	0.00454297457483953	-0.622031615690218
0.800914829379175	-0.137190636697152	-0.234209032052134
0.675307601398178	-0.611902138768433	-0.606255409283937
0.910746407709858	0.386213778376389	-0.421644186418047
-0.0205245537071612	0.753640833679667	-1.02648277340925
-0.172470489154545	0.811409856272949	0.0378502134897482
0.0800326730892277	-0.62823234610204	-1.09019154201435
0.176526166765855	-0.721948645496177	-0.337024763341471
0.063285774947854	-0.826242399334158	-0.755053793263094
-0.405449931798413	-0.613032856817615	-0.600920618037826
-0.547720343379554	-0.546574400184917	-0.655285543372913
-0.638964165107447	-0.428395521459449	-0.726008946956025
-0.0859138783509531	-0.72264084377797	-1.42821286076266
-0.729947292852234	-0.305044225506936	-0.302277298049477
-0.765548979160714	-0.441989909196281	-0.370784219163684
0.1249064399793	-0.988736282214712	-0.236284237915162
-0.162836530688271	-0.863439928761571	-0.721673592254936
-0.874590032266865	0.235327593673087	-0.469996284278789
-0.864983619598747	0.0598787511494967	-0.299155866124746
0.680422790840717	0.515346839313717	-0.41965726185268
0.752957779040354	0.652692675007057	-0.066108801236249
0.833068248935547	0.527458265593067	-0.104022864462364
0.502388173288233	0.541770694094849	-1.08899568704313
-0.300302608579729	0.742528691876935	-0.38077422487751
0.593534625384611	0.638719326579311	-0.138771081295645
0.996313351072738	0.0605880625192567	-0.419700097886695
0.874863337559841	0.178311005971452	-0.765225712072955
0.633778741525688	-0.0458745818663118	-0.513120959039498
0.136385736311422	0.625521468600096	-0.698615672821675
-0.0319746106865665	0.635578838019173	1.70327599747024
-0.191795627529241	0.618826793933887	-0.536017193328942
-0.484438990522959	0.72419304030466	-0.740534422878608
-0.501640423641267	0.860522127627593	-0.271707808977781
-0.372829132042369	0.91908766280178	0.0682733967930533
-0.528685314743477	0.444879059516954	-0.762317929100921
0.165394157993396	0.892387019985419	-0.515162222275164
0.115748356983176	0.745966468776526	-0.476529781960612
-0.159453078134737	0.731317851156358	-0.762190598970061
-0.634112533838039	-0.766510380202275	-0.0904336620050721
-0.583859129929773	0.258486963822325	1.12289998678105
-0.518360117176429	-0.837987433772649	0.0558863022113324
-0.222754611118488	-0.718715664211	-0.381002748491305
-0.323498035983464	-0.809622291089889	-0.216219871100686
-0.844678362211635	0.534809224196722	0.098201033701037
-0.794447063483714	0.395404434986709	-0.716669972188252
-0.743256292081692	0.243220797741153	-0.391992033690679
-0.708714626001305	0.53211799291048	-0.744930106452472
0.788807287119982	0.302794748099216	-0.510109929323736
0.719016078449147	-0.163092526927883	0.209397081373863
-0.622967950138016	0.660615368532727	-0.315338319592269
-0.847671816763974	-0.525578793898252	-0.0451183809314034
-0.756210976338773	-0.652743804882317	0.211180239354378
0.71120730218956	0.177060228183412	-0.604218277725997
0.491175056333593	-0.402022125347309	0.223852994161325
0.580854895692991	-0.251358358904956	0.170634981903329
0.63175936837447	0.0838458353347474	-0.802429435400059
0.586665558655567	0.258995000588142	0.405086529976801
0.582659717357277	0.422395531151859	-0.820210364402474
0.40382522354311	0	0.92356080274372
0.148743287420464	0.00467444612263816	-2.2932271210095
0.560509040397223	0.0352642397692538	-1.81430587884911
0.337497082856421	0.0319028672717519	-0.0502981394673677
0.421082552906597	0.0531950971831909	-0.0459783690839461
0.344369012393971	0.0545426932931323	-0.707704963456986
0.450740152169987	0.0859832825759743	-0.391389474797186
0.487494487902668	0.10896792831263	0.153984856860251
0.53990165403566	0.138623183646712	0.896065258393336
0.503121184235767	0.146170216211257	1.21458946004156
0.595740727816827	0.193567896315814	0.476113238092223
0.461248923596674	0.166059830586375	0.0770804883536601
0.530532946108158	0.210052852954192	1.66604460937034
0.488619717152526	0.211444632975905	0.514801071029882
0.0949588815339307	0.0446842578337334	-1.57769466158651
0.535869788563126	0.273039294888111	0.292260665035553
0.371746129917112	0.20436916435659	-2.54054462574389
0.187732278994838	0.111024560302013	-1.33606186723917
0.48804788558021	0.30972460631482	-1.28676754680758
0.235244878337822	0.159872254229298	-1.51337578867843
0.213557606295375	0.155158683152615	-1.3747612547749
0.334916531719332	0.259787891566484	-1.14354235046693
0.398823722194812	0.329935676760088	-0.914642547565799
0.464196733099447	0.409244470414725	0.0844554716491941
0.420870212400605	0.395223436280853	0.123589003378918
0.318844778791209	0.318844778791208	0.0413673876677315
0.34364634198693	0.365946185539345	0.638964342003371
0.382198139344853	0.433518692386428	0.222661429986693
0.269633103837746	0.325930433336267	-0.67686040758952
0.338442474336395	0.436317408820597	-0.072715395978166
0.296682471785468	0.408348390286217	0.0185219662562988
0.213974708805214	0.314854222722462	-1.41876802322771
0.0409121206901716	0.0644671866243171	-0.319449201283068
0.237015475612431	0.400771282252586	-0.431364890717954
0.171859971658658	0.312612127925015	-0.659933914964044
0.109331751398504	0.214575643879981	-1.23332848567523
0.199506918313053	0.423973782708476	-0.954956125398179
0.10875799755758	0.251324903624844	-0.214201320616037
0.147062229748616	0.371436792752264	-0.461137429424342
0.10496245959275	0.291544447168597	-0.0517330489487645
0.0374177870869548	0.11516010731505	-1.72053389019527
0.133046263976892	0.457948244349955	-1.06332779275507
0.151089272628827	0.588453865027674	-0.723328722148533
0.0583801373356297	0.261177720773659	-0.735713709613571
0.0993706038596054	0.520918947998125	0.463404531214062
0.0839522894204736	0.530053894488953	0.85017452361436
0.0139709216908292	0.110591232717805	-1.15033982705238
0.0454388347700269	0.480692661654824	-0.760254924755459
0.0331704574188065	0.527229322934744	0.70204973879247
0.0189493429024446	0.602977868140769	1.44735719722014
3.80764332887336e-17	0.621835345754284	1.55284069199521
-0.0181610645424865	0.577894444011712	1.13005076703833
-0.0387295135130144	0.615587989313694	1.75743972246134
-0.0423518999538171	0.448036302382652	-1.50685127047302
-0.0349586164346124	0.276725943439401	-2.06969200643178
-0.0261099860966097	0.164851964265614	-0.701955423471361
-0.11402861510587	0.597758933885065	0.069090070040331
-0.0863060769883067	0.386111193043818	0.930433486841791
-0.100486807574057	0.391370275813768	1.19821285379766
-0.0729453819970188	0.251079651697499	-1.09519811382048
-0.0710994695119835	0.218821666818926	-0.0933936092334162
-0.152992673023	0.424953497187458	-0.465863448053948
-0.13590611043449	0.343259651791707	0.22980648795431
-0.169786088336847	0.392352500472487	0.535969216706771
-0.0593658950715586	0.126158948823362	-0.761083144424622
-0.145447077191798	0.285455961691641	-2.33246793255509
-0.292419899507079	0.531909822573984	-0.459557600924238
-0.0956963758340774	0.161813734528721	0.597403012729651
-0.265332617040775	0.418097303481882	-0.887310275333754
-0.308138398053264	0.453411883823724	-0.575189501614648
-0.254380668771457	0.350124953414399	-0.371318534574631
-0.308516436735727	0.397736993617708	-0.922143921541946
-0.263960300246774	0.319073191750124	-1.11981267276582
-0.409403321491669	0.464376914277928	1.02626540870729
-0.406105943632689	0.43245890568185	0.760612293840369
-0.153753855371248	0.153753855371248	0.617388517895386
-0.128306271897058	0.120487609199752	-0.149861300493236
-0.448849968480492	0.395714477394033	0.340520285170151
-0.0535651106601213	0.0443129133320295	-1.12039186631977
-0.431555667776802	0.334748889371799	-2.17934464054959
-0.187106704579063	0.135940978151624	0.575639215676131
-0.201069359866639	0.136646595859823	0.319266355961095
-0.360483444850154	0.228769750547099	-0.51725772480012
-0.494106964024893	0.292214043939319	-0.55139031550163
-0.351265172185505	0.193109662562276	-0.423422913481884
-0.457295964425387	0.233003931825834	-1.46578827610091
-0.354417987008782	0.166776445305481	-0.680897097773484
-0.560434872670404	0.2425218258675	1.22042418401453
-0.221127729065189	0.0875506614587425	1.15155465746257
-0.553931680037319	0.199427676114985	0.436064518293689
-0.422410076978958	0.137249353897722	-1.114737488523
-0.221555964668622	0.0643679580053825	1.12482769377544
-0.573450387008841	0.147237034219855	-0.466323297771367
-0.207221630852149	0.0463195223245923	0.511589873663042
-0.449820075198146	0.0858077685067692	-1.40815653867523
-0.332832920586714	0.0527155558487075	-2.27334873358567
-0.267132655669208	0.0337467023533494	-0.0879370586418222
-0.514118375615453	0.0485984950163442	-1.35963924491079
-0.455014602472876	0.0286270923101328	-0.477700458357366
-0.340185839830285	0.0106907707066874	-1.62787259260879
-0.533204934670922	6.52987716534318e-17	-1.46530939300998
-0.621237816792244	-0.0195231849067035	0.10379002106358
-0.0410254229246663	-0.00258110083224564	-0.098979568541998
-0.293847700729086	-0.0277767858469392	-1.33942953273454
-0.426154383625551	-0.0538358184055002	-0.622829209398886
-0.601146405361426	-0.0952122369662762	0.501959215738212
-0.394939508952396	-0.0753387405918606	-0.832864705876964
-0.587003568689317	-0.131210843157198	0.612406391578938
-0.584527338415138	-0.150081111946905	0.866238933693155
-0.410349754455212	-0.119217624322586	-2.07893038925496
-0.52017083151327	-0.16901374856451	0.309902911208177
-0.295947578650066	-0.106547684469073	-1.84351491072725
-0.513410089555452	-0.20327343445435	1.4925712368988
-0.52161866782202	-0.225724554084212	1.90631611595355
-0.563723208912029	-0.265268006604352	0.54933609957229
-0.500784847886866	-0.255162624719555	1.3909756540989
-0.436672009137148	-0.240062468505511	-0.409251060171682
-0.120883620684263	-0.071490373983872	-2.93205663129553
-0.413287074733813	-0.262279953051648	-1.13608101133955
-0.26596265099713	-0.180748030971584	-0.489183011580836
-0.316205401591472	-0.229736671841218	-0.499448681287117
-0.385472448245126	-0.299003080177876	-1.58903273455195
-0.245874040325283	-0.203404695804012	0.0483276072385584
-0.00979944226125215	-0.00863937049230946	0.286727105758281
-0.209054094417116	-0.196314861754744	-0.797738289218232
-0.274337846496754	-0.274337846496754	0.998549016132891
-0.306033877435253	-0.325892978943759	0.488097126719162
-0.276560792303596	-0.313696642402098	1.00947776709772
-0.262418292994222	-0.317209225178964	0.950898695307218
-0.209324501184343	-0.269859520849139	-0.327129734549565
-0.305602573670418	-0.420625857249423	-0.940473975770487
-0.272917487018283	-0.401585887053279	-0.180964921584688
-0.312911227153096	-0.493069196546655	-1.62794587981289
-0.0246319412030063	-0.0416503379570096	-0.222430905985686
-0.087680019303325	-0.159489363034222	-1.0808694165306
-0.206425635565191	-0.405133120965821	-1.27314422872176
-0.140600109809454	-0.298790442502872	-2.31052545224686
-0.183739020163372	-0.424595823495504	-2.00464659456797
-0.0795278698819183	-0.200864470597605	-1.45425219711502
-0.19319812099346	-0.53662842503493	0.27842865554955
-0.187395684636569	-0.576744613543653	0.898446535026724
-0.17576660409592	-0.604992619522635	0.851230118013246
-0.0773357076303471	-0.301202694724239	-1.42711070456057
-0.118184184678679	-0.528725648732455	-0.861026445313084
-0.0266861995113789	-0.139893956920861	-0.735185975457303
-0.0530163126086575	-0.334731824035396	0.0448395182397729
-0.0716886915622042	-0.567474426328997	-0.81742098728004
-0.0402875997947491	-0.426198287765003	-0.200649926714522
-0.02555082563448	-0.406118743845026	1.10657558862697
-0.0102607616866185	-0.326502730946916	0.421430171200387
-4.37671051799501e-17	-0.238257023496747	-1.77473157050109
0.0167082189240318	-0.531664146831308	-2.12828350952366
0.0255657444744557	-0.406355872016042	1.65899581379683
0.0406983020615239	-0.430543063918765	0.699651845893877
0.0496120398883852	-0.39271973391011	1.18707044497103
0.0555032679311721	-0.350433841969853	0.180364546060745
0.0686680127793248	-0.359970329139447	-0.0021606460102673
0.037147821010306	-0.166189797865691	-1.08122089157945
0.130698307725496	-0.5090363001653	-1.10711315470394
0.0619069566060853	-0.213085142291027	-1.06288443129099
0.152135215080363	-0.46822404687745	-1.30651862725903
0.198592691120497	-0.551612419993712	0.394461563289513
0.0265172717629574	-0.0669749832639526	-2.32474924724221
0.204280894761253	-0.472065294886359	-0.719824025697759
0.124124166857944	-0.263777281476147	-1.44684931095047
0.228844969408931	-0.449133541093975	-1.51802310978866
0.155114701026346	-0.282152593720945	-1.20667990505106
0.0777871566974089	-0.131530898781397	-1.18352250410753
0.182946050885979	-0.288276848173297	-0.763061468494582
0.351572257386355	-0.517322867025978	-1.12745418185991
0.212386868044897	-0.292325445322493	-0.35734682068396
0.134329889377477	-0.173177049881991	0.282782987259497
0.285808528604173	-0.345483163058551	-1.31546157373882
0.303082592651707	-0.343779719798434	-1.42052587828757
0.409118771278894	-0.4356672412586	-0.00645598457549723
0.394507473737945	-0.394507473737946	0.0613587048041927
0.14616937323385	-0.137262177902751	0.0110812454468228
0.227320874638396	-0.200410309513472	-1.97202569566551
0.353776180867306	-0.292669109584807	-2.0497986691819
0.433946697935337	-0.336603562476076	0.935802641729859
0.458579758879131	-0.333177697308133	1.44106964414058
0.494663316172175	-0.336172842528027	1.41325149528892
0.194114898398975	-0.123189060464811	-1.2686597873116
0.485272968983968	-0.286989633835846	1.64095333411546
0.476053312341898	-0.261712523151737	1.20650931201079
0.288280447719483	-0.146886224704725	-2.50875778801914
0.492096158158161	-0.231562874951006	1.49505992908997
0.508448584515915	-0.220025350116042	1.77718876186265
0.483776561658533	-0.191540690760471	0.6966222245986
0.568469097458111	-0.204661468435271	0.736036176157756
0.401529357054868	-0.130464796722862	-1.60860048096975
0.351134945291392	-0.102014131944242	-0.109595694142327
0.523771832480708	-0.134481749370882	0.224020374038797
0.182679742483805	-0.0408337603339619	-2.13265478598803
0.522490009920303	-0.0996702999495779	-0.940397262627634
0.398252055404326	-0.0630769289033105	0.389741861329842
0.476571541851985	-0.0602049866672649	-2.43216082184673
0.311210643394195	-0.0294180671599624	0.155134571968011
0.319569946820511	-0.020105636868479	0.487124733498468
0.34742817437091	-0.010918370238736	1.45975417815223
