# Supplementary material for: Evolving scattering networks for engineering disorder
Source: Nat Comput Sci. 2023 Feb 13;3(2):128–38. doi: 10.1038/s43588-022-00395-x (PMC10766560; doi:10.1038/s43588-022-00395-x)
Supplement: Supplementary file 8 — Plot data for Fig. 4. [file 43588_2022_395_MOESM8_ESM.zip › Data_Set_Fig_4/data_Fig4c.xls]

## Sheet: Sheet1
xx_data_Fig4c	yy_data_Fig4c	degree_data_Fig4c
0.867686	0	0.452546
0.813386	0	-0.292655
0.746784	0.128724	-0.525318
0.669037	0.0133134	-0.0590631
0.718172	-0.127667	-0.128722
0.876965	-0.154001	-0.686178
0.772927	-0.267348	-1.06747
0.977561	-0.0450747	-0.730741
0.916201	0.0992077	-0.105304
0.853412	0.238277	-0.508903
0.71132	0.300766	-0.935198
0.828453	0.396217	-0.643474
0.608668	0.19636	0.0855121
0.543448	0.336165	-0.452597
0.650162	0.43887	-0.725722
0.511436	0.496656	-1.07963
0.95647	0.286591	-0.404235
0.767666	0.547975	-0.0242239
0.633517	0.598668	-0.579518
0.707052	0.702623	-0.343683
0.633789	-0.29581	-1.12509
0.615251	-0.157283	-0.967948
0.931183	-0.297179	-0.40876
0.538592	0.709568	-0.753952
0.4223	0.621396	-0.969343
0.850417	-0.422151	-0.21848
0.695949	-0.433527	-1.06542
0.561492	-0.454687	-1.32193
0.798375	-0.562358	-0.0403909
0.659098	-0.582301	-0.809914
0.509965	-0.5908	-1.2124
0.582029	-0.717209	-0.343436
0.70801	-0.691884	-1.05135
0.405274	-0.486771	-0.526712
0.378361	-0.630696	-0.920738
0.434347	-0.765211	-0.810648
0.279725	-0.744987	-0.622566
0.246086	-0.595868	-1.06375
0.333991	-0.883882	-0.535436
0.142047	-0.675229	-0.885042
0.177817	-0.867797	-0.954707
0.486926	-0.870538	-0.91284
0.0418402	-0.798358	-0.741231
0.002998	-0.954289	-0.371217
-0.10628	-0.841295	-0.510488
-0.0443282	-0.681787	-1.46668
-0.209882	-0.719604	-0.361204
-0.288966	-0.858646	-0.510371
-0.153269	-0.980996	-0.631623
0.173717	-0.983193	-0.438194
-0.364707	-0.727035	-1.13191
-0.447738	-0.852093	-0.325264
-0.334279	-0.57759	-1.30563
-0.191035	-0.60515	0.710642
-0.492624	-0.578014	-0.930032
-0.511031	-0.730371	-0.48408
0.491175	-0.402022	0.223853
-0.642612	-0.612379	-0.546302
-0.634113	-0.76651	-0.0904337
-0.632531	-0.462604	-0.674908
-0.483745	-0.439249	-1.26751
-0.772395	-0.516683	0.168599
-0.756211	-0.652744	0.21118
0.562061	-0.302892	0.143319
0.389243	0.499644	-0.8659
0.431059	0.828763	-0.935929
0.583629	0.810414	-0.319741
0.267187	0.577186	-1.71165
0.293797	0.728638	-1.49444
0.1517	0.675343	-0.728886
0.294667	0.906891	-0.280872
0.188465	0.82288	-0.650554
-0.574363	-0.301803	-0.76492
0.0249641	0.768729	-0.765265
-0.0319746	0.635579	1.70328
-0.129021	0.753219	-0.879356
-0.080165	0.898231	-0.493385
0.0862514	0.944092	-0.554123
-0.727892	-0.34906	-0.240617
-0.688767	-0.19698	-1.54465
-0.235336	0.893236	-1.2813
-0.278629	0.74921	-0.101328
-0.195972	0.616288	-0.567884
-0.646888	-0.0400187	0.27568
-0.336415	0.59704	-1.13075
-0.64261	0.115624	-0.915886
-0.761107	0.0287067	-0.788727
-0.800902	-0.119981	-0.874006
-0.919071	-0.028883	-0.256406
-0.750318	0.196003	-0.411498
-0.888774	0.146498	-0.635086
-0.837521	-0.310473	-1.24805
-0.941945	-0.183778	-0.876526
-0.895485	0.291998	-0.338427
-0.584917	0.287308	0.418911
-0.737394	0.351719	-0.32455
-0.852995	0.447073	-0.411256
-0.889423	-0.445002	-0.186108
-0.943133	-0.32401	-0.244941
-0.470007	0.445086	0.831303
-0.612516	0.418143	-1.43678
-0.49834	0.587207	-1.2935
-0.432593	0.709258	-0.716741
-0.389002	0.876181	-0.0419099
-0.741063	0.516204	-0.627163
-0.638091	0.652963	-0.333456
-0.566962	0.78727	-0.164899
-0.371634	0.513769	0.0542217
-0.818629	-0.201984	-0.250136
-0.996061	0.0825913	-0.0292403
0.199538	0.979013	-0.737259
0.973366	-0.168829	-0.0255967
0.0800327	-0.628232	-1.09019
0.189663	-0.758441	-0.176408
0.58634	-0.807027	-0.927274
0.986309	0.142481	-0.622659
-0.975949	0.205309	-0.567238
-0.0854011	0.992092	-0.876403
0.0339846	0.853574	-0.937653
-0.843908	0.0770986	-0.207226
-0.601726	0.520497	-0.764379
0.83548	-0.0719197	-0.179464
-0.300303	0.742529	-0.380774
-0.801534	0.592671	-0.305025
-0.780389	-0.0408984	-1.09051
0.726508	-0.381749	-0.67015
0.0871996	0.631652	-0.448783
0.404605	0.741483	-0.71898
0.532635	0.618372	-0.0391756
-0.148702	0.802322	-0.0721634
-0.460855	0.802099	-0.519016
0.826002	-0.274134	-1.07647
-0.497484	0.392607	0.179643
-0.583859	0.258487	1.1229
-0.626017	-0.123501	0.804417
-0.940932	-0.0671167	-0.380914
0.63945	-0.0120548	-0.138236
0.727595	-0.153063	0.255858
-0.822193	-0.546264	0.0577414
-0.697954	0.169885	-0.852435
-0.681944	0.33852	-1.00738
-0.801007	0.26677	-0.125935
-0.635148	0.0426319	-0.801698
-0.673216	-0.261664	-1.3393
-0.774507	-0.408006	-0.651407
-0.557	-0.825166	0.279817
-0.568	-0.667869	-0.376201
-0.659532	-0.528385	-0.67109
-0.605122	-0.383134	-1.0841
-0.516758	-0.522198	-0.734726
0.734757	0.484851	-0.519532
0.882574	0.453192	-0.389334
0.811331	0.580428	0.128275
0.933266	0.0146609	0.360618
0.832312	0.150656	-0.998928
0.397017	0.917452	-0.662604
0.620377	0.133904	-0.880246
0.687655	0.272262	-0.990361
0.761415	0.00637896	-0.788009
0.829711	0.313522	-0.473971
0.739587	0.151546	-0.457153
0.675794	0.648063	-0.376663
0.589839	0.509136	-0.775206
0.474235	0.427003	0.0175846
-0.710041	-0.699707	0.0665983
-0.373191	-0.519351	-0.928547
-0.420085	-0.658893	-0.78903
-0.0586831	-0.634995	-1.01946
-0.124729	-0.77697	-0.484626
0.0389075	-0.773389	-0.77874
0.0802235	-0.92066	-0.261493
-0.246498	-0.919943	-0.72591
-0.263204	-0.755819	-0.463718
-0.209561	0.640396	-0.793265
-0.063631	0.688535	0.0832159
0.0965622	0.764369	-0.420838
0.227099	0.837016	-0.667891
0.237965	0.674236	-0.912559
0.692285	-0.267408	-0.672957
0.586305	0.331175	-0.734488
0.716153	0.393708	-0.880503
0.58702	0.747042	-0.341733
0.504817	0.859751	-0.361878
0.615251	-0.157283	-0.967948
-0.702997	0.700058	-0.622403
0.351385	0.576113	-1.3869
0.33597	-0.538082	-1.20248
0.332065	-0.696188	-1.04243
-0.220911	0.969212	-0.776833
0.066665	0.993204	-0.424195
-0.831881	0.395718	-0.69488
0.328702	0.777389	-0.743382
-0.36992	-0.920204	-0.809605
-0.424445	-0.7896	-0.680357
0.292101	-0.928687	-0.406654
-0.0668793	-0.89785	-0.815933
-0.311404	0.870675	-0.547098
-0.547833	0.648273	-0.578763
0.235475	-0.826643	-0.870777
0.478924	-0.620102	-1.30228
0.405905	-0.786427	-0.846841
0.607133	-0.516346	-0.922031
-0.233119	-0.614982	-0.307688
0.611058	-0.355359	-1.29025
0.54601	-0.694852	-0.641276
0.786191	-0.467177	-0.685612
0.880041	-0.148848	-0.655211
0.479854	-0.50249	-0.840093
-0.970791	-0.221271	-0.671416
-0.473119	-0.424208	-1.7058
0.896617	-0.432284	-0.754674
0.961324	0.253275	-0.324303
-0.609275	0.172178	0.429023
-0.943111	0.311904	-0.444977
-0.495214	0.538541	-1.39598
-0.380821	0.637821	-1.08287
-0.682279	0.513388	-0.541447
-0.727523	0.0465368	-1.2611
-0.866381	0.110371	-0.527264
-0.750318	0.196003	-0.411498
-0.551914	-0.668574	-0.347851
0.815024	-0.572808	-0.12656
0.944499	-0.278698	-0.435734
-0.352967	0.528852	-0.23256
-0.0437989	0.889171	-0.486106
0.452261	0.659522	-0.697885
-0.612764	0.788264	-0.404854
0.214665	-0.596255	-0.585437
-0.574984	-0.264706	0.267643
-0.66292	0.374451	-1.04858
-0.690374	-0.135446	-0.986702
-0.918237	-0.385991	-0.266716
-0.858412	-0.0675585	-0.436794
-0.824714	-0.220982	-0.322047
-0.997737	-0.0397244	-0.468349
-0.996061	0.0825913	-0.0292403
-0.0282617	-0.999287	-0.402029
0.318699	0.940476	-0.308358
-0.694505	-0.566021	-0.472697
0.987026	-0.122591	-0.332172
0.813126	-0.331831	-0.606994
0.870361	0.0227912	0.399309
0.723027	0.00454297	-0.622032
0.800915	-0.137191	-0.234209
0.675308	-0.611902	-0.606255
0.910746	0.386214	-0.421644
-0.0205246	0.753641	-1.02648
-0.17247	0.81141	0.0378502
0.0800327	-0.628232	-1.09019
0.176526	-0.721949	-0.337025
0.0632858	-0.826242	-0.755054
-0.40545	-0.613033	-0.600921
-0.54772	-0.546574	-0.655286
-0.638964	-0.428396	-0.726009
-0.0859139	-0.722641	-1.42821
-0.729947	-0.305044	-0.302277
-0.765549	-0.44199	-0.370784
0.124906	-0.988736	-0.236284
-0.162837	-0.86344	-0.721674
-0.87459	0.235328	-0.469996
-0.864984	0.0598788	-0.299156
0.680423	0.515347	-0.419657
0.752958	0.652693	-0.0661088
0.833068	0.527458	-0.104023
0.502388	0.541771	-1.089
-0.300303	0.742529	-0.380774
0.593535	0.638719	-0.138771
0.996313	0.0605881	-0.4197
0.874863	0.178311	-0.765226
0.633779	-0.0458746	-0.513121
0.136386	0.625521	-0.698616
-0.0319746	0.635579	1.70328
-0.191796	0.618827	-0.536017
-0.484439	0.724193	-0.740534
-0.50164	0.860522	-0.271708
-0.372829	0.919088	0.0682734
-0.528685	0.444879	-0.762318
0.165394	0.892387	-0.515162
0.115748	0.745966	-0.47653
-0.159453	0.731318	-0.762191
-0.634113	-0.76651	-0.0904337
-0.583859	0.258487	1.1229
-0.51836	-0.837987	0.0558863
-0.222755	-0.718716	-0.381003
-0.323498	-0.809622	-0.21622
-0.844678	0.534809	0.098201
-0.794447	0.395404	-0.71667
-0.743256	0.243221	-0.391992
-0.708715	0.532118	-0.74493
0.788807	0.302795	-0.51011
0.719016	-0.163093	0.209397
-0.622968	0.660615	-0.315338
-0.847672	-0.525579	-0.0451184
-0.756211	-0.652744	0.21118
0.711207	0.17706	-0.604218
0.491175	-0.402022	0.223853
0.580855	-0.251358	0.170635
0.631759	0.0838458	-0.802429
0.586666	0.258995	0.405087
0.58266	0.422396	-0.82021
0.403825	0	0.923561
0.148743	0.00467445	-2.29323
0.560509	0.0352642	-1.81431
0.337497	0.0319029	-0.0502981
0.421083	0.0531951	-0.0459784
0.344369	0.0545427	-0.707705
0.45074	0.0859833	-0.391389
0.487494	0.108968	0.153985
0.539902	0.138623	0.896065
0.503121	0.14617	1.21459
0.595741	0.193568	0.476113
0.461249	0.16606	0.0770805
0.530533	0.210053	1.66604
0.48862	0.211445	0.514801
0.0949589	0.0446843	-1.57769
0.53587	0.273039	0.292261
0.371746	0.204369	-2.54054
0.187732	0.111025	-1.33606
0.488048	0.309725	-1.28677
0.235245	0.159872	-1.51338
0.213558	0.155159	-1.37476
0.334917	0.259788	-1.14354
0.398824	0.329936	-0.914643
0.464197	0.409244	0.0844555
0.42087	0.395223	0.123589
0.318845	0.318845	0.0413674
0.343646	0.365946	0.638964
0.382198	0.433519	0.222661
0.269633	0.32593	-0.67686
0.338442	0.436317	-0.0727154
0.296682	0.408348	0.018522
0.213975	0.314854	-1.41877
0.0409121	0.0644672	-0.319449
0.237015	0.400771	-0.431365
0.17186	0.312612	-0.659934
0.109332	0.214576	-1.23333
0.199507	0.423974	-0.954956
0.108758	0.251325	-0.214201
0.147062	0.371437	-0.461137
0.104962	0.291544	-0.051733
0.0374178	0.11516	-1.72053
0.133046	0.457948	-1.06333
0.151089	0.588454	-0.723329
0.0583801	0.261178	-0.735714
0.0993706	0.520919	0.463405
0.0839523	0.530054	0.850175
0.0139709	0.110591	-1.15034
0.0454388	0.480693	-0.760255
0.0331705	0.527229	0.70205
0.0189493	0.602978	1.44736
3.80764e-17	0.621835	1.55284
-0.0181611	0.577894	1.13005
-0.0387295	0.615588	1.75744
-0.0423519	0.448036	-1.50685
-0.0349586	0.276726	-2.06969
-0.02611	0.164852	-0.701955
-0.114029	0.597759	0.0690901
-0.0863061	0.386111	0.930433
-0.100487	0.39137	1.19821
-0.0729454	0.25108	-1.0952
-0.0710995	0.218822	-0.0933936
-0.152993	0.424953	-0.465863
-0.135906	0.34326	0.229806
-0.169786	0.392353	0.535969
-0.0593659	0.126159	-0.761083
-0.145447	0.285456	-2.33247
-0.29242	0.53191	-0.459558
-0.0956964	0.161814	0.597403
-0.265333	0.418097	-0.88731
-0.308138	0.453412	-0.57519
-0.254381	0.350125	-0.371319
-0.308516	0.397737	-0.922144
-0.26396	0.319073	-1.11981
-0.409403	0.464377	1.02627
-0.406106	0.432459	0.760612
-0.153754	0.153754	0.617389
-0.128306	0.120488	-0.149861
-0.44885	0.395714	0.34052
-0.0535651	0.0443129	-1.12039
-0.431556	0.334749	-2.17934
-0.187107	0.135941	0.575639
-0.201069	0.136647	0.319266
-0.360483	0.22877	-0.517258
-0.494107	0.292214	-0.55139
-0.351265	0.19311	-0.423423
-0.457296	0.233004	-1.46579
-0.354418	0.166776	-0.680897
-0.560435	0.242522	1.22042
-0.221128	0.0875507	1.15155
-0.553932	0.199428	0.436065
-0.42241	0.137249	-1.11474
-0.221556	0.064368	1.12483
-0.57345	0.147237	-0.466323
-0.207222	0.0463195	0.51159
-0.44982	0.0858078	-1.40816
-0.332833	0.0527156	-2.27335
-0.267133	0.0337467	-0.0879371
-0.514118	0.0485985	-1.35964
-0.455015	0.0286271	-0.4777
-0.340186	0.0106908	-1.62787
-0.533205	6.52988e-17	-1.46531
-0.621238	-0.0195232	0.10379
-0.0410254	-0.0025811	-0.0989796
-0.293848	-0.0277768	-1.33943
-0.426154	-0.0538358	-0.622829
-0.601146	-0.0952122	0.501959
-0.39494	-0.0753387	-0.832865
-0.587004	-0.131211	0.612406
-0.584527	-0.150081	0.866239
-0.41035	-0.119218	-2.07893
-0.520171	-0.169014	0.309903
-0.295948	-0.106548	-1.84351
-0.51341	-0.203273	1.49257
-0.521619	-0.225725	1.90632
-0.563723	-0.265268	0.549336
-0.500785	-0.255163	1.39098
-0.436672	-0.240062	-0.409251
-0.120884	-0.0714904	-2.93206
-0.413287	-0.26228	-1.13608
-0.265963	-0.180748	-0.489183
-0.316205	-0.229737	-0.499449
-0.385472	-0.299003	-1.58903
-0.245874	-0.203405	0.0483276
-0.00979944	-0.00863937	0.286727
-0.209054	-0.196315	-0.797738
-0.274338	-0.274338	0.998549
-0.306034	-0.325893	0.488097
-0.276561	-0.313697	1.00948
-0.262418	-0.317209	0.950899
-0.209325	-0.26986	-0.32713
-0.305603	-0.420626	-0.940474
-0.272917	-0.401586	-0.180965
-0.312911	-0.493069	-1.62795
-0.0246319	-0.0416503	-0.222431
-0.08768	-0.159489	-1.08087
-0.206426	-0.405133	-1.27314
-0.1406	-0.29879	-2.31053
-0.183739	-0.424596	-2.00465
-0.0795279	-0.200864	-1.45425
-0.193198	-0.536628	0.278429
-0.187396	-0.576745	0.898447
-0.175767	-0.604993	0.85123
-0.0773357	-0.301203	-1.42711
-0.118184	-0.528726	-0.861026
-0.0266862	-0.139894	-0.735186
-0.0530163	-0.334732	0.0448395
-0.0716887	-0.567474	-0.817421
-0.0402876	-0.426198	-0.20065
-0.0255508	-0.406119	1.10658
-0.0102608	-0.326503	0.42143
-4.37671e-17	-0.238257	-1.77473
0.0167082	-0.531664	-2.12828
0.0255657	-0.406356	1.659
0.0406983	-0.430543	0.699652
0.049612	-0.39272	1.18707
0.0555033	-0.350434	0.180365
0.068668	-0.35997	-0.00216065
0.0371478	-0.16619	-1.08122
0.130698	-0.509036	-1.10711
0.061907	-0.213085	-1.06288
0.152135	-0.468224	-1.30652
0.198593	-0.551612	0.394462
0.0265173	-0.066975	-2.32475
0.204281	-0.472065	-0.719824
0.124124	-0.263777	-1.44685
0.228845	-0.449134	-1.51802
0.155115	-0.282153	-1.20668
0.0777872	-0.131531	-1.18352
0.182946	-0.288277	-0.763061
0.351572	-0.517323	-1.12745
0.212387	-0.292325	-0.357347
0.13433	-0.173177	0.282783
0.285809	-0.345483	-1.31546
0.303083	-0.34378	-1.42053
0.409119	-0.435667	-0.00645598
0.394507	-0.394507	0.0613587
0.146169	-0.137262	0.0110812
0.227321	-0.20041	-1.97203
0.353776	-0.292669	-2.0498
0.433947	-0.336604	0.935803
0.45858	-0.333178	1.44107
0.494663	-0.336173	1.41325
0.194115	-0.123189	-1.26866
0.485273	-0.28699	1.64095
0.476053	-0.261713	1.20651
0.28828	-0.146886	-2.50876
0.492096	-0.231563	1.49506
0.508449	-0.220025	1.77719
0.483777	-0.191541	0.696622
0.568469	-0.204661	0.736036
0.401529	-0.130465	-1.6086
0.351135	-0.102014	-0.109596
0.523772	-0.134482	0.22402
0.18268	-0.0408338	-2.13265
0.52249	-0.0996703	-0.940397
0.398252	-0.0630769	0.389742
0.476572	-0.060205	-2.43216
0.311211	-0.0294181	0.155135
0.31957	-0.0201056	0.487125
0.347428	-0.0109184	1.45975
