# Supplementary material for: Evolving scattering networks for engineering disorder
Source: Nat Comput Sci. 2023 Feb 13;3(2):128–38. doi: 10.1038/s43588-022-00395-x (PMC10766560; doi:10.1038/s43588-022-00395-x)
Supplement: Supplementary file 8 — Plot data for Fig. 4. [file 43588_2022_395_MOESM8_ESM.zip › Data_Set_Fig_4/data_Fig4d.txt]

xx_data_Fig4d	yy_data_Fig4d	degree_data_Fig4d
0.878248622673477	0	-0.807719238149447
0.143984286304135	0.00452488848745578	-0.635248526049389
0.794449483680853	0.0499825249156147	-0.879592199346098
0.861494164037989	0.0814351749001198	-1.02747480708671
0.700482872689382	0.0884915659189939	-1.03996401181511
0.468289952815407	0.0741698420862717	-0.82536680288411
0.437159615535715	0.0833926566613839	-0.894012134253936
0.851081510353222	0.190239256668049	-1.1370423790095
0.398311305475996	0.102268961087334	-1.06265641973932
0.285418627568944	0.0829217767203429	-1.35935661005954
0.787346035260511	0.255824234607028	-1.20018687359537
0.918693513859712	0.33075001689488	-1.01260270467563
0.0584227197629705	0.0231311911043002	-0.983542528108599
0.656815040454142	0.284229248813814	-1.04364402286366
0.815660792538458	0.383820834553875	-0.749726036931125
0.697337742926554	0.355311326914083	-0.994931738559008
0.744476714110353	0.409279537031354	-0.701142147751037
0.46502066416094	0.275012454151467	-0.841090716851462
0.80887061327653	0.513324900401656	-0.872035067822506
0.699152584880256	0.475143606036486	-0.877970672370091
0.595902591769331	0.432948575469036	-0.757991091389482
0.297931452328445	0.231099323268429	-0.888575807438731
0.470796050553071	0.389476364897195	-1.06432746254988
0.615883495770155	0.542974340600604	-0.838085271375771
0.484549331248012	0.455022109193948	-1.09374605620602
0.465840097683965	0.465840097683965	-1.16514929478491
0.538041387254307	0.572955883044143	-0.0405784218274681
0.473721947584921	0.537332074990732	-0.581393884953493
0.514064637444884	0.621397401359465	-0.128228290084699
0.475166625438133	0.612581122318365	-0.310708869663568
0.527444568023974	0.725965167478926	-0.696725238066836
0.405965532817398	0.597360141303847	-0.858674509238267
0.510766582689517	0.804839349616508	-0.834417994303575
0.287613395173292	0.48632769180484	-0.584789413359967
0.144894454718348	0.263562034701147	-1.18782333350026
0.248950796302254	0.488593448176676	-0.815752772550623
0.143749774102127	0.305483819833931	-1.08405449968861
0.361531411237957	0.835449797966611	-0.820945985438604
0.0797194261514461	0.201348286506738	-1.15011446172663
0.268071451968928	0.744597102327834	-1.21441692902366
0.228669685227463	0.703772925675611	-1.03906174475068
0.252527331407147	0.869204775929429	-0.776621646446065
0.110924482594241	0.432022336020712	-0.852108920234888
0.201926928448898	0.903369148172973	-0.120241642317432
0.111117694533001	0.582499353852048	-0.695647955981347
0.135895340219385	0.858009410147424	-0.860527304839914
0.0681842403067502	0.539733838204843	-0.627824475174442
0.088478656274674	0.936006413887407	-0.776486920070374
0.0358242689346319	0.569410449080195	-0.733794065179559
0.0127597253016433	0.406021042526714	-1.0963053428875
3.83633801111535e-17	0.626521542992862	-0.973866710543744
-0.00960267410659621	0.305562044607837	-0.844323690577559
-0.0568975542716897	0.904360727877631	-0.896118572143978
-0.0365876879904577	0.38705730930254	-0.756449868780622
-0.0776777372867975	0.614882604840288	-1.11633022713085
-0.152012184999604	0.959767163290311	-0.423752779331779
-0.186218328133352	0.976190662243006	-0.37598072679268
-0.147356453379952	0.659234876646606	-1.01057431794755
-0.22603747170341	0.880357827863268	-0.711391623113055
-0.139878398839901	0.481464606795281	-1.32909174520919
-0.238838682837013	0.735069882208099	-0.908456246824637
-0.321860166060412	0.894001003251612	-1.0887828274805
-0.269148634167412	0.67979185151541	-0.813386758294482
-0.305107135304901	0.705060989516278	-0.631813856941366
-0.0843878734915843	0.179333359672322	-0.943894584261537
-0.271325992552996	0.532507243401122	-1.03704237241396
-0.135930613199621	0.247256867508885	-1.06129794870351
-0.28133919060653	0.47571859126894	-0.922282966419535
-0.30814434729917	0.485557795818103	-0.909058996793697
-0.494451395239441	0.727563133939676	-1.0234384002906
-0.117497093657493	0.161720875418082	-0.885615207676455
-0.401672638430314	0.517833245184973	-1.19089768033702
-0.35771179775795	0.432399284781079	-0.871521425822111
-0.527597218456399	0.59844157442525	-0.876281036754719
-0.402864637654414	0.429007265393589	-0.960840532807279
-0.146794679891505	0.146794679891505	-0.899921945104626
-0.683800228614232	0.642131156161055	-0.215579314977383
-0.655324346315212	0.577746127739744	-0.735961985617056
-0.722023388072605	0.597309693288464	-0.238843759266542
-0.510558246205876	0.396029570779322	-0.822760052665533
-0.629567837114331	0.457407807927914	-0.818444259258611
-0.592657700480176	0.402769757333689	-0.640420578386488
-0.652833482700441	0.414300726204654	-0.368320435837454
-0.440760149684475	0.260664825885982	-0.865592387317902
-0.480669438383371	0.264250259918144	-0.766802837356424
-0.142002463309254	0.0723538689469637	-0.660940026916782
-0.498117409407611	0.234396260717202	-0.842648129454228
-0.45154635161658	0.195401555110338	-0.71671773090167
-0.694274871831291	0.274882867562456	-0.912700474028046
-0.707544227363433	0.254731596145857	-0.693967377636366
-0.655561709505625	0.213004911514493	-0.819386154032694
-0.519622691962778	0.150964347382523	-0.741621374363077
-0.245514453997659	0.0630373976261088	-0.769381235307675
-0.965526071160023	0.215820646831903	-0.996478665209976
-0.572520833040135	0.109214189885078	-0.730820877582871
-0.694934477843581	0.11006680833548	-0.907866966566989
-0.980679525654997	0.12388863493082	-1.05343122530085
-0.660961547019137	0.0624792615326221	-0.8253424020256
-0.563043486137658	0.0354236935796858	-0.540389545119003
-0.720613721444137	0.0226461985245928	-0.837115408192979
-0.760352832400673	9.31163662422108e-17	-0.707503613484996
-0.92362937845623	-0.0290262225728203	-0.434676117778592
-0.260439608780559	-0.0163854713260996	-0.746960681494678
-0.678540160100194	-0.064140929702314	-0.870128057184598
-0.877306066185068	-0.11082953004816	-1.13390558907763
-0.837267787375936	-0.1326101899053	-1.00550065240045
-0.751961248086827	-0.143444279745569	-0.884569887089278
-0.187960689526151	-0.0420141918527036	-1.36873764660891
-0.573558597383633	-0.14726481792184	-0.904250397622386
-0.720662301821969	-0.209371753313524	-1.06981709115363
-0.520680531926888	-0.169179360268073	-1.05593169179377
-0.673459131227742	-0.242460206446609	-1.1744159264769
-0.763021357910727	-0.302101526907727	-0.589057503466501
-0.366175738310029	-0.15845839182023	-0.935474273379084
-0.203289630614083	-0.0956608389078198	-1.24614019190369
-0.517870197693363	-0.26386804525948	-0.827810222895489
-0.288068774522338	-0.158367148945126	-1.0019366660634
-0.364067228475673	-0.215308758719087	-0.797255015073716
-0.79466783293617	-0.504311541918882	-0.970795586013476
-0.499932389228269	-0.339753700879242	-0.933376030111589
-0.378399785767247	-0.274923536948023	-0.809169255274336
-0.685432111056557	-0.531675644762055	-1.08465738985521
-0.251899604258177	-0.208389475804358	-0.646932451776667
-0.647273810886096	-0.570648626026957	-1.12373910447254
-0.499641549481064	-0.469194645466222	-0.55300500827423
-0.546925804504403	-0.546925804504402	-0.520124235049025
-0.263012398603133	-0.280079757176729	-0.834986715334602
-0.283698028404198	-0.321792247647299	-0.961712544367498
-0.511955888389184	-0.618848361632001	-0.786783985730293
-0.135156784430982	-0.17424307656147	-0.782485993478539
-0.293075943952576	-0.403384430581348	-0.803965397409863
-0.413965351041647	-0.609131516355511	-0.912576487368953
-0.255164603513358	-0.402075077925923	-0.982121662087398
-0.314376467444869	-0.531581575601177	-0.814992670655746
-0.462642274561356	-0.84154317333386	-0.47689738124467
-0.436718301564899	-0.857107926597637	-0.326706380955681
-0.320538551823408	-0.681179096291898	-0.913176524727811
-0.290073210203726	-0.670319638424783	-0.978396569612527
-0.0448750089930907	-0.113341334777902	-1.13540678391518
-0.334973827943553	-0.930425600378149	-0.884190103905593
-0.233921762965541	-0.719937158866057	-0.898146516144523
-0.248248317300739	-0.854476312769285	-0.803742837046717
-0.186361066523085	-0.725828432277895	-0.884307808632644
-0.204326431110083	-0.914103905997122	-0.694347642847594
-0.14322060605817	-0.750788709555219	-0.833458499524891
-0.131707213011501	-0.831566615644991	-1.01749178668422
-0.0483034755669582	-0.382361380710538	-1.04853092820367
-0.0615996774046246	-0.651656518891188	-0.726318879336585
-0.0523045429540316	-0.831356903520736	-0.66034849212842
-0.0101598023463649	-0.323290152649694	-0.815304717704279
-1.21796144239961e-16	-0.663027327959706	-0.882618874966494
0.012805506100798	-0.407477811176598	-0.86241993992926
0.0447083768323883	-0.710619300458831	-0.934189240878079
0.0851685884090782	-0.900989553516221	-0.963415525229797
0.0376222591233028	-0.297810846424392	-1.07913682497989
0.139925251217092	-0.8834532668132	-0.87560797930851
0.140863690291325	-0.738433324420199	-1.14814326968452
0.167466353089983	-0.749201396270525	-1.14840242109447
0.110688138418812	-0.431101836232156	-0.563384142928224
0.184243634260907	-0.634170748733628	-0.511727216302869
0.16809608838567	-0.517346563888132	-1.14108729269813
0.0656467410930941	-0.18234083799736	-1.08633866572498
0.0644847050301109	-0.162869773285113	-1.13572928543918
0.267332455552073	-0.617768855038421	-0.951475269845904
0.367470981949055	-0.780915587138042	-1.07027634922231
0.338913990009966	-0.665156157256228	-1.09301898620386
0.298964390637573	-0.543814207747243	-1.07562558956455
0.208690092891273	-0.352875675756339	-1.4517266991219
0.49058485981388	-0.773038042984741	-0.688877348258636
0.435043746301042	-0.640147433108903	-0.923957058949669
0.52002049841965	-0.715746812299216	0.0665699365620389
0.564576624183779	-0.727847798145165	-0.0926149797793716
0.495046212196442	-0.598408074402312	-0.672976827432473
0.584451779207874	-0.662930414887514	-0.269617570646913
0.537156605466424	-0.57201368613776	-0.821631320128105
0.10287174317697	-0.10287174317697	-1.40771705440829
0.631500860330834	-0.593018780328175	-1.05433334194878
0.31472691568764	-0.277469100387345	-0.47868514917956
0.521742848938401	-0.431623221938494	-0.85560560369088
0.566008452167834	-0.439041159427494	-0.968095826286939
0.562846147263082	-0.408931662710597	-0.849798648350024
0.760008203008268	-0.516501041409303	-0.453423115200913
0.353019851440979	-0.224033210140614	-0.725775988000869
0.104127997789127	-0.0615811262270179	-1.33797387765228
0.807327258262455	-0.443831916071819	-0.486088617065636
0.767856673098824	-0.391242516507975	-1.077328089371
0.611476696331636	-0.287739092087339	-0.501907893338863
0.592572782367031	-0.256429141274288	-0.703340111002828
0.317664651999017	-0.125772333131392	-0.815305654752723
0.547556339516482	-0.197132412293955	-0.712958250471167
0.292608794392093	-0.0950743605889557	-0.870906977890624
0.81247365139459	-0.236045416117173	-0.983174985737136
0.268919931348517	-0.0690469028033843	-0.96050031807445
0.442888035164862	-0.0989972048176309	-0.825601787447212
0.744063128812867	-0.141937632915722	-1.0196843122508
0.535388630069873	-0.0847972285297372	-0.851296705186123
0.803384286620357	-0.10149103758212	-0.705824499576399
0.89244139603176	-0.0843605496214936	-0.468439826785045
0.5914632627499	-0.0372117143686679	-1.01525217456895
0.305529352548554	-0.00960164671724372	-0.872836016358905
0.208074476797106	-0.209912893122375	-0.995178580995966
-0.341255787680941	0.312484244629643	-1.00210316450363
-0.177523295968144	0.353888526586442	-0.95857368077273
-0.271446770245587	0.173944769627503	-1.02471936864991
-0.403284453747297	0.0798232141651147	-0.84547491006313
0.0434406054815355	0.719312518426632	-0.7130162082356
0.345474077378078	0.379192148716202	-1.02926818419231
-0.583898596211009	0.304476662491456	-1.25881237272192
0.200599040675514	0.151998251091751	-1.11169779780024
0.46819559441612	-0.307968304806912	-0.598309423339267
-0.643408372569431	-0.415157176385788	-1.29950799135874
-0.00643932253445553	-0.512398032505681	-0.956166313633117
-0.0581575738319234	0.498072433207548	-1.20076337060325
-0.0557930170815341	-0.0223743728346626	-1.17802923315484
-0.410665562886907	-0.0469056025655297	-1.07670379737392
-0.39979009475644	-0.41255137430391	-0.926316987160479
-0.807810545820541	0.158310435626412	-0.517240882840717
0.306964441609965	-0.425303700643258	-1.09330727926642
0.432954430793567	-0.512767904785329	-0.736296632224465
-0.123161253399214	-0.290093420394575	-0.948510655689365
-0.151142581100591	-0.436966971951577	-1.16646932376626
0.573062835809751	0.129986336581319	-0.624557936873899
0.0161851721615983	0.110728844610034	-1.1551667453044
0.433653570443774	0.231005040391533	-1.00822939508575
0.159860011704758	0.403760300237891	-0.855902750159882
-0.374835383612376	0.625709345668661	-1.32080098581903
-0.569355113421598	-0.0469695834624413	-0.784177392894783
0.199468292798038	0.593530343743835	-0.95841210008474
0.674398505882213	-0.363612184334207	-0.486658776753833
-0.174529680599376	-0.567317593122905	-0.879813081699766
0.194868437477743	-0.213348337787223	-1.01943730702945
-0.129505918509705	0.811070335337316	-0.480275678443724
-0.303415219332224	0.179439260502587	-0.814742322760554
0.00196800581096243	0.261009931216707	-0.898703996939949
-0.331495124486885	0.333165602610006	-0.954356740305657
-0.172358169060941	0.325033924905826	-0.883932371426132
0.366555019402102	0.711649521639122	-1.16155893702606
0.326762145301435	0.360014720449415	-1.1375369135606
0.402621155099309	-0.0426582439386362	-0.676482956643218
0.439413016789002	-0.190150992271118	-1.04367914275302
0.421459574765339	-0.371096222081151	-0.719738719493069
0.116460334235388	-0.303010110543305	-1.36941009509871
-0.0650958008523554	0.0211961359990388	-1.05561225826122
-0.403284453747297	0.0798232141651147	-0.845474910063129
-0.770771522300473	0.373402456023609	-0.977209479662757
0.0960038331658482	-0.598836537247758	-0.554447284355492
0.332211335748107	0.5625450895993	-0.693177017814728
-0.556969045742578	-0.740843198195963	-1.24199588372327
-0.213905656375086	0.600053977701749	-0.799323961253925
-0.849948767722799	0.273805343408316	-0.836787360411251
0.663382153145252	-0.091438298567298	-0.642883765586071
-0.0394004877772764	-0.107947022360685	-1.14223617926808
0.539448064977216	0.289977246463861	-0.876204749664181
-0.358170082863325	-0.772458486015379	-0.855419355277962
0.371076676205644	0.215071015637199	-1.05754459146603
-0.41751034049796	-0.073137568916244	-1.02766264179345
-0.112722709649439	-0.253036711829009	-0.749781815294161
0.124406625821492	0.729034498929641	-0.904250164410606
0.0409456178087918	0.108359433328712	-1.03936288347111
0.235752058765568	-0.402666509692237	-1.33420995629512
0.434959526100421	-0.889276700179692	-0.730886165531369
-0.513525812528329	0.513525812528329	-0.833127034582122
-0.32223002196546	0.226467052484364	-0.801911472905768
0.186789630309265	0.114464832669884	-1.03562181059479
-0.212649121351949	0.386232276684099	-1.13628266711253
-0.375023841861779	0.803508830257562	-1.14928574614736
-0.029533990264948	0.757758477522367	-0.715142311649305
-0.0534793556446321	-0.988746297775918	-0.549478737744413
0.664958953850049	-0.497959862214623	-0.728302016644623
-0.874171791697596	0.0494860094587004	-0.858681968769958
0.56541403123555	0.150867799776315	-0.630093115635468
0.705791662716645	0.201209868797625	-1.29636946582603
0.159288633472082	-0.0499913168589666	-1.13310620617545
0.381667869112311	-0.490768565307867	-0.7875102705445
0.651016219353653	0.711855112556025	-0.741578122472321
0.014639159864667	-0.803323033556255	-0.654420400842929
-0.305520433042641	-0.00153572613075235	-0.709720620106857
0.329236621267702	-0.327997762174031	-0.804034856096343
-0.632380999729235	-0.390810462921426	-1.23796666511442
-0.779475143371081	-0.411457560572584	-0.731038714526221
-0.107025050901802	-0.458462631012165	-1.03410422417266
0.0311697430914258	-0.510791217088819	-0.849311449227315
-0.783892063577119	0.500241042790112	-0.719778702248762
-0.815137032015362	0.158151320950717	-0.52189167636155
0.734029634360546	0.00415088403736809	-0.952472088156267
0.25104376203752	-0.84816181357108	-0.776126866555247
0.212146046874459	-0.205583821712506	-1.00219136359523
-0.615925393575397	0.746433742615909	-1.31622679329145
-0.862047670111622	-0.265200491488059	-0.697859343211796
-0.987839834664311	-0.15010221942079	-1.02220093805317
-0.00905082196137424	-0.208634847255698	-1.02922124852001
-0.466726581630068	-0.697082564499189	-0.743812173367085
0.247562183254419	0.255785748475142	-0.881298750986932
0.171037711404064	0.394564473250568	-0.876994216526744
0.561571962241838	0.012351603643699	-1.19072155172626
0.706254054643976	-0.688723329051684	-1.12140669240995
-0.191669499444575	-0.152766906979231	-0.783421254994283
-0.155505008058198	-0.300050840448843	-1.12848586672597
0.13072819990065	-0.376415320802191	-0.917347182039098
-0.12519266042989	-0.612277841473867	-0.72297302577969
-0.277381445570482	-0.559958693266558	-1.05339782763539
-0.429261312352221	-0.467014443469509	-0.798598406853244
0.664323174017694	-0.184882575531824	-0.919046631846372
0.210585955552655	-0.503915941738966	-1.19336337146942
0.974753103316899	-0.19166301039921	-1.36857750372408
-0.405224053716017	0.11030961484862	-0.661403439771455
-0.507762757361952	-0.00638107088282344	-0.805904379288941
0.907849850733052	-0.319775641670556	-1.11282487239529
-0.661296421947796	-0.691910461846729	-1.09511122703106
0.289348730230097	0.0992693711535393	-1.31951386492178
-0.374835383612376	0.625709345668661	-1.32080098581903
0.00196800581096243	0.261009931216707	-0.89870399693995
-0.144018672545696	0.26994975513662	-0.993235755701609
0.709492063642887	-0.318203704317203	-0.660767077174533
-0.051168477744002	0.460823466809861	-1.10909429143786
-0.26300870000425	0.166447150427238	-1.09137218314437
0.97284685617771	0.129736358499147	-0.962746956540535
-0.497766683470412	0.865083675764876	-0.956630084536053
-0.181986864016434	0.531540132984029	-0.934868848848325
-0.467280693197195	0.379207349159963	-0.786889294079393
-0.405933514281505	-0.325214069542304	-0.991021814098674
0.434801270184156	-0.214363655158661	-1.04625149286106
0.759873159832436	0.621417627690553	-1.04564327867065
-0.31994929982345	0.321157759591507	-0.909030283874402
-0.18620780852518	0.795399545445376	-0.598802459486792
0.290211463664438	-0.95185268917549	-0.866986556147978
-0.629848359640969	-0.0835922100913187	-0.873011100758053
-0.59242675116873	-0.259021921549935	-0.873722781732864
0.00542884591006413	0.0837690355238867	-1.19115804853238
-0.0652546758165989	-0.0597530029297755	-1.228653200176
-0.14434196937247	0.0462986774890782	-0.77918928484634
-0.912885855875123	-0.400500858703049	-0.99158311218826
-0.450010560120721	-0.166499677311289	-0.923666347404445
0.147907382135077	0.183907093400337	-1.22413251232174
0.169563164672072	0.0405958507478633	-0.605913166280038
0.490050511568788	-0.326329006905416	-0.530510379633775
0.434421456184976	-0.0265094714428779	-0.874488428857355
-0.177421862712029	-0.417169733993623	-1.28262415876815
-0.112871654853883	0.663954089184894	-1.17192024667536
0.998270387595093	-0.00501789652665251	-1.05715418764241
0.589584438239799	0.350682291597095	-0.746957788937683
0.245299083452373	0.31582771900421	-1.07354703665622
0.365112701729137	0.437414033980269	-0.847586048673854
-0.58604670650306	0.124439791796701	-0.810817306139455
-0.30777168825652	-0.0149017849938518	-0.744134997192841
-0.916153658530045	0.370745440742431	-1.03795211603252
0.199468292798038	0.593530343743835	-0.958412100084739
0.326971582823083	0.59299274435714	-0.972095194884396
-0.0565566458133436	-0.251534720928964	-0.753422571300051
0.560395504266802	0.197390385449217	-0.790015998725561
0.418363149478183	0.265501328040202	-0.838289413541855
0.0152348417807387	0.836011043542972	-1.19686466235764
0.631237163004744	0.545330888458324	-1.00863599471642
0.653331810812647	0.0353374413062225	-1.04262097052484
0.360793736525481	-0.428942335835785	-0.917256364697489
0.316923850103666	-0.280114549036585	-0.490695473245585
0.823843793195141	-0.246663530954476	-0.960960027220286
0.142865313218167	0.746378043050622	-0.992945418282657
-0.198242350603934	0.395811804874619	-1.20820034470075
0.418158309128854	0.732040434862338	-1.0017213435476
0.110186892909372	-0.263203768075556	-1.27872827956804
-0.583898596211009	0.304476662491456	-1.25881237272192
0.0822255622318589	-0.580360752206813	-0.643089114335721
-0.191145977901992	-0.140164289349817	-0.906273831424311
-0.347723716526847	-0.117589766987306	-1.03566930092813
-0.493970822435841	-0.0251617809886847	-0.932532575590814
-0.77879228575334	0.358731541661699	-1.06483566436801
0.528496494545228	-0.119528371196824	-0.672121981253435
0.127938209768746	0.455276685098602	-0.761256418899508
0.0683982844468372	0.32412450675374	-1.27604586057503
0.721962560365368	0.150931044517368	-1.12702510402454
0.349565659308662	0.124364748534505	-1.18720615158321
0.267089588845952	0.025247399564174	-1.16164990365542
0.194317804679052	-0.14781622498122	-1.39593637437953
0.0725388235683056	-0.0215200335974232	-1.176840568442
0.013317046892667	0.123468532366589	-1.15605925393065
0.359777445982223	-0.109940076197047	-0.671814268352497
0.201242937619693	-0.387111805716548	-1.32156233144404
-0.249331923323516	0.200009877781661	-1.07941666677382
-0.0816655953506323	0.275910617721709	-0.790397285193059
-0.0451352696200739	0.433802831487898	-0.967734371992465
-0.168377132255591	-0.554751306398377	-0.84522259391301
-0.335713109642637	-0.526801693022863	-0.783938916756134
-0.405224053716017	0.11030961484862	-0.661403439771455
-0.263200195200484	0.0430440840794667	-0.673042539689623
0.272295696728552	0.22932675931746	-0.833965379744779
0.13189419118219	0.173613123186365	-1.1861084194588
-0.0367772507666894	-0.508094869956818	-0.980674565540331
0.0560414271213171	-0.397346423456098	-0.642800756623399
0.142199068115137	-0.981453636750186	-0.77853354688726
-0.468444588715196	-0.25638091524961	-0.752791614966462
-0.553498281257074	-0.398432412867745	-1.0246533744694
-0.12296925961221	0.0985169539841392	-0.637464266511687
-0.137709145521975	-0.0384179959961151	-1.47687054893308
0.0131124736694879	-0.127583639777482	-1.21038137796855
-0.0210450556474639	0.984975027125998	-0.712843401899809
0.278819981577858	0.391468998948968	-1.20713433003564
0.0237519966200787	0.674765625893229	-0.805229226260378
0.795971790233132	-0.603912758896766	-1.05449049042158
-0.866011674049471	0.49613015311074	-0.875618309277479
-0.710482016997151	0.465422449309434	-0.642172139671751
0.264450703388435	-0.725941515851172	-0.974461838929021
-0.0504721935815296	-0.657144200427712	-0.738495340031618
-0.151173014374004	-0.986538143060713	-0.767333194465696
-0.770553066411977	-0.629344031071751	-0.804531042811707
-0.995891355964221	0.00125147464581863	-0.719351113253762
-0.159298554227444	0.557449023256072	-0.770596558035996
0.461321747138168	0.886039798035555	-0.686076673101524
0.34188478417126	0.929415854527434	-0.837748775480973
0.487269841845696	0.0491514015145064	-0.917189679244766
-0.435000934043467	0.74945096373138	-0.819219347438738
0.181970148506879	-0.052743252099112	-1.14668585006333
-0.49462184239075	0.484775534351729	-0.877956240717191
-0.099948746831893	0.795193615763367	-0.526476675088943
-0.548887052416207	0.621015218674262	-0.889425204383979
-0.836611228548876	0.0236609306904362	-0.764940846151414
0.19397851773657	0.0849568660553277	-0.961401147324593
-0.423895902474991	0.336988797168263	-0.867310727585957
0.0903508622339882	-0.229462977574864	-1.12013393809127
0.596213248543506	0.691012232926233	-0.537374021942747
-0.22547618746198	0.347521485820973	-0.917070205175582
0.668543632996332	-0.198793408129983	-0.941984523292714
0.694036615916898	-0.0541831108061422	-0.79817804409528
0.873227089655774	-0.477919407887138	-0.576312348564601
-0.358227785387856	-0.364128222261213	-1.01567619935446
-0.231906005026461	-0.28140452449738	-0.866765786541167
-0.108434942224957	-0.350903665971449	-1.19940367936572
-0.227254778961159	-0.430516943633276	-1.03932341202115
-0.578588970271441	-0.144687548658491	-0.892271914743487
-0.72979995315925	-0.078714632888257	-0.829621288576012
0.0670540352704356	0.288056450241121	-1.2190037488119
-0.01188611975892	0.000224074618048546	-1.22835463017463
0.243075394124375	-0.267811682969245	-0.790898409653394
-0.0726833159975187	-0.183577100842725	-0.930927726231073
0.442466993715439	-0.250172694516775	-0.909511856508841
0.352250355117101	0.047425801584238	-1.10450574472121
0.0123557745069486	0.154512360111072	-1.11590822778697
-0.307644572430607	0.233413400796236	-0.793580048155764
0.0137500310507723	-0.994657284233216	-0.709582942060416
0.391399029374803	-0.727028470636506	-1.0412723708132
0.412088905358628	0.351509619339505	-0.822721382813767
0.424561202061989	0.203051326789103	-1.10715853065782
0.664958953850049	-0.497959862214623	-0.728302016644623
-0.953403794438788	-0.297901706110667	-0.847871541208292
-0.629331380566244	-0.284630183267846	-1.03241766479324
0.176500668715523	-0.51236275253905	-1.16969283066057
-0.32586618881	-0.830658882774193	-0.751194482503959
-0.41421706701718	-0.698398291545511	-0.694898462312805
-0.434025373286973	-0.552340892718989	-0.937651282867146
0.88906450989436	0.44598694297086	-0.607309062452546
0.565510288057304	0.392688685774369	-0.743993427978898
0.578736342839526	0.245277627045876	-0.889388603246031
0.247562183254419	0.255785748475142	-0.881298750986932
0.560194114441588	0.0941464329002175	-0.682366725978408
0.308227295103008	-0.569959347411158	-1.15799258932174
0.370575423483303	-0.415048844285759	-0.916470193516881
0.461739651210729	-0.562451208673013	-0.8377243508811
0.268123720854524	-0.837718977011294	-0.774298699046261
-0.066487171975795	-0.88756600576739	-0.798904940545103
0.17804793334761	-0.657319913669285	-0.567560247693579
0.0298888590379343	-0.779447560549164	-0.711212602868592
-0.120699626616808	0.225898464189985	-1.05890373931195
0.283953552178462	-0.0956271393853196	-0.942804980143287
0.335439653406122	-0.235436207768202	-0.566437742255638
0.375507434518036	-0.916310498611138	-0.354871630593046
-0.753893812817426	-0.377587731639361	-0.57991564423319
-0.410665562886907	-0.0469056025655297	-1.07670379737392
-0.675834215355479	0.161355481335053	-0.648917033145102
-0.828401394191623	0.202739179905525	-0.37132099560077
0.163925910529844	0.591899977460378	-0.878600795583177
0.163547583854311	0.438641075969375	-0.84323562135879
0.0395068273450805	0.518643619698043	-0.763159622207451
0.416064553433843	-0.0782853392427018	-0.722433785010768
0.564949808312274	-0.117365720838161	-0.609815062060925
0.482102476151444	-0.396793196629162	-0.642049524194796
0.539143056943734	-0.254943860614868	-0.702763867190612
0.0712215345029358	-0.587511316622969	-0.654575697219584
-0.0159948693309806	-0.302773612973352	-0.792324944101133
0.650443285453978	-0.343346173126526	-0.338773264838775
-0.0666447430739599	-0.502153036245501	-0.934968848658645
-0.192904755629745	-0.576397809943354	-0.970141620999215
0.86703134784812	-0.123396834093917	-0.362727907195838
0.0744207364436208	-0.427999194237805	-0.531005814118219
-0.061306743707249	0.366197601428333	-0.575625678024035
0.184782400215942	0.982066470836007	-0.456700907110996
-0.470818778318811	-0.382078573885493	-0.932463494953885
-0.314045262924427	0.0731037340737237	-0.749259493513242
-0.274555725767429	-0.0990410559490657	-1.04666229296461
-0.468281724372615	0.147289316837612	-0.605957725183538
-0.436468733462092	-0.205386595833211	-0.7371116181291
-0.295336572122517	-0.243387432030361	-0.810519804625754
-0.559254236564742	0.0235570340754899	-0.550499347598222
-0.158291660517283	-0.206200274043885	-0.580366689746345
-0.335697262791533	-0.473211011082918	-0.570009337487795
-0.530766392292991	-0.522165703302787	-0.425862699389876
-0.0892576637861746	-0.702994627480998	-0.424484074818638
-0.177050143283116	0.0643710016572672	-0.749011289619607
0.321515823984961	0.510874793494911	-0.419419989747634
-0.81339232598088	-0.260337634626092	-0.462222689089216
0.128382391012376	0.0573851993219668	-0.487516856783209
