# Supplementary material for: Evolving scattering networks for engineering disorder
Source: Nat Comput Sci. 2023 Feb 13;3(2):128–38. doi: 10.1038/s43588-022-00395-x (PMC10766560; doi:10.1038/s43588-022-00395-x)
Supplement: Supplementary file 8 — Plot data for Fig. 4. [file 43588_2022_395_MOESM8_ESM.zip › Data_Set_Fig_4/data_Fig4d.xls]

## Sheet: Sheet1
xx_data_Fig4d	yy_data_Fig4d	degree_data_Fig4d
0.878249	0	-0.807719
0.143984	0.00452489	-0.635249
0.794449	0.0499825	-0.879592
0.861494	0.0814352	-1.02747
0.700483	0.0884916	-1.03996
0.46829	0.0741698	-0.825367
0.43716	0.0833927	-0.894012
0.851082	0.190239	-1.13704
0.398311	0.102269	-1.06266
0.285419	0.0829218	-1.35936
0.787346	0.255824	-1.20019
0.918694	0.33075	-1.0126
0.0584227	0.0231312	-0.983543
0.656815	0.284229	-1.04364
0.815661	0.383821	-0.749726
0.697338	0.355311	-0.994932
0.744477	0.40928	-0.701142
0.465021	0.275012	-0.841091
0.808871	0.513325	-0.872035
0.699153	0.475144	-0.877971
0.595903	0.432949	-0.757991
0.297931	0.231099	-0.888576
0.470796	0.389476	-1.06433
0.615883	0.542974	-0.838085
0.484549	0.455022	-1.09375
0.46584	0.46584	-1.16515
0.538041	0.572956	-0.0405784
0.473722	0.537332	-0.581394
0.514065	0.621397	-0.128228
0.475167	0.612581	-0.310709
0.527445	0.725965	-0.696725
0.405966	0.59736	-0.858675
0.510767	0.804839	-0.834418
0.287613	0.486328	-0.584789
0.144894	0.263562	-1.18782
0.248951	0.488593	-0.815753
0.14375	0.305484	-1.08405
0.361531	0.83545	-0.820946
0.0797194	0.201348	-1.15011
0.268071	0.744597	-1.21442
0.22867	0.703773	-1.03906
0.252527	0.869205	-0.776622
0.110924	0.432022	-0.852109
0.201927	0.903369	-0.120242
0.111118	0.582499	-0.695648
0.135895	0.858009	-0.860527
0.0681842	0.539734	-0.627824
0.0884787	0.936006	-0.776487
0.0358243	0.56941	-0.733794
0.0127597	0.406021	-1.09631
3.83634e-17	0.626522	-0.973867
-0.00960267	0.305562	-0.844324
-0.0568976	0.904361	-0.896119
-0.0365877	0.387057	-0.75645
-0.0776777	0.614883	-1.11633
-0.152012	0.959767	-0.423753
-0.186218	0.976191	-0.375981
-0.147356	0.659235	-1.01057
-0.226037	0.880358	-0.711392
-0.139878	0.481465	-1.32909
-0.238839	0.73507	-0.908456
-0.32186	0.894001	-1.08878
-0.269149	0.679792	-0.813387
-0.305107	0.705061	-0.631814
-0.0843879	0.179333	-0.943895
-0.271326	0.532507	-1.03704
-0.135931	0.247257	-1.0613
-0.281339	0.475719	-0.922283
-0.308144	0.485558	-0.909059
-0.494451	0.727563	-1.02344
-0.117497	0.161721	-0.885615
-0.401673	0.517833	-1.1909
-0.357712	0.432399	-0.871521
-0.527597	0.598442	-0.876281
-0.402865	0.429007	-0.960841
-0.146795	0.146795	-0.899922
-0.6838	0.642131	-0.215579
-0.655324	0.577746	-0.735962
-0.722023	0.59731	-0.238844
-0.510558	0.39603	-0.82276
-0.629568	0.457408	-0.818444
-0.592658	0.40277	-0.640421
-0.652833	0.414301	-0.36832
-0.44076	0.260665	-0.865592
-0.480669	0.26425	-0.766803
-0.142002	0.0723539	-0.66094
-0.498117	0.234396	-0.842648
-0.451546	0.195402	-0.716718
-0.694275	0.274883	-0.9127
-0.707544	0.254732	-0.693967
-0.655562	0.213005	-0.819386
-0.519623	0.150964	-0.741621
-0.245514	0.0630374	-0.769381
-0.965526	0.215821	-0.996479
-0.572521	0.109214	-0.730821
-0.694934	0.110067	-0.907867
-0.98068	0.123889	-1.05343
-0.660962	0.0624793	-0.825342
-0.563043	0.0354237	-0.54039
-0.720614	0.0226462	-0.837115
-0.760353	9.31164e-17	-0.707504
-0.923629	-0.0290262	-0.434676
-0.26044	-0.0163855	-0.746961
-0.67854	-0.0641409	-0.870128
-0.877306	-0.11083	-1.13391
-0.837268	-0.13261	-1.0055
-0.751961	-0.143444	-0.88457
-0.187961	-0.0420142	-1.36874
-0.573559	-0.147265	-0.90425
-0.720662	-0.209372	-1.06982
-0.520681	-0.169179	-1.05593
-0.673459	-0.24246	-1.17442
-0.763021	-0.302102	-0.589058
-0.366176	-0.158458	-0.935474
-0.20329	-0.0956608	-1.24614
-0.51787	-0.263868	-0.82781
-0.288069	-0.158367	-1.00194
-0.364067	-0.215309	-0.797255
-0.794668	-0.504312	-0.970796
-0.499932	-0.339754	-0.933376
-0.3784	-0.274924	-0.809169
-0.685432	-0.531676	-1.08466
-0.2519	-0.208389	-0.646932
-0.647274	-0.570649	-1.12374
-0.499642	-0.469195	-0.553005
-0.546926	-0.546926	-0.520124
-0.263012	-0.28008	-0.834987
-0.283698	-0.321792	-0.961713
-0.511956	-0.618848	-0.786784
-0.135157	-0.174243	-0.782486
-0.293076	-0.403384	-0.803965
-0.413965	-0.609132	-0.912576
-0.255165	-0.402075	-0.982122
-0.314376	-0.531582	-0.814993
-0.462642	-0.841543	-0.476897
-0.436718	-0.857108	-0.326706
-0.320539	-0.681179	-0.913177
-0.290073	-0.67032	-0.978397
-0.044875	-0.113341	-1.13541
-0.334974	-0.930426	-0.88419
-0.233922	-0.719937	-0.898147
-0.248248	-0.854476	-0.803743
-0.186361	-0.725828	-0.884308
-0.204326	-0.914104	-0.694348
-0.143221	-0.750789	-0.833458
-0.131707	-0.831567	-1.01749
-0.0483035	-0.382361	-1.04853
-0.0615997	-0.651657	-0.726319
-0.0523045	-0.831357	-0.660348
-0.0101598	-0.32329	-0.815305
-1.21796e-16	-0.663027	-0.882619
0.0128055	-0.407478	-0.86242
0.0447084	-0.710619	-0.934189
0.0851686	-0.90099	-0.963416
0.0376223	-0.297811	-1.07914
0.139925	-0.883453	-0.875608
0.140864	-0.738433	-1.14814
0.167466	-0.749201	-1.1484
0.110688	-0.431102	-0.563384
0.184244	-0.634171	-0.511727
0.168096	-0.517347	-1.14109
0.0656467	-0.182341	-1.08634
0.0644847	-0.16287	-1.13573
0.267332	-0.617769	-0.951475
0.367471	-0.780916	-1.07028
0.338914	-0.665156	-1.09302
0.298964	-0.543814	-1.07563
0.20869	-0.352876	-1.45173
0.490585	-0.773038	-0.688877
0.435044	-0.640147	-0.923957
0.52002	-0.715747	0.0665699
0.564577	-0.727848	-0.092615
0.495046	-0.598408	-0.672977
0.584452	-0.66293	-0.269618
0.537157	-0.572014	-0.821631
0.102872	-0.102872	-1.40772
0.631501	-0.593019	-1.05433
0.314727	-0.277469	-0.478685
0.521743	-0.431623	-0.855606
0.566008	-0.439041	-0.968096
0.562846	-0.408932	-0.849799
0.760008	-0.516501	-0.453423
0.35302	-0.224033	-0.725776
0.104128	-0.0615811	-1.33797
0.807327	-0.443832	-0.486089
0.767857	-0.391243	-1.07733
0.611477	-0.287739	-0.501908
0.592573	-0.256429	-0.70334
0.317665	-0.125772	-0.815306
0.547556	-0.197132	-0.712958
0.292609	-0.0950744	-0.870907
0.812474	-0.236045	-0.983175
0.26892	-0.0690469	-0.9605
0.442888	-0.0989972	-0.825602
0.744063	-0.141938	-1.01968
0.535389	-0.0847972	-0.851297
0.803384	-0.101491	-0.705824
0.892441	-0.0843605	-0.46844
0.591463	-0.0372117	-1.01525
0.305529	-0.00960165	-0.872836
0.208074	-0.209913	-0.995179
-0.341256	0.312484	-1.0021
-0.177523	0.353889	-0.958574
-0.271447	0.173945	-1.02472
-0.403284	0.0798232	-0.845475
0.0434406	0.719313	-0.713016
0.345474	0.379192	-1.02927
-0.583899	0.304477	-1.25881
0.200599	0.151998	-1.1117
0.468196	-0.307968	-0.598309
-0.643408	-0.415157	-1.29951
-0.00643932	-0.512398	-0.956166
-0.0581576	0.498072	-1.20076
-0.055793	-0.0223744	-1.17803
-0.410666	-0.0469056	-1.0767
-0.39979	-0.412551	-0.926317
-0.807811	0.15831	-0.517241
0.306964	-0.425304	-1.09331
0.432954	-0.512768	-0.736297
-0.123161	-0.290093	-0.948511
-0.151143	-0.436967	-1.16647
0.573063	0.129986	-0.624558
0.0161852	0.110729	-1.15517
0.433654	0.231005	-1.00823
0.15986	0.40376	-0.855903
-0.374835	0.625709	-1.3208
-0.569355	-0.0469696	-0.784177
0.199468	0.59353	-0.958412
0.674399	-0.363612	-0.486659
-0.17453	-0.567318	-0.879813
0.194868	-0.213348	-1.01944
-0.129506	0.81107	-0.480276
-0.303415	0.179439	-0.814742
0.00196801	0.26101	-0.898704
-0.331495	0.333166	-0.954357
-0.172358	0.325034	-0.883932
0.366555	0.71165	-1.16156
0.326762	0.360015	-1.13754
0.402621	-0.0426582	-0.676483
0.439413	-0.190151	-1.04368
0.42146	-0.371096	-0.719739
0.11646	-0.30301	-1.36941
-0.0650958	0.0211961	-1.05561
-0.403284	0.0798232	-0.845475
-0.770772	0.373402	-0.977209
0.0960038	-0.598837	-0.554447
0.332211	0.562545	-0.693177
-0.556969	-0.740843	-1.242
-0.213906	0.600054	-0.799324
-0.849949	0.273805	-0.836787
0.663382	-0.0914383	-0.642884
-0.0394005	-0.107947	-1.14224
0.539448	0.289977	-0.876205
-0.35817	-0.772458	-0.855419
0.371077	0.215071	-1.05754
-0.41751	-0.0731376	-1.02766
-0.112723	-0.253037	-0.749782
0.124407	0.729034	-0.90425
0.0409456	0.108359	-1.03936
0.235752	-0.402667	-1.33421
0.43496	-0.889277	-0.730886
-0.513526	0.513526	-0.833127
-0.32223	0.226467	-0.801911
0.18679	0.114465	-1.03562
-0.212649	0.386232	-1.13628
-0.375024	0.803509	-1.14929
-0.029534	0.757758	-0.715142
-0.0534794	-0.988746	-0.549479
0.664959	-0.49796	-0.728302
-0.874172	0.049486	-0.858682
0.565414	0.150868	-0.630093
0.705792	0.20121	-1.29637
0.159289	-0.0499913	-1.13311
0.381668	-0.490769	-0.78751
0.651016	0.711855	-0.741578
0.0146392	-0.803323	-0.65442
-0.30552	-0.00153573	-0.709721
0.329237	-0.327998	-0.804035
-0.632381	-0.39081	-1.23797
-0.779475	-0.411458	-0.731039
-0.107025	-0.458463	-1.0341
0.0311697	-0.510791	-0.849311
-0.783892	0.500241	-0.719779
-0.815137	0.158151	-0.521892
0.73403	0.00415088	-0.952472
0.251044	-0.848162	-0.776127
0.212146	-0.205584	-1.00219
-0.615925	0.746434	-1.31623
-0.862048	-0.2652	-0.697859
-0.98784	-0.150102	-1.0222
-0.00905082	-0.208635	-1.02922
-0.466727	-0.697083	-0.743812
0.247562	0.255786	-0.881299
0.171038	0.394564	-0.876994
0.561572	0.0123516	-1.19072
0.706254	-0.688723	-1.12141
-0.191669	-0.152767	-0.783421
-0.155505	-0.300051	-1.12849
0.130728	-0.376415	-0.917347
-0.125193	-0.612278	-0.722973
-0.277381	-0.559959	-1.0534
-0.429261	-0.467014	-0.798598
0.664323	-0.184883	-0.919047
0.210586	-0.503916	-1.19336
0.974753	-0.191663	-1.36858
-0.405224	0.11031	-0.661403
-0.507763	-0.00638107	-0.805904
0.90785	-0.319776	-1.11282
-0.661296	-0.69191	-1.09511
0.289349	0.0992694	-1.31951
-0.374835	0.625709	-1.3208
0.00196801	0.26101	-0.898704
-0.144019	0.26995	-0.993236
0.709492	-0.318204	-0.660767
-0.0511685	0.460823	-1.10909
-0.263009	0.166447	-1.09137
0.972847	0.129736	-0.962747
-0.497767	0.865084	-0.95663
-0.181987	0.53154	-0.934869
-0.467281	0.379207	-0.786889
-0.405934	-0.325214	-0.991022
0.434801	-0.214364	-1.04625
0.759873	0.621418	-1.04564
-0.319949	0.321158	-0.90903
-0.186208	0.7954	-0.598802
0.290211	-0.951853	-0.866987
-0.629848	-0.0835922	-0.873011
-0.592427	-0.259022	-0.873723
0.00542885	0.083769	-1.19116
-0.0652547	-0.059753	-1.22865
-0.144342	0.0462987	-0.779189
-0.912886	-0.400501	-0.991583
-0.450011	-0.1665	-0.923666
0.147907	0.183907	-1.22413
0.169563	0.0405959	-0.605913
0.490051	-0.326329	-0.53051
0.434421	-0.0265095	-0.874488
-0.177422	-0.41717	-1.28262
-0.112872	0.663954	-1.17192
0.99827	-0.0050179	-1.05715
0.589584	0.350682	-0.746958
0.245299	0.315828	-1.07355
0.365113	0.437414	-0.847586
-0.586047	0.12444	-0.810817
-0.307772	-0.0149018	-0.744135
-0.916154	0.370745	-1.03795
0.199468	0.59353	-0.958412
0.326972	0.592993	-0.972095
-0.0565566	-0.251535	-0.753423
0.560396	0.19739	-0.790016
0.418363	0.265501	-0.838289
0.0152348	0.836011	-1.19686
0.631237	0.545331	-1.00864
0.653332	0.0353374	-1.04262
0.360794	-0.428942	-0.917256
0.316924	-0.280115	-0.490695
0.823844	-0.246664	-0.96096
0.142865	0.746378	-0.992945
-0.198242	0.395812	-1.2082
0.418158	0.73204	-1.00172
0.110187	-0.263204	-1.27873
-0.583899	0.304477	-1.25881
0.0822256	-0.580361	-0.643089
-0.191146	-0.140164	-0.906274
-0.347724	-0.11759	-1.03567
-0.493971	-0.0251618	-0.932533
-0.778792	0.358732	-1.06484
0.528496	-0.119528	-0.672122
0.127938	0.455277	-0.761256
0.0683983	0.324125	-1.27605
0.721963	0.150931	-1.12703
0.349566	0.124365	-1.18721
0.26709	0.0252474	-1.16165
0.194318	-0.147816	-1.39594
0.0725388	-0.02152	-1.17684
0.013317	0.123469	-1.15606
0.359777	-0.10994	-0.671814
0.201243	-0.387112	-1.32156
-0.249332	0.20001	-1.07942
-0.0816656	0.275911	-0.790397
-0.0451353	0.433803	-0.967734
-0.168377	-0.554751	-0.845223
-0.335713	-0.526802	-0.783939
-0.405224	0.11031	-0.661403
-0.2632	0.0430441	-0.673043
0.272296	0.229327	-0.833965
0.131894	0.173613	-1.18611
-0.0367773	-0.508095	-0.980675
0.0560414	-0.397346	-0.642801
0.142199	-0.981454	-0.778534
-0.468445	-0.256381	-0.752792
-0.553498	-0.398432	-1.02465
-0.122969	0.098517	-0.637464
-0.137709	-0.038418	-1.47687
0.0131125	-0.127584	-1.21038
-0.0210451	0.984975	-0.712843
0.27882	0.391469	-1.20713
0.023752	0.674766	-0.805229
0.795972	-0.603913	-1.05449
-0.866012	0.49613	-0.875618
-0.710482	0.465422	-0.642172
0.264451	-0.725942	-0.974462
-0.0504722	-0.657144	-0.738495
-0.151173	-0.986538	-0.767333
-0.770553	-0.629344	-0.804531
-0.995891	0.00125147	-0.719351
-0.159299	0.557449	-0.770597
0.461322	0.88604	-0.686077
0.341885	0.929416	-0.837749
0.48727	0.0491514	-0.91719
-0.435001	0.749451	-0.819219
0.18197	-0.0527433	-1.14669
-0.494622	0.484776	-0.877956
-0.0999487	0.795194	-0.526477
-0.548887	0.621015	-0.889425
-0.836611	0.0236609	-0.764941
0.193979	0.0849569	-0.961401
-0.423896	0.336989	-0.867311
0.0903509	-0.229463	-1.12013
0.596213	0.691012	-0.537374
-0.225476	0.347521	-0.91707
0.668544	-0.198793	-0.941985
0.694037	-0.0541831	-0.798178
0.873227	-0.477919	-0.576312
-0.358228	-0.364128	-1.01568
-0.231906	-0.281405	-0.866766
-0.108435	-0.350904	-1.1994
-0.227255	-0.430517	-1.03932
-0.578589	-0.144688	-0.892272
-0.7298	-0.0787146	-0.829621
0.067054	0.288056	-1.219
-0.0118861	0.000224075	-1.22835
0.243075	-0.267812	-0.790898
-0.0726833	-0.183577	-0.930928
0.442467	-0.250173	-0.909512
0.35225	0.0474258	-1.10451
0.0123558	0.154512	-1.11591
-0.307645	0.233413	-0.79358
0.01375	-0.994657	-0.709583
0.391399	-0.727028	-1.04127
0.412089	0.35151	-0.822721
0.424561	0.203051	-1.10716
0.664959	-0.49796	-0.728302
-0.953404	-0.297902	-0.847872
-0.629331	-0.28463	-1.03242
0.176501	-0.512363	-1.16969
-0.325866	-0.830659	-0.751194
-0.414217	-0.698398	-0.694898
-0.434025	-0.552341	-0.937651
0.889065	0.445987	-0.607309
0.56551	0.392689	-0.743993
0.578736	0.245278	-0.889389
0.247562	0.255786	-0.881299
0.560194	0.0941464	-0.682367
0.308227	-0.569959	-1.15799
0.370575	-0.415049	-0.91647
0.46174	-0.562451	-0.837724
0.268124	-0.837719	-0.774299
-0.0664872	-0.887566	-0.798905
0.178048	-0.65732	-0.56756
0.0298889	-0.779448	-0.711213
-0.1207	0.225898	-1.0589
0.283954	-0.0956271	-0.942805
0.33544	-0.235436	-0.566438
0.375507	-0.91631	-0.354872
-0.753894	-0.377588	-0.579916
-0.410666	-0.0469056	-1.0767
-0.675834	0.161355	-0.648917
-0.828401	0.202739	-0.371321
0.163926	0.5919	-0.878601
0.163548	0.438641	-0.843236
0.0395068	0.518644	-0.76316
0.416065	-0.0782853	-0.722434
0.56495	-0.117366	-0.609815
0.482102	-0.396793	-0.64205
0.539143	-0.254944	-0.702764
0.0712215	-0.587511	-0.654576
-0.0159949	-0.302774	-0.792325
0.650443	-0.343346	-0.338773
-0.0666447	-0.502153	-0.934969
-0.192905	-0.576398	-0.970142
0.867031	-0.123397	-0.362728
0.0744207	-0.427999	-0.531006
-0.0613067	0.366198	-0.575626
0.184782	0.982066	-0.456701
-0.470819	-0.382079	-0.932463
-0.314045	0.0731037	-0.749259
-0.274556	-0.0990411	-1.04666
-0.468282	0.147289	-0.605958
-0.436469	-0.205387	-0.737112
-0.295337	-0.243387	-0.81052
-0.559254	0.023557	-0.550499
-0.158292	-0.2062	-0.580367
-0.335697	-0.473211	-0.570009
-0.530766	-0.522166	-0.425863
-0.0892577	-0.702995	-0.424484
-0.17705	0.064371	-0.749011
0.321516	0.510875	-0.41942
-0.813392	-0.260338	-0.462223
0.128382	0.0573852	-0.487517
