# Supplementary material for: Evolving scattering networks for engineering disorder
Source: Nat Comput Sci. 2023 Feb 13;3(2):128–38. doi: 10.1038/s43588-022-00395-x (PMC10766560; doi:10.1038/s43588-022-00395-x)
Supplement: Supplementary file 8 — Plot data for Fig. 4. [file 43588_2022_395_MOESM8_ESM.zip › Data_Set_Fig_4/data_Fig4e.txt]

xx_data_Fig4e	yy_data_Fig4e	degree_data_Fig4e
0.953167486488983	0	-0.463851754825472
0.779551543143933	0.0244983941893462	-0.812655431816494
0.922005641656103	0.0580076781507816	-0.0884081522718822
0.944221930027382	0.0892552511974042	0.0624649036984383
0.887043093855486	0.112059602701676	0.133028280426592
0.820387193282348	0.129936566457442	-0.123831426163643
0.80955318391583	0.154430529070468	-0.0985528215686283
0.928000005766702	0.207432577417565	-1.063898598078
0.791424514699818	0.20320327790012	-0.216474705527449
0.76543052910609	0.22237812566784	-0.401086831817857
0.889196609330278	0.288917492194924	-0.82437310079615
0.932069247337728	0.33556557726087	-0.371584321302068
0.721148995662155	0.285523085898994	-0.711918087317369
0.823362939878492	0.356300960679868	-0.295230811548762
0.870257552886889	0.409512119843752	0.602228523126204
0.81905283516555	0.417328263997413	0.589638061461217
0.826103062380148	0.45415400173418	0.948874822676421
0.728713791213009	0.430960134765432	-1.05620238453481
0.830326715881922	0.526941357165125	-0.0531252829850524
0.778436317631665	0.529024775174964	0.335819075987849
0.731262646314918	0.53129341168953	0.414869444278379
0.64040005175226	0.49674519901934	-0.717737791389427
0.666988727687863	0.551781062696044	0.276211665991371
0.699517664000233	0.616707778269072	0.406465763280801
0.642458074626411	0.603308289441359	0.700743096613295
0.621934722188466	0.621934722188466	0.766248086922854
0.630046234753391	0.670931094416244	1.06927252711416
0.593434936113679	0.673119806290574	1.16655672452365
0.591177288313782	0.714610583849596	1.22866045470404
0.561877533478438	0.724368151374955	1.1579533062846
0.564423609212752	0.776862451207519	0.716184361076157
0.505456071033739	0.743756022636071	0.124896283160224
0.525946017514928	0.828758311558182	-0.375387825167329
0.43423781941664	0.734256053282986	-0.668202425106279
0.384252160333438	0.698952084899685	-0.290226405221251
0.385298616539967	0.75619111257794	-0.279603193295948
0.34210875771672	0.727018117132458	-0.0578165552868163
0.383298646945161	0.88575091180788	-0.959563993813561
0.289571211510219	0.731373393838777	-0.576337166312078
0.312395500157295	0.867711882369098	-0.0666745768400703
0.279661995391011	0.860711119188497	-0.0561846478599382
0.268718521122749	0.924935216473665	0.232076083259776
0.205011444369623	0.798466858137439	-1.11892722308672
0.211805755436162	0.947564479568264	0.113312880359823
0.161263483314757	0.845372784465735	-0.633229255926096
0.148559962674779	0.937970689357952	-0.0903412712945969
0.106229411712167	0.840892380053022	-0.394029668415261
0.0918978445242361	0.972177647342212	-0.846774463702546
0.0536557630047667	0.852833931211072	0.151498207145419
0.025634073173833	0.815689434388158	0.149120496750798
5.32760663672038e-17	0.870064191639528	0.194889748405302
-0.0250772010310296	0.797969475483873	-0.207683492312313
-0.060502250194006	0.961655728863386	-1.26386572160304
-0.0764806403378147	0.809080663162164	-0.596661018889135
-0.10880525727112	0.861282297193726	-0.659015986325857
-0.154680725585915	0.976615665459107	-0.0743002984383138
-0.186916988334617	0.979853167278854	-0.0499151291567106
-0.192970085775109	0.863298537488731	-0.276911773702934
-0.23988574662898	0.934293297682735	0.0748204652242767
-0.233512331448164	0.803754716775247	-0.909198176060004
-0.283041460315763	0.871112042751868	0.453986877865233
-0.332089767632402	0.922414814690792	0.0128252727745915
-0.332093069320435	0.838771347167057	0.330003636473616
-0.363141864604014	0.839171336116503	0.228488451242648
-0.334097782635084	0.709993928511516	-0.569892095345362
-0.391294699702013	0.767959088383654	0.203901063963582
-0.382939700407802	0.696564729157627	-0.1118998337827
-0.432590561438767	0.731470692157147	0.386635483360868
-0.45852741254384	0.722523589052918	0.39838857499021
-0.536055507485503	0.788781726064115	-0.965272842012828
-0.461321068791242	0.634953978616705	-0.628134354121503
-0.538450923720846	0.694166748058408	0.4513628360553
-0.543110207730273	0.656507464533728	0.382859268194359
-0.611345695922637	0.69343557544983	-0.336235083628661
-0.588288033752353	0.626463126903596	-0.161462344776157
-0.55553530152238	0.55553530152238	-1.06614702055474
-0.711245567260936	0.667904044643639	0.00105050246521915
-0.713708602757483	0.629218773720551	0.273202728840679
-0.751492849976255	0.621688952384258	0.449489550710578
-0.69200784337238	0.536776305589585	0.234804889956423
-0.742460344363837	0.539429015537833	0.800183029898403
-0.742249705822361	0.504432379184238	0.913890024678887
-0.773440631170258	0.490840350045372	0.38188675828845
-0.722657530289418	0.427378472039575	0.58050724751963
-0.743750819908918	0.408880473317115	0.558801596854637
-0.69598955132646	0.354624388983041	-0.700473572854705
-0.768424087570894	0.361592928433978	0.626204946343008
-0.766108200479839	0.331524622490265	0.523584807418615
-0.843503187505192	0.333966537443462	0.801286102994176
-0.855220150809207	0.307898200065208	0.812833682579018
-0.845345822924817	0.274669507996488	0.698391003609862
-0.81320444814972	0.236257732201351	-0.173864175454435
-0.766161172918894	0.196716754213724	-1.11059732117476
-0.97177381802315	0.217217183714249	-1.19110237018602
-0.842641672067524	0.160742495761392	-0.438681899451996
-0.882321101595441	0.139745933862722	0.0584460666621507
-0.987556520486269	0.124757401413432	-0.864573304418451
-0.877174008919786	0.0829173566300236	0.580662751991074
-0.851141349809638	0.0535492748090958	0.316757152021263
-0.89839950620599	0.0282333418952447	0.524179916779208
-0.911731633731173	1.11654922693027e-16	0.400356858023556
-0.96986829522778	-0.0304793390728393	-0.26161889238794
-0.790421359993081	-0.049729096854142	-1.5435196349681
-0.882526415910906	-0.0834233080544828	-0.00176294671708954
-0.947861446565785	-0.119742747397685	0.334429466498915
-0.930442848352168	-0.147367669790225	0.308352064236402
-0.897279907960808	-0.171165296689261	0.397520105637342
-0.765231862966478	-0.17104958692973	-1.44098063242528
-0.83335454032422	-0.213969078669566	0.214629140220003
-0.872376088050228	-0.253448682749318	0.80488600937378
-0.806937658617456	-0.262189938916876	0.355474548463242
-0.84414030436137	-0.303909209891088	0.683089995599355
-0.866932076523176	-0.343242690820695	-0.470409926488084
-0.747661688428496	-0.323542103910965	0.311424010969651
-0.712571306277741	-0.33531060455106	0.0179014285227526
-0.763944626515342	-0.389249229214083	0.501524888869648
-0.70280970827774	-0.386372906731931	0.352369065097084
-0.705368046488819	-0.417153499823353	0.302788065364469
-0.82482275271025	-0.523448435923409	-1.119413335406
-0.714430068911279	-0.485526173462605	-0.285326071492974
-0.670805230669088	-0.487368528089538	-0.506532404638224
-0.750022558143955	-0.581777131177283	-0.139061524410276
-0.617734375485931	-0.511034318902338	-0.688402799958967
-0.710763902148796	-0.626622670914988	0.109651155110037
-0.647065550832637	-0.607634997593072	0.191860641700578
-0.64780485815719	-0.647804858157189	0.173341580097644
-0.55572749876525	-0.59178967887922	-0.388690762627072
-0.54276501220869	-0.61564605931665	-0.121244335890581
-0.590444864744625	-0.713725235841939	-0.543643663782747
-0.48238985936954	-0.621893259391102	-0.290548626837427
-0.491581432989883	-0.676603796806587	0.399128114985314
-0.508044839513139	-0.747565279776511	-0.0909787814825987
-0.445319887827857	-0.701711860246226	0.0143486224628127
-0.441595882106139	-0.746697857816406	-0.0159623754412531
-0.47420155124148	-0.862569419558459	-0.118982053324983
-0.447161686964341	-0.877604224495622	0.0760312476230932
-0.387131487180373	-0.822696287493516	0.0462624584383097
-0.358179920061396	-0.827704958820388	-0.173292098360516
-0.286557007151272	-0.723760382655003	-1.47651932657259
-0.337237324946237	-0.93671270516662	-0.404126299160361
-0.281394133142935	-0.866042091031712	0.0932198020966593
-0.267118912042041	-0.919429325904023	0.761336077387961
-0.225832182901533	-0.87955828076896	0.610151865065657
-0.212724235673657	-0.951673523944534	0.6120618552493
-0.171090359270395	-0.896887072254018	0.790379150374253
-0.147043398684389	-0.928395481166525	0.502256374046971
-0.101775940000888	-0.805639521485538	-0.761638194172567
-0.0826536925020025	-0.874384733795926	0.143845158265472
-0.0588208780216787	-0.934931083471105	-0.320449634665243
-0.0251648585343616	-0.800758782467119	-0.269115738298028
-1.61803823713995e-16	-0.880818991111825	0.144602788556886
0.0256432031181617	-0.815979953927341	-0.0533670425768642
0.0562594453351567	-0.894218276770644	-0.13796805704696
0.0906382930249322	-0.958852984292287	-0.386591373675293
0.099956117444141	-0.791234142632801	-0.972287847976467
0.150048910305073	-0.947371534713998	0.245886605088144
0.170305859945747	-0.892774582774955	0.533654958047967
0.199423860228933	-0.892171064672879	0.568594795207194
0.204960341485176	-0.798267825543371	-0.174672314255531
0.245519671423906	-0.845084252057492	0.437081439947556
0.261911091143905	-0.806079453417203	0.414980323324037
0.265649816523206	-0.737870751116112	-0.383033736534043
0.28804986140194	-0.727530902086558	-0.478995821609541
0.351030660978068	-0.811183995852537	0.21490990144841
0.403468427654666	-0.857414053219818	-0.202409976163033
0.41183674115876	-0.80827511475119	0.406451953417361
0.418334608018513	-0.760947827089646	-0.0514793489564568
0.415805867837844	-0.703089325247341	-0.967444959725457
0.518204220760882	-0.816559191890682	0.122426118266471
0.515041608697119	-0.757860712985845	0.474749611243534
0.561661311840667	-0.773060475045617	1.10868341280872
0.594046917074601	-0.765840670808444	1.29065920390528
0.584648532477702	-0.706718673737251	0.622913908609178
0.631691050142788	-0.716512849904326	0.776469720203943
0.629744179549418	-0.670609438294207	0.079899885262065
0.55157323922644	-0.551573239226442	-1.13605576274035
0.691631759328526	-0.649485453018007	-0.216693359914142
0.614183346146553	-0.541475457082637	-0.504998493241145
0.681982869699781	-0.564185295736431	0.458640969146887
0.709050910265709	-0.549996263384188	0.504751363756264
0.72071035271628	-0.523626721622122	0.237475303942631
0.800925934958957	-0.544308703327931	-0.547023073307969
0.691073797572419	-0.438568767966576	-0.697816332639761
0.669972505569977	-0.396220635277058	-0.795805592450122
0.849387402372888	-0.466954675968428	-0.262889765459228
0.843905873839064	-0.429991519698838	-0.149007576117168
0.800492783853006	-0.376683311449384	0.0781671728760711
0.803629972555074	-0.347761743192818	0.28628216405094
0.747699753033394	-0.296035274397059	-0.0825467587532482
0.806895997529585	-0.290500434354949	0.444285991142215
0.759574262981161	-0.246800638794173	-0.14274545845243
0.904070656173478	-0.262656806001642	-1.18367204804824
0.769297845996564	-0.19752211497681	-0.493048711328564
0.806168741926715	-0.180200063504499	-0.301199834048443
0.894642342884595	-0.170662154241958	0.115211889126749
0.836644099349741	-0.132511407426335	-0.153770841408409
0.921273831789683	-0.116383950548655	0.28706848237816
0.955649953371163	-0.0903355174587586	-0.156812378473421
0.858816585139426	-0.0540321596859627	-0.259898927074722
0.797964468288426	-0.0250770436735734	-0.726744897968415
0.481048416103877	0.600446574662101	-0.585645206143979
0.339906154060013	-0.316524254103061	-0.660644835440608
-0.612845083400182	0.464164018270177	-1.28364984403845
0.317331077907409	0.561795544421633	-1.26328176585541
-0.0694601150701283	0.674454084082711	-0.957086477217856
0.0780208399681686	0.686911858248434	-1.38694012740729
-0.406464269767041	0.550912005445431	-1.24822477276041
-0.439961733009043	0.398653183892956	-0.896036313734871
-0.341559985431952	0.236330997440201	-0.728216595504636
-0.374454491516092	-0.606767135699065	-1.26942084369089
-0.492930493893138	0.195762350723233	-0.998763401424893
0.481048416103877	0.600446574662101	-0.585645206143979
0.543598712962667	0.46822932622349	-0.676053791171061
0.657532675973456	0.121866478176196	-1.28596517408866
0.341122714126613	-0.483214089050538	-1.26008204968926
0.468082879598831	-0.403183683303466	-0.984800549901983
-0.249807708633542	0.123679732490451	-1.00286874009433
-0.139314109857909	0.20826215632731	-0.682187299685391
0.438495691548942	-0.135401701758064	-1.26973551387789
0.0917878820307219	-0.0619583361490954	-0.741418583720339
-0.418526996444976	-0.501619197464336	-0.763244307798059
0.452635202093464	-0.26832788940079	-0.963177522794168
-0.549794346531254	-0.3941949450601	-1.16642960667755
0.168050512305317	-0.20841610488268	-0.725132386074005
0.404130089286783	0.418781402385379	-1.27530345013471
-0.0530554101321387	-0.656549778879453	-1.16027981250268
-0.209432618303343	-0.572301527204017	-1.15286226308447
0.308688040529157	-0.14842883366154	-1.16810700165842
0.308879083036006	-0.273465401204939	-0.986332454883292
0.603023050109146	0.290734068030356	-1.24882623428315
-0.0298583119613688	0.126704590632461	-1.19256994336484
0.120495424115651	0.141681816156961	-1.02222705747233
0.661329219128735	-0.102615564831842	-1.34007221815874
0.534825479285723	-0.0420916780730814	-0.68858917573558
0.429471936019978	0.0772741979834391	-0.774992551931864
0.616798308419977	-0.238992635669051	-0.98418316772684
0.201665091583002	-0.40096640337877	-1.08106957971951
-0.0273669625730049	-0.169343250973119	-1.36909958410449
-0.0610248412925385	-0.017798675464443	-0.86323345099281
-0.0126201515258378	-0.502034143689819	-1.14144773876236
0.430099129859298	0.25132963893585	-1.14774794858537
-0.146625527580711	-0.23815008553991	-1.2445006131446
-0.387043426753583	0.0072964608953166	-1.29024377978867
-0.54161707409522	0.0776622795422658	-0.634233164593702
-0.576278624871855	-0.0746409824130015	-1.00086536249359
-0.653082430663081	-0.235124142836333	-1.14250095902937
0.064087509511428	0.2681805760025	-1.54751545465168
0.0672391535126659	-0.695759578663518	-1.18538329865539
0.149771290708612	-0.552011419289544	-1.18040049885328
-0.269641908284583	0.30327826972579	-0.576822200126563
-0.712273577135495	0.0620653375040634	-1.14940881870377
-0.235482480224481	0.471892208025775	-1.09677520554234
-0.25629679632816	0.628036127860625	-0.785495344523937
-0.100401213853131	0.349679918313147	-1.1917928098609
0.228496749985779	0.389151987781439	-0.734514793389303
-0.0796879932233083	0.499742567123452	-1.16720721909777
-0.647813534098989	0.233227223350889	-0.96936769088782
-0.48427340465099	0.305908389791703	-0.946269843859683
-0.383377484776265	0.387413373152931	-1.24318066710121
-0.573531639951545	0.394177375294253	-1.20727582163429
-0.367916165844466	0.167979354397592	-1.56689998595965
-0.208571331615671	0.0723874090806837	-1.16308249535373
-0.22493534554532	-0.0923444459024189	-0.988362023123527
0.259884880029719	-0.625563925760564	-1.43030444686428
0.249249912393824	0.20929381657296	-1.09860880961267
0.557706369444851	-0.425166135530535	-1.16431750107854
-0.146933346581843	-0.744796224341882	-1.23533663629219
-0.468562772905636	-0.145223658618568	-1.21326913500733
-0.0895000964745975	0.192811452632738	-0.582722856863794
0.0470106569186702	-0.300890899047289	-0.893621605775374
0.0815332823877141	0.507893981087779	-1.0601867627332
0.314009208256242	0.0247130606484133	-1.26559808607599
-0.507520779780069	-0.279704410851467	-0.963712065668122
0.375611154084951	-0.0947652668102574	-1.00951518910867
0.00493517395861335	0.0587714192080889	-1.11290333171345
0.137577244286722	-0.00230534458773905	-1.08966136604725
-0.124657099988799	-0.0164114185555271	-0.813786990706445
-0.35007172920764	-0.258850395188471	-1.31668225374262
0.313273534665113	-0.500564495434769	-1.29083698463887
0.13560049621343	-0.196417388740494	-0.73431807214885
0.251281653612286	-0.0982738882730928	-0.938202873637374
-0.372929321874623	-0.38564047024625	-0.961463882710337
0.0259841582941825	-0.106268822512447	-1.19321375916986
-0.529805863966351	-0.485137516133991	-0.454560660198809
0.467582038663367	-0.60672942223465	-1.12801781177437
-0.2227046809036	-0.382031225579294	-1.40827297409623
-0.0715615326306963	-0.320147893453966	-1.21056433368225
0.493908454399393	0.377348413495214	-0.961598357005009
-0.408156020771778	0.534232296105182	-1.16883647260105
0.574466206468304	0.138553547551622	-0.987956395713636
0.505529772361394	-0.208777338155255	-1.16174086306755
0.427208091218829	-0.348174171371321	-0.487626634168658
0.24421089884555	0.0830410577523965	-1.56906146545393
0.121123004198757	0.155477354723124	-0.911508312539562
0.285649716418188	-0.302277395034502	-1.05236943977424
-0.216979896341523	-0.236460371108349	-1.08307168121595
-0.0761428060909681	-0.187142209190929	-1.44525387114239
-0.358820789055307	0.029374343798569	-1.06658465481135
-0.347777760256163	-0.112999844218993	-1.06405676443148
0.219670333810853	0.604195415248296	-1.13737703907725
-0.198304972791498	0.316125213814293	-1.53464370978276
-0.244869862800117	0.46958991199328	-1.14329561120478
-0.217842432870806	0.147379542814196	-0.919640942238101
-0.327665939059589	0.24441263355365	-0.527509861692419
-0.0868197619772236	0.633799719120788	-0.916798393577632
0.0669695660512618	0.678133340248055	-1.47225839164621
-0.0132815854934742	0.342611685904369	-1.18570139142389
-0.344337311296142	0.381620900939116	-1.33210296101305
0.192035268579534	0.719699203593752	-1.10802995896927
0.150803833295887	0.368430170217174	-1.35204851009396
0.186932131235884	-0.427057818177352	-0.900893627207454
-0.496473299157576	0.0474551475751374	-0.746120268506143
-0.476432915383117	0.224192312373114	-1.1694715328373
0.348624336467397	0.420517043069392	-1.2099140756011
0.310328111851115	0.265607778793436	-1.60060349936062
0.410388953704291	0.137632878559061	-0.983175837230642
0.485984655670311	-0.0229184545782364	-0.648757601634124
0.661905058638836	0.399917177009008	-0.967278691346096
0.133908543550713	-0.0177720731254971	-0.955546834280654
-0.214794339094942	-0.100525606007919	-0.987485183276422
0.587055647643039	0.271009158961475	-1.48035854793887
0.334572983849261	0.582310527929544	-1.24547512472191
0.471008373282112	0.589177915968412	-0.600155325251594
0.364417618272818	-0.450018280596378	-0.965454273809336
-0.0409599816888786	0.47006451346586	-1.15810225550443
-0.0488115112144184	-0.637270226589754	-1.043862684136
-0.204368698392721	0.729018126376542	-1.08653558241669
0.443040419336948	0.273413745048599	-1.12086526910953
0.112084292864711	-0.289270010541818	-0.871364933324168
0.188539761798931	-0.16377960467869	-0.910936291170194
0.114215801949538	0.526489241299968	-1.04724714279428
-0.0322975179609132	0.197229186833973	-0.86899213989515
-0.0342095517969041	0.0426089815519119	-0.949458996903926
0.0268089442932596	-0.132957547958069	-1.22701825578404
0.0413551034884697	-0.44749274778673	-1.65234127212361
-0.46814513142017	-0.0867655715467617	-0.750754684963531
0.111145590281915	0.238135428383306	-1.15429796811862
0.530427526496587	0.436939827559724	-0.613723976071695
0.249249912393824	0.20929381657296	-1.09860880961267
-0.170738531414005	0.0501863276023843	-1.16477073228488
0.122593930292325	-0.614639196899596	-1.39997781541016
-0.586595046680664	0.495711247854545	-1.53859710696279
-0.354119623209285	-0.561897343818206	-1.26096304858566
0.317163176303095	-0.617663029470025	-1.23806546340471
-0.596440817321136	-0.116368536331653	-1.37479856960802
-0.11476316093491	-0.0969823902139873	-1.28959924709429
-0.140425496797234	0.204779437821191	-0.67216022059507
-0.175210282561053	0.361473362119959	-1.57202894855541
-0.487208490026291	0.36262518087484	-0.753158926631244
-0.633922057261612	0.294256821924157	-0.992812706449542
-0.658379274662057	0.146441471758448	-1.20734781967205
-0.605160161850202	0.0126762983278484	-0.867783086303594
-0.520866890823124	0.159642697415737	-0.782318508607878
-0.370620674680063	0.0844750921914	-1.12774383900435
0.232655480719276	0.487772358894781	-0.897475216782738
-0.29895425139265	-0.0550841400598842	-1.24417518391653
-0.0152439221345804	-0.316208958697563	-0.962466624957472
-0.138397711043578	-0.404226635424333	-1.72385326969698
-0.195442108419843	-0.566962111051105	-1.19140288464451
-0.287196465528859	-0.432265430729704	-1.13186819357259
0.632421118596075	-0.0947416685794465	-1.26309098189671
-0.314311946171597	-0.228864270454877	-1.1364830317383
-0.175950874227656	-0.261842524176294	-1.09421965539024
-0.203482518236951	0.554243004760533	-1.30490086501486
0.668768485933047	0.0575688510193655	-1.09437690140124
0.536913206727709	0.12296954003101	-1.06451259768359
0.344777345440917	0.0557182447749235	-1.08628866506356
-0.601615407448125	-0.278495189368576	-0.867063432669023
-0.462281251112199	-0.221686506660033	-1.40618975869157
-0.323130136757846	0.258876054993344	-0.336811876168154
0.002444312794942	0.333443567776691	-1.33251193854817
-0.0208429377708771	-0.523500853527222	-0.944297330461032
-0.750097579396698	-0.0220003150536818	-1.51787967126541
0.211780097986713	0.345593710199919	-0.989165898609225
0.617724094532323	-0.28438262359427	-1.01571518870741
0.463047442494272	-0.194076886430771	-1.24971653428955
0.327706801034443	-0.28406882104038	-0.868974028955672
0.321571842301466	-0.12888004764127	-1.08538342419351
0.475429799760319	-0.0369162251149731	-0.697846791979779
0.510007461943697	-0.384597379219056	-1.21028542885841
0.00493517395861335	0.0587714192080889	-1.11290333171345
0.173913982823617	0.0458201897010374	-1.55504901894949
0.0799494576649781	0.161481517008654	-1.03961984681825
-0.400408633028324	-0.340533523390647	-1.16756493428599
-0.679603641712677	-0.159399595099565	-1.2481835164226
-0.262523849077316	0.0932740741565247	-0.965647291960306
0.356727860328115	0.425734964150291	-1.26013775003657
-0.301563274686857	0.623813595484431	-0.61926067643238
-0.111640713824097	0.409775211596786	-1.27433169352585
0.187552356686692	-0.289468487885305	-0.929322313780635
0.0933883063008192	0.370153440056508	-1.72761622030924
0.00431469352481616	0.515016552847123	-1.00741418388827
-0.0868197619772236	0.633799719120788	-0.916798393577633
0.0486886377360629	0.672656235666373	-1.52489246087712
-0.112089329121923	-0.436559113711491	-1.6100128750987
0.198469537379155	-0.43711802042845	-0.834058567695089
0.192345680074762	-0.594095292776842	-1.33043114814899
-0.408156020771778	0.534232296105182	-1.16883647260105
-0.324052916000679	0.428785781133516	-1.58491320296402
0.662645947248121	-0.399418178915276	-0.786789740343784
-0.315153492134127	-0.696043262492936	-1.31664305090368
-0.519839421305824	-0.402357582341736	-1.18488537847304
-0.214158475250775	0.266169111172517	-1.14535460604462
0.0470762381737076	-0.372646796436114	-1.08749504555281
0.0980856816102422	-0.745034719490448	-1.16595852826974
-0.0496491789198148	0.217827666253157	-0.702837886467614
0.0939411146590868	-0.512853072613735	-1.65927901444416
-0.0383004674721689	-0.232360991204541	-1.07277783254294
0.0961125366081076	-0.154291171589923	-0.892193053447058
0.221669276289257	-0.0787585455092804	-0.904255938296214
0.0702498141099869	-0.0167877021410674	-0.739740717503251
-0.406617167978271	-0.510821736739179	-0.840637416256656
-0.288863165787688	-0.40918633012677	-1.12346144745226
-0.133209625470312	0.0885042635607355	-1.0029520223657
-0.46902870255778	0.0112989962857419	-1.01343865947166
-0.242383746280345	-0.561728959012753	-1.13046264085053
-0.088050735326681	-0.0821661203705555	-1.28173648718467
-0.39480741823544	-0.125999119523821	-1.08678770654008
-0.17261243136785	-0.746477676833833	-1.29337881650749
0.58093961081017	-0.0249580380081455	-0.845060240685271
0.376256353634964	0.265616403717727	-1.27423652427814
0.460079632116025	0.132621202222597	-1.12808421903218
-0.295459519113842	-0.241830814282164	-1.14432327972109
0.316552040117168	0.074246610708938	-1.34363496410623
0.21411447372989	0.192789538089097	-0.84414119670078
0.389725661142654	-0.0596364064184009	-0.873317788029471
0.544242846575481	0.27802385732112	-1.68270288132925
-0.227856945648476	-0.084196434745159	-1.00444664549902
-0.146625527580711	-0.23815008553991	-1.2445006131446
0.54295861403772	-0.182725761569915	-1.11778707844365
0.673651323009699	-0.15280255870625	-1.09205838375845
0.205250496218056	0.0325084849698301	-1.54851037885418
0.415596918318811	-0.248729624485653	-0.982088300339752
-0.722410442391552	0.119076173272204	-1.10132377888689
-0.540083190143655	-0.153846743746533	-1.42381118001979
-0.622606721037059	-0.00391200488182755	-0.990688274141976
-0.447125522928894	-0.29572152742016	-1.19337177019236
-0.599582890445354	-0.311059827065927	-1.00043549640441
0.507013960720222	-0.541049326201623	-1.15613273613267
-0.0179244521453073	-0.633778870600909	-1.01508042496597
-0.148761953545031	-0.584468716903799	-1.1911530264978
0.235939325751523	0.370065430739566	-0.809537119247255
0.166842935589607	0.532396454900061	-1.05971960834597
-0.416669832108469	0.19447343369597	-1.3351080305291
0.341122714126613	-0.483214089050538	-1.26008204968926
0.421984348974997	-0.636582761507265	-1.08202377441408
-0.555699072783753	0.134643100246743	-0.913852782080414
-0.199088254114088	0.482068794781157	-1.01906288720842
-0.189203470701202	-0.385190818963577	-1.55374002254205
0.266611585938175	-0.160323093725174	-1.16603321353536
0.283860262545678	-0.324708082452071	-1.1008870371296
0.137637758135969	-0.290125770487905	-0.865688870423278
0.440377423233559	-0.39153549930731	-0.659242106698886
0.602745260256446	-0.289045880252914	-0.999343483289287
0.764268138115069	-0.00640286757487412	-0.870566291212473
-0.026519606560754	-0.34153576639091	-1.02571373720795
-0.0602932579121752	-0.489636140281047	-1.07363948720179
0.0856753100360241	0.155072592747415	-1.0501153954159
0.216997186894587	0.667848669718811	-1.13711326714226
0.318454424501883	0.54759907141484	-1.22493652521124
-0.0376721600444295	0.0459281736267292	-0.96349525462066
-0.152060330135773	0.750080405495078	-0.96883982585492
0.073355487803245	0.324975001573687	-1.84343169236201
-0.37048519277402	0.069468281061376	-1.07844183959283
-0.0948213031938182	0.331554607816068	-1.08705087382862
-0.629805139176907	0.276465127286005	-0.961259398441759
-0.48453517940405	0.344341228746318	-0.776461237863206
0.0171705287089602	-0.154049501272484	-1.23723572468978
0.657532675973456	0.121866478176196	-1.28596517408866
0.438508539017345	0.413518635323905	-1.0782756141558
-0.0496491789198148	0.217827666253157	-0.702837886467615
0.181506548351808	-0.43433116422439	-0.869766177630021
-0.0863023290722146	0.556194881233148	-1.04514194674271
0.0101255432126307	0.460362988864388	-1.09849137760618
-0.511764504035418	0.0058953646465018	-0.656775564399573
-0.25629679632816	0.628036127860625	-0.785495344523936
0.495063589588825	0.563915931085453	-0.635958865633271
0.350775137291381	0.24928291468358	-1.41985008115938
0.205000822867881	0.211101640706065	-0.894582868881405
0.330852416280775	0.0983799353913764	-1.1857852499154
-0.276488148409136	-0.251056094266769	-1.1309364998422
-0.380074035622054	-0.106977160509512	-1.10210511099312
0.475027288635794	0.106181179108928	-1.08944573057052
-0.364959103049231	-0.427312207454013	-0.831277621584531
0.568560748312501	0.00535871747625855	-0.765435776518187
0.709776694796451	0.300113425271751	-0.769968875474551
-0.191534838494406	0.16779420939652	-0.807593368920417
-0.253900489239329	0.0258798168128734	-1.12475940109686
0.148511472742245	-0.185372619721607	-0.760920490532011
-0.297270485491636	0.295408523345921	-0.274669969081334
0.122667439965079	0.535594168573131	-1.01630734760617
0.597909788807588	0.439208404151773	-0.63588145114562
0.09284084771243	-0.0317865268854875	-0.742200639196511
0.41773631314702	-0.0258425859215686	-0.711322243607852
0.264349167833853	-0.0561891501950957	-0.897704694032974
-0.242774630440014	-0.107177615297019	-0.961842238721114
0.062615703309641	-0.312226410464237	-0.913545357507676
-0.118684955650957	-0.0160046513708123	-0.809447922325386
0.247574476783422	0.412685455323405	-0.64697979698376
-0.529805863966351	-0.485137516133991	-0.454560660198809
