# Supplementary material for: Evolving scattering networks for engineering disorder
Source: Nat Comput Sci. 2023 Feb 13;3(2):128–38. doi: 10.1038/s43588-022-00395-x (PMC10766560; doi:10.1038/s43588-022-00395-x)
Supplement: Supplementary file 8 — Plot data for Fig. 4. [file 43588_2022_395_MOESM8_ESM.zip › Data_Set_Fig_4/data_Fig4e.xls]

## Sheet: Sheet1
xx_data_Fig4e	yy_data_Fig4e	degree_data_Fig4e
0.953167	0	-0.463852
0.779552	0.0244984	-0.812655
0.922006	0.0580077	-0.0884082
0.944222	0.0892553	0.0624649
0.887043	0.11206	0.133028
0.820387	0.129937	-0.123831
0.809553	0.154431	-0.0985528
0.928	0.207433	-1.0639
0.791425	0.203203	-0.216475
0.765431	0.222378	-0.401087
0.889197	0.288917	-0.824373
0.932069	0.335566	-0.371584
0.721149	0.285523	-0.711918
0.823363	0.356301	-0.295231
0.870258	0.409512	0.602229
0.819053	0.417328	0.589638
0.826103	0.454154	0.948875
0.728714	0.43096	-1.0562
0.830327	0.526941	-0.0531253
0.778436	0.529025	0.335819
0.731263	0.531293	0.414869
0.6404	0.496745	-0.717738
0.666989	0.551781	0.276212
0.699518	0.616708	0.406466
0.642458	0.603308	0.700743
0.621935	0.621935	0.766248
0.630046	0.670931	1.06927
0.593435	0.67312	1.16656
0.591177	0.714611	1.22866
0.561878	0.724368	1.15795
0.564424	0.776862	0.716184
0.505456	0.743756	0.124896
0.525946	0.828758	-0.375388
0.434238	0.734256	-0.668202
0.384252	0.698952	-0.290226
0.385299	0.756191	-0.279603
0.342109	0.727018	-0.0578166
0.383299	0.885751	-0.959564
0.289571	0.731373	-0.576337
0.312396	0.867712	-0.0666746
0.279662	0.860711	-0.0561846
0.268719	0.924935	0.232076
0.205011	0.798467	-1.11893
0.211806	0.947564	0.113313
0.161263	0.845373	-0.633229
0.14856	0.937971	-0.0903413
0.106229	0.840892	-0.39403
0.0918978	0.972178	-0.846774
0.0536558	0.852834	0.151498
0.0256341	0.815689	0.14912
5.32761e-17	0.870064	0.19489
-0.0250772	0.797969	-0.207683
-0.0605023	0.961656	-1.26387
-0.0764806	0.809081	-0.596661
-0.108805	0.861282	-0.659016
-0.154681	0.976616	-0.0743003
-0.186917	0.979853	-0.0499151
-0.19297	0.863299	-0.276912
-0.239886	0.934293	0.0748205
-0.233512	0.803755	-0.909198
-0.283041	0.871112	0.453987
-0.33209	0.922415	0.0128253
-0.332093	0.838771	0.330004
-0.363142	0.839171	0.228488
-0.334098	0.709994	-0.569892
-0.391295	0.767959	0.203901
-0.38294	0.696565	-0.1119
-0.432591	0.731471	0.386635
-0.458527	0.722524	0.398389
-0.536056	0.788782	-0.965273
-0.461321	0.634954	-0.628134
-0.538451	0.694167	0.451363
-0.54311	0.656507	0.382859
-0.611346	0.693436	-0.336235
-0.588288	0.626463	-0.161462
-0.555535	0.555535	-1.06615
-0.711246	0.667904	0.0010505
-0.713709	0.629219	0.273203
-0.751493	0.621689	0.44949
-0.692008	0.536776	0.234805
-0.74246	0.539429	0.800183
-0.74225	0.504432	0.91389
-0.773441	0.49084	0.381887
-0.722658	0.427378	0.580507
-0.743751	0.40888	0.558802
-0.69599	0.354624	-0.700474
-0.768424	0.361593	0.626205
-0.766108	0.331525	0.523585
-0.843503	0.333967	0.801286
-0.85522	0.307898	0.812834
-0.845346	0.27467	0.698391
-0.813204	0.236258	-0.173864
-0.766161	0.196717	-1.1106
-0.971774	0.217217	-1.1911
-0.842642	0.160742	-0.438682
-0.882321	0.139746	0.0584461
-0.987557	0.124757	-0.864573
-0.877174	0.0829174	0.580663
-0.851141	0.0535493	0.316757
-0.8984	0.0282333	0.52418
-0.911732	1.11655e-16	0.400357
-0.969868	-0.0304793	-0.261619
-0.790421	-0.0497291	-1.54352
-0.882526	-0.0834233	-0.00176295
-0.947861	-0.119743	0.334429
-0.930443	-0.147368	0.308352
-0.89728	-0.171165	0.39752
-0.765232	-0.17105	-1.44098
-0.833355	-0.213969	0.214629
-0.872376	-0.253449	0.804886
-0.806938	-0.26219	0.355475
-0.84414	-0.303909	0.68309
-0.866932	-0.343243	-0.47041
-0.747662	-0.323542	0.311424
-0.712571	-0.335311	0.0179014
-0.763945	-0.389249	0.501525
-0.70281	-0.386373	0.352369
-0.705368	-0.417153	0.302788
-0.824823	-0.523448	-1.11941
-0.71443	-0.485526	-0.285326
-0.670805	-0.487369	-0.506532
-0.750023	-0.581777	-0.139062
-0.617734	-0.511034	-0.688403
-0.710764	-0.626623	0.109651
-0.647066	-0.607635	0.191861
-0.647805	-0.647805	0.173342
-0.555727	-0.59179	-0.388691
-0.542765	-0.615646	-0.121244
-0.590445	-0.713725	-0.543644
-0.48239	-0.621893	-0.290549
-0.491581	-0.676604	0.399128
-0.508045	-0.747565	-0.0909788
-0.44532	-0.701712	0.0143486
-0.441596	-0.746698	-0.0159624
-0.474202	-0.862569	-0.118982
-0.447162	-0.877604	0.0760312
-0.387131	-0.822696	0.0462625
-0.35818	-0.827705	-0.173292
-0.286557	-0.72376	-1.47652
-0.337237	-0.936713	-0.404126
-0.281394	-0.866042	0.0932198
-0.267119	-0.919429	0.761336
-0.225832	-0.879558	0.610152
-0.212724	-0.951674	0.612062
-0.17109	-0.896887	0.790379
-0.147043	-0.928395	0.502256
-0.101776	-0.80564	-0.761638
-0.0826537	-0.874385	0.143845
-0.0588209	-0.934931	-0.32045
-0.0251649	-0.800759	-0.269116
-1.61804e-16	-0.880819	0.144603
0.0256432	-0.81598	-0.053367
0.0562594	-0.894218	-0.137968
0.0906383	-0.958853	-0.386591
0.0999561	-0.791234	-0.972288
0.150049	-0.947372	0.245887
0.170306	-0.892775	0.533655
0.199424	-0.892171	0.568595
0.20496	-0.798268	-0.174672
0.24552	-0.845084	0.437081
0.261911	-0.806079	0.41498
0.26565	-0.737871	-0.383034
0.28805	-0.727531	-0.478996
0.351031	-0.811184	0.21491
0.403468	-0.857414	-0.20241
0.411837	-0.808275	0.406452
0.418335	-0.760948	-0.0514793
0.415806	-0.703089	-0.967445
0.518204	-0.816559	0.122426
0.515042	-0.757861	0.47475
0.561661	-0.77306	1.10868
0.594047	-0.765841	1.29066
0.584649	-0.706719	0.622914
0.631691	-0.716513	0.77647
0.629744	-0.670609	0.0798999
0.551573	-0.551573	-1.13606
0.691632	-0.649485	-0.216693
0.614183	-0.541475	-0.504998
0.681983	-0.564185	0.458641
0.709051	-0.549996	0.504751
0.72071	-0.523627	0.237475
0.800926	-0.544309	-0.547023
0.691074	-0.438569	-0.697816
0.669973	-0.396221	-0.795806
0.849387	-0.466955	-0.26289
0.843906	-0.429992	-0.149008
0.800493	-0.376683	0.0781672
0.80363	-0.347762	0.286282
0.7477	-0.296035	-0.0825468
0.806896	-0.2905	0.444286
0.759574	-0.246801	-0.142745
0.904071	-0.262657	-1.18367
0.769298	-0.197522	-0.493049
0.806169	-0.1802	-0.3012
0.894642	-0.170662	0.115212
0.836644	-0.132511	-0.153771
0.921274	-0.116384	0.287068
0.95565	-0.0903355	-0.156812
0.858817	-0.0540322	-0.259899
0.797964	-0.025077	-0.726745
0.481048	0.600447	-0.585645
0.339906	-0.316524	-0.660645
-0.612845	0.464164	-1.28365
0.317331	0.561796	-1.26328
-0.0694601	0.674454	-0.957086
0.0780208	0.686912	-1.38694
-0.406464	0.550912	-1.24822
-0.439962	0.398653	-0.896036
-0.34156	0.236331	-0.728217
-0.374454	-0.606767	-1.26942
-0.49293	0.195762	-0.998763
0.481048	0.600447	-0.585645
0.543599	0.468229	-0.676054
0.657533	0.121866	-1.28597
0.341123	-0.483214	-1.26008
0.468083	-0.403184	-0.984801
-0.249808	0.12368	-1.00287
-0.139314	0.208262	-0.682187
0.438496	-0.135402	-1.26974
0.0917879	-0.0619583	-0.741419
-0.418527	-0.501619	-0.763244
0.452635	-0.268328	-0.963178
-0.549794	-0.394195	-1.16643
0.168051	-0.208416	-0.725132
0.40413	0.418781	-1.2753
-0.0530554	-0.65655	-1.16028
-0.209433	-0.572302	-1.15286
0.308688	-0.148429	-1.16811
0.308879	-0.273465	-0.986332
0.603023	0.290734	-1.24883
-0.0298583	0.126705	-1.19257
0.120495	0.141682	-1.02223
0.661329	-0.102616	-1.34007
0.534825	-0.0420917	-0.688589
0.429472	0.0772742	-0.774993
0.616798	-0.238993	-0.984183
0.201665	-0.400966	-1.08107
-0.027367	-0.169343	-1.3691
-0.0610248	-0.0177987	-0.863233
-0.0126202	-0.502034	-1.14145
0.430099	0.25133	-1.14775
-0.146626	-0.23815	-1.2445
-0.387043	0.00729646	-1.29024
-0.541617	0.0776623	-0.634233
-0.576279	-0.074641	-1.00087
-0.653082	-0.235124	-1.1425
0.0640875	0.268181	-1.54752
0.0672392	-0.69576	-1.18538
0.149771	-0.552011	-1.1804
-0.269642	0.303278	-0.576822
-0.712274	0.0620653	-1.14941
-0.235482	0.471892	-1.09678
-0.256297	0.628036	-0.785495
-0.100401	0.34968	-1.19179
0.228497	0.389152	-0.734515
-0.079688	0.499743	-1.16721
-0.647814	0.233227	-0.969368
-0.484273	0.305908	-0.94627
-0.383377	0.387413	-1.24318
-0.573532	0.394177	-1.20728
-0.367916	0.167979	-1.5669
-0.208571	0.0723874	-1.16308
-0.224935	-0.0923444	-0.988362
0.259885	-0.625564	-1.4303
0.24925	0.209294	-1.09861
0.557706	-0.425166	-1.16432
-0.146933	-0.744796	-1.23534
-0.468563	-0.145224	-1.21327
-0.0895001	0.192811	-0.582723
0.0470107	-0.300891	-0.893622
0.0815333	0.507894	-1.06019
0.314009	0.0247131	-1.2656
-0.507521	-0.279704	-0.963712
0.375611	-0.0947653	-1.00952
0.00493517	0.0587714	-1.1129
0.137577	-0.00230534	-1.08966
-0.124657	-0.0164114	-0.813787
-0.350072	-0.25885	-1.31668
0.313274	-0.500564	-1.29084
0.1356	-0.196417	-0.734318
0.251282	-0.0982739	-0.938203
-0.372929	-0.38564	-0.961464
0.0259842	-0.106269	-1.19321
-0.529806	-0.485138	-0.454561
0.467582	-0.606729	-1.12802
-0.222705	-0.382031	-1.40827
-0.0715615	-0.320148	-1.21056
0.493908	0.377348	-0.961598
-0.408156	0.534232	-1.16884
0.574466	0.138554	-0.987956
0.50553	-0.208777	-1.16174
0.427208	-0.348174	-0.487627
0.244211	0.0830411	-1.56906
0.121123	0.155477	-0.911508
0.28565	-0.302277	-1.05237
-0.21698	-0.23646	-1.08307
-0.0761428	-0.187142	-1.44525
-0.358821	0.0293743	-1.06658
-0.347778	-0.113	-1.06406
0.21967	0.604195	-1.13738
-0.198305	0.316125	-1.53464
-0.24487	0.46959	-1.1433
-0.217842	0.14738	-0.919641
-0.327666	0.244413	-0.52751
-0.0868198	0.6338	-0.916798
0.0669696	0.678133	-1.47226
-0.0132816	0.342612	-1.1857
-0.344337	0.381621	-1.3321
0.192035	0.719699	-1.10803
0.150804	0.36843	-1.35205
0.186932	-0.427058	-0.900894
-0.496473	0.0474551	-0.74612
-0.476433	0.224192	-1.16947
0.348624	0.420517	-1.20991
0.310328	0.265608	-1.6006
0.410389	0.137633	-0.983176
0.485985	-0.0229185	-0.648758
0.661905	0.399917	-0.967279
0.133909	-0.0177721	-0.955547
-0.214794	-0.100526	-0.987485
0.587056	0.271009	-1.48036
0.334573	0.582311	-1.24548
0.471008	0.589178	-0.600155
0.364418	-0.450018	-0.965454
-0.04096	0.470065	-1.1581
-0.0488115	-0.63727	-1.04386
-0.204369	0.729018	-1.08654
0.44304	0.273414	-1.12087
0.112084	-0.28927	-0.871365
0.18854	-0.16378	-0.910936
0.114216	0.526489	-1.04725
-0.0322975	0.197229	-0.868992
-0.0342096	0.042609	-0.949459
0.0268089	-0.132958	-1.22702
0.0413551	-0.447493	-1.65234
-0.468145	-0.0867656	-0.750755
0.111146	0.238135	-1.1543
0.530428	0.43694	-0.613724
0.24925	0.209294	-1.09861
-0.170739	0.0501863	-1.16477
0.122594	-0.614639	-1.39998
-0.586595	0.495711	-1.5386
-0.35412	-0.561897	-1.26096
0.317163	-0.617663	-1.23807
-0.596441	-0.116369	-1.3748
-0.114763	-0.0969824	-1.2896
-0.140425	0.204779	-0.67216
-0.17521	0.361473	-1.57203
-0.487208	0.362625	-0.753159
-0.633922	0.294257	-0.992813
-0.658379	0.146441	-1.20735
-0.60516	0.0126763	-0.867783
-0.520867	0.159643	-0.782319
-0.370621	0.0844751	-1.12774
0.232655	0.487772	-0.897475
-0.298954	-0.0550841	-1.24418
-0.0152439	-0.316209	-0.962467
-0.138398	-0.404227	-1.72385
-0.195442	-0.566962	-1.1914
-0.287196	-0.432265	-1.13187
0.632421	-0.0947417	-1.26309
-0.314312	-0.228864	-1.13648
-0.175951	-0.261843	-1.09422
-0.203483	0.554243	-1.3049
0.668768	0.0575689	-1.09438
0.536913	0.12297	-1.06451
0.344777	0.0557182	-1.08629
-0.601615	-0.278495	-0.867063
-0.462281	-0.221687	-1.40619
-0.32313	0.258876	-0.336812
0.00244431	0.333444	-1.33251
-0.0208429	-0.523501	-0.944297
-0.750098	-0.0220003	-1.51788
0.21178	0.345594	-0.989166
0.617724	-0.284383	-1.01572
0.463047	-0.194077	-1.24972
0.327707	-0.284069	-0.868974
0.321572	-0.12888	-1.08538
0.47543	-0.0369162	-0.697847
0.510007	-0.384597	-1.21029
0.00493517	0.0587714	-1.1129
0.173914	0.0458202	-1.55505
0.0799495	0.161482	-1.03962
-0.400409	-0.340534	-1.16756
-0.679604	-0.1594	-1.24818
-0.262524	0.0932741	-0.965647
0.356728	0.425735	-1.26014
-0.301563	0.623814	-0.619261
-0.111641	0.409775	-1.27433
0.187552	-0.289468	-0.929322
0.0933883	0.370153	-1.72762
0.00431469	0.515017	-1.00741
-0.0868198	0.6338	-0.916798
0.0486886	0.672656	-1.52489
-0.112089	-0.436559	-1.61001
0.19847	-0.437118	-0.834059
0.192346	-0.594095	-1.33043
-0.408156	0.534232	-1.16884
-0.324053	0.428786	-1.58491
0.662646	-0.399418	-0.78679
-0.315153	-0.696043	-1.31664
-0.519839	-0.402358	-1.18489
-0.214158	0.266169	-1.14535
0.0470762	-0.372647	-1.0875
0.0980857	-0.745035	-1.16596
-0.0496492	0.217828	-0.702838
0.0939411	-0.512853	-1.65928
-0.0383005	-0.232361	-1.07278
0.0961125	-0.154291	-0.892193
0.221669	-0.0787585	-0.904256
0.0702498	-0.0167877	-0.739741
-0.406617	-0.510822	-0.840637
-0.288863	-0.409186	-1.12346
-0.13321	0.0885043	-1.00295
-0.469029	0.011299	-1.01344
-0.242384	-0.561729	-1.13046
-0.0880507	-0.0821661	-1.28174
-0.394807	-0.125999	-1.08679
-0.172612	-0.746478	-1.29338
0.58094	-0.024958	-0.84506
0.376256	0.265616	-1.27424
0.46008	0.132621	-1.12808
-0.29546	-0.241831	-1.14432
0.316552	0.0742466	-1.34363
0.214114	0.19279	-0.844141
0.389726	-0.0596364	-0.873318
0.544243	0.278024	-1.6827
-0.227857	-0.0841964	-1.00445
-0.146626	-0.23815	-1.2445
0.542959	-0.182726	-1.11779
0.673651	-0.152803	-1.09206
0.20525	0.0325085	-1.54851
0.415597	-0.24873	-0.982088
-0.72241	0.119076	-1.10132
-0.540083	-0.153847	-1.42381
-0.622607	-0.003912	-0.990688
-0.447126	-0.295722	-1.19337
-0.599583	-0.31106	-1.00044
0.507014	-0.541049	-1.15613
-0.0179245	-0.633779	-1.01508
-0.148762	-0.584469	-1.19115
0.235939	0.370065	-0.809537
0.166843	0.532396	-1.05972
-0.41667	0.194473	-1.33511
0.341123	-0.483214	-1.26008
0.421984	-0.636583	-1.08202
-0.555699	0.134643	-0.913853
-0.199088	0.482069	-1.01906
-0.189203	-0.385191	-1.55374
0.266612	-0.160323	-1.16603
0.28386	-0.324708	-1.10089
0.137638	-0.290126	-0.865689
0.440377	-0.391535	-0.659242
0.602745	-0.289046	-0.999343
0.764268	-0.00640287	-0.870566
-0.0265196	-0.341536	-1.02571
-0.0602933	-0.489636	-1.07364
0.0856753	0.155073	-1.05012
0.216997	0.667849	-1.13711
0.318454	0.547599	-1.22494
-0.0376722	0.0459282	-0.963495
-0.15206	0.75008	-0.96884
0.0733555	0.324975	-1.84343
-0.370485	0.0694683	-1.07844
-0.0948213	0.331555	-1.08705
-0.629805	0.276465	-0.961259
-0.484535	0.344341	-0.776461
0.0171705	-0.15405	-1.23724
0.657533	0.121866	-1.28597
0.438509	0.413519	-1.07828
-0.0496492	0.217828	-0.702838
0.181507	-0.434331	-0.869766
-0.0863023	0.556195	-1.04514
0.0101255	0.460363	-1.09849
-0.511765	0.00589536	-0.656776
-0.256297	0.628036	-0.785495
0.495064	0.563916	-0.635959
0.350775	0.249283	-1.41985
0.205001	0.211102	-0.894583
0.330852	0.0983799	-1.18579
-0.276488	-0.251056	-1.13094
-0.380074	-0.106977	-1.10211
0.475027	0.106181	-1.08945
-0.364959	-0.427312	-0.831278
0.568561	0.00535872	-0.765436
0.709777	0.300113	-0.769969
-0.191535	0.167794	-0.807593
-0.2539	0.0258798	-1.12476
0.148511	-0.185373	-0.76092
-0.29727	0.295409	-0.27467
0.122667	0.535594	-1.01631
0.59791	0.439208	-0.635881
0.0928408	-0.0317865	-0.742201
0.417736	-0.0258426	-0.711322
0.264349	-0.0561892	-0.897705
-0.242775	-0.107178	-0.961842
0.0626157	-0.312226	-0.913545
-0.118685	-0.0160047	-0.809448
0.247574	0.412685	-0.64698
-0.529806	-0.485138	-0.454561
