# Supplementary material for: Evolving scattering networks for engineering disorder
Source: Nat Comput Sci. 2023 Feb 13;3(2):128–38. doi: 10.1038/s43588-022-00395-x (PMC10766560; doi:10.1038/s43588-022-00395-x)
Supplement: Supplementary file 8 — Plot data for Fig. 4. [file 43588_2022_395_MOESM8_ESM.zip › Data_Set_Fig_4/data_Fig4f.txt]

xx_data_Fig4f	yy_data_Fig4f	degree_data_Fig4f
0.555453199910797	0	-0.115571234329092
0.0910636583989707	0.0028617907557269	-0.900960918425803
0.502453970875253	0.0316117243878915	-0.554362041726223
0.544856749860553	0.0515041268677107	-0.38692687782283
0.443024267927241	0.0559669804037904	-2.22196580095195
0.296172571253893	0.0469091269375267	-0.566244582374311
0.276484017227278	0.0527421470364772	-0.419729054050985
0.538271209434472	0.120317870289682	-0.802848043499069
0.251914188619849	0.0646805701950214	-0.61120015506106
0.180514589951438	0.0524443364128421	-1.5409358895313
0.497961355625292	0.161797452405496	-0.620439180361147
0.581032795084031	0.209184677905398	-0.453460915784921
0.0369497723105439	0.0146294497764428	-2.23315254714917
0.415406305858145	0.179762360778073	-1.43480150842467
0.51586918050392	0.24274961012338	-0.0132495521006452
0.441035113209777	0.224718614301038	-0.138695019699
0.470848416309346	0.258851107343661	-0.0731628803886604
0.294104891558561	0.173933148006253	-2.55719567901596
0.511574694066214	0.324655172989663	-0.902279668611187
0.442182920043162	0.300507202148205	-0.747812366194754
0.376881890717719	0.273820721641491	-0.0425856824000764
0.188428395191952	0.146160045450357	-2.14254486684228
0.297757566631896	0.246326481575598	-0.791881398776125
0.389518923988073	0.343407125465189	-0.300985929572315
0.306455905091023	0.287781250157344	0.830974827681891
0.294623146823332	0.294623146823332	0.943766967759493
0.34028725183206	0.362369117842508	1.05701909737578
0.29960806639585	0.339838643367023	1.63407148515016
0.325123023774903	0.393006224081144	0.778860791452769
0.300521760896121	0.387430319629648	0.909240253079135
0.333585234887875	0.459140686235801	-0.623770268773864
0.256755147045362	0.377803725984036	0.0873746435898363
0.323037150799921	0.509025099063346	-1.10965976807227
0.181902682864336	0.30758063906314	-2.36931320380536
0.0916392994476222	0.166691266880792	-1.27844338482097
0.157450308325549	0.309013629214748	-2.51011704977512
0.0909153398594812	0.193204931800748	-1.12257752148188
0.228652541041388	0.5283848464604	-1.09147725205462
0.0504189920800322	0.127343837666688	-1.88304915909487
0.169543272778049	0.470924556503484	-1.74576072931401
0.144623407430508	0.445105080139065	-1.97840505649086
0.159712307738152	0.549733369006659	0.151318997208548
0.070154802654701	0.273234916378411	-0.79853947431469
0.127709802964074	0.571340815230546	0.30259523541445
0.0702770006142248	0.368404938749769	0.0258981624640345
0.0859477596993488	0.54265279798469	-0.588538781904381
0.0431234999795177	0.341357651798422	0.534105444263402
0.0559588156278237	0.591982434482093	-0.651884996823865
0.0226572570687701	0.360126788518549	0.446907753789094
0.0080699588542544	0.256790254468101	-1.05155182383385
2.42631319788097e-17	0.39624701580411	-0.636529768995916
-0.00607326436103331	0.193254405491747	-0.407185804827561
-0.0359851729583164	0.571967945300209	-1.68846780067704
-0.0231400856738871	0.244796536482461	-1.77690863495565
-0.0491277146628936	0.388885904982517	-0.914429703519407
-0.0961409473395259	0.607010051887225	-0.485305992541995
-0.117774811794001	0.617397184655207	-0.328693842263333
-0.0931964041210128	0.416936744644684	-0.962439770444527
-0.142958649425727	0.556787178401274	-0.315325763859451
-0.0884668671583083	0.304504954046094	-2.26092290980295
-0.151054846223906	0.464899013433854	-0.803405071043407
-0.203562242566185	0.565415880150139	-0.472376257549682
-0.170224542618488	0.429938117122336	-0.912503570504349
-0.192966695586532	0.445919723240708	-1.44194027080924
-0.0533715774263105	0.113420375402945	-0.0782153902544431
-0.17160162497467	0.336787151937043	0.388779585761578
-0.0859700682908301	0.156378973689312	-0.724716933554082
-0.177934527476977	0.300870854739308	0.28366225455611
-0.194887597114266	0.307093714087237	0.724119897590238
-0.312718520240954	0.460151328963906	-2.10623181510315
-0.0743116868815604	0.102281262303495	0.047996325263759
-0.254040082241815	0.327506500588187	-0.0902552702680919
-0.226236805365727	0.273473319707199	0.437007540908549
-0.33368177949833	0.378487684344192	-1.88093898429401
-0.254793968745276	0.271328018280815	0.222240164345582
-0.092841107370495	0.092841107370495	0.0528678589495435
-0.432473237392963	0.40611940200524	-0.765868156359249
-0.414463508103408	0.365398734600036	-0.421993551071069
-0.456647686044216	0.377771819857627	-0.588301175229095
-0.322905387238318	0.250471092888304	-0.816310032520386
-0.398173661373435	0.289290098519406	-0.589146109039345
-0.374829641271044	0.254733961161553	-1.00058950728789
-0.412888147630705	0.262026786213703	-0.818379474613411
-0.278761194967937	0.164858911138185	-0.671225195431432
-0.304002045385083	0.167126538726567	0.216928597231134
-0.0898102434823467	0.0457606046795468	-0.367534933210361
-0.315037111182127	0.148245211778602	0.871901139509023
-0.285582988049529	0.123582794497516	-0.233653332155214
-0.439097983441672	0.173851190251156	-1.68846541813513
-0.447490260754496	0.161106407166215	-1.8352677491905
-0.414613629766286	0.134716134637685	-0.210461456555
-0.32863824610209	0.0954782366419302	1.27374949012576
-0.155276974625047	0.039868350853639	-0.688647766608011
-0.610652305027897	0.136496962015923	-0.454856857078727
-0.362093968060762	0.0690731185693942	1.15549900932525
-0.439515154913107	0.0696123618250643	-0.377507315775382
-0.620236191152664	0.0783540525180977	-0.146979889807806
-0.41802878687379	0.0395153545936857	0.255238867316316
-0.356099967583288	0.0224039109695381	-0.936832636654318
-0.455756134586719	0.0143227135364116	-0.316051206066999
-0.48088935514928	5.88919609527601e-17	-0.593968042260097
-0.584154509953468	-0.0183577950402209	-0.835346301647216
-0.164716471333951	-0.0103630819851709	-0.568562146495359
-0.429146477962384	-0.0405662858200116	0.322675053935996
-0.554857074845448	-0.0700947493916512	-1.04092813796899
-0.529534643919506	-0.0838700482096435	-0.8430681871055
-0.475582051227461	-0.0907221282636713	0.112517974698333
-0.118876777895678	-0.0265721080611666	-0.581120828645492
-0.362750307860754	-0.0931384487685996	-0.897309988648388
-0.455786859515427	-0.132418323634728	-0.126535171140783
-0.329307282839397	-0.106998422307461	-1.39624344280749
-0.425932953143578	-0.153345298865185	-0.430896511905116
-0.482577078870486	-0.191065781928613	-1.69367045183863
-0.231589871390693	-0.100217886503864	0.327213047886454
-0.128571651486959	-0.0605012267662329	-0.697171504777975
-0.327529871406541	-0.16688480495127	-1.29734669904391
-0.182190690052814	-0.100160179442746	0.826019103150059
-0.230256332681607	-0.136173215547191	1.25875405788936
-0.502592067069694	-0.31895462455503	-1.14670663146905
-0.316185005210232	-0.214879107649992	-2.29977138393201
-0.239321037828853	-0.173876911829042	0.673149057386953
-0.43350533047124	-0.336261202777333	-0.997358446517248
-0.159315298230178	-0.131797076790064	0.329654240441011
-0.409371902435431	-0.360909880378165	-0.6274184331416
-0.316001062003176	-0.296744749125691	-1.50654597133066
-0.345906250670778	-0.345906250670778	-0.478142454119592
-0.166343646489998	-0.177137991837071	0.202769753996653
-0.179426387491282	-0.203519287190085	-0.0553878095952846
-0.323789333768954	-0.391394069804136	-0.889637109433435
-0.0854806560052574	-0.110200997689869	-2.44458666898593
-0.185357502058798	-0.255122714657428	-1.30106866462149
-0.261814676336552	-0.385248597255104	-1.24780037458188
-0.161380265071203	-0.254294607327122	-1.5629960828303
-0.198829135976712	-0.336201708216142	-1.39990249455767
-0.292600665898972	-0.532238635420174	-0.716736700943547
-0.276204905765072	-0.542082649726589	-0.568963566380448
-0.202726380330777	-0.430815487755511	-0.916442432627222
-0.183458406488114	-0.423947363552567	-0.505443585654574
-0.0283814476877412	-0.0716833541883651	-1.63439972983769
-0.211856050569397	-0.588452818104914	-0.556917648452934
-0.147945113050627	-0.455328238841445	0.532087072602724
-0.157006021594904	-0.540418271002672	-0.333022922700575
-0.117865087478221	-0.459054207301485	0.810194008683878
-0.12922738169627	-0.578130072201471	-0.820960031318956
-0.0905806646027057	-0.474840472746623	0.677605496362007
-0.0832989554778614	-0.525928906319196	-0.394507202408743
-0.0305498003387762	-0.241826570466414	-0.753322420116817
-0.0389590567460446	-0.412143770358539	-1.5838391557644
-0.0330802975417703	-0.525796272726076	-0.947750332368236
-0.00642562319832719	-0.20446664549531	-0.427280301829231
-7.70306452049351e-17	-0.419335301457622	-1.29049463111057
0.00809891317394069	-0.257711595859613	-0.464505901040027
0.0282760602558902	-0.449435107745089	-0.262337605369009
0.0538653448948207	-0.569835827425886	-1.6178255474187
0.0237944059101373	-0.188352117320738	-0.751959915883356
0.0884964992034515	-0.558744905889231	-1.45258333972949
0.0890900201874271	-0.467026241067573	-0.246640144009488
0.105915021441265	-0.473836567678648	-0.550941868567922
0.0700053254734871	-0.272652741194903	-0.837415928111283
0.1165259057303	-0.401084798290521	-0.433611080097644
0.106313301012738	-0.327198696309663	-1.18068366084248
0.0415186445643098	-0.115322471707087	-0.82052783629795
0.0407837084278534	-0.10300788911524	-0.510270025427952
0.169075890406055	-0.39071132988716	-0.926176580015965
0.232409055395527	-0.493894383136781	-1.32138414113621
0.214348027865409	-0.420681691322963	-0.911065689590851
0.18908168273981	-0.343938304088255	-1.70411364574429
0.131987203729707	-0.223178173252218	-2.31212718278029
0.310273108521254	-0.488912186758186	-0.278201228982073
0.275145824024749	-0.404864785386883	0.458783345183129
0.328889840996417	-0.452678030974108	0.386924702578124
0.357069609221928	-0.46033136641544	-0.10420616813029
0.313094715515957	-0.378466497069362	0.757942872377272
0.369639760966944	-0.419274008248988	0.212710226518135
0.339727666695671	-0.361773220196801	0.48951803702454
0.065061803062222	-0.0650618030622222	0.352185734004918
0.399396212600261	-0.375058008218418	-0.329547954591856
0.199050778906544	-0.175486867508384	-2.07473251810678
0.329979151110102	-0.2729824944692	-1.47361798276511
0.357975176751365	-0.277674010070398	-0.870691455063944
0.355975159520377	-0.258631092305047	-0.961619727121395
0.480671392383552	-0.326663940940468	-0.765550738635727
0.223269357961553	-0.141691043112694	-1.34960812712411
0.065856328241324	-0.0389473239511415	0.296552324798202
0.51059859064967	-0.280703950612728	-0.84859583237131
0.485635200710325	-0.247443493932246	-1.41525269140317
0.38673181930462	-0.181982180572985	-0.70408503997978
0.374775934340616	-0.162180028973569	-0.839514929529469
0.200908766488331	-0.0795454078657312	-0.862988730659114
0.346305036027309	-0.124677484698455	-1.35948934423053
0.185062050734983	-0.0601303053090495	-0.669825931003387
0.513853455456109	-0.149288229234497	-1.93061785330285
0.170079898255486	-0.0436690956477919	-0.496020397092607
0.280106987911542	-0.0626113298427815	-1.10611646466729
0.470586841999983	-0.0897692411413135	-1.25682188104661
0.338609500875622	-0.0536304762847561	-1.83335659036738
0.508104836421973	-0.0641885681706495	-0.695303301212526
0.564429497936143	-0.053354296293515	-0.614729032114363
0.374074212520862	-0.023534754608921	-2.01795966640767
0.193233729218001	-0.00607261458295377	-0.665057125644647
-0.574324725322286	0.281358779736811	-0.543965072382709
0.203139860350943	0.657864357605366	-0.76508926784168
0.455018623510214	0.444654672704554	-0.907739940058413
-0.042222614637528	-0.682513716840824	0.402880246621818
-0.411779025292562	0.553249602394635	-0.314331009926749
0.206893702767515	-0.598148543950049	-0.135657720619766
0.616482430870882	0.361977418335695	-0.296170666855987
-0.437609211757397	-0.495323601497575	-0.952275406426146
-0.705098620967099	-0.0525216228398594	-0.170528502372343
-0.793446418737627	0.0716507982755794	-0.601771315930135
-0.634350303826087	-0.192246720924632	-0.76429123813676
0.359393482985019	-0.637820680117693	-1.0794769448076
0.671336171976494	0.0182830795539779	-0.70043636449478
0.635832387015675	0.167519368587339	-0.400937393351839
0.715516793376658	-0.141935712874829	-0.233940819940995
0.682540610164969	-0.30132091976937	-0.652972450877354
0.127083469170285	-0.7236801577806	-0.648763903018792
0.263105575406122	-0.728409597909512	-0.711884912138671
-0.751015695299563	0.214782980747539	-0.396633866955282
-0.280924775925879	0.605200622796745	-0.72732252695181
-0.719180275031746	0.368339976450015	-0.545878562522736
0.816819299683131	-0.0625640156139033	-0.390883222457774
-0.36769625202271	0.736840363174329	-0.444013235059338
-0.581625767962599	-0.440518755717437	-0.368241663502722
0.463933361211433	-0.529573706574175	-0.472684719344802
0.421774519336229	0.619226507947848	-0.189799308940078
-0.830530696520777	-0.160235684196772	-0.296434726170805
0.792797585199278	0.288241363290706	-0.569669170939178
-0.578830297291345	0.475795039152282	-0.666664182815574
-0.574324725322286	0.281358779736811	-0.543965072382709
-0.195159398002116	0.728344788918455	-0.651133833077073
0.289659820507644	0.620611805354216	-0.589815904237841
0.609231974739182	-0.412170983961148	-0.841230951035604
0.496876803456694	-0.433453262377935	-0.671298710353433
0.787262724329094	0.113726818741277	-0.952617172625465
0.921232578676105	0.037644719847903	-0.285368699066636
-0.261603005368488	-0.696721861261283	-0.46669729339577
-0.388653967684927	-0.666703326569047	-0.498177920507849
-0.00968791130933888	0.711592486240835	-0.99624792377554
0.130376452017273	0.69531798139839	-0.910296675653582
0.499405591220132	-0.707428171255146	-0.783694106131276
0.591046360854938	-0.597268419354898	-1.14158885460421
-0.913433144677024	-0.0584287371830762	-0.694435559990514
0.821700523604122	-0.389820655151825	-0.276961215181078
0.848998804241461	-0.257298270687205	-0.723226617831242
0.13015941843607	0.833083113483311	-0.236449799196988
0.277894792256514	0.774426066812554	-0.615126251954692
0.952048891152833	0.211761588148386	-0.796626859187118
-0.57745552990229	0.642681507104768	-0.939554182603834
-0.135409024403946	-0.790513830155134	-0.721345039090035
0.0104192481085076	-0.829093775381048	-0.481506468633701
0.352452707843804	-0.821541660171696	-0.845570482035914
-0.702960206799387	-0.37314130188195	-0.798165257898923
0.685002350052126	-0.712818109813154	-0.139016186126038
0.989306418684143	-0.108171939864872	-0.492199540890935
0.686644294534252	-0.202611404918597	-0.190360388482462
0.665736384981868	-0.0439847562716923	-0.730079674169508
-0.030466552964719	-0.676133687316407	0.331135491126243
-0.0230878875563182	0.881690854198767	-0.551751416284751
0.637912761576298	0.325032786580395	-0.205929455420312
-0.885170041897773	0.349391800817888	-0.660635651768548
-0.439139628728442	0.543454930949752	-0.221818971757595
-0.898987880737913	0.224809596139791	-0.623766837322622
-0.710092526690803	-0.0783949447909963	-0.293265643624842
-0.749395877510651	0.250453512629826	-0.288675310266828
0.822339207337059	-0.0934029525400782	-0.502303910090959
0.635832387015675	0.167519368587339	-0.400937393351839
0.455018623510214	0.444654672704554	-0.907739940058413
0.753948937909554	0.241486038127342	-0.929030584546871
0.596252564577618	0.519045706420533	-0.687831892566243
0.474574222509694	0.576114181192261	-0.0726011974587158
0.266687899143619	-0.577695004664304	-0.302749076365449
0.404255421909424	-0.602958516630909	-0.967271568432466
0.678918848695166	-0.356742729674032	-0.642990524423597
0.736016358177481	-0.513834166157011	-0.525512130608384
-0.58619886247007	-0.239939729914264	-1.04961402536001
0.777631440070235	0.0628399495541485	-0.655573879535045
0.0987716286284863	-0.715477407473967	-0.628465727173665
-0.986827382009393	0.0641611802474441	-0.437251977461746
-0.148284010674599	0.876707715115055	-0.623428749140893
-0.745577387796823	-0.210696067546209	-0.502455652010486
-0.857826537258897	-0.347978475039243	-0.767454718379496
0.205890564369176	-0.8819722957	-1.09867315213077
0.266076575442705	-0.720070819773837	-0.736646289649242
0.61218600040756	-0.163347829790369	-0.47783065390405
-0.342176990870382	0.880361509090037	-0.768204353612554
-0.312250602312649	0.573660661746748	-0.686175066920494
-0.82748956011547	0.0904786921878837	-0.597690905375763
-0.32477477826405	-0.810353702460749	-0.625386949309749
-0.384947477603743	-0.504950047099689	-1.06486885327507
-0.530846805618051	-0.412658090334693	-0.143305220113086
-0.522144974793525	-0.566636308846395	-0.582925224694073
-0.66628533619593	0.10338458385824	-0.536159501876416
-0.537229435531572	0.412230644620078	-1.08830911961852
-0.578357066720153	0.258227207294131	-0.580327535477726
-0.798098182204565	0.570960902903587	-0.206141590993326
-0.655926280525489	0.512097154339361	-0.855294838664404
-0.701693413604602	0.390557543773282	-0.471618346356026
-0.851342964561992	0.439410870125825	-0.799994418101599
0.405142127521886	0.736950794151394	-0.871161217391144
0.180042647556348	0.977132707535125	-0.100730213080306
-0.721371340701848	-0.558344013015238	-0.874027744392075
0.571093503710025	0.672934013210951	-1.01319285688398
0.495723490264377	0.822419156462733	-0.461328279602112
0.368774589558074	0.920138736200954	-0.744302877632418
0.206893702767515	-0.598148543950049	-0.135657720619766
0.800246136850404	0.435583882410646	-1.05100064138104
-0.491051788970127	0.852587298928774	-0.518202285746552
-0.453329315512245	0.701277064008524	-0.963406596141162
0.0133481888428176	0.980445689703646	-0.227936909167916
-0.506563530734723	0.564970901453272	-0.30066510951852
0.922700321157192	0.344249491113205	-0.83565330604419
0.707272321300415	0.586355173420223	-0.192695712022654
-0.479952425480036	-0.788762689812952	-0.829853360885048
-0.617170449092615	-0.728773212917935	-0.345244045777768
-0.821759189868668	-0.465307722471375	-0.784765257817249
-0.681922717254533	-0.415920747892659	-0.817003440198351
-0.473123133940602	-0.664274628293119	-0.297275162604959
-0.135251221774911	-0.67441554200639	-0.501749840652312
-0.180567458570931	-0.858338811287551	-0.44269769899219
-0.116199752750538	-0.986190368128446	-0.749159478386757
-0.0728019341321873	0.753320652797308	-1.16055295879377
-0.602965360645985	-0.555621530284274	-0.833796442114633
0.0631040447023556	0.835356807930263	-0.688991565050176
0.0447590089893343	0.67745517687699	-0.836127434011044
0.0479816675994179	-0.91554475796963	-0.249753056992696
-0.279670984814649	-0.958884693219837	-0.495509949969735
-0.264087966386596	0.779318415108808	-0.851565377564539
-0.192506534457993	0.654925047342889	-0.451079607529874
-0.785765405658463	-0.0279887827807274	-0.39846556269806
-0.284691835738273	-0.675274751301873	-0.54103874666894
-0.655419251360992	-0.0918798767349285	-0.586272479508729
-0.967601047897104	-0.197212420297316	-0.999778992026127
0.652979009511802	0.0978214026847115	-0.396684705455687
0.745489930709128	-0.223374079842044	-0.361058161957303
0.684089258345116	-0.0444778641231532	-0.630886169554163
0.577976509321841	-0.514958285552953	-1.1210238179441
0.995778490765143	0.0417354843809747	-0.653728868318894
0.202928914972571	0.669597994955734	-0.78826940757082
0.31762112708233	0.574895283919054	-0.836169999618212
0.642570896753177	0.445601190273082	-0.912466894041181
-0.709292582110827	0.248668717048377	-0.318045741510822
-0.58619886247007	-0.239939729914264	-1.04961402536001
-0.871003241732378	-0.105402973775131	-0.494421511084866
0.501920866253921	-0.385973183141366	-0.524302387451918
0.581215808300552	-0.253685372548582	-0.403619343352452
-0.0432756232378872	-0.793929255902351	-0.516121359561279
-0.997259888543602	-0.0376136328838579	-0.666456799460927
-0.77691246474449	-0.626441693602289	-0.240527245497705
-0.736106718003958	-0.272878512690453	-0.793604505709349
-0.86514702880202	-0.288131562287494	-1.17623047262385
0.463933361211433	-0.529573706574175	-0.472684719344802
0.770105211138571	-0.619623205238183	-0.820766769714751
0.435908823150127	-0.691675902214036	-0.477683388078107
0.455214139483622	-0.851109712461875	-0.581911904798667
-0.896758502987499	0.207362752235286	-0.670607553705594
0.131696024207555	-0.754584194610042	-0.432237630506826
0.490612706966852	0.413719991604232	-1.08242494134662
0.608631708371603	0.318184967816771	-0.326628753896634
-0.244475205275182	0.969000743515312	-0.147585373488919
-0.61197053495831	-0.349061830396999	-0.94983033734862
-0.484853835089848	-0.445845956360122	-0.376395809599406
-0.346836558521787	0.69322089400228	-0.860481622937794
0.954703486177362	-0.239804940622986	-0.531440902032528
0.91769151859625	-0.383502345012664	-0.179464221458158
0.23551759317389	0.833411814201387	-0.299427476965514
0.352464914381463	0.727164386521638	-0.791006842523847
-0.653717078268792	0.752545852473459	-1.10965402794051
-0.6878269130591	0.610252086488576	-0.633072288686832
-0.108141812782636	0.961077367271371	-0.252670847833858
0.751364750901175	0.338307404647698	-0.383665733835978
-0.169149738939965	0.804063960363579	-0.744630381243993
0.5574341690974	-0.707863894844543	-1.02436360618093
-0.630236950648441	0.0589091178659399	-0.0505486517414693
-0.000664629727032149	-0.634674406298272	-0.61031520899546
-0.923009497421773	0.0590412989244102	-0.766371402691378
-0.778459024107663	0.0966862598707054	-0.725241245594855
-0.409113488158523	-0.903561896456893	-0.317765814537027
-0.557637451949202	0.337717245157627	-0.755932217501492
0.839910290090081	0.0590268737068083	-0.258483100139364
0.86844428231776	0.23075058055909	-1.05977212029227
0.89665771718523	-0.0942425236598215	-0.760434452786723
0.652761780846605	-0.364218406544721	-0.840245076201564
0.783301403129981	-0.444615538997596	-0.350114131560854
0.799987690296994	-0.298466738297202	-0.352221626811906
0.459288957503317	0.599856634626558	-0.0562104198218915
0.855072232193921	0.516627073286006	-0.937350328292681
0.757509272571306	0.646974038762633	-0.790522267191857
-0.85997973746947	0.323930514233881	-0.639613145826998
-0.706922097002273	0.438310270289346	-0.402166285132491
-0.823397019447356	0.54830741995342	-0.268026005332105
-0.52808127768581	0.707959507808039	-1.20976841503779
0.647449134145765	0.737494917805445	-0.22698399362713
0.587446323428559	0.598625114368096	-0.511620083667809
0.509632401922561	0.720312664815286	-1.03260400146359
0.129418022457625	0.983027476343264	-0.261002919912219
0.273829575162833	0.953700655598969	-0.298099092776764
-0.984798193642075	0.168688462553112	-0.551201958878789
-0.53500559312172	0.449241331308486	-0.87037333384641
-0.361311362562503	0.537688031402073	-0.502590960247297
0.409748476894147	0.873132000659973	-0.604574101445054
0.160447007725857	-0.891726977889873	-1.0647633270249
0.305016020338326	-0.841679365739781	-0.698142126686039
-0.0481956045560207	-0.938428816970949	-0.280057978486952
-0.329103247269882	-0.794525522979976	-0.528528846132521
-0.409607684220065	-0.642460274955483	-0.595787406896128
-0.180567458570931	-0.858338811287551	-0.44269769899219
-0.173281482611073	-0.715167424406483	-0.761989980811507
0.29162495767668	-0.955054479513982	-0.882915102149914
-0.377989482619844	0.891352361625575	-0.902132474500114
-0.0776411371766052	0.710081334019741	-0.827646079744582
-0.227723083489648	0.643070149815163	-0.594849391300755
-0.0230878875563182	0.881690854198767	-0.551751416284751
0.13015941843607	0.833083113483311	-0.236449799196988
-0.531880685282072	-0.838109851591886	-0.352644076333838
-0.593108887856601	-0.681332474353914	-0.829188485446979
0.0936752560083057	0.68921299073789	-0.936918795555863
0.71233291114349	0.489572846014175	-0.98671507625546
0.5589777279221	0.466384202856404	-0.8322169585654
0.386686001318682	0.517270186710785	-0.827021829411146
-0.624849899043341	0.561433658153548	-0.838749562465184
-0.608058615406041	0.207473851613447	-0.474657355057442
0.800243646265316	-0.132766486536437	-0.500030477801044
0.403028134006374	0.659230731418744	-0.260486340900381
-0.769216488748741	0.222604801614852	-0.23511933153138
0.728453840616256	0.201744321083329	-0.925320368298324
0.315381947293715	-0.714391111329504	-0.80221314679688
-0.0164330712753358	-0.784506629260267	-0.359391350381113
0.251692769875887	0.653635364357876	-0.626577837048405
0.276097118013593	0.800935919847146	-0.639770776931221
0.871710912618658	0.382654337703051	-0.556908295994476
-0.752547178027912	-0.427158904405124	-0.68685534189776
-0.626451221863498	-0.532774831052312	-0.915664851439193
-0.908776851633319	-0.416070527799779	-0.395270612089608
-0.71785784822775	-0.689845426581918	-0.710258254890888
-0.741061649608057	0.658871067608986	-0.649098860419998
-0.468132810296478	0.550443365399569	-0.196812293194999
0.710414533017485	0.368558585154759	-0.364804065087408
0.534774544045458	0.842669843345341	-0.455763907032984
0.642393893242194	-0.464673974441606	-0.874108330676256
0.620338185778005	-0.611309574432412	-1.06900274205179
0.501920866253921	-0.385973183141366	-0.524302387451919
-0.384947477603743	-0.504950047099689	-1.06486885327507
0.137161057663203	-0.985938385412683	-0.396371407252563
-0.507891853806182	-0.582207362880276	-0.599857520302691
-0.823794472103653	-0.561112150471154	-0.469730261341494
-0.472776007242649	-0.726344856616078	-0.657627417207643
0.565112089958359	-0.824090629743175	-1.00327470157715
-0.675619764458155	-0.101213166239789	-0.517992703635937
-0.733205384152778	-0.233149955726427	-0.646155215994922
0.410929325666972	-0.910107572304339	-0.596385187805775
0.44227390478611	-0.756861078595401	-0.500964037201083
0.453197468474611	-0.568117278140004	-0.453673091685769
0.127851825084932	-0.634074396190614	-0.953750713500535
0.605261151289395	0.260416208723706	-0.520407408689435
-0.230788897098599	0.850617672057899	-0.738871201098613
-0.518030499717212	0.849336725272125	-0.53767435669345
-0.380283141902771	0.758085523591137	-0.319606223246137
0.0632840000909173	0.989336857130139	-0.364880269324453
0.977781299082793	0.155915134433484	-0.657805184326464
0.6404801135348	0.0822746435800967	-0.432175198173856
0.750772326735851	-0.0180862571628671	-0.356904398975267
-0.676493147795522	0.34024060733234	-0.2522904946866
0.633128185348807	-0.119401933763975	-0.632408735284458
0.529533542190609	0.559183517026367	-0.182029258485008
-0.769869353846647	0.476223810032406	-0.084026220425454
-0.531303951608386	-0.404159282130993	-0.171682805162411
0.913363507507828	-0.20717584336148	-0.460480322457685
0.984740281564632	-0.0454057124924577	-0.356181016584414
0.876724770457788	0.0745452954788529	-0.175699900640529
0.581215808300552	-0.253685372548582	-0.403619343352452
0.775728704201104	-0.540351115062784	-0.600346098522738
0.165824573322545	-0.784180336436749	-0.48493982605698
0.0487322128048789	-0.894035176292511	-0.411018444905635
-0.254510768101913	-0.966014799172676	-0.416277025637104
0.266687899143619	-0.577695004664304	-0.302749076365449
-0.082866994929292	-0.639788978404403	-0.23264370792811
0.679211272597538	0.597542348897335	-0.134740450927162
0.703960400336196	-0.224662421538146	-0.267888809301594
-0.630236950648441	0.0589091178659399	-0.0505486517414695
0.887505209911003	-0.456899249465348	-0.497874118177596
0.852099646687811	-0.324022695182055	-0.251157129561107
-0.254766498665034	-0.583692764631678	-0.370852197525389
0.699318646629262	-0.714120689827468	-0.190394970617469
0.741647471268708	-0.397667884983369	-0.0873306152710309
-0.767455932347457	-0.0200965408522577	-0.279589271522027
-0.844483826003625	-0.151946623030057	-0.306061473318814
-0.618051818922517	-0.784839882468353	-0.140965126922549
-0.336968530538968	-0.686019044799869	-0.423769931891198
0.647449134145765	0.737494917805445	-0.22698399362713
-0.117962723482381	-0.918299675832895	-0.363829721421923
0.0271282832169349	-0.996123095859353	-0.41085777511694
-0.193139021688943	-0.752226824731152	-0.549735094965008
-0.300005604986232	-0.833297624622666	-0.605092889186445
-0.457574948821644	-0.886535222325226	-0.0244218949934796
-0.114294364673857	0.987817330095166	-0.436190502471356
-0.244475205275182	0.969000743515312	-0.147585373488919
0.230805580048713	0.935442110843877	-0.105073510054643
0.16015474741459	0.802954804498372	0.0587292124194034
0.0109987925256589	-0.750165762632872	-0.0683034888826143
