# Supplementary material for: Evolving scattering networks for engineering disorder
Source: Nat Comput Sci. 2023 Feb 13;3(2):128–38. doi: 10.1038/s43588-022-00395-x (PMC10766560; doi:10.1038/s43588-022-00395-x)
Supplement: Supplementary file 8 — Plot data for Fig. 4. [file 43588_2022_395_MOESM8_ESM.zip › Data_Set_Fig_4/data_Fig4f.xls]

## Sheet: Sheet1
xx_data_Fig4f	yy_data_Fig4f	degree_data_Fig4f
0.555453	0	-0.115571
0.0910637	0.00286179	-0.900961
0.502454	0.0316117	-0.554362
0.544857	0.0515041	-0.386927
0.443024	0.055967	-2.22197
0.296173	0.0469091	-0.566245
0.276484	0.0527421	-0.419729
0.538271	0.120318	-0.802848
0.251914	0.0646806	-0.6112
0.180515	0.0524443	-1.54094
0.497961	0.161797	-0.620439
0.581033	0.209185	-0.453461
0.0369498	0.0146294	-2.23315
0.415406	0.179762	-1.4348
0.515869	0.24275	-0.0132496
0.441035	0.224719	-0.138695
0.470848	0.258851	-0.0731629
0.294105	0.173933	-2.5572
0.511575	0.324655	-0.90228
0.442183	0.300507	-0.747812
0.376882	0.273821	-0.0425857
0.188428	0.14616	-2.14254
0.297758	0.246326	-0.791881
0.389519	0.343407	-0.300986
0.306456	0.287781	0.830975
0.294623	0.294623	0.943767
0.340287	0.362369	1.05702
0.299608	0.339839	1.63407
0.325123	0.393006	0.778861
0.300522	0.38743	0.90924
0.333585	0.459141	-0.62377
0.256755	0.377804	0.0873746
0.323037	0.509025	-1.10966
0.181903	0.307581	-2.36931
0.0916393	0.166691	-1.27844
0.15745	0.309014	-2.51012
0.0909153	0.193205	-1.12258
0.228653	0.528385	-1.09148
0.050419	0.127344	-1.88305
0.169543	0.470925	-1.74576
0.144623	0.445105	-1.97841
0.159712	0.549733	0.151319
0.0701548	0.273235	-0.798539
0.12771	0.571341	0.302595
0.070277	0.368405	0.0258982
0.0859478	0.542653	-0.588539
0.0431235	0.341358	0.534105
0.0559588	0.591982	-0.651885
0.0226573	0.360127	0.446908
0.00806996	0.25679	-1.05155
2.42631e-17	0.396247	-0.63653
-0.00607326	0.193254	-0.407186
-0.0359852	0.571968	-1.68847
-0.0231401	0.244797	-1.77691
-0.0491277	0.388886	-0.91443
-0.0961409	0.60701	-0.485306
-0.117775	0.617397	-0.328694
-0.0931964	0.416937	-0.96244
-0.142959	0.556787	-0.315326
-0.0884669	0.304505	-2.26092
-0.151055	0.464899	-0.803405
-0.203562	0.565416	-0.472376
-0.170225	0.429938	-0.912504
-0.192967	0.44592	-1.44194
-0.0533716	0.11342	-0.0782154
-0.171602	0.336787	0.38878
-0.0859701	0.156379	-0.724717
-0.177935	0.300871	0.283662
-0.194888	0.307094	0.72412
-0.312719	0.460151	-2.10623
-0.0743117	0.102281	0.0479963
-0.25404	0.327507	-0.0902553
-0.226237	0.273473	0.437008
-0.333682	0.378488	-1.88094
-0.254794	0.271328	0.22224
-0.0928411	0.0928411	0.0528679
-0.432473	0.406119	-0.765868
-0.414464	0.365399	-0.421994
-0.456648	0.377772	-0.588301
-0.322905	0.250471	-0.81631
-0.398174	0.28929	-0.589146
-0.37483	0.254734	-1.00059
-0.412888	0.262027	-0.818379
-0.278761	0.164859	-0.671225
-0.304002	0.167127	0.216929
-0.0898102	0.0457606	-0.367535
-0.315037	0.148245	0.871901
-0.285583	0.123583	-0.233653
-0.439098	0.173851	-1.68847
-0.44749	0.161106	-1.83527
-0.414614	0.134716	-0.210461
-0.328638	0.0954782	1.27375
-0.155277	0.0398684	-0.688648
-0.610652	0.136497	-0.454857
-0.362094	0.0690731	1.1555
-0.439515	0.0696124	-0.377507
-0.620236	0.0783541	-0.14698
-0.418029	0.0395154	0.255239
-0.3561	0.0224039	-0.936833
-0.455756	0.0143227	-0.316051
-0.480889	5.8892e-17	-0.593968
-0.584155	-0.0183578	-0.835346
-0.164716	-0.0103631	-0.568562
-0.429146	-0.0405663	0.322675
-0.554857	-0.0700947	-1.04093
-0.529535	-0.08387	-0.843068
-0.475582	-0.0907221	0.112518
-0.118877	-0.0265721	-0.581121
-0.36275	-0.0931384	-0.89731
-0.455787	-0.132418	-0.126535
-0.329307	-0.106998	-1.39624
-0.425933	-0.153345	-0.430897
-0.482577	-0.191066	-1.69367
-0.23159	-0.100218	0.327213
-0.128572	-0.0605012	-0.697172
-0.32753	-0.166885	-1.29735
-0.182191	-0.10016	0.826019
-0.230256	-0.136173	1.25875
-0.502592	-0.318955	-1.14671
-0.316185	-0.214879	-2.29977
-0.239321	-0.173877	0.673149
-0.433505	-0.336261	-0.997358
-0.159315	-0.131797	0.329654
-0.409372	-0.36091	-0.627418
-0.316001	-0.296745	-1.50655
-0.345906	-0.345906	-0.478142
-0.166344	-0.177138	0.20277
-0.179426	-0.203519	-0.0553878
-0.323789	-0.391394	-0.889637
-0.0854807	-0.110201	-2.44459
-0.185358	-0.255123	-1.30107
-0.261815	-0.385249	-1.2478
-0.16138	-0.254295	-1.563
-0.198829	-0.336202	-1.3999
-0.292601	-0.532239	-0.716737
-0.276205	-0.542083	-0.568964
-0.202726	-0.430815	-0.916442
-0.183458	-0.423947	-0.505444
-0.0283814	-0.0716834	-1.6344
-0.211856	-0.588453	-0.556918
-0.147945	-0.455328	0.532087
-0.157006	-0.540418	-0.333023
-0.117865	-0.459054	0.810194
-0.129227	-0.57813	-0.82096
-0.0905807	-0.47484	0.677605
-0.083299	-0.525929	-0.394507
-0.0305498	-0.241827	-0.753322
-0.0389591	-0.412144	-1.58384
-0.0330803	-0.525796	-0.94775
-0.00642562	-0.204467	-0.42728
-7.70306e-17	-0.419335	-1.29049
0.00809891	-0.257712	-0.464506
0.0282761	-0.449435	-0.262338
0.0538653	-0.569836	-1.61783
0.0237944	-0.188352	-0.75196
0.0884965	-0.558745	-1.45258
0.08909	-0.467026	-0.24664
0.105915	-0.473837	-0.550942
0.0700053	-0.272653	-0.837416
0.116526	-0.401085	-0.433611
0.106313	-0.327199	-1.18068
0.0415186	-0.115322	-0.820528
0.0407837	-0.103008	-0.51027
0.169076	-0.390711	-0.926177
0.232409	-0.493894	-1.32138
0.214348	-0.420682	-0.911066
0.189082	-0.343938	-1.70411
0.131987	-0.223178	-2.31213
0.310273	-0.488912	-0.278201
0.275146	-0.404865	0.458783
0.32889	-0.452678	0.386925
0.35707	-0.460331	-0.104206
0.313095	-0.378466	0.757943
0.36964	-0.419274	0.21271
0.339728	-0.361773	0.489518
0.0650618	-0.0650618	0.352186
0.399396	-0.375058	-0.329548
0.199051	-0.175487	-2.07473
0.329979	-0.272982	-1.47362
0.357975	-0.277674	-0.870691
0.355975	-0.258631	-0.96162
0.480671	-0.326664	-0.765551
0.223269	-0.141691	-1.34961
0.0658563	-0.0389473	0.296552
0.510599	-0.280704	-0.848596
0.485635	-0.247443	-1.41525
0.386732	-0.181982	-0.704085
0.374776	-0.16218	-0.839515
0.200909	-0.0795454	-0.862989
0.346305	-0.124677	-1.35949
0.185062	-0.0601303	-0.669826
0.513853	-0.149288	-1.93062
0.17008	-0.0436691	-0.49602
0.280107	-0.0626113	-1.10612
0.470587	-0.0897692	-1.25682
0.33861	-0.0536305	-1.83336
0.508105	-0.0641886	-0.695303
0.564429	-0.0533543	-0.614729
0.374074	-0.0235348	-2.01796
0.193234	-0.00607261	-0.665057
-0.574325	0.281359	-0.543965
0.20314	0.657864	-0.765089
0.455019	0.444655	-0.90774
-0.0422226	-0.682514	0.40288
-0.411779	0.55325	-0.314331
0.206894	-0.598149	-0.135658
0.616482	0.361977	-0.296171
-0.437609	-0.495324	-0.952275
-0.705099	-0.0525216	-0.170529
-0.793446	0.0716508	-0.601771
-0.63435	-0.192247	-0.764291
0.359393	-0.637821	-1.07948
0.671336	0.0182831	-0.700436
0.635832	0.167519	-0.400937
0.715517	-0.141936	-0.233941
0.682541	-0.301321	-0.652972
0.127083	-0.72368	-0.648764
0.263106	-0.72841	-0.711885
-0.751016	0.214783	-0.396634
-0.280925	0.605201	-0.727323
-0.71918	0.36834	-0.545879
0.816819	-0.062564	-0.390883
-0.367696	0.73684	-0.444013
-0.581626	-0.440519	-0.368242
0.463933	-0.529574	-0.472685
0.421775	0.619227	-0.189799
-0.830531	-0.160236	-0.296435
0.792798	0.288241	-0.569669
-0.57883	0.475795	-0.666664
-0.574325	0.281359	-0.543965
-0.195159	0.728345	-0.651134
0.28966	0.620612	-0.589816
0.609232	-0.412171	-0.841231
0.496877	-0.433453	-0.671299
0.787263	0.113727	-0.952617
0.921233	0.0376447	-0.285369
-0.261603	-0.696722	-0.466697
-0.388654	-0.666703	-0.498178
-0.00968791	0.711592	-0.996248
0.130376	0.695318	-0.910297
0.499406	-0.707428	-0.783694
0.591046	-0.597268	-1.14159
-0.913433	-0.0584287	-0.694436
0.821701	-0.389821	-0.276961
0.848999	-0.257298	-0.723227
0.130159	0.833083	-0.23645
0.277895	0.774426	-0.615126
0.952049	0.211762	-0.796627
-0.577456	0.642682	-0.939554
-0.135409	-0.790514	-0.721345
0.0104192	-0.829094	-0.481506
0.352453	-0.821542	-0.84557
-0.70296	-0.373141	-0.798165
0.685002	-0.712818	-0.139016
0.989306	-0.108172	-0.4922
0.686644	-0.202611	-0.19036
0.665736	-0.0439848	-0.73008
-0.0304666	-0.676134	0.331135
-0.0230879	0.881691	-0.551751
0.637913	0.325033	-0.205929
-0.88517	0.349392	-0.660636
-0.43914	0.543455	-0.221819
-0.898988	0.22481	-0.623767
-0.710093	-0.0783949	-0.293266
-0.749396	0.250454	-0.288675
0.822339	-0.093403	-0.502304
0.635832	0.167519	-0.400937
0.455019	0.444655	-0.90774
0.753949	0.241486	-0.929031
0.596253	0.519046	-0.687832
0.474574	0.576114	-0.0726012
0.266688	-0.577695	-0.302749
0.404255	-0.602959	-0.967272
0.678919	-0.356743	-0.642991
0.736016	-0.513834	-0.525512
-0.586199	-0.23994	-1.04961
0.777631	0.0628399	-0.655574
0.0987716	-0.715477	-0.628466
-0.986827	0.0641612	-0.437252
-0.148284	0.876708	-0.623429
-0.745577	-0.210696	-0.502456
-0.857827	-0.347978	-0.767455
0.205891	-0.881972	-1.09867
0.266077	-0.720071	-0.736646
0.612186	-0.163348	-0.477831
-0.342177	0.880362	-0.768204
-0.312251	0.573661	-0.686175
-0.82749	0.0904787	-0.597691
-0.324775	-0.810354	-0.625387
-0.384947	-0.50495	-1.06487
-0.530847	-0.412658	-0.143305
-0.522145	-0.566636	-0.582925
-0.666285	0.103385	-0.53616
-0.537229	0.412231	-1.08831
-0.578357	0.258227	-0.580328
-0.798098	0.570961	-0.206142
-0.655926	0.512097	-0.855295
-0.701693	0.390558	-0.471618
-0.851343	0.439411	-0.799994
0.405142	0.736951	-0.871161
0.180043	0.977133	-0.10073
-0.721371	-0.558344	-0.874028
0.571094	0.672934	-1.01319
0.495723	0.822419	-0.461328
0.368775	0.920139	-0.744303
0.206894	-0.598149	-0.135658
0.800246	0.435584	-1.051
-0.491052	0.852587	-0.518202
-0.453329	0.701277	-0.963407
0.0133482	0.980446	-0.227937
-0.506564	0.564971	-0.300665
0.9227	0.344249	-0.835653
0.707272	0.586355	-0.192696
-0.479952	-0.788763	-0.829853
-0.61717	-0.728773	-0.345244
-0.821759	-0.465308	-0.784765
-0.681923	-0.415921	-0.817003
-0.473123	-0.664275	-0.297275
-0.135251	-0.674416	-0.50175
-0.180567	-0.858339	-0.442698
-0.1162	-0.98619	-0.749159
-0.0728019	0.753321	-1.16055
-0.602965	-0.555622	-0.833796
0.063104	0.835357	-0.688992
0.044759	0.677455	-0.836127
0.0479817	-0.915545	-0.249753
-0.279671	-0.958885	-0.49551
-0.264088	0.779318	-0.851565
-0.192507	0.654925	-0.45108
-0.785765	-0.0279888	-0.398466
-0.284692	-0.675275	-0.541039
-0.655419	-0.0918799	-0.586272
-0.967601	-0.197212	-0.999779
0.652979	0.0978214	-0.396685
0.74549	-0.223374	-0.361058
0.684089	-0.0444779	-0.630886
0.577977	-0.514958	-1.12102
0.995778	0.0417355	-0.653729
0.202929	0.669598	-0.788269
0.317621	0.574895	-0.83617
0.642571	0.445601	-0.912467
-0.709293	0.248669	-0.318046
-0.586199	-0.23994	-1.04961
-0.871003	-0.105403	-0.494422
0.501921	-0.385973	-0.524302
0.581216	-0.253685	-0.403619
-0.0432756	-0.793929	-0.516121
-0.99726	-0.0376136	-0.666457
-0.776912	-0.626442	-0.240527
-0.736107	-0.272879	-0.793605
-0.865147	-0.288132	-1.17623
0.463933	-0.529574	-0.472685
0.770105	-0.619623	-0.820767
0.435909	-0.691676	-0.477683
0.455214	-0.85111	-0.581912
-0.896759	0.207363	-0.670608
0.131696	-0.754584	-0.432238
0.490613	0.41372	-1.08242
0.608632	0.318185	-0.326629
-0.244475	0.969001	-0.147585
-0.611971	-0.349062	-0.94983
-0.484854	-0.445846	-0.376396
-0.346837	0.693221	-0.860482
0.954703	-0.239805	-0.531441
0.917692	-0.383502	-0.179464
0.235518	0.833412	-0.299427
0.352465	0.727164	-0.791007
-0.653717	0.752546	-1.10965
-0.687827	0.610252	-0.633072
-0.108142	0.961077	-0.252671
0.751365	0.338307	-0.383666
-0.16915	0.804064	-0.74463
0.557434	-0.707864	-1.02436
-0.630237	0.0589091	-0.0505487
-0.00066463	-0.634674	-0.610315
-0.923009	0.0590413	-0.766371
-0.778459	0.0966863	-0.725241
-0.409113	-0.903562	-0.317766
-0.557637	0.337717	-0.755932
0.83991	0.0590269	-0.258483
0.868444	0.230751	-1.05977
0.896658	-0.0942425	-0.760434
0.652762	-0.364218	-0.840245
0.783301	-0.444616	-0.350114
0.799988	-0.298467	-0.352222
0.459289	0.599857	-0.0562104
0.855072	0.516627	-0.93735
0.757509	0.646974	-0.790522
-0.85998	0.323931	-0.639613
-0.706922	0.43831	-0.402166
-0.823397	0.548307	-0.268026
-0.528081	0.70796	-1.20977
0.647449	0.737495	-0.226984
0.587446	0.598625	-0.51162
0.509632	0.720313	-1.0326
0.129418	0.983027	-0.261003
0.27383	0.953701	-0.298099
-0.984798	0.168688	-0.551202
-0.535006	0.449241	-0.870373
-0.361311	0.537688	-0.502591
0.409748	0.873132	-0.604574
0.160447	-0.891727	-1.06476
0.305016	-0.841679	-0.698142
-0.0481956	-0.938429	-0.280058
-0.329103	-0.794526	-0.528529
-0.409608	-0.64246	-0.595787
-0.180567	-0.858339	-0.442698
-0.173281	-0.715167	-0.76199
0.291625	-0.955054	-0.882915
-0.377989	0.891352	-0.902132
-0.0776411	0.710081	-0.827646
-0.227723	0.64307	-0.594849
-0.0230879	0.881691	-0.551751
0.130159	0.833083	-0.23645
-0.531881	-0.83811	-0.352644
-0.593109	-0.681332	-0.829188
0.0936753	0.689213	-0.936919
0.712333	0.489573	-0.986715
0.558978	0.466384	-0.832217
0.386686	0.51727	-0.827022
-0.62485	0.561434	-0.83875
-0.608059	0.207474	-0.474657
0.800244	-0.132766	-0.50003
0.403028	0.659231	-0.260486
-0.769216	0.222605	-0.235119
0.728454	0.201744	-0.92532
0.315382	-0.714391	-0.802213
-0.0164331	-0.784507	-0.359391
0.251693	0.653635	-0.626578
0.276097	0.800936	-0.639771
0.871711	0.382654	-0.556908
-0.752547	-0.427159	-0.686855
-0.626451	-0.532775	-0.915665
-0.908777	-0.416071	-0.395271
-0.717858	-0.689845	-0.710258
-0.741062	0.658871	-0.649099
-0.468133	0.550443	-0.196812
0.710415	0.368559	-0.364804
0.534775	0.84267	-0.455764
0.642394	-0.464674	-0.874108
0.620338	-0.61131	-1.069
0.501921	-0.385973	-0.524302
-0.384947	-0.50495	-1.06487
0.137161	-0.985938	-0.396371
-0.507892	-0.582207	-0.599858
-0.823794	-0.561112	-0.46973
-0.472776	-0.726345	-0.657627
0.565112	-0.824091	-1.00327
-0.67562	-0.101213	-0.517993
-0.733205	-0.23315	-0.646155
0.410929	-0.910108	-0.596385
0.442274	-0.756861	-0.500964
0.453197	-0.568117	-0.453673
0.127852	-0.634074	-0.953751
0.605261	0.260416	-0.520407
-0.230789	0.850618	-0.738871
-0.51803	0.849337	-0.537674
-0.380283	0.758086	-0.319606
0.063284	0.989337	-0.36488
0.977781	0.155915	-0.657805
0.64048	0.0822746	-0.432175
0.750772	-0.0180863	-0.356904
-0.676493	0.340241	-0.25229
0.633128	-0.119402	-0.632409
0.529534	0.559184	-0.182029
-0.769869	0.476224	-0.0840262
-0.531304	-0.404159	-0.171683
0.913364	-0.207176	-0.46048
0.98474	-0.0454057	-0.356181
0.876725	0.0745453	-0.1757
0.581216	-0.253685	-0.403619
0.775729	-0.540351	-0.600346
0.165825	-0.78418	-0.48494
0.0487322	-0.894035	-0.411018
-0.254511	-0.966015	-0.416277
0.266688	-0.577695	-0.302749
-0.082867	-0.639789	-0.232644
0.679211	0.597542	-0.13474
0.70396	-0.224662	-0.267889
-0.630237	0.0589091	-0.0505487
0.887505	-0.456899	-0.497874
0.8521	-0.324023	-0.251157
-0.254766	-0.583693	-0.370852
0.699319	-0.714121	-0.190395
0.741647	-0.397668	-0.0873306
-0.767456	-0.0200965	-0.279589
-0.844484	-0.151947	-0.306061
-0.618052	-0.78484	-0.140965
-0.336969	-0.686019	-0.42377
0.647449	0.737495	-0.226984
-0.117963	-0.9183	-0.36383
0.0271283	-0.996123	-0.410858
-0.193139	-0.752227	-0.549735
-0.300006	-0.833298	-0.605093
-0.457575	-0.886535	-0.0244219
-0.114294	0.987817	-0.436191
-0.244475	0.969001	-0.147585
0.230806	0.935442	-0.105074
0.160155	0.802955	0.0587292
0.0109988	-0.750166	-0.0683035
