# Supplementary material for: Evolving scattering networks for engineering disorder
Source: Nat Comput Sci. 2023 Feb 13;3(2):128–38. doi: 10.1038/s43588-022-00395-x (PMC10766560; doi:10.1038/s43588-022-00395-x)
Supplement: Supplementary file 8 — Plot data for Fig. 4. [file 43588_2022_395_MOESM8_ESM.zip › Data_Set_Fig_4/data_Fig4g.txt]

xx_data_Fig4g	yy_data_Fig4g_KL_1	yy_data_Fig4g_KL_2	yy_data_Fig4g_KL_3	yy_data_Fig4g_KL_4	yy_data_Fig4g_KL_5	yy_data_Fig4g_KL_6	yy_data_Fig4g_KL_7	yy_data_Fig4g_KL_8	yy_data_Fig4g_KL_9	yy_data_Fig4g_KL_10	yy_data_Fig4g_KL_11	yy_data_Fig4g_KL_12	yy_data_Fig4g_KL_13	yy_data_Fig4g_KL_14	yy_data_Fig4g_KL_15	yy_data_Fig4g_KL_16	yy_data_Fig4g_KL_17	yy_data_Fig4g_KL_18	yy_data_Fig4g_KL_19	yy_data_Fig4g_KL_20	yy_data_Fig4g_KL_21	yy_data_Fig4g_KL_22	yy_data_Fig4g_KL_23	yy_data_Fig4g_KL_24	yy_data_Fig4g_KL_25	yy_data_Fig4g_KL_26	yy_data_Fig4g_KL_27	yy_data_Fig4g_KL_28	yy_data_Fig4g_KL_29	yy_data_Fig4g_KL_30	yy_data_Fig4g_KL_31	yy_data_Fig4g_KL_32	yy_data_Fig4g_KL_33	yy_data_Fig4g_KL_34	yy_data_Fig4g_KL_35	yy_data_Fig4g_KL_36	yy_data_Fig4g_KL_37	yy_data_Fig4g_KL_38	yy_data_Fig4g_KL_39	yy_data_Fig4g_KL_40	yy_data_Fig4g_KL_41	yy_data_Fig4g_KL_42	yy_data_Fig4g_KL_43	yy_data_Fig4g_KL_44	yy_data_Fig4g_KL_45	yy_data_Fig4g_KL_46	yy_data_Fig4g_KL_47	yy_data_Fig4g_KL_48	yy_data_Fig4g_KL_49
1	1	1	1	1	1	1	1	1	1	1	1	1	1	1	1	1	1	1	1	1	1	1	1	1	1	1	1	1	1	1	1	1	1	1	1	1	1	1	1	1	1	1	1	1	1	1	1	1	1
2	0.995440388221799	0.988174887934785	0.998440379504761	1.00621541947338	0.991742378579013	1.00562352329621	1.01548857127227	1.00295956716112	1.04891433164194	0.987147534805718	1.02074267923531	1.00552439954745	0.987496963527682	0.986713044189869	0.998590081547596	0.990603364063985	0.983039904586218	1.00569247895552	0.959051578047539	1.00770519122128	1.04035652178327	1.00409651246981	0.987665525655996	1.00678528468503	1.00242492826672	0.990933030881791	0.991947727866246	0.98913023247551	1.00134180180913	1.00679731974567	0.978510138049417	1.0004718605011	0.974429418262937	0.978931061397518	0.982432719825279	0.989198944584145	1.00764026206634	1.00737678329595	0.997180912732713	0.999265854598225	0.973664580616842	1.00963813278736	0.951568131592738	0.995893049941753	1.00385676521963	0.987978132365083	0.950788007459233	0.872874215749051	0.986719921137228
3	0.89548402262254	0.902000433198931	0.910860988025947	0.904422834370799	0.865608608708842	0.9029937070161	0.927948350571616	0.903024231790797	0.918139944455884	0.897740344805089	0.909650117677571	0.912198125835759	0.901630221501911	0.891055953095495	0.907719697187478	0.864389646784572	0.89823096024321	0.901629259925514	0.892208204639499	0.905413057346478	0.907331352302858	0.896439836575305	0.898816941495875	0.902178695087901	0.906097987989735	0.913102167545862	0.881016294290544	0.902065071617573	0.911708297269392	0.911901744485497	0.874140017246979	0.899720704936789	0.90096047181251	0.87469229581007	0.891283162303466	0.900139781053769	0.909524250749738	0.902645153191611	0.899937064430028	0.888843097384159	0.880574988800908	0.912959510673651	0.886352067583583	0.902332223809337	0.907276501879953	0.888332030696052	0.888188511104039	0.757861658715025	0.910201767078555
4	0.772438951574015	0.769313904963715	0.783641535666063	0.785251267353499	0.763537766773188	0.787404291258494	0.806061562035607	0.789511296717632	0.798184868007271	0.778086759736983	0.794702782939333	0.775548611915998	0.782771696819899	0.77413838570644	0.789447700291336	0.756457336247177	0.771211528735617	0.788575207590865	0.775582393213219	0.792664796377445	0.805302234336091	0.759831135841307	0.781530608005172	0.787690174234554	0.789611351977754	0.789493490990232	0.767481518815374	0.796402689679839	0.792011472121215	0.794487764753085	0.764359450067797	0.787738765077849	0.791027994068487	0.741074035902722	0.779691716038168	0.785504881637238	0.787633035430437	0.788427066318668	0.77287232608631	0.762039647999269	0.764460925970482	0.785785987677045	0.800203155488683	0.787754153001999	0.787352736527543	0.779013468897883	0.804831439496458	0.700317523346148	0.78459521731468
5	0.721790549732885	0.729390118733676	0.730952057624491	0.739753703346161	0.693406217397356	0.731695105016309	0.736159766719387	0.738130825810837	0.762881567162708	0.73493398275641	0.732046197401173	0.739677162235434	0.729213873047986	0.731122314974768	0.737511304612766	0.702152822178161	0.723867529666467	0.738669206104995	0.738500264259198	0.734420222870177	0.755296071155002	0.692944742301958	0.732758521333172	0.7335245910371	0.73230215962978	0.73658316385993	0.730118993412233	0.742206432392689	0.740869858792275	0.734855035977977	0.703664891516938	0.73523505481028	0.736886816183807	0.696531652454742	0.730446483170322	0.727147277432643	0.728967311260999	0.729094969091925	0.730765908503217	0.706361889507158	0.738940602657173	0.731632409760687	0.809680481313829	0.734252048405613	0.737468101278592	0.737046598217525	0.735988517310614	0.667182023063187	0.730337659013422
6	0.66683233537679	0.678920473910031	0.678068834067429	0.688792453243803	0.629152078579589	0.686269364639198	0.709419867670748	0.693034253659492	0.704165320393516	0.683567727772537	0.677923040250178	0.650990180978302	0.686893107301148	0.686090472474759	0.694210597315702	0.657833498932924	0.675303874190782	0.688169240297928	0.6888781571473	0.696421094501376	0.693022176678455	0.659094926680961	0.683616355957927	0.682046751314926	0.685477001458494	0.696608125845558	0.67619864825024	0.7023508358316	0.693568856756279	0.690562219640727	0.661785534936266	0.696327703229809	0.692529305335604	0.629217887613045	0.684104921519501	0.67639934955631	0.688246388049091	0.679777295555237	0.69030210219168	0.673860426751773	0.681054624000771	0.678546588308698	0.75648296609641	0.692233102024897	0.691497715683622	0.691592674048333	0.69349572267881	0.648003077588518	0.681290297409441
7	0.64354186204743	0.632720905985782	0.634888893240945	0.649845552916912	0.589630768497479	0.662181977729757	0.65412647814977	0.662072837268858	0.676825297952338	0.652119700217539	0.642171280019222	0.595659499896685	0.655780473007958	0.661229620998854	0.662355299441234	0.616379604238005	0.648200939295383	0.655371120435852	0.647415640047354	0.661739438539349	0.654500341904598	0.633407808184388	0.644682900472564	0.654209987084592	0.656312738343642	0.669554123886783	0.637799702838097	0.668221641549417	0.656380752841449	0.647842535225669	0.620615243698077	0.657876965336839	0.643375040977696	0.601808541266971	0.643358583777046	0.638216152439945	0.646656520078375	0.648159711173276	0.653910494946585	0.650177109505485	0.645514580216759	0.647119149924695	0.694839581785327	0.654624081151363	0.663826696814434	0.657084480723072	0.647879204658345	0.609762213463155	0.65434964413291
8	0.612328192932682	0.612678806193582	0.611637383511049	0.62185542129675	0.582709036672666	0.629175493034074	0.632620433429225	0.628682779150555	0.637055538695222	0.629292499777366	0.613677124460614	0.807149283928523	0.613095515489524	0.6378125031898	0.630742236645249	0.592042168578734	0.608957278187757	0.628512061588755	0.629094252470513	0.63655134763948	0.630213671847998	0.605066486883036	0.620356310302091	0.614988574781339	0.636549259064749	0.640734713141822	0.600869028277679	0.638763271384324	0.637754921102439	0.621787865272449	0.617851429761196	0.630238378662487	0.608612039682952	0.578636722028441	0.622550620801853	0.624462488796609	0.626701956635897	0.618387822810557	0.628385734954292	0.619373747262227	0.599400210855542	0.618162687276765	0.65853317190967	0.621127663640588	0.636414873179944	0.633545740470656	0.611174522840413	0.605338800453703	0.62725566988033
9	0.592632605582879	0.58407406316314	0.584826748302473	0.588714025216374	0.558020068365296	0.601869521769477	0.612591575395697	0.59556261739413	0.61965586090105	0.614018412771171	0.577051463017314	0.742434218780982	0.589467628543934	0.622955948807366	0.618864046582171	0.573185509771904	0.586674573685692	0.605274590937633	0.607330096178954	0.619027239813198	0.609278350477251	0.587522089359604	0.583714997780843	0.599705593721808	0.612837224114551	0.621626084211996	0.578882730280103	0.610849496137043	0.608685989804286	0.598135231655297	0.600904509812525	0.603360746110582	0.559810320783437	0.56412245064051	0.59520481603848	0.603644934183066	0.606105859760575	0.596147038038415	0.585304477263358	0.598211686538646	0.547863589209966	0.599881943610115	0.633504913224315	0.600630006495472	0.602722925549489	0.603933093086743	0.589628155374487	0.582969517600712	0.607487932870348
10	0.564091878187196	0.561406968088112	0.55911830272358	0.569737208756366	0.53658308244486	0.584469327404954	0.564246324797628	0.573544851131704	0.592436628244197	0.582433836102256	0.561423204708497	0.695226991228899	0.566778748275989	0.59153406420626	0.593130949620273	0.559279370040718	0.561561521369469	0.583517027713668	0.582134734944709	0.592380910785023	0.58391753952666	0.573898963968885	0.562971911714441	0.575925241598261	0.591183980047029	0.596965061558652	0.559190164897144	0.589247118953277	0.577213581459811	0.577643419511219	0.565615654347616	0.586121391534036	0.540258137498283	0.542092068414072	0.576211093105506	0.571902783034414	0.572115517269601	0.573476181277366	0.558744486709563	0.555055436221861	0.687222361994266	0.570320203186586	0.602424478641631	0.583921620551616	0.579640440467853	0.582650994213795	0.57414289323764	0.555731760841154	0.594762389511591
11	0.553008174299493	0.54835981567926	0.540291241938555	0.558753214314468	0.530701754089331	0.57221572642928	0.519200620029225	0.55059825438711	0.579567286925186	0.567069031143388	0.54226658154443	0.664825289661173	0.556683913242473	0.570369547924006	0.566491129720243	0.555485251602149	0.553869792329575	0.560732531816586	0.556338090253547	0.565850269109456	0.567255802383092	0.561654607781134	0.550920763499876	0.553337985932957	0.573361055304358	0.577777295979777	0.542473584738658	0.570999678873556	0.557251495379643	0.548273635699905	0.536054658539527	0.567653246611551	0.528243895818536	0.521188118380812	0.555619678230727	0.556226382232028	0.559036443735918	0.553117177681442	0.541946076810035	0.544866753564556	0.655443086899482	0.548850842017558	0.579964589876729	0.574230915911288	0.565625949551781	0.567376585950479	0.56247893953449	0.538568538729324	0.57413772088194
12	0.535982044972262	0.535745421234179	0.528412584267332	0.540476768112067	0.515823756954663	0.550546468241557	0.635746852598331	0.53185961153644	0.560686172341097	0.555241325091353	0.524525662016932	0.636653561002335	0.541533862396705	0.548840839551658	0.556670639828325	0.548115242181115	0.533532862451477	0.543756214419722	0.535583319706718	0.551921845371624	0.547827789031709	0.547817306155893	0.547332585405319	0.539351380677426	0.550526388832558	0.566816734191359	0.525069172965458	0.557079528863044	0.532777412126417	0.529475556816773	0.492569077971173	0.550253111304164	0.516922669398828	0.509902801305471	0.544441864352715	0.536410632674018	0.548005872625198	0.540371317573177	0.525585863017671	0.542238699483522	0.608272919265455	0.529617862392376	0.570047754574464	0.554870589877559	0.543347894427159	0.552818128084556	0.548219654921541	0.527577717414267	0.555779325676429
13	0.518304702467383	0.516763236588119	0.513568531477806	0.530667914531074	0.493033064240024	0.526663569766635	0.593194721917916	0.514226132089038	0.549577820742166	0.540194611232035	0.509277170766957	0.620030178067254	0.516821677469176	0.541364142703319	0.541330995318733	0.525421239527426	0.521181661255913	0.523438424703656	0.515345180346623	0.539335349434081	0.531347248932811	0.525890302025578	0.53891179913543	0.529840771892317	0.530235458106803	0.51805097189012	0.510507427310234	0.540146921690259	0.510180127288974	0.51035010778901	0.612809087082689	0.542213450802661	0.508478624245604	0.494396674514772	0.524991471626882	0.521320919452878	0.532598800726521	0.520301541760848	0.510502504825117	0.527354652062528	0.579124448258801	0.52002809419425	0.554746895870586	0.536205324623032	0.523475345524265	0.543905102069704	0.540057707973314	0.517387731453453	0.539619933596729
14	0.509233660192698	0.500238501364163	0.499180496399007	0.516287604220194	0.486216704261927	0.514898953593894	0.56246176615509	0.496597556443613	0.540936224272433	0.523009159685119	0.490640610479883	0.601619065098715	0.504577965875666	0.524986148670652	0.519445083751197	0.500980281948105	0.507323170332383	0.507386408197132	0.499088362996787	0.519401187213738	0.520057523233731	0.50733742059766	0.515984100390024	0.521171772670242	0.524828253025208	0.503708435791575	0.491669348017714	0.523992858001308	0.501119766477375	0.497853336855252	0.596006719637673	0.5248815909494	0.497590140317681	0.488592366272872	0.514157762062515	0.507796277101513	0.514080390483955	0.504777320493453	0.498483174084619	0.514328854022096	0.557106716667786	0.498266626300479	0.540190626043376	0.525702144825523	0.51874535220611	0.530450583531815	0.531222184730518	0.504322427606605	0.518311914177141
15	0.49643918797135	0.489908471271954	0.489951201772783	0.507801333684129	0.480785679402564	0.503596293708085	0.538962890304224	0.479102082117892	0.54202899379961	0.509208507860813	0.483764913655165	0.586900848502629	0.496431358158513	0.505686408860798	0.507726341425494	0.484722965068275	0.492198738583226	0.488561704087813	0.484638657314466	0.502700932779163	0.499692159573461	0.494060312334572	0.511878040763728	0.497368078374565	0.5052489282799	0.495145889731449	0.48524659001711	0.510287281407151	0.49507459662934	0.48192310288283	0.573159969600431	0.517123679394423	0.48700611952712	0.475882275316265	0.500816993648576	0.491566582389412	0.499327663991219	0.482274825357563	0.488679263476358	0.504765880085987	0.54367030977086	0.485816965440516	0.518174519790177	0.506202847080982	0.499119420860727	0.519184194445808	0.524746446093972	0.486474640616846	0.499707425399649
16	0.48089692902611	0.473489365211118	0.488150963186342	0.496150408249352	0.47201730457922	0.497157935812155	0.527133896286832	0.46743283805178	0.51837783534388	0.499855631841735	0.476395702339986	0.54850331074833	0.487808798566781	0.492047274505591	0.495980705376	0.472679166153121	0.482256156582357	0.476140405668426	0.469243986474133	0.494414231185619	0.482645530610277	0.476633890873285	0.490323133999213	0.485438823105828	0.493233599648615	0.48704449460628	0.477291498427308	0.49780714983394	0.491698530798049	0.466350315152412	0.535663706763805	0.509901307903654	0.479249400258954	0.463912565088376	0.486369171516572	0.478451905911493	0.485637606703197	0.471904156287001	0.473650791619057	0.469959139285741	0.532537866810523	0.471769069666765	0.50535538763303	0.488306385980686	0.485762893764748	0.514107611818993	0.517159697966868	0.474550853930417	0.475832197471664
17	0.477521408107849	0.462572198806046	0.478976942413255	0.480238422446862	0.471004398589037	0.485435323171261	0.5154062665429	0.460458190440146	0.500559531059503	0.480180297669187	0.463251097338265	0.530771687592994	0.479505597127638	0.479579303265433	0.488624377480308	0.466821827117119	0.471866347476424	0.470667992817791	0.460571413136626	0.47874621950134	0.471178138558052	0.467863521766972	0.472283527630914	0.480781859372967	0.48712472525582	0.478326577005044	0.470368133584261	0.477960785276712	0.473565256319558	0.45997649169137	0.529438480209607	0.501929630311625	0.468240988398283	0.449745986473238	0.469239883237676	0.465501482813568	0.473313900015187	0.460099230595906	0.46251674924977	0.467047458341889	0.520486673067132	0.453062584701031	0.488911759004455	0.470962535346169	0.473634605837598	0.500086469708582	0.510679993694251	0.464362860216899	0.466440076709971
18	0.480908349003655	0.453883879409605	0.464041151396765	0.473900233450366	0.467935536560466	0.470056758928397	0.496089633958959	0.445643099688126	0.49237807986787	0.468140746772548	0.439465329125057	0.513268580086537	0.465605639272565	0.46104378713492	0.475259901950024	0.44675924310762	0.461008017127433	0.461222028495408	0.447157570404345	0.461823024689191	0.46167410819485	0.451005492670852	0.454523282117764	0.471725622413196	0.481525966434413	0.466674510376853	0.457595930946904	0.466918894536815	0.459783183074622	0.448205757691451	0.508193074241942	0.496599026756052	0.457591551236942	0.440635332596209	0.462737010935249	0.458667270163425	0.46859036122161	0.448388151812911	0.459364506201484	0.45323006544246	0.501422771936034	0.44474252641382	0.470986987495889	0.463352189223864	0.470713175836765	0.475862965189796	0.494427393539377	0.460368404484927	0.453606636138729
19	0.465690661472314	0.448387715742145	0.457817264253078	0.46189995239167	0.463406304334393	0.45494286944051	0.472324779782912	0.430659253571928	0.481485622621586	0.461342497652393	0.431018158321322	0.49143035640141	0.460129118638212	0.449400751368903	0.466698572452004	0.444313868202545	0.452825949453846	0.446429010382013	0.440989498986235	0.452309889291948	0.453572457828356	0.445909573864174	0.495136401905411	0.465881515568084	0.47188258715355	0.450471865058942	0.439433713421257	0.448632955060894	0.454680538890942	0.436921988907246	0.496356796852888	0.484210836141693	0.438181036392262	0.430623024988589	0.445122437357817	0.451217475023126	0.462669174466062	0.438770073518001	0.449410107081803	0.439097920584476	0.478938821145248	0.439910826340713	0.461746391196239	0.463231761706161	0.465441855916737	0.456822064937806	0.470980436112211	0.449495638258099	0.450911059856937
20	0.452745327075448	0.43151263645591	0.449414794961679	0.452471470568771	0.455223972491548	0.442850394470149	0.46172527061712	0.42477696324257	0.471019530733573	0.453899209591765	0.422534215095005	0.477454572452902	0.446180644939233	0.443500660497178	0.44683161166373	0.432835197662038	0.436795808941475	0.440370150990554	0.433102091020149	0.452675966935251	0.434371295989955	0.435634824758056	0.505008182588234	0.459503903914257	0.466437191225916	0.439929971217797	0.436885899052029	0.436868531326991	0.444410118708305	0.430172331952601	0.492960994526728	0.473442116235734	0.422846068493864	0.421229459417885	0.440624170580311	0.437410204037148	0.44695354290184	0.430655223600879	0.443110927017142	0.435286058037135	0.473679653348148	0.424747976613578	0.456666217317427	0.457143377197314	0.455610618987127	0.449523002966507	0.467567252897178	0.443159977906222	0.440691297527524
21	0.439204356273462	0.420768954985562	0.444750914448645	0.444403144686937	0.444829461868287	0.432190428765694	0.455387428135204	0.416084844379104	0.464608515621897	0.444398557032796	0.415321676726694	0.461531503413831	0.431163605494878	0.435896556555748	0.446148268314499	0.422856810882395	0.431457049815033	0.432179180518598	0.42480852977379	0.440877047103426	0.421572756920199	0.431608744290507	0.494205116962393	0.459113259242586	0.459912720925457	0.434869094755425	0.428372097731504	0.426649980450376	0.436605974389266	0.423839787036668	0.466650956827157	0.460335331683129	0.417164597368024	0.412065000020643	0.429766812554857	0.435554773418122	0.437139800459456	0.421155883409437	0.435135438468447	0.496932561450523	0.467326341597689	0.419470810440282	0.444419826143562	0.4462317764219	0.448514550633414	0.43972695815981	0.450974642928596	0.433504990473774	0.432582872656308
22	0.430656282271603	0.414553945704795	0.437147986710851	0.429623288864269	0.434306442266044	0.423645936351335	0.442460000887282	0.406771487191204	0.455838178443369	0.434171680250774	0.404801886760086	0.455078677207089	0.422706169076076	0.430310641212192	0.431744739997032	0.414938056383152	0.428423652723854	0.426421455023905	0.417938595663521	0.43108302663788	0.412658751087196	0.431315367498277	0.473413905848577	0.439652564252081	0.445612051430277	0.427464715467814	0.423726316922652	0.41587209484724	0.42777985449295	0.418102845290355	0.451333649455475	0.445013929596058	0.410326585445843	0.405713253068961	0.415870597318161	0.428887325069217	0.426263189635372	0.413926040571948	0.427225928121647	0.474847692479502	0.457638026760303	0.417961124593447	0.437693381951732	0.431153666091049	0.440886019932618	0.432301462241934	0.440468285594558	0.426964654389043	0.425388720972089
23	0.431284881106927	0.405390269504278	0.424052976981464	0.41428078902406	0.420937163873914	0.416343515740496	0.437431321152377	0.395421795956116	0.445881444719371	0.421998119050568	0.398029204149857	0.451028145025486	0.415604120306655	0.421622442764026	0.422624155520901	0.39985323297087	0.42130819613491	0.423857041631233	0.40661809586166	0.436633682693975	0.405644443005051	0.417409171152966	0.474369499253255	0.428798617740128	0.439602385228475	0.417128651356818	0.416363162155243	0.407662563687436	0.415986975681124	0.409275390187056	0.436742520609729	0.444809816607614	0.400872224086674	0.397937701752647	0.409322418528897	0.419203952594922	0.422401278101297	0.40726660695637	0.418933178281769	0.457130947242569	0.452543897466698	0.408158026240099	0.423869487536115	0.42030972764288	0.428210453158977	0.422417555896741	0.43086126954918	0.410892508233152	0.420295246953515
24	0.417545460346446	0.405443324952542	0.414979129345924	0.413276951572716	0.412894463879012	0.415768150540776	0.425353175511818	0.385198538443148	0.436522837295272	0.415357706823865	0.385430038140199	0.442689931235225	0.410214034260317	0.414247479253931	0.402036612574303	0.392063411202307	0.414596398591876	0.410262726103316	0.396875713483896	0.422800056316749	0.399003051506713	0.405343435458381	0.461094997645323	0.42627174360375	0.430564445742599	0.415018502716237	0.409748630107064	0.397279232012548	0.405633826161115	0.406146400459115	0.427098713401512	0.438688667212267	0.437679112516485	0.389357749156155	0.404032146749876	0.406468767977003	0.416834026398859	0.39368365990179	0.415226954964066	0.446414225460977	0.446552139633982	0.398192491879097	0.414904846889774	0.415537827260814	0.421299399907681	0.414672480375666	0.424730925863244	0.406784430210129	0.412350303496171
25	0.404070263392281	0.394381567065411	0.410090624775126	0.402910357841154	0.408833589278624	0.406129298318171	0.411159679731413	0.374094426204896	0.427057409320178	0.414747639423903	0.383653014849109	0.433416342903462	0.403172945723657	0.40736498244051	0.3948799482951	0.391315611188514	0.411149593662386	0.405877465781043	0.389148149271451	0.417432920489753	0.389845873725724	0.387079456766441	0.453213051278949	0.40773229311616	0.424991159082225	0.410208351419373	0.398229861831461	0.384783832940226	0.398139356193671	0.395776554788594	0.412145977623883	0.438515355633987	0.42592536837227	0.38161049271295	0.392168116862608	0.392854249606948	0.408689592229709	0.388551202208313	0.41083264191068	0.433454259119162	0.439944141341105	0.398102623344087	0.40747149898193	0.408500660144097	0.413285164431754	0.409622610672054	0.412597751064546	0.394717003922708	0.405059025723502
26	0.399182504448113	0.386830958455101	0.404897379622902	0.386374875775604	0.403141097309274	0.40555580044583	0.406961020745563	0.367878017961854	0.406206735479824	0.4097874970175	0.370739902954405	0.424393404110086	0.397582703142048	0.398870052230662	0.382436071520481	0.387182259801723	0.403200211723759	0.391490396023371	0.377807736302079	0.412502012833818	0.38470772037938	0.432950950676372	0.450953033654658	0.402594220138911	0.421217757274875	0.398023658807648	0.388670591456794	0.378114245182809	0.392162082693124	0.381469780899149	0.403311120178426	0.426139175546486	0.412421203823521	0.377079312497392	0.384728157861298	0.384951420595802	0.398869104141538	0.377163802861764	0.405802349974826	0.419279990571446	0.428243951005767	0.387129245670419	0.402926159818516	0.398957559766449	0.406817932827961	0.398412276339611	0.406453337539685	0.383254880593924	0.399846795708319
27	0.391792001506943	0.37783659990596	0.403040314909639	0.37286831295366	0.390842155055232	0.396101179167464	0.397445741086555	0.361788632698832	0.400280480941273	0.400598632592828	0.365174157764292	0.415796731155065	0.395735733748545	0.393632438842031	0.367570667731952	0.379076166198117	0.388838799854864	0.389033092579807	0.367072013584068	0.409027272935876	0.372751201995798	0.422056433781628	0.444926028752731	0.394760436757108	0.403788248993212	0.392738727674065	0.386569866462034	0.367238209447893	0.381940231477841	0.382657109688528	0.392835934185622	0.419419596500992	0.408829978148619	0.37026501173269	0.37722107827926	0.372798833512318	0.390314951304084	0.359979606553189	0.397039527258739	0.409948074452874	0.411003419372069	0.387907121658722	0.399381777832916	0.388718556539546	0.401013424217453	0.388258844305558	0.399586069315567	0.376402097262983	0.393182345002664
28	0.382038802509752	0.367986623335003	0.389679675805961	0.368365076673296	0.385040760987235	0.389591561048578	0.39199995229453	0.391521988092189	0.387791112176859	0.389652950684865	0.360313670304988	0.409769609287898	0.393357095239102	0.386898691989084	0.362405932646835	0.369953523486831	0.373488323422681	0.377581385503318	0.365675939271752	0.405277377482575	0.368804392553466	0.411309587077449	0.442240861902507	0.38582944513382	0.389085943926546	0.388304780137592	0.381842081927826	0.359599531482807	0.37513050791204	0.372290516218766	0.385651144004247	0.41546272038611	0.400643669943062	0.359503208290928	0.374013471272734	0.367807725495717	0.383275112703535	0.342426452262393	0.390225019735611	0.402556620846775	0.399209195297167	0.382003125764771	0.39078489018495	0.378835958382805	0.389459058869684	0.378478225476603	0.391025727990283	0.370346476863673	0.383426555470316
29	0.376854542693034	0.365004651360668	0.379943124712759	0.364904946395223	0.392093207799918	0.381382486498714	0.382071806960965	0.385638268953889	0.385291451157544	0.376415379035717	0.348850547398465	0.399992829457075	0.391097625769552	0.37651722495776	0.349310741579119	0.36324625639911	0.366686211902715	0.368345694601855	0.363729669430718	0.416786660262658	0.364556388792881	0.407675002179892	0.440543885762379	0.379382119679167	0.384175259449082	0.38248316456793	0.373586510990968	0.363082541015936	0.370997184418248	0.371944252748644	0.379108211288532	0.411830125284554	0.390421425725242	0.356073154736611	0.363851400305101	0.356020328423514	0.381205971524872	0.339415576511999	0.37418654953424	0.399135861380721	0.387237659941582	0.363726249542252	0.373049411099163	0.373060437902291	0.382792430280715	0.36859975959723	0.380860131816847	0.367740025459508	0.379006371319258
30	0.369501770418218	0.360562030634818	0.375732657403434	0.357129598031644	0.389035439080799	0.379596463741837	0.37075085072531	0.371464246380715	0.3822582690267	0.370543521230628	0.342894284404228	0.389705168658494	0.385900403569989	0.37439916921038	0.345881779771904	0.356935837991564	0.362285954712148	0.362268769588147	0.363061489901463	0.414135447906583	0.358892883423502	0.389021515196407	0.435277533331905	0.369675002271303	0.370547579619708	0.374179225751924	0.365258347397271	0.354752671315156	0.403887377722743	0.371009968966673	0.368570045298566	0.404862697273404	0.381728959896116	0.347172974382427	0.35966893913667	0.349774374292806	0.367266630867238	0.334491926869419	0.368327710021517	0.39479828224318	0.379509276912524	0.356319114963157	0.372111608143481	0.37264474619043	0.370920316311635	0.351501757018356	0.38180282609895	0.360550125939853	0.373189789911963
31	0.359805937223023	0.355298206283416	0.368162142386225	0.351028072622503	0.388272983309322	0.369187119466554	0.362209927389967	0.366940813850784	0.373524605227856	0.360506928507908	0.33957705695306	0.388018546224821	0.37967116845081	0.364988715781814	0.340116760480537	0.352985943387519	0.357793314309806	0.359003221177786	0.356439121819708	0.40431350869757	0.352029649735629	0.383555561508034	0.429587719043814	0.357533778605463	0.362322840701453	0.370454213843193	0.354448658782421	0.340514433277289	0.405066242217861	0.358641754852594	0.360418208334665	0.404009966688167	0.369292112448012	0.34290913692392	0.356064553262522	0.345494540727475	0.360597617767193	0.332810373397748	0.359821390018138	0.390410834933241	0.368512626021473	0.349274572254527	0.362883947439959	0.367791809612018	0.365071302064659	0.389068520254596	0.376787135005787	0.353798299116065	0.36823735493024
32	0.355639052268985	0.347524028294571	0.361366045395291	0.344832955122108	0.381468361011729	0.362457334381912	0.358184193729892	0.36856889416857	0.366930696383285	0.348661986957	0.338028127510939	0.383312311588414	0.366922034575326	0.355581145683824	0.384769272579712	0.343994066901433	0.346810794486671	0.353322610955763	0.390646660883573	0.393124061406763	0.345166713139959	0.377789937436915	0.420614157754741	0.351718165820495	0.353855686098843	0.361514443623083	0.342521072705997	0.334566111656549	0.405476529051192	0.359183246469642	0.35424194304001	0.405780417552494	0.363352449880927	0.331568281968375	0.350553132787268	0.33527480847799	0.350167380033451	0.325194909231535	0.357996808510677	0.389088835293419	0.359066021990511	0.343804853133587	0.352946605874544	0.363592883464675	0.357520179999068	0.379469004929633	0.367275242045681	0.348435057645503	0.362980030128749
33	0.347906308789761	0.343650424497377	0.352795441474379	0.344256174878716	0.370127099618086	0.351847700935169	0.348361721894157	0.366133488945353	0.362755341493683	0.345851526683724	0.33356120272118	0.382061326717424	0.360790003403259	0.351430331100356	0.369810488784546	0.342099517707397	0.340124362642972	0.344956968890861	0.384567360809053	0.386614044360609	0.34073460847239	0.370758925645025	0.411146095813373	0.346340836175504	0.349134674671258	0.360772700106166	0.338147575737839	0.328033623127724	0.393851654581854	0.347604136558395	0.344020205333841	0.40152083791483	0.354251722961411	0.352700583431241	0.343093320131377	0.323608290867212	0.341603583280801	0.321218209795246	0.348274376429601	0.383221763198639	0.357647987532877	0.338592928322928	0.347908825088887	0.353963238058584	0.352640718408272	0.368466991294977	0.364475518380165	0.341877313087589	0.344308006113364
34	0.34179327397479	0.340792942506034	0.347697196556887	0.336242007818626	0.358278219843211	0.343345935197648	0.345022969244086	0.356835595490641	0.353697027917242	0.32985016931458	0.324296712561814	0.376049635099744	0.350993614467844	0.345854769321936	0.359048921755755	0.333105172299208	0.331652025447544	0.344807534894632	0.378706699624438	0.380618774141005	0.333490696390661	0.366946833650906	0.400544413319395	0.340864559316353	0.344721531574205	0.350844410601012	0.335395361079328	0.322452904455939	0.380173102082054	0.343559970960635	0.344687626529732	0.395886229406184	0.347636886463611	0.347710002819827	0.334915570117192	0.312930992841522	0.332718060473046	0.318839725196736	0.332645624012016	0.377496194244064	0.34986923890422	0.336386492165098	0.338207660022345	0.347365018595813	0.341322927750015	0.36336065861191	0.372548534168038	0.337264491029041	0.335501224382332
35	0.332402095363964	0.33615749587959	0.345380032393132	0.327566073375496	0.356714917139511	0.331722156784818	0.338672763003836	0.347330176420053	0.349743847424846	0.328376622553795	0.31923465276289	0.372465215850994	0.347835714296458	0.342022664998384	0.350873349044661	0.331665409651667	0.320525597445326	0.341832308414742	0.369956964486641	0.376036992387251	0.328081481162244	0.362345280597859	0.389928332067943	0.334854242022495	0.335584235488762	0.344867317447138	0.326672714025715	0.320038419420422	0.381227448341944	0.340729499012345	0.342469651203039	0.398519327783453	0.342586391646687	0.346277323841632	0.324517873388463	0.305147777651767	0.325802677237432	0.315141624008602	0.327896357418982	0.371819966445515	0.347558667710213	0.330330770386568	0.329596620910667	0.341400493635613	0.336539200228385	0.359203093103091	0.363927296065701	0.327683995097501	0.321296372173613
36	0.352790394832478	0.329353876493143	0.334381224595511	0.325632912405299	0.350662485023029	0.325556693769335	0.33256879907992	0.343429400377585	0.341390008545703	0.320990695509973	0.313475739801974	0.364988852202707	0.341454101135437	0.337377488680185	0.340507343569924	0.324892894270748	0.369049894151489	0.334472366000174	0.358644835937656	0.373291285420563	0.327295085980459	0.359882177640858	0.389621005301432	0.321715936393266	0.329379693240414	0.334045850825818	0.326965505142255	0.314305399731003	0.373417115128342	0.334907664623575	0.335641404930434	0.394778020698495	0.337976608671971	0.333229013648955	0.322215411612769	0.326801136473904	0.317312323418199	0.314569225176779	0.324071943089276	0.359879871207308	0.344102123065798	0.32668585806528	0.326540160681359	0.334425063619653	0.329379253408043	0.351617728548611	0.348156925118731	0.321325133812596	0.312260514195323
37	0.349412962805198	0.3242741346425	0.331126767966719	0.321681137595528	0.343685076046018	0.326961226104186	0.330552632015411	0.338469009075146	0.345789422143098	0.311590020241363	0.312005322777393	0.35454862204329	0.337316922633267	0.335491043296247	0.337643604953782	0.320166943535369	0.352214795722944	0.323591074410315	0.358177137542021	0.369258899789362	0.319175411877911	0.351154859288962	0.379606721561592	0.316568690801158	0.327675966997863	0.327844052550972	0.322711503011768	0.311776186334414	0.36386259553204	0.327190614854566	0.331310414010648	0.390104589714463	0.328373062544922	0.336016224672938	0.312933928126162	0.324073818525777	0.313182727253604	0.312379510998044	0.317477272822979	0.35610497227556	0.337658727559878	0.324817905802842	0.321640140892909	0.32939524810479	0.327391108412592	0.340847217911046	0.345028182243123	0.313368738143781	0.308581622389816
38	0.346440127064824	0.320438411150919	0.323252770700147	0.319274537722749	0.330651667585056	0.343755118013338	0.323404929406456	0.334996870125753	0.341146323867521	0.305180140448038	0.306354294056343	0.348413452537901	0.336068931691859	0.332351211875666	0.334431247606519	0.315757095178604	0.344020139478525	0.311443104505389	0.344762235974645	0.361989412897793	0.312752466323533	0.344881771667744	0.3758081644761	0.30965116994763	0.317596604634756	0.360517952414751	0.315734697422475	0.305505978807075	0.350400971403362	0.321617341869229	0.327664285676988	0.383214718175589	0.322534440473222	0.330933146220222	0.306388076555907	0.318964209782616	0.304510562205067	0.306204586370545	0.307170696929618	0.353620194630024	0.333928986430047	0.320824260110598	0.319427898744525	0.323473315726495	0.321679172929234	0.324988642669242	0.343786723317134	0.306233339893186	0.305663021385583
39	0.339983824173791	0.317819862930129	0.315032885734289	0.31595019764097	0.324566795317394	0.341778815753371	0.319260652643451	0.332604428734976	0.329969224636848	0.30573762599984	0.303004955583338	0.346878640146971	0.335812789753558	0.324068622817105	0.329037153531918	0.363098553331703	0.336383727093024	0.307126815573106	0.342670472517768	0.359455743572063	0.307247883630572	0.335921873234279	0.36911410436884	0.303113371852566	0.308363451171425	0.348643417010795	0.310840380963999	0.303248268888905	0.343417473027626	0.317388237701308	0.324375183246639	0.371430585246531	0.318873085695479	0.324573384551929	0.299517075363762	0.324113562148843	0.298187045646757	0.303497131166495	0.296600738730521	0.342393396466977	0.328914639485144	0.31426467796664	0.309700939690743	0.316710886573794	0.316673206016692	0.317029116611065	0.341155979508045	0.339631825277754	0.299960656254325
40	0.331856044029651	0.313638099543605	0.308215160971384	0.305666191644505	0.319805604627926	0.334342321240204	0.315076486487313	0.321854438018921	0.326926278959478	0.29780053329856	0.303256300860077	0.34131133113189	0.332261451276026	0.321524095575407	0.323489534689792	0.354339779004637	0.324193429920375	0.300146087746905	0.335945598667655	0.357276432852438	0.307326693122068	0.329467500376081	0.360010997108849	0.299923275171968	0.30356225925391	0.341349604739569	0.306791979089023	0.297514461203908	0.337650730371111	0.308242678465309	0.318437511935487	0.370287110158114	0.307627319686674	0.315192295344974	0.298464125198719	0.320008885281893	0.294190645232465	0.297286394531812	0.2909586187093	0.3305931416028	0.317652929421484	0.31199136541917	0.302508521370803	0.310871794930803	0.308214874360668	0.30984128644419	0.337415142752895	0.333094886191616	0.295186958865772
41	0.327587538944921	0.308969050691253	0.301391150884962	0.30588772006211	0.314141842169605	0.327221072270672	0.312072475606577	0.31326755577603	0.322606082632985	0.297754311803208	0.297040126358102	0.335508041019974	0.329782462628815	0.318638447522065	0.319572949656008	0.339110197429661	0.31961479988365	0.286864282205758	0.32721707535585	0.353829753784054	0.305098317508162	0.320705341268553	0.356228446270726	0.295614823009634	0.300784636585982	0.336566870065145	0.29597258519223	0.292488266927768	0.330422583585341	0.304660009908628	0.313723327544111	0.370043508389909	0.305517262736272	0.313247301913072	0.295015974043405	0.314552223696129	0.288512582498651	0.293393794533075	0.284362399349728	0.3231411753571	0.312884593343286	0.304819664624441	0.29704000307084	0.298468234037948	0.296345651884387	0.306411836235065	0.329845433972175	0.32825193758011	0.291725735319598
42	0.320798395295799	0.298336946209701	0.294629735592306	0.299480128060698	0.307429387688647	0.320214077215683	0.306383283677098	0.311054813364082	0.31636290681259	0.293351501879706	0.292612412457598	0.329046181084096	0.324583636133873	0.316811974214078	0.316257426859217	0.334394335121394	0.312377476547965	0.280985115342185	0.328940123439498	0.349915702389962	0.301616642847692	0.308420304077191	0.344988018842926	0.286511965808169	0.293498988042661	0.331013589039068	0.292274506659135	0.289941351450537	0.321872256790094	0.304057825352245	0.304927045813396	0.356979317478109	0.302877532729291	0.306097664141782	0.29924042590373	0.311470453286202	0.284520635843801	0.289960871068473	0.279196197175549	0.312060984143789	0.307719938142411	0.297115727304504	0.292323474790557	0.329592222487739	0.290646736612212	0.298327310139452	0.326161076258151	0.327446972217764	0.284297518694247
43	0.317602492976799	0.297665565654891	0.282097934143123	0.294994641760895	0.306214451187613	0.31448865057572	0.304428575563585	0.308465347748311	0.310724852137858	0.293408571439756	0.303628579058931	0.320617682492562	0.317411409917289	0.311479239495173	0.312672527055676	0.327896381379224	0.307961772423151	0.279210000619638	0.320192577922046	0.350776144189893	0.295644428530466	0.302978190657229	0.335971284678777	0.282164585278813	0.28706108810019	0.328524545251554	0.286844548741909	0.285162609448081	0.314223477153861	0.297306003916114	0.300696608350916	0.350901591858847	0.29857115269332	0.300272861513699	0.294467414563405	0.304505056854746	0.283395595988397	0.321897794868264	0.277960618310417	0.305207988160634	0.305895801695852	0.296974784117133	0.288614459335182	0.324038623876076	0.278169978132397	0.296184254981812	0.322347138880761	0.318567389329551	0.277042067999415
44	0.312915771116016	0.290238394875191	0.281716455886466	0.292381369240497	0.303456182705948	0.305798897715454	0.303844525380715	0.303902339594889	0.308684905409527	0.287663413787823	0.300454233844546	0.314585245363263	0.313328695185611	0.307864727104637	0.30853244876098	0.322622544213116	0.302209832667421	0.272247825759182	0.316481609421919	0.350765615456051	0.291002461862735	0.296673041302166	0.327100997238626	0.274690717891434	0.28286113588222	0.325504657804491	0.281471971451701	0.281203579155483	0.310074573669104	0.310237199365513	0.301157836871641	0.342494577532324	0.29081031280248	0.300472366923925	0.290310410147598	0.298249083166614	0.279934281309605	0.314552212417999	0.273335856583104	0.297877274921364	0.298118439089985	0.294600333896496	0.287449837711905	0.321164756043639	0.262979991509255	0.294930248573079	0.313980774930636	0.314755103584562	0.275322169439352
45	0.310531721866101	0.284708645382067	0.273104487582186	0.288595506499162	0.298088045414974	0.30120517219108	0.295794894806178	0.298807427971141	0.305099380223296	0.283259490104682	0.295574862885326	0.308967091745515	0.30869742292363	0.306998233515823	0.302233058229475	0.314973771421946	0.289930204723993	0.268531118377094	0.308205245937409	0.343374244969977	0.289674626998195	0.293460704293949	0.32310391899889	0.301439781075015	0.282550160226902	0.317615795580355	0.278020596666959	0.27983447045895	0.30218323518738	0.297169884926301	0.294238935941985	0.33333521753671	0.289381508274514	0.296818966859416	0.285874765990093	0.293695181242273	0.277002911305254	0.306487323103572	0.270020480599155	0.290089959926621	0.294314805483325	0.28506535805525	0.28344698877552	0.313823926388489	0.292428753028029	0.288272705413165	0.318577707276563	0.310658683998912	0.269125748875912
46	0.303586850297461	0.281203697464711	0.267435345189464	0.285849979934949	0.295173262472976	0.296503337316339	0.291136815093612	0.293102835795112	0.303953775392982	0.283449242663713	0.291981738009587	0.302675313311529	0.307149611821425	0.305191897592207	0.294942083421992	0.310054324129451	0.283891308074651	0.267905074746965	0.297656968971033	0.339424884509155	0.282171215903098	0.290860204137524	0.317240494402846	0.297480286425899	0.273901854634794	0.314194151300333	0.275208153447218	0.278981849339293	0.296084430465276	0.287525401680706	0.289499235938752	0.32984885865454	0.28707808606652	0.291618737041154	0.282842859517718	0.291676051488082	0.27343091431995	0.303442098451484	0.267896817811668	0.286423130077006	0.287104392140952	0.281454725672123	0.282648666168959	0.306909027172849	0.288525434967932	0.288557364217613	0.309768532533666	0.303321806133327	0.261742919887817
47	0.298390535112503	0.274531460507263	0.26686874023342	0.281495957468941	0.290110705474875	0.289412619081282	0.287564734095815	0.285455629887431	0.302832772304349	0.277140998786547	0.288731464358388	0.297477764765822	0.303572417824478	0.297975310926025	0.285594870786318	0.300941352599893	0.281008650854616	0.265779325246403	0.291687810556379	0.338492646828893	0.274376035409347	0.284421775388381	0.313794394078344	0.28901355298255	0.270085447148636	0.311806626942895	0.272998558680384	0.274684715744175	0.295157231708612	0.28537898666777	0.284470436837131	0.327800180478844	0.279846185171018	0.286520695529176	0.280260227652401	0.288262687782502	0.265058644270133	0.300822181081422	0.258954376793566	0.281329456027383	0.281752835564533	0.316147797307377	0.277050940452904	0.297981174145485	0.286143734927832	0.285950350717481	0.296555449518851	0.294800339162173	0.259571169966426
48	0.295850991630565	0.271260434989001	0.256131497660943	0.277981571949486	0.287878082821679	0.286379702689302	0.279416614804196	0.278443907145589	0.295072173217	0.274334528836722	0.281676706689563	0.292229564335081	0.294202993242464	0.291042577558322	0.281689929745389	0.297077956548097	0.278965628804183	0.297444952379288	0.288495897644383	0.3343101084607	0.271446314698601	0.276843281723938	0.311219186845235	0.286547705443172	0.260839542918443	0.30827127753394	0.264442267402256	0.272752414445497	0.291394172100342	0.280121681054223	0.280226606807616	0.323430863761966	0.275723670420482	0.278191824306437	0.284525338499751	0.283321286199817	0.268479458554668	0.298203903427313	0.256347150378115	0.279085380345564	0.275369658188438	0.310368332719146	0.274631633591028	0.28839110713998	0.283220695439317	0.278920119674858	0.29143142579999	0.291538534790138	0.288722760000405
49	0.292326852390933	0.265964615469519	0.255205433143232	0.275924787394795	0.282809524049949	0.282320783089462	0.27737594854956	0.274240899982604	0.289565287445399	0.268122491153606	0.279482295391453	0.285625993118498	0.288260970806606	0.283060446400931	0.282320109013565	0.295697755903572	0.275503364995632	0.290972154283195	0.285289921077861	0.330333154504507	0.269245103116572	0.275590316287671	0.304834734875513	0.284230602187308	0.261195965981315	0.306822342233397	0.291317492346961	0.268373064193706	0.289057480557006	0.275171821319101	0.275194454351228	0.316859568926662	0.271045494077025	0.269425626702495	0.273476000335347	0.276506296671941	0.264061449045718	0.28712806793694	0.253441249203873	0.274795835964857	0.268171902753439	0.305654866469881	0.273739513266713	0.28386172017539	0.2819491532068	0.276669329007364	0.288013150399466	0.285088371997756	0.283670191176898
50	0.286919280231385	0.276744142691681	0.251473359785289	0.26917398273909	0.274765437874502	0.269855668521557	0.273048446274805	0.270335245076622	0.289519264085732	0.262581905171139	0.278128575021822	0.281716204311055	0.284158853037512	0.27417955578762	0.277947749840042	0.289732582064193	0.27112086142489	0.284301230913433	0.277946715304049	0.32508061259931	0.266062703014243	0.269522541833645	0.297492747682533	0.271898204377823	0.256669952078913	0.306587903252926	0.287833288998062	0.263543219932956	0.276594517736834	0.271550658779031	0.271061559734053	0.309250500796884	0.265196617274765	0.262805146108381	0.262198096017278	0.273810308904064	0.256677743644477	0.276489940285627	0.281462078504689	0.270062873867771	0.266588736858155	0.302222082357308	0.27249027985235	0.277823100831489	0.277077425387481	0.27299325747717	0.281116260628436	0.28284334687654	0.275537684434493
51	0.277673926044597	0.273132024127594	0.245345719085845	0.268039181552751	0.270535083752624	0.260425756795422	0.272371921085455	0.268615072760378	0.281000453074577	0.260726672919719	0.277594792130637	0.278168191165214	0.273753654198996	0.270477893442211	0.274439521079454	0.284359120332252	0.271370693257787	0.284129177025395	0.27121378534008	0.320538590323876	0.266815968000323	0.267534031786415	0.291659842442176	0.269459431123333	0.254284022827312	0.294328413151102	0.282504876455011	0.257366350725209	0.273308909470465	0.269446189178795	0.269918362694389	0.304014622402957	0.260587828711039	0.262027266152286	0.260500307346202	0.270811640202047	0.252873566635524	0.272085250559287	0.272144006023828	0.265582626004347	0.265185853795658	0.292384819638082	0.279973681628145	0.274145795620492	0.273056394297591	0.269773164747341	0.27453343545181	0.281200762759163	0.271858677817486
52	0.273368106923767	0.27038732714998	0.246195969946262	0.26259727239388	0.264404997560094	0.259551327525688	0.269543210121509	0.264520073870504	0.280924366855561	0.25269089876466	0.269546331986252	0.272699637161128	0.270499089926672	0.264354741055532	0.272625415748558	0.28112115841259	0.268993461191043	0.283881658468137	0.264948141037551	0.31685736682875	0.260149123256778	0.264943894334667	0.282514170283939	0.264478202360144	0.251545924436708	0.29044053241574	0.279436495960509	0.260617808778189	0.263407250632004	0.265190864128609	0.266070477152844	0.301074215936791	0.25617718891762	0.261653187317443	0.257898698146119	0.262947618682582	0.248593417836583	0.266572418819197	0.262600445380815	0.259323125184645	0.259195249107576	0.284040275190418	0.268374223743812	0.267395148574043	0.260936975365105	0.261472607884812	0.26855475677443	0.278453986046831	0.26892858224315
53	0.264621038348851	0.26672693111803	0.242951507849464	0.262023809352364	0.26008447293683	0.256610858705801	0.262814533600753	0.262356668612093	0.274461338808238	0.249084239837774	0.266230355573482	0.270739577277637	0.262050218980113	0.259899500158931	0.266119300695255	0.27456809950907	0.266547614877597	0.277765763265228	0.261921966363819	0.307341303000929	0.252888789229328	0.260778055354601	0.278796577826134	0.263774237459765	0.242925972860728	0.287286410844217	0.276514402972578	0.255847807600799	0.263615266578116	0.262903195778757	0.263733045689033	0.294045597179827	0.253819856113538	0.255955639231737	0.255193225483853	0.257759518369251	0.247549746785633	0.260851826383727	0.256732201121025	0.256827806773649	0.254567511888944	0.282375421149005	0.268086119300917	0.262897207019296	0.258054581754184	0.252454990288377	0.266648072017836	0.274814332437103	0.265195840642611
54	0.263506980610647	0.258237593888871	0.241051251162461	0.260357178081246	0.256831300130507	0.248066887271626	0.253807901306965	0.259313895993975	0.273259269468824	0.24646892418054	0.264146252614615	0.26493925923728	0.258493971185163	0.259173052552234	0.262849318793795	0.27416574278629	0.26239051804421	0.273622931941481	0.260841772517108	0.299153492480679	0.250925248956493	0.257431855174834	0.276696293806318	0.258582184333494	0.269690474618306	0.276851925985056	0.274445750174688	0.253404531577031	0.259497952878887	0.25841878957818	0.258500644245615	0.290449503752629	0.248451650485566	0.252857267126706	0.25408975997758	0.248568441401129	0.241097630337372	0.260357389899741	0.254133180355623	0.251519300851622	0.248615584788644	0.273637864534826	0.262655961793113	0.256637495180149	0.253628255366804	0.247085376871818	0.262156598956046	0.268964478780853	0.260147418200726
55	0.263872152216038	0.257596563049794	0.236194306800644	0.258722778515691	0.25510170998202	0.242976856153054	0.252417439821366	0.252890655659857	0.267183973218391	0.239994855180424	0.25879776322948	0.260551394419878	0.254987341548042	0.259287401097748	0.253979055048972	0.271453471074482	0.256219608587514	0.266020129331577	0.257651507807736	0.293973358185515	0.246836648653226	0.251075668617114	0.272560924918435	0.254270879081454	0.259677323554501	0.270499368683069	0.264276855805241	0.252410756491969	0.255634945702718	0.255053670510536	0.255403984155684	0.28453790839288	0.245365139574113	0.248127781615965	0.252983065114854	0.245388181244925	0.234349780114974	0.258857413304282	0.246076642906701	0.244210016043423	0.242803281831223	0.26796234268595	0.258260387021473	0.250925688706685	0.250693855017548	0.24587103474951	0.25946594204808	0.263148254433347	0.257659398163582
56	0.260658794976907	0.253130527539435	0.236404144854965	0.255457871966279	0.254068378385827	0.238891542036201	0.248299202174647	0.246420570868211	0.265028348369539	0.235707853548995	0.257355799566459	0.260755686968286	0.252669648579961	0.258041082460461	0.25223296292396	0.268990479262521	0.248188973868391	0.265298686482498	0.252449247735167	0.288456704022375	0.242687728202825	0.250116053218849	0.267181949453547	0.251838858803643	0.257695764333209	0.263660807334823	0.25666228879695	0.249802347090053	0.250077402220592	0.250556795334483	0.25102569971009	0.278447073636949	0.244036424873712	0.243939607785967	0.250490028700328	0.23924483578523	0.232746400504612	0.253885617859386	0.234452044520089	0.240875168971989	0.241554285024531	0.264970148214842	0.255154700457771	0.24302600059716	0.246794191287157	0.244733472403795	0.25608214803319	0.260063717327611	0.258973864556232
57	0.261073514337744	0.254040394878153	0.231234956357095	0.257223508147434	0.251341024084749	0.232015252810581	0.246810053220886	0.240329832131099	0.263988212099821	0.231986880202373	0.24684320675677	0.256731195396091	0.252147093259655	0.254697469332371	0.251410581640418	0.265443836190844	0.248094908584129	0.25658675887405	0.250041586240878	0.282755135951159	0.239668623959175	0.24457635601184	0.263956391003653	0.247265756453412	0.249000304797399	0.264053258705977	0.256597482424354	0.244025549400166	0.246167753178903	0.246358777426546	0.249322106168115	0.273970357043926	0.237809300192636	0.238507857525766	0.245476168813067	0.234488210412313	0.232656625525735	0.250370996588554	0.231899111056419	0.238929693480582	0.238922614067411	0.260939398240714	0.250411096101161	0.241035636383749	0.238331867624483	0.24038259402256	0.253057756272194	0.25802933303589	0.253733769536433
58	0.259122245351548	0.251162351502193	0.230964257225236	0.254841314801299	0.249093486756167	0.230372043299725	0.245971355696168	0.239239675276135	0.257026957685141	0.254486970051051	0.242786973669571	0.254001373922932	0.248673433310752	0.2528362938161	0.248638938753874	0.261249803572962	0.244657903706361	0.248456079860099	0.243432513731639	0.276176887544081	0.233850529646728	0.240962781743479	0.259028866294132	0.2414595641651	0.245383188776691	0.25857639689546	0.249583420920738	0.241411602376109	0.244475148110178	0.241824127364146	0.249932403180245	0.271100054274729	0.235263634926792	0.236004204426636	0.245278305249332	0.231877006336151	0.226122561068747	0.247834374568572	0.228791426600391	0.235477956349265	0.232596193121966	0.25297120598951	0.246389847547466	0.23751594743474	0.234072320578303	0.235057559491812	0.24895785533886	0.254968420182026	0.248891034270107
59	0.257640026210872	0.248617465070713	0.227565529673148	0.254440144679511	0.249972598290765	0.224562524211939	0.239147144438857	0.234520375401794	0.255011333878485	0.251318543533096	0.241110000169389	0.248927256205487	0.245742445830351	0.247578661635314	0.247258426699393	0.25769766109706	0.240712849607801	0.248581779518143	0.238493420219195	0.272436774818396	0.232855406841691	0.235340899924186	0.255465243884633	0.239356818549162	0.240531097060243	0.253557609164679	0.246248604822652	0.236743920301744	0.240497491795833	0.238605039262363	0.247880542024101	0.26566578198437	0.232702755457762	0.236924085806326	0.241306308839937	0.231155653201172	0.224954515538493	0.247983171096063	0.222434945101539	0.233321520882353	0.230293980563957	0.250578263619804	0.245900285803514	0.23621089976998	0.233156115384373	0.232909649113893	0.244468813312585	0.249144218131699	0.247868441476838
60	0.254412301101036	0.243522550327719	0.225467422107259	0.252193242146388	0.246339451571193	0.222910542270706	0.235835303472385	0.233353092618431	0.254401066235056	0.246212473975339	0.236109292259718	0.245782118824055	0.241639624327963	0.245526212246298	0.244011356768121	0.252879971821561	0.239600745063573	0.248918199812333	0.235827375765982	0.268409664400764	0.229374609175172	0.231427819260636	0.249439108240394	0.238335472630364	0.236383973108472	0.249962545463849	0.242374052350058	0.24347016723177	0.239300474226557	0.238394687407902	0.247170409129796	0.262640415613069	0.232931822485748	0.233042076878588	0.236285405162901	0.227101413153244	0.223353795168051	0.244135755600276	0.222035267932747	0.227444760235507	0.226064079884079	0.242664886984298	0.242310703716887	0.229852433650898	0.225324426310084	0.230943674281497	0.238265175626198	0.247038159065483	0.241351507650896
61	0.249070804863408	0.241029522497817	0.22574281830429	0.25037917137194	0.245571374614845	0.219919651843629	0.233014367336692	0.229815085352027	0.251981340623559	0.243054273345019	0.230985086937732	0.24127059503042	0.235065009960088	0.236884159499588	0.2419756604189	0.250270219440414	0.238956494260844	0.247492955739279	0.231935326456776	0.266792718530045	0.223117173841361	0.225802198413283	0.246710339452706	0.236281212672011	0.234009202478843	0.246068487182083	0.239184167040098	0.234621360005186	0.235096934888275	0.235488794921824	0.248024532251568	0.259179911153562	0.232592050413799	0.229407516732956	0.230135779324593	0.224383924676484	0.213962925869777	0.240570665775334	0.221120595179745	0.226749777503656	0.225040205981734	0.236538215544535	0.237346999543968	0.226269986226799	0.222307290395205	0.227483916904378	0.238953282879146	0.244969417647932	0.23835709494188
62	0.24402814382035	0.236922472648883	0.224197605343983	0.244257045717414	0.243364431771096	0.217414306403649	0.232098633728669	0.228979774898535	0.24573749058233	0.240108950545856	0.229146574990232	0.236129528148722	0.233662722275231	0.233104195532374	0.238132675218113	0.247938075618944	0.236427076445216	0.24486058727893	0.229829148150859	0.26586238569618	0.218520839590265	0.225139292956965	0.243284670873544	0.234226454542223	0.232398388475555	0.24171760667012	0.23351846024686	0.228434253920233	0.232528348264125	0.233360890870268	0.244936247686896	0.256033599577435	0.231979824460749	0.226105127488593	0.228165110161374	0.221399883474376	0.206103381913462	0.241771705621624	0.21845602940234	0.223263420585636	0.22392907717167	0.23636969618539	0.236489582129155	0.221282546311489	0.218747358686	0.22347920877348	0.234165689016901	0.242660429610634	0.236254891340724
63	0.240217956562656	0.235473235090159	0.224283903055339	0.245212029599373	0.235432239928309	0.213379997472942	0.229039505111984	0.223893746473732	0.240584414324323	0.234827280685427	0.22739767575784	0.235485845501112	0.231427988645872	0.233708616442287	0.23636038040567	0.242001507905916	0.23471555559137	0.237746415258908	0.224171353878822	0.263755954189688	0.215286894736485	0.224577537785946	0.2410429313195	0.227006833684628	0.228975059392214	0.239147181207883	0.231095634663131	0.226181336696316	0.230380438703043	0.229756891284181	0.245007258099781	0.254698714656158	0.231236744600854	0.22632424710248	0.222821048178861	0.218737612967554	0.222514479140032	0.239073859028066	0.216411974815102	0.220508192706955	0.223104870146771	0.230028271014526	0.232715319161382	0.220561210408366	0.215075398140167	0.219163128015163	0.232205832869255	0.241102442385073	0.23116608171522
64	0.239981383691351	0.232319809311872	0.22083111797477	0.245537200646406	0.231753625041718	0.212248186812	0.224495399109184	0.219192564332036	0.236786589915687	0.230640772080927	0.224936469004528	0.231140624929371	0.229342283741974	0.230619474217723	0.234524677888312	0.233814554903485	0.230590735245968	0.234615896009363	0.2235312265516	0.258242931923083	0.212895202184445	0.223954446232612	0.239333931390932	0.221289296235204	0.225717470588368	0.237295631185355	0.228498533602159	0.223319905519764	0.22901694446092	0.231729070638861	0.242864714434808	0.252947023774191	0.227794204210979	0.22305702730225	0.218318098416672	0.217046602010978	0.222985018356426	0.237963623105909	0.214670312150216	0.219199884210303	0.219496809868907	0.228585776748886	0.229401210091649	0.217158766148985	0.214222344126105	0.213702154694333	0.227493509416346	0.237471724825458	0.230471565311663
65	0.234783703299034	0.225048528875595	0.235320143663112	0.241659557840051	0.226559452895111	0.211481414619774	0.223260600697548	0.21594317478237	0.237700908472112	0.228690056120028	0.22377395502703	0.229623746807457	0.223723568693601	0.227021441938415	0.232354727880161	0.232063805381461	0.229895991596468	0.233174748460305	0.218989237432087	0.258500935136998	0.211990487077939	0.221902022287314	0.234155938420725	0.217053201614533	0.225057979085844	0.234419084492266	0.227041184416188	0.221416803399756	0.226273450981867	0.228686936948827	0.242331967442262	0.249612118264372	0.225445891445196	0.220781941975919	0.217992678283124	0.21303146069727	0.221683112522434	0.234326300999008	0.216532342305351	0.21701872643929	0.21822135787537	0.227222148571692	0.227501172474105	0.21496830417204	0.210682355584753	0.21244868275242	0.22558886099728	0.235433260692004	0.229047960920774
66	0.236020885383637	0.222631308751144	0.230978426222333	0.241935198418266	0.223536745499364	0.209256281516533	0.222453786638032	0.216901826085472	0.237368720030764	0.230044665852845	0.219934791298558	0.227329115929032	0.224556511007694	0.225340865633868	0.229184660582165	0.229198243874962	0.22908100809314	0.230143640135737	0.215160262110347	0.255863293585353	0.209206245260712	0.219561224548617	0.232289125728556	0.215376079259567	0.223059773973271	0.231908216507254	0.224500339106633	0.221246494243659	0.217587723848104	0.224017344855914	0.239569186076716	0.246674394677116	0.219439949347535	0.221801153519634	0.214834175135426	0.209683921077507	0.222532964985606	0.231321962031557	0.213474948019102	0.217387957444726	0.214849009860057	0.22570527057951	0.223859536848579	0.215645532413566	0.206154086970903	0.211766803680717	0.223884322422729	0.234046505664008	0.226874138536503
67	0.232229873304666	0.218167417460337	0.230608655463481	0.236189644165346	0.221220226667267	0.205229439360808	0.219943336941816	0.213476639041692	0.234440795069157	0.224212892257186	0.217382715636727	0.22438511647212	0.223572483057579	0.225522397919594	0.222999423496319	0.226530666753735	0.228180842590348	0.228153141830991	0.213726485078711	0.249805597971107	0.206995844128746	0.216013470843519	0.229624913659526	0.212775463518263	0.218113514828394	0.227686456761899	0.219089015470145	0.218020699377533	0.216210027879234	0.219310497060574	0.237515250312453	0.241996165967116	0.214850985891272	0.219865542524946	0.213877110000384	0.212020432295629	0.21807450275705	0.231277550973591	0.208266608773997	0.215417792963257	0.214772718993756	0.219676884289113	0.222829388989409	0.215617228220852	0.205643479920985	0.211255445716201	0.21782426257931	0.228683910414123	0.22454583950092
68	0.228875838298275	0.215058483340068	0.227804566275494	0.234134435220239	0.217253694275729	0.204291545300072	0.218481859181349	0.207221125077822	0.230315448538589	0.221860568390015	0.215200882450438	0.22359031989475	0.215243401515922	0.226107353324602	0.221375471951815	0.222301706891751	0.224537806296773	0.227985506519888	0.212781558871869	0.245289642254416	0.205134434199764	0.210378414875493	0.225613751077964	0.210920398889257	0.215088161982187	0.226230724274037	0.218212162770308	0.21501286263976	0.212547342037996	0.219073815441724	0.23362603201126	0.23813154693606	0.214424348263203	0.217084991621265	0.211410959577969	0.207600413327529	0.21668680174437	0.229740289955475	0.202498430798503	0.212783048012096	0.210921314447454	0.218450464876019	0.218525950859819	0.216939850754666	0.205350442070291	0.209811785632939	0.216136477880459	0.220928537717996	0.223804555958441
69	0.222264116874894	0.213624104127142	0.222521306332409	0.230415136240885	0.216070114532677	0.200009957890621	0.216833646435604	0.203751033280699	0.228227042057286	0.221140228557558	0.214471879774258	0.221429119665207	0.213799483587927	0.216991820922551	0.218132982780225	0.220668141399753	0.220766803100862	0.227737140768709	0.208866516229188	0.244223964303462	0.201912814879321	0.207631325542278	0.222357203166987	0.205629335916178	0.213229750921283	0.222666394544048	0.216197038856838	0.210884160362055	0.207187956897323	0.215341241739063	0.232536367080681	0.233416558980521	0.212330010958524	0.212437079786647	0.207400922841454	0.20210693921921	0.215517784300841	0.221861615340113	0.203104392467436	0.212331020572294	0.209938476465132	0.218424463686609	0.21449092916088	0.218264664620137	0.20358844345917	0.207341990795725	0.214484591892627	0.218250404998175	0.221011240010957
70	0.217036038947379	0.212153292249183	0.215835019856643	0.228721498346458	0.215238986172021	0.198981280885219	0.216591610467964	0.199833447256175	0.221159517175862	0.219984557367483	0.213904536285169	0.220880980392733	0.211013483181039	0.213115421908194	0.216585615857781	0.216970943799634	0.215800813606097	0.226357621229837	0.208785974586207	0.240061673871122	0.199386729471348	0.203443532334351	0.221221410169988	0.201689189445617	0.207147289155592	0.219830531457512	0.215994967250342	0.207699251393248	0.202127870799702	0.212426484689004	0.229445485030107	0.229959608866634	0.208583456765376	0.207292195611454	0.207040445562562	0.199267434299333	0.2106292425795	0.218770288466069	0.202483968100134	0.211025937323221	0.205991760125525	0.215132749423741	0.210232182395775	0.214009294583676	0.202862975288281	0.20728744491785	0.213163061472012	0.2152990315858	0.219515881786249
71	0.212010226525531	0.210019826231782	0.212072832756818	0.223788436755477	0.213943144054627	0.197864582312091	0.213296736963263	0.197450492932112	0.21873028002657	0.214389535754288	0.213301842126504	0.216587498950988	0.209035852617316	0.208182114458986	0.212802654268168	0.218806856975643	0.212677735718839	0.22161688030431	0.204485483433524	0.235810050553933	0.19851835810331	0.202465404088223	0.216342077017226	0.197508827493103	0.204685501658397	0.216296544575144	0.211167783089955	0.205838950431616	0.199319860134081	0.210039423508269	0.227148372786231	0.227189291275391	0.206938639919119	0.2042678074031	0.206732911549258	0.196877220705781	0.206401293397834	0.212701810810135	0.200563977706584	0.207768086031993	0.203293222930741	0.213016913298922	0.207148305873265	0.213187487314466	0.201428507028276	0.206643332167244	0.211132654844027	0.209309467572833	0.21763572403801
72	0.211337546761014	0.209898927918525	0.221260942763836	0.217624223434919	0.209326521834283	0.196103476430581	0.206340457082364	0.195615361833939	0.217068049358627	0.211678443926284	0.213378380404973	0.214174488469041	0.208276164821267	0.207225332616853	0.210471765112081	0.218020518392939	0.210369248438533	0.217149961777906	0.202603768089995	0.234145680735861	0.196987752580562	0.199558672421258	0.212280249261747	0.197433405056973	0.19945914255069	0.211872340626749	0.210111789410368	0.205191955541851	0.197396446358937	0.205669271840205	0.227130630638554	0.224660667254795	0.202773197233479	0.20185194072623	0.206166013655483	0.190641116964613	0.201458598128623	0.211051432431289	0.199820106579288	0.206112687459511	0.199885372265828	0.210296501815977	0.205333468774633	0.212094965553539	0.196525053785332	0.206480714739958	0.206496672750178	0.208452202008352	0.216072085037535
73	0.208139159678324	0.209758900973187	0.217555625945688	0.213045541158146	0.208707663001198	0.194638692793177	0.20367094183022	0.194224737490999	0.216614509972074	0.209952809754031	0.211291015359124	0.212102344544376	0.206854888925415	0.201989468356659	0.208194637238344	0.216527992001701	0.20800838489666	0.216859987232962	0.201843309925745	0.228287631794786	0.196864694667376	0.200162514158068	0.209371275169399	0.196402069969519	0.199563607170848	0.209341126580646	0.207205785586068	0.199086268289633	0.19765508039902	0.202531047309031	0.226320916402472	0.221215045098305	0.202821552109037	0.202190364728379	0.205646597857516	0.189904113210369	0.20112573099965	0.210098664669259	0.197994427246742	0.205104047794294	0.196998653314862	0.209936023846085	0.202583294596065	0.207191231339341	0.19490899532	0.207555149410138	0.204762634735983	0.207014166549186	0.215796816915077
74	0.207298384872764	0.207674816153139	0.215299740716363	0.210036839485243	0.207765320732875	0.192157165099452	0.201626597077206	0.195880355225368	0.212487698072703	0.208151684370327	0.208847270772146	0.211894533273953	0.206175310641308	0.201162810672975	0.2040156668292	0.211560788950121	0.203455761214512	0.217468852610732	0.19819271250667	0.226569035792781	0.196438317314692	0.198665694619122	0.205657837706034	0.191453207531177	0.199242598333433	0.208123230580558	0.208066573068238	0.196022050626698	0.195885812049132	0.200396980222963	0.226081584688686	0.217024423677042	0.201920496470668	0.20014964766367	0.20484646050253	0.189654002145828	0.199934822591403	0.21098359427665	0.19655277365944	0.20394483409321	0.195293262184985	0.206323983053388	0.200990812776275	0.202298306185952	0.191581117365094	0.205761920505281	0.203548764201985	0.204955699105949	0.212227764575326
75	0.203972413534737	0.204375698501897	0.211423694271	0.205813131975804	0.206932177123942	0.190319536771991	0.202973733592572	0.19337758561948	0.208202391141415	0.206277600266298	0.209338059397914	0.208511277141037	0.202989838282257	0.199127255958137	0.202216853850959	0.211179641804543	0.198766190198397	0.214403051069327	0.195992380723187	0.224272281560069	0.194765579536747	0.198673715848446	0.203401266680066	0.189397995192629	0.19692138578645	0.205026054443665	0.210102518777706	0.196042618854045	0.196051902159936	0.196158793968853	0.222560935980305	0.214286087943704	0.20178707321334	0.196163792579164	0.203915689846344	0.185239552970567	0.194000837169579	0.210135701268334	0.196575269598428	0.200683352589585	0.192925478544437	0.203957675861985	0.198435527928896	0.197198538779998	0.189913979934251	0.201804928309007	0.201875958681538	0.204546414407792	0.211553549326829
76	0.201557914257432	0.201772879090834	0.20845651684023	0.203367441001161	0.204695036370645	0.188775809291124	0.202043765284593	0.192196645765696	0.207288613818934	0.204106245501049	0.203132229289437	0.206370301487754	0.203720370313033	0.196774468824574	0.19960379001542	0.208389402090223	0.195231919566936	0.214341743107604	0.192471186177973	0.224915573299434	0.192754654806798	0.195154604507921	0.202747027479407	0.186052746525758	0.196030627209349	0.203646244250687	0.209029459178563	0.193393592775032	0.19400225825484	0.194730471605099	0.218732127280559	0.210557511032549	0.200524369066433	0.19354444366507	0.203653893185749	0.182200788355594	0.193834067735339	0.207753529608264	0.195646973009188	0.198761989218701	0.192318745811796	0.203523135631889	0.19426516030209	0.194735802339785	0.185649313341517	0.198823658829715	0.200858731112826	0.202990529700281	0.210390156446484
77	0.198798669503724	0.200091162024952	0.206625661939525	0.203389452711077	0.203110559828356	0.184594840239834	0.202414351573464	0.191482161198612	0.205217400756282	0.201133830767813	0.200422089561271	0.203302002604328	0.202732062250749	0.194408944427045	0.198205277459165	0.206852940142539	0.19432560310922	0.213260193403985	0.189301557478646	0.221302082102285	0.189948265735995	0.194386853716252	0.204042836101051	0.18511187089111	0.192794466266171	0.198574903994273	0.210493290522885	0.190277657607509	0.191657475534944	0.189716638202107	0.216900620105417	0.206483737205684	0.199110417811598	0.189188704188752	0.200158014823382	0.180921115242225	0.194278282289629	0.204959883735093	0.195131399803559	0.194379084997653	0.191677183381848	0.202387335743796	0.190097832492757	0.194179780187943	0.185826284166386	0.195863462648927	0.198123510757515	0.203102069025359	0.208173113805627
78	0.196735933305648	0.198660305870228	0.204198478953795	0.203367589317212	0.203470647606165	0.184330071375258	0.198630099121968	0.189686308378201	0.202283931923818	0.198219695114305	0.202038286839296	0.199840207123418	0.201126251336215	0.191625386651047	0.194713167821041	0.204428839165631	0.194111441724116	0.211220042518475	0.186277051183301	0.220361993686898	0.187818778417645	0.193359703339548	0.200226605341118	0.185092986885699	0.192333906680373	0.195506198922385	0.209051270642584	0.18719238049358	0.190139888967107	0.185150871306218	0.212133453092297	0.205255076844529	0.198442487881876	0.188919875043185	0.199273109239099	0.176955073847086	0.190082994018134	0.20204053974029	0.19263072385456	0.192526274874334	0.189269109945175	0.201854299596423	0.189937216802995	0.189790017959954	0.182495003375207	0.195578231504504	0.190837328543119	0.201375545628281	0.204603129853191
79	0.192924559650384	0.196976988779654	0.199899449350275	0.202101894414242	0.202550927242848	0.184575396087776	0.196584837856446	0.189321548315541	0.20107544842778	0.192850233381338	0.200485098435317	0.200058597052607	0.195187857215237	0.192046652725117	0.193617340839066	0.204191097269351	0.193795941279293	0.206073543136568	0.184012502320902	0.215850952389919	0.185607058457162	0.191530933595791	0.196499498055036	0.182933767788429	0.191606412846353	0.195968441918696	0.209064739775766	0.184623360606219	0.189354156121889	0.185589179386283	0.211457719736596	0.204595600677286	0.193928587683356	0.186633240362968	0.193538623517514	0.176239647045299	0.189045808577841	0.199884191096763	0.193224903715239	0.1925902066612	0.189822568070024	0.199490014202082	0.18802778341435	0.191329492916164	0.178859935872546	0.195197421544402	0.187865517077725	0.198230750083844	0.202774701548255
80	0.193839809601808	0.196693360708812	0.197479942633696	0.201233658425917	0.20207229238128	0.183449168366538	0.192996767051788	0.186361671955974	0.20136186614332	0.191596120611222	0.203057105268946	0.198356258178786	0.195478849083582	0.190964404315371	0.190386533641667	0.203575375036066	0.190751220348328	0.203054270519228	0.182560208417752	0.211293615925948	0.1843788571375	0.190835898362535	0.194278734714917	0.184502816534007	0.190724520590231	0.193544853214687	0.211658133760788	0.18361595531259	0.187747490563748	0.18386495270424	0.20993122587418	0.202287234717818	0.191058042987228	0.186611817510485	0.188033084297556	0.174793391812398	0.186711752463326	0.197067677512555	0.192634711005015	0.190548986457901	0.186567024863952	0.19728002421155	0.187189509348801	0.189882651713202	0.173481252899267	0.191133095175942	0.18362214035161	0.195739610267261	0.200208494752173
81	0.193075230380483	0.194242084181986	0.194031707145548	0.200481621976273	0.200736076737914	0.182781466787035	0.191153984555802	0.185528458972905	0.196843126088061	0.188492810029717	0.201656622002366	0.196239408831016	0.191328268319924	0.186375826858104	0.187570164561743	0.200558492008284	0.189829965868411	0.197525311436659	0.18142941991067	0.207460724651363	0.182225329269888	0.191525762401375	0.194011524322103	0.183966100753518	0.188947176675244	0.193899010036873	0.211266471814083	0.180785090191624	0.18425140598381	0.184401899985528	0.206878142052059	0.200364856223386	0.189980436072038	0.182042565973344	0.187612067536902	0.172192899555771	0.187094575875631	0.196455509416328	0.193034322827781	0.189969435517025	0.183848659897736	0.195769683421587	0.184451317638328	0.191326315328332	0.173046541524436	0.190687557358741	0.182850634878471	0.190466558256581	0.198922397888417
82	0.191954379462404	0.194481489253436	0.191491085784322	0.196042255883185	0.196983619833957	0.182604655171409	0.188564155959932	0.18639977549379	0.194851789467924	0.18781862361391	0.199467740436577	0.191673596078397	0.187117790614576	0.18588192964876	0.186058515379563	0.201208568704698	0.187892728523015	0.194329376418249	0.180593855307444	0.205697363926627	0.179232035527399	0.191197294139405	0.191491443484706	0.183505014889902	0.187876124851448	0.189890021981925	0.210025049974262	0.179923977282193	0.18362606539822	0.18180587693656	0.203556930551287	0.198278131755705	0.189740534594258	0.18027286873784	0.187260727577507	0.170284559446539	0.188689287328296	0.195123942575154	0.189341040651448	0.186934110610526	0.182681676427903	0.194749866090133	0.180705359545349	0.188208922735164	0.172499378584333	0.189318477986255	0.182806213348104	0.190219041798694	0.195306329389772
83	0.190333761739266	0.191405535725535	0.189775896118844	0.193168765773069	0.196270847030499	0.182558601811115	0.18819821715502	0.187411546147498	0.194753936691954	0.185806063722082	0.199857522016954	0.185950573070617	0.186916183874693	0.183300116430457	0.184053118615814	0.201029433364793	0.188161770130239	0.192062081817275	0.178035303145337	0.204110680330429	0.17502356494042	0.188716393343848	0.189568407808894	0.180873095192448	0.185312680861934	0.188448777632491	0.206729882889223	0.178751918306864	0.182484807002856	0.180193676274727	0.202269108145457	0.197920772976454	0.187439883263278	0.179295776396422	0.184030113586037	0.170252567374032	0.184748380228069	0.191787042250468	0.188519241531383	0.185149715146094	0.18066764633861	0.190923504854392	0.179760538964308	0.185018888374038	0.171833653759669	0.188558728829436	0.180743123926493	0.187192552993552	0.197187736333629
84	0.186642328507723	0.190875913550096	0.187180731943353	0.192107114776273	0.194872587926873	0.178744166398549	0.186061700514895	0.184376442198169	0.192721123211903	0.185262936635677	0.200220100169258	0.184294242576719	0.184898331454437	0.183008573817877	0.182941867067105	0.203293942455154	0.185627007318192	0.188228438457742	0.174415847529387	0.203888136532945	0.173482711176176	0.185937813197387	0.189752530361483	0.178477326838831	0.184009942179843	0.184433878876055	0.204964021313965	0.176799848476771	0.181032432560736	0.176569668534161	0.20067553798016	0.196565554194604	0.186194444943129	0.180349877027513	0.183700815867642	0.169828630044061	0.183595675589308	0.189479348592552	0.18757658812835	0.182606559596351	0.17648381437263	0.188083678154165	0.176822291207505	0.181475314011601	0.17129906144593	0.187827426739077	0.179327570048191	0.187063126113495	0.197765600904686
85	0.183937414881448	0.187376455354159	0.185736777973853	0.190923828428607	0.193689042548062	0.177264197845364	0.1827788575768	0.183442461203103	0.191483204449272	0.185434093636211	0.199325516836723	0.182844473543154	0.183630793415556	0.18148140179099	0.178034360044224	0.204207272979252	0.183832740388735	0.187378666220581	0.172057747958676	0.202681274277241	0.171116128498226	0.185172675731478	0.187886189510273	0.176664635481199	0.183180451833313	0.183551519322191	0.203632752780988	0.177083113403233	0.181748322927895	0.173745721963747	0.200186306344663	0.193468033558903	0.182942434035047	0.179038190109884	0.18237471500874	0.168530261724533	0.184346596676927	0.187581604213906	0.181977015382381	0.18167633609429	0.17336259345165	0.18664493321245	0.174922589573164	0.179142756916169	0.169596979853845	0.183609351370609	0.178616232907364	0.184794152045156	0.196418550930831
86	0.183470458086294	0.18625687606889	0.185518763342561	0.189518267558868	0.191112857823722	0.175841297338234	0.180316825035864	0.182421070253579	0.18931145704855	0.184229538050117	0.198249595888484	0.179301958585707	0.181390719985893	0.181823735298734	0.176607282343245	0.201049611230502	0.183047095414844	0.184027303865936	0.172430308409947	0.199584160249977	0.167586661867104	0.185035110670589	0.189015996789666	0.174131842485395	0.182312735712946	0.181566897437727	0.202930973507193	0.177226957304002	0.180872967809311	0.171141267098609	0.198771270120207	0.193632975816343	0.181820862710527	0.179057227136412	0.182653869880031	0.16637588248618	0.182609909824342	0.186183792666468	0.182774231389481	0.181658697872019	0.169935817624479	0.186831111528717	0.173952598696932	0.177621385844385	0.170037924541835	0.182941618996199	0.179437969499258	0.183613800747467	0.194163098581227
87	0.180309424209478	0.186939833423113	0.184183048463919	0.187687402186363	0.187733062797566	0.175892091343167	0.181067437470637	0.182260399269082	0.19026452254278	0.182441824038012	0.197235409566067	0.177729652706258	0.180222709071127	0.180509881743793	0.175483855361684	0.196512426668259	0.179559308938924	0.180550125608283	0.169978362115895	0.199605042934353	0.163471200007746	0.183368186225141	0.18747654253052	0.172259509486721	0.181372027649019	0.180407404846607	0.201840577321596	0.17655997910173	0.180254838814136	0.173112657586097	0.197999533843196	0.191767665900287	0.17823569382192	0.177505581669592	0.181953767554858	0.165905242707982	0.179872023433525	0.18414425336187	0.181469183774623	0.180820725551038	0.169687747635913	0.18615196696951	0.173371670817921	0.173445487505159	0.170729341277692	0.182587586686833	0.176125032102911	0.1822244830706	0.193264691172489
88	0.180250740945378	0.184913335400728	0.181017621294529	0.186603251351532	0.187092931307037	0.174779276191031	0.181392181029284	0.181970723764483	0.186996570081958	0.180461167269986	0.196991689593443	0.178183839803541	0.178419765284821	0.178012831011257	0.174983401272235	0.193494408690322	0.177278759976091	0.180009418869618	0.168892551545519	0.201522335568232	0.163315323164388	0.180941671128249	0.185850417619737	0.169513094689998	0.179341795494601	0.179194758659184	0.200048698521504	0.176487336736549	0.177893902603732	0.172468555742065	0.196386630107021	0.189192100811529	0.176690640088599	0.17679357970391	0.180648196223205	0.164476235849952	0.180059954371568	0.183230498454356	0.180998056498046	0.179956540619118	0.169027321088365	0.186013498612163	0.170648969086722	0.17238426114734	0.170755478274772	0.179994383513894	0.173723301871195	0.179316532352949	0.192346291511231
89	0.176868856458429	0.186240772524654	0.176714454192977	0.184282717324654	0.184860871099355	0.173947614312253	0.180803725577703	0.181050804028245	0.184830200109716	0.180000605571798	0.19773288139231	0.177521791165547	0.175933788887288	0.176802961113731	0.173898453131992	0.191361747400847	0.177045469729333	0.178305730646628	0.165894243703774	0.198962356439755	0.162666370084814	0.177835101460155	0.182006305885543	0.16873080530501	0.176695271771347	0.177762536289055	0.197677109682039	0.176451324207839	0.176238309861546	0.172724760661656	0.192146199450392	0.185221952220658	0.176295856593032	0.174257096565239	0.179756257955836	0.163466797368026	0.179313221154591	0.183090734042136	0.180006564055437	0.1761785755866	0.167829280337607	0.18454759422891	0.168503882026706	0.174619083349721	0.168000342276951	0.177534440930083	0.172716255959841	0.180769391711943	0.187545570392984
90	0.175615326556656	0.18434350681703	0.17428708820352	0.183384952889121	0.185261619360724	0.172294288865533	0.179240310771211	0.180987412851741	0.185807442821524	0.178938403120428	0.194262498642256	0.177671432107641	0.17225867529477	0.175782445128833	0.173221695640809	0.186198558936521	0.174459946048562	0.17689727862436	0.164162024641839	0.197987083775813	0.162690934310963	0.173996207449978	0.17905584244725	0.166163475934007	0.175901873777367	0.174559701887747	0.195011566180084	0.175995126712342	0.175333659698526	0.171335199406234	0.189186969478586	0.18387588852441	0.174370655426335	0.170110386272009	0.179477488946894	0.161881775622679	0.179263064133652	0.180533286022397	0.179599154375495	0.175692817432951	0.16813308603984	0.18219782363215	0.165893397329707	0.170220128335282	0.165983801812823	0.176472301192216	0.172483202154421	0.17952308202425	0.18735125089536
91	0.172835487660177	0.182698629173272	0.176339459086549	0.181092487789387	0.180757884053575	0.173153066978664	0.177096204606755	0.179581094203295	0.184421008485661	0.17817943880769	0.190880340395705	0.173154248027991	0.170345186817476	0.174105983594196	0.173922702615768	0.182914227890888	0.172067054473366	0.174994038082415	0.162708001979046	0.195619075711306	0.161615115218572	0.170726435150363	0.177343264292248	0.165644492733804	0.173112985439823	0.172676221764134	0.192343819054845	0.173374133205579	0.176278136918515	0.17428541137761	0.189135047938416	0.179879738909066	0.177188951188363	0.168293457802375	0.177518911499308	0.160803190852064	0.179883314503387	0.176348304362733	0.178533575142596	0.171845667665421	0.167927883809599	0.178741201373814	0.164965194312054	0.17140688206852	0.164539146806099	0.173499752176046	0.170171530157706	0.176647700596171	0.185932012006337
92	0.171156241507266	0.181387030174036	0.174332246069098	0.179921252378693	0.180598084019328	0.171521670042941	0.175455589855008	0.181094741189807	0.18307341086431	0.178708823674841	0.189408806347768	0.173416432923081	0.169206083153906	0.172540653967491	0.172877133983279	0.181775041422659	0.171881310784855	0.17318200497488	0.1602898271457	0.195457001203929	0.161128269833702	0.169676881614008	0.176757217061607	0.164872180585917	0.172216674778555	0.173135050304047	0.191353202593637	0.172228180595156	0.174224851280378	0.172538774049992	0.188969385209368	0.177356543599153	0.175717303972091	0.167279078685532	0.17813288753808	0.161653609179232	0.177943525496309	0.174158775159383	0.177539345178003	0.172486713912851	0.168758274115184	0.176618287828211	0.164709545938873	0.169702012492049	0.163998089439976	0.172268755695268	0.168947023896148	0.176501404814467	0.183732913448406
93	0.170654452023042	0.179063473772075	0.173906585719359	0.178453265974593	0.178567572004714	0.169730532741707	0.173582308131099	0.182310874856425	0.182036535991712	0.17861827124155	0.18307351167065	0.170417829953317	0.167801637769309	0.172080933201635	0.173153242771777	0.176865216841806	0.16769745571785	0.17425331115546	0.160549008438812	0.192161919764203	0.159607444399076	0.167408825554285	0.175167100010068	0.164077987853704	0.172282141182404	0.172932854212926	0.187471632202511	0.168954960720531	0.172746293018661	0.171911091767789	0.183861567123801	0.175698129860904	0.176410998976828	0.167756151410569	0.177915862712548	0.161714332333354	0.176697991428818	0.173063709154329	0.176088737778518	0.171479312421991	0.167506967250008	0.173591086266463	0.163291745157555	0.169289621223285	0.16205477727867	0.186938557245343	0.167550074477846	0.175564470864916	0.182592353979237
94	0.167703005036263	0.178864893462197	0.172462614437466	0.175678911281766	0.177830559283697	0.167680100509713	0.171647179694247	0.17984175315333	0.180435182776239	0.175397109902752	0.183635474491762	0.167003421833709	0.165584805410576	0.170851610803298	0.172826310087346	0.175082049946424	0.167297569882096	0.173604104474166	0.160230549507284	0.190404344562078	0.157628110502799	0.167666858882973	0.171903891637269	0.164662078407106	0.171396055603749	0.174013238368815	0.184165771287818	0.168121157843824	0.171411758536874	0.171455517737393	0.182249693846582	0.173899652918728	0.177815509114497	0.167042059652611	0.176236833735965	0.158469071983521	0.174324959305078	0.171918329457897	0.178106758477734	0.170107343905355	0.167316279686838	0.173602920913465	0.160995922302782	0.169226564828807	0.163574709778578	0.184965004687588	0.164576847059496	0.172669170953016	0.182120172885224
95	0.164874391501551	0.178666445845227	0.169950732986467	0.176366929953051	0.176594803007302	0.166871626132431	0.170742065276387	0.180722845254395	0.177477397096155	0.173300518587649	0.178723228401974	0.165894442482865	0.165131842815671	0.167805240847437	0.174455396241072	0.173862768177586	0.166516665984712	0.173977504652048	0.160273204717327	0.187255060028752	0.168065580026439	0.167960408351429	0.171338318773749	0.164986105551069	0.170498731227096	0.172199141318567	0.183516422257786	0.167765518491025	0.171475714027104	0.169135305643724	0.180561773230833	0.172028848776824	0.176237054372288	0.165324825431882	0.173641161989197	0.155770232273317	0.174026379528558	0.170189094499455	0.177931803170594	0.16632224411486	0.166927878455165	0.173229776062797	0.160785071758669	0.167625653180768	0.160992459432287	0.183820151586291	0.165122969914078	0.169923558828435	0.181419124971352
96	0.165918861166842	0.175459429344331	0.168461285919152	0.177340897407347	0.175737802133474	0.166623977673663	0.167944197959443	0.179098880619924	0.176400284530493	0.170800713242749	0.176833076156884	0.165028528879717	0.165270435384752	0.166871035162668	0.173956201272959	0.172012323600115	0.164124782750316	0.173296622863903	0.159354173180572	0.185550701555873	0.168406381483694	0.164102713701138	0.170155796600273	0.164521100624064	0.173232097971865	0.174850423923373	0.182113588295574	0.165545497648919	0.173176746856272	0.167200626201976	0.180183523526654	0.170630370554815	0.172778053113643	0.162895591270303	0.17127012986648	0.155783402775311	0.172300057199291	0.170132331591236	0.177279421856111	0.165003453114501	0.165695723290711	0.171945967012756	0.160027942035401	0.167319965342813	0.162005845353904	0.180241472893304	0.163989084860388	0.16666948996144	0.179840597776341
97	0.163901572570969	0.173154403339241	0.165127459583283	0.177169164696561	0.176232614093736	0.1641818806732	0.16631693149868	0.175517675103286	0.175526149072358	0.169756853218638	0.174797531757976	0.162589526273453	0.162380366468108	0.164547491195668	0.17267854962507	0.171519248159489	0.163867227077655	0.172612539372583	0.159325655384149	0.18282783786387	0.167798365960309	0.161558514270877	0.169052393911374	0.163677253280513	0.174192973136515	0.174240296112411	0.179392114274761	0.165513703863901	0.171389086906298	0.165560870514271	0.175884219019178	0.17163990387926	0.16916159593895	0.161814660235472	0.170597449130675	0.155774354063735	0.170313612068334	0.167917784565128	0.176566196767754	0.165596950842194	0.163439498249359	0.168191798731462	0.158589071974876	0.166103255832996	0.16012498752819	0.180448238385621	0.162458420107465	0.165684098223875	0.179658383413513
98	0.161204179177379	0.171848703669963	0.163624454091148	0.172334658996156	0.17397996535669	0.162256819568083	0.165147877242504	0.174526457266417	0.173685787035603	0.16870392409938	0.17379082787297	0.161457947479551	0.161158230818433	0.161953511646566	0.169737139937814	0.169895945487084	0.162424081275913	0.169931600122078	0.15652515795063	0.180580755050218	0.167070949857264	0.160735421424233	0.167112979193397	0.161870493085282	0.172037682024247	0.172197055174361	0.178361692553049	0.163939849676172	0.171961530917623	0.167769718958835	0.17446241160998	0.170388201858054	0.166960788094842	0.162313839859651	0.171100117588758	0.158195151478392	0.169449828284025	0.164119565341702	0.178360202337205	0.165230693356011	0.162022304941753	0.168720034052317	0.158835367885176	0.165670125929527	0.157967227995946	0.181126435712679	0.165184886926069	0.164278741768118	0.178964398358314
99	0.158790589808896	0.172249322580977	0.161998708878892	0.171003477803903	0.170633848587923	0.16249117333833	0.163132971728427	0.174935293454693	0.171886043517672	0.167969398156034	0.176176068898123	0.160437607397781	0.172730973922022	0.161665805556838	0.168627664548377	0.170711655223407	0.161236716475696	0.168156465357166	0.155337231053845	0.17967834735246	0.166941313958379	0.160528585655161	0.166457241690305	0.162891453638855	0.173029947416249	0.172461429750924	0.177584106049293	0.162551931892235	0.172392289469534	0.167220104742618	0.173057452461455	0.169774996839942	0.164968238972656	0.162542911961449	0.169900519410111	0.157257590743854	0.169133019705706	0.163474411916455	0.178004168701206	0.163580820885217	0.162410225668214	0.167190486582324	0.15831224937564	0.16577028459608	0.157145459084477	0.180873249009693	0.163094761228929	0.160985908280271	0.177618186001511
100	0.158890935911263	0.172191959679438	0.163300648016366	0.170141425897513	0.168799837094585	0.162005114686285	0.160458101883936	0.174200375969774	0.169954671323769	0.166169285287731	0.17439980087594	0.158209707150022	0.173784182033768	0.158207507509401	0.166431881212664	0.167601604646394	0.160509286219028	0.165510196011573	0.156679847872774	0.177352224628627	0.165639912833672	0.158213710931458	0.165604733030088	0.160301979649388	0.172499411665578	0.171732629390497	0.174430033878267	0.160862728055128	0.170646929807488	0.165542135946842	0.170350975663277	0.169765400630434	0.163997565543412	0.161607969555298	0.168352486282812	0.155750588100716	0.167373131491285	0.164125429118148	0.175294708327673	0.163747794773075	0.164507562487222	0.16622054091251	0.155557969111441	0.164533762647586	0.155699247952081	0.179925955974648	0.162062909641462	0.160906966795878	0.172810934878146
101	0.157991090784273	0.171158696199277	0.162955894384982	0.169236285796233	0.179051405141245	0.160523844455792	0.157557797889936	0.171730957286535	0.171241471092186	0.166863870379344	0.172131039767214	0.158893359173867	0.173927794213502	0.156996014727023	0.165737802610296	0.166539607519097	0.15891181077808	0.163738327279968	0.156886474726062	0.176604789018262	0.163432317137076	0.157064658841612	0.16519588103644	0.162321851102312	0.170873117944297	0.172688342353469	0.172095928622729	0.16082385441805	0.171029728549342	0.164409065787445	0.170124169218225	0.167113027961889	0.164374123569932	0.16029428852821	0.16922706806577	0.154419043765191	0.165475883934528	0.163480422462097	0.178432360646158	0.163737331159653	0.165775294512635	0.166772640901869	0.154831877989311	0.162844119280357	0.155945245331236	0.179016359690515	0.16120940910743	0.159372345975532	0.173242540304407
102	0.157108571040251	0.168007834297737	0.163607936211385	0.168128609117426	0.178156189928528	0.160067298812533	0.156558227256036	0.170150755313651	0.16990929170532	0.165910820796342	0.172321193180612	0.157716076659626	0.172245306833278	0.154149833872002	0.163396023723044	0.167038737644135	0.156868555177644	0.164059036862968	0.155922863569372	0.175541149444264	0.160551561164594	0.155865072057542	0.164051713382132	0.160824274318437	0.169046838492505	0.171896989982904	0.171068736130236	0.161746849820111	0.167893439485019	0.162924016440588	0.169052930605681	0.166023214970246	0.165098329015914	0.160212995027228	0.168736859021535	0.151992048521833	0.165823128801304	0.163802885830137	0.179402096641691	0.165033287951627	0.167983067448922	0.165005482819045	0.153793549048543	0.162950864710686	0.155420514694678	0.178156967768995	0.159281357537346	0.15749853680686	0.17394490922532
103	0.156449724372171	0.16730794302218	0.160693798706887	0.169559672189679	0.177344044862291	0.160977391589928	0.155694888573026	0.168173395243059	0.16690147113368	0.165450979064967	0.171647139873547	0.154973162138394	0.170812606590081	0.152067532105542	0.162575980936966	0.166820470906379	0.155286834042509	0.164431064272628	0.155057771795457	0.172894889669021	0.157566496862804	0.155403847069832	0.162519122913613	0.160800659378856	0.165784716561059	0.169097753921051	0.168107167244412	0.159968792899547	0.165950098308022	0.161648095806204	0.168523782011675	0.164981862053308	0.162935549331577	0.160911551859705	0.167907777632624	0.150050861406644	0.164409120542579	0.161823483163053	0.177032946634559	0.164897681984999	0.169102786970517	0.164533450825877	0.150616332301843	0.16114043150964	0.156798578571367	0.175996345893333	0.157637933548693	0.157063671486212	0.172619826886175
104	0.156570970122529	0.165217115153917	0.15867571985393	0.169120969816615	0.176479710651376	0.160556098509228	0.15405496728761	0.163177021703059	0.164659248209097	0.165184954935885	0.170285306133279	0.156221375450525	0.171256030186724	0.153130352039069	0.161499864768995	0.166059305385818	0.154909464515557	0.163824929263764	0.153372881383382	0.171229364520757	0.157040955447658	0.155826689867347	0.158112656281668	0.161403647577372	0.164106068144689	0.169850271875158	0.167051585429793	0.161296846290852	0.165773098289637	0.164385404838445	0.166502296614691	0.163494282114229	0.163837029659377	0.16032564979288	0.168186460893932	0.149496402072358	0.161362397354937	0.162881901022033	0.173132620603811	0.16277711439832	0.168147095976099	0.165289875337656	0.150604496486984	0.161353683806741	0.155312335566696	0.1738947330704	0.157325339893456	0.155663835148009	0.172418328344268
105	0.154746518975082	0.165155497274822	0.158843666446928	0.166499540865903	0.175365833146221	0.159987239750968	0.153213370097125	0.163243805235003	0.161766264614295	0.162947211354136	0.170191005768079	0.155846421528601	0.16970598311011	0.15322346586879	0.161635338865851	0.168870636298284	0.155164816776279	0.16169240527117	0.155033290310282	0.168989898127782	0.157338590297744	0.156538479800756	0.157138885607347	0.160631028404965	0.163088522703181	0.167699210479136	0.165779420244961	0.159125206462905	0.165145335423722	0.163471826998834	0.164052043963243	0.160475302323533	0.16194233206608	0.160700966892135	0.168072156602754	0.148888735499161	0.16048951608541	0.160259565865608	0.171035454082502	0.16345043752351	0.174138953559037	0.165782952687598	0.149388117521197	0.159585006819184	0.154994606960449	0.174065245099478	0.155030877516743	0.154926107832839	0.17083546587941
106	0.154986326770152	0.163851417462738	0.157373182953844	0.16712509665843	0.173188430172424	0.160281014513207	0.152057183801393	0.160368490216512	0.158720906494038	0.161929864940658	0.167571920400284	0.154430732528881	0.170571067412254	0.152425908171968	0.160087460435658	0.167193390698811	0.154816960317438	0.159761589325333	0.153741832502693	0.169040127205953	0.156596165322623	0.157153090324258	0.155185473251008	0.159353072417021	0.162109577648201	0.164808062494111	0.16501837691225	0.159855866532084	0.165880548108138	0.16411381456853	0.162410128846669	0.159657616367157	0.160827565331539	0.159408506441468	0.166719960230541	0.149203660969091	0.159420723705243	0.159612979790935	0.169119102617334	0.162412117275172	0.172407157104708	0.164773179873612	0.150796329689623	0.16067167493105	0.1565969994433	0.173701362617829	0.15483288490625	0.153241865866275	0.168770011873078
107	0.15482831739396	0.160345937860637	0.156849121854912	0.167099970586393	0.172580875692765	0.159086081985426	0.152306997115368	0.158643156538067	0.158382966117645	0.161610570584346	0.168654098119879	0.153798821911497	0.17108919067901	0.152515001976707	0.157693927363917	0.166461990398062	0.156375901262512	0.160496697381061	0.152700647245126	0.167582832822312	0.1549760457199	0.156468380465649	0.154498683624843	0.1565813538388	0.161628844224009	0.164669746251484	0.164368249417233	0.160384250784707	0.166554461284703	0.161565197983485	0.159985641330369	0.15852612956893	0.157257774826655	0.158349672517104	0.166246178058163	0.149055530115381	0.160424664135025	0.159635596243894	0.168187686904705	0.164144458783351	0.174172836535285	0.161546848110557	0.150817478491814	0.157385530862967	0.155058226744838	0.172141600162764	0.154127815686807	0.151918242861679	0.167180084876099
108	0.155171249344046	0.161232342438591	0.155235043511788	0.166666962500867	0.171289155084236	0.158646354494467	0.149795904465706	0.158366174587946	0.158515268188324	0.158162064324326	0.169295458743821	0.154121777369777	0.17082607888717	0.151281922867197	0.154818805757435	0.165542655810987	0.156910546083398	0.159577497824855	0.152593852602862	0.168013292512812	0.156012609363582	0.156203219394537	0.155078365326175	0.156555054561409	0.161978750873536	0.16362775249456	0.164132171584502	0.15930131827835	0.165254320193285	0.161076051487401	0.160115985736679	0.159277467327206	0.157642000612126	0.157928584800984	0.162660632814156	0.147743330891546	0.161068596725778	0.158297849914844	0.167857338136379	0.163479932127893	0.176195577121528	0.162042004191296	0.150706466640455	0.154239512071237	0.155907492012671	0.170088709519501	0.153171645367477	0.15307881578113	0.164835410868827
109	0.154617922441662	0.160839379332201	0.155146615631906	0.165614795930209	0.170901526863914	0.157578453728629	0.147698052449772	0.158231961918339	0.157284394098815	0.157374356648373	0.165211955641055	0.153352144424659	0.167642342441949	0.163732074285039	0.152914794607399	0.163567107038308	0.157530811418556	0.156699975919579	0.154578908206632	0.169098430889086	0.156478679531138	0.156963845869482	0.155273351438002	0.154340447906665	0.160895327194601	0.164100509160325	0.162573341543506	0.156924884812126	0.165894056175816	0.158992385942814	0.159425067142856	0.156847143834179	0.155848815523864	0.156117502018511	0.163792619641103	0.147809350745741	0.160602402136978	0.158038747595459	0.166969700772986	0.163758062268284	0.17543337905064	0.163216774571456	0.150144423589889	0.151820917624094	0.156966513954685	0.171942960895769	0.152683930963953	0.152795701248301	0.163312631345022
110	0.153438305251686	0.157509972994797	0.158050115899302	0.164827012352086	0.168033003263215	0.15669864411855	0.14605191077249	0.158866750793885	0.159100472393308	0.154835984581174	0.162195270201633	0.151297346015269	0.166177028519631	0.163867552466456	0.152685369107794	0.160339770299966	0.155484540891065	0.155387155882179	0.153877327103902	0.166864552296856	0.156156749302147	0.154671314808267	0.156122823247775	0.154335471370411	0.160548328906252	0.162408969204622	0.161187740491484	0.156962995283532	0.165123829230559	0.156816499298179	0.157889645248565	0.155636932107708	0.156557434926165	0.155200112393239	0.164928403552443	0.147547976899883	0.157570672579757	0.156580856168135	0.165181342336404	0.160676134207416	0.174836927815707	0.164023041072085	0.147610157678211	0.150307550984604	0.155962736819229	0.171960161041686	0.152626610672661	0.152792130487572	0.159205734600959
111	0.15148565295151	0.159153997240332	0.157219045477037	0.164786343281295	0.169805605902551	0.153880224832563	0.145063238099151	0.156640762526888	0.157813939781548	0.155487724775103	0.164100013876162	0.150127486247332	0.164476564334883	0.162894203527841	0.153371518779862	0.158597521872826	0.15529830801562	0.153901740621551	0.153749353660456	0.164864763413256	0.155608689454519	0.155111411595185	0.157934593817865	0.154300194819756	0.160948516166934	0.164441627597051	0.160433037619215	0.157339997754321	0.163169769385568	0.156325067662918	0.154928980248309	0.156045409255377	0.156255847264712	0.154084044857234	0.162984708999412	0.146524806889868	0.155651322423073	0.157001653745649	0.163806783579077	0.160557760246	0.174269701538531	0.161723886668678	0.147780597137721	0.149940739068855	0.155122301878661	0.17146603551248	0.151936186178224	0.151190245283593	0.156136914897394
112	0.151728257949604	0.159144081658763	0.156893644829213	0.16355193896028	0.169218019412513	0.153947408107837	0.143144194454771	0.1551783221776	0.157501021913057	0.155855698569745	0.164237750363937	0.151690004150789	0.163125425607306	0.162567889672905	0.152184666304737	0.157340733674815	0.153837941588289	0.151874614265894	0.154490969999127	0.164815207096361	0.154553088904002	0.152743881984864	0.158626768609462	0.153423242726501	0.15948446135976	0.165783291495063	0.161413712297769	0.157344992211326	0.161278458815967	0.157279655229576	0.153550126174634	0.156619333170664	0.15274265486916	0.155412713699017	0.162467822524314	0.14624456714195	0.154479454294277	0.156015884372687	0.162005199528125	0.161495777390464	0.173452862274067	0.16229872481505	0.148273136322526	0.148786771148556	0.153361679727177	0.169647605519851	0.151528558554522	0.150556787532971	0.15408886747733
113	0.15103059731453	0.157551580937873	0.155023266623361	0.160487494918463	0.169204521304973	0.152965520976207	0.143213992139999	0.155015106788956	0.155878526437657	0.15548732017364	0.164188763609391	0.151165026182969	0.161038510486352	0.162637386161849	0.153660265934072	0.155214438153691	0.151986677621908	0.151469243414824	0.156516619396498	0.165861226933595	0.154177290389135	0.151379460484597	0.157186999152414	0.152829675308039	0.157929466267988	0.165987957495217	0.161084319166859	0.156761377131845	0.159528139195928	0.156944605425053	0.151648961060464	0.158363727722602	0.152970653896729	0.155032375902103	0.160783744501166	0.145393895543055	0.151158222498955	0.153665774286098	0.159992974036889	0.161648629172892	0.17388790790066	0.162219756851576	0.146298269225789	0.148084569339696	0.151450710827079	0.16674726307739	0.151329693919641	0.149505684708262	0.15345513115221
114	0.15013098094994	0.158033548789191	0.154712127944152	0.158745189909362	0.169121440538763	0.151713706020563	0.144005216544151	0.155487150301754	0.155038452144945	0.154975075099645	0.162521108613081	0.151080755841803	0.161102322581352	0.159555421106313	0.153199423312377	0.154838985195647	0.150638092309915	0.150344138126117	0.154411712788049	0.165653862774861	0.154059727422632	0.151399966821293	0.154703846999509	0.151513185665245	0.156750888607198	0.161524687160259	0.161331857175186	0.153813432879477	0.158089226767922	0.15609267661962	0.15028277588492	0.158750342953268	0.154541384743294	0.153897972342841	0.161834992802959	0.146582935017838	0.150658392580425	0.152913274315148	0.162147817238671	0.162148706446007	0.173847891185049	0.158693564249454	0.14579425494122	0.145602646773186	0.149523749014507	0.164214578879912	0.152950456183943	0.14746461525308	0.154282703591022
115	0.150790846558271	0.158929493765169	0.157186240351617	0.157407304012779	0.168779596589424	0.149958399127825	0.144508930039372	0.15567516788444	0.153389240675592	0.156639031117696	0.160275530721607	0.148721456962242	0.159339320532572	0.156739333065758	0.153196464697677	0.151727194379691	0.149340605926213	0.152156620946693	0.155301275802703	0.166504931886676	0.154359113406315	0.150568344367242	0.155252571741278	0.151257456100099	0.155341959843645	0.160557300299176	0.160075581771373	0.152829052805808	0.159509828462893	0.155568014336804	0.149984592337594	0.158543513210029	0.154395482584751	0.15315039277178	0.161632784581436	0.148106890102944	0.150378708474372	0.154911287021436	0.160839018143918	0.161309480466558	0.171791784940343	0.158597770655379	0.146015210560836	0.143808215616262	0.147306046715843	0.162730938035418	0.151308728607184	0.146909598759137	0.152168592536896
116	0.149512925435001	0.158827838096904	0.157615827823036	0.157576364120706	0.169074039021192	0.149268155524069	0.145053822295115	0.156054167841781	0.152403991798629	0.158113666672095	0.161340081141755	0.148326315389545	0.157031317792974	0.157204637169036	0.152359624495893	0.150768523981974	0.148770262748333	0.152655996942422	0.154603572158948	0.16462347206149	0.161776826931057	0.151586264064685	0.152713568989949	0.149752466903578	0.152723694665665	0.160594705690729	0.160792224384	0.154096206367869	0.157306387491491	0.154571546838014	0.150534154909419	0.158366921549891	0.154497206230322	0.154678571872919	0.161626805553967	0.148724324204964	0.150961551712541	0.153113914489565	0.160684578523066	0.160496424514279	0.17227163410598	0.158092795693254	0.143829578648985	0.143497649303754	0.148935811425008	0.163920278747944	0.151688659767769	0.145253253591523	0.150795545733578
117	0.148919931001137	0.15852189234479	0.156703554308202	0.158447741818406	0.167533896609446	0.1491567760548	0.14388951381659	0.155576766603107	0.151793824498381	0.157035487645146	0.159168731071215	0.149076472530457	0.154816655924516	0.158241171979267	0.15142580122997	0.150016360330538	0.147820452250104	0.153387487559198	0.15618861404753	0.165614967893277	0.161073428013756	0.149828896559218	0.150317821395873	0.150513961961758	0.152521364361839	0.157078574945434	0.158943626619593	0.150775263883334	0.155875587489924	0.159144247648159	0.149678519755673	0.15825708472098	0.154976508023447	0.153230346951265	0.162395754583245	0.148453609691463	0.149223784933921	0.151965093544826	0.160145902268699	0.160908527166792	0.173513466533042	0.15587270785847	0.144900872509888	0.142227290767604	0.146715173036732	0.160623907884786	0.152645316715565	0.145088145095812	0.149763605468744
118	0.148152749281321	0.157618904840853	0.15585324286177	0.157072457166801	0.175396205253418	0.148977158809397	0.143869682991137	0.153930833820115	0.151131178538152	0.156117549875986	0.15878474384791	0.147223748014258	0.153596827942921	0.156318844739492	0.150923323874424	0.157573586693288	0.146811580565072	0.153996730083493	0.155662267649706	0.164634474988641	0.16341437737489	0.149238610139598	0.149222011154703	0.149125026027536	0.151947669271311	0.155495640970828	0.158125404813772	0.148950888355019	0.155766660400893	0.158092391877083	0.148363169941924	0.15790894560393	0.155105399689925	0.153433772345744	0.160258838424858	0.148071947277616	0.148443347571412	0.152902396541453	0.160799599028881	0.15969396052053	0.172883988343523	0.152775043177357	0.151228473640402	0.141471117774235	0.142951155972047	0.159742279292741	0.152441502202006	0.145437502214281	0.148528195054752
119	0.146033972564326	0.155698701779468	0.156285227654434	0.156970327670686	0.17352367393174	0.150300030121195	0.142197750478827	0.152182872484366	0.162949679300275	0.157302408993176	0.158586045532508	0.147583145478886	0.153780252349931	0.156000173388948	0.150270435308609	0.156610724262896	0.143276705815119	0.152696426383443	0.153913364164242	0.164257067509783	0.162226638855805	0.148085157775813	0.148894778390573	0.149739007846912	0.150759702214277	0.154051442010326	0.156514045150821	0.14911893531008	0.1574268463144	0.159657775892135	0.147540705812349	0.154249677374591	0.152129277817077	0.152158860375997	0.160121695241878	0.149346450404602	0.148032936130474	0.151246565861201	0.161688809615911	0.158403377712171	0.17342041920145	0.152373511902967	0.150935298776568	0.141490036285275	0.142714372448383	0.157587376464936	0.152997678066749	0.145510674426067	0.147144119379939
120	0.145515301352829	0.15681818472241	0.155002362556957	0.154183207589299	0.173240207741946	0.148085077582192	0.143730074795613	0.150168441923132	0.16235131280232	0.155723336823541	0.156244696572554	0.147623926283184	0.152701413430138	0.15501310455087	0.148202665904689	0.155949097906069	0.142171280042634	0.152634651519274	0.154343074001819	0.164081368031614	0.158601474276265	0.14795347311124	0.148280780378039	0.150324307282338	0.150174262521895	0.154735081120185	0.154985918925681	0.148920649233272	0.159624016182555	0.158862871306271	0.147473840666059	0.155145539023478	0.150537814316403	0.15092138194189	0.162719433093168	0.148511615960537	0.146764033303638	0.150523580603636	0.16197112879019	0.155789075537732	0.173712266198366	0.152125635125444	0.150689286975704	0.140499678149909	0.141353931318089	0.156307436884915	0.152766501396599	0.144431812698493	0.145395644277504
121	0.141991136895458	0.156398334800559	0.15589776286398	0.153924473836975	0.172660728757618	0.150248586187665	0.14262364104704	0.147425422202919	0.159836121792038	0.15568235527372	0.154913195131914	0.148533207488166	0.152955526069554	0.153834656275832	0.148905411938337	0.154952902855621	0.143017568772603	0.161711689753976	0.153998240758563	0.163299719371677	0.158412600180811	0.147097618562049	0.149117224049564	0.147746113192723	0.148743214889454	0.153226734679091	0.155262819983162	0.147277112208862	0.159902648260119	0.15933229718046	0.147866112149543	0.15550206894416	0.148825616761106	0.150623546208281	0.160562940408086	0.145301379018064	0.146275307049638	0.150397125588884	0.161315464601173	0.154378350352775	0.173327977529628	0.151623651966334	0.15065399440479	0.139637922389477	0.1403431867573	0.158489396441292	0.151474467767696	0.14519521675741	0.143645052929738
122	0.142994284465734	0.156959584921248	0.153445478953259	0.154765093226451	0.169981918151562	0.150000285970559	0.144263771585091	0.147303088737401	0.160603102041195	0.153775650904115	0.153632832769899	0.148994855986837	0.15291563168883	0.154077485083121	0.149390590736786	0.154854665995013	0.144223556647685	0.160830879952302	0.153425928660991	0.16397962953265	0.158873911357825	0.146668666561298	0.148356888249994	0.147401071341904	0.148622658834448	0.152206561184738	0.156424159796294	0.146855727069162	0.158982246833931	0.159254929114711	0.145180931949458	0.155302532855735	0.149392348046263	0.150503822060628	0.158539596730718	0.145265991945043	0.146403665091586	0.148836028608176	0.159275849387632	0.151578039758688	0.172194698031267	0.152179349824143	0.149872038038984	0.141250211339051	0.138598933208972	0.157117375270231	0.1513335031882	0.145242589609999	0.143211238320939
123	0.142511194745299	0.157680503234083	0.153380411921294	0.155385264415025	0.170262593530239	0.149833900952931	0.143602965907612	0.144356104100915	0.158553119787406	0.155867998858227	0.153755818872291	0.14902808615341	0.15334566443523	0.152369729861589	0.149993853860874	0.15560102899623	0.142403939228087	0.159191360127819	0.153863900747576	0.163227052693426	0.161353786336239	0.146918162331084	0.147773196474071	0.146591437546591	0.147378130216955	0.14992057715349	0.156233908860147	0.145854278087015	0.158141112087574	0.15708988459408	0.145313224657336	0.154642801413201	0.149902865805955	0.150557638705826	0.155867314968528	0.144438870659377	0.147590118469854	0.147465820793183	0.158683269234058	0.151090496518898	0.171102341153616	0.151527317303081	0.151198886523644	0.140964798340271	0.137527485543892	0.156808485852738	0.150227571917621	0.146043415696429	0.144453341475905
124	0.141035250355879	0.155876635828902	0.151514132259252	0.152505734679404	0.168835954724063	0.149877773823582	0.144204152205485	0.144771457492525	0.158703983279636	0.152642516859951	0.154382637384476	0.146509924173873	0.154263060795809	0.152568589544846	0.14932458004568	0.151967116308748	0.142718007754797	0.158946425284363	0.152932275989686	0.16257454136243	0.160865907665636	0.145133534685116	0.145145135510581	0.145669000673506	0.147114706477748	0.149100806765932	0.156453185432154	0.14506516688796	0.157492030140368	0.156443867005227	0.144831719698345	0.152794186463525	0.15108305277489	0.149708659478959	0.154355640850453	0.144425117589097	0.146816342048751	0.147852000886253	0.158284914504559	0.152894449958784	0.168743225453871	0.151002695255674	0.152644860038675	0.140645475580705	0.138366551863219	0.15675511349403	0.150084426266929	0.146748429008866	0.144260877125564
125	0.139899396522578	0.155276999010088	0.151864560683846	0.152613723930672	0.16873447068449	0.148057499062958	0.143253737686453	0.144279073528351	0.158088725644647	0.15509399179564	0.154760540648223	0.147868429385836	0.153665361409287	0.154144682459405	0.147701224420044	0.150950254669999	0.142608761769622	0.158146512243626	0.151223506275685	0.161399714213893	0.1622911750869	0.143821150016924	0.145457378594219	0.147507807525606	0.146575571145176	0.148601241688184	0.155577856856868	0.143598973369781	0.156398128347912	0.153644066629722	0.145245408359193	0.153091875196165	0.151261089978145	0.149407143853346	0.152371482808808	0.145162109615346	0.145933146741763	0.148189843644671	0.157852267217292	0.151930315527428	0.167069750042777	0.149487618161033	0.150519133183979	0.140216642555195	0.140103591354131	0.154472612660136	0.148655413568914	0.145380966163319	0.143873033751324
126	0.140453749017246	0.156336873696012	0.15160295612026	0.152878504710215	0.168407271804548	0.147240965263019	0.142492700254871	0.144487711019213	0.157113575330969	0.154208325285222	0.160970649476421	0.147706495285932	0.152423443405033	0.153385685000582	0.147720862979235	0.149134966747373	0.14294064564608	0.157418429110503	0.150564728709164	0.159291755980164	0.160773881059226	0.144526705186281	0.145227781627988	0.147504264454626	0.146150723707858	0.149747507496992	0.159577582127692	0.144254793342095	0.156696247327472	0.15296655696033	0.145204197546763	0.152864912235555	0.149551509829262	0.147421015148789	0.150631090312553	0.145190980193065	0.146451247156114	0.147678180230333	0.157403034167759	0.149979436010579	0.164177310933451	0.148409611768421	0.149658396637376	0.1394392424852	0.138455284360605	0.152454122916813	0.147720820918281	0.148403546093887	0.144879369174098
127	0.140702024714543	0.157112015366316	0.148908616095439	0.151365911425675	0.167210986970018	0.145073819776334	0.142740813988411	0.14587059302966	0.156646351427744	0.154476418818272	0.159702357638279	0.148278797397846	0.14975993206145	0.152564701911238	0.147372022598865	0.147951558477244	0.144917536906518	0.158223704952344	0.147847672645281	0.156466146741885	0.162521629861051	0.143029149945851	0.144987431455423	0.14623299812567	0.14630665759398	0.149052648837417	0.159823544986847	0.144050617187271	0.159196725414986	0.152035305346288	0.144484264151741	0.150334833131681	0.150824735672649	0.145300750375164	0.149864732977938	0.145862828306092	0.146281494093939	0.148076875629679	0.155276808591837	0.14930235856175	0.160981946560331	0.146277534703102	0.150158366613172	0.139447711962428	0.137651121817357	0.151872742338696	0.148074783104731	0.148234442513439	0.145425803494783
128	0.141359822125872	0.155915606763876	0.150362254807938	0.150748013850139	0.16545430031082	0.144417280677644	0.142988225269892	0.146122012656481	0.156494230610209	0.154668177887584	0.158175579349017	0.148754641710174	0.148928043400709	0.152519269812532	0.148130270079219	0.147125478181887	0.146200193551409	0.15857114195276	0.148640783889232	0.155986209986242	0.162938956208937	0.14318744454895	0.14451435711788	0.146861681824487	0.14518290023587	0.148770788098157	0.159063878991077	0.144049046189169	0.159994179045031	0.150171029923151	0.142948339529129	0.149042388345058	0.151912553916245	0.143931955362185	0.148709131157427	0.14508378724829	0.145827603753015	0.148076527212716	0.153270787524507	0.148540631469002	0.159833404763312	0.145799809725122	0.148703242827436	0.138412801965082	0.137090657560932	0.151830255310102	0.146000143545493	0.148083915354489	0.144169094509845
129	0.141472199863639	0.156598990834875	0.14971117251032	0.148958908613258	0.163963383118081	0.144642032417706	0.143762667434993	0.145933467914356	0.156866177006491	0.154135458302921	0.158622395252943	0.146807337142631	0.148698654747496	0.151353032722037	0.148519877865548	0.14521193850663	0.146260208625559	0.15888692384178	0.14851525267138	0.154237572447523	0.162451696999596	0.142422392795709	0.142902574888262	0.145977903784187	0.145436761165047	0.149493279859728	0.159992278576555	0.144391137978254	0.158053592005247	0.150412079630479	0.139776776085309	0.14780367360735	0.15229236261886	0.144665448933281	0.163671910059877	0.143571653699462	0.147332948030751	0.149078307848129	0.155168067638806	0.14826406362187	0.158790137965468	0.146721443109441	0.148227033252035	0.139600019858953	0.134563151948907	0.150024273350262	0.146245249762431	0.14776436594299	0.146603720731579
130	0.139991699013669	0.158967589372588	0.148834336348202	0.149079035752966	0.162659889549775	0.142368805372852	0.144593179826028	0.144950581208821	0.156678924251381	0.154761067977022	0.15747007695959	0.146079382963435	0.149562873787572	0.151505849636721	0.146870951993413	0.146480589287366	0.146476760508928	0.157727718769081	0.14949534808348	0.155013884482909	0.162744583509343	0.14244338879319	0.143323974266933	0.146644794082662	0.144927672328707	0.149400560117176	0.158038185832423	0.143088653223663	0.156492183251448	0.149410916007247	0.137032717125313	0.147263743696377	0.148550741123088	0.145888699711725	0.16093693066364	0.141810583159571	0.146679230976181	0.149225459652586	0.156629028124278	0.148415118120351	0.160324860183506	0.14732447387832	0.14724386141058	0.138993865516302	0.134978894557095	0.149702529119117	0.14599698596962	0.148277377573714	0.146425674423326
131	0.140046267921104	0.158557255941654	0.14934681535604	0.149541258353887	0.161790304783507	0.143578148879483	0.144280986587882	0.145273097928229	0.157199735044296	0.154548855129601	0.15867583994977	0.144620501569961	0.149618076375345	0.151053546549178	0.146240095902163	0.14724214997496	0.146008478214314	0.158203440225322	0.149987099098047	0.152313819546352	0.162322686936427	0.142231039971783	0.141904864454234	0.147046333882364	0.146287206391166	0.146277837882159	0.15718646690066	0.143926524243864	0.154688230948004	0.149313288967678	0.135227251944839	0.147193344188331	0.164022422839555	0.145340325390365	0.159321858006345	0.14163834441616	0.145437494494423	0.149133568407004	0.156630573919705	0.149282257599855	0.159644291224288	0.147542900969984	0.146981289751345	0.138926004671755	0.134973676965225	0.149849990258352	0.144574399738129	0.149079625765251	0.146330133741604
132	0.140077235041017	0.158431846143847	0.149001801077297	0.147770368096124	0.161345503714546	0.143535894164373	0.143134223395369	0.144637367360523	0.155014825866092	0.155436879538575	0.158856097119273	0.147261545993777	0.148520522217154	0.149788513934308	0.144691903480246	0.146690422180645	0.144560492956776	0.1574258087128	0.149877298261627	0.152229678732807	0.163601041381772	0.142719072721346	0.140988526380151	0.146806664533049	0.146207013157602	0.141995674792377	0.156982345265602	0.143690208195703	0.155072325918942	0.149193251067046	0.136387029435509	0.147807479910996	0.16234545935025	0.145889519370413	0.157751891523772	0.140958707363298	0.144749011100787	0.15027904344008	0.155690044268851	0.148729893606451	0.158297788596868	0.147449952777806	0.1480476667646	0.138990794782437	0.134414193822552	0.150512984444557	0.14301465029207	0.149960545902755	0.148036477829979
133	0.139561973530802	0.157798284194135	0.148766807809624	0.1458400649131	0.161795777096394	0.143278618495172	0.1419356835132	0.142937004318407	0.154208289674611	0.156690770452298	0.158345962581183	0.146852465553253	0.148606753377928	0.149537330212063	0.143896994834857	0.149688532201014	0.143741206560608	0.157483935662341	0.151053727543753	0.15059529194749	0.162147248397007	0.143117277761006	0.141416512304281	0.146201421688587	0.145812963593149	0.141659839537317	0.15642981126528	0.142279150723726	0.154506397574401	0.148220783507296	0.135694078848987	0.147661915363076	0.161093695581089	0.144816966628265	0.157910639555604	0.14062389084707	0.143672983228236	0.148935098427009	0.153652526384112	0.148988844624633	0.15672833592676	0.146339213866166	0.147733504537222	0.139126705028663	0.136473237962374	0.148917971689248	0.14282061111583	0.148602372100402	0.149131485567887
134	0.140698262614079	0.156032252353937	0.149555388970477	0.145551258973152	0.161210909011082	0.143372751030239	0.139791786225157	0.142941560831057	0.154497068184025	0.1562552371078	0.155843435523875	0.14572278718283	0.149168860696191	0.147925366830991	0.142683070567953	0.15000704601074	0.142304317305227	0.156135832650811	0.153295961255631	0.149338043302491	0.1608791836492	0.143682500748485	0.142230439354436	0.144505572784255	0.145622387871804	0.140701761460773	0.155999298212371	0.142509557005846	0.152978057403825	0.146671638487022	0.134059618484803	0.148910296382104	0.161740426719256	0.146181062429757	0.158008584742681	0.139832477129514	0.144595528769174	0.147518946784365	0.153513354977503	0.148039064637016	0.154472876327848	0.148133314052665	0.147925978504568	0.13951978258815	0.135498650224987	0.148579562286019	0.142286345210111	0.14867600574215	0.147959693563819
135	0.140237825453976	0.154368660281486	0.149252798710004	0.146353911402005	0.160193972044422	0.143293200366974	0.141325124068767	0.141288620299353	0.154732817692077	0.155413316805595	0.15492891658248	0.14591169032419	0.149224421618159	0.146372161362139	0.142566285287467	0.148702717689765	0.14168759635976	0.15786449253026	0.163614045879118	0.149369712685189	0.161469871279684	0.143114082944263	0.145012279639966	0.144260406640916	0.145056683230982	0.139095526040362	0.157018886072199	0.141036902334127	0.15324906216294	0.148787871703236	0.135568201365663	0.146509944223901	0.160902179837385	0.146403554646629	0.158482554034264	0.138196127150009	0.144845160876518	0.145853685321725	0.152915270098171	0.149130502505569	0.153901128216104	0.148031684015577	0.147763023667833	0.140388948664145	0.134655355508585	0.149001281768073	0.143336264646869	0.148068419047708	0.150185489867941
136	0.141554201854367	0.152108888076858	0.149093253153611	0.145779835361924	0.159563999435535	0.144479384070748	0.139591145178993	0.141565274909632	0.153243795338067	0.162712595689404	0.155203393956011	0.146350787881892	0.149496135165893	0.145926712848972	0.143365078286267	0.148401062852891	0.141970503020773	0.156437637798551	0.163061376714577	0.149541374287943	0.159893428142198	0.144359222713166	0.146146936071543	0.142849169188244	0.145808488011387	0.138594827319163	0.155936393978193	0.141962055457739	0.154716345800202	0.147379766102354	0.135148620565951	0.146723190458707	0.163273828236916	0.147282431471857	0.158179765979217	0.137513686034967	0.144561963173658	0.145624478589391	0.151891086846072	0.149161540055714	0.153354700128519	0.147349707731773	0.146812549334839	0.153553334615138	0.136150925986193	0.15080138984671	0.144389103035929	0.146932142241826	0.149446374596076
137	0.14129224906187	0.151241922391439	0.151540216804063	0.147365811188192	0.158776153174565	0.144482037410804	0.137843603943788	0.142909335959984	0.151416911542934	0.162500957236047	0.155394451963937	0.14621030292687	0.150173002905369	0.146677764505938	0.143918326543149	0.148862642268826	0.142054962994928	0.156438545208526	0.16314868937348	0.14906780214604	0.160251440564884	0.143448610778563	0.14482373632364	0.143084486502399	0.146712678075413	0.136649681364222	0.155396538055233	0.141517577145459	0.153489231144935	0.14723227881019	0.133759305808677	0.145017530901909	0.162371968468277	0.146927719547555	0.156646012844659	0.136923479585364	0.144162668197235	0.145622607358895	0.14953593440134	0.147760206055793	0.156230301537028	0.147039159932622	0.148219697850215	0.154415879846825	0.136784386457729	0.15038442580065	0.142927092214896	0.146286245395058	0.155994489268274
138	0.140463096047164	0.149765660085485	0.152262775985121	0.146262025073124	0.157652602887978	0.143193212540042	0.139436358793734	0.143657041224674	0.151828364267141	0.161020249158211	0.156722640065637	0.145889852379833	0.149116258100464	0.146515962088655	0.145209517535801	0.147022521499312	0.142144208229125	0.157442491847321	0.160236432662447	0.146911691523193	0.158772144740775	0.144307574983753	0.146333653938503	0.142662621251806	0.147455968168584	0.136458956243277	0.154672689340392	0.140503565117449	0.154847022020592	0.145967168727917	0.133779707476486	0.143923191475218	0.15909626985941	0.147881597334306	0.155369222731278	0.136518239763755	0.144025302751263	0.14786441469923	0.148806083176941	0.147751501097014	0.157166810508936	0.146907989578077	0.14976730887751	0.154575011547315	0.138324365293637	0.15147629979335	0.140656700721317	0.147653077568281	0.157519485050106
139	0.13920613550014	0.148180435930716	0.153109960311753	0.145617485634194	0.158105108915541	0.141583562408913	0.141483535864701	0.143698866970868	0.151749430579016	0.159588694812458	0.154881641522527	0.14652236413373	0.147885211712552	0.145929287728203	0.14430809106772	0.144373454098055	0.142521575983018	0.157312861075105	0.162999336694866	0.147468246598931	0.159006300435994	0.14192508205183	0.144565961250996	0.141542218801548	0.148203080625848	0.136310261380765	0.154510334308568	0.140250991164868	0.155213412856596	0.1472630070108	0.134550314556507	0.144049920259271	0.159255130065498	0.147928965105198	0.153642656125617	0.136044042878132	0.143179054404858	0.145422825604609	0.146870235703697	0.148929499339475	0.158200123867978	0.14568430959521	0.150113625389144	0.15284772980011	0.137122565512673	0.153141472182548	0.141190013855786	0.147275378137978	0.155602302083898
140	0.138514644507288	0.146359054961012	0.152606312486337	0.14516721039962	0.158350919161827	0.140685119727409	0.140944122766426	0.142967866666094	0.151449697152335	0.159487251913804	0.154403580830191	0.146975867125508	0.145806031443625	0.145788233134141	0.145615356307715	0.14575454459316	0.144302051588691	0.157213817572335	0.164550331300644	0.147266755010228	0.159146215111545	0.142087340334335	0.144647986616087	0.14253724422219	0.1470837347042	0.134936655476317	0.156111638427937	0.13959758014067	0.154442079313818	0.145970684875621	0.134254556161801	0.144078087818428	0.159024473193762	0.146581080737636	0.152752039797096	0.136019570765116	0.14208087740694	0.141979665989575	0.146745695402799	0.149294510891739	0.157542885484465	0.144826964282124	0.152001252636869	0.151920051302708	0.137427068474406	0.153792963739479	0.141861651251223	0.147138659910686	0.15192231851866
141	0.138302023529764	0.146321917425031	0.153885542022635	0.144297696495971	0.157623159291239	0.139771683648081	0.140581375917681	0.142345039314704	0.150023946101542	0.157718025247129	0.155496478112148	0.146876187284721	0.14572698658796	0.144251325753835	0.145667710753154	0.146318379947518	0.143773924248486	0.155501302980669	0.163030266591121	0.147273727436823	0.155470677375592	0.140841184083628	0.144488417661814	0.141511235625951	0.146585770991444	0.134144560512638	0.15579435088052	0.140149278651626	0.153614455875517	0.143621898267032	0.134659861885561	0.142856838841499	0.156461563186168	0.145555830092323	0.151590526663437	0.135480201300327	0.138588446512189	0.140557836562337	0.14639564351848	0.151796219377184	0.157402401650366	0.142529821777018	0.151875903890754	0.151281898719178	0.135998445513564	0.151935583986723	0.142839684705106	0.147027437712123	0.150785915797065
142	0.138392042016587	0.144630636340868	0.153381713335672	0.147405469960909	0.158163962584931	0.139577031919838	0.13967172635975	0.141220242774257	0.1505488115122	0.15636044206787	0.15515784960901	0.147637192081291	0.145052624878066	0.145213811093914	0.143930720108614	0.146402422834633	0.143335532617555	0.155481548409545	0.16355348108749	0.156353709102458	0.154306435318469	0.140990869025993	0.145149065405563	0.141715960579139	0.146422505958523	0.13453129768521	0.15491046541946	0.138285464347289	0.152580867843774	0.144156762776251	0.135189849075882	0.143292723392296	0.156529101092036	0.145973548131437	0.150107394339744	0.134029823488112	0.139022551895418	0.141140973868608	0.146782093852221	0.151129390602651	0.155097638418003	0.140710095184351	0.151821715173511	0.150468400665157	0.136663443645729	0.151820296581805	0.142416039342843	0.147269525229501	0.151816460878433
143	0.139519462139543	0.143810717023686	0.154294801936613	0.146206176356755	0.158360243546804	0.139010845071566	0.137201004784166	0.141584207395791	0.149222242536957	0.155043192323242	0.154544161853758	0.146489288443813	0.14393391255182	0.144022551449163	0.144460607665398	0.145285956228409	0.142736358889218	0.154514067179523	0.164380554401006	0.153748436473928	0.15207221162652	0.140085671964384	0.144415990206384	0.145754379932537	0.147303960870127	0.134564724689319	0.153230998706096	0.137864625356721	0.152721472019415	0.145042623480073	0.133961683175431	0.141957156824409	0.155808980307	0.14478044548572	0.149695093532675	0.134062864927287	0.139187318822884	0.140696318172496	0.147099198188467	0.150649312994766	0.154852981796248	0.139974308803689	0.151789175552599	0.14961381015925	0.135906030769675	0.151230390207632	0.142008419710532	0.146405736311821	0.149295788791287
144	0.136789813720044	0.144393571534359	0.153889864780805	0.145822567740899	0.157212717047431	0.138297074139765	0.14594155826041	0.141625343046671	0.148697579497135	0.154145237386901	0.153553907454907	0.144910446852703	0.143887147541183	0.143717048250708	0.145496523224349	0.147455501658061	0.14140082594347	0.154300043048291	0.162422606422892	0.152203122522122	0.152004891347525	0.139319241249279	0.144514263285763	0.153946635237642	0.146667820951629	0.135207492089429	0.152673701277367	0.138076779018136	0.151889886265753	0.143323772070647	0.133759142930466	0.141254870338907	0.155385205335773	0.145505116148141	0.147855124244446	0.134602095825304	0.139226723663266	0.142531759743706	0.146589034148524	0.151656748872561	0.151667688098058	0.140184572862344	0.150780320581958	0.148807347972533	0.135204682638026	0.151176161092851	0.142154449301823	0.148026217578699	0.146943658943939
145	0.137029392342184	0.143757630523632	0.153869276057779	0.147803884187023	0.155831695706064	0.137498432605236	0.146537465525923	0.140610650978626	0.14763695832152	0.152606267518313	0.152310392934601	0.14545720307883	0.145006007325721	0.140863550432932	0.145119296411533	0.146865365440365	0.141656378278056	0.153594536852311	0.162236405112992	0.151165144515776	0.151419238918058	0.141065978894485	0.143457271293165	0.154381982999528	0.145280963238084	0.135191063511566	0.151757254708569	0.138605687185585	0.151163019088642	0.141269444757319	0.134676740721889	0.140576113638247	0.154811512109359	0.145486241112935	0.147195702247906	0.1358149485106	0.139800950278419	0.141515085920322	0.146439508449798	0.152473702378387	0.152910590616942	0.140153069479522	0.150457381023826	0.149755661772852	0.135584840538301	0.150788734262404	0.142737953369714	0.148914941404515	0.146885054713312
146	0.137640080386366	0.144070599937239	0.155015045596153	0.147349545671672	0.154216650698881	0.137711241801521	0.146789177338492	0.140307812779725	0.147504756428726	0.151084479714468	0.151787315526425	0.144417554683255	0.1460580703235	0.140346239918539	0.144589174701598	0.145707670438441	0.141362152517857	0.154240457454136	0.160152888261593	0.151792794501193	0.149297935546981	0.138779649838541	0.142958390474355	0.155339797646915	0.156135788676566	0.133566933765501	0.15265574069713	0.137505552825349	0.150073217673131	0.141718959365934	0.134920615992373	0.140543371401585	0.153600790668848	0.143519762318219	0.146088822893993	0.13615692222291	0.138887963685874	0.142348985248632	0.145653097008161	0.154119465413754	0.15309747431732	0.140462594442374	0.148114530673879	0.149756672086311	0.13496886865499	0.150032126577794	0.142303397719943	0.149759022451478	0.146657909766614
147	0.138067830466679	0.14499509161315	0.156552330289142	0.146440920450482	0.153609087977302	0.137857153930507	0.145302933894077	0.13900207097924	0.146631497503634	0.149901883022345	0.151504642729735	0.145217469140727	0.145438731792204	0.140439361350545	0.145310000945541	0.14812251836794	0.141073481528123	0.154052261565703	0.160427563492058	0.152480974830789	0.148771187007558	0.13973963913808	0.144540994279467	0.15362906928346	0.154942828562137	0.132802231524568	0.152780769597078	0.137056447135429	0.147874188207353	0.142220003919539	0.134330682962141	0.139690220327713	0.152438325708674	0.151531594671787	0.146330500814709	0.136588301075144	0.139546159213225	0.141645985909577	0.144112632946508	0.153188014833766	0.151470047519412	0.140384445249088	0.145852061718016	0.151558136811299	0.134191618179609	0.148767232948523	0.140616224587569	0.150563283950242	0.146846193798537
148	0.139069460169037	0.144219753970247	0.154646563085227	0.145431161835217	0.151852746110088	0.141084243416472	0.141625513608464	0.140101555870851	0.144983581662299	0.150169202122712	0.149824870622253	0.144460871980295	0.145453538072918	0.139705892894944	0.146777244710265	0.146971385227035	0.142168793999032	0.153895161221991	0.157709773783169	0.152422528073681	0.149375508912517	0.14001045776524	0.143610741878364	0.154679240563094	0.15526552496572	0.137525970140867	0.151797048977626	0.136502772682278	0.14896102590744	0.139026173462545	0.134726320121078	0.137440376260001	0.153666581676624	0.150175604675074	0.14633604972541	0.136483195162725	0.139580996696635	0.14853108603861	0.144515151773325	0.153048228551271	0.151008116442491	0.138430612018259	0.146428246392506	0.15096559549998	0.1344334065587	0.148148056434498	0.139472768298663	0.15014304378055	0.145538859838683
149	0.141203542933096	0.143288581691163	0.155011999730432	0.145202486368669	0.150320637565426	0.141486120956985	0.14033156244984	0.140868488009869	0.147047247487306	0.150668634775577	0.149809815341963	0.145089812394275	0.144091765853218	0.140656576018952	0.146502036033742	0.147242956342656	0.141526068929472	0.15453708511058	0.156272148039739	0.150084087459265	0.148820137198644	0.141191441978909	0.142857790648831	0.15451417441985	0.152879293887184	0.138653207378203	0.150964758031536	0.135473752145356	0.149131413671151	0.139907000385029	0.133808666403412	0.136990675636563	0.153129232891255	0.14995176559187	0.144228406221066	0.135588210628436	0.13952291720616	0.146096653843376	0.145125915287338	0.152904071596504	0.14992199439599	0.138782461497996	0.146673498455932	0.15167812533347	0.13302012602437	0.147555911241136	0.140128977015738	0.150073995953209	0.144855211476628
150	0.138845745542603	0.144851903502885	0.152807472931505	0.144453124866053	0.14958039514619	0.141695595656485	0.140069696214876	0.139873305103548	0.147923116448226	0.147646062678061	0.150106374989764	0.145290272145724	0.142602366080889	0.139536735885068	0.146190597894963	0.147679623957361	0.141904407531666	0.153430858457881	0.155219685628173	0.150532381853635	0.148401755052116	0.141995259443021	0.143630478957421	0.155144139398951	0.150485574654771	0.137768543587391	0.150453220111245	0.13592885749375	0.149799858689804	0.139277125299889	0.131548389120503	0.146267325517674	0.152400575105326	0.149861814919741	0.144524628622186	0.137425656712402	0.138580693028381	0.143865857078028	0.142684668688241	0.152320236104717	0.149797143573906	0.139159197940657	0.146918175508346	0.149875868366555	0.13430936140104	0.147529485519699	0.14049077651275	0.152433821104284	0.146016518324038
151	0.138743648213817	0.145874769048476	0.154627851521066	0.145067831541031	0.148516434482416	0.142995003129316	0.1407532359831	0.141207621466543	0.147496954335798	0.149827932212579	0.149747171424064	0.145644956682745	0.141532147521637	0.139083370377005	0.146371211257166	0.145907953862093	0.142908418581116	0.15318091845336	0.15327044436558	0.149899883737742	0.147996133805088	0.147515150532558	0.146795221462481	0.154801161503097	0.151971937387604	0.136805918051391	0.149342994269313	0.135077202977844	0.15032291397175	0.139616066631443	0.131236856660626	0.146470296133826	0.152116855803443	0.148677243885187	0.143084464079716	0.1382350731846	0.138398558580282	0.143145891486152	0.142236833042777	0.151778624289661	0.148978849866451	0.139882076970658	0.14700266049998	0.148631620197335	0.135345678094299	0.147976932425121	0.138884387549831	0.151414646311443	0.145227511637112
152	0.139733785682807	0.147198856815353	0.152608514531501	0.145523381915513	0.148118014244762	0.143212041144226	0.140524219953933	0.142951181999344	0.145417129985969	0.148664880122637	0.150114806258856	0.145417285668366	0.140783245093509	0.138972522077352	0.145310168849824	0.146753664864266	0.143525769377703	0.152242440828783	0.153444547525934	0.151068499260453	0.147663378878844	0.14741429916345	0.147336025274879	0.155112868962714	0.151184878802048	0.137341212813078	0.148404837528111	0.135808615240059	0.148283257255873	0.139046603079871	0.131681308727628	0.147177875212658	0.152097711800058	0.147133289031956	0.142096886557713	0.139714866790379	0.136947981691151	0.140632773075992	0.14210729222086	0.15077545825304	0.148205914814138	0.142668976959208	0.146611922236509	0.146264977703528	0.136955560808534	0.147974427954832	0.139196028343422	0.151565875123341	0.144530753945457
153	0.139154714577038	0.147334814684195	0.150879978824795	0.156127151815186	0.147023295583029	0.14292005649724	0.140607581678237	0.142008906455064	0.146121783969183	0.146722024937002	0.148755968719794	0.144910276774425	0.13964529306539	0.137561271966744	0.143706318782594	0.147985593157377	0.144983934667446	0.150379788648469	0.153168478469439	0.149310042079084	0.146596143235568	0.145740760956886	0.149738302842057	0.154430652437585	0.14982337850569	0.136805344951404	0.147026942920731	0.138723522993092	0.147611640399679	0.137859487947418	0.131296049398863	0.147553503138872	0.151011828862443	0.146519778210443	0.140953011201912	0.140229290793807	0.137835337052257	0.140936994609205	0.140902105425164	0.149765079697761	0.146093989264494	0.142773702337335	0.143274987924067	0.142092410221121	0.138023551905064	0.146747980613533	0.138413760347406	0.150613092417851	0.144985030234503
154	0.13828984055794	0.147455193418463	0.149147725230719	0.155928872427489	0.146800617347907	0.143361565871287	0.139519788946402	0.14379121560029	0.145492388860928	0.146019390781059	0.14676867192901	0.145655229845199	0.139030959096841	0.136062608112558	0.144300079752121	0.146856121476488	0.145013026196486	0.149615682639375	0.152165383235922	0.148279807183082	0.146603571046291	0.14383380924201	0.150356076709094	0.154680523149962	0.148776912606537	0.137406182014412	0.147053835385847	0.139009776657824	0.146876416483998	0.138547061345267	0.131628838298376	0.146202649820164	0.148943625956382	0.146665598362859	0.140438309889836	0.142147634303523	0.138550857842924	0.141420009221024	0.140428526235017	0.149816394326273	0.146765853603852	0.142765773330762	0.142780132797652	0.139698630926942	0.1359308695952	0.147127137989495	0.138046428927133	0.158459792032324	0.144486491883534
155	0.138674382398061	0.148044827817284	0.148650432000711	0.15532158720166	0.145660020648265	0.142244032431538	0.138436632153161	0.144772105558666	0.146279660199832	0.145813139219183	0.14477136651171	0.144943095319001	0.13682206417649	0.132394623569583	0.144104557127493	0.145991088417563	0.143820550586343	0.149228863363964	0.151258192113384	0.147116389546168	0.144670623345612	0.144117204959488	0.149736290100224	0.153244857766116	0.148419662648126	0.136898894109328	0.145457388156345	0.139354347258776	0.146368145716562	0.136797658892962	0.129529228634117	0.145147422671185	0.149488839474944	0.146844799105752	0.138941571592036	0.144397029549255	0.13877981758287	0.140061603786475	0.139369882182975	0.146346577640661	0.145887489896116	0.140670190053802	0.140574778007336	0.138651055961808	0.146754691871085	0.146694225190025	0.13784131846614	0.157668463829663	0.1444859027273
156	0.139362918917329	0.146893710303624	0.148653776197717	0.156646281373771	0.145854395272224	0.143147356183083	0.137400737118741	0.142949194366641	0.146027381120453	0.145261148960742	0.145235990195289	0.144221656763113	0.137642479788476	0.131777993314206	0.141368394375385	0.144311008169282	0.144390147266526	0.14900661525695	0.151500995707731	0.146623564389422	0.14416459738894	0.144562163794058	0.1494060091115	0.152073117297063	0.147537489945317	0.136588571966489	0.145814271463541	0.139944388193006	0.154269968251281	0.135161002127929	0.129058754767598	0.144953076204992	0.149945142464428	0.145059228210055	0.138886904740881	0.153908311961698	0.140920163377801	0.139537178840303	0.138850736873388	0.146149850063031	0.143708854411594	0.141116691618326	0.140492759666051	0.135803668379136	0.144584279960327	0.146813888874657	0.137655965023182	0.157540236814794	0.145523780928791
157	0.139849241840039	0.146513187177246	0.147641896538822	0.155718490317562	0.145907193987344	0.143096936002388	0.13485538107087	0.142478574830987	0.146198416354529	0.144393235461484	0.144903793627721	0.142260524674731	0.137330131718843	0.129708898517798	0.142213693787515	0.143158557531399	0.143341217590069	0.14843473385992	0.150700573169574	0.146600230458505	0.143362769671594	0.146167021618731	0.149434201822552	0.152508669155901	0.144701103360721	0.137324928360989	0.145325842364215	0.140651008263063	0.149629694826308	0.135045937585826	0.127885771628362	0.143845771379764	0.149317873402397	0.145125929913787	0.140342620105799	0.153090564203925	0.141007141965569	0.13889402737334	0.139261790206136	0.146665177720514	0.143448704291079	0.141803564667098	0.140386204489756	0.134640676432502	0.146022179127769	0.146318304417612	0.137653007884806	0.156887579290917	0.146956763519752
158	0.141048921728498	0.148478152136116	0.146914952709904	0.154697634039915	0.146194217673136	0.143274996544113	0.133872000589436	0.143707944054553	0.144933061449221	0.144220212491941	0.144192398278684	0.141795360732074	0.13748988801944	0.130324576101414	0.141469247921103	0.142018485541603	0.143723208107073	0.147459623928559	0.150754799784695	0.146282832682435	0.142895030976751	0.145929099032674	0.150536320025142	0.152615354720537	0.14472662878311	0.137235640866626	0.143617924218063	0.137484531902621	0.148776507700513	0.134273181021666	0.12814027028525	0.143203610797157	0.148158758294613	0.144451539178688	0.140159826368668	0.150938211476825	0.140776923695274	0.139598050023822	0.138437835202503	0.146114534763463	0.141276747846471	0.141660039810453	0.138641283179933	0.136041143220417	0.143944866724885	0.146017476240957	0.135293375281098	0.153235605605672	0.146645376988424
159	0.140825632319055	0.148332795745082	0.14635258070511	0.153810351698829	0.145841054677935	0.144070108092616	0.134182430512518	0.145578260508934	0.143949098055567	0.144747360705488	0.144580601718654	0.148278868412957	0.138250237298062	0.129674475054716	0.139754693855577	0.142156624139282	0.141273803927618	0.144807558471399	0.148003069159379	0.145857673824762	0.141847685273752	0.145493072589352	0.149459913642223	0.151585576076105	0.143185289654035	0.136647454459479	0.143139868916888	0.136684086349049	0.146397890025506	0.132740792998939	0.12803854826068	0.142497012857322	0.148013807992135	0.144590084216588	0.139114654162579	0.149280981134294	0.141405556741245	0.137739463212009	0.138510565264359	0.144576577286336	0.13847743959112	0.142362250997811	0.137630932196707	0.136299149638756	0.140521828744148	0.14433701526663	0.134334181686469	0.153875398881937	0.14557643561627
160	0.138921835958228	0.148787124438897	0.145079383612707	0.153332192468386	0.145050514869486	0.142669702126519	0.133808344866451	0.142992058202224	0.142580936956459	0.144581915405438	0.143744636160289	0.147596180241178	0.137241503363526	0.130246887186435	0.14081152489536	0.140429059225861	0.14183405359292	0.145256194452186	0.146452355297221	0.146442998119588	0.142159833495687	0.143841244140027	0.147721282853971	0.150590835543341	0.142222824605239	0.136849111945046	0.141756057449881	0.135401662634285	0.146552106830944	0.131923149627665	0.125633576314672	0.142820059925674	0.146389785746589	0.143611133068756	0.138779878807268	0.149683487349574	0.142255254652243	0.138370706773062	0.138340824261359	0.145606531703208	0.137068066563259	0.142755835485592	0.134780117100084	0.135940889631848	0.140308760784297	0.14465815263863	0.134195175717192	0.153041310625492	0.14493475968047
161	0.139605420999624	0.148231057186121	0.146797658152774	0.150825037479088	0.14357176991433	0.141738959709502	0.133965776154648	0.144529891736264	0.142846090388946	0.144516026251942	0.142073914708381	0.145127855599826	0.138624688206201	0.130227588111379	0.142858490812945	0.140565809415748	0.140586294126471	0.143292098523335	0.144784939877822	0.146069905468489	0.141173915198737	0.142956747691332	0.145010117579865	0.148624365687321	0.141366916086966	0.137133951176446	0.1427935217597	0.147028841150654	0.144028227283924	0.131487175301892	0.126401020027434	0.143495226475496	0.145863555163684	0.143471969824896	0.13680834432425	0.150308223387494	0.144568587015857	0.13749071619713	0.137759303650371	0.145889668489867	0.138019916657932	0.141051866137121	0.134143996111263	0.136754185536361	0.140636827357753	0.141409593665485	0.133106927738686	0.152208241305437	0.142600765498386
162	0.137635438314048	0.147903769132016	0.146333416325178	0.14990184173646	0.143124916802491	0.147595849223773	0.13394288771032	0.144797191945697	0.141413001606726	0.143258666469625	0.141536793567878	0.144845828754232	0.138239470939463	0.130822222009587	0.144038129676585	0.140129767638612	0.142638480771612	0.142247787769326	0.14442437959384	0.146019384761278	0.139306699225944	0.142874980967168	0.14517900053798	0.148402116289023	0.139653316067369	0.13690014969413	0.141610936191973	0.145045328617899	0.144672492326845	0.130509702980608	0.126010731297357	0.142149527947008	0.144341791488251	0.144337613068013	0.138482137745889	0.151083300333867	0.145098647141927	0.137490180858257	0.136372363751693	0.146282744263298	0.138457102676892	0.141103539049758	0.134188946896288	0.137547566539931	0.140224786066448	0.141721698997746	0.133004420282748	0.151860262442874	0.141184161715607
163	0.137172148976517	0.147850622484729	0.144737650961395	0.147877468892243	0.142953102488575	0.144479015710383	0.132798080482425	0.145846325693558	0.140883862798688	0.143639588068866	0.141714987593162	0.14424424932054	0.137116208422768	0.130800873803031	0.143675328248414	0.138902049038939	0.142193986305822	0.142170071487741	0.143604918838179	0.145661092018783	0.1388629478587	0.142887900816051	0.144329217493906	0.145543711198015	0.139087981135805	0.135594276188108	0.141589084457579	0.142043523143224	0.144232015440668	0.130995391582144	0.125662680826984	0.141524884985905	0.143256581120332	0.144649497597331	0.137074902459656	0.148714131050477	0.147393775718533	0.137086222580535	0.134930618626941	0.146410614976735	0.138073072197092	0.142045162952748	0.134786554141393	0.138316445434618	0.139310156591639	0.139823471796538	0.132724358938607	0.151931242141673	0.139333419194407
164	0.137138606733158	0.147370870663669	0.146908774129287	0.147135830745932	0.141851988507279	0.142392733929714	0.13239622447802	0.145012515405719	0.14218744923952	0.143946370421163	0.141956572809508	0.144518739304558	0.136957065473829	0.129912717721028	0.144884391279787	0.138253343593564	0.140900639808803	0.141632962332529	0.143426274323386	0.144692954626487	0.138343380601339	0.141330789520318	0.154951852878693	0.144388840858212	0.138854495890709	0.135853409898675	0.140698587770163	0.140858119312913	0.143610188010631	0.130732565416148	0.125783225980693	0.139501305678773	0.143113356779502	0.143206432921817	0.136603966812328	0.14820313147407	0.14637621621809	0.137278893368806	0.135010060573361	0.145963545752088	0.136982021325988	0.140255664796569	0.134787256815012	0.139768555639649	0.139045837298623	0.139771900446861	0.130820540664664	0.149429451482689	0.139361267637809
165	0.13737290624812	0.148101829395769	0.146073178339889	0.143677964921102	0.141539198651855	0.140892710453331	0.13280538324932	0.146895743881428	0.141459874874103	0.142746532476444	0.141316362152353	0.142819893277043	0.136391061658379	0.129936490886117	0.144477842473932	0.136384986186102	0.139664835129837	0.140279738575194	0.14200519143986	0.144826164913211	0.138243744908803	0.140730436697011	0.15263393375466	0.14311734001274	0.136881853900634	0.136316359388974	0.140038787254116	0.142021860791599	0.139311485783058	0.131445247737343	0.124201295376786	0.138439997591827	0.142055328010671	0.142411284301685	0.135194301933874	0.146797859370711	0.147492910428656	0.137922458726245	0.134377618254461	0.145862247779003	0.136944429193057	0.137543038703932	0.134750987085525	0.140859005415968	0.13820622242214	0.13902833879077	0.130079905646582	0.144287094135985	0.138639666529541
166	0.138040912827616	0.146697746723466	0.14606158751536	0.141896300047812	0.141707867420086	0.139867997917066	0.131144073369875	0.147023498919508	0.141885212630226	0.141485607094001	0.140784470226694	0.1428881030853	0.135124756674547	0.13051912157818	0.14537171567783	0.13465355886882	0.138736230119155	0.140912085449241	0.141186143155368	0.145019963453095	0.138554194523793	0.14123322649227	0.150311647637997	0.142140982144447	0.135800775014431	0.136854454801001	0.139817295718551	0.139854719537421	0.139839247114367	0.132067077133547	0.125079750825558	0.137274565244027	0.141444254095914	0.140277588402405	0.133644604068789	0.146415725585652	0.147578354720492	0.137404227168921	0.13375844906153	0.145039431191472	0.136003356473078	0.137272237930995	0.135447547783305	0.139242533758145	0.138421107241098	0.137917139097754	0.134598280811496	0.143960213864648	0.138170482621179
167	0.137784691003801	0.14559051743811	0.14564642673449	0.141290460262892	0.139394560034903	0.138570433685378	0.13011179687804	0.14571522869915	0.140359627221415	0.14051349080934	0.1403450403216	0.142194478522851	0.135267434545088	0.128053738209825	0.14385424734598	0.13296792578798	0.136106153934694	0.140081154292429	0.140534088184823	0.144432961243455	0.137534497081753	0.141073686110242	0.149899439033659	0.142546843912822	0.134914551723095	0.135494695325488	0.139677389756333	0.138211434516329	0.140232071469501	0.130987116988273	0.125197488792904	0.134338534868358	0.141856915483363	0.139897301646842	0.132613429351793	0.146656585892297	0.146034185587535	0.137098411986489	0.133469295351359	0.142502155661147	0.135049182450903	0.136288856082839	0.134996287493122	0.139254477603948	0.13860636063154	0.137435423589789	0.134123973349817	0.142791619735921	0.136756354139798
168	0.135413547506146	0.145500776666506	0.145923543044512	0.139519062896625	0.138131448992159	0.136674373784647	0.130125132824911	0.14661703153835	0.140106020784346	0.140485233780565	0.138578294430235	0.141967943277413	0.134162830894218	0.127450833248596	0.142694287113265	0.133650308116508	0.136772217303377	0.138208800189513	0.137812510682557	0.144097327551831	0.135779940883379	0.139990229993914	0.148961577131932	0.141782896889869	0.132753342802895	0.13506451419042	0.137965087993379	0.136959308267816	0.140685391199499	0.130608441103966	0.123765713763605	0.135159953948794	0.14169446162886	0.139484050309842	0.131476140294708	0.145749103632832	0.145768643496352	0.137278235742962	0.132474706309097	0.143356570368348	0.133561282670564	0.133689616634112	0.132914169248593	0.139657036348669	0.139048093792038	0.136584184690754	0.134339869090865	0.141033779385154	0.135618802203898
169	0.134502029282677	0.145802969600604	0.147028293725294	0.138528485357263	0.13615516350043	0.135146209034634	0.12995530335054	0.146582155508262	0.139436213425006	0.141286534280776	0.137175126195679	0.141869721917091	0.13332007892708	0.126181394195957	0.14169065142103	0.134005463454152	0.137300124660106	0.137614808158973	0.136407883320085	0.142802955393555	0.135049253792149	0.13932374618838	0.146865501369295	0.14100824059598	0.132530673612931	0.134293409591399	0.13583760512745	0.134939005597898	0.139404916740156	0.130484389748823	0.121082580612453	0.134876329603112	0.140789825856884	0.138428967179241	0.131841976476248	0.143012774485031	0.14385245642485	0.13595484315	0.132534129681293	0.142608928911313	0.131752480036619	0.133168940466768	0.132714874867241	0.139468136145394	0.139023559871339	0.135588980649092	0.133471850881856	0.140038381458908	0.135774842636812
170	0.135255858108263	0.145766133799355	0.146284801723338	0.137452486580447	0.134197361757522	0.134080024943967	0.129437906773255	0.147416340948196	0.138363540842717	0.141453962447753	0.137395075295791	0.141313316930412	0.132478621293094	0.12712875775751	0.143491656397186	0.132066288356375	0.135834547183357	0.135703422079774	0.133944512880074	0.146561398935574	0.133334664947156	0.140494526216356	0.145978190828771	0.141145999747973	0.131471335062983	0.13263009643497	0.134978760811798	0.133866492345007	0.137889111218964	0.12911951800164	0.1175681488837	0.135233251189096	0.140193440659938	0.137062487889899	0.130557635235154	0.141388009103766	0.143227768060528	0.134854067459727	0.132056976505806	0.142875389972134	0.131033656169746	0.132065241103703	0.131384570844268	0.139318224515699	0.138015335666667	0.134457857284896	0.132866844306951	0.136482228202168	0.135895815738383
171	0.133051813223465	0.146313239931637	0.145374443998691	0.136169960269587	0.133453440970652	0.134979534177734	0.128496458586166	0.146038567169273	0.138683021374547	0.141764697649174	0.135283933468217	0.141995810538897	0.131495032511432	0.132997796476809	0.14262301822496	0.132752675234527	0.135683866697506	0.133413978116562	0.134389443478083	0.14566808052395	0.133051431873907	0.14028459346749	0.144412130405663	0.139911870851061	0.13077710872657	0.133671679046977	0.134842681681276	0.132665711425269	0.1372687583345	0.126467561982498	0.124806680376827	0.134808279339188	0.141129360823781	0.136150238717274	0.130008127729084	0.141280290205139	0.142011885235794	0.135510446909165	0.130920295716584	0.1411038279113	0.129836380090962	0.132825234221119	0.129620168603797	0.136721845764657	0.135485409760574	0.138176220940792	0.13168510436253	0.135876552827725	0.135310681583501
172	0.131234881948414	0.145254756438621	0.145382589344352	0.136101867902583	0.132986521501572	0.134928139016463	0.128462298688098	0.147289581919231	0.138268542884062	0.139074271304034	0.134335188789258	0.142621697120048	0.132266430602799	0.131200770477549	0.140143190261636	0.131783357438066	0.134742758625698	0.133735234524837	0.134523269677526	0.144894730605921	0.132377247498394	0.139475747519901	0.14470381387792	0.138106382803148	0.130923870689727	0.134353022402337	0.133415997647997	0.132333083904871	0.136691339576938	0.126043641928489	0.123572059837004	0.13270620664411	0.141621907561991	0.136654529815406	0.130859026300112	0.141431167948709	0.14117570853331	0.135354122715947	0.132067586179859	0.140308436775475	0.129190265622031	0.131684420039148	0.128386607503215	0.136976300963721	0.132435637313226	0.136972675085082	0.131304285388773	0.13611822961591	0.135509264418846
173	0.132095752661221	0.145842636083205	0.142862412066143	0.133936174896251	0.132496125456987	0.135639216947694	0.128524028160351	0.145606027920022	0.135992226471299	0.138475630946569	0.135791537637294	0.140630236309596	0.131521725370404	0.131095050745651	0.137011024468755	0.1312827306246	0.134193215970011	0.132594783264207	0.133723324499801	0.143904481283338	0.131577230472971	0.138972065044945	0.143203363184717	0.137978305994466	0.130784267533259	0.134890612333663	0.132988325525791	0.131342001037388	0.136115541950398	0.125382955586469	0.123230675051122	0.132089159477635	0.140929123314401	0.136873827058677	0.13085383539591	0.140620534038827	0.141064699272047	0.136103042775436	0.131804096332121	0.140269763094068	0.128320462845922	0.132211149968864	0.127693098435225	0.135535266529705	0.132107318629852	0.136071992512163	0.129523525423043	0.135390728506704	0.136084999930257
174	0.130012927459843	0.147322195824664	0.140741554728921	0.135014147269637	0.130310083687849	0.134977179219729	0.128889406934173	0.143503149006138	0.13487689616739	0.136943460150972	0.136746492493793	0.140124430928836	0.131304824635202	0.132485228021688	0.135646991555505	0.131175545351759	0.133232876548085	0.13136405429299	0.133174864192973	0.143594094589601	0.132126858623183	0.13859273911749	0.142662339366882	0.137579640693085	0.129734354484375	0.133634165964065	0.131577386809256	0.131115068085648	0.135019504840361	0.124985817048098	0.123132438194325	0.131308471485424	0.139870898263673	0.136043692799447	0.131585529389881	0.14056567377227	0.138890003114733	0.137039745850123	0.129906515860627	0.140635399872028	0.127590882030431	0.131497966293097	0.127586588531302	0.133601882204233	0.13147992145642	0.135299225637421	0.130458950293526	0.135943242365609	0.135064135102822
175	0.129502398945342	0.146888005080976	0.140269027801238	0.13404612736386	0.129008100593892	0.132963289279538	0.129111515442879	0.144272087698329	0.134657052476487	0.136408479810852	0.137691015218635	0.140127123700895	0.129603524658837	0.131074592346747	0.13247706234173	0.129891332100303	0.133380341802554	0.129060794439746	0.133108818866003	0.143296842217112	0.131977363399633	0.139294278188586	0.142587095992634	0.136915780854919	0.129284949336056	0.132362018534447	0.130861830219828	0.13153450771313	0.134797110637365	0.124591684773061	0.122516303604691	0.131187903730555	0.139571464093725	0.136831912067718	0.130534436103594	0.139986956536542	0.140055937469905	0.137002174254395	0.130789027875925	0.139630936335855	0.125593386825605	0.129641371086024	0.127355975683427	0.133033983060694	0.130345749865215	0.133536140516094	0.130542504157171	0.135189849940091	0.134031096265141
176	0.129007651834796	0.146979985412689	0.139709171758666	0.133657577308385	0.129401285621996	0.133131620733829	0.128687183621999	0.145565458311903	0.133522304820228	0.135527067695559	0.1362244263228	0.13895782935369	0.128880269198418	0.130690915586692	0.131530636405371	0.129096168625753	0.131816368287095	0.127304534259956	0.13253318101197	0.140242111461756	0.131517675414024	0.140728886308434	0.142367512385508	0.137157729760819	0.129995722420829	0.1317466438346	0.130102094233667	0.131407000061091	0.133832542635333	0.124509230802522	0.12140749456178	0.13073222180092	0.139658408839045	0.142959118811764	0.129975865133788	0.139276396625035	0.137585812762356	0.136933637422457	0.130409107836478	0.139660603894979	0.125756565081029	0.129573503007624	0.127054797564502	0.132767597033065	0.130464109413857	0.133525155295072	0.128686354285808	0.13429652461188	0.133822353186156
177	0.129032152397463	0.146034325702004	0.138495637389251	0.133957255338967	0.128966334676303	0.132553615757021	0.127795097158241	0.141663922246465	0.133387171454741	0.134344069698274	0.135350380748338	0.138338235648676	0.129200776719917	0.130228852828144	0.13125103984075	0.128197855764487	0.129712941700742	0.128305932211665	0.131939794497802	0.138654938455243	0.130334868553531	0.141215176365315	0.14172836261526	0.137262181963696	0.130127250861045	0.129727977742631	0.129810139171487	0.130529343311514	0.133290802387315	0.124362988097183	0.121545264202937	0.130858784966769	0.140314645341602	0.143204813478788	0.129316234010522	0.13669128318498	0.136803077213289	0.135812024732193	0.129908826705719	0.138143860771502	0.123658925148512	0.129141695097774	0.128352529521901	0.13354447836199	0.130024142155596	0.134398573143703	0.127437978149544	0.134115821788981	0.134916224013683
178	0.128501856207567	0.143761018291355	0.137853731574045	0.134968971840456	0.128939110410795	0.130963505513087	0.126662161158054	0.141650055454022	0.132707686017928	0.132668050168992	0.134388772079582	0.138485051743035	0.128242681196953	0.128746133209333	0.130361657761364	0.128075585670186	0.129162143238859	0.129520830135467	0.131133996615621	0.137761285399673	0.130013594146028	0.140323604336704	0.142587114164458	0.135780948132722	0.128883476393276	0.129854811714497	0.129428312344328	0.129933876402992	0.133187081883148	0.122717131782476	0.12044161110086	0.12992002442704	0.138988616640292	0.141498626646586	0.127529290460501	0.135844231630768	0.136731941080962	0.135985308663248	0.129010893521198	0.13763129435818	0.122758447879989	0.129958254895289	0.128955891832144	0.133991906114452	0.12953785414471	0.133926928454058	0.125672722575418	0.134521856114852	0.136077133617851
179	0.127267190561114	0.143519813498493	0.137624972505369	0.135235513606638	0.128194890921648	0.129854085962868	0.127430605955259	0.140590667815953	0.132734453903942	0.131349414591264	0.134197968343424	0.136610052320368	0.127334493069708	0.128824504886171	0.137382861007413	0.127712703251071	0.129667229682916	0.129618716118625	0.131065982921525	0.136301545990735	0.128859923705235	0.141647938056673	0.139808712827022	0.134918477715213	0.12834583524174	0.130084962570352	0.128722419693375	0.128856367331532	0.13323167921155	0.120725070818624	0.119917445455543	0.128059166702033	0.138376118582732	0.141045324956276	0.126634450263321	0.136085955437799	0.136064390392511	0.13525464679587	0.127055589441383	0.136798063335578	0.122805144039235	0.129679493182644	0.128635173770592	0.135692439994569	0.126611559134069	0.135055868768409	0.126114402558126	0.134886043635469	0.136977000957842
180	0.126534989442706	0.142126460280477	0.134850708404107	0.134901583714349	0.127971957160847	0.129361584203462	0.127329371408459	0.140368734901636	0.131201179531249	0.130348610580667	0.134419520662771	0.135937386364526	0.130947226306614	0.129204260244057	0.137487268895345	0.126660144000312	0.129201677015169	0.130459618011225	0.129896708271405	0.136374715915316	0.128228040654507	0.142129253964904	0.138091040244713	0.131251486033798	0.128091408859587	0.130150508065427	0.129413947410987	0.128074752505168	0.131875737386026	0.120617853749677	0.120192784328699	0.126495200535142	0.138998959826431	0.140070587035449	0.125197552725876	0.134407872185554	0.133160329818334	0.135410497053767	0.126159564874224	0.135554122104132	0.123392565677744	0.129909810007406	0.128433001640187	0.13630663590545	0.126800398477514	0.133882055387777	0.126835369618446	0.13536188047433	0.137344791136827
181	0.125721287684727	0.138520978394739	0.13458468055301	0.133940603108804	0.1269043414863	0.129282715500118	0.126959520795809	0.139549573743344	0.131076285481621	0.130536707882179	0.135344899153776	0.134930609773712	0.130693656225399	0.128619653297967	0.135983429881768	0.125749521178141	0.128954621454808	0.131066463252998	0.129839637335047	0.134379596518674	0.129064706451172	0.142234271293821	0.138286502146093	0.131147742575936	0.127326381739745	0.129626185479073	0.130648183082554	0.12822997082737	0.131673400662346	0.120420609535088	0.119373908956118	0.125269121182061	0.136588675350962	0.138640769960826	0.126391370867177	0.134732991876989	0.131762427896816	0.132260079229093	0.125701182486623	0.134685275819334	0.122515468760923	0.130433467751474	0.127383108275229	0.136392045553203	0.126626794453643	0.133201034316494	0.126560593283335	0.135341195706618	0.137932153788051
182	0.126873066784771	0.136680513241781	0.133654418235107	0.133885429235854	0.127329693160647	0.128406651396328	0.127597995270334	0.139262490982479	0.130735808433333	0.131299558594892	0.133718728497576	0.134854491478984	0.130242561784518	0.12771143963545	0.1345508915898	0.123814951607932	0.129187709297966	0.131037050347476	0.128864132021632	0.134957176090191	0.129101617460167	0.142057921009474	0.138314666586229	0.129821891401872	0.12741933836774	0.130238429319307	0.131420230770936	0.126623889785426	0.130334419944065	0.128389634493807	0.119529267466503	0.123920155981165	0.135898941933757	0.138915722574479	0.126235404980711	0.134509959622902	0.129848320767612	0.131654517762624	0.124834416148412	0.134303051942343	0.122434353471584	0.129777733902137	0.125241039508366	0.134581401461367	0.126420214032668	0.132017690432958	0.127239238193061	0.134866172718189	0.135434497861073
183	0.126855288287925	0.133275982626283	0.132986550463874	0.131616436131893	0.126623224969993	0.129150421751177	0.128163167885083	0.140036620614773	0.130356305648538	0.132164360573899	0.134113623025106	0.133381147773107	0.130172684698611	0.128033762127424	0.134243740450638	0.123133987511859	0.127894615428655	0.13043268063156	0.12900091023471	0.135534135365932	0.129570810338546	0.141489190266793	0.137478885713465	0.12910033879904	0.125852149460228	0.130130203346747	0.129902922945158	0.125038093802757	0.130020306893189	0.130245907489393	0.120546040410376	0.123652867641384	0.136606507325394	0.13876012838751	0.125004419638299	0.132384377286472	0.12907557155402	0.131758698285295	0.123923767885148	0.133328786703369	0.122519309766261	0.128145607061048	0.126428007766764	0.134194444827639	0.127059230983525	0.133193811039899	0.127654170926961	0.13537579706734	0.135567020251323
184	0.126839927867946	0.133217643672511	0.132357362815587	0.132101007714219	0.12507256435144	0.130422708082978	0.128750059498018	0.139550860683224	0.127800590786848	0.131857027736458	0.134321348964114	0.133003236971754	0.128677842314585	0.12829706249717	0.13328242906839	0.121564450529013	0.127229517694403	0.129539057716133	0.128661818620701	0.134623499412004	0.129769954275033	0.140471286868503	0.137745557865858	0.128717797220075	0.125719793454384	0.129880457944326	0.129860405424515	0.124318678019395	0.129491461611871	0.128676866334775	0.122312364419664	0.123591070257775	0.13653354096428	0.137380256014539	0.123904631351118	0.130994543867383	0.126483424017877	0.130772020075237	0.122451482563154	0.133213822122279	0.12197282267585	0.128590210182036	0.126225355165943	0.13262976690805	0.12671799630347	0.134345945699658	0.127037905947717	0.135325960488475	0.134150477560493
185	0.126647194232249	0.131301102356683	0.129567416609961	0.131259103372479	0.124404192611779	0.130323248600322	0.12874891867122	0.138558785784929	0.127371211800083	0.132459665470966	0.134023769385766	0.133585644447505	0.12832184145824	0.127893753362358	0.132493354433845	0.120468681431847	0.12648854109916	0.128322101865359	0.129364990794281	0.133969329298286	0.128577636156648	0.139999560780681	0.136921424172687	0.128468645055844	0.125469656866769	0.128871258982666	0.130942152424569	0.125065529799258	0.129599984598884	0.130497324995354	0.123040427996603	0.123636091643752	0.137649793282542	0.135990402240943	0.124294377348508	0.131069929780029	0.12514539554383	0.131300090906125	0.125543734086369	0.132516938715596	0.121329357031306	0.126863559095003	0.125531075996987	0.132919258488493	0.125265444757728	0.13459591196483	0.1286076830035	0.134766339254343	0.133663555449022
186	0.126021038073605	0.129565402919634	0.128325906806968	0.131191215563715	0.124176116017354	0.129867406961514	0.12975753475006	0.139362807148916	0.126867739280404	0.13245021547789	0.134095834270998	0.132458919455914	0.128804272794015	0.127666272614317	0.130593113143267	0.121339914517099	0.125320255289997	0.128398083107348	0.129140668921854	0.133623584512539	0.129876123297674	0.140084087613905	0.134651843859719	0.128952744131058	0.125314236204098	0.129151640924883	0.130404908435739	0.123782493100104	0.130010908752849	0.129660760440153	0.12226847411567	0.122959350842509	0.137598721337424	0.136296235138237	0.123251770343714	0.129685528865189	0.124153268554007	0.130585891200378	0.124806114133506	0.131152945430144	0.122603103895082	0.126594936862473	0.124824401406865	0.132933865107931	0.124678415357332	0.134588033500187	0.128236801926926	0.133462688527778	0.133222067267213
187	0.125961444049883	0.12751135055866	0.127683674236191	0.131503556324919	0.123075979415048	0.128031176803275	0.130420665903279	0.139930080073713	0.125461869549068	0.132506231816978	0.133157968543084	0.130770657501823	0.128383758702617	0.126922918235613	0.129171169184198	0.121425265672533	0.124351991938759	0.128276320993655	0.128710809948386	0.134031980731932	0.128299166234002	0.141140463227397	0.13374242713805	0.129302733902077	0.125844020331956	0.129065507374569	0.130156869987542	0.122590472565691	0.131302861515392	0.129375519826041	0.122877542787314	0.122744217599426	0.136604155169876	0.135535524539546	0.12401866972869	0.129077383849249	0.123108735003098	0.129622262639413	0.124704984440327	0.130096720483852	0.123154207983468	0.126136991937114	0.123628257500652	0.133314842324244	0.123738069758581	0.135005974489188	0.127750654395844	0.132358452434674	0.133645272291052
188	0.12483572666351	0.126505683959687	0.125500377287547	0.130585678494128	0.124071123982084	0.127174968180084	0.12979061528891	0.140724735984214	0.12536801379029	0.13086907236979	0.132220433419881	0.128732725742715	0.126866303431394	0.126514167838302	0.128488966155997	0.120464254724006	0.124095387537522	0.128149478084198	0.129359338218474	0.133410395778669	0.127161964526527	0.139212881187556	0.133353630715129	0.130443633765591	0.126280923409523	0.129046116411482	0.130008934482596	0.123059588734636	0.13208657591165	0.128196894697039	0.122760685343191	0.122410459869844	0.137304673121695	0.133945179643987	0.12442144152141	0.128515351195449	0.121491505325105	0.130256964146788	0.123929854902515	0.129782292518185	0.127365471694781	0.12510854127846	0.123958354243037	0.132966851995038	0.123715775671403	0.132832629819561	0.126405941714388	0.129429953404796	0.133191169343252
189	0.123973313089558	0.126586831487131	0.124610017191503	0.131665753590387	0.12322605165155	0.127249268624172	0.1306589138057	0.141135837784492	0.124478287438294	0.13132457901424	0.131256337363954	0.128993621554861	0.126783382008809	0.125917674241303	0.126237721391705	0.120631099177112	0.124166154724397	0.128964378756436	0.127225464145881	0.132415556378563	0.127930984750501	0.139969839169459	0.131306938006523	0.130252825492445	0.126152862241129	0.127631441067488	0.129323637511836	0.122437133629733	0.130667324565989	0.126530331777496	0.123172896667937	0.121408903623941	0.137555800465499	0.134661623794284	0.124088218629982	0.128264522562417	0.120644345527316	0.129990810699891	0.123019222976373	0.128359572168927	0.126744293416348	0.123921580937296	0.124280862929099	0.133648878595495	0.124872691819859	0.132223964355147	0.125541197308579	0.130507251612054	0.131267799115578
190	0.124195127125115	0.125171645598756	0.125652855355326	0.130690052553366	0.123757109869725	0.125991838131243	0.129014116271778	0.142098059948552	0.124147687677809	0.13123561290108	0.129048381535775	0.128245800065135	0.126813246214667	0.126463585881836	0.125110741071564	0.119586182317915	0.125416018062042	0.12896210559896	0.127992090881212	0.130541633351235	0.126490926627141	0.13915644445289	0.130682747876979	0.129902719967591	0.12688658086395	0.128338991098742	0.127437734904801	0.123411903834231	0.129421393763517	0.127312119557466	0.121487971671688	0.119952311507525	0.136432795557895	0.134212162766025	0.124721221848005	0.127078184364932	0.121095178500699	0.129975191153399	0.121842540551201	0.128692682840685	0.128975145731877	0.124337347607892	0.124488334883538	0.134898622093149	0.123532389427149	0.132521312853625	0.125718358046157	0.130398232089849	0.130731295006822
191	0.123628438058989	0.124002747475009	0.12489396936174	0.129812695134484	0.123212595519659	0.126863518899722	0.129637793731413	0.142795176488968	0.124536158420552	0.131560235099077	0.128616359810213	0.126946904222862	0.125786140425782	0.12572053323128	0.124924207411042	0.120106721644743	0.124679117660578	0.12805961648361	0.12719271958668	0.129088814502066	0.127281136523727	0.138177535495732	0.130282643760265	0.129731792929388	0.127082813362541	0.128184289414784	0.126823618227964	0.123665123531478	0.127124992736412	0.126350174301869	0.120699839510384	0.119376384748865	0.134684247457524	0.134630349787345	0.12411298896648	0.124904438603045	0.120707033165444	0.129850570988103	0.122111332445695	0.128831954812643	0.128879412364971	0.123776467012129	0.122327046443915	0.135032945033849	0.122924356999523	0.13242069218628	0.126018097755519	0.12974217957774	0.12968426766496
192	0.122988820588612	0.123908390420127	0.123198760060379	0.129992897895733	0.123822583979281	0.126076437191588	0.130484575071928	0.141820288241301	0.124576713007155	0.131768279899772	0.129695729074541	0.126989343611536	0.125573635212756	0.124641389655537	0.122792815574569	0.120170194552117	0.124712279182191	0.126516203131431	0.126778402843186	0.129537019716343	0.126898568626282	0.138253475543379	0.130859846899534	0.129829731670678	0.127804834040677	0.12701344377763	0.127146959509117	0.123070815554175	0.127947052364198	0.12588343066583	0.121503634007546	0.120048859051291	0.134435511208566	0.133854391953896	0.124613740480262	0.124389290202588	0.122146097987617	0.127807428883437	0.121205849978567	0.127931745217213	0.130386582205176	0.122428028034131	0.122512374846463	0.134365166038353	0.122396892298496	0.132887699673605	0.125026655896469	0.128398658320561	0.128977101014513
193	0.122479521647312	0.12314176213623	0.122459020143761	0.129896324905528	0.123756842986112	0.126207521452022	0.129786345394417	0.142406119938811	0.123653747279618	0.131968571574574	0.129769235632931	0.128320390319708	0.124201386900094	0.123994545387757	0.121585635339934	0.11932313605505	0.124025502402751	0.126113373759827	0.126867740024634	0.128556847127744	0.127008886719576	0.137623165671195	0.130511997372991	0.128882289117546	0.12667467609038	0.125868509169122	0.125295964639751	0.121424653137767	0.127596007846457	0.124740051408858	0.122050778035952	0.120097701542969	0.134040443199544	0.132936903535927	0.123500619643434	0.124194988238283	0.122205016319422	0.128717851426823	0.121676475615156	0.125638926369482	0.132721493892778	0.121593016665162	0.120785796349459	0.134427177493295	0.122351054711745	0.13196345246506	0.123994994528159	0.127627628092646	0.127518893633344
194	0.121206934505496	0.123061229301388	0.122902437291551	0.130454352765063	0.123326509249567	0.126361073904533	0.127691672919347	0.142299471950058	0.123969436227988	0.130933890037171	0.128710535570903	0.128648295334152	0.123786801813159	0.125067627785359	0.121292378494704	0.118878319477892	0.123217601579499	0.124808922018859	0.125543096412561	0.128015968738198	0.126021401403369	0.13592855694591	0.130021725990694	0.128274048902179	0.125855034774451	0.125956417956787	0.124901590877534	0.122729590132162	0.12751457411352	0.124451281356469	0.122204966596137	0.120133053744471	0.133692567592253	0.133196012193325	0.122710377670048	0.123307548393241	0.121280597967608	0.128338945752105	0.121799142785378	0.126308531165796	0.132602145428022	0.123020982358659	0.121779817590262	0.132382507909497	0.12091727380916	0.131619311655134	0.123669622388895	0.128000443795483	0.126514229595321
195	0.121471351251653	0.122616943699309	0.121667261226962	0.130819226427097	0.123737374921961	0.126241618077956	0.127944586725672	0.142902580175721	0.123176007128779	0.129198108814995	0.129411264489489	0.127708077971765	0.12249317208202	0.124944232575579	0.121303510453534	0.118251999721373	0.121948979462918	0.124955308326227	0.124989282609515	0.128184819052327	0.125028928455838	0.134693071443588	0.129941085002843	0.126355461364495	0.125509488107865	0.1249254555466	0.126261915666892	0.121517370256377	0.128573578529478	0.123433924470222	0.123167030060897	0.119397192704688	0.134775619239552	0.134790142712808	0.12236207432478	0.12350985684042	0.12080217799158	0.130154516399726	0.121065030255185	0.126060343038936	0.134423610642443	0.122843196451293	0.121712769553913	0.131520773381061	0.119663877723871	0.131675573426968	0.123194211903497	0.128831681434907	0.125929986895357
196	0.121522013564917	0.121724575787798	0.12194484110571	0.131156288895164	0.12508123165251	0.124952641093724	0.127522662399111	0.142346696955295	0.123060682285741	0.1302454013075	0.129648887184035	0.12902704424407	0.12171832599667	0.123285338096001	0.120546221839601	0.118043232965146	0.121760234292529	0.12385534713411	0.123916844750627	0.12687324513068	0.124261168688936	0.132678693961555	0.128781871922528	0.125168889261082	0.126548679111398	0.124779873508192	0.125942111520204	0.120826116422093	0.128085610731976	0.125056384063845	0.123511095291072	0.118055942165851	0.135601592280211	0.135395165122195	0.124001820342736	0.12333111289723	0.120044808785001	0.129939989889696	0.119886135621881	0.127449186792014	0.135114439812115	0.121191488958953	0.119938722499583	0.131441484474967	0.118271335015027	0.130052607374909	0.122314235516953	0.129160936283914	0.126393612970069
197	0.122421587355542	0.122612995926453	0.120692198916475	0.133049902431494	0.12483727969973	0.124641648597225	0.128171647997854	0.141089351887684	0.123400625372887	0.129873155122255	0.129569081878265	0.129098403188532	0.120854126307835	0.122362405550313	0.120004005103793	0.117695505160207	0.122228825688149	0.122409421032538	0.12376473050895	0.126108691861964	0.124561236403318	0.132209515373178	0.127942724766478	0.124754087399347	0.126275607597835	0.124993245801799	0.124310671291252	0.119993353997255	0.127232582728535	0.126185249689374	0.12381311472857	0.117891362244032	0.133489647388922	0.13465620834142	0.123619220367374	0.122684131602206	0.120630168237375	0.129903098448353	0.119637889537871	0.125973144190854	0.135043023764095	0.121464652243885	0.120409876829943	0.131316156388739	0.117998902325403	0.130339689646015	0.123461065497556	0.129392274759792	0.127029592933857
198	0.121652847652879	0.123553501164041	0.121548240906976	0.132902270035899	0.124291137248839	0.123330483358608	0.128113081055652	0.13925735271842	0.123838719622355	0.130999295812893	0.130036032910966	0.128172235338275	0.120848541682845	0.121426287895964	0.119596101989644	0.117123650833067	0.122262567383112	0.12107268910685	0.123428244663136	0.126723876179062	0.124287164832995	0.130847845231143	0.127858298556196	0.123755260727724	0.125287903426385	0.124002538012932	0.12301640428434	0.120300654967157	0.126708899478772	0.126009547752659	0.124600660175104	0.116980843809218	0.133290806303303	0.133238926513655	0.124000543009863	0.122684842795442	0.120147455538332	0.129643441016401	0.12010848852962	0.126553603340278	0.134605285233226	0.121512705443841	0.119476488724594	0.131755836459141	0.11907755340784	0.129749961861281	0.122459767390841	0.129388841547349	0.12648582437791
199	0.122121280667284	0.123667417365412	0.121149863799215	0.132356550587053	0.125148193600677	0.122614058489485	0.128283036651527	0.137745758503234	0.125508664285461	0.130967165725886	0.129315314542744	0.127764894207359	0.120561450292143	0.120776305340723	0.119634868482953	0.116421186486353	0.123610231781106	0.120792362612884	0.122820102922534	0.126020656473056	0.12256870481952	0.130918326325573	0.12689770792396	0.122318310153934	0.124336593131483	0.123131408235499	0.122258585378308	0.118702387451552	0.125691353451244	0.125193851891158	0.12436111385283	0.116075389944695	0.133715747052535	0.131470075458365	0.12244695875488	0.122767379574722	0.119384537046131	0.129301970246164	0.11995768839305	0.125914672686599	0.133811069529766	0.121247983256747	0.118827655505269	0.131181377032987	0.119937590952271	0.128877901332999	0.122892746942593	0.128798587713848	0.125223459652877
200	0.122657230053193	0.123561800109868	0.121698170649169	0.132398596528339	0.125634316745803	0.122447048895907	0.127343813931829	0.136136895887462	0.125255169215047	0.131610246767683	0.129860059099456	0.128190221261444	0.121645397645752	0.120228164760376	0.119986317974207	0.116367062944404	0.123589169987715	0.119561924899392	0.122750581371454	0.125921790531436	0.121740373300916	0.129498835246956	0.125923117336972	0.123816915123837	0.123499550027419	0.123136612102362	0.123179801548084	0.118268921645382	0.124453959634035	0.124651066098485	0.124608205418956	0.116375367362758	0.134035857447759	0.130568782791659	0.124766349436937	0.122247402934594	0.119184071103631	0.128998153041437	0.119987772394111	0.126511165794121	0.134448476411731	0.120459730687318	0.118106297133188	0.130377616046332	0.120313770663735	0.128927722937234	0.122776229867872	0.128192129256533	0.12564571576369
201	0.122158832172357	0.124250225185851	0.122802780458208	0.131189981557729	0.125278161276325	0.121519277909826	0.12689738477775	0.132242289897303	0.124100517158517	0.129930448592388	0.129538422741752	0.128741900281269	0.121379948011775	0.121518400959208	0.117937968800572	0.115566592932453	0.123439860701812	0.119492848475607	0.122669434612273	0.12545635083183	0.120425141864282	0.128888738175085	0.125721873796307	0.122484210422626	0.122337151399798	0.123234907684426	0.122911916693094	0.117380424837152	0.12325258419439	0.125460444226165	0.124619942008954	0.117171728449444	0.134727237786155	0.130418787895189	0.123585770295409	0.122311554762134	0.118205930863034	0.128485151297327	0.118995968053693	0.1258834037451	0.134956339844753	0.120735276355554	0.117024188253866	0.129168143385401	0.120861567436665	0.127450821284174	0.122632665358129	0.127841249838515	0.126483423947535
202	0.123229167288293	0.124445256256498	0.122162416600162	0.133301568666192	0.125243975877261	0.122583171669022	0.127687469760175	0.130950346589529	0.124242743881703	0.129156527944741	0.129441742340427	0.12818192133494	0.121051627868161	0.122401832741835	0.11643534372323	0.115722502858841	0.124096333867415	0.119635541810406	0.122050151664868	0.12478396548696	0.120202183391601	0.128291752518907	0.124991105647016	0.121396912522388	0.121280655247688	0.124320648481703	0.122492127787993	0.117397587197939	0.123710408615441	0.124463147932123	0.125152462323323	0.117353744909462	0.1340199306911	0.132197579885428	0.124183740054653	0.122767036064667	0.117365487379287	0.126374037339496	0.11914981903214	0.125950240990239	0.134764090128783	0.121243059465157	0.117202359461632	0.129805472755757	0.120092715155125	0.126489820535098	0.12204628332302	0.128206675654009	0.127321576636491
203	0.12343268645839	0.125582552200248	0.121453312728166	0.134391442956804	0.124116787545903	0.123990991446199	0.126871182433763	0.129061797142949	0.124890004272983	0.126992161400636	0.12961831817546	0.127376909441053	0.121531970753967	0.12078586996168	0.114888422424913	0.114737369696896	0.124226792001271	0.119730409191088	0.121125860430564	0.124720671000117	0.121353635395091	0.12626976419736	0.124110672740902	0.121667438688176	0.121053751136675	0.123358526736053	0.121055845967489	0.116422677679682	0.123542896848458	0.122874054739468	0.125420260074504	0.117122520882426	0.132794743853187	0.131510299723898	0.124966858749009	0.123474966457643	0.116309593015506	0.125679637678131	0.11923985117561	0.125110040436049	0.135575498741836	0.12266995631493	0.116337318516253	0.1279319792887	0.120175955340705	0.124929265867523	0.122298731315595	0.128659643848049	0.12693208838176
204	0.123318958174656	0.124291902928113	0.121491064229848	0.13360409462319	0.125098183828707	0.124131565385364	0.125494638229151	0.128446394509611	0.124394575199854	0.126914031888592	0.128697385013241	0.12792763978682	0.121446644212155	0.120477683787215	0.114348145591008	0.113857860530292	0.125278298099678	0.119536075848287	0.119738592256616	0.124044896564079	0.122211191406675	0.126045246589879	0.123391848650654	0.121262659230672	0.119591838123044	0.122919638401516	0.119538051990057	0.115891893267772	0.123869976559643	0.122589868114683	0.125988644693046	0.117045607364749	0.13386216299774	0.130208520111146	0.124926736401998	0.124208066053737	0.114616246898791	0.126450628761527	0.118939225349295	0.123732874087013	0.134845781256845	0.122135477742578	0.115793498623467	0.132381994170517	0.119813287922428	0.125007775584553	0.121846339156827	0.129605635586704	0.127000514673043
205	0.122922550986775	0.12480149590216	0.120404456919827	0.132941153089196	0.125043735583094	0.123249596330611	0.125218846489479	0.127891510625508	0.12380804095663	0.127624495980021	0.128344504297759	0.128611227138339	0.121259746546236	0.11921352884996	0.114608361057702	0.112293573289337	0.12682169173663	0.118318541106674	0.120026173261896	0.123821834107409	0.12244312895948	0.125202980862368	0.122363334414837	0.122144861298372	0.119644168044347	0.122374565987663	0.119669789239714	0.115379705846489	0.123881954222428	0.121780103142145	0.126923768289417	0.116309395908434	0.13289005958727	0.12922571551041	0.125146479667815	0.124651247050733	0.114687048021331	0.126472900237471	0.119619975739982	0.122398513016357	0.133955052988701	0.121122305769629	0.116776866438482	0.132086697020399	0.119793359124969	0.12431336363841	0.120828467044303	0.128166969173476	0.126349394689451
206	0.122091825150979	0.123448848554746	0.121171584284292	0.132530540472504	0.124009084496381	0.12329802335032	0.124485182173531	0.128433023103512	0.123746745717398	0.129001728700228	0.128998188771124	0.128935246499788	0.120680848451875	0.118679685701095	0.115888737163244	0.111581207154181	0.127611875877166	0.118015771216547	0.119233540314427	0.123101241322902	0.12123366408839	0.12372018910898	0.122718772630498	0.122102254372086	0.119137433039712	0.123037851884463	0.118621041161118	0.116543394728258	0.122690206960032	0.121389217186537	0.128238319209449	0.115331615868425	0.131202038905508	0.128266205614576	0.124365824938754	0.124727809988536	0.11460667126768	0.126103117919108	0.119087443864032	0.121613776344732	0.13317479090741	0.120570379056191	0.11813251984091	0.13108818770651	0.119793687342163	0.123891037274235	0.121592168242659	0.128471968997556	0.126969632805382
207	0.121016075792494	0.121687025920364	0.120922885000329	0.131200491991323	0.124765970753732	0.122294105717331	0.12289409967424	0.129109937467303	0.122299393890968	0.129458646971115	0.127822506612792	0.127580788840455	0.121096233463275	0.119955540331614	0.116044413536082	0.111307653564025	0.12835538927708	0.11820861227903	0.118870894660064	0.123148012344263	0.122681684067698	0.124290372378047	0.121323110223582	0.122604849053271	0.118840635561073	0.12270423737542	0.117171197069473	0.114135280696019	0.121969826803921	0.120831517653884	0.129276368385583	0.11492524244382	0.128408468865619	0.128182007371693	0.122380829534833	0.12495288142197	0.11475735195151	0.125056509559298	0.119049407610766	0.120742178921878	0.133083627535709	0.119489297357505	0.118680826471375	0.130233849134854	0.11979167902496	0.123592160034952	0.121048675432347	0.129390077803042	0.126526195732445
208	0.120737435038461	0.119983947119352	0.121227657969123	0.130620576763568	0.126278521890529	0.121983069745896	0.122723109777336	0.129130948002282	0.12256577106062	0.128823213144596	0.127238041210519	0.126640575174353	0.120821957764439	0.120060263277568	0.116656970054068	0.111532799792288	0.127447323264554	0.120317828533163	0.118684075226749	0.122360625373776	0.121732070226224	0.123163113681656	0.12001995173946	0.123072203595315	0.119319586074293	0.123502953550293	0.116933023022287	0.112999312243711	0.123470637495409	0.120260800935065	0.12969932274947	0.115066752138259	0.128146425677713	0.127960098577845	0.121424181330835	0.124456734517769	0.114116165942896	0.12427054755199	0.118466065919594	0.12145815772783	0.132467212498387	0.119881077208223	0.118573398382502	0.130185271665642	0.118598789071154	0.124203071199168	0.121249932410818	0.128674430390425	0.126586533057982
209	0.12060317011728	0.118667810548345	0.122803527105937	0.129950482331989	0.126627291743593	0.122321360836006	0.121561165651205	0.127136430661302	0.122927869286015	0.128902603657207	0.128058386076239	0.126715593759696	0.120336766985481	0.121622406195333	0.117909001956987	0.111797562026405	0.125081043862433	0.121337021125197	0.118985644476816	0.124055422604338	0.122358611132572	0.122452409257054	0.119577540801519	0.123326821819705	0.11881893283264	0.122228177048643	0.11694698807875	0.11315886947963	0.124162903266015	0.12108950368361	0.129729048350193	0.114981634261359	0.127478339395579	0.127652219243074	0.122385669212844	0.124824048676415	0.113829025944776	0.123271939326958	0.116749050403124	0.12042694905912	0.131675985396834	0.120751290808974	0.117939734455451	0.130277091156035	0.117371340086724	0.123528256701944	0.120904385544561	0.12766524302979	0.125846908769237
210	0.120780740712631	0.115617327695678	0.123515140478544	0.129421755686766	0.127163023616461	0.121455926407333	0.120916884035015	0.127206146919514	0.123821427447786	0.128282152436836	0.127279242282796	0.126980471811435	0.121438473221426	0.123902061332036	0.116911346915512	0.111085809870236	0.126015153862292	0.11980504410544	0.118156380432104	0.123984064534628	0.122407145909169	0.122794817255132	0.118612933505659	0.123099728074113	0.119546543886082	0.12289470838459	0.116710846648361	0.113298835473972	0.125133795498896	0.121945787646333	0.129443896160393	0.115582965212587	0.126419057628907	0.128434116790844	0.122589525105471	0.123247118287298	0.112988643475476	0.121410488440415	0.115714808125662	0.120127194301904	0.131237628658517	0.121239018669283	0.117709020903685	0.130141869253815	0.117532087428182	0.123516879106312	0.120677011512505	0.124565701638228	0.126121212936727
211	0.119736871053635	0.119935254051155	0.12223092777034	0.128372853998062	0.1272205289088	0.11998502489857	0.121767387524869	0.126167089946439	0.12427010709709	0.128888313108837	0.127792756688408	0.125126667228635	0.12257381578236	0.124796299231522	0.11691522648978	0.111802731098396	0.126990904136529	0.120761028513798	0.118157675976685	0.123504468296263	0.122967269287534	0.121870815388934	0.118475844282923	0.122494389129934	0.121738263733078	0.122658518078084	0.117041254256874	0.113199630907895	0.124631193974942	0.121145072351823	0.129155892215689	0.115189518709235	0.127080030791562	0.127165348248168	0.122537279154563	0.12364112174207	0.113763566107571	0.120876624133616	0.115434098947746	0.120693841923435	0.130929771430098	0.121349801301493	0.124890954912242	0.129948517267709	0.116734964934622	0.123156461482848	0.120302261188823	0.125214406593089	0.124611670896949
212	0.119765472403457	0.117996252801425	0.12173871271816	0.128000968095859	0.126906564635053	0.119420682652485	0.120581734698017	0.12685534801082	0.12317656885423	0.128714842703416	0.129649174613504	0.124989723846108	0.121603497682789	0.124261322765261	0.116645347955412	0.112788619830926	0.126974989516302	0.120176066445744	0.118687264810186	0.123860014703416	0.123737776207171	0.12047225186235	0.118922848510246	0.122468919903092	0.122663895894444	0.121332300428928	0.11727944498164	0.112869191246026	0.124176583836035	0.121653477375378	0.128466569357779	0.115452820929194	0.127578967421409	0.126391327244461	0.123176677752293	0.124142347022273	0.113373511594266	0.11988590214532	0.115212896371649	0.11982987417849	0.129426520102131	0.121451131308823	0.124248214810017	0.130386283827663	0.116230097504737	0.123704284472708	0.119952602215135	0.124067265695798	0.123833155191138
213	0.120336495800809	0.116176833567634	0.121586585904083	0.127825313524335	0.127830819267305	0.119556362532515	0.119725527165963	0.124198673793392	0.123494051135398	0.127507635908781	0.129189418240693	0.12499867737535	0.121783868128711	0.123443472503713	0.117216066354805	0.112570270542968	0.126719736345852	0.120383212513927	0.11955390516056	0.122679346487053	0.123039732600985	0.119592774535457	0.117292918639537	0.121262538054062	0.121287629126133	0.122225688248916	0.117741084850997	0.113881539906403	0.122712243686529	0.121542037615433	0.127830308509032	0.11533856796801	0.127260170646671	0.125568836830872	0.122802431504969	0.123751627077819	0.112727925409453	0.120995770313257	0.115644931940744	0.120338578293808	0.128711566736963	0.12161582588735	0.124651645137663	0.130597384511544	0.115994889983283	0.124155594486993	0.11916538236601	0.122809755355717	0.122008255542438
214	0.120419308898094	0.115748194664554	0.122148537246881	0.131222418556761	0.127640034624979	0.119525281940452	0.11949370477658	0.121427405442906	0.121763438610267	0.130420570718244	0.128405966965199	0.12316138283195	0.12285666479516	0.124678330365393	0.116784801621773	0.11334280886496	0.127156036326489	0.119986225565115	0.119185833354585	0.122239800032343	0.123618486945896	0.116989191175318	0.121046127854105	0.121033141747599	0.121090767691976	0.121399304827285	0.121694125835358	0.113985211538309	0.121574697063511	0.121566904447986	0.1267179368833	0.114750798743156	0.129726467365345	0.124090637160246	0.122946903320424	0.123562946653204	0.113184861381952	0.119675352048198	0.115548185555158	0.122137858091487	0.128769753748157	0.121109238241401	0.124816830885148	0.129962958128052	0.115859875267562	0.123759052161637	0.119268907974433	0.12294710661604	0.121915156867247
215	0.121230631082849	0.116441196481774	0.122491993302068	0.132761487546528	0.127499919948065	0.119124806736961	0.119458315834337	0.121207696920726	0.121058908623959	0.127947111665777	0.127410872428117	0.121719780326293	0.121447982691373	0.125347520219694	0.117145532099086	0.115285675215361	0.12682502620802	0.119994081579364	0.119100224630406	0.121818459977572	0.123089149360063	0.116423729592668	0.119377237951954	0.12129263893448	0.120152526023826	0.120709471745608	0.121216929269784	0.113594177185282	0.121306616823303	0.121858190681507	0.127565377515448	0.115018944181699	0.128617610683777	0.123882987311848	0.124375021427814	0.122851787532867	0.112937110557141	0.119548982018059	0.114138118069302	0.12258270370363	0.127886832171252	0.120441297581308	0.124020595456392	0.129172452849817	0.117797020294408	0.124801997764542	0.119227687695001	0.131758204071756	0.121708013641576
216	0.12091908090292	0.116957668114142	0.127094789395738	0.13056949292288	0.129239867580473	0.118843209515468	0.119651192134808	0.12048128307539	0.127140440983135	0.127038920400552	0.127222553564459	0.121314209720603	0.121188389127806	0.124896131698574	0.121698744379153	0.115309289904787	0.12775639420377	0.12067172253275	0.11951809397797	0.120651431865467	0.122597984834822	0.116255742594967	0.118548860852695	0.119761480398731	0.119039846417542	0.120579866206776	0.120620874486158	0.113033449428379	0.121306213676236	0.122132162459932	0.128419667456068	0.114521192424124	0.127902404865665	0.12427980906902	0.123407351658468	0.123218299369672	0.11329278691986	0.120308594701273	0.114406959501879	0.122958056080279	0.127033018100301	0.120552855392637	0.123003380938434	0.127265382557526	0.118223514221382	0.124514861846587	0.119531523413712	0.13014252633021	0.122042104704
217	0.121524746171369	0.116707901590906	0.124194689048236	0.130202128972461	0.12878544821255	0.117994477167002	0.119883217848078	0.119742448630554	0.126436404472487	0.126182046128232	0.126234367486083	0.122279886806144	0.121008226732831	0.123358497766147	0.121125904046509	0.114931946208223	0.126518459838875	0.120463736193992	0.118966555463198	0.12057539558766	0.121516230455941	0.115779149511297	0.11819658500269	0.119369886352037	0.118246616287341	0.120404224222566	0.119843760415413	0.113483923330404	0.121714348106437	0.12386421034923	0.12777963220324	0.113670824497079	0.128487746617977	0.124847406103808	0.123630589529554	0.124175015321733	0.113349877519217	0.120106464894787	0.113919157532952	0.122556203609421	0.126903357953415	0.119274799556374	0.122126514493372	0.125878383735774	0.118895523626593	0.124382044284718	0.120898843162279	0.129030753042406	0.121290555343861
218	0.121324639759626	0.116898383329216	0.12291983033911	0.130250362472235	0.1282174472708	0.11843917292249	0.119970090324041	0.120379499991904	0.125658872178515	0.125770936700302	0.125230206877151	0.121912424001767	0.121835831290141	0.122998403282794	0.1223518533947	0.115583718076839	0.125803582455575	0.119699803952011	0.119199868624714	0.120856236024744	0.120369333990875	0.115590739020771	0.118696614646138	0.118884552297895	0.118279864656393	0.120758042014801	0.120263274218967	0.112371465425751	0.12204875530644	0.125060717671818	0.127117454491907	0.113457647674483	0.127375882223561	0.124328891762086	0.123203558564892	0.124226187983722	0.113131976102993	0.120393100818547	0.115017107300855	0.122473422299227	0.125744221392632	0.120270588631488	0.120910937812624	0.124939320584146	0.118387914225753	0.12445095211478	0.120605477095289	0.128155402085463	0.120707835398443
219	0.121525191361418	0.117202962543013	0.122587747591132	0.129143308711234	0.12821521753873	0.117726137126775	0.119376161393968	0.120917380276451	0.125081977335902	0.125920134125919	0.124156897183464	0.12140588127949	0.121233530368342	0.122866043072908	0.121811913919617	0.116058988141129	0.126356227050228	0.119371347715163	0.11885832219095	0.120989348670339	0.121283915016686	0.114985051240759	0.117300905475144	0.118697607182193	0.118371937941477	0.119217623182792	0.119825651154894	0.11171408345965	0.122228128927193	0.125107253015433	0.127358995867574	0.113675645608292	0.12742601652392	0.124392564198433	0.123056136992647	0.123346812202119	0.113156308613612	0.120263074338138	0.115038883539844	0.122639178848845	0.126753350894427	0.119599670601864	0.120271483098992	0.123677668351252	0.11799855541386	0.123590173459655	0.121426794260741	0.127946216400637	0.119971405145434
220	0.122305550174007	0.116849916597878	0.122338936699285	0.130729156993563	0.128101147537909	0.118163676452961	0.119013606079313	0.120827286133684	0.124871773281258	0.125812920293289	0.12335129850823	0.122540620876735	0.1206266266558	0.123458804910765	0.121028875221075	0.116097076299355	0.126610420484111	0.118147602238813	0.126699014078247	0.120557358901415	0.119889840041384	0.114674192769151	0.116447313193375	0.117587702059231	0.1185789409371	0.118546344853919	0.121062498595299	0.110536878924128	0.122659296163609	0.125270571886184	0.128084656401527	0.113824519285885	0.127534623464322	0.123110137901548	0.124556697899142	0.123491827739925	0.113178734864153	0.12083369403655	0.119548943351572	0.122825528606834	0.126084138376786	0.120611267518771	0.119536374292144	0.122516195261154	0.118066699401615	0.124706687377482	0.121539407512936	0.127724283375654	0.120354191120794
221	0.123197975282414	0.115940930292799	0.120911128601257	0.13138084939506	0.128586876654344	0.118643535588724	0.118870348275405	0.121963464739918	0.124873048868474	0.126363578617559	0.124029983945192	0.122257267543674	0.120139618633018	0.123125283506957	0.120688200077645	0.116523085224899	0.126536671801897	0.119112298788157	0.126622508810212	0.119871402596723	0.119369915187916	0.114907601535504	0.115864510893079	0.118351027967206	0.118365227213525	0.118496577966724	0.121200727532205	0.110771035009995	0.121629916235263	0.124211141301867	0.125988660207292	0.113941090947054	0.127440053795089	0.122916336832008	0.124781476040515	0.124996295533452	0.113950134812039	0.120384910576354	0.118838710376634	0.123905336333166	0.126008836338876	0.124370006337143	0.119916025974961	0.122497868426022	0.117240384642247	0.123264553351673	0.120843200506327	0.126648752077964	0.119003759898657
222	0.125460940970527	0.115094955435443	0.121767408026057	0.130937131927505	0.126724657687358	0.117486361979047	0.118295038573069	0.121326850093349	0.123768816430835	0.125924050165446	0.123795813671266	0.127364135359298	0.119307911099952	0.12375482680473	0.121050348330626	0.115805589480692	0.126215079929615	0.119938401830642	0.126904274488035	0.118356688448013	0.119229101148253	0.115295188569981	0.116393756811333	0.118598157073272	0.117959254423992	0.117453862440467	0.121063414678203	0.11134848059208	0.12038796195376	0.123434634508537	0.125530585421169	0.113908317679087	0.127013862086937	0.12244030271571	0.124875662774732	0.126064923742242	0.114462775962306	0.121055002518868	0.117796315212349	0.123402168851911	0.124843683689384	0.123547684037029	0.119835190697142	0.121858887818526	0.116920817090926	0.122630805227235	0.121869651549632	0.126546138306147	0.118343934534723
223	0.123458543848289	0.115504500476964	0.122466921438744	0.130965451381159	0.134247654267165	0.117263751006517	0.11843865260989	0.120972069493642	0.124602759530658	0.125258497245013	0.124291488264404	0.127227826563757	0.119094342868543	0.123643052808028	0.121540006144242	0.114756737660751	0.12690659015856	0.119879835677822	0.126013410647204	0.118979241785412	0.121094799427731	0.11548242382023	0.116445629963476	0.118358080255901	0.116526384508226	0.118019235324914	0.121553087552486	0.111495049474852	0.120778615554081	0.123464188078418	0.124511876180492	0.114320217700668	0.125840389047508	0.122085033185873	0.128941174684377	0.12635587312017	0.114389365035016	0.120989342527021	0.117452755649174	0.123146367623527	0.124275022760539	0.124014305358505	0.118985767232727	0.12143390868764	0.115433098806605	0.123158836811914	0.122193067487829	0.126133429631505	0.119775041952582
224	0.123231568041634	0.117596513830895	0.121717593154414	0.129968513989331	0.134201032661457	0.117075443265742	0.117584027888808	0.122071718155739	0.124983975321014	0.125230752245817	0.124209367111344	0.126977882193023	0.119588252677067	0.123287380569833	0.121874130912241	0.115409581587527	0.127718040665035	0.121380889883302	0.126941600975629	0.117571487646397	0.122111539641478	0.116295203170066	0.116221237301887	0.118297327215163	0.116488424430109	0.117431824080198	0.12139960095378	0.112045049416686	0.120329951360971	0.12337090643142	0.123895399947515	0.113791545117397	0.125629999026515	0.120228867572481	0.129479523047004	0.126825688583698	0.115303009266728	0.119509310587217	0.116102794113325	0.121956107738381	0.124448728544715	0.124664008636615	0.118604765949856	0.121532147484135	0.115054732607449	0.124774187642632	0.121766492657824	0.12504159002609	0.120059118158384
225	0.12212992117033	0.118609690314403	0.121211391009354	0.129769933276372	0.13435359536941	0.116790742774244	0.118408805531306	0.123025674737451	0.124130740339567	0.125444140410039	0.124462697257157	0.12623862991406	0.119049584542072	0.123992782563788	0.118833899293693	0.115666415698364	0.127374260600579	0.121773682605806	0.125997977870141	0.118387605378725	0.122289488226624	0.115445618591484	0.115538774944898	0.116842887785543	0.116675073608697	0.116942832083195	0.121323555614837	0.112569919346844	0.121063411041784	0.123593108919507	0.12431736034218	0.112996164570896	0.125968358191392	0.120576059354459	0.129466854348779	0.126995604951349	0.114445737859007	0.119606303390774	0.116088829091801	0.122252522513594	0.123419827492087	0.125544293326199	0.1187337912177	0.121179182159136	0.114641963439438	0.125065701784721	0.121093093138713	0.123549848570226	0.119754448932709
226	0.121672073838549	0.118205325121321	0.12072355647962	0.129697275701021	0.133722188470809	0.117131345797176	0.11914885253808	0.123176560705365	0.123213967608185	0.125593736083895	0.125205278715775	0.127855430038749	0.1183370906744	0.124436200905992	0.118163875787637	0.115950864477265	0.125913664736833	0.121358305071661	0.125750711608648	0.118064149043749	0.121925669907589	0.11484025479114	0.114500353857336	0.117172780766491	0.116520338760156	0.11635507974979	0.121520876515471	0.113210148250999	0.120133051000827	0.12271242069569	0.122536999306451	0.112134754071091	0.125752670982218	0.12056413915598	0.13033215811501	0.127543145730664	0.114558995274628	0.119765483713846	0.115936160622098	0.121981969072968	0.122917894211522	0.12494873542733	0.118391253567156	0.120930836113269	0.114699447515171	0.126104992914454	0.12114557460989	0.123167651208908	0.119945124389971
227	0.121977747108848	0.117847158614419	0.120609750677592	0.129987640844691	0.133171390452583	0.116890954124185	0.119239425254673	0.12116652534526	0.123602340888775	0.126021951620511	0.124568893175829	0.127118459026175	0.118654088410574	0.124390717100362	0.118019572334881	0.117765633791497	0.125670319585787	0.120672886816468	0.125841891392306	0.118625190472196	0.122679534906001	0.114553689674439	0.114493273618448	0.116220499490008	0.116294190001615	0.116016531151455	0.120731041508965	0.113853485820684	0.121079724962783	0.122403519722108	0.123127756639385	0.112008515484073	0.125201625223376	0.120210095128279	0.130890755671329	0.127541353421481	0.114494591360146	0.119906543497709	0.11537517829013	0.122214366425533	0.122990347715484	0.12596512842995	0.117395827516186	0.120558655332117	0.11503565316166	0.126853480997333	0.121443514882353	0.122495809491903	0.119857401347093
228	0.121799085796684	0.118102446326896	0.120818849401742	0.131338063202833	0.132960001878441	0.117125546424991	0.119630258086821	0.12021014349598	0.123726677961143	0.125683779688301	0.123834121282557	0.12606122543784	0.118224400385676	0.123518976840025	0.117235234170694	0.118284935248373	0.124810510744535	0.120072053395967	0.126165960126749	0.118614115876812	0.125164715442729	0.11406525018844	0.114486659921752	0.116094310656332	0.116557888329668	0.1139907232427	0.120408459292391	0.113586393397666	0.122562969442236	0.121828466782758	0.123707504832762	0.11278511906962	0.124608991974036	0.120982920504653	0.130213115318744	0.127408993587686	0.115080315487853	0.118106686399324	0.115674252197233	0.122900131557974	0.122478491463144	0.125144407070721	0.118367834133131	0.122641084494794	0.11576040599352	0.127458575321263	0.120643422048113	0.122041853161246	0.119441679594517
229	0.1209652035047	0.117245303340373	0.120617340774855	0.131589877686789	0.133523407216107	0.11710500695505	0.119784893204265	0.119362363342637	0.124015651198098	0.125954349991348	0.123483075413589	0.126253419147967	0.117512897652231	0.123681893024534	0.116825372871639	0.117804018158385	0.124592573906627	0.118087671007604	0.126478812722335	0.119360193145869	0.123934199800756	0.115244823363912	0.114322366863816	0.116592822831969	0.117280237586713	0.112381054324609	0.120064600386077	0.113250769074912	0.122884232873212	0.120879403070804	0.123086469518067	0.113081159618955	0.123835173639811	0.119668311602912	0.129767671961267	0.127597123057845	0.115607587590174	0.118034625534369	0.115971990951109	0.122101506466078	0.121591560534899	0.124559508700677	0.118065172497726	0.123007067806632	0.114727468935476	0.127570141848906	0.121590141513158	0.121703505999154	0.119737582192835
230	0.12049527700079	0.116703185998171	0.120696956916411	0.131078281390285	0.132560888831986	0.11597570158259	0.119374088472256	0.119074090005497	0.124240783995375	0.125242045876022	0.123211632517749	0.125229558623254	0.116554049597081	0.123582338203813	0.115091474288554	0.118581791372361	0.12293221059528	0.117491869517455	0.125698176392587	0.118975462492986	0.122669145747474	0.11619354488228	0.114111264760293	0.115773176922737	0.117340922367723	0.111329610160487	0.120015786502001	0.1132434289445	0.123254689950526	0.120534822309132	0.122770041994119	0.114299267104574	0.123087709404189	0.119989249708198	0.130189115639543	0.127946150271923	0.117246604201028	0.118547052184243	0.116413979002688	0.122471133491224	0.122322887420773	0.124984566223192	0.116973154763945	0.122753996190911	0.114642826889535	0.126414278089134	0.120863919689822	0.121077735188737	0.120802875955116
231	0.12040113710092	0.116301587238755	0.120379429380477	0.129704638260078	0.132876782838079	0.11545150127924	0.118878179278556	0.119265878268204	0.123499707173372	0.123521334137189	0.124503182627591	0.124844804596653	0.116748766784194	0.124432044520529	0.1149121533553	0.118640567107357	0.122288459295139	0.116348767106596	0.125802494642065	0.118792478417055	0.122711816775242	0.115001434816818	0.114176790133765	0.11535595589498	0.118058723211045	0.111746670606408	0.119464726013074	0.11297620319388	0.123572728529799	0.120210535557803	0.12191174265178	0.11441807404867	0.123598601146787	0.118961094998078	0.129967515212822	0.127958381310807	0.117298026809415	0.118555648952155	0.11739467792676	0.121493760069402	0.1206320471751	0.123932933896345	0.117086396402396	0.123430216021605	0.114286680899417	0.125607352008048	0.119885377502425	0.119966648524756	0.12060539377346
232	0.120943554757146	0.115058545216187	0.119579599171307	0.129501253578523	0.132017608181241	0.115185711612553	0.119710603107815	0.119253473820658	0.12320262161656	0.122473148831816	0.124941614525516	0.124640844695007	0.117260148803464	0.124018405843133	0.115320747063485	0.118142623424589	0.122717993797	0.115254075076661	0.126250453532424	0.118199830123212	0.122635493221451	0.113890871008243	0.114549403139405	0.11461697595953	0.117680751142509	0.111280820212334	0.119285074685518	0.117482878032391	0.123582605142037	0.120863939045522	0.121798708537882	0.115089935304083	0.123644936600149	0.119771180550403	0.130050752157299	0.128411528937661	0.11771556976493	0.119962800521403	0.116583474084663	0.120567877921329	0.120477864180162	0.123441757369552	0.117109626354733	0.122881007892048	0.115570665532482	0.124748079036081	0.120142845645721	0.12005874919463	0.119096491077514
233	0.120276233474245	0.114378486760632	0.118868875250745	0.128708032556168	0.13103371910298	0.113969981554078	0.119918505591078	0.1188509736746	0.121642225451481	0.121151729458408	0.125725152773565	0.124645251408341	0.118049646690719	0.123902664058375	0.114961361079454	0.119429353671183	0.123028460005194	0.113899843851024	0.12597701230437	0.118124407916269	0.122814680103542	0.112191049777478	0.113075910897508	0.114569616119789	0.116833699954458	0.111949730209767	0.118247562685939	0.116186539890012	0.12327142012723	0.12045843907347	0.12068325421625	0.114527703786854	0.122423651001122	0.120182084802753	0.13178579042068	0.127915357323197	0.116897873103227	0.121039124672335	0.116889483587231	0.120868245027437	0.119597091728326	0.123591279151922	0.117365254506572	0.124029355705157	0.115910130441525	0.125625630186244	0.119996648231735	0.119747933974565	0.118355524465074
234	0.120461338977149	0.11440192662693	0.119612122327755	0.127513389496724	0.130178735108478	0.113722736597959	0.118400352477536	0.11928998736315	0.121858706895055	0.120913455073833	0.128316847672612	0.123448139845456	0.11955670857621	0.123364666961383	0.114015856950201	0.119594251824918	0.123074914092816	0.113655143427123	0.125728743070982	0.118205226133465	0.122691096438252	0.11084149393927	0.113088673756464	0.11441718761294	0.116385467385178	0.112094272590816	0.118271505384788	0.113908863411329	0.123438317536127	0.119479354832366	0.120820880851701	0.114364641221955	0.121743226314263	0.118726119972181	0.132669018659884	0.127560497217452	0.116482266426401	0.120238967559019	0.116440428958132	0.11950419514781	0.117899623680312	0.122502725728117	0.116618655521079	0.124597571583919	0.116064811270872	0.125694866801469	0.120867796586224	0.120482078953797	0.118387512690862
235	0.120199206843081	0.113184202132257	0.119029204302067	0.126832306447313	0.129596257005426	0.11315342593193	0.11860900594815	0.119092540327879	0.121433951682205	0.119475866761242	0.127795692510118	0.123750981281991	0.120398240958461	0.123430178176098	0.114396992859226	0.120496755936574	0.121294626267253	0.112879756450281	0.125745190498666	0.118180976271096	0.122465872807592	0.110763079036906	0.112466644304229	0.113085680781064	0.11644194100198	0.111684404435738	0.117710980234416	0.112245632097751	0.123386934382021	0.117284096539603	0.120019586119841	0.115088265961098	0.122552431205559	0.118870080158904	0.131666007301078	0.127379705513319	0.116293926370656	0.119569664682232	0.116539635415657	0.117730563840573	0.116930287860825	0.121798533770727	0.117272476299417	0.123916653759631	0.117395101944067	0.12450698029692	0.120375783861134	0.120509537731793	0.117828445484762
236	0.121071758984116	0.113326905887782	0.119071861960937	0.125827427617097	0.12902359035978	0.1125024405542	0.117772198285938	0.119384678978956	0.120807300826147	0.119222514223428	0.127473278601706	0.123762023825713	0.119996094989092	0.123906612597814	0.114774995968334	0.122426071035974	0.120933118152245	0.1118712305787	0.12482960853179	0.117092820372747	0.122591553401143	0.110745585956398	0.112542176103851	0.113127862970626	0.116197065898112	0.112175976608879	0.116437946800894	0.112008917216464	0.12368104335332	0.116372971075829	0.120310707823177	0.115509005023186	0.123389055526631	0.119024740242889	0.130208057624871	0.125625294426641	0.121045380785671	0.12008522130167	0.117312665145714	0.118535870520722	0.116113809146937	0.122183215399141	0.11737875030432	0.123843618759101	0.117259249973842	0.124573356680391	0.120258651626446	0.119406579121673	0.117656048978304
237	0.12059921950845	0.112433604409869	0.118040763626774	0.126635734183218	0.129062648238893	0.111392080348739	0.115492503513332	0.119930666694241	0.120384517113697	0.120172822209608	0.127328836047972	0.124568128239704	0.119667017747425	0.12333597354512	0.115617842541585	0.122898141632739	0.120568352167493	0.110202793872906	0.124501541063225	0.117445715531419	0.123437371552205	0.110014699430674	0.112100789556188	0.122242257769477	0.116008595649016	0.112292503242588	0.115842414511636	0.112141472868009	0.122952332346017	0.11648319268516	0.120094996777674	0.115336319057293	0.12356435904126	0.11903690051791	0.130971398586401	0.125083172652701	0.11953431095169	0.119813468387615	0.117641671685566	0.118998620651086	0.116523777284312	0.123687076447978	0.118474029554215	0.122474581793951	0.117638009841246	0.124228906431893	0.119557879720337	0.119401505366893	0.117947003125544
238	0.120032580817331	0.11325771542676	0.117644462906422	0.126071828302618	0.127405110335754	0.111163804043384	0.115647202862731	0.122381319455169	0.119654025376429	0.12054257819361	0.127153400534272	0.124191129479357	0.118995524159162	0.122363676527976	0.115679099251567	0.122444521493587	0.120929210019106	0.109016888843532	0.124478866358001	0.118462000065922	0.12347024153092	0.110277251777475	0.111178797116249	0.120701392686244	0.115276048368185	0.111911442489602	0.115646235595517	0.11223960027866	0.122220323870107	0.11618063640726	0.119592255904152	0.115337424091601	0.123046330585154	0.119337001390086	0.130136806398988	0.124370557883717	0.119456627779303	0.119553733436389	0.118169799150212	0.119900861946955	0.117890628606782	0.124046688096122	0.118246998133241	0.122373456428411	0.117579756693722	0.122967457559302	0.118655464853834	0.119569935584417	0.116440068143223
239	0.120209587777209	0.113019407487413	0.116175106117222	0.125329035753564	0.12672503694708	0.109835702179314	0.118998895208615	0.122752732628151	0.119899524099061	0.12105631616431	0.127642314370935	0.123760282360682	0.118127298287805	0.12240659279219	0.117194190491875	0.12262237898345	0.121197680547013	0.110113821646116	0.124038626754301	0.118627701304185	0.123437428838778	0.110756401175844	0.111771743331606	0.119356205431718	0.114700283305695	0.119180890051223	0.115257121733456	0.112616968974032	0.122097905796094	0.114591165847939	0.119795912944699	0.115782846295415	0.122891920142069	0.119820657381024	0.130284024795335	0.123718302974518	0.11931698249796	0.125042411320599	0.117716686466797	0.117500554804379	0.116893335656748	0.124224181828144	0.118375554490849	0.120714080747128	0.117168955875856	0.122056575171453	0.118562783498293	0.119485674078627	0.117534595204994
240	0.119958298935869	0.113991607381163	0.116202202483033	0.125127449350521	0.12605584218716	0.109902050224795	0.118853355694549	0.122222879006581	0.11998551459462	0.122283500412861	0.126652429096589	0.122150194171227	0.116800423287716	0.123185363158316	0.118032339759177	0.122495558993412	0.122228058886382	0.110391075995893	0.124215983039383	0.119025902194272	0.122852546038789	0.110429550373192	0.111935131260495	0.117956655571008	0.113863891351861	0.118540189875056	0.115858065208848	0.113298290918957	0.122633177245092	0.114711580968366	0.120131543349739	0.115228289582814	0.122839398391099	0.120446961603829	0.129844830756568	0.123207597986643	0.118216910325105	0.125722769205315	0.117608459244039	0.117360045244162	0.115386583357641	0.124424039254145	0.118543952107116	0.120453375941842	0.117193699948161	0.12169272281313	0.118676141491461	0.119110572763416	0.118015721005521
241	0.119866456199893	0.113719563022343	0.115550684519303	0.124381610997217	0.125651555929871	0.109081356347506	0.11873764104446	0.123336940767419	0.120330343227562	0.122149674640672	0.125309905951162	0.121954094262932	0.115840292875334	0.122768359889887	0.12180582029811	0.122362924304003	0.121488902687393	0.109672715422937	0.124427402081332	0.118820025606844	0.123665603111502	0.110683705807138	0.113470989747496	0.118162673918918	0.114224753619216	0.118827782281824	0.114804923690728	0.111723213863617	0.121068228478064	0.11541563514283	0.120924682458827	0.114846972040617	0.123616710493145	0.120790352202652	0.129801944684809	0.123359104780328	0.117521372434618	0.124190528935189	0.117772214355858	0.116960021841214	0.116638995038705	0.124522740822864	0.118958024561065	0.119277540496402	0.116188572334833	0.122058087645259	0.118292274492178	0.1198297086662	0.118127078754189
242	0.118804199796719	0.112173055670144	0.115973269056163	0.124537234239025	0.126123918410629	0.115683562164621	0.11849950669188	0.123256610326316	0.120059221138529	0.121468694444869	0.125747800128309	0.121502181140715	0.115916257866511	0.12373606015638	0.120615553813917	0.123107835180396	0.120950306827585	0.111080966115282	0.123830298174547	0.119521738411735	0.123922829626182	0.110027878159505	0.113280107655661	0.118295882595183	0.114330294915203	0.117950993465486	0.115743536237577	0.11160350220526	0.120997574640341	0.1144370427887	0.120543435578739	0.114079882359735	0.122065262339074	0.11989433842726	0.130981000139294	0.122942948184797	0.11693044119998	0.124715052129286	0.11863335828685	0.117274516974871	0.115785779185099	0.124109837079324	0.117804927428712	0.11973092025815	0.116726191799618	0.121999251823868	0.117011570244119	0.119642370143513	0.117724471857928
243	0.120315816715996	0.112703501592736	0.115308327827478	0.124293394745177	0.125760163522645	0.114139158822186	0.119449619129504	0.12318077467798	0.118950386925933	0.121820026141939	0.126288475586506	0.120522639261905	0.116342210701794	0.123035332782087	0.11996842131832	0.12247450860617	0.121048655491841	0.110665806539013	0.123434320023368	0.119425304424801	0.124503291836843	0.110084953662678	0.112825932844878	0.117320742220071	0.114216130700711	0.117561872124972	0.115753706107411	0.111299094889212	0.12125413577393	0.114260120255479	0.121859619849391	0.121867100244519	0.120814158746827	0.119072161345742	0.131706539554446	0.122167327549447	0.117399154417641	0.124998147217891	0.118333935265911	0.11700309535379	0.115018127705328	0.124010534022265	0.118354590145001	0.12066380436094	0.115792111727563	0.122189361632694	0.116505761705768	0.118189178781986	0.117177007260482
244	0.120051445438399	0.113896637113677	0.115709648436378	0.123782262879568	0.125028693840974	0.112945778686926	0.119851112691194	0.123618720302907	0.118871095643984	0.121306578039432	0.125928812934512	0.120723316263185	0.116745457972652	0.123932105570231	0.12009676997652	0.122811826359956	0.121027414557952	0.110893295724937	0.122815801279752	0.120236675754473	0.124566324983917	0.110296871764664	0.112256765734148	0.117316545099308	0.115112835933547	0.116889118425128	0.114227913250516	0.111269826672561	0.121055957929801	0.113904083571639	0.122892688717864	0.121920633657997	0.120659813191246	0.118667687794111	0.131904336863705	0.120869243607675	0.117829179695224	0.124775426775867	0.11903347606489	0.11706120599755	0.115440563361366	0.123683191500234	0.116455163484055	0.119975256371429	0.11616793887813	0.12197220120725	0.117442616518728	0.116985976194635	0.117245620067004
245	0.120240371685083	0.113705392088162	0.115920026070435	0.124149987665537	0.125000813331986	0.112524634733183	0.11932378324788	0.123970180313081	0.119246695775704	0.12117586568292	0.125447609664439	0.120075654684934	0.117364733118384	0.12290005558123	0.120666539066024	0.122369389923074	0.120978689592473	0.110720043080909	0.122130562609641	0.120293853312448	0.123985393760707	0.110121426690373	0.112693344398876	0.116680388094437	0.114750617917695	0.11637155284895	0.112891426916673	0.111743490742245	0.119679606364171	0.113463817508779	0.122628476921095	0.121771856449104	0.120730920650232	0.117723457833642	0.132484194439458	0.119248047301701	0.119011961363714	0.124145894301302	0.119565516976413	0.117234443950848	0.115870896798916	0.123486559406377	0.115812691080146	0.119527357542285	0.115289502338532	0.121660108816538	0.121289104510674	0.116607079467943	0.116793543192137
246	0.119881995763237	0.112994181418613	0.116620773263115	0.124307473623292	0.123871348706354	0.111687016528709	0.119290138564813	0.125253947596586	0.118273079943402	0.121976284606925	0.126522995433776	0.119562958906496	0.117566791197181	0.121267245915752	0.120722191240491	0.1227204713967	0.120571684281058	0.111189848538383	0.121096867410397	0.120053101937335	0.121947019451808	0.110395892479041	0.112878310903538	0.116270626412648	0.115523074369372	0.116046097458116	0.112145394681573	0.111777061222859	0.118845559417835	0.113535019561419	0.123125635707264	0.120801795457377	0.119544582930005	0.11690090232109	0.133008129334923	0.118508009630927	0.119341264229014	0.124769349228768	0.11944925309871	0.118520550796842	0.115562105789928	0.122498196022313	0.114987344983994	0.118857045742789	0.115395033718187	0.119990499043825	0.121759034437625	0.115397595692757	0.117449779130498
247	0.118910914856223	0.113461867461066	0.115971642037	0.125374350850096	0.124238663964663	0.111966065315026	0.118848150544851	0.124691162241456	0.118697524567278	0.122127468451661	0.124873828086822	0.118392321194887	0.118300550609164	0.120081071730381	0.12091806238664	0.122670549791158	0.119294337330979	0.110815730650723	0.121544698862816	0.120141813872793	0.120825882351318	0.109709355945192	0.113128899178626	0.116898091313207	0.120299617935233	0.116290336297587	0.111895754600609	0.112632783816948	0.118369146055769	0.112633364138623	0.122880436442279	0.120604481654019	0.119399174270517	0.116893825587147	0.132364954490974	0.117891968116145	0.120555937265087	0.124817165368272	0.120026397338466	0.116336773896369	0.115537655387455	0.122616065564616	0.115091248242866	0.117417827284719	0.114148604218105	0.120323321045909	0.121761165371189	0.115152041294359	0.117025659559172
248	0.118933889291759	0.114464597168418	0.116724492535352	0.125221313692031	0.12413511289095	0.11183030583961	0.117272560917719	0.12486871850289	0.117638888803928	0.121455515274062	0.12488228410998	0.117185586959578	0.117248999346074	0.119190045087901	0.121331410438699	0.122300021642497	0.12006528698496	0.111866223429956	0.121551903671188	0.119510355249735	0.119748177870266	0.110358397525863	0.11250171600642	0.117019125422466	0.120879285961887	0.117150711172573	0.109931759231426	0.112404173271971	0.117985082680109	0.112741343605791	0.122366992992127	0.121377173513088	0.119066501458961	0.11638417771272	0.131522543402294	0.117563556722679	0.121177309821432	0.12397780798971	0.121036101455175	0.116750954088769	0.115980407002131	0.121741641863766	0.114724524863239	0.116669620613957	0.114488355978468	0.120707516308673	0.12192014081334	0.113805406966015	0.116434778527073
249	0.118759226858163	0.114974824810418	0.117231795268493	0.124805954314862	0.12486277894449	0.111039975668778	0.117131228530342	0.125343059457895	0.11737901879598	0.119472246849884	0.125277121625002	0.116376307738156	0.118024256005574	0.11794571535833	0.121860218143458	0.122653822655772	0.119924876186319	0.112479038642471	0.120584910096861	0.119725273832042	0.11865150405499	0.110428801697829	0.111997005307966	0.115628220666158	0.122024338866523	0.116872824696666	0.109638477699191	0.112700757072434	0.117801551539339	0.112113059111158	0.121691416284677	0.121708947233857	0.119494122945819	0.115026208949194	0.131545357283561	0.117426201126985	0.121196277392851	0.123425724750119	0.122825216233695	0.11788031016837	0.115183938268129	0.121185325258487	0.114665559021982	0.115900772832132	0.113862706161005	0.120375642663935	0.121025501899749	0.114245352236054	0.116279285414036
250	0.119470308516047	0.115830083006148	0.115990483007179	0.124723127417485	0.123538870171638	0.112017835271423	0.116935919160105	0.124911711431068	0.117826489365263	0.118128820636181	0.125361575422832	0.115874217063524	0.11709751903423	0.11778181343866	0.12200267144924	0.122259327100345	0.120538271979892	0.113243717328326	0.120008738785142	0.119997227814521	0.11898088900158	0.111439924159917	0.112753165917186	0.116368873658827	0.122429515323565	0.117625957855865	0.10962426775488	0.111823152345663	0.11825196464426	0.112218473832879	0.120737842897041	0.122172597289231	0.121085594501602	0.116004644400851	0.132239766943973	0.118559349315279	0.120939945371007	0.123800860641392	0.121540189074543	0.117407257249014	0.115512137149222	0.119914472151485	0.114507201122498	0.115714214566404	0.11395217815275	0.120576322616835	0.120545882298985	0.114158441166058	0.116804137179045
251	0.118912401184233	0.116999693887603	0.116423708349854	0.122692606368744	0.122373836265339	0.111639470792753	0.11688137842852	0.124564274613854	0.119116212884833	0.118626304110453	0.124035359807596	0.114482659577594	0.117273015881801	0.117051141425631	0.12160613080914	0.122362750693472	0.120883883188507	0.113677056626697	0.1204699896461	0.119045575599543	0.11968401439009	0.111650052428677	0.111655171995778	0.116192739255472	0.121730930274478	0.117927312485065	0.109599839231932	0.112123112534589	0.117253319844227	0.112966040088399	0.118032122032617	0.122191161789879	0.121569270270692	0.115926561436724	0.132451169712514	0.118695434562628	0.121250756067729	0.123834540446437	0.121329232000157	0.118772958647671	0.115446085803157	0.11853385426346	0.114966289077718	0.116029969308848	0.114041019371187	0.121273319619245	0.121560794131737	0.11320247179292	0.11639822406409
252	0.120073491085743	0.117217000992679	0.11495167633093	0.122799617589855	0.121673539830812	0.11162700233069	0.117138295939845	0.123592294560071	0.11990537906003	0.118310076589468	0.123344767545159	0.114530116685422	0.116420198744321	0.115938844679904	0.122184573056136	0.122697069407804	0.120550424405565	0.113462766141563	0.120160284416148	0.119318784329781	0.119269940669473	0.11320131938643	0.111481582947155	0.115411108832129	0.122214368163931	0.117694731217384	0.109301593590927	0.11106800704838	0.118093806736536	0.113691367991204	0.11733941866024	0.121693640267421	0.121299954502056	0.115210802398317	0.132062723835733	0.118744303895361	0.121617921736338	0.124227321858114	0.120887729493501	0.118709152076682	0.116050170489269	0.119166909857016	0.114858994123097	0.114864930492756	0.114699957894134	0.12063147938624	0.120776680497828	0.112757774667634	0.115886883110696
253	0.120274778204181	0.117556113250276	0.114562491541624	0.122582493769799	0.120258746076022	0.113149100821375	0.115819113062045	0.12359340828563	0.119748390692664	0.118395699884052	0.123187720805765	0.114785147982735	0.115621192594826	0.114746421114969	0.121817605084222	0.123074023556205	0.119538286903674	0.113707649586948	0.119573297646294	0.119251308306218	0.118488983958494	0.113053660260431	0.111183955788061	0.114674794781832	0.12211434170882	0.117316444407716	0.109209579156669	0.109763895825056	0.117725361456396	0.113271338896592	0.117470596212796	0.122225825362568	0.12135000545278	0.115294892466334	0.130994249108472	0.11889555338023	0.120709284080687	0.123981229461778	0.120968561727825	0.118928300072906	0.115485348197253	0.118449221594297	0.114762057628673	0.112623774689336	0.113412758231448	0.119768024988176	0.121455566952046	0.111665424864645	0.116109257808972
254	0.119761137687462	0.116218897615011	0.114105564599678	0.121399605348207	0.12023133293501	0.111967392446373	0.115556012565499	0.121479380100258	0.120386926637722	0.118469951616001	0.123610256170652	0.11438106340456	0.11575854539949	0.115069645537521	0.121392343855271	0.122198220921981	0.119304652025077	0.114042786874478	0.118650288023574	0.118329575294378	0.118364828281227	0.113789715809615	0.110679236868273	0.114810032571256	0.122229676107098	0.118128362240037	0.108283517502561	0.110319573109431	0.117232980122863	0.119207484365378	0.116847325921537	0.122839775225691	0.120921410046247	0.116369942057357	0.129674171657988	0.118418049758907	0.121054397377892	0.123148173300383	0.120762181414196	0.119502187453052	0.115123976807237	0.118657205749588	0.115246636359111	0.112971368256596	0.112551238075518	0.11989639500756	0.1221567389519	0.11167474383009	0.116044725083569
255	0.119880251573357	0.117348434092913	0.114072972240094	0.120942877174187	0.119412859059308	0.112383194312852	0.115299525379411	0.122368635261588	0.119719612636811	0.118106569929059	0.123911978791593	0.11347151599834	0.114990507540669	0.115002785960179	0.121321257548079	0.121878809963093	0.120151148360046	0.11305903961776	0.117838813050633	0.119040512876066	0.119110317513152	0.113577052695929	0.109826847699019	0.114127124564851	0.120560399316038	0.118005550269301	0.108912710351632	0.110206275830315	0.117000186452784	0.120077997558523	0.116502501185763	0.122904053815062	0.12019908357389	0.116920756356422	0.130022032972443	0.118498780783122	0.119821660694378	0.122704788085799	0.119673103358207	0.119479323850424	0.114813036112089	0.118260686201053	0.11592021984262	0.112452777687306	0.112924236892773	0.120126996698704	0.122159543084152	0.112143075403587	0.117199988707628
256	0.119627795278012	0.117345743113112	0.114333754354031	0.121308667558532	0.117999582990317	0.111808147760712	0.115102768695774	0.122565544083515	0.119970176308182	0.11934712172806	0.123573730598423	0.113553477547739	0.114673372126101	0.115751598167769	0.121573354388768	0.12200478661873	0.120018972734997	0.112732150307115	0.119207899276705	0.119475136078977	0.119776735651381	0.113591316968152	0.109706185345106	0.113964652579523	0.121268562884102	0.117982691533562	0.109747250678683	0.109504982029702	0.11733809667287	0.12004650394564	0.116881576564429	0.122638743219696	0.11997947777105	0.116718814249451	0.130396488369649	0.118518418864612	0.120405819469524	0.122447598521314	0.120757310130222	0.1243166257136	0.11575407429976	0.117001552440804	0.11646452177427	0.111375082756188	0.112963573621727	0.121524102656136	0.122805815512001	0.112731711533204	0.117855425164609
257	0.120219542174165	0.117297697572993	0.114666424507879	0.120229436100215	0.117553258303552	0.111651363914403	0.115374541357874	0.12210407520505	0.119001551228496	0.117724317817252	0.123553663000234	0.11302609106464	0.113370395414764	0.116221293319681	0.121280463058454	0.121224609636677	0.120111734850423	0.11708154143288	0.119206992741897	0.119132622720457	0.119720070075414	0.114511337582183	0.109922499058132	0.114377553454714	0.121393683183582	0.1180344624407	0.109813522925088	0.110398455195676	0.117824139555269	0.119848537246844	0.116726765586884	0.122478596211275	0.120215059417643	0.115911079414557	0.130659319952341	0.118358155421763	0.11887967083116	0.121879607010247	0.120595877810464	0.123354022162547	0.115530181363388	0.11686193813268	0.117253253927526	0.111680346369238	0.113053600957397	0.120995404754424	0.122612059524804	0.112839205486807	0.117706259293467
258	0.119656028960784	0.116920087742243	0.11448101360025	0.120061312744741	0.116569897359637	0.112528191254533	0.1150393146595	0.121240913735579	0.118610793146401	0.117123852520134	0.124091609492959	0.112622380494151	0.112708074597179	0.115759921800332	0.120036789072494	0.121313808238269	0.120595605197437	0.117565610165636	0.119004071323042	0.119136121662854	0.119295094977961	0.115387413232026	0.110264603777824	0.114039868814621	0.12198102396364	0.117333523548677	0.111016200295968	0.110050451795393	0.117202438799004	0.119682842553753	0.116809639120173	0.122449522794799	0.120087145707379	0.116421863713883	0.129433198541351	0.125707452370803	0.118193997174722	0.122225133586814	0.120748391245366	0.122442778717724	0.116341261557669	0.11678043190189	0.116851419499297	0.11127798798269	0.114039101515978	0.12100373435409	0.123004426760808	0.112769321990601	0.117135251669417
259	0.120026890736442	0.116864392802297	0.114924858466248	0.119327326178404	0.116659697234341	0.112764511990491	0.114506884430435	0.12176761652839	0.118231897975415	0.116516624064848	0.124160952572705	0.111857778665447	0.113347367464081	0.114896458449565	0.120031581072699	0.121130192283998	0.119076501459142	0.118400746118241	0.11884189885416	0.11870007612713	0.120502874657917	0.115073665862078	0.109354165448953	0.114016843879998	0.12293479572138	0.116109187103961	0.111223842181566	0.110445382238153	0.117290555357641	0.119545892937067	0.117653495814697	0.12244815798828	0.121127228754169	0.115226914635991	0.12855382133089	0.126295512384582	0.117284404290342	0.123097739995154	0.1212207513625	0.121896958567482	0.116664387858606	0.115716424986528	0.116467617869843	0.1126781815226	0.114407081747166	0.121226846397847	0.123634067467303	0.112571923949476	0.118041866543747
260	0.118836201375608	0.119007199148169	0.115107879241582	0.118461055337182	0.116064412785854	0.112698633935807	0.112882400222022	0.121482003015554	0.118122790053696	0.116444807482272	0.123286583584937	0.111758503587014	0.11294190996363	0.114342687389135	0.120289534200511	0.121331283123879	0.118256982936885	0.119150155251343	0.118782290818403	0.118141321359398	0.120134563250342	0.115711640560941	0.109571484791078	0.113227772317318	0.122362489096167	0.11618751631874	0.111623533620219	0.10876473142713	0.116548351256051	0.120352362669962	0.118299233716924	0.123112603453665	0.121326203551483	0.114256902531624	0.127561384222236	0.126842509943452	0.117075668832496	0.122327487242734	0.121879277670733	0.121413487111388	0.117656586573651	0.115707022978631	0.1165609505507	0.112509412881128	0.115418638164746	0.12016171573951	0.12319818529731	0.112443001811183	0.118569623224645
261	0.118067461084144	0.117171572563146	0.115447749222437	0.117819529824447	0.116047526216873	0.112684525139873	0.113236464670518	0.12220976878979	0.118347250802292	0.115301186384876	0.123212838491721	0.110812113007451	0.111646222342906	0.114157221182887	0.120448435799199	0.120940998892784	0.116444113255102	0.120140774786682	0.118327653677804	0.117590579134094	0.119776293260219	0.114857085626153	0.108928149437888	0.113715346262032	0.121536898442928	0.117401810357807	0.112048403313194	0.108326954234432	0.117625444863192	0.120409106279656	0.118354127081527	0.122012198275645	0.120722734716864	0.114750880823909	0.127721319917179	0.125999668733588	0.117596983900262	0.123607297559372	0.122092959796278	0.120731863766911	0.11728553764558	0.11579647592991	0.116421293867618	0.11249711678006	0.114510866118425	0.120970829145429	0.123779327578931	0.112459841852029	0.119339366095344
262	0.118350101668108	0.116497612010527	0.116156640599927	0.116797286207079	0.115803173735086	0.112677443824457	0.114074974042526	0.122714737121927	0.119261837185639	0.115119361887088	0.12362827027	0.111707969384088	0.110229700388478	0.114084297576822	0.12080047380263	0.120810277162185	0.115626060157966	0.119614563669616	0.117688121546134	0.117312582073648	0.120980407825028	0.11496042542328	0.108461295558073	0.113570368359818	0.122002956970997	0.116623148322919	0.111505418006207	0.108780039133002	0.11723388761646	0.120497988261546	0.118451577636576	0.121770215341444	0.120673542374546	0.114711441425188	0.127403831996081	0.126247743064446	0.118314664407703	0.123152271247426	0.121907416295133	0.120893271053037	0.117753658439674	0.115103531850716	0.116195592224066	0.112597766497723	0.114095890356347	0.120842721186908	0.124184388472757	0.112107048816306	0.123751690232784
263	0.118170516009629	0.116123019025236	0.115207564648822	0.116609758001719	0.116287429260757	0.112792668000814	0.114184405894492	0.121977100306962	0.11810683891417	0.115319293579513	0.12361849561581	0.111484551135	0.110896614233641	0.1148971899705	0.120493419725855	0.119578284257928	0.115832912040211	0.1203839528837	0.11762211829559	0.117529937899662	0.122329108874549	0.115296054400864	0.10887130591282	0.113708250575135	0.120999528906457	0.115493792390164	0.110572769514775	0.109547674508088	0.116502371884836	0.120308823208636	0.117414226262511	0.121254152996025	0.120643012468471	0.114970128903415	0.127769708611233	0.125933864750574	0.118528804982214	0.123060521751206	0.121585573324664	0.1218806865656	0.117973521885688	0.11547341922684	0.115109989358961	0.113298440883912	0.114917208907301	0.120773128824972	0.124122398713571	0.114972888978122	0.122673223190423
264	0.1180456313104	0.115849395010662	0.115203810580917	0.116648636803697	0.115956428500666	0.113149695186931	0.114193705392752	0.122126650104465	0.119068682168491	0.115676701062083	0.122641985196715	0.111794107105164	0.11157867252315	0.114745001785133	0.120897912988776	0.12024616458177	0.115768345634631	0.120264284868231	0.11828420389547	0.118230266604584	0.121876325712307	0.118200783599883	0.108358405853509	0.113380852891968	0.122361424686651	0.115647918573177	0.111861560542835	0.10917615786843	0.116588774406788	0.120774170460915	0.116628228404314	0.121648979831664	0.120030878113402	0.115218610751569	0.128340720409378	0.127486787999948	0.118383844519466	0.123566324644308	0.121708912600913	0.122237521402559	0.118730094780517	0.114904151685766	0.114370497798082	0.114100773155798	0.114982705609675	0.119600196880018	0.124579807717861	0.115634171426044	0.12380737536336
265	0.11752880879858	0.115777163590839	0.114837595704776	0.11649961492554	0.114934067972618	0.113274709960429	0.113468318844263	0.121398189101861	0.119480348267081	0.115585491251842	0.121908990415175	0.112316041213098	0.112273524033733	0.114647153808014	0.120431555374261	0.120227232633037	0.116529277789239	0.120023266691525	0.117301217381132	0.117225829218339	0.121938565043151	0.118680701092287	0.108866994530441	0.114158134564774	0.122859753552281	0.116091070682516	0.111336054144062	0.108781566132442	0.116402022214613	0.120994508186934	0.115469787445201	0.121393180364527	0.119655266446241	0.114075433661375	0.129067890487456	0.127558430041588	0.11742399116228	0.12363839897866	0.121727350663802	0.121718963825141	0.120032765550767	0.115075378538653	0.114431925632599	0.114747683478583	0.11492661696138	0.119187009198609	0.125437115537934	0.116170752682524	0.123061741222285
266	0.119308290611723	0.115974598627977	0.114866702066036	0.115460868529736	0.115080658818229	0.113910415271141	0.113239123571474	0.121991408561792	0.119414642283307	0.115992776342082	0.120040546672421	0.112307633644369	0.112209009181002	0.114671254774233	0.120767354425898	0.119368153503417	0.116316446087453	0.12006822525146	0.116912586720126	0.116165963716607	0.121827718599155	0.119774517773622	0.109251739336091	0.114352557917408	0.122173837532021	0.115964636234295	0.112434140171835	0.10879114891945	0.116948834815385	0.121380319869691	0.114519489318437	0.121969690727557	0.118769026164792	0.113809251374354	0.128185457972107	0.126853103612446	0.117517364393537	0.122820728446275	0.121834044024026	0.122011508969109	0.120482424063424	0.116417678838447	0.114548556087528	0.113414728140269	0.114865458151745	0.118487562959792	0.123413230393355	0.116660733990601	0.123248053524776
267	0.119023843860697	0.11659526741281	0.114918790060349	0.114523221503813	0.114352230681627	0.114320727994399	0.113380312357498	0.12230382150933	0.118778689983669	0.115962609656218	0.120414550472113	0.112531447697419	0.112412888546445	0.115251121335703	0.120660554194011	0.119765772597937	0.116831008537886	0.119128183968945	0.115662613128844	0.115815399403124	0.122362765976166	0.119971057583925	0.109208258165202	0.114230400719711	0.122067471136517	0.116236735321773	0.112828437405491	0.108431060309497	0.116805748316279	0.121449559682527	0.114094998679585	0.12119812258072	0.118564123280118	0.1201887332084	0.127233592753943	0.127165214954077	0.117455082487616	0.122401205779391	0.12103907380891	0.122246127089105	0.120380243469858	0.116211318660242	0.113489047943224	0.114362836883814	0.114542198374414	0.118210122158652	0.122962641243487	0.117510724396459	0.122941399495151
268	0.119261174000799	0.115721743672266	0.116602575261709	0.112992737225538	0.113388644819426	0.113675371513278	0.112582513411964	0.121670332576947	0.119375957145857	0.11626346201946	0.120359923279147	0.113028398110028	0.112077811539856	0.115285616390945	0.119341235334345	0.120678832041502	0.117022480585461	0.12080975811393	0.114643359789658	0.114920852883142	0.12258580022618	0.119856999541421	0.109755416157656	0.114032720796108	0.121663506525539	0.115566540558592	0.114273354716629	0.109001842901562	0.116356219527346	0.121363633364955	0.11760884767492	0.120932514894069	0.118505058869813	0.119128666815887	0.125645404868424	0.127166327266695	0.117122532627895	0.123135291652426	0.121501481109271	0.121351094664386	0.120971716125428	0.114813991749645	0.112878201510062	0.115890863589844	0.11431024650612	0.117640259327627	0.122324945512325	0.118168022146166	0.122571478437445
269	0.119358113925788	0.115779033625992	0.116737417048929	0.113374311101556	0.113038790078017	0.113117542964461	0.111818018813045	0.120659168360019	0.119430986284126	0.116654752218306	0.118509703892771	0.114013582896266	0.111462773673643	0.114796541238164	0.119441554428542	0.120479211708331	0.117195793031148	0.11989651536054	0.114809862205852	0.114024809449082	0.121200484653168	0.119665278580278	0.110701286987336	0.114172534046873	0.121501535374304	0.115444418280797	0.114604953861036	0.109378809948294	0.115216451874369	0.120533283284695	0.117387888403469	0.121599771701414	0.118906397951262	0.119194340191601	0.124355938349176	0.127978235454617	0.116679962705844	0.122561311564384	0.121864428488108	0.120331299039269	0.119865966650148	0.114496739078961	0.113493118809807	0.115257252324304	0.115372149036529	0.117778677036679	0.12161537910416	0.119106589198489	0.12370440341048
270	0.120037681455714	0.115649500200353	0.117313490640283	0.113839235957822	0.113093681707163	0.113093534794081	0.112027751460984	0.119519514460183	0.119997795456197	0.117239606241073	0.118638185583098	0.114196483779384	0.111270421226001	0.114465715940419	0.120016053654953	0.120267929104153	0.117054951455514	0.118189548326611	0.114587722299457	0.11313100954963	0.120160169668189	0.119568580954938	0.11134178129398	0.113000671583175	0.12133023551822	0.114707197886717	0.114383973315207	0.108525600347304	0.115440428111096	0.120602487989694	0.116603422042918	0.121156019638096	0.119154696673045	0.118708638599327	0.124457602015386	0.128115011893103	0.115788332948977	0.122789834617417	0.121728899529017	0.120649726083391	0.127708613954783	0.1144556296609	0.114031406815713	0.114917879438766	0.115590317407118	0.116732035678286	0.122073375998359	0.117798242255449	0.123017944175364
271	0.119430799810411	0.115660842062596	0.117836073544171	0.113287730665207	0.113640646872204	0.113663100872132	0.111562350910608	0.118983988119555	0.118704351628561	0.117449836379129	0.11981027401849	0.114405619082206	0.111498701279531	0.114288497079654	0.119073814353629	0.120889314291169	0.118014975424216	0.117108876808217	0.114244583398788	0.112882871493033	0.119685204308357	0.119402816959112	0.112511633074563	0.113242641405817	0.121662694653277	0.114192937650936	0.113834668223279	0.109429884102865	0.115497158144151	0.120122891026282	0.116971946301346	0.121937872886943	0.122173535071257	0.119598351895106	0.124367401846968	0.128729607499928	0.115401323588513	0.12287274081049	0.121174344715851	0.120111979077459	0.127048538953081	0.113788394495297	0.113880276357382	0.115590516663585	0.116442436284649	0.116465770343327	0.121559805517126	0.117849141032756	0.123579951302346
272	0.118476911640254	0.114005632629237	0.118789261229798	0.113887580780688	0.113641573258485	0.114114963521503	0.111951188799278	0.118198607805166	0.118636034856029	0.11662257658848	0.120332592092412	0.114116315882311	0.112350081477937	0.11406161450181	0.118570569934654	0.121465627336182	0.117759049432952	0.116918626618537	0.114468374089706	0.113649913211858	0.119074131109589	0.119274473675979	0.112388909214543	0.113610061638405	0.1222256461518	0.114341897984809	0.114149994298951	0.108876092622578	0.115518109834387	0.119825542089258	0.117434279038681	0.12213770720156	0.122028162243479	0.11958778052299	0.124127886072633	0.128804079785012	0.115691228686059	0.122884512213724	0.121098893835212	0.121620725296496	0.127136047368267	0.113160559196033	0.112628294609853	0.116337091722502	0.116082970006437	0.116903953498666	0.122088343941621	0.118372298332477	0.124178932622923
273	0.118311712949494	0.114071254548175	0.118756939269008	0.113531555260771	0.112572356502503	0.113179502425401	0.112252762990424	0.11784885286284	0.118687243852434	0.117096146904036	0.120451194851705	0.114371821842048	0.112920802307353	0.1134114387791	0.117049106333363	0.121460641986343	0.117907793538304	0.117240387568223	0.114264342078699	0.113975668219814	0.118488563487668	0.11937489706819	0.113474378730002	0.114218285021652	0.121773682411883	0.115065667325368	0.115259582696495	0.108672087080047	0.115948322698661	0.119194290580691	0.117358489621408	0.121691455337714	0.12259577503691	0.120013603179629	0.12428013782846	0.128298316120824	0.116506262169378	0.123414140187163	0.121124353711609	0.121680453076584	0.127464383241466	0.11298351488374	0.111995518781214	0.116601840196161	0.11623685912356	0.117685626219389	0.122704590657912	0.118334788839647	0.124539417417737
274	0.118702578547197	0.114145107415841	0.120124534568156	0.113779732537107	0.11274547400825	0.11320048145731	0.111608136686506	0.117061439129093	0.118775198165926	0.116403553249016	0.120598305384605	0.113255828079403	0.113162186239288	0.11330311635475	0.115692247088886	0.121891616323111	0.117969382088565	0.117171133315674	0.113790022801504	0.113354217195896	0.118169621277579	0.119202857715276	0.114295271173825	0.114971345589842	0.120943006307175	0.114385853437378	0.115641590380945	0.108259822652089	0.115200793913932	0.119264322366194	0.116890686637689	0.121750490517235	0.124409516592868	0.120125278654065	0.124251124322028	0.128026143347768	0.116232121108256	0.122862075970502	0.121205208222935	0.121724693866794	0.127612139423233	0.115115732088864	0.11104304185644	0.115933960315266	0.115363060805098	0.117657760487262	0.122437958227319	0.11758976361244	0.123311087372983
275	0.119126676198747	0.112694710059575	0.120273491832599	0.113756595273405	0.113307588516196	0.111404538960302	0.111776727201122	0.115566189358766	0.118565947010801	0.11653784590503	0.121169487773121	0.113637599763308	0.112682782673436	0.112555402365189	0.114909303933761	0.122053932365909	0.11798529785776	0.122170726738866	0.11226810916159	0.117507318974631	0.117554864670051	0.118583743997751	0.114439183697396	0.115347945810022	0.119332847439567	0.114408245363379	0.115942958730912	0.10890066670745	0.115189128150178	0.118792982225786	0.117110236496886	0.12048792806032	0.125025138042301	0.120167381324303	0.124996483449812	0.128104770444617	0.115568845457313	0.123561753304968	0.120873058550914	0.121810941746719	0.126891879649604	0.114784952655109	0.110264541557796	0.116087081559909	0.115230475134852	0.117162254510261	0.123016008723859	0.116245238116914	0.122708178554131
276	0.118959236484877	0.112603725754166	0.12020493075227	0.114448238328485	0.112849986263482	0.112518201040206	0.112647247662037	0.115853358881083	0.11944641922777	0.116566131134733	0.121361255969217	0.113383189098748	0.113126204512546	0.11135188468738	0.11418983623989	0.122046814789481	0.118694707168782	0.12287697215891	0.112304143730217	0.117396897137182	0.117930301716008	0.118832996492378	0.115938421776863	0.114700078974907	0.120547859210326	0.115543839554543	0.115602556515234	0.109479340470904	0.116098768605322	0.119152261523617	0.116394157698652	0.120606661465118	0.125084682009435	0.119750620954443	0.124753620603577	0.127865084583685	0.11526629968778	0.122909231607279	0.120857117216843	0.121861021848057	0.126502901741585	0.11486306511177	0.109916013163529	0.11513142455359	0.115526364599253	0.116578394587827	0.122111479987643	0.117019045378797	0.121470641443715
277	0.118807110976699	0.113508108080848	0.120462086507247	0.114138458331222	0.112829134423494	0.11247305546638	0.113222720989597	0.114219170407022	0.119393204132919	0.115876030952905	0.120777635244395	0.113054122436313	0.112755826388186	0.112561257480994	0.113121765112464	0.121258165285952	0.11833603992097	0.122852756433969	0.112815298922554	0.117595463372076	0.11902616295284	0.119937130225917	0.115835598454098	0.114657090923966	0.120210778964504	0.11642215938975	0.114614483273765	0.108062135194317	0.115406659856808	0.118842497218471	0.116271413918188	0.120261591026025	0.125099784685874	0.120081243793305	0.123721310051594	0.128264282869613	0.115583356290414	0.121793463762454	0.121006131194667	0.122256980996766	0.127318006440414	0.114511206358683	0.110200618996077	0.115133331448107	0.115832471195437	0.11642684652211	0.121747968497017	0.116663943991141	0.121975593295081
278	0.119105723020536	0.11309232769895	0.119235917992108	0.113557210152365	0.112512410143445	0.112194153958354	0.113796639863177	0.114402558128078	0.119646073406498	0.116129124251224	0.121219236834731	0.112117671212143	0.113142102817046	0.113183784388266	0.112243152562961	0.121020563776314	0.117888706222341	0.12220688429048	0.112966949059917	0.1177828873052	0.118024818881854	0.120206063541469	0.114795725263088	0.115323410758729	0.120618585462227	0.116346614477742	0.113660387374145	0.107710194406815	0.115478552742255	0.118134225847997	0.116030688132477	0.120881062322681	0.124256491824503	0.12030446252128	0.122588966883954	0.128450721720811	0.11505351593746	0.121114830553107	0.120690108241417	0.121616774998334	0.126818177561264	0.11509075343235	0.109885031535587	0.113743133542416	0.11478268832922	0.116045674244435	0.120772305269243	0.116727051965011	0.121453499465865
279	0.119313614885263	0.113283976609835	0.119004528652148	0.113927268883053	0.112312783917054	0.11299584011226	0.113694298612548	0.114244219975129	0.11993523148371	0.116357956674754	0.120883575360667	0.112518012143603	0.113308638662448	0.112033939799508	0.112187994357843	0.119895496803244	0.118225262181723	0.121981016177489	0.112123736080849	0.117969797004012	0.11859811650528	0.120023007866386	0.115062617474116	0.115663599703623	0.120263663617049	0.116696014634784	0.113150181107499	0.108317129675601	0.115531334779262	0.118590863075366	0.116209820580954	0.119705524772048	0.123434411399177	0.119197252549285	0.12255339712339	0.127081221121219	0.114431588615454	0.121135281394011	0.12037650720328	0.121886692709202	0.12677793226964	0.114073251601062	0.109522465628665	0.119198517730816	0.113148152370675	0.116247599830836	0.119892149576657	0.116446431188508	0.121031350849489
280	0.118056477916934	0.111896981410489	0.11954134914841	0.113481673898899	0.111743626748897	0.112195018273133	0.112839443654337	0.113850281067424	0.119098424148743	0.116100469185101	0.121113266516449	0.11189328574579	0.11303520063581	0.111601665162946	0.111883991581614	0.120044256592112	0.117239851048608	0.122126373655259	0.11271641397546	0.116363552924365	0.118462445631285	0.119149550164228	0.115422240992167	0.114834285245217	0.11903092704371	0.116082724554762	0.113332840212429	0.108402862782347	0.114828771328983	0.118075722233674	0.116534369402865	0.120938743938167	0.123862193991267	0.118475563149658	0.122147358733074	0.12768775094548	0.114092197430012	0.121168971154633	0.1212129965842	0.121531238340295	0.127297797978156	0.114436400267005	0.109694057079038	0.118817812850265	0.113114354307166	0.117852322121721	0.118187654994858	0.115979299341465	0.120989580178588
281	0.117783257792402	0.111291555480897	0.11934953969506	0.113252183665628	0.110558831543544	0.111514014384369	0.112650191625183	0.113813256123068	0.118226869406468	0.115839323190098	0.120164930754169	0.111768145539404	0.112367616766272	0.11206184109751	0.111280117086922	0.12035281081284	0.11673314359227	0.121182106104113	0.112696193327129	0.115972558427013	0.121466512311201	0.119566683637708	0.115142523348772	0.114824817192233	0.118755254361372	0.116222865570195	0.113417397570876	0.107679086988219	0.114794700618164	0.118078728803179	0.116530423931098	0.121511993435149	0.124798698868598	0.117995124945185	0.120937605903173	0.12779270294177	0.114358899514388	0.120381407922578	0.120886923049458	0.120928812606648	0.12802298542226	0.114815743109422	0.11019343460387	0.11733855653389	0.113939882676488	0.117703393991404	0.11753408626857	0.115550544645076	0.121836426281617
282	0.11771216702733	0.111230326587708	0.119908930793779	0.113341232229392	0.110308894836551	0.110882894895826	0.113005186837856	0.112447397246734	0.117926749574421	0.114493990264198	0.120484179351057	0.111416845543213	0.111169364796037	0.1124988025969	0.111132610657973	0.119673535806994	0.116256644176564	0.120681131756917	0.112887040947183	0.115883297928515	0.121011806024594	0.120464767580403	0.11572050317253	0.115300801107644	0.118347513875278	0.116212976801121	0.114527450696284	0.107022665656242	0.115118240836847	0.118107229560376	0.11726412907166	0.122247375995693	0.125145108529854	0.118003445405607	0.119567183857437	0.127399094967144	0.114387803588838	0.120628930126502	0.119800399710903	0.120710221995007	0.128624730757571	0.116282673302713	0.110573927193772	0.117317717794939	0.113858679950951	0.11685060509247	0.116941820332246	0.115374219214717	0.121511934832544
283	0.118153565423281	0.110665016521917	0.119755313759725	0.112634294270439	0.109764026642448	0.110842930189788	0.112747053973577	0.11266248787	0.117890357142722	0.114064510436734	0.120174522883584	0.110613910770265	0.110538063484708	0.112250877250704	0.11101541016507	0.118645423098035	0.115689650825849	0.120838036030062	0.111942664046005	0.115404678451502	0.121434370759129	0.119426567317919	0.11460166889948	0.115281451494164	0.117197255648803	0.115960480187617	0.11485496561307	0.107019447557249	0.115233181061914	0.118701835287452	0.117006131594984	0.120574504690115	0.125956005903096	0.118282470121618	0.118828146363939	0.126449456706336	0.115070823934025	0.120773671867278	0.120050998806591	0.120901652968652	0.129209062145269	0.116308075993492	0.110213833919189	0.118328466978411	0.114410440295134	0.116784775270734	0.116897340382285	0.114692186113744	0.121501004577146
284	0.117766267615288	0.111812036551643	0.119609672667691	0.111168721094777	0.108118701962557	0.111236997337929	0.11189774297877	0.11163738943969	0.118067903416005	0.113970529047496	0.120170017552229	0.109638245107443	0.110894377887813	0.112850252386168	0.110509805680418	0.118866335300146	0.114326328675175	0.121259860016773	0.112376416496459	0.114247458845953	0.120757146642114	0.118813483431625	0.115298628121825	0.115574608999494	0.115675221939432	0.116032430116155	0.114492425572301	0.106698918436835	0.115302100721032	0.119422839148468	0.116800603211067	0.120757950964008	0.126089398551188	0.118673783593606	0.117326474627181	0.127302208098558	0.115232077367438	0.119338364818688	0.119262832784662	0.122115653327509	0.129565789335819	0.115132457051481	0.110025398146639	0.118016332719895	0.11429431858194	0.11622731738645	0.116259040893733	0.115104951296595	0.121091327550582
285	0.118405799665885	0.11150472298447	0.119744254256265	0.110969949288517	0.108272904111803	0.111837222397597	0.11230867021498	0.112224312207167	0.118068642963186	0.113648816056516	0.120233306860901	0.109343479075684	0.116001733274621	0.113231984513355	0.109980458661768	0.117735180209312	0.11492177572736	0.121760010140506	0.112764692141183	0.11413819464722	0.120291028972116	0.118533992855002	0.115451431944592	0.115704437862031	0.115743698098395	0.115148360231581	0.114099766711259	0.106081042485722	0.114451290794543	0.118492603846552	0.117398870341681	0.120686323081661	0.127283590453443	0.117861367756503	0.117491338688282	0.127323815541967	0.114954813567927	0.119347571569933	0.119292931726835	0.122658769716227	0.129795318646123	0.113638063252139	0.110613693120109	0.118649117999053	0.113741017793862	0.116581422194541	0.115722156057249	0.114466234994754	0.120737029848368
286	0.118210001237192	0.111199794910871	0.120229575772733	0.110301365105906	0.110741862137729	0.112171217861853	0.112342551338403	0.11249082311157	0.118596428488431	0.113576581020086	0.12005559468841	0.10997571372993	0.115319115693148	0.113384635129133	0.109457385418699	0.118114099323143	0.114974065689181	0.121213717871954	0.113142680281119	0.114333261181585	0.120294242377776	0.118701774772456	0.115902303909049	0.114988337335031	0.115684663002761	0.113259228451159	0.113926891438839	0.106338716574009	0.114873319151981	0.118570477862837	0.117889841872158	0.121032168561035	0.126747908373003	0.118954811890894	0.117188690211363	0.126875496874741	0.115370955309026	0.11844203120259	0.119665629296659	0.123369528091351	0.129670165832116	0.113798335668763	0.111023782069143	0.119174589147816	0.113930365608611	0.115854638049272	0.115508374800575	0.114908846229146	0.120786479568406
287	0.116827706769202	0.111417778471213	0.120296847605758	0.109872086733507	0.110905941602848	0.112465215027278	0.112366772596411	0.112874433190552	0.117366728942258	0.11376414052003	0.119904939052304	0.110902603867242	0.115583588449236	0.113172700115605	0.10924162768518	0.118895335778422	0.115141243043761	0.121418394409424	0.11240521197	0.114119863581935	0.119726329164705	0.118869906905946	0.11815967257117	0.114608866314837	0.115365647257065	0.111694927764528	0.113925970652354	0.105024031935135	0.115707234977949	0.118206998005889	0.118733630518696	0.1204833981369	0.126873269150452	0.119281161127682	0.117087566759111	0.126795198263149	0.114915934310895	0.118235034052596	0.120033272582734	0.123472001918412	0.131088433449623	0.113991867683919	0.111435027828186	0.117954143899901	0.113529474845516	0.116398564312411	0.115741100845455	0.114871520128127	0.121211491173338
288	0.117448393439306	0.11064488726169	0.120264247368342	0.110395635788828	0.111569525108161	0.112314395445715	0.11236033828247	0.113312177648387	0.117468024266246	0.11402202508318	0.119267395244881	0.110597463104627	0.115466407975272	0.114072848324147	0.109225695219063	0.119349472963504	0.114758331199524	0.122231185010006	0.11165665645821	0.112833226755026	0.118822221397938	0.117556125771998	0.119124783991747	0.114535804908207	0.115418740658767	0.110521659430546	0.112840269148021	0.104568729782586	0.115488790503342	0.118012007336269	0.11869372133806	0.120440438232746	0.126883507162605	0.119406611280948	0.116837153012913	0.126083484641629	0.113755059797083	0.118111623261431	0.119561684197203	0.12354092674973	0.131479022755473	0.114684168497824	0.111893516082362	0.117263487080318	0.113560052625078	0.116249580075261	0.115044579129964	0.114354944356355	0.120360806478992
289	0.117535510291495	0.110750251350112	0.120833126436512	0.110511117266617	0.110458687174268	0.111633200523647	0.112578485270411	0.112859420231396	0.119389881851738	0.113981322085153	0.12122451488129	0.110122121646169	0.116190509012494	0.113546356175103	0.108972910478144	0.119030245637895	0.114535966213348	0.122879833986661	0.11148118014741	0.113005841945058	0.118884866193729	0.117461969956919	0.11921526348078	0.114668125689421	0.114712308389794	0.110169196531419	0.111768704752545	0.104296943761831	0.115830672602766	0.117759797487205	0.118212789054623	0.118735427637124	0.12644364235293	0.119368739175848	0.120784148624909	0.125041358542747	0.113611501700726	0.116211776651354	0.120388252428559	0.124109143319567	0.132664483987076	0.115503821196533	0.11225187405656	0.117880154921557	0.114627494393957	0.115320594157746	0.115699219862591	0.114281641782449	0.120065781315681
290	0.118002730134797	0.111048751686427	0.121044675893166	0.110431969897261	0.110905245664871	0.111249107809276	0.112692112026793	0.113140985519306	0.118949563210018	0.112877197691326	0.120758351127705	0.109795836537538	0.117138780791994	0.114248479347215	0.109510890797287	0.118660560097513	0.115013539124412	0.123484593520339	0.110607770761098	0.113756902818645	0.118068802690877	0.117307939558599	0.118403973867238	0.114656829307492	0.114539377603669	0.10983990540028	0.112345312808971	0.104808520344449	0.114957612065586	0.117550396730851	0.117562946141298	0.119119958623723	0.12533975111816	0.119232609584088	0.12176946521163	0.125080185751052	0.114071767658732	0.116064458026603	0.120173993382592	0.123749733331969	0.132556903381764	0.1156187190359	0.112280981860127	0.117597934790665	0.115511787277461	0.114855312030071	0.115878474535855	0.113972134536269	0.119958081053384
291	0.118374961006333	0.111069545677367	0.121887870751943	0.110139409399143	0.110107392430789	0.111543660492823	0.112936774953982	0.113965087755716	0.122197121088374	0.112377401500798	0.121144405462839	0.11254359279827	0.116769587483733	0.113778377633592	0.109946625060834	0.120503127473136	0.114770316749653	0.123060371121034	0.110400594170093	0.113846965344215	0.118526334506852	0.117172406561452	0.119152508841018	0.114623451842513	0.114323855304702	0.109277044518242	0.112564559079172	0.104275133003032	0.115985699139187	0.117640085663876	0.117892831053798	0.118807714186154	0.125319346908755	0.118462104549328	0.121163113125694	0.125217090008111	0.11380924638041	0.116241842888855	0.120273347154945	0.123116154084351	0.132014033220101	0.115639886800861	0.112793961488753	0.117266914413386	0.114207267642138	0.1150855495542	0.115515814132973	0.113512502914763	0.120592285313621
292	0.117902703985228	0.110044051424754	0.122168426716559	0.113414125768633	0.109427968255166	0.111674140068773	0.113124012193657	0.114432562079976	0.121551451551882	0.112991117574631	0.12078411077788	0.112393297539429	0.116716948757157	0.113843977106459	0.110460494056374	0.118428172646082	0.115199229212267	0.122721867537359	0.109281028776244	0.114180835547551	0.119605180329645	0.117124359824432	0.119488728491069	0.113726145205204	0.113565966091389	0.108427154783925	0.112172989315079	0.103907373128922	0.115478183448533	0.116603449915973	0.117268129106167	0.118431064998298	0.125400276262973	0.11844822285454	0.12130443368268	0.124921628094072	0.112717582245907	0.115950821199054	0.120204052398081	0.122319811092325	0.133440969378985	0.115553990688606	0.112082330795365	0.118166277723062	0.113494005167172	0.114523587701122	0.115168781305365	0.113469465165069	0.120201464718751
293	0.117676668080856	0.109693650390484	0.121326122882411	0.111793657196104	0.108496141125063	0.112554991628846	0.112875669341104	0.114884957815116	0.120753889783222	0.112753481389011	0.121281787000778	0.112776689401353	0.116824107968767	0.112434847163853	0.110520695912738	0.121319397866779	0.11498077623057	0.121423370339329	0.110001839520707	0.113972092502569	0.12089405063032	0.116838543285264	0.119975785091735	0.11433091617011	0.113622629961259	0.109066784284813	0.114008342163701	0.103303200210597	0.115412162784349	0.116891139093812	0.117240896975239	0.117468771339883	0.124819645486888	0.118642894941337	0.120483285425886	0.124873522449794	0.112967573978389	0.115205221841899	0.118732484878922	0.121846641027699	0.13391824782316	0.11480964002378	0.111660741115007	0.117742998376142	0.11325514610106	0.113628131781673	0.115036013272245	0.114088632425215	0.119855506836171
294	0.117959657564891	0.109959033040528	0.121264049063205	0.11165891342504	0.10868375026865	0.113750010118977	0.113148622929969	0.114677512327424	0.120280335751865	0.113259799389549	0.121491880372846	0.113924724420899	0.117707325625414	0.111652596643208	0.110378307080921	0.120271201078596	0.11507960321052	0.121004384906975	0.117017702916528	0.114497413875578	0.121059241368652	0.117719812748303	0.119760841930664	0.114374463125585	0.113234457227595	0.109183366256408	0.114436198090586	0.10924923686098	0.114796775356509	0.116680356664166	0.117002063226724	0.117984854946964	0.124948172895834	0.119276737204808	0.119134191473183	0.125302961501272	0.11403871150513	0.1148757544086	0.118210942791859	0.121453146355377	0.133106496279835	0.114834237492371	0.111964290877337	0.117101117927727	0.113093816373675	0.114089550363623	0.114914151959468	0.113637438358302	0.120051806627156
295	0.118753996492644	0.109622992288075	0.122062821871108	0.111547527781144	0.109289257869518	0.113174539691357	0.114426608729444	0.114907362890175	0.118579423771993	0.111763371315214	0.121663773905269	0.113434380115128	0.118887357243176	0.11105197583216	0.111147149289313	0.120026398861274	0.114759480291561	0.120856478841534	0.11690502794331	0.114850896328517	0.121621950402493	0.117827720392119	0.118681364594119	0.114750372292697	0.113296853207024	0.108082960534316	0.114836642987653	0.109052369962165	0.115712054397634	0.117345171949539	0.116691773702061	0.117960108981739	0.126096116371982	0.119326194456226	0.118523079979291	0.123959766940876	0.115020758270466	0.114276191863936	0.117505878639897	0.120778233332105	0.132958189758846	0.113672980605996	0.112768618406228	0.116916440170199	0.113749973718254	0.114235502840965	0.114428480825678	0.114000743887726	0.118360678788086
296	0.118929583304626	0.110019103550972	0.122560684461532	0.109914011022267	0.109076276243018	0.113700997415794	0.114238779943045	0.115289621283406	0.11831159511975	0.117568121716594	0.122293105878746	0.113006377285108	0.118936403622265	0.110968315923228	0.111712239642091	0.119952432785578	0.114380298575147	0.121293006503298	0.117107153909191	0.113042713694868	0.121771178913135	0.118074026773063	0.118882726333938	0.1136542444394	0.113756019120944	0.108112095746088	0.114252856710246	0.108801136410072	0.116372426222302	0.117200461964963	0.117502228668936	0.118026481953819	0.126281702810864	0.119401018993433	0.1174039679916	0.123955766816711	0.115548094725483	0.115003675283168	0.116045071737883	0.120253584661188	0.133450190633522	0.114214802684227	0.112009421206548	0.117784529189999	0.114399313611474	0.114233686071833	0.113511959856042	0.113612791680865	0.116257319930345
297	0.119147367584849	0.111000423037189	0.123201816699612	0.109566071918724	0.108807571268371	0.113530141607882	0.113901166930573	0.116367778811962	0.118832118874896	0.116178584919937	0.122564880082303	0.113072910281496	0.119320080564643	0.11077393529488	0.112211549920833	0.119493347595096	0.113831262985718	0.12057298705332	0.117508546928873	0.113354246331027	0.122449602418076	0.116650251051141	0.119141896853217	0.113685713991348	0.112878100392476	0.107613094176517	0.114342478743064	0.108340658053342	0.116828707536166	0.11705806919952	0.116477735906949	0.118550922584783	0.125816080260838	0.11953308713311	0.118277936499862	0.12389470908011	0.115855857499573	0.11490542598195	0.115272388513563	0.120848364787446	0.132042060261133	0.113940534547868	0.111925657507125	0.11786054254437	0.114358424912229	0.115303491539413	0.113538861007199	0.113753233841403	0.114676157701551
298	0.118489838967153	0.111913624622358	0.124177657140531	0.109238621416806	0.109806984785934	0.112597154600503	0.114639792992811	0.115333670923716	0.118869459915918	0.114795120698313	0.122064043286917	0.112391131429949	0.119421094336517	0.110338170898531	0.112059718546867	0.120055780696409	0.113584440692566	0.119833080463048	0.116969429406325	0.113210523322042	0.122059026613798	0.116880971086898	0.119190706535065	0.11380379290965	0.112196803418844	0.107230720520215	0.114794016544472	0.108986237029338	0.116961488760304	0.116637180281514	0.116830994355929	0.118168483418348	0.126065873314362	0.11978030448577	0.117822649958177	0.123603770175599	0.115467726576171	0.113750264377611	0.116885216131448	0.12002773836978	0.13171953512631	0.114350341265038	0.112158482564046	0.118074384110849	0.114750956938836	0.116502880052229	0.114318191553502	0.113874689513559	0.115508709300814
299	0.118788077066761	0.112506399857715	0.124891763524523	0.109349945068883	0.110193504969244	0.111963218293193	0.11477438349604	0.113705766205986	0.119009026749956	0.114674213844169	0.121742241972751	0.11277547672116	0.119441112813339	0.110664144396557	0.112206454816611	0.119968365287588	0.114497514777958	0.119501824676699	0.116594544168614	0.112963182525955	0.12173911790056	0.116345064450502	0.118612041440475	0.114110057839082	0.112537693707579	0.107778564749791	0.113759351269398	0.109370939812334	0.116226695045954	0.11693301682913	0.117011219223525	0.120291592615052	0.126662539207669	0.11939101801672	0.118264128453262	0.124236303150677	0.114616478445659	0.114435401505587	0.117207189672463	0.119738488913874	0.131419230837762	0.113923993787813	0.113329279024235	0.118375672035954	0.11421345412489	0.116110542210897	0.114116093623877	0.113496739905716	0.115217834333292
300	0.11821578494858	0.113682918421773	0.125849497403704	0.108748522438178	0.110402795094176	0.111212027814505	0.114217175346625	0.114587655798524	0.118759073693614	0.114365886788822	0.121542385612685	0.113066799324247	0.119508771097001	0.111011058492107	0.112365849207568	0.119636439413585	0.113889945371174	0.119596917310153	0.117059755618167	0.112207575522537	0.120914357456142	0.115558784134157	0.118408801495369	0.112817915234965	0.111990023547515	0.107571285935865	0.114015521662206	0.110022071807881	0.116445575453221	0.116379755048281	0.116962011061112	0.119344396815755	0.127016183618743	0.119160300696094	0.118434807452144	0.124560426543058	0.114420943476938	0.113402521273552	0.116982002783935	0.119400524505412	0.130860147199103	0.114127530540774	0.113482787248723	0.118293578880723	0.114642409697171	0.11626555221607	0.113597851159234	0.113417483169066	0.115029137587344
301	0.122977227014558	0.117204521431437	0.129515205845078	0.112147299349163	0.11492460556722	0.114408995327287	0.115200982075008	0.11757013391923	0.122808112894282	0.118561311442379	0.124292601207638	0.116802098737908	0.122553890546663	0.113284409585609	0.11431132209984	0.124376508871675	0.117984914188782	0.123283799776044	0.120381309431398	0.114769505981924	0.122618070882549	0.120335748116425	0.12479331751083	0.115630995220099	0.1139376677256	0.112284801979805	0.116166619511116	0.114521273434188	0.11992810414492	0.121271587772913	0.119278470176595	0.122437852171248	0.131667171309331	0.122844430379847	0.123628781446359	0.124999649462887	0.117217532083325	0.11811949067379	0.119435599906585	0.122078984053785	0.134220315221925	0.117863988487237	0.117276846545825	0.121548599875696	0.116705485546918	0.121200956439327	0.117380079257836	0.118845464596311	0.119227004861656
302	0.127491440584348	0.120167119990611	0.134729693187152	0.115717620189162	0.116685030458417	0.117025882995872	0.120541020813924	0.123135271819166	0.128392910706154	0.121294153909641	0.133900490846329	0.118858503826293	0.125614391481612	0.117502773409776	0.119124600029051	0.126112175344324	0.121508843357508	0.125570589541939	0.123412967846415	0.11710089298007	0.123719264924413	0.122634685833796	0.133665120819863	0.119319709180357	0.115903714297887	0.11432793002685	0.117178299800962	0.11808767964661	0.122773126726219	0.12155253687708	0.128750609628174	0.127987357310388	0.135990326603656	0.123358515741964	0.125826170151833	0.13034312628452	0.122367278560303	0.129170731650307	0.125781276464111	0.124308973068366	0.135957770343987	0.123723156019275	0.119535728082424	0.124853704265689	0.119988288146249	0.123391696586333	0.120710254617474	0.120579561114962	0.123224298272299
303	0.138394773062247	0.125502968065121	0.141657186047841	0.120780733273298	0.120304313859599	0.125695232566531	0.128226970492669	0.131467268409671	0.131961080870727	0.123169952748976	0.135185524437728	0.120375606072068	0.135217540366257	0.118440671588613	0.123402366614317	0.126384433939355	0.125225565255609	0.130315548884696	0.12989483779734	0.121136775614904	0.128836209353448	0.129503786351397	0.136231712202083	0.123745133991522	0.121073096481717	0.116414696716506	0.121623174412639	0.127871081805454	0.12431707917527	0.123819092686938	0.130849318016071	0.130722886845728	0.138582401155815	0.127959136621173	0.127325444947688	0.130657305274056	0.123046685489498	0.132109443795077	0.125978871800391	0.133100019945195	0.141614606207442	0.126248210064038	0.124470671934726	0.130337248800771	0.123894191622719	0.128043758992061	0.124509226646568	0.128753768748121	0.12739959710124
304	0.148447013569038	0.126254295186465	0.147008566214477	0.129209581232417	0.122651824840635	0.131694559058022	0.134116249996705	0.142901147009168	0.13593870079352	0.126302788826471	0.138130618664615	0.124859195194253	0.13673874476406	0.122961339130272	0.132373678760592	0.129838277650281	0.130059203299548	0.140832574427457	0.134842573091526	0.12620517581997	0.131872757111451	0.135132719131328	0.140704099024231	0.127106639735099	0.124792851106647	0.124631105921117	0.124987005581173	0.130654055765143	0.126361508073138	0.131300996260175	0.13108446377226	0.137165859436546	0.14184730743337	0.135014932240647	0.129590599541973	0.138345722410755	0.129650240730918	0.13281450072752	0.134461513837877	0.138100804676802	0.141261210058337	0.134815328377673	0.126871864205544	0.142221024758084	0.123276847995042	0.134034989426332	0.127402186843323	0.133246712590564	0.131840401683887
305	0.151063727587365	0.129057924105997	0.152939948841024	0.130480684588253	0.130218294708406	0.14113637362305	0.147933675277638	0.144557153324526	0.138928443065481	0.126941238619255	0.147029508579543	0.129967936879274	0.138520202313612	0.134673202890543	0.143547316578034	0.132574846734156	0.135351881761782	0.145267933395891	0.134645655476792	0.126554397133749	0.135339020793933	0.13803645546561	0.147280899989409	0.132822525975012	0.13077519401739	0.126919636583585	0.130697752286818	0.137382723479888	0.131880337078695	0.131066295667447	0.135406572669369	0.139492611511157	0.143405927234525	0.13632848984355	0.131197533801245	0.136237718406209	0.133624377461999	0.139013426087359	0.139429883931173	0.144967522292947	0.146265265404711	0.138641551785444	0.133781444284258	0.159130210758647	0.128513384689278	0.137249172103408	0.131779720150782	0.135574753216073	0.140979715094294
306	0.150950030897238	0.133443396258922	0.157657036707406	0.136685575656764	0.132570052727661	0.145234909232651	0.157911657270296	0.147104134264496	0.13942250361629	0.134774387200277	0.155015435091069	0.134618347315802	0.144431884233368	0.138107783747523	0.146004173293816	0.135785549344908	0.141151131788077	0.14960777962112	0.137715952137078	0.130990730303356	0.134375738593027	0.146686247297083	0.148246100613643	0.135565962801202	0.132522601567489	0.127781207287699	0.130282113234372	0.140091752353721	0.135296852845393	0.134565267915317	0.143318940983429	0.145565872432319	0.150728205173582	0.144650416953031	0.137470363584379	0.138850249562192	0.139712749183438	0.141364056597018	0.142837747722904	0.147594840848978	0.151534118173596	0.147898323787759	0.137898535628117	0.164211803494426	0.133629255560717	0.145883556109318	0.134233310666039	0.14415852054654	0.145582169272421
307	0.154672666459193	0.136561026692086	0.167190574647572	0.140915513271939	0.132397649356292	0.154483131839168	0.167036964898556	0.148615932303269	0.141749959503803	0.138464486837808	0.163923616243249	0.14083979644054	0.145097925257564	0.14676917375532	0.15396957820857	0.138225542600554	0.147553305935276	0.152742630442894	0.139997950911045	0.133798394252766	0.136974710786055	0.15292434465675	0.149844688603261	0.13720996685953	0.138190851583762	0.129910893653745	0.133428244844761	0.146949000789868	0.142183269617252	0.136949054480099	0.1472864699708	0.152440662564896	0.152384244376674	0.15221632678647	0.140584617469779	0.144609290510995	0.149480798663632	0.148834326630617	0.145250673596978	0.146506550875099	0.155743716067181	0.148003630454194	0.144627282384191	0.183705844028076	0.140443600473561	0.147708234577654	0.141849052634274	0.146659612821369	0.145615062763503
308	0.156421199175918	0.14059400420542	0.167348268185818	0.146912666098297	0.136085096876325	0.164219516779402	0.172066226398742	0.149622859137768	0.149262696607117	0.142962683997519	0.166215246200821	0.144008316193045	0.146888323100348	0.150009658240569	0.156947679145517	0.139595239332407	0.148780497310876	0.155542060932934	0.141268104909398	0.135354455313183	0.141961636373363	0.163108269180953	0.154182288622801	0.138007841559933	0.142750404531765	0.134062289823219	0.136550201908579	0.14951317483635	0.147615812689263	0.14085560663123	0.149503199298602	0.163554161088227	0.155199239755752	0.162715339056849	0.149779770248377	0.146854529620855	0.160082709413105	0.153581638294133	0.149306890517738	0.151066000217836	0.16407945845169	0.152301402590891	0.152728504980441	0.193165670585321	0.144149089786134	0.151998415277508	0.145036828660161	0.154540368431229	0.15165013116169
309	0.160835267437632	0.14309673307503	0.169788592202516	0.157965508901777	0.142854057836295	0.16491987964964	0.172000702878061	0.153127479808982	0.149508861426589	0.146513724243446	0.169211588185035	0.147374577219548	0.152594437137735	0.154130763474217	0.157800121281039	0.142669909284095	0.149046413226705	0.161775924678913	0.144508476129043	0.142046257935222	0.145347261398151	0.165320763046587	0.161751234405699	0.139309473256629	0.152600136191847	0.136527287091225	0.141250199606299	0.148218345302251	0.150420816073461	0.146453345791516	0.155915709526535	0.164399697230138	0.159684464022353	0.16500395030989	0.149439213059896	0.146544717334637	0.161956298896178	0.155049236976813	0.150260708313605	0.153736300761424	0.164851813729275	0.156304288977741	0.152972414080438	0.195468770679308	0.151726614713675	0.156574718670664	0.145371265796214	0.155637885645753	0.15331846494718
310	0.161833594620917	0.149471623198258	0.173871681171379	0.159775459248222	0.14506295214982	0.168938268791433	0.174802360104466	0.15238387394219	0.153371481969766	0.153114129175545	0.167412567328455	0.148976813877543	0.161108931431801	0.16203780839713	0.157386391857367	0.15340695303717	0.154460242811637	0.163860595604289	0.144958542339814	0.145523355523434	0.154117442026167	0.164067651972296	0.168680964177692	0.142037512516249	0.165917172619348	0.144035165472403	0.150226693883439	0.149210943360053	0.157206035366393	0.156535658897853	0.161725498257357	0.177169832212457	0.16478492426208	0.17002207357808	0.151634488400531	0.149480341952482	0.163389553016213	0.16063884845062	0.153072683948761	0.157042666225414	0.165044926869054	0.158306364515982	0.156469766962093	0.198432874798314	0.159262226738222	0.167991924849396	0.149064861113246	0.15804579791093	0.154936672987907
311	0.167593616093594	0.150454307020473	0.174350976370663	0.162118620846811	0.149425195550548	0.177036084685182	0.182498795984079	0.155246181400776	0.154741779545066	0.15955191249943	0.167087265366369	0.150105643069432	0.158349909621141	0.174532834069487	0.162042532702717	0.156341681613355	0.156546163608774	0.170311155253744	0.148384103959	0.153864543775772	0.162864710201578	0.165834037774216	0.174591002448794	0.144853720955319	0.167352949974837	0.146362288127372	0.154474213431674	0.152537729109481	0.166152627525612	0.157849241747622	0.169953846758962	0.191058292577543	0.173817083947791	0.172812277055995	0.153089226729595	0.156581564859758	0.168277424426211	0.167020355535945	0.15395271786153	0.16071822358607	0.168034560136626	0.162287793861057	0.16224988314691	0.208355095193893	0.161539757140858	0.168639194739116	0.151977948135547	0.163653190487177	0.161379970549906
312	0.170657103087379	0.1537252074748	0.177540595034994	0.16981255321036	0.152492834158495	0.17848062507141	0.18310268696933	0.161928379667408	0.15798699364805	0.165962826520502	0.171883193935862	0.153811346953704	0.161805393885758	0.177189712689204	0.170178751488285	0.157698741495728	0.164484669633335	0.171742976153443	0.150142932320132	0.156135439217503	0.172648629313347	0.16930277793028	0.183731107943596	0.146117466010671	0.170432992545117	0.149003110979792	0.160314260188526	0.153524195691431	0.179471608629907	0.160544534781029	0.173248892977746	0.196205426588952	0.179741620903124	0.175171761678279	0.156683048672376	0.157329051224424	0.167945081805066	0.17028637098297	0.155628249729794	0.163206307362277	0.170558058343144	0.167655800178592	0.165039304516829	0.211122210947501	0.164997197101516	0.170307865373344	0.152210951850648	0.163979558598516	0.160696518560517
313	0.175661216328873	0.154480341202154	0.177942882286147	0.173338904028027	0.16219505237233	0.179478143193618	0.185028446294266	0.166307113051328	0.157535716742129	0.173347529837246	0.170906094757588	0.158792933514888	0.164508959660706	0.1772558857125	0.171929988580624	0.160811252274114	0.170037112311836	0.175520309660267	0.15661866812102	0.157237748413793	0.172999369046602	0.171274878076267	0.191278464695163	0.149588640652413	0.176442834134627	0.149779203554361	0.161549840856087	0.159580249226163	0.183985907589107	0.164163143480768	0.17287552476853	0.201645466841755	0.191693512800977	0.17984212412368	0.166652409627591	0.157976753685445	0.169383558198701	0.168883775709	0.159012288472281	0.168338415809184	0.171378243018146	0.173467655141275	0.164695607710259	0.218894484338779	0.166551472968498	0.172761520970865	0.156985574880814	0.173398890274132	0.162789418061587
314	0.181978955905014	0.156692446489492	0.182958832308465	0.177675877369052	0.169369555627617	0.183637233867027	0.188153178258917	0.168789641551439	0.162525078365907	0.173222867159111	0.172340677118608	0.168200370436559	0.164858846037016	0.181012720742049	0.176936647840637	0.1674980795022	0.178513038994567	0.179683137580929	0.15923810625514	0.16502180235424	0.180434216624726	0.177416054309697	0.191592101614191	0.152034279266514	0.185683062869082	0.15509323590019	0.167167666476867	0.170814120209955	0.182542664174669	0.170656842310652	0.175242067334023	0.205074506606857	0.206339008223094	0.182641710581587	0.166398620925263	0.160013638992934	0.171675738765397	0.17311504220137	0.162464568873678	0.170877167063042	0.176241046013554	0.180044806763616	0.170273258644121	0.222843722131207	0.174172825699072	0.173190480122828	0.166382067902537	0.176269331354549	0.168411731324781
315	0.192790423920921	0.160161652046637	0.189320918428773	0.178980989486414	0.178525531304865	0.184864401955986	0.196869856098319	0.173866830540021	0.164703076909068	0.174839034954476	0.17429139841016	0.176531869619005	0.167197757076355	0.180864916628808	0.18142772566325	0.169921088436615	0.184358886103332	0.187378484104554	0.166737099398702	0.169415472680966	0.180615366636645	0.184051806365795	0.194381587076101	0.151583704254958	0.190258726142945	0.16574685200708	0.169786224331105	0.17363511444733	0.184526353311731	0.176396522329702	0.176220250060291	0.208654605172781	0.21040637043112	0.185424983459465	0.169389914315767	0.157900331816497	0.176491823393977	0.177600185149501	0.169087506486297	0.176940913658949	0.182247615574694	0.183090215553188	0.17347350699884	0.224048334944639	0.174913930418531	0.173964618688734	0.168812262740253	0.178447259196813	0.170368322108351
316	0.196585216901682	0.162416036467391	0.191375678239446	0.180045543444572	0.178408941736239	0.18717580517756	0.199990044443562	0.175255282615061	0.168140622527392	0.176960146284146	0.177097675845902	0.183746545348716	0.174206251518525	0.184736242150327	0.180482811258895	0.175958619544626	0.192539750373505	0.187165577198473	0.169011648697859	0.174106606953885	0.189191399094109	0.188471452003438	0.198963606886122	0.156663222658281	0.192914143411642	0.17226265734409	0.17138046704589	0.173776120979061	0.186565415902302	0.181008127150295	0.178660732384262	0.214641166088384	0.218025731061821	0.186116456584334	0.170566432738954	0.161202327956829	0.178050239665144	0.177732565798843	0.1698633534473	0.177622880065949	0.186454428439247	0.182554399953346	0.174792170426938	0.228819045897181	0.17823761856855	0.180461058608466	0.170442651374713	0.186922912030413	0.171892169045817
317	0.194740580726082	0.165936638265141	0.1945753784518	0.184274662545382	0.182456499429557	0.189864663360397	0.205640741102362	0.17918608057119	0.177604938296984	0.179646049337681	0.182005345929053	0.18467030500054	0.177399829411728	0.191264609652463	0.181755505477185	0.182561572396555	0.192341900986687	0.192982417337901	0.173189217414731	0.178485984641766	0.190820053757304	0.186575027081372	0.199271200467724	0.162086969587902	0.199704753923581	0.187287447303392	0.173932296954905	0.175704557225513	0.189160820843606	0.183794218705948	0.181791961385902	0.220430654959194	0.225024959963687	0.189679637840112	0.174296279052012	0.165861604877271	0.1803983987336	0.180427978995785	0.170768814315417	0.178845671086821	0.188145971097264	0.184607941393473	0.182206948769797	0.229859243456736	0.18089697326427	0.186269607056854	0.173456226270911	0.200954968113989	0.171517844722812
318	0.196100197984001	0.167240815918956	0.2001446218002	0.183536422620605	0.190466875835714	0.193222306712762	0.207389772121034	0.185286805308682	0.180669923597234	0.184448933578074	0.186793329657724	0.189565479172222	0.17926326908014	0.2007420144916	0.18433388705948	0.183738727627157	0.19566984312412	0.198509060264063	0.179271655597554	0.179009353120686	0.196244264427691	0.187805195668542	0.201092950818586	0.171739510404934	0.202092969218621	0.18784596290687	0.176267096621008	0.175602172295389	0.193108308859557	0.190327729039884	0.18934725351205	0.224442159585334	0.226695050123641	0.19662171777069	0.177175561368866	0.168072595899509	0.178921328780855	0.18303448315233	0.172951957040156	0.182785537059282	0.198865137533211	0.185027406060264	0.189736700791053	0.236871372263853	0.18183431473064	0.187054631517601	0.177070415025642	0.205204958513732	0.178120536822136
319	0.197093343367881	0.169848867326743	0.205385648188179	0.188724935081906	0.197016002672312	0.198227376472832	0.204405797771415	0.191115909686275	0.181232455710568	0.190421255765325	0.185481535658744	0.194973232276369	0.181418143399008	0.202564778454043	0.190219985791255	0.189309822862543	0.197424566293315	0.202147739114572	0.181545019871357	0.180574978998603	0.197385956342904	0.191394793861685	0.205627871531427	0.179036161178546	0.206901826300851	0.191118731313454	0.18333475563934	0.177272134167918	0.19524142836007	0.193226415699178	0.190976922289662	0.227009802264382	0.228192863911696	0.199096344125676	0.182259018075478	0.169526780621347	0.182008770782303	0.188161652310631	0.174393393507582	0.185495514318629	0.202344682410278	0.198554778904181	0.18978781706848	0.239627957255879	0.185649476556219	0.188466072980177	0.180473575218669	0.208804941435507	0.187509074139158
320	0.203948536547302	0.172547018340769	0.207938143502346	0.192681739195777	0.19659357339297	0.203276511736452	0.205377937426109	0.200507933313554	0.185210249697476	0.192681482903731	0.19592185629812	0.194483526276054	0.185268269412886	0.20322732196533	0.190883093763793	0.191525506436151	0.20325876524008	0.20383374509442	0.184592168397134	0.184074509768356	0.200102348659321	0.1945826210838	0.203681826771265	0.180982611468872	0.211173822778605	0.200897707401051	0.18422075175849	0.181957140732398	0.19457970615419	0.199426255718553	0.198660771017448	0.226937432494127	0.233837721769801	0.199018696253136	0.190732904394394	0.17979095960373	0.185851343543047	0.196307264474139	0.17852058269249	0.187401524058297	0.204235469618512	0.199777783022673	0.193750426201165	0.241320299186553	0.195296907167055	0.194524274612517	0.184699721559423	0.217084335460719	0.199161389305546
321	0.207215035957887	0.181383497373236	0.214514418715692	0.195416393476287	0.197365774946793	0.203993589185891	0.205223883762024	0.201412356797012	0.190848337627908	0.197774221463051	0.201334005859037	0.195061974847243	0.195420030747384	0.205617642483148	0.192730743983489	0.191452168312148	0.206442214131114	0.206935356087923	0.191573388953643	0.185667214700413	0.209371637072075	0.195560485624647	0.210129719125588	0.183361805739929	0.216077930855765	0.202904668492053	0.186229183579338	0.187107930366635	0.198856030691071	0.202174314398389	0.198976206984444	0.231363653685858	0.236433047445331	0.199780751570243	0.201135140227744	0.180856363422914	0.189408565240772	0.195558776245695	0.181606048669185	0.192291352777958	0.207003814265247	0.201403518178895	0.195917068673267	0.248163514838045	0.204503507680946	0.194364016736278	0.184487614869565	0.223311229649173	0.197122023097454
322	0.214456420223467	0.180532886980649	0.215888518158514	0.197360629441356	0.199572921145912	0.207537075688299	0.203723509059197	0.202725989527263	0.191544706930702	0.201272348709193	0.209494368885204	0.201935357367063	0.195087898874181	0.203725839938386	0.200210498726285	0.194074511993839	0.207978752753391	0.208163219039116	0.196389273174018	0.189055743965296	0.21035509551182	0.198062148109859	0.220590630590128	0.187332047411452	0.215762526277718	0.203375176474049	0.189156999855401	0.196950164752872	0.206254293530129	0.203010146020115	0.197587997688007	0.232866228930526	0.242936458790361	0.199459469874237	0.202784606129812	0.177762651268789	0.191379844746552	0.200970578157659	0.182926947837751	0.197264346633057	0.209684578951971	0.203050084097756	0.198386264738508	0.247394630044501	0.205537838224709	0.193579428290663	0.187488389911988	0.223733062574002	0.196247054891805
323	0.216678241347723	0.179550580090712	0.223444935801743	0.202835193751451	0.202671209132258	0.20882046256687	0.21035805311219	0.210136617055262	0.192446777987647	0.208642371909313	0.214390595795539	0.211561129779028	0.200540819938421	0.207841347320592	0.212098962655662	0.198503950993986	0.210536061731861	0.207475097889308	0.196945442669193	0.194919901898456	0.219012777927275	0.203351889346327	0.221202631178506	0.190428236102769	0.220294114132935	0.216022224636082	0.194548255051513	0.198112432009655	0.207590930073922	0.203979571180008	0.199063526613479	0.233086766219618	0.252236462766547	0.202602553712618	0.209857452363102	0.180941657342606	0.198918490578638	0.205310291133252	0.184702310552372	0.202541165334898	0.214539925793728	0.20993803312435	0.198499641051741	0.250272533745751	0.210569965186597	0.196379411278262	0.193655773666419	0.225463911876259	0.199996152039394
324	0.218183688835309	0.181185807729895	0.22408764999963	0.202164805981949	0.205008946403862	0.215442802460816	0.207036692997165	0.214058701679845	0.197171915217141	0.214169999625758	0.219196776658269	0.214383408303489	0.206218998994691	0.207377686460795	0.210352474688383	0.206502678889472	0.212738899876946	0.212295030047337	0.202407704671972	0.195667835390715	0.218541002972964	0.204512751216376	0.223966049963444	0.198072122311185	0.225550964362611	0.218798465092406	0.195106347076259	0.207889061252127	0.211175274065824	0.207777208882576	0.204615299979185	0.236143621729167	0.252755798037089	0.205587457116607	0.211917102406718	0.182937848492717	0.202478532287477	0.210826889554379	0.189542759429903	0.204206571368205	0.215282003804802	0.21146873451892	0.204629589183247	0.251919228373393	0.210047519699554	0.197492381261545	0.201521814192683	0.228031288213322	0.201015505164097
325	0.216279091095545	0.184239835147677	0.225527521663714	0.203572686727011	0.204606883404394	0.226455090478111	0.210363697719464	0.219232122356461	0.195164146668983	0.218591951899166	0.220859058013922	0.217184976529803	0.210590403612641	0.207892861164286	0.220943873818931	0.216603374812877	0.214701655060641	0.21517458938096	0.206035809947343	0.196187643459794	0.223706877396018	0.20678726728779	0.225993616103174	0.19994294868981	0.234175593311245	0.219813365612406	0.198456199968222	0.208102772870795	0.215608694748704	0.208351984553465	0.207798538655453	0.238494024802975	0.258491686175654	0.208585933951944	0.210826673092887	0.186953873563415	0.212289746016686	0.211669569865478	0.19193837654236	0.212922205791534	0.219357398568033	0.221489757181839	0.211407985747358	0.253389220154552	0.213870018986133	0.198054630624857	0.20929613831892	0.231312647515215	0.201782361785944
326	0.219009412426246	0.185034685444562	0.228837512696207	0.207450461129908	0.210437856714976	0.234109921993348	0.215009686739434	0.224009616333344	0.194652922123676	0.220416842330196	0.220676936328201	0.219129692855738	0.215137893167258	0.214210012662436	0.224805194738291	0.226752766592013	0.222487659769937	0.220420325914803	0.209428093272558	0.197369577824662	0.222914568816525	0.207176946820276	0.233468938827722	0.205930944737819	0.23420253794251	0.225528266821261	0.200859723900141	0.208461880450414	0.215233818845886	0.211107412255643	0.208428523553704	0.239201604819383	0.259292436708908	0.216265570355315	0.213138435583978	0.188978194361609	0.224617789429374	0.214493523614816	0.19606141463486	0.226541798289927	0.227104067572784	0.225714603069417	0.216213067526791	0.255158951366474	0.212062675312024	0.201342266641551	0.208325000907757	0.235024645141776	0.204632255305847
327	0.224306932818409	0.185979249441516	0.231227797469619	0.2057341322989	0.216894537281374	0.240173501396226	0.215853234254507	0.231748615481311	0.200438049578179	0.223290636238711	0.222464126651282	0.220890554705731	0.21999369981933	0.222482975894676	0.227816360837563	0.226522275649317	0.224610058539986	0.227497719176223	0.2098518028911	0.198994791846712	0.224198993174717	0.214704480297272	0.239807524290212	0.208003629407421	0.237902838418804	0.232229493983844	0.203658796020248	0.209194997763828	0.216844213857571	0.214099711932137	0.207687868320414	0.244079912932616	0.256589642574297	0.218257804432228	0.214658767025528	0.189122759513339	0.228065116907415	0.220398066023682	0.202004645463787	0.231029353209601	0.230574968370295	0.229494282793005	0.22405936259943	0.257414442123302	0.21679950186907	0.201434054015746	0.206614308902894	0.237931036547046	0.208437383136739
328	0.226738819245833	0.187066978498674	0.235832171869632	0.210900031771767	0.220472260745675	0.24294075974344	0.218434476276264	0.232323978989331	0.200914606707386	0.228618670608011	0.228435517048125	0.229289582957176	0.218300258791644	0.225998738763131	0.234797026077403	0.227509671063647	0.233787710798603	0.230045197873764	0.21030517059036	0.196536806614309	0.224394592142597	0.226796664218388	0.240043086163724	0.209092613196797	0.242202831353986	0.242127111799415	0.209833867354344	0.21140607038484	0.215305614584481	0.216051011731489	0.211214057468058	0.248620845501358	0.261157198156418	0.216380962826845	0.224145822601267	0.19137186842268	0.236301342772104	0.221780971654308	0.205290707660191	0.242270056723986	0.236275212430861	0.231883823138307	0.226566063317233	0.2634868647129	0.218257511866399	0.200662255437669	0.205997921443873	0.238658886354344	0.207226347200938
329	0.229000980729371	0.189578905973439	0.239448567805211	0.21183330845101	0.220628209499007	0.24599473464158	0.217543034133427	0.238442894133984	0.211421635085141	0.236730787354604	0.230595382563108	0.228911134271942	0.218867110511567	0.228016833667614	0.233683374324022	0.230622042282109	0.234420925894876	0.232307557247837	0.215462974115552	0.196554198450406	0.226366764742886	0.227598936725065	0.244594050367728	0.21387709019914	0.241241345285458	0.244760773829093	0.21740218295985	0.212541614391106	0.220404200095322	0.216126364564949	0.215695173261395	0.248671894535186	0.26351145186712	0.220424925448772	0.226149586082921	0.197795849600663	0.241133864493766	0.22313174687984	0.210193549612906	0.24237137831131	0.241112016949236	0.235642023220859	0.229006694505296	0.266284316272684	0.220175638414052	0.204381095067216	0.20622879182071	0.241553074476206	0.210985334549483
330	0.235859215604567	0.192517059547099	0.240874515646551	0.216051074798394	0.224628822133062	0.250567900154365	0.220900323917293	0.238741610929548	0.216936431505488	0.2373823240282	0.241719205875939	0.235983387848227	0.225287968480114	0.230773330937518	0.236299588235786	0.235088770062279	0.237493310443649	0.238951476225616	0.217108289046575	0.202948757608072	0.225684461643548	0.234000883084569	0.249514770814647	0.217671249798914	0.239453059456896	0.243238236644311	0.2180776345157	0.216493395809376	0.22434618460794	0.222161725054815	0.220529495586806	0.254563196357077	0.269309537148769	0.223504423737064	0.230485092303144	0.197433178923905	0.242709946445294	0.231035042582124	0.20921017293859	0.243593163601543	0.240966625370484	0.23654215625377	0.234825197457322	0.265741355796014	0.222069608403089	0.206110172501491	0.209236303110228	0.246325551406919	0.21127316986576
331	0.233717564355641	0.193568907242534	0.241601305577723	0.219983675935196	0.22448399093323	0.251304851398286	0.220129557798112	0.245841552293016	0.217259430361996	0.238451239779373	0.252129430898122	0.234243756368834	0.227397391188655	0.235305065105434	0.242413841041039	0.244441599734507	0.238249991361174	0.242342067439271	0.217360974951041	0.202318465743453	0.229648656296114	0.247570287097411	0.253443831110502	0.223520605973645	0.243396880125217	0.245022743723884	0.224612048599291	0.218726696209445	0.226877574347617	0.220858392413718	0.222384184463665	0.256304701834432	0.26616347077838	0.22745880734188	0.232238099556199	0.1993393518711	0.248001736523716	0.244383695904554	0.216357576894479	0.243659761832033	0.241822859118131	0.243623177720361	0.238573965396329	0.265514127022834	0.222957324234879	0.20783878861565	0.21270411034223	0.24921591372982	0.219652627201509
332	0.236923715906702	0.195337701527688	0.240300322082349	0.220122782536142	0.231184329589846	0.251126371662625	0.223653680588992	0.252592499781095	0.225869973836145	0.237984101187735	0.256072956263543	0.232220011065923	0.230058459463654	0.234713562085694	0.242691695468205	0.246439443464458	0.241912116026178	0.242966725569768	0.220567624127224	0.206905464064478	0.228650642974479	0.260449539958168	0.250843571858421	0.220672698212631	0.241628439925905	0.242844507559377	0.222840467598468	0.218039799399219	0.230219244632389	0.220623987598973	0.227573555499671	0.256467003449062	0.265781152592137	0.22622235928694	0.231537363217898	0.197716067672075	0.250217839103117	0.242290314828633	0.22008088270388	0.249274005651031	0.241649171718541	0.254263910678563	0.23873953930848	0.266873798254001	0.228213616284344	0.211076467106447	0.215738083359235	0.252937266485685	0.224367815162457
333	0.239581590062478	0.199171500399331	0.24324913358022	0.218685236025017	0.231799359893657	0.254757315921354	0.223727163816214	0.25412436116718	0.22756280327775	0.241170409636475	0.25921641820814	0.231148884646231	0.235697130877602	0.23410852312944	0.244495437606487	0.24688028142043	0.244867114608732	0.244820351998844	0.222994519986308	0.205165501687916	0.23159463929732	0.263724028613582	0.252818761298264	0.223454949451389	0.244483121718451	0.243758935922594	0.226139632934967	0.221219632027476	0.232840330111399	0.221599191944995	0.227746884432977	0.26107126919152	0.26328680484228	0.230561750764031	0.233570800276481	0.197424629105035	0.250177312655117	0.246032308958264	0.225225864898647	0.257898938971399	0.243985619253515	0.257470278186289	0.238859120972983	0.269372668833613	0.229433663585061	0.213440174952744	0.216802623403795	0.262706887247343	0.225696147065968
334	0.241050859845113	0.19882441289673	0.241194239881102	0.222985552794137	0.230033526520885	0.25850007209891	0.225914852242261	0.253280865960721	0.226921406258284	0.240466912422412	0.262252195846908	0.235942111005746	0.239684892123941	0.238555763050556	0.249432327027604	0.245605288544583	0.251114516733728	0.247721168120767	0.227424982567709	0.204901460407847	0.232124966677763	0.266901460356037	0.260630741149783	0.229411143424042	0.2463435184024	0.24515711955324	0.229534293043768	0.225466721807521	0.238454946659162	0.219111967483074	0.230389741729377	0.269165152283991	0.267372634567991	0.235098411698443	0.237190109256515	0.199634551872953	0.252352887282909	0.247262004384764	0.228218603280716	0.261052475158612	0.246387571538155	0.262906686724455	0.238115623412413	0.267355589388208	0.230446643996803	0.216486319596621	0.215964042381765	0.266605482533664	0.228834625615739
335	0.241884844220148	0.202668981830885	0.242056693400556	0.222513147059834	0.231402884494017	0.261877218464586	0.222987694999778	0.253763744227033	0.231935398183139	0.241889976331365	0.264005658719838	0.238465124487557	0.240046644966727	0.240119424299488	0.247920742561847	0.248674283225145	0.255799265056773	0.248414644732271	0.232135085825531	0.210337187750703	0.238413293670343	0.268791438218533	0.262133667811304	0.231269525430507	0.247714256005959	0.24569447347962	0.229838030215979	0.228313296509427	0.240893106216154	0.225016075895319	0.22876719376657	0.278062963875058	0.275294715017931	0.243133297741782	0.236375245079735	0.198180168977622	0.259042394113997	0.24832303081942	0.227054258068782	0.26139006404332	0.247226911640763	0.269325571832033	0.237632679689319	0.272857705279939	0.236579813512768	0.217243060911319	0.219013085880341	0.269302657556737	0.234361690798292
336	0.238954683005138	0.207422034563962	0.246249715183462	0.224930227454317	0.233319354995877	0.26557587447978	0.226182933044019	0.255778517826913	0.23643926328164	0.244777261081114	0.267708911301576	0.237464727464331	0.243256933629203	0.242351997925113	0.250615458446695	0.251333075206853	0.257925368805503	0.255798242666254	0.233419602832896	0.210147102956749	0.244324350309788	0.267802628239283	0.268166054712872	0.231385590552997	0.256195951620972	0.245708270537353	0.235601016781795	0.229223044417861	0.246826798492028	0.225148711411948	0.228152005010313	0.27660475278931	0.285259274374253	0.252570767449826	0.239662182720025	0.201350918016412	0.258383537981232	0.252726609193347	0.228588472699562	0.262025141667697	0.252057889753939	0.279180262146511	0.242280872037394	0.27343060413408	0.237230131673881	0.218400471468222	0.222188764010294	0.267377939129679	0.232201865044844
337	0.238711530687444	0.209792936425534	0.251896302308257	0.229329635302598	0.239234980226443	0.275720800782028	0.233064043398781	0.260447226343538	0.237999350971847	0.246804291456637	0.267682059781832	0.241133438475878	0.247165480426897	0.247562473215123	0.249378763821029	0.254924571482716	0.261420798006297	0.261189941655338	0.235703316366547	0.210134212168729	0.241189092057194	0.272512172627815	0.2709127924891	0.238053795549834	0.259958767694471	0.24474042482402	0.237330256134735	0.229015903105255	0.25089481080617	0.231122631256396	0.232061746944467	0.278991961343513	0.28857308617025	0.262569848378123	0.24401588953735	0.204359929194682	0.265278567691697	0.257630997252983	0.232027098296246	0.26250316519945	0.25279951660851	0.281603451700869	0.245976789211539	0.279013119626351	0.241951041413503	0.218546606849295	0.229574911829447	0.274798999787772	0.235696144232469
338	0.241893067099445	0.21615617818272	0.253742161893598	0.232531685425664	0.244661768799666	0.278789907000145	0.239991220233908	0.259844340094023	0.234887048346821	0.24894805767263	0.265126146196507	0.247162931722359	0.248894121665044	0.250517225674995	0.250346943806391	0.25597511604837	0.267799661623404	0.263285206073079	0.236283287843695	0.210289573968702	0.242710939796348	0.273051596812036	0.271728301842454	0.239631886605674	0.262554101561449	0.245975044606807	0.236664385739487	0.231173102328553	0.251548357529017	0.234717352156807	0.240309452644934	0.283454495625905	0.289138018131574	0.275999459533034	0.24397247732223	0.207579750658193	0.270843390342334	0.263818253278326	0.230221008711172	0.270967125670074	0.260141963345517	0.284813964672512	0.252048552158666	0.278820212800752	0.247248149771846	0.223788908346308	0.231974295077871	0.276248676964579	0.235552505359379
339	0.245115613443041	0.215840339604412	0.253272751468264	0.236308611326416	0.249204749449722	0.280902007335766	0.239771261578745	0.259135954579675	0.234268473378727	0.250486157294534	0.268900625116569	0.246750232669256	0.252449676234314	0.251106649091424	0.252352144501174	0.257839377597801	0.2692847549965	0.269097157015105	0.237432588001029	0.214989492021584	0.249108029568582	0.275040236525507	0.269547532214143	0.244537064072106	0.263350117026724	0.251027753141886	0.241829680818557	0.233747604433781	0.255669805931205	0.236329690679772	0.24108307591361	0.29218302642731	0.294481379636341	0.286259322089216	0.2501696005887	0.209044761359361	0.273037891380492	0.2646561022244	0.232454543198959	0.27494093759607	0.265214248540277	0.290784031514779	0.260551346456181	0.282672703019397	0.248571418503096	0.22880352730514	0.233623893468564	0.276402497225604	0.240861503715551
340	0.249096029752556	0.218263780352623	0.25717042703348	0.238382013664058	0.249289313793141	0.288121328463775	0.246682381397243	0.260822303451268	0.235588696164632	0.257281872593466	0.274948478823356	0.248553596244954	0.265632103632384	0.254042285162219	0.252333760370074	0.258449929528959	0.27278522160592	0.271296414511041	0.237428672407477	0.214246760279064	0.249184854751747	0.274202955193184	0.27246566375229	0.244665961151517	0.268018667312611	0.259520676869696	0.241436737667819	0.232148312800614	0.254891821455641	0.243233035446184	0.246208951492826	0.3039740526553	0.29555402078008	0.286634134808635	0.249552370868035	0.218891138847878	0.276836355987672	0.261988712454816	0.236043178086791	0.277127909048568	0.268409503849558	0.295056546459021	0.259097809904213	0.284542483554711	0.251878978685512	0.230471442108662	0.234926938354043	0.283651723562663	0.23998701041123
341	0.248470952608039	0.221075238782042	0.256540333588982	0.239609015788869	0.249746566797721	0.298504757822999	0.245479758611361	0.259151470196949	0.243136936029036	0.260296136712361	0.276344025692382	0.249435432905599	0.270475130986521	0.25631012849705	0.255714821230004	0.26061996314463	0.275426260627772	0.271707711880718	0.241131979948351	0.213572663934285	0.247906429021793	0.276432209344889	0.277833495729558	0.246724832981329	0.275455713631884	0.269545590796362	0.240740201594722	0.236182048013703	0.258930469411784	0.248325693215056	0.245724896670007	0.30487117324826	0.295760770315101	0.29257048995605	0.251994932809583	0.219950635931901	0.283273115761886	0.260067746584202	0.240693511791958	0.283481334746247	0.266660911336724	0.296440512158306	0.266321901535297	0.288008341712879	0.254397630102699	0.228357162735651	0.235549302961224	0.284218897024713	0.241022133544036
342	0.253895858708762	0.221847668217708	0.258934865980612	0.245697195833677	0.254566944121972	0.3004308963262	0.244650987250501	0.264291377598255	0.241856121594515	0.258492871753166	0.276126514820542	0.24971092086857	0.279216663663496	0.257691034785138	0.256369432428513	0.261911834945785	0.27479788397265	0.271385936796289	0.240397204323299	0.213580352424268	0.252243860843555	0.275135566358922	0.282420454152239	0.249792257186103	0.274627120013203	0.275023008032882	0.242773788743087	0.23595301989251	0.258473277777367	0.251954866600029	0.243817481376727	0.311798756545144	0.2963220766751	0.289703832842265	0.252937766130751	0.22573358330191	0.287731936217364	0.257712825114662	0.241825972955039	0.285850889292726	0.271414840337168	0.303749449525791	0.262322321075147	0.285492708708651	0.258349674003751	0.23329117123792	0.239452328182277	0.291157076794513	0.243286162502649
343	0.257287569201889	0.225550905487182	0.261157909242631	0.253321236809548	0.261466698155878	0.301996810049842	0.246294697181952	0.265005666408859	0.243032362717731	0.259158127466035	0.281414917972417	0.25080611751192	0.28047888540158	0.260383352512311	0.25603677586726	0.268037964974887	0.27780736330912	0.270142254718562	0.240766765537949	0.213754910257251	0.255010166655528	0.279025108756173	0.283373370401236	0.253199906239027	0.281309714592938	0.273622399815629	0.246137867047818	0.234375048099977	0.257667500150774	0.256783676671864	0.248000562755443	0.316232217573605	0.299530759327555	0.293926093385441	0.253781602565653	0.232093401935714	0.28269350737883	0.263521505551597	0.248142595963517	0.28601252541483	0.276120819774051	0.301794878507279	0.265598269427544	0.290697868323297	0.263267911352673	0.231895064283454	0.242162348040091	0.289461242772571	0.243509192175328
344	0.257815155918117	0.228000809251361	0.26069917132928	0.255252137683478	0.265693526833627	0.308979262703146	0.250050840882205	0.264608527950019	0.246338056078189	0.262447221202601	0.280131423886393	0.254766345817237	0.280234538212368	0.265920785863574	0.260752143495016	0.272265661625289	0.283506641907406	0.275170125001219	0.237444969900203	0.218011909014469	0.259980074173289	0.281055327190256	0.289728361033411	0.256827145184082	0.284950488902882	0.273194814553328	0.247802018678778	0.237690445737913	0.258901027180775	0.264679041821901	0.251530143438902	0.328058741088025	0.300882104580764	0.294890539287417	0.252461036191264	0.23650603903701	0.282992739672958	0.265707328657359	0.24902714660006	0.292237010659132	0.279980643814849	0.308221143018746	0.265947379579818	0.292758437754221	0.26498003085532	0.235005337156184	0.248854983724384	0.289362486146313	0.242046303079873
345	0.262744649696513	0.230136171165843	0.264959753374802	0.265754383414733	0.26964228933918	0.307995029027771	0.253277241887524	0.262790320147871	0.248535864725073	0.266874565759918	0.280212223907691	0.263525278199157	0.282603321936407	0.269290690624062	0.267511048793127	0.277603252630997	0.283748497614146	0.285282342027769	0.241060175568347	0.21969898240432	0.261835870473866	0.285506633952709	0.289850555001511	0.259734421545476	0.283856782442225	0.276814482658527	0.247498186781938	0.245328350927604	0.259049977087766	0.268553757905205	0.250191619087791	0.329582686368373	0.299785421316308	0.299352159834202	0.25274363183706	0.244921746905714	0.283669488691162	0.274872623512662	0.252041332761236	0.298002020783916	0.281740260648225	0.308512622985457	0.265901351690422	0.299022801266001	0.266315178077074	0.239725251193478	0.25407294796853	0.28818295965261	0.246598251311137
346	0.264012043390146	0.23632240058844	0.274749303843816	0.26600403670017	0.270513229363737	0.306539688116888	0.253446351384184	0.265297638804052	0.252472788906462	0.268136120477391	0.280661734592603	0.264304831615675	0.28540705983187	0.272391207496348	0.277745695886654	0.277770705025082	0.282965922931404	0.288646126101267	0.237445772715063	0.22157316421821	0.262089022864546	0.287917112202008	0.287528541423439	0.261353764835856	0.285702982303835	0.274125687307675	0.250305585750252	0.246781298570522	0.258016293753144	0.27333698389167	0.252046439088861	0.333196957997227	0.299222328501425	0.302548712612157	0.252880670525177	0.247788102851843	0.284292103573881	0.274549736455735	0.254726740932735	0.295855371661338	0.282897319619613	0.314238897060523	0.269609632937074	0.307354989783812	0.26954146275992	0.244682827739715	0.254475915657722	0.291339158778194	0.256415851213592
347	0.263353235842561	0.243059365266118	0.272186113423995	0.266297231591678	0.267775027917306	0.307202951821844	0.255793824956834	0.263981294954681	0.251507036474402	0.270624906292259	0.283775985737641	0.268466471437904	0.291026498366204	0.269893090864171	0.278274704702925	0.277510036064135	0.281227775475861	0.290866827874066	0.236723037966658	0.222498646135731	0.261431770054624	0.291370571234721	0.289876451139164	0.267781797283562	0.286539791364959	0.271905944389023	0.256820977504241	0.24716743395441	0.258247815473062	0.279874752071451	0.255304409703978	0.339314358337538	0.301749398814608	0.30214963744585	0.256404314813513	0.252022607357386	0.284543626055524	0.279191658629779	0.257618696510495	0.301680764625023	0.280623416336457	0.323174422604572	0.272601112941306	0.309129458302359	0.269914849085537	0.245597160441698	0.259734037819796	0.289892188154002	0.271454734583075
348	0.268460822369891	0.246084070694869	0.272183753389089	0.265589200964155	0.272641942361934	0.306677059690657	0.258606640262855	0.269938062205818	0.254524679613498	0.268216492374	0.289137373438496	0.26863244066543	0.291504266730378	0.269568298230051	0.279807976498841	0.275616551974656	0.279448695458454	0.292592276374777	0.241485120950961	0.225351788503461	0.261168099240411	0.292585502351263	0.289382436845429	0.277671743192609	0.289298546332185	0.270979217410749	0.25906547486775	0.248612048635498	0.257065584760077	0.280058439347529	0.260034717322819	0.337966788581508	0.30733397513361	0.30188117976581	0.260347632408954	0.260033392857419	0.28651836789145	0.28416157508327	0.256346014728343	0.305222396889363	0.283076021573077	0.323569278394138	0.272843502646862	0.311507406205827	0.270478113005433	0.251870767995759	0.26357579406587	0.291573392969317	0.270531741945574
349	0.269847558849336	0.252908921209669	0.2718613793884	0.268340809912183	0.278010430196075	0.308378658818869	0.257111822767168	0.276242655537784	0.254706287469336	0.273124771291492	0.295180284006119	0.270233124692837	0.294734318713955	0.275106113119226	0.281439487434385	0.278226326057868	0.281009615540951	0.292682875689722	0.240009838394857	0.223782964055491	0.259982217723432	0.293597711947718	0.286801714602397	0.28992659643378	0.287904796436194	0.270474432523559	0.257586796129734	0.250568706796936	0.258166535780821	0.281592482810731	0.260499981726745	0.342566272884732	0.308798530368404	0.303679389833963	0.264531017610264	0.263605270257853	0.291314482052669	0.28782675791579	0.258186213577145	0.306273808587792	0.282384459635121	0.327388055852075	0.27197162182378	0.312659191760801	0.276916086780204	0.251719065551305	0.272095288913928	0.290968084812663	0.271288924142272
350	0.27541675613826	0.254013919733864	0.27148353587845	0.270658840427083	0.280618840473166	0.3149535017326	0.26058613295232	0.288520276822749	0.254735669762772	0.274706628359918	0.294378801686762	0.27702243351089	0.296058037858327	0.277067232553696	0.287240096666053	0.283409423664665	0.283501266958565	0.294799062303191	0.243219918048032	0.227283113924457	0.264015581013365	0.295065269029504	0.289433232720964	0.291860785020036	0.288636269375513	0.274858072056745	0.257168442809102	0.2511722703459	0.259450684601761	0.280178807188938	0.261004772428305	0.343713030857211	0.311055115440689	0.302347627837452	0.266667758066019	0.26657232119136	0.294653603061136	0.294829709762556	0.257441223783971	0.308881778084722	0.284464342137694	0.328232044626641	0.276001497029737	0.315140113667388	0.274446599913236	0.254936093708741	0.270781705830174	0.292845020954632	0.288344058779797
351	0.277136731484665	0.260407435501603	0.276198992879579	0.272613227845139	0.283202976048874	0.316178422609093	0.268348733605574	0.286649623720057	0.260513030546998	0.27948256658933	0.298256541940742	0.283809443076143	0.298239350404306	0.277443089529307	0.295333401354962	0.282854523937865	0.286616629843132	0.296284168641464	0.25073277130188	0.227635377313962	0.263738347348921	0.297126045753932	0.293263045559894	0.297580393188429	0.293501194283198	0.279861700277341	0.259830891243934	0.254751045155767	0.261421398848264	0.280665834439109	0.267206672825838	0.344177815372151	0.30896681348102	0.304699460404211	0.274646879869646	0.268811312249278	0.299261818568473	0.292247699466535	0.257038546615911	0.310090450798865	0.287576414288413	0.33050334452249	0.273311893727459	0.315512092625772	0.275434347816242	0.258204324087481	0.276388925325913	0.293836056205556	0.288676823537864
352	0.278195011005916	0.266571695815594	0.280733815037717	0.272358498629272	0.289849878761228	0.319907095633372	0.270508903728804	0.284877345134363	0.264475145518852	0.283845421355712	0.298668508426376	0.283457930179976	0.310356838283433	0.280485327639482	0.302438308665688	0.282574526175595	0.289960973108475	0.295284271415318	0.25629173410066	0.234272100137224	0.264813128944573	0.301398940297599	0.29865370758172	0.295449003587061	0.303311542130827	0.28414597324043	0.261962453385319	0.254803958909328	0.259889145734075	0.282214400245724	0.269181806670946	0.347522075890961	0.304430595965026	0.310928745525884	0.279820744283133	0.272807611726747	0.301106354883747	0.29609021034786	0.259216588489121	0.308633587737025	0.291827227062605	0.329758765399245	0.272786916307174	0.318873632853575	0.281163281634981	0.261487361817234	0.276379590908235	0.294808075860875	0.294379703666139
353	0.280119089183287	0.274060430053541	0.283383205465353	0.276895388304183	0.288317669381148	0.317437092845841	0.270412327713284	0.290271179543069	0.266361843911538	0.285138278176931	0.301354949524038	0.286880620579966	0.313306606579473	0.284984275442652	0.302166714662336	0.288711483466024	0.288934339313225	0.293296062423096	0.26170602397783	0.235447640186143	0.267005218548713	0.304499375151411	0.308244032096825	0.296380875210375	0.301221800026453	0.292033514156876	0.266609326564128	0.254859430477762	0.264269547330703	0.283514634157812	0.274626316366513	0.349606061380154	0.305782028129922	0.311967915406399	0.278273651388061	0.273591694925355	0.304139278338495	0.29594356262824	0.263933909749527	0.307552563824987	0.299208969605824	0.326496071383483	0.271688338981954	0.321298923312741	0.283143446224827	0.262751347692164	0.28326288842276	0.300074595615849	0.304874891177226
354	0.285525132582052	0.274619866467815	0.290447286943974	0.27427880390268	0.289673389680727	0.317665551099988	0.275984458323527	0.300960020383852	0.270862375386332	0.288354475966019	0.301315827863091	0.285293879410006	0.31550215186019	0.287693057224815	0.303310054460825	0.292789500927213	0.290252808222502	0.297403367417099	0.271274012334406	0.240991753305378	0.266709276365197	0.309844441032655	0.308684950856033	0.297292405732504	0.299200888524142	0.296783970719189	0.273799387656333	0.255637818037694	0.266257184046758	0.289407574610304	0.278026547619244	0.356828707850963	0.307565289882138	0.317964120720795	0.278274837833559	0.277049377913063	0.303838182102442	0.296894374616574	0.267451710035909	0.311861385289518	0.302908210760103	0.328043627575501	0.274526211737628	0.32698234885927	0.288826733275815	0.261077024162925	0.285820184385072	0.298831263149557	0.304128428188949
355	0.294171845106933	0.27762369820146	0.297670967994432	0.272620350076496	0.29131124995058	0.320425187127433	0.282009373708915	0.303464429809712	0.271035120689738	0.290050284366608	0.301955659207302	0.289733225933793	0.317834482148521	0.289779493885541	0.303210813414759	0.294350457809278	0.29517822364111	0.302913226423433	0.272198279495598	0.248697738026923	0.267677892628759	0.314724237960495	0.309648617074388	0.301092772869372	0.29830510941514	0.301963993098179	0.272249070656162	0.260983558431238	0.270693567109854	0.290920884201735	0.284230301886033	0.361777806957878	0.312440013562537	0.315983617417374	0.278767121160837	0.276057951986889	0.302138642925082	0.301690539406541	0.268549414961007	0.311497262653373	0.308384977756109	0.32869619067275	0.275919528794489	0.32800359953562	0.291753227698278	0.26443592160715	0.284374562307236	0.296655340274001	0.303280993528773
356	0.291166493928264	0.278727764027537	0.298727309922659	0.274846573910185	0.297555850199335	0.320049607452415	0.281209969491771	0.303076032834938	0.275225183896588	0.29175218310545	0.30906032237201	0.292478938548443	0.317341927304506	0.286538063967422	0.307988169663221	0.294485621041877	0.302743236079647	0.300924553038335	0.27336545987818	0.249116473309577	0.274843500694077	0.319390521708016	0.306830102372942	0.30844753501316	0.298316027814406	0.300304991253247	0.275422496691316	0.260946558459848	0.274418980801169	0.294954992848235	0.287680458396284	0.361705040913962	0.312824340171181	0.319581707178348	0.284380271483043	0.275686478297985	0.304792985349952	0.307788965515583	0.274813468289147	0.317075615471794	0.308082999287976	0.333787032672296	0.281390110410495	0.327710739756664	0.294426212684217	0.266480260392933	0.2837554566546	0.305217531041857	0.305423158373772
357	0.295120641514799	0.27947821906985	0.296658761608131	0.27519258814386	0.295018489495953	0.326181878019934	0.281584880260229	0.303663769696108	0.276861758054905	0.295218978283919	0.309335516877247	0.294634774057395	0.320882660111718	0.290702905293501	0.308368890039928	0.296595587574671	0.309648112984309	0.300630803891802	0.275042113928065	0.248294619932625	0.276017790592335	0.321059054999211	0.309138225505077	0.309420821194743	0.299352163175267	0.301774605443928	0.274440665530759	0.265425804351466	0.284234154408448	0.295418021777911	0.286647693537567	0.363216586183483	0.315172260169126	0.316042012683216	0.28693958010533	0.27393656970402	0.307547794287935	0.307696238404181	0.286254241695356	0.319475227898088	0.310569151711093	0.339057944500339	0.282492543511457	0.326259781378762	0.304102723933753	0.270015483019099	0.289684490808263	0.308048461614414	0.306253160587467
358	0.301480758347166	0.278650780903269	0.298109069299195	0.277308776460259	0.293451759497171	0.326958372037778	0.285154994365843	0.301261746902069	0.281091872046855	0.295141371884632	0.313550411911123	0.296766397469198	0.319933690513331	0.290272640376086	0.314530027216881	0.298017594130205	0.308958793809714	0.304108761255446	0.281575050394315	0.248570712615935	0.277870027492218	0.326314715303583	0.312421703526625	0.309147096178998	0.298796304127808	0.301777245733984	0.278806907450801	0.268050291202445	0.287070234345142	0.299739311472974	0.286282034086408	0.363564456387095	0.318257749258968	0.317460774258601	0.289227517399062	0.275323211407395	0.307112237107682	0.309117117331395	0.285010040247494	0.324701584863715	0.316204748916404	0.340004572048616	0.284233033127477	0.327780440431807	0.303809106644166	0.272959965741352	0.29649155363031	0.31147686032366	0.309401531521205
359	0.301303885866111	0.283022739067103	0.299590242601689	0.281695944710091	0.29225487063334	0.326312152809624	0.291107419642671	0.304792476104953	0.281823652981847	0.299218656166974	0.318091044343328	0.304781531765336	0.325012599300536	0.294329671248848	0.324023515872158	0.295155684917353	0.311979031581163	0.302482068358581	0.282746534613212	0.248355683864064	0.277942064395823	0.333875810525603	0.321090155581159	0.311094743371656	0.302498760461631	0.304059931598215	0.280378265598849	0.267705129384573	0.295027137545768	0.300008109640724	0.286110984814457	0.36164384882219	0.317389650729562	0.32346634642928	0.289165105598739	0.274879337648437	0.309836745949566	0.308150657739144	0.295974849443029	0.332558484172968	0.314869626064414	0.340694659731969	0.284152891387608	0.329367443577856	0.300858952427961	0.279957772332158	0.296662036821337	0.310872332491405	0.309305237470304
360	0.304299411752583	0.286391119674634	0.300461879187362	0.280624650965783	0.290879247185674	0.325008560284486	0.300367348829125	0.306650743896585	0.281791020774953	0.298679535123459	0.325274386132356	0.307380088886834	0.324062265475448	0.295680606227993	0.327453636402815	0.297183625125846	0.316972831249444	0.301172731763994	0.282835916473131	0.248970176006284	0.277405141572292	0.33663805462505	0.320030422622558	0.312398367458015	0.308910572544302	0.308037033121324	0.27967009205189	0.269868365154626	0.297451964902003	0.299278170534062	0.289281853712729	0.365652706445774	0.320757323634315	0.326159472462756	0.292993684070254	0.276183637460878	0.312576221426363	0.306634400968155	0.299245084272873	0.334833438465263	0.313553112066335	0.340149171848621	0.282702556427455	0.331151879991407	0.308234314576868	0.277943948542003	0.297742769304544	0.3154561870006	0.31149280745756
361	0.31116728217622	0.29114371070887	0.307310191600064	0.280243564118526	0.29274680668751	0.326709506188143	0.302135474047664	0.311044277065346	0.291364124645845	0.299948323988299	0.326497628362852	0.317110046213158	0.328964035695384	0.296821091642098	0.325837221478135	0.303767629301627	0.318000982539439	0.303824980911843	0.283541062704461	0.254778367061743	0.280861489243505	0.337084917354089	0.325161059280119	0.317657974140757	0.312337886930128	0.305126976443281	0.279857473883759	0.276699634938662	0.304097445198163	0.300401847817496	0.292834550467568	0.37074177417536	0.320568463804775	0.325359939207933	0.301122992448485	0.281998763155436	0.315662990724009	0.305936682357697	0.307882243699554	0.337416714778173	0.314287001243723	0.338033196849645	0.285903259785516	0.334557400623314	0.310614191452262	0.28024705382835	0.304201435837685	0.318751308430084	0.312837368938224
362	0.311142601601666	0.291986130069711	0.317920185170903	0.284036438398198	0.29494007746886	0.328907943281045	0.305028397530077	0.312312409864018	0.289097424830245	0.303960175866872	0.329567321050177	0.31784024994906	0.332151162861433	0.300248289653127	0.328669279395026	0.302921568354052	0.319777355440424	0.304029267255687	0.288964825738882	0.262250528437276	0.28326693615749	0.335734848343334	0.322081848887749	0.317338671742715	0.310981761259293	0.314268397360864	0.283514199545835	0.276809742853281	0.312646818003162	0.301876807898144	0.295496273171392	0.371710268429748	0.321004552476197	0.326300658214953	0.297455019710169	0.289810324809412	0.318417548226791	0.307358312002683	0.309240174013178	0.338147355774481	0.320664828680076	0.341933154528775	0.285711171969891	0.338913240193789	0.316104937298334	0.277649665098096	0.303288527022873	0.321058147786438	0.315023927152845
363	0.307843649635158	0.293750173533989	0.318826883904312	0.286323289704354	0.301212293824115	0.328039418772931	0.309060904639855	0.314177190268986	0.287467609337395	0.304554845910547	0.328971087390043	0.322448491733895	0.335508361476192	0.301044684449103	0.326682129838892	0.299384997752464	0.320362461409493	0.30634412917077	0.287544912752204	0.271955789773321	0.2860598479874	0.33477831670323	0.32140588100251	0.318561472869795	0.315106375482184	0.313576264282903	0.292851279867255	0.277950469946491	0.312603949235605	0.305240410784822	0.296029197190135	0.37543493752953	0.324818879515936	0.323757926850964	0.295579198085006	0.297604200744924	0.316666172247492	0.309491361333775	0.310807965666729	0.338742321291123	0.32213365947896	0.33964416550977	0.286256335710792	0.33812290295297	0.320796150103479	0.28485028768659	0.306503820567432	0.323252093427828	0.32256256618712
364	0.309643329080925	0.298586215036091	0.320390067278788	0.292625030520934	0.302603128693123	0.328702236075608	0.312823033803437	0.314964251165993	0.287305934000407	0.306286034776634	0.327807365088413	0.326712382237442	0.333798695107199	0.299902487696227	0.332199705308188	0.306141925440489	0.318537172391433	0.312262729224818	0.290624963891691	0.273386935573284	0.285580544108056	0.33539205422761	0.321581064597166	0.316259453300246	0.31805989449603	0.313697955214298	0.295365066066742	0.277729552588304	0.317737831654437	0.305024346403527	0.300159736370073	0.376057278364575	0.333472446520719	0.323777210603167	0.295463281664739	0.298687799219282	0.319572966313665	0.313272282166926	0.312216892976936	0.341576373963834	0.319085843645358	0.339445827519522	0.286850475294789	0.339224527438877	0.321538521526343	0.289555326971286	0.306671183847887	0.327333724652136	0.323764611191087
365	0.313558797742738	0.298391456291721	0.318221626315699	0.293793264402855	0.303883404180729	0.328360993096095	0.314468985060561	0.320117557684356	0.286497764515428	0.306077835994447	0.328486935072243	0.327409173293122	0.334555714889877	0.299869093921815	0.332428030513241	0.307063038089413	0.321671588657443	0.309621393987029	0.289215895451568	0.272522653620907	0.286340814319329	0.338638497825618	0.322268062811687	0.318183634954278	0.317926323294818	0.317953348362428	0.295158161481391	0.278892054725718	0.322740675563402	0.305727415707272	0.302855464421996	0.376614561552465	0.346407222079757	0.329129214256689	0.298229072173663	0.298359041315786	0.322527864331014	0.315767264463184	0.321499711165232	0.341740332677111	0.323539310262844	0.341195611904685	0.285225288334798	0.33669152288368	0.322312815336955	0.29067730882994	0.305570018433408	0.331786787655915	0.320992829083824
366	0.313890099561174	0.297806363511808	0.322740294394033	0.298532272698632	0.309403648808255	0.328208162015325	0.316142873297325	0.324097050120285	0.287790424636707	0.312054928396104	0.330892840718897	0.33375836193508	0.335252330444621	0.30299962042285	0.331887557488097	0.307816151109391	0.322786681604456	0.314088837939119	0.293552842955225	0.275202884555848	0.293158939815962	0.345924237807658	0.327987418150644	0.321521170197371	0.316443196283076	0.319047208673481	0.297089972992855	0.278365593530347	0.324840570544973	0.30614397574288	0.303390309197329	0.375271937344219	0.348493025337456	0.331380194368107	0.298708034972136	0.299158840545114	0.328237113634731	0.316302791821926	0.321862300524847	0.339987848720158	0.32351280376367	0.340996324448831	0.286206193792566	0.338091578177897	0.326035036204041	0.291502115251541	0.306093864812376	0.334319996681745	0.318988840880565
367	0.314652371829465	0.301457717866239	0.329186253098839	0.301528903518396	0.307938154051256	0.330484679878378	0.316665597075898	0.336111314199723	0.284272036151556	0.310694512437187	0.331663323996488	0.338110179226999	0.334972561970022	0.304422341871657	0.334172776795392	0.312344009331583	0.325051781222253	0.320670304236792	0.293554093773132	0.279095448445632	0.29410309634995	0.345978105265425	0.328678589645242	0.325790193232478	0.317927513161575	0.32399459872806	0.303167089128527	0.282056383679191	0.321399022140555	0.308381205856754	0.30335339047617	0.378263580299844	0.346622360676135	0.332182876678253	0.304480646525229	0.304566397496544	0.329160716401411	0.318533086133146	0.323486728715815	0.342046221431154	0.330002749403024	0.34741768356537	0.292031491838819	0.341029604855659	0.324646664201126	0.290162149754803	0.307793679204968	0.332711557189398	0.320950953850768
368	0.314010369526827	0.303380663931734	0.338089846521638	0.303069814471077	0.307353598133665	0.336893358940029	0.317857149019078	0.337831338363909	0.284061017443226	0.315711809732697	0.334590410602552	0.337427706915829	0.33799659151632	0.308337879727354	0.338992763145938	0.312968204525186	0.327249780010413	0.31776458252216	0.299115762707214	0.27736094485235	0.301116474129324	0.353922237868985	0.332561282628298	0.32632549984871	0.315438231088014	0.330916151812032	0.304527205194726	0.281825404056633	0.319411475776745	0.31293391434667	0.306663188843263	0.379585816628772	0.349566218827641	0.334255551283234	0.303587653009026	0.30670720183728	0.328573400518397	0.318239340020424	0.323029167548398	0.338101146815086	0.332068817077322	0.352304425857339	0.293541317623015	0.342005530281065	0.326750157999727	0.290418038967849	0.305847075857499	0.337595930631369	0.317371888508255
369	0.312021281310969	0.304493208890879	0.348771861296481	0.307543981765848	0.313462774627739	0.338479573996405	0.314917833747366	0.339551323697984	0.290131691211327	0.318526327687227	0.333816536446721	0.337762537753773	0.339692758831326	0.310365053913827	0.33730096314409	0.312393396111035	0.334979632985812	0.320874728165659	0.308943208047129	0.276700164109651	0.304892452411253	0.355888653668247	0.340354304224041	0.329991186065501	0.318285820130923	0.329366947242891	0.306193214556147	0.283738343555708	0.321029492960581	0.313929185792415	0.304993613673917	0.378013336793756	0.353196740059647	0.335548283726959	0.309475990659213	0.308336791980584	0.33319132843413	0.318862690199845	0.321705369255553	0.337151535342213	0.337011225476109	0.352982678087022	0.295564798476863	0.341728400415837	0.332850274191223	0.29001331932719	0.306415290020371	0.343421989163955	0.320180884860486
370	0.314885551912818	0.307264098484767	0.347192067956499	0.306316816060856	0.312126640085026	0.337239500642333	0.316201696445003	0.342686930718433	0.291278203228807	0.316060294250417	0.337885242514973	0.338817035369373	0.34133112883915	0.311932134336197	0.337826465712107	0.30925883552154	0.332245532504347	0.3189069272564	0.310479378394464	0.282006903439431	0.312133877958127	0.354926212780783	0.345825313052025	0.334506899514186	0.32142897486795	0.330537877419082	0.310211026899962	0.286002027641218	0.321792486185089	0.319889460957243	0.307686970068785	0.382596431276416	0.359039204809992	0.333980932466931	0.308563042608851	0.31094468942132	0.333551483460735	0.323340930159754	0.328178635744191	0.3378599678282	0.339043340701354	0.352224172342925	0.30139572253006	0.342537548584819	0.333509413718401	0.29870472344354	0.308549020504686	0.342119719921435	0.327447356030135
371	0.315312063158445	0.305465577148123	0.348386128141061	0.306340275802803	0.315014044155275	0.340037397597491	0.320440426882463	0.349439577708475	0.288149932752304	0.319054162793843	0.338809881139716	0.34076549532291	0.340796821829316	0.315342318134706	0.33891952672071	0.314660563848497	0.330841330945879	0.317782072165638	0.310674665449824	0.281472653835886	0.312204918121759	0.359318759363475	0.344662812588346	0.334152122482302	0.326959124868163	0.330853347207401	0.312023704027536	0.290989863320904	0.324277616093967	0.325805329457344	0.309869803251071	0.388475668482307	0.363231137555036	0.338362876182294	0.305233011962582	0.316616717532519	0.335747231852278	0.327270842377976	0.32671374055055	0.338209068985645	0.338880911145416	0.35392093200546	0.308987765616839	0.343369872079059	0.332775902688701	0.299912894117662	0.308770057269369	0.341845746951719	0.333009436126558
372	0.315352055937721	0.310696820708439	0.349534541438602	0.307316229625426	0.321109908044193	0.337791029606501	0.319282596351326	0.348452271112907	0.288228050176721	0.321580540772034	0.343322835760925	0.337800378831709	0.340927629921403	0.317331967873938	0.339174129741623	0.315730584926585	0.332146143708408	0.31797123440226	0.307624225467268	0.284508883099357	0.312237981672715	0.35991833642758	0.345121403700981	0.334155078991439	0.331873760248383	0.330757039389806	0.31116908338852	0.293922049797305	0.326218622140854	0.335272753733034	0.311242665047353	0.389695941905943	0.368258313611201	0.340620605893341	0.30692020041314	0.314894917105969	0.339539617219547	0.33025555648788	0.327100419592477	0.339652505775452	0.3400855217816	0.35289136194249	0.313022562930427	0.349249721061187	0.33285752782716	0.298276057992047	0.313102168951776	0.343533788960513	0.339582522653198
373	0.320448619065457	0.312376744683459	0.347546640873613	0.31148103742794	0.32655421393171	0.344763980455686	0.327079923442929	0.350810990640637	0.288563866777215	0.321415210150286	0.349399302509279	0.342666368691803	0.345410985027573	0.318828059282897	0.340322080581779	0.315797498341448	0.335841030065117	0.318022563766565	0.308933731560958	0.285960088554806	0.309932326850872	0.357140118793634	0.345241480370447	0.336598134297054	0.331542642010689	0.334901499831963	0.313304043277699	0.293779888496924	0.323633133515631	0.338764357560083	0.312313569489748	0.390756599578064	0.377833384069213	0.342151233078083	0.307877586600837	0.312983973166373	0.341069362818412	0.329477471563904	0.333443625426001	0.342541991105699	0.345383572093494	0.355601757811332	0.319499484160959	0.359629374165596	0.332703696577518	0.296868840399632	0.314936376769837	0.342649579069155	0.341626288493591
374	0.328696107997864	0.3126021749595	0.349908804173747	0.313242539241922	0.330076253588015	0.341089920099689	0.330616925780567	0.350051224885352	0.292361096483417	0.324120340015949	0.347852791100863	0.344026532836387	0.348040466034433	0.31719011740698	0.344181871556961	0.32109795713991	0.337221905203776	0.318865725393774	0.311852027847232	0.285788199305794	0.314827239321058	0.360968002865966	0.344272524559914	0.33600303818612	0.33284956904089	0.33529601012574	0.309343825532544	0.293800175331481	0.325766775262947	0.341702462279403	0.315307730612763	0.387985098683862	0.376425405359971	0.341677310954622	0.31250297979681	0.313653662688051	0.34266700349555	0.327500322734426	0.332226371750343	0.342376664010296	0.348091564561719	0.357105085914036	0.319971583612224	0.359744629746957	0.338944312955385	0.299114685639313	0.314331402061693	0.341925750036578	0.340510159359142
375	0.326584128626674	0.31559935262295	0.351645593869553	0.313914988518578	0.336579881806701	0.337874044171571	0.331826809978588	0.356666717437061	0.290813650574264	0.32406321320962	0.349357202844437	0.343565372262007	0.348230077440637	0.322613842142093	0.343389879721044	0.323406808530152	0.338773447788433	0.319252413742101	0.312933381267688	0.287477759180163	0.317135467388759	0.359731255748589	0.346847253225258	0.33892393261673	0.338720732429324	0.341670071995993	0.312401858085884	0.29391334775478	0.325426534512914	0.342311857186088	0.315338166573501	0.391025161160459	0.376367675891827	0.346629566657629	0.312751551521307	0.312992760849618	0.340387685147342	0.330813747192364	0.331481303690715	0.340867580913339	0.346979452468117	0.358613810003356	0.320944919490858	0.362566359641644	0.336343579207585	0.303668299475241	0.315446989678545	0.342427863364722	0.342292901525397
376	0.323771658649513	0.317446653154824	0.353410095795396	0.314299008045192	0.338537251017787	0.340862424491038	0.336594810966889	0.358592740613302	0.293090622414986	0.329051083786814	0.352441388237966	0.346747794693285	0.352517370175363	0.321858970682375	0.345632267945514	0.324506495503835	0.338935839635855	0.32128130985374	0.3121950833931	0.287687565166607	0.314796582235012	0.361443590682942	0.351586595146982	0.340846375733319	0.345190341458032	0.343140976725602	0.316447297878131	0.297839345435111	0.324903465417533	0.339003515960497	0.32237034581542	0.390446567580568	0.377887121231174	0.347023123272277	0.313981382709277	0.312197561212232	0.342841694980323	0.338007007811174	0.335928571084789	0.341511414851929	0.349502109631321	0.362597428488768	0.324471650050445	0.365045312875871	0.339836365623135	0.304582013547613	0.320541064136132	0.342002814374966	0.343187852349575
377	0.322588667102249	0.323608712054531	0.358454778632964	0.316445612474742	0.341089913094558	0.340921624832462	0.338755726695082	0.364782952721831	0.296304074677699	0.333183828424938	0.353752515486772	0.347113530641985	0.353678697761943	0.323690515754887	0.348116031325084	0.326416449677318	0.34133818845028	0.321906923639931	0.315737081724522	0.291527701265064	0.316926010112554	0.363028837321722	0.354399962548663	0.340188744299972	0.351922346951197	0.344475560622844	0.317167064561855	0.298338681785722	0.325490308752584	0.342125161543276	0.324760224784731	0.395282407483161	0.377675207289981	0.348009599646896	0.313278148849573	0.311787260616468	0.349514919993221	0.337765132327871	0.334102283231639	0.339460921034256	0.348966195937372	0.367385227356323	0.330493029440434	0.362073563001974	0.347773356702848	0.306787917352371	0.320583260580662	0.342478429551194	0.345646936391232
378	0.32455599745265	0.324892337322004	0.361798727251224	0.321473755063836	0.338465115554097	0.343405322294344	0.336935843315941	0.374541283272043	0.301244615746213	0.332343286912898	0.356042937271333	0.352581300189324	0.357875580978834	0.325917315787881	0.348660687058117	0.328630057532733	0.341247125094506	0.323857697767484	0.317654098201521	0.292904587761569	0.322039373706552	0.365211769545562	0.354335565545862	0.340182448553246	0.351192436785988	0.343955180365165	0.318978548546704	0.305143801513234	0.327374865617467	0.343838923751053	0.326171476446124	0.396044461527115	0.381836563920343	0.348070977270039	0.31655512265945	0.313380499916541	0.346808830576748	0.33861611705762	0.334487389799338	0.339569764552106	0.351770974087977	0.370291768377795	0.337375773033401	0.362672740916206	0.349552150222321	0.313286370209326	0.324555632961757	0.342302211950601	0.353186526761948
379	0.323638830779134	0.321009447476666	0.369731523317958	0.324470277077741	0.337597896936976	0.344645528150002	0.338016044229839	0.376510679471116	0.301238085849348	0.336564764290787	0.357928634041447	0.359433281105538	0.359745707177569	0.324863485612483	0.347042389300444	0.331882700673752	0.342640296218655	0.325375144383328	0.325987804763431	0.293845841707295	0.332058514297457	0.363435103037434	0.356435959037199	0.339545713654058	0.350908848496212	0.345330714742362	0.321011546344444	0.30726851432247	0.326257986334898	0.3413871520856	0.327065025000539	0.40398783187419	0.380440438804324	0.347652703963975	0.315859956938664	0.31429550401762	0.347302503786073	0.34269232897765	0.330702957368592	0.342842383879779	0.351158574480265	0.370136923578881	0.338260399326609	0.36577789217116	0.348381786087524	0.312125222918476	0.323296382704323	0.345605552507603	0.358848041671548
380	0.329409888057331	0.322425288039824	0.37031389480237	0.32854029177513	0.337862092833537	0.345432698078902	0.337055678915287	0.38386244393477	0.306281993551105	0.340411429394246	0.364394019568278	0.368101361998229	0.35893327662136	0.329124186517179	0.345989733260825	0.333957779344959	0.342238868947221	0.326540871800533	0.32679200598183	0.2977469903785	0.33166803804975	0.361022173803484	0.358649928403843	0.34332303632175	0.355321762359843	0.345751781133852	0.329208357980033	0.308460599537372	0.329781662591157	0.34425568018016	0.332287499031641	0.404043843228315	0.384359800397359	0.353474022599469	0.315639263715662	0.313444623139882	0.349285011496078	0.341238158794154	0.336060285471317	0.345483799683324	0.352239905801313	0.376111503544589	0.341010777098386	0.363788131738701	0.349035357008837	0.312270841828994	0.324838244650423	0.349341685999692	0.362710982899283
381	0.328498811156394	0.326143345055627	0.372228281431334	0.331660565925208	0.339437050429778	0.348741245637055	0.33644325034017	0.383280733601346	0.308553798815179	0.346565507291441	0.366539299381751	0.365955643927444	0.36084920710055	0.33314817974321	0.348294775050558	0.337435213916632	0.343818274351638	0.329078725539279	0.333647769589251	0.301556512400408	0.332591258285203	0.363475520167969	0.363147041454239	0.348990860207477	0.358238587770192	0.349348620838767	0.329066028631229	0.314920186506226	0.336849814601154	0.346438373410844	0.33360918601138	0.404636235583474	0.383819780589144	0.356910518287444	0.317132983822714	0.316540899709317	0.347489866506795	0.342090455662494	0.338413403504403	0.344177904009973	0.353568098179044	0.375875216252107	0.343820416391413	0.361974607358772	0.347780411063752	0.315334737340501	0.323187980842035	0.347079173255658	0.370371203691281
382	0.332948166782789	0.332747772810077	0.377433849026852	0.331219517034478	0.344431199413549	0.353023841205732	0.339066976298613	0.388142207787563	0.315234196686223	0.355002038297445	0.372293416167772	0.3663805284444	0.362256338114094	0.331095479053031	0.353103419472618	0.336193191728671	0.344124333421622	0.332710043602724	0.333572810110524	0.308489118259424	0.335533805189098	0.362866708379787	0.363568383312321	0.350013796717947	0.355534464475911	0.354464449716274	0.333028518507294	0.316232869924657	0.337932316051742	0.348714673528899	0.334723655616286	0.403663344537393	0.38729740858481	0.362839549494382	0.319783534820467	0.31437105680049	0.350856512391511	0.339947921891386	0.33532951997373	0.345402875521319	0.352530526188942	0.376708211604607	0.34363183839175	0.363551041009199	0.345828308668186	0.323171754105375	0.325582857556405	0.346294725690655	0.369957836395497
383	0.332812649046961	0.334901831522181	0.377517112328964	0.329423455598346	0.346253153151221	0.351806799003509	0.338129116442493	0.393192971558258	0.321136247277161	0.354233085806093	0.370738671719385	0.365413622954784	0.362961735922484	0.333689806886994	0.354661920794038	0.341522307557781	0.348086485828482	0.334708910200718	0.33540235106644	0.311432413793774	0.336473525546982	0.362713496262321	0.363015789136233	0.354859706548516	0.357629724163025	0.354305419430666	0.341000021396298	0.321086286371963	0.339577746616252	0.350450854830793	0.333906527356314	0.405464307117856	0.389267336885535	0.370632486270971	0.3214667489713	0.314702111480388	0.349142371553952	0.343098207127211	0.337199646195245	0.345460215033387	0.355430678818201	0.377823623209344	0.343037846787021	0.365090411638515	0.347769074898124	0.325675089547074	0.32856822808628	0.34480202743054	0.369748573264824
384	0.334254781862933	0.336650036206029	0.382787120324451	0.328478279895518	0.347994845933409	0.352192673911897	0.33587562469298	0.39677882215884	0.328645205929916	0.358623346345189	0.373326731904021	0.369242770660578	0.366686707395803	0.340564860889042	0.358972329216749	0.344877016732953	0.351186891643412	0.336394021233967	0.334498333683728	0.312160112065706	0.334174609348168	0.36686315394639	0.364824671736791	0.354743568617237	0.359501991443904	0.356447209138609	0.341818085909526	0.32190293937802	0.342003127638217	0.35284072591151	0.338016893568544	0.406139675894427	0.392977409914324	0.37146747881332	0.321329621688662	0.31771706502219	0.350461353155531	0.343015396985921	0.335918301081391	0.348900947734926	0.358310241650338	0.378464200621979	0.34221684517043	0.361430539033687	0.347683549137386	0.323177618608298	0.328252852710165	0.345611070981793	0.371971546391167
385	0.337072339723369	0.34287028354179	0.386216155255267	0.330081117446932	0.346083781458152	0.351373643640821	0.337568507234262	0.397601712082285	0.333762817526077	0.361097276664974	0.378701372567642	0.370506644698094	0.370029004439402	0.34293377959759	0.358122832698654	0.347467025466909	0.350287054497844	0.337078086575912	0.338044487545921	0.308545775281914	0.335384106857324	0.372535500409141	0.363582612771033	0.358683851437299	0.35784657326044	0.353977452103029	0.346979399136112	0.324268994775841	0.341383108533435	0.352074388215656	0.339099736280287	0.413191948028828	0.398922748945405	0.376166135309963	0.32056855448191	0.317535889425254	0.354156928530383	0.343071064628163	0.337068937707447	0.351503990496603	0.359215117138195	0.381929472022151	0.345309040092836	0.359827924279975	0.352334128432093	0.325696231902181	0.33323370643571	0.344119370707025	0.373353169870154
386	0.341690201989943	0.343864678729697	0.385852680954227	0.334727654316463	0.346432009261729	0.350928936544247	0.339329656957754	0.399337818793755	0.333122368165256	0.367245182899795	0.383619413781755	0.374455117806691	0.370585182871997	0.343460026036106	0.358139218819709	0.352760100168764	0.352425872887037	0.340364516099366	0.341392413078586	0.309227974500241	0.336765143196726	0.372058519277003	0.36254656837922	0.357599564755891	0.35880296474572	0.355960942931943	0.351257540089005	0.32759130265956	0.342557651179013	0.353527745055711	0.344157942938181	0.423360420753074	0.398122183941726	0.382989551395082	0.324317029920123	0.325137499613778	0.356803956922896	0.345256378898974	0.340120640634685	0.350348490274517	0.358215482215781	0.380706295332957	0.34648500136686	0.359418842850499	0.352065089009274	0.32552432135541	0.333045578278783	0.345140814714812	0.375696836472534
387	0.343546035668923	0.34879243567494	0.391135342227903	0.336985158793074	0.347312185494134	0.35257134308167	0.345626309651163	0.404870583864036	0.341262822559856	0.365067280444923	0.382860500188436	0.372615220051293	0.372570354600598	0.347182635252493	0.361513349877424	0.35252197700227	0.357298928300184	0.341047258503632	0.339791644303327	0.312334679444934	0.338866950103583	0.374894401678809	0.3617591714837	0.360195017297355	0.361011057123174	0.354868290528112	0.350157082335863	0.330155227449741	0.344367438989709	0.350634093184513	0.350098904936971	0.424178369179786	0.399286184802116	0.386410776480785	0.328824263718931	0.326696264410584	0.363704882299055	0.340547731721669	0.344216131530613	0.350813586743821	0.359286394242183	0.380681915453343	0.351454125549556	0.362759631224459	0.353074648656842	0.330376268302171	0.33086446324385	0.345857012604111	0.381534165807551
388	0.34557482522441	0.348433212403082	0.393625903583407	0.339805448168101	0.35153189646497	0.353411627730807	0.348288970198948	0.404345614033856	0.343485397175649	0.367848155885996	0.383091876232402	0.371576777624201	0.376049953510223	0.349720069500339	0.363565486429613	0.356400342802323	0.358504916749571	0.341218550695502	0.344452525514902	0.311061985211857	0.338427187319803	0.374049668397168	0.363789810882508	0.362652769703974	0.361530039683017	0.356593935140276	0.351254715603178	0.331402878982177	0.34780133014621	0.351017575675564	0.35163899214301	0.429413430789301	0.401081269629443	0.394674682561964	0.325869973423123	0.331678082023796	0.370743414388232	0.343220017493183	0.351621569135408	0.353743933574537	0.36032570124279	0.38207164153566	0.35824456031055	0.36400316057992	0.358822843413607	0.33375232399623	0.327624084456275	0.347586072965166	0.384923554808261
389	0.34680849524894	0.349066791905614	0.397314203089744	0.341990290206911	0.353481237845194	0.354703444325352	0.350916708482596	0.405912938740156	0.342447679464313	0.37115245016799	0.388610675487203	0.37370146681556	0.372338413102038	0.351285267905337	0.361973197389713	0.3595511548444	0.358773170931945	0.340557540140109	0.342020335767035	0.314722318307713	0.33934885596893	0.375865745736762	0.364649818366693	0.364294150027822	0.367254496449408	0.356003142148213	0.351936763682216	0.330792539033173	0.353938540820277	0.353034226728236	0.353417600082207	0.427537873475123	0.39733045776081	0.404274405516296	0.325360484298767	0.331904805308896	0.37302834172878	0.344618655889881	0.355612527621324	0.352039852009686	0.360442085662048	0.384914616407458	0.356763266758689	0.366490908644832	0.36893151057409	0.339538244447908	0.327777531186788	0.349204347682901	0.382590322755951
390	0.353023506909308	0.350530220941822	0.396389375984006	0.345925156705312	0.352904616451968	0.354489606867606	0.357651433679484	0.408607249504793	0.342096997759161	0.369074336850305	0.387532181572548	0.380133845118462	0.372734301525756	0.355168317271309	0.366858827052306	0.361428524849946	0.356637681670944	0.34233988882574	0.343801206990612	0.314263053855781	0.340350097341222	0.38474953129681	0.365910458635199	0.373140268048155	0.367930407692474	0.359205383567109	0.350702407436162	0.334027397969046	0.356099766814725	0.353907107528492	0.356971054612884	0.429099116313982	0.397161088109383	0.403357087531561	0.333155683386821	0.33168585151082	0.376184053386706	0.3487901799374	0.356104457879382	0.35223429729693	0.365305822435652	0.384639473767556	0.357770167266683	0.369480506013942	0.36865343371876	0.348652613669666	0.333190155370546	0.351151952962717	0.386047410833772
391	0.35247173304681	0.348638959419417	0.395642082506944	0.347014718790967	0.353884155094239	0.357759092321185	0.361371009745617	0.413947346156242	0.343069671618859	0.370450476867977	0.386578956935015	0.384778904987323	0.368521074676807	0.355497875365085	0.366954647217126	0.360763492254394	0.358953758235039	0.349643306446554	0.346826108014464	0.317073826135088	0.341151719184584	0.385533387887647	0.368058159440999	0.377395306787162	0.372163163274393	0.363024685904815	0.354847953526104	0.336799276693456	0.358897131707567	0.356099372636461	0.355640001681679	0.433794586666459	0.400179967093283	0.406886038481824	0.331731515154975	0.331138355958431	0.378539415080167	0.348664807013653	0.357084017280479	0.350486484358335	0.36686836594733	0.386071225562229	0.360009792934015	0.371343929833823	0.378307871849656	0.346457635284071	0.336976976264003	0.357109536835598	0.390884952515935
392	0.35540600504861	0.351480376808007	0.400570199301582	0.347191451690155	0.356888848375751	0.355831614792641	0.358660796158967	0.414715045773585	0.341558929538544	0.370146666336523	0.389653853124675	0.383852022656977	0.369164676243518	0.359254552531433	0.36657554697455	0.35902702000652	0.360006089860017	0.347596411792193	0.347647813412595	0.320039335584501	0.344608999142817	0.384106517850442	0.373435895692284	0.377371654351347	0.373595239929399	0.362629179804175	0.355472817116889	0.334229585474995	0.356791535432551	0.357387400639776	0.357429435056124	0.442469278333354	0.400789972628306	0.408469839676528	0.332627054050368	0.335668604657089	0.378095963803957	0.348444016112128	0.357560750150202	0.351890366395936	0.366520835792305	0.387400512484075	0.360268217545006	0.372634570830024	0.380779370588577	0.348492016674796	0.345090460156739	0.359668466935971	0.390699675885234
393	0.353778689707805	0.353695889673817	0.40272122747737	0.348290390506181	0.358723077092167	0.356556364171337	0.362449198890918	0.416736306505546	0.346207421919394	0.372002309081443	0.386991326342453	0.383035677409384	0.370673087261506	0.35952798150556	0.367697500667497	0.357751781552145	0.360689595287091	0.348759451340519	0.351386231207014	0.320780368162205	0.345442048209976	0.384794965757768	0.373682019919477	0.385640460309168	0.371075150865818	0.361328916379982	0.358017932417791	0.332832870727901	0.360993365844573	0.356881037495435	0.358548442813649	0.441850983655437	0.400298183687887	0.408152204912389	0.338377821970238	0.338790852399615	0.380815040583933	0.348253713649469	0.361784595715117	0.354323246177732	0.371554602806507	0.391262787185073	0.365415717499291	0.38041939819614	0.381146789318455	0.347392640550793	0.348403039263515	0.360138896780616	0.390140924995396
394	0.358971395153989	0.357574522336112	0.40283695263922	0.346798129914773	0.362244528356792	0.360231461519343	0.365802544811556	0.415540379211044	0.347097343910077	0.376382989171849	0.387732910806184	0.382165706348161	0.371347760230388	0.360508635083681	0.373997080161012	0.361644227337341	0.359900922774122	0.350059780389475	0.35232101528917	0.325495530835637	0.348095031549616	0.389128193985784	0.371895707133832	0.385061050140802	0.375309563983261	0.36236370523951	0.363793504430521	0.332735353003788	0.366477455214915	0.359981068194845	0.361950447323189	0.439510354978921	0.402334555342748	0.409172138822432	0.338123355699	0.346505451121034	0.385283704507537	0.350058085626421	0.365486091659912	0.354822799969832	0.375333395954705	0.389645817883126	0.362649340771584	0.387240661442831	0.380824189188185	0.353301667479638	0.347481153374709	0.36082656232714	0.39374372071246
395	0.362294223226028	0.361082778341466	0.406082837673215	0.35167830267722	0.361361226772196	0.367579610766465	0.365047956744164	0.415802568861117	0.351579911556057	0.377356719973906	0.389224610154593	0.385178350582312	0.372779058727067	0.366545604293757	0.380830923205679	0.361976774306451	0.359039582398444	0.346684851226307	0.356126712043386	0.330335722793722	0.348495467175694	0.394448762825805	0.374622274724008	0.391638927793073	0.381641946460557	0.366194395679397	0.365243458963816	0.334860294354661	0.364741817719243	0.358764658489297	0.362629465202706	0.438195418701644	0.406247712901462	0.408833136177711	0.341358162128947	0.349352982883467	0.385008371753131	0.349105704231678	0.36543003507278	0.352861335939479	0.376025952711459	0.387969839827643	0.36610051887758	0.386261906872782	0.382335056470094	0.355754375566517	0.352326485382195	0.361282478439239	0.394988281044058
396	0.365294857510958	0.359526668305246	0.407352131626363	0.354972940661636	0.359641428960134	0.367534646981072	0.366819058616364	0.416873410138536	0.357388449156949	0.376051441815325	0.389483909600514	0.385449737322302	0.373371663735417	0.36638531185268	0.384994660029005	0.363699359170752	0.359799471148428	0.346584885383043	0.352001265831169	0.331282635067557	0.351915895880677	0.395123093039354	0.377197549599559	0.390592554245064	0.384318042761416	0.364555069709144	0.371265565617385	0.339001066013102	0.364493639252952	0.357262206149326	0.366415916574954	0.43791968645623	0.409496336027898	0.410149959532583	0.346828758768745	0.349602842794892	0.383564466190446	0.346831220902079	0.373199642319864	0.355674078895606	0.381260223616979	0.388881509203497	0.365897873490888	0.385566844617077	0.379656227342941	0.356491431534722	0.357962323147635	0.365688970079602	0.391291219617064
397	0.369992920981518	0.361558267882267	0.410608830256581	0.355788494431075	0.358620538621455	0.36615863664265	0.367622670627896	0.417645657854664	0.360805313272735	0.376976070508337	0.39102980338688	0.38548197164061	0.375685278859917	0.369095844509285	0.383643275777918	0.365152366188243	0.361394216829208	0.357309430840687	0.352596641199311	0.330398166057107	0.351808835681505	0.395191637826617	0.379623144201316	0.393689791002959	0.388075931419866	0.365346782425521	0.374982318884645	0.340322892628384	0.366356020076427	0.356827696979203	0.366024110026172	0.441456718291945	0.409666610494043	0.410576674214564	0.345684955211458	0.353130237845792	0.381897787321614	0.348977811570846	0.377205131595918	0.355589085054341	0.383554989513973	0.390810332008991	0.364438592081209	0.387950951871486	0.377482580262013	0.360008219324706	0.356253567997024	0.368500330371805	0.390863623274425
398	0.376287151612278	0.360687912451412	0.41144907707631	0.360200320420619	0.360672751573458	0.368830012395181	0.367927475382099	0.420602045109303	0.364288864847738	0.374555941939423	0.390592457731755	0.383937285701237	0.375396152649419	0.369553794088692	0.381871937765425	0.367729388901849	0.366003076911718	0.357727749953327	0.353411956787644	0.332483638812592	0.355495729871059	0.394002409111883	0.380293498339889	0.394620871942386	0.38721796855886	0.370646700786899	0.37298771040561	0.343858129386735	0.365638457511253	0.357572150035595	0.37086420676479	0.44151328837289	0.406652761235616	0.41253757294751	0.344809321122683	0.355086475196408	0.383225024695001	0.352143882035993	0.377268699499309	0.355166099916292	0.387801436404504	0.393002914882872	0.369039866781719	0.394877738901679	0.377685213000523	0.357164397177168	0.35548325058156	0.367989327724078	0.390149194937767
399	0.37621110297539	0.361816824964735	0.410970239173723	0.363577713726039	0.359859305326335	0.369098224925742	0.373046250258616	0.418743297968909	0.36821233302217	0.376496892296691	0.394415670753988	0.383464732795865	0.37998506648965	0.37484611491537	0.381718252285775	0.370201805441639	0.366589743356647	0.357961315268952	0.352662610113113	0.332178586232968	0.360647593435738	0.397951960123065	0.383691239693136	0.394214384024393	0.387455108629234	0.370540119278192	0.377384415989522	0.343121211711144	0.369121960540591	0.357178868687787	0.375037620403641	0.441386684690398	0.405184676253104	0.414307409387512	0.349962496947646	0.353638830861937	0.382384392142522	0.352940403125913	0.380125948129873	0.35785871745064	0.384594365709767	0.394463539533464	0.368577011121535	0.3946209483	0.380155187902868	0.357990825073932	0.35457437645734	0.37396921041618	0.388785332167795
400	0.3763961084236	0.361482658499636	0.416010260464712	0.369167488150063	0.363695588624233	0.367813525559484	0.371981243975822	0.418427015531601	0.365719714848242	0.375730407870691	0.392961635294967	0.385748755973406	0.377039997639556	0.381706965742735	0.378871655955654	0.370862539086895	0.36922332791318	0.362422317472872	0.353002740598782	0.332675452136466	0.358706138829314	0.397412311513576	0.390639313030323	0.395064413605028	0.3920968455826	0.371508016988203	0.376791922285543	0.343765165064614	0.367011606637741	0.357331342638415	0.372630187204714	0.444098775653801	0.40690519363896	0.413124314627832	0.353305162218882	0.357239694877444	0.386995282891543	0.3523718700813	0.382931655924688	0.361229396475542	0.384354116698799	0.39838063858427	0.370215415621984	0.397238751092692	0.377830265554901	0.361867512783022	0.355123291447265	0.375894398289415	0.388628378627913
401	0.380713325661583	0.361662427758595	0.4258285405183	0.367955124171552	0.366725194659717	0.36607459569795	0.376974671732482	0.422837825870173	0.368790079444667	0.378351500633154	0.3948261718931	0.392159020100193	0.37715778894138	0.383701373039053	0.381072028652184	0.375086310790316	0.372952350423455	0.358576897865096	0.357331138742069	0.332285151729418	0.357221561998178	0.399013624393907	0.391309676240485	0.39346004246487	0.398036607913193	0.37332957665263	0.376364963583639	0.345283958981041	0.369638532027242	0.36133482697208	0.371410814481992	0.446165192689323	0.415262522478694	0.412766222517898	0.355584644572279	0.358709258334627	0.389779287798488	0.354725484027482	0.383300558502723	0.364154751371736	0.385643668112799	0.401078130965122	0.374345492022142	0.400022325294197	0.378799110346131	0.367081410634413	0.357023580867639	0.372094372093071	0.388839866224288
402	0.382340052083494	0.362276395094224	0.43251787698898	0.37078721055987	0.373665536931615	0.369984163653396	0.383529813130496	0.421745764152908	0.370234440737934	0.378239093249278	0.396473160552949	0.392889294117321	0.381672380859973	0.385936807587433	0.387529078974724	0.376267276151091	0.371833027017088	0.358839377763154	0.361201339321973	0.333735566746365	0.358704813931936	0.399140051495073	0.390808985880114	0.398195689523529	0.398544464674173	0.371213910337154	0.379492785283472	0.346576607113085	0.372749143967877	0.36118141236202	0.373513536391502	0.442748446604642	0.426643439218868	0.415166016536788	0.356489374725464	0.35978734137998	0.387215252043752	0.357749568289423	0.385928031409987	0.371092295684621	0.387659539774904	0.400670196827926	0.373778193383017	0.402983236528983	0.382238817158543	0.375285710367691	0.357003014436661	0.374638772582773	0.392555166780488
403	0.387221448775842	0.366582957405306	0.433423744086927	0.371382862598687	0.375855130637171	0.369822415483957	0.384683830482333	0.423667530421888	0.372081285241573	0.379352302514786	0.398431045020608	0.393903457174064	0.389370191830118	0.390779701043016	0.396964939553172	0.377692450041958	0.371628688993903	0.358204164071223	0.364794890472842	0.334458076567168	0.358361391621008	0.399978997497889	0.394761247777065	0.398094229550149	0.404808207296023	0.371054881874185	0.382683649331297	0.351719349936274	0.373164412013773	0.361754916693992	0.373256722217719	0.444668513796667	0.423915276964169	0.418103746023083	0.357975507212625	0.357041958637276	0.383979732585726	0.357726056602652	0.387369255977059	0.372977430231722	0.387048294456635	0.403703347216561	0.376886033584281	0.407572842757991	0.382114719128234	0.375220807368511	0.361201922316367	0.377619105906358	0.393935024966174
404	0.393344534064206	0.363902267752593	0.438309136787849	0.371579817401722	0.374469079804829	0.372057554541256	0.38454577063691	0.42405443713367	0.374931018995675	0.38053212404406	0.402706601918136	0.398441883624295	0.395358439506098	0.389419538230409	0.394514753920131	0.379264942002701	0.374424381565896	0.35901805329311	0.370123507515368	0.337455698602313	0.360932064820811	0.398977908144772	0.395012474048059	0.396013912862084	0.411493616558433	0.371211572631667	0.387895068529604	0.3524729511484	0.376183419719011	0.363740028922707	0.372372753317033	0.445829880877846	0.421979520014911	0.420274227390846	0.358160460780713	0.359053444865912	0.385284580396195	0.35786913230921	0.386983903281117	0.371408214677688	0.387668728493162	0.403806022762465	0.377118308753804	0.410421648633174	0.383736809022623	0.376205191347482	0.363728455888318	0.375486711344948	0.392362414052916
405	0.403580035907559	0.364723505244024	0.443116709772655	0.372912221528536	0.377062912384123	0.373368175708511	0.382890581147845	0.42410196075765	0.373543278967742	0.380288423475927	0.401631013575268	0.398132612016964	0.405396385279144	0.392032267250993	0.39537005274731	0.377657603138781	0.379884825863743	0.360002100083064	0.373318847141991	0.336894609075393	0.36039149145707	0.397288811966931	0.395106397614435	0.398068519826889	0.411580214707051	0.372571882784956	0.392495629915851	0.359491850390254	0.374079727166135	0.363537445991326	0.373003512048436	0.446145251298286	0.422845494344461	0.420019647718199	0.362078574193874	0.36395159659275	0.390544294576158	0.355765385848607	0.3864108866132	0.369150221877945	0.389447990952266	0.403996012662864	0.382796130887079	0.415066111751979	0.385300497576396	0.375313420421351	0.369047108876077	0.375006575258118	0.394989348216786
406	0.403961506729284	0.366508355787596	0.441262981350714	0.37072732517626	0.375126196620801	0.376043329210418	0.383219577967228	0.4267609792942	0.381254998983737	0.383860299598566	0.40175918622608	0.399003000982832	0.415852253123436	0.391018718441644	0.396887152604964	0.378638624627034	0.385167054250108	0.360719493871249	0.379636993873917	0.340533109175816	0.361936322048237	0.398168165086981	0.39084256905638	0.398746555076669	0.411930485326617	0.371620705291292	0.40044046438779	0.36018237446096	0.373173534450527	0.366650024973936	0.374573559491197	0.446671971255514	0.423242292458947	0.420443494682869	0.358031956961762	0.364509330542517	0.389565103741104	0.358426438846929	0.388742146828907	0.371764309826736	0.391096383145701	0.403346740810809	0.385858563757028	0.41440778932097	0.385779550907539	0.377774278739582	0.369074770762905	0.374418340890729	0.396831756625528
407	0.411426223181214	0.368768113760979	0.443040188262794	0.371842130067277	0.376954073228474	0.380651998207372	0.382861704095458	0.429755271130927	0.380607038016051	0.380744015919447	0.407970081014803	0.400989096389848	0.416569438101192	0.393251797448816	0.396194602761141	0.378308195602744	0.390756742133359	0.359816518039932	0.380732358375238	0.342280861139618	0.361519312809926	0.401608502000529	0.389956588428121	0.400434494471787	0.413562669508104	0.374494618900929	0.401053075818923	0.363684856847143	0.372774491284417	0.36695405589331	0.376279345016868	0.446158145438072	0.425273856513969	0.423098732510566	0.356948506384324	0.364358810527791	0.388571411225858	0.357182558538519	0.393804512613898	0.374366777468405	0.39328340855974	0.404018782503278	0.387098445043876	0.411402744075469	0.388621388869577	0.380194729495892	0.369147714916282	0.375383309635044	0.398960485739486
408	0.419754893945396	0.373849974306977	0.441891665086044	0.376103134054045	0.379333984815201	0.382594950591713	0.386828316422614	0.42887371910746	0.38080482394917	0.382674658600601	0.409473525055635	0.402194192059666	0.421012616194778	0.391442545757513	0.395654370703409	0.375929990255406	0.394471917913016	0.361661413436622	0.380577252199768	0.343144968062594	0.362121185274121	0.403337473219851	0.390534060658414	0.400457296554587	0.419879850393908	0.377715145096996	0.405725825510336	0.366020871466739	0.37845357220186	0.369591917624246	0.380669028020535	0.448395741751679	0.424288761642295	0.419018159246971	0.3586461925382	0.364838517213829	0.393794052043631	0.356785579641013	0.396466714768658	0.377437178878872	0.393358212912523	0.404304009671162	0.388714888641608	0.411447190941521	0.38864819741449	0.381573991025991	0.370716520782794	0.378398023379594	0.399675437071876
409	0.427686919939	0.38125906562341	0.445800194428876	0.380288329209223	0.386467845404173	0.38321717724766	0.392808168612833	0.426089642807425	0.382127040419202	0.387172939643658	0.414014975480592	0.402217061384954	0.421805025095649	0.395533594683864	0.395719745521876	0.378821173854507	0.395843423214261	0.359842598646873	0.382072820402309	0.346257464108185	0.36020173216473	0.402853542922426	0.391166118185281	0.400897181819208	0.421560473446777	0.375768490730937	0.405586101019705	0.367311834206811	0.377812808984611	0.376075921495649	0.380984325784404	0.448787660933059	0.425885596882268	0.418604181658089	0.362297529696446	0.362820918845906	0.395541191041372	0.356036778835362	0.39616728657422	0.378694445446799	0.392881642960027	0.403354911730513	0.390012789630913	0.414916255259166	0.386621732619356	0.389864991372296	0.370796575723584	0.381136996701843	0.405239541234372
410	0.435657484682162	0.383985428720678	0.444485990824744	0.387871961553156	0.386067151760955	0.385066720186579	0.402628552642447	0.431050095515013	0.381265149470312	0.389186629082459	0.41652578331333	0.401175589142508	0.422910241299984	0.394369438177311	0.400090657550517	0.38485568616016	0.393865943502671	0.359863320515105	0.38204910903315	0.345125459914144	0.364670809446427	0.404722752003257	0.39433217788261	0.403937716809676	0.423276732533621	0.376967657084064	0.406020218230498	0.3690581203331	0.377050735228926	0.379403159210894	0.381371330181103	0.451061879698224	0.42958908938782	0.419186629411233	0.36288096244994	0.365659342125157	0.396589735796257	0.359486045633919	0.400040918047423	0.379993307463405	0.392671499054564	0.405862467247363	0.391553893889902	0.419233261286505	0.389488119127694	0.390005668379017	0.369706146707469	0.386975553180529	0.404701896316122
411	0.435769636340446	0.38273073770382	0.443651969705392	0.384852814805552	0.388822424722536	0.384997289734007	0.404131885531143	0.431304404829561	0.385870703469718	0.391242196922244	0.419780505327371	0.403680891782245	0.422022077948142	0.398596155768038	0.396059400873165	0.390987273207966	0.39155293758083	0.360035753117873	0.383326841884965	0.348149688681203	0.368234239627559	0.405845055870379	0.401582246805553	0.4056186465295	0.422191094960101	0.379354476011147	0.411014578086971	0.371591548736971	0.373739687653805	0.385685641704881	0.385710146689519	0.450592657286802	0.430526817604056	0.419824113316014	0.363234354590527	0.365454169097584	0.401236599799926	0.358571580688269	0.398281004819666	0.378081290760993	0.397802702575587	0.406203860338753	0.393435399154462	0.423599350849913	0.38968830620738	0.387969176970519	0.37292585211732	0.386030506441684	0.405279227189741
412	0.437673298068046	0.382788202993301	0.44347757635721	0.386199674774262	0.392666752456539	0.389320315160668	0.402379320873815	0.431077660116018	0.387533648347226	0.391987253678237	0.423522287375558	0.402558418016021	0.424814947549608	0.400272730755651	0.401153733933324	0.390037928335905	0.392576918279026	0.360082036630259	0.389184659541755	0.345017933651006	0.36865933322026	0.408307063498337	0.398654098696691	0.40719399287439	0.422857553511183	0.381060891806512	0.413894201673349	0.377443661982745	0.373922092034323	0.392116270896925	0.387152839354421	0.452977409410815	0.428972124161092	0.42069490299702	0.362010070998229	0.362241914020722	0.402897102343425	0.360278017436978	0.399761556270378	0.38001487083743	0.397711316984506	0.408959741279277	0.396323276274951	0.428568985777613	0.391529464338599	0.388905009436035	0.372586127173147	0.38751194609354	0.403724162164477
413	0.441799738312279	0.384482083583401	0.444077848576329	0.39072328267452	0.393261161473638	0.394921083957756	0.406758369152038	0.43414863185285	0.384472710250124	0.395700410582238	0.422448625129201	0.40498781251623	0.428135075402499	0.401478035323028	0.408124383910521	0.392131102206563	0.393040928530117	0.363862301999804	0.39506738805674	0.347602810004982	0.367051886455429	0.412576547089371	0.398332541977448	0.406588349944229	0.424679999024084	0.38412988622387	0.41889569329094	0.376560670900686	0.374007014920995	0.399387008314529	0.388184214052054	0.454341829870062	0.432382579273343	0.423717111570849	0.366064938684574	0.363319110804934	0.401906798708423	0.358806599877065	0.399914614222375	0.386176854981595	0.40185248242983	0.415100274865058	0.399760527976642	0.429375408100563	0.39567796336758	0.38644632197339	0.375641407456922	0.388236392410052	0.406666813826468
414	0.443093176369847	0.389337482790708	0.444903672657407	0.391060633596755	0.398407857176931	0.395751969379371	0.402774533003515	0.441531108362882	0.385610917366349	0.39548013608911	0.422705316152055	0.403520959084033	0.428277240769409	0.405654429821065	0.408867100480797	0.395182542040251	0.392532867392178	0.365132832765692	0.395821147097029	0.346368623938758	0.370695323837499	0.412678455148016	0.401336902296856	0.408753364153024	0.425528580404047	0.389362890054277	0.418336055943193	0.37795720300696	0.376535784680181	0.399027446163507	0.38919287532585	0.457368472924111	0.434428095481493	0.42465201245379	0.367415946132654	0.3649036754234	0.40228595726325	0.360071982973398	0.403541433356015	0.390528649082549	0.408872960540608	0.423056086299904	0.399659231275903	0.433572014547416	0.398085910468039	0.386072171794136	0.376205416540139	0.389222753150257	0.407265512928943
415	0.441777513219532	0.391304479601312	0.445990804455161	0.390448851034528	0.400342776858638	0.396470441740119	0.399762327201574	0.444580843270018	0.383808724820389	0.399472744606588	0.423289289449926	0.404484028388625	0.431448433684718	0.410073489689602	0.408172854748765	0.401310282150043	0.391447170853647	0.366652273114087	0.396491910228382	0.350650697133054	0.372633792407175	0.415814480297015	0.401114089159063	0.410313594166386	0.425561266876246	0.387603565114725	0.417096850216695	0.375429737282293	0.375094882241209	0.40169563196522	0.387012047830605	0.463369337324276	0.437045992597072	0.421801911684694	0.367079322681934	0.364451994324197	0.408998813601552	0.360315234968479	0.408801986732447	0.391664302284454	0.412380135390282	0.428578093356561	0.399110210688991	0.439496127471857	0.398610767180796	0.387915598774434	0.378657080913969	0.392177011189591	0.408084894193007
416	0.441102934090603	0.39631438931205	0.446230361128434	0.389869418498257	0.401293721040284	0.395904663691287	0.398758941156518	0.446875762457063	0.385758540080998	0.400168140091177	0.424523449402318	0.405850619737076	0.435704894189013	0.407679973478291	0.408837974318301	0.402346724960095	0.394794353086008	0.365369190176801	0.399482431077871	0.353013088012039	0.373443184164237	0.4180194757983	0.405330308054757	0.415848185855645	0.424932133792938	0.385252160621197	0.416891943407989	0.376875309066729	0.377868433771824	0.409116058467921	0.390334482169105	0.470762572252004	0.436742874509457	0.427459512541021	0.368483467082479	0.366454136283438	0.409869414941027	0.362297519064297	0.408556873797592	0.39027618903968	0.415324488383414	0.428679853684726	0.401371492621874	0.438007723074099	0.401629072982893	0.389881446508678	0.378360837345156	0.390553749603449	0.408651910211986
417	0.440765030342589	0.394771026911957	0.446935142299849	0.392198833883538	0.402370274501993	0.397501842879831	0.399905908655053	0.444818022395297	0.392621864603475	0.399418652469538	0.426788924918477	0.410787318715208	0.436165029828116	0.406920902388419	0.412319167929996	0.406546723958187	0.397002174197178	0.368080324936434	0.403811851988639	0.353566451262105	0.372199006543208	0.422733077601899	0.404792929104169	0.413558438966926	0.428563248440303	0.385169496626806	0.417955675196781	0.377845378010412	0.376412340142153	0.418743454527187	0.396958018891222	0.471745283790721	0.435701314918797	0.429254855630697	0.368253310961084	0.37075028498439	0.416094841845455	0.363648016293572	0.409151412389715	0.390552114851037	0.415459764587696	0.431781825277557	0.402683616883512	0.438361380585132	0.401587520394158	0.393917680262367	0.379557203086696	0.393138573445997	0.412752223664346
418	0.440707066500828	0.394922290183301	0.446915882875212	0.39823735475061	0.404926290253943	0.40026740099191	0.400051902483915	0.443360396282236	0.393426408985995	0.397352857863353	0.429368504468517	0.413337454598617	0.43560245379987	0.405598883624554	0.413882750952865	0.40593541094485	0.398638572741625	0.366221799354288	0.404517029675765	0.356251815522576	0.372414520029108	0.424869366087323	0.40798970597	0.4184632805713	0.427227646327893	0.38664020414725	0.421114776397697	0.379547192043483	0.376745559746136	0.428013946728527	0.397109688947052	0.473587355062235	0.438617925799404	0.433081887738823	0.372045460306775	0.376012215784411	0.41620083708179	0.367647835786038	0.406970145277289	0.393364005959831	0.418460366763862	0.430867807570204	0.40217875165153	0.439355365850642	0.402245965754554	0.396072355746307	0.381294968747253	0.395306038116965	0.4115121797962
419	0.443595303648423	0.396964923676082	0.450333860254335	0.395367237797848	0.407200003036919	0.398023238194317	0.402714397803424	0.444496769286676	0.393648518624572	0.400164174111295	0.429194302120498	0.417600567319335	0.436785569261213	0.403541414757387	0.414228168555056	0.404609404045141	0.39925280312049	0.360924198684147	0.406077282412446	0.358494434051728	0.374220040336112	0.426502559816218	0.405828128391351	0.424493907622653	0.427348962749181	0.39010075581179	0.421006781645332	0.383647185513422	0.379929828241343	0.430579546631139	0.396071394800136	0.473055558397505	0.444387425242267	0.436979275032287	0.377114429028243	0.374346942543482	0.419411288726596	0.37398316588832	0.412135474830254	0.394473437196496	0.424229851993245	0.431732457929708	0.402206994655065	0.440591457193238	0.402088725850988	0.397969342612298	0.386430268499228	0.397523312061676	0.411541768237731
420	0.445709194717311	0.395121774377605	0.453423149989966	0.400700524599667	0.40802321750051	0.400035087807495	0.402209685060436	0.445763104825681	0.397130800685838	0.399759360351618	0.432194241797759	0.422540524403636	0.44102395077035	0.402819675141829	0.413863977578591	0.408526588202903	0.398942570846821	0.359456255954669	0.407809773958811	0.356821573399261	0.378110387715722	0.425101634788439	0.409513638405655	0.430376571484965	0.4305855108221	0.391865809923332	0.424557385193173	0.382551719169372	0.381471524957714	0.431872581427731	0.395834352164066	0.473001936942122	0.448162419140309	0.435248857830708	0.377693549140589	0.374254059526528	0.416883245056021	0.376361739521359	0.413825930529186	0.395011468090242	0.423651761301632	0.435591070913496	0.407282054435162	0.43889927887291	0.40300217459367	0.397378286007309	0.394571556199558	0.39932835136809	0.41341190372209
421	0.445243453299755	0.394661931526054	0.451313251439954	0.403364913953598	0.410399621256964	0.401663741166359	0.408305429128705	0.452453753649363	0.396488148396793	0.400080709291214	0.433682834766776	0.426251787530197	0.442112159402117	0.405124516913743	0.415939590593567	0.407558762773278	0.396737013934433	0.363051201480301	0.411276344468732	0.358964302935144	0.377958725689699	0.426266600530909	0.409971731272832	0.429621702549429	0.437578865043008	0.393318855567834	0.426344292964565	0.384152246857343	0.378821820644275	0.437615585179744	0.397917551543057	0.473515270003306	0.44513680198488	0.43539899624729	0.382601377367608	0.378757027768129	0.42432768622539	0.377488976602572	0.41461655788452	0.396028067922316	0.4265459114601	0.4373287234053	0.411102252195864	0.439620849467338	0.401965513977054	0.401834919507503	0.40521263927752	0.398013912401068	0.414193368805381
422	0.443807617333226	0.398419109522754	0.456669238129483	0.400115164713423	0.413677753593852	0.404204635307864	0.410738476369869	0.452569251648964	0.394876447980896	0.404339576931616	0.43540298185277	0.424154634614897	0.438892331552831	0.411547205278336	0.419298043995337	0.406362204764778	0.39710758109572	0.363826604757862	0.412715030839893	0.36126268408434	0.381193234329781	0.423867427884854	0.412063298197976	0.431433174737293	0.437036252433746	0.39605111924715	0.430849166459419	0.382860280827988	0.380576861126819	0.434776521349767	0.400737169770553	0.477438943771512	0.446380045672942	0.437451479490136	0.384162812302264	0.378449515563542	0.424938386588857	0.377811213999135	0.417380121663974	0.398457683524188	0.432119233309622	0.43742312494145	0.410297515896167	0.440789698273868	0.399550842672223	0.403336259307809	0.402777670414451	0.39727170615492	0.413809560133463
423	0.442626814670049	0.400063956880858	0.458465981998867	0.403102807875965	0.415450704573103	0.407280898432456	0.416289457464342	0.454610505895347	0.396789606924226	0.410733269102622	0.439216092832095	0.425040464167065	0.44411951321944	0.417078384111701	0.422925904848137	0.406399344351323	0.397073721210809	0.367213253424685	0.411613459436857	0.359805152552097	0.380184051339949	0.426895236154218	0.416285887697516	0.430353485800669	0.435564921248076	0.401175163041507	0.429139969308698	0.385849804588362	0.380169971607176	0.432890433846382	0.402864586792393	0.476812580395876	0.446056571386957	0.43993853568255	0.382677136825194	0.380381487424829	0.428157976117753	0.37921537360194	0.419836224511696	0.397038919110944	0.433164994090683	0.438770910210866	0.417811978232541	0.438402571315485	0.398856894312312	0.404841954004261	0.40117806394173	0.399056415880308	0.411993003008283
424	0.443170593575503	0.406176182468609	0.459869470552546	0.407421088598024	0.417884291148546	0.405953012060018	0.415475670666464	0.455915493628927	0.395365392951001	0.416862441307872	0.447154897770625	0.423552902717813	0.444274029933529	0.420416774728052	0.425108887990196	0.409547959268361	0.401491379087951	0.37427388442236	0.41336060420765	0.357998101598551	0.383158268927209	0.426099933447086	0.416507446089402	0.43203257393831	0.438815669396923	0.400847761916643	0.426337589564932	0.387041458962225	0.381813751977717	0.434015093197012	0.399639835125035	0.474424166456155	0.451367861361508	0.443040436620495	0.385855424744984	0.382283929979001	0.427811668874945	0.380342472065796	0.423065619624445	0.396887057358322	0.434153229551052	0.43966173655122	0.421272115249906	0.440747814889209	0.400275004512035	0.406553674355324	0.398862932558996	0.400976465204362	0.412178771418468
425	0.442246833659212	0.408027057714091	0.459159142503847	0.409610708399019	0.41570931676283	0.409209117306288	0.41599640666565	0.454617988409046	0.393094591731554	0.417365869954222	0.449213935890335	0.426429379855909	0.444316925186072	0.428921565723744	0.426919693262101	0.41533810006958	0.403471185403845	0.374227029833428	0.417236618603923	0.357230900154264	0.380702016014915	0.429777293970239	0.417428725740546	0.432705815038646	0.443718566698708	0.400574044706856	0.425214582553595	0.386288501528963	0.382138903398902	0.436983326097874	0.39973179986224	0.475382820047585	0.448056431943476	0.442191888988255	0.385948519986812	0.382431341611479	0.427929748546176	0.380266336189636	0.42901746466499	0.397325461031143	0.437722702889484	0.439765091411318	0.421542050255547	0.442254492923095	0.399568127050662	0.40512524485162	0.40252645863677	0.400216685956041	0.413940846176707
426	0.442429699764568	0.406924453655713	0.462373427941253	0.408104738287216	0.420517626374019	0.41444965686534	0.421223527560671	0.45524349956204	0.394687137145015	0.416545055627734	0.448250440505511	0.429164167658173	0.448281635013158	0.428547810884905	0.43022780233436	0.41710669127346	0.40574022525044	0.372934140513767	0.421584740010475	0.360514067264253	0.382677911544936	0.430412378601981	0.417099147176979	0.433121232903318	0.445264063782896	0.402265407500685	0.42258354189518	0.386850468839902	0.387280324513025	0.436705089877109	0.400678393258939	0.473727100448236	0.448677848928135	0.444067296514712	0.387335515037723	0.385778964214427	0.432229361275734	0.381960655555282	0.428222046711773	0.397638917826112	0.443907867397169	0.442556768506902	0.423230868121239	0.443139496347129	0.40153298962093	0.40830386805391	0.40611718937447	0.402584919268598	0.41359148973725
427	0.448134718969173	0.407276965245887	0.46155499920661	0.411622808319401	0.425458211458344	0.41605359358985	0.419072944818573	0.457616489121209	0.393743292475104	0.422868880338007	0.450663510579227	0.428148238305571	0.447941972016517	0.42591009680184	0.433677969288485	0.415940497432557	0.406023373339957	0.373041263559111	0.420686345520546	0.359674976238294	0.382750591830629	0.433766705113883	0.41899479547355	0.432169686301624	0.445083951472046	0.403123958525382	0.423220220017318	0.389565646791913	0.389254824619553	0.439624644851255	0.403593381338424	0.473114269208359	0.453347776875161	0.447208544909032	0.389806779775681	0.388884161691263	0.435098416104562	0.38424162973187	0.428328782108873	0.398836426743754	0.447278808537564	0.443338630474007	0.424776823618429	0.446710495612802	0.405539080912417	0.411488646282971	0.414114542298367	0.40889896386843	0.41741322864535
428	0.448320704908446	0.412712447737055	0.462122101473132	0.412112631951264	0.429460750464627	0.415200023106212	0.419658041411616	0.457778991865691	0.395717972227562	0.426315337290173	0.452774372634899	0.430739653914437	0.449605764413233	0.428367354213197	0.433988555555865	0.42035368001048	0.406184117260372	0.375071973725496	0.42088908996161	0.364363709032359	0.383417214827664	0.431055636806593	0.418439771968098	0.435993661854821	0.443713615542945	0.409090660252471	0.427123943938471	0.388392711822269	0.390885837768446	0.441643134932269	0.405877683078234	0.473040799112492	0.452006348868495	0.446912931856447	0.38994440880234	0.386982980969068	0.437195224010407	0.38949225826213	0.425582507309467	0.395102294760585	0.447726440778012	0.443556715741608	0.426507944946826	0.44874114800601	0.406732021570941	0.413252024488913	0.413974011058354	0.40856922351584	0.422680739567584
429	0.449138280513821	0.421616542518992	0.465412685357582	0.415489286616985	0.435783011104715	0.418913864501677	0.420894445056343	0.455358761386493	0.39500009366527	0.42744458345904	0.458031465819268	0.431359135833519	0.454317923442353	0.430667768586425	0.436387435919862	0.418835305501021	0.409870460612275	0.373933667209108	0.422670867719134	0.366798856586892	0.383518517374582	0.436951147845581	0.419987434555539	0.436925840104662	0.447034181348013	0.410569943282073	0.426875708473466	0.391207648480328	0.39698964892791	0.44062869836987	0.406004333754613	0.477260381406306	0.454302084135132	0.450631569555842	0.394590125617106	0.386550103072183	0.441166998044654	0.389433482960899	0.424119829592713	0.396157128191814	0.446885577659496	0.44434872971143	0.431535411983936	0.450721913526597	0.407013903108891	0.414072701231927	0.414324273909435	0.413958180292895	0.419026602019468
430	0.453203635691568	0.417936426335267	0.465910534137852	0.419694517908826	0.445557697054731	0.41821569929265	0.424470086928477	0.455030657688585	0.398222532689317	0.42909170529438	0.457818156730236	0.431131446683462	0.453071740621369	0.437144614603217	0.435051239073835	0.422209655473736	0.411219264070705	0.374139534748496	0.425290282765612	0.368222414875069	0.38781058767885	0.438201768808726	0.424175678939937	0.435710441453802	0.44629989548303	0.410868115816566	0.431192340265398	0.393413852736655	0.401695808316441	0.44487913108211	0.404333489432743	0.475211288954443	0.456494620610982	0.45232975507394	0.394026325702897	0.389393114645242	0.442955916433077	0.389025938627947	0.423581249513486	0.401354909316472	0.447594026113894	0.444634986656519	0.43018436539346	0.454680282306036	0.409246107064528	0.418631398080325	0.411562760502517	0.412777229433008	0.420339819146889
431	0.451452473586784	0.416267052953081	0.465822813626473	0.421226881816067	0.446103370746702	0.421050841533725	0.421466687329143	0.453559975882285	0.401327775543464	0.428415498989968	0.45883651966846	0.434503757109823	0.453243645236026	0.435830408110041	0.437995516795548	0.42696346608924	0.412751304388369	0.380033347011822	0.425261668463095	0.3696280284891	0.390649035540499	0.436801117206909	0.42341205976379	0.437585184073999	0.444958043988199	0.414484320895249	0.431245891601367	0.395263181676425	0.41022741867347	0.446549789127138	0.406598623954475	0.479508129959818	0.461195173609185	0.452135039741529	0.394343780348807	0.388897368139438	0.445408412174652	0.392010324112686	0.424311254140243	0.400556509943363	0.450311937908013	0.443073030219746	0.428900745389469	0.455099925037626	0.412263386113043	0.417284760541561	0.412269517720034	0.410468991388551	0.419580907356705
432	0.454071586450873	0.416711775117514	0.465226806197917	0.422510678886102	0.445544394231937	0.424314284446982	0.422336969638455	0.454057792466111	0.399790912059754	0.429868105234567	0.459447518947251	0.436512941171302	0.455287532468145	0.439338762612711	0.445348388399342	0.434978610090856	0.414323438883226	0.381677346326023	0.426433295169015	0.374080540421821	0.388159160965112	0.435180377803536	0.423038876683912	0.440037740256197	0.448739835082743	0.411984833776874	0.435498481003726	0.395954359329743	0.409884521515925	0.44540171898148	0.405645267556917	0.480114231215005	0.465600642290825	0.453758985136706	0.393889107986374	0.394035348016876	0.447743992849978	0.392840175131137	0.425924631324343	0.403401872090166	0.453222833645347	0.442517222436642	0.427457744686832	0.455132240952553	0.418590259505851	0.420065310095065	0.415596817530022	0.411692235494752	0.418855972816209
433	0.460792918081675	0.417188933349772	0.466677575175407	0.426983728251635	0.44721883432744	0.423870516856433	0.422509838075912	0.456133885041484	0.399921059239996	0.432297522635679	0.45959234500584	0.436659923921176	0.456789658501191	0.441636423451902	0.448469954487688	0.434498007093156	0.4122100600224	0.386556637744348	0.429025560105853	0.373758000550136	0.388402697489193	0.438114883235815	0.427037898279511	0.438937643981924	0.450636110769755	0.414272902336561	0.43463454851665	0.398434113523211	0.409291773601251	0.445085295628986	0.403794325665167	0.482449044288625	0.472539308091058	0.456089574917055	0.393401200284899	0.392043300659268	0.445702638269304	0.39328075872078	0.426957470576016	0.407375650424121	0.451974423805911	0.443255001722431	0.426676717635331	0.458404358912454	0.419389000191012	0.41815495235776	0.418634246252424	0.414651482711203	0.422060477584721
434	0.461428233230307	0.420661685217965	0.47040063602368	0.427961318166709	0.444832119299699	0.423279034878475	0.424795400053804	0.454772826481792	0.404135989900405	0.434449988371546	0.460055778457273	0.436875344842972	0.456098016782794	0.438900259426072	0.450164329172187	0.434623612311673	0.415911416769119	0.386580397535333	0.434903024855516	0.37667537638298	0.389403994196704	0.44102548236222	0.42693431333819	0.441385268505725	0.45505838319744	0.414962649865115	0.439159170129388	0.398716375907446	0.411069577072125	0.447011620442246	0.407850844500693	0.482808058943862	0.470535778444194	0.45846932653174	0.393137926000101	0.395194035416824	0.447582898139435	0.39610738237983	0.428712083859062	0.40617794515092	0.450899660108078	0.447909876979661	0.43007001368893	0.461121145909394	0.42588305758409	0.419249631572154	0.420362436234984	0.410554397948538	0.423111760585509
435	0.462868617221144	0.418091975671998	0.467503565373807	0.426991780266834	0.447296238521727	0.424785139927728	0.425343071733768	0.458220800608736	0.407775049854226	0.439350836909028	0.457421516606134	0.441543639459503	0.457937116387279	0.439534443567592	0.455288223121755	0.436270667488072	0.413532731992281	0.390983576406458	0.43721785957652	0.377935739137557	0.388540913645455	0.44345352510681	0.42752768958312	0.438465147769576	0.457764211143468	0.417947055412777	0.446418889401383	0.402049552555269	0.409790143000092	0.446643827541908	0.404302969885836	0.481824074281474	0.471631091235517	0.459919513064283	0.395503067478021	0.396897341382595	0.452713502668262	0.401721652070484	0.428304689688958	0.403148936897038	0.450967779220554	0.449553019845096	0.430263848183021	0.466240096958006	0.424997824851957	0.424513946138641	0.421392195628583	0.409458412557746	0.423319016711718
436	0.464723730154192	0.416771671734471	0.46521938677609	0.428438552269172	0.44929324031727	0.426747686939769	0.430407632262784	0.459526253524224	0.409234919970956	0.441347339395558	0.457546081693669	0.444513304087767	0.460348656294133	0.441953854914607	0.452537040809331	0.439012000099696	0.414135657409108	0.392864583987665	0.442845164952421	0.379260014508194	0.389174409964933	0.445452417752495	0.432092964839281	0.442103221948205	0.458762072434774	0.419562263591539	0.457626577992995	0.405442362703464	0.41064445672567	0.446668931300827	0.40323478883624	0.485642889620157	0.476632909934475	0.458968337561871	0.397121716625291	0.401559553519642	0.454987639129658	0.40284968620118	0.429216481904527	0.404128128710289	0.454565017759593	0.454026710997881	0.432161984756542	0.472536773732102	0.424527118077852	0.425981763437525	0.422745701522155	0.408090404989732	0.422239884332382
437	0.464750839695484	0.416660834781964	0.466576526581258	0.433151919226632	0.452999782733261	0.426092161842185	0.439918275157504	0.459502936190366	0.409559151684893	0.439644719902857	0.45943439599762	0.448761467067765	0.459693471146311	0.44337448633106	0.455028653998377	0.439098832552513	0.416918512984395	0.392231788420545	0.44846556574618	0.383605133046948	0.39094346141527	0.448947544910161	0.429709360536597	0.440815988843847	0.462898449929173	0.423077707175027	0.465940185558819	0.41090270068293	0.409546931696963	0.44533036734384	0.40336856111328	0.487961754543389	0.476860326045582	0.458196303950243	0.39958562532152	0.402227283282869	0.458469273474867	0.407468214807082	0.430183108233615	0.406504222999034	0.459545077103465	0.454788841737088	0.432728202150334	0.472903385383511	0.427485041914929	0.422665598891991	0.424853386956715	0.407417932404612	0.424017293480518
438	0.465264970539102	0.421418075308286	0.468979372504425	0.436873130646773	0.454212551690883	0.429499970868536	0.444050245288243	0.460083542590077	0.412185131389166	0.44005164445704	0.464052307595116	0.452138949587487	0.460176485266998	0.448512243519925	0.455084029721706	0.441633458090512	0.412936691368946	0.396250649101281	0.446188261549075	0.390022840713567	0.390462227568932	0.455089024424388	0.430745306182981	0.441774425744587	0.460454671340528	0.429896139305332	0.462889453890983	0.418633784047485	0.412199956947115	0.444552067408956	0.402574773215244	0.490643950275621	0.478306719065164	0.458515618646082	0.403120610188297	0.402100462667198	0.45906274915661	0.410904399038495	0.433116558539639	0.408039680168579	0.456397315536939	0.45193765115824	0.432211705845555	0.474899395104429	0.429056199931724	0.422694147749112	0.429155758062726	0.408952835960258	0.426224485982522
439	0.463826105363877	0.421831305402594	0.469314404895826	0.441715890557708	0.460533703738825	0.426898823390952	0.452761928671681	0.462348678192909	0.41844379674371	0.441382311870752	0.464442077550383	0.454297612427609	0.461665325765495	0.454247520032587	0.454777698654544	0.444504659853932	0.413693188863644	0.397300205753995	0.449650625121459	0.397072314770144	0.396490085400948	0.461661508266388	0.433631274763777	0.44388504974512	0.459053946522141	0.43695947426879	0.463499478279618	0.420852741590213	0.412711062581573	0.447328810702267	0.404030066281427	0.489632149845632	0.480335458570722	0.458892154052796	0.402044732439242	0.40016623988222	0.459995312628941	0.413939847778291	0.439795051151354	0.409397060548747	0.459710140693308	0.451888693373002	0.435698201994537	0.474735224932853	0.432606715109908	0.421529173472124	0.425202890410855	0.412071558023131	0.429503569494555
440	0.467907601624543	0.422679282631777	0.47162153698444	0.441202262480414	0.4698731458818	0.428301599063434	0.456146305649752	0.462208390392117	0.422721628359853	0.441966835799936	0.467377351582367	0.454451494159018	0.462242643011391	0.463148135100708	0.45889931036288	0.445383942486854	0.413549677486928	0.397794196937641	0.449440162387958	0.396161062165562	0.397171926523128	0.463308157175483	0.435544142521028	0.445860633158759	0.460247633210645	0.436442218345322	0.464612759980477	0.427253541553044	0.416292109613031	0.445716858606217	0.407413815481787	0.49206854187476	0.477473495910119	0.462652299036427	0.399219272775254	0.403366299834352	0.459511511510394	0.419494111095576	0.440339849378631	0.412364963146073	0.460489343825114	0.456466813983812	0.436366105139728	0.474873724011569	0.434952251891652	0.422619566236656	0.425533282790429	0.412282145597429	0.427573706707492
441	0.467463523293113	0.426651140891221	0.474269791452281	0.443282257984891	0.467518940276671	0.434482159954585	0.456117686154727	0.465013853923926	0.429053318833722	0.444013451122312	0.468529243835732	0.45530610902127	0.46388697236312	0.464540475006034	0.461399061899363	0.448520570662178	0.414284891672411	0.398233256538136	0.453875405316232	0.393784789908297	0.394581529951657	0.458998073952055	0.433640723062778	0.4506505479836	0.459855662708791	0.437494311075359	0.468892687472677	0.426252025747047	0.416655695229731	0.443106011095955	0.407480477757485	0.492901285318489	0.477723012346057	0.46445406206033	0.398349889750448	0.404037392209146	0.458819877450922	0.426736747252251	0.442517263612984	0.409260021965498	0.465021042114746	0.457381242217779	0.438555497766854	0.478241710364735	0.438939782700701	0.420297179170175	0.425990166287267	0.413692715233759	0.428460752130128
442	0.468518326940147	0.429008291293973	0.474448060257417	0.446749520197837	0.467487092714011	0.431962509851868	0.451934443219065	0.464992572109737	0.430474542597845	0.446870476801616	0.471426544597214	0.454416121959893	0.4649566769164	0.46605821745331	0.460243510562242	0.450508812799761	0.414058769158911	0.398043682810929	0.453063113642037	0.395708125410472	0.393780048835213	0.45921491697413	0.433534258305301	0.448649657594251	0.458353124505515	0.439167845849578	0.468498112901325	0.431016056030205	0.417634733777094	0.444916624070435	0.412617977733459	0.490195569839733	0.479311807074285	0.469941223209741	0.399562539957139	0.403498178902858	0.462337577939351	0.425803743511376	0.444781624650087	0.408335562707906	0.465674481848334	0.462749795821075	0.437798764583385	0.479059109412879	0.438496509483545	0.42212930199736	0.429533720228634	0.415911143413714	0.425458381186429
443	0.468854706871012	0.429304726994786	0.473162912481639	0.447320711819629	0.467815121453012	0.433986236372411	0.452505745674082	0.467287164332966	0.431111445756923	0.449935429249298	0.471678544579587	0.456781180038027	0.465216613915054	0.470625607941282	0.463097633062345	0.453815497343719	0.417400982618157	0.396315055725166	0.456652869184081	0.39586361656817	0.3933032149289	0.459890663298851	0.432808506626411	0.447777045809828	0.460971386941508	0.440426452895096	0.472862085063794	0.428885455616702	0.419534211330368	0.444492328937712	0.414307221178113	0.492253038202993	0.478514464276331	0.471630177282601	0.398812216737694	0.404387000627357	0.464331944203726	0.425890472340724	0.44511654538186	0.407877725495453	0.470928242844595	0.465485055414816	0.438518174629926	0.480279774105083	0.440305698335012	0.422892911530964	0.429761897637817	0.415349573248491	0.428800189666547
444	0.471986201212066	0.427628116731567	0.472190094129905	0.451435969553081	0.467411757014963	0.434798109711114	0.454769831423579	0.470006004099615	0.431656763470377	0.45339623421009	0.472738337255795	0.460026839003038	0.470067664790401	0.471069961605176	0.469202340604621	0.455202594128486	0.41634333163694	0.395751127216269	0.458537619167007	0.395194638266258	0.394864777350409	0.461034745048036	0.436084531288281	0.445629380419188	0.461359724328006	0.442707674436084	0.474231621459579	0.429110508811403	0.424591413464256	0.445588881196678	0.414091305857405	0.494509609488324	0.475202895493172	0.472523414050357	0.40177209506375	0.408562356727105	0.468556711668312	0.426674010292883	0.443894876437707	0.408471979885084	0.470258514805101	0.471368145003097	0.439000509571826	0.480360282585977	0.442052847909569	0.424440836314901	0.431735438366181	0.4162124115047	0.429242964465456
445	0.476974155991734	0.428738535273632	0.474229527866958	0.45473654591869	0.465848639201397	0.437868443660034	0.459462067328848	0.471673281436032	0.434951166932173	0.45673481941534	0.478043004979778	0.459817046701031	0.472021771768499	0.471495570449467	0.467738890171259	0.455534827128037	0.419544345253365	0.39589407488559	0.45676403397627	0.395855842530045	0.398927184088919	0.465057840825115	0.443481909283435	0.448138017625992	0.461119954236014	0.448571447291333	0.481475748295893	0.430367729517458	0.423727944821373	0.446677760254038	0.410987232204807	0.497784199400468	0.476058453128462	0.475720386265252	0.403698208426812	0.409850218396648	0.470739615847605	0.426697409577308	0.445979023702874	0.412193166219888	0.470547004545918	0.471588191251338	0.439441925369473	0.478578256938936	0.4404215369855	0.427288555102919	0.432203125542273	0.416667122933948	0.427239324695337
446	0.476107488276919	0.430422547117948	0.475629090171043	0.452819817584031	0.464250224551372	0.438323309083423	0.459151674456501	0.466932670849848	0.434494074771667	0.459110018859246	0.479198793836559	0.461987876364441	0.468556230699637	0.472125970724103	0.469812800351931	0.45700992770373	0.419227439522183	0.395260654449988	0.458660189557531	0.394858786487196	0.396574065704776	0.462948381978385	0.444194989767273	0.453968500660148	0.460766681350698	0.45446361380243	0.481406513770141	0.428721457479176	0.424223501659109	0.446242891536135	0.411460656196717	0.495775620830398	0.480116260175132	0.477092876219005	0.403676163646038	0.409039053100308	0.473243637909043	0.429470550054401	0.442441097767917	0.414741583173284	0.47376036768552	0.476607439074306	0.444928560999225	0.478407181970895	0.444773544490826	0.430986743893299	0.431930060291706	0.415961584996095	0.432260461534812
447	0.478208876141983	0.430131409495199	0.479867559440875	0.449594663531117	0.466583066423664	0.435975612030024	0.456765358773902	0.470507482329246	0.434835096112687	0.457027888344998	0.48230357979138	0.46135872656227	0.468397891149742	0.472739080711563	0.470189252008445	0.458828950839934	0.419887274911045	0.396410644927287	0.464180430159555	0.393421054557148	0.393577930353921	0.461537598376392	0.446869560180628	0.451017119594398	0.459923406580873	0.455237761198847	0.48076818379827	0.427142348312832	0.428349712490504	0.445094400712115	0.412332076784788	0.495315789293389	0.485061942526696	0.47521930698579	0.403516637383614	0.406509780282779	0.476431089207613	0.429176497612114	0.442853719896814	0.417758501102995	0.471856279751935	0.477047652947132	0.442890300498927	0.476301884164366	0.443758141378822	0.431249558799406	0.429663028960525	0.419089783980617	0.437594435043569
448	0.480610929930004	0.432579795927494	0.481357029309087	0.451997391163331	0.466835679684259	0.437376637216786	0.458452600841359	0.470942261130457	0.437318592588186	0.457488618345714	0.485361395296675	0.465095128315166	0.468233200877396	0.474321683194615	0.474577842271024	0.458114825405824	0.420222562490373	0.394563291406039	0.460031078179138	0.393599452300702	0.392823820335588	0.461866148074891	0.44682147971388	0.453234818083081	0.462025455915408	0.459464834110218	0.482273580116482	0.429683693439664	0.430350903402391	0.44748983408237	0.410836701603519	0.497826033792826	0.490235411697747	0.475116076826165	0.407203404117225	0.40685834479081	0.474724669270859	0.430782494830958	0.444404096425538	0.415956861153596	0.471085080128128	0.477302121003849	0.443096197807147	0.477420514387174	0.441519418230688	0.428936081056534	0.43127728499087	0.418078426109618	0.435972247016665
449	0.480785185251261	0.438107822762859	0.482215430985943	0.451096627327961	0.469681843464562	0.436976219403128	0.457932885326628	0.468345745442716	0.439412453644747	0.458914116557372	0.485031848378066	0.46426486169774	0.469525714362999	0.477236237618196	0.481186531056482	0.461180773631901	0.419825959282983	0.397737845310976	0.463356020564109	0.395009686840468	0.3936814406827	0.464665253277905	0.448251879088658	0.456784762032535	0.465692520877964	0.456118796092985	0.483829020660503	0.427392609536582	0.435109593431727	0.447294278208893	0.413506246667465	0.496408309242003	0.491555979374477	0.477022298508908	0.41348792014021	0.406695248092786	0.477099544749172	0.429965290794085	0.445131880290542	0.417637208021304	0.468284345967477	0.477757518500562	0.445778297341124	0.480906857313827	0.442754459983423	0.428543354247848	0.433434100785806	0.420494640217878	0.44146417881514
[truncated: 51 more rows]
[truncated: 151 more columns]
