# Supplementary material for: Evolving scattering networks for engineering disorder
Source: Nat Comput Sci. 2023 Feb 13;3(2):128–38. doi: 10.1038/s43588-022-00395-x (PMC10766560; doi:10.1038/s43588-022-00395-x)
Supplement: Supplementary file 8 — Plot data for Fig. 4. [file 43588_2022_395_MOESM8_ESM.zip › Data_Set_Fig_4/data_Fig4g.xls]

## Sheet: Sheet1
xx_data_Fig4g	yy_data_Fig4g_KL_ 1	yy_data_Fig4g_KL_ 2	yy_data_Fig4g_KL_ 3	yy_data_Fig4g_KL_ 4	yy_data_Fig4g_KL_ 5	yy_data_Fig4g_KL_ 6	yy_data_Fig4g_KL_ 7	yy_data_Fig4g_KL_ 8	yy_data_Fig4g_KL_ 9	yy_data_Fig4g_KL_ 10	yy_data_Fig4g_KL_ 11	yy_data_Fig4g_KL_ 12	yy_data_Fig4g_KL_ 13	yy_data_Fig4g_KL_ 14	yy_data_Fig4g_KL_ 15	yy_data_Fig4g_KL_ 16	yy_data_Fig4g_KL_ 17	yy_data_Fig4g_KL_ 18	yy_data_Fig4g_KL_ 19	yy_data_Fig4g_KL_ 20	yy_data_Fig4g_KL_ 21	yy_data_Fig4g_KL_ 22	yy_data_Fig4g_KL_ 23	yy_data_Fig4g_KL_ 24	yy_data_Fig4g_KL_ 25	yy_data_Fig4g_KL_ 26	yy_data_Fig4g_KL_ 27	yy_data_Fig4g_KL_ 28	yy_data_Fig4g_KL_ 29	yy_data_Fig4g_KL_ 30	yy_data_Fig4g_KL_ 31	yy_data_Fig4g_KL_ 32	yy_data_Fig4g_KL_ 33	yy_data_Fig4g_KL_ 34	yy_data_Fig4g_KL_ 35	yy_data_Fig4g_KL_ 36	yy_data_Fig4g_KL_ 37	yy_data_Fig4g_KL_ 38	yy_data_Fig4g_KL_ 39	yy_data_Fig4g_KL_ 40	yy_data_Fig4g_KL_ 41	yy_data_Fig4g_KL_ 42	yy_data_Fig4g_KL_ 43	yy_data_Fig4g_KL_ 44	yy_data_Fig4g_KL_ 45	yy_data_Fig4g_KL_ 46	yy_data_Fig4g_KL_ 47	yy_data_Fig4g_KL_ 48	yy_data_Fig4g_KL_ 49
1	1	1	1	1	1	1	1	1	1	1	1	1	1	1	1	1	1	1	1	1	1	1	1	1	1	1	1	1	1	1	1	1	1	1	1	1	1	1	1	1	1	1	1	1	1	1	1	1	1
2	0.99544	0.988175	0.99844	1.00622	0.991742	1.00562	1.01549	1.00296	1.04891	0.987148	1.02074	1.00552	0.987497	0.986713	0.99859	0.990603	0.98304	1.00569	0.959052	1.00771	1.04036	1.0041	0.987666	1.00679	1.00242	0.990933	0.991948	0.98913	1.00134	1.0068	0.97851	1.00047	0.974429	0.978931	0.982433	0.989199	1.00764	1.00738	0.997181	0.999266	0.973665	1.00964	0.951568	0.995893	1.00386	0.987978	0.950788	0.872874	0.98672
3	0.895484	0.902	0.910861	0.904423	0.865609	0.902994	0.927948	0.903024	0.91814	0.89774	0.90965	0.912198	0.90163	0.891056	0.90772	0.86439	0.898231	0.901629	0.892208	0.905413	0.907331	0.89644	0.898817	0.902179	0.906098	0.913102	0.881016	0.902065	0.911708	0.911902	0.87414	0.899721	0.90096	0.874692	0.891283	0.90014	0.909524	0.902645	0.899937	0.888843	0.880575	0.91296	0.886352	0.902332	0.907277	0.888332	0.888189	0.757862	0.910202
4	0.772439	0.769314	0.783642	0.785251	0.763538	0.787404	0.806062	0.789511	0.798185	0.778087	0.794703	0.775549	0.782772	0.774138	0.789448	0.756457	0.771212	0.788575	0.775582	0.792665	0.805302	0.759831	0.781531	0.78769	0.789611	0.789493	0.767482	0.796403	0.792011	0.794488	0.764359	0.787739	0.791028	0.741074	0.779692	0.785505	0.787633	0.788427	0.772872	0.76204	0.764461	0.785786	0.800203	0.787754	0.787353	0.779013	0.804831	0.700318	0.784595
5	0.721791	0.72939	0.730952	0.739754	0.693406	0.731695	0.73616	0.738131	0.762882	0.734934	0.732046	0.739677	0.729214	0.731122	0.737511	0.702153	0.723868	0.738669	0.7385	0.73442	0.755296	0.692945	0.732759	0.733525	0.732302	0.736583	0.730119	0.742206	0.74087	0.734855	0.703665	0.735235	0.736887	0.696532	0.730446	0.727147	0.728967	0.729095	0.730766	0.706362	0.738941	0.731632	0.80968	0.734252	0.737468	0.737047	0.735989	0.667182	0.730338
6	0.666832	0.67892	0.678069	0.688792	0.629152	0.686269	0.70942	0.693034	0.704165	0.683568	0.677923	0.65099	0.686893	0.68609	0.694211	0.657833	0.675304	0.688169	0.688878	0.696421	0.693022	0.659095	0.683616	0.682047	0.685477	0.696608	0.676199	0.702351	0.693569	0.690562	0.661786	0.696328	0.692529	0.629218	0.684105	0.676399	0.688246	0.679777	0.690302	0.67386	0.681055	0.678547	0.756483	0.692233	0.691498	0.691593	0.693496	0.648003	0.68129
7	0.643542	0.632721	0.634889	0.649846	0.589631	0.662182	0.654126	0.662073	0.676825	0.65212	0.642171	0.595659	0.65578	0.66123	0.662355	0.61638	0.648201	0.655371	0.647416	0.661739	0.6545	0.633408	0.644683	0.65421	0.656313	0.669554	0.6378	0.668222	0.656381	0.647843	0.620615	0.657877	0.643375	0.601809	0.643359	0.638216	0.646657	0.64816	0.65391	0.650177	0.645515	0.647119	0.69484	0.654624	0.663827	0.657084	0.647879	0.609762	0.65435
8	0.612328	0.612679	0.611637	0.621855	0.582709	0.629175	0.63262	0.628683	0.637056	0.629292	0.613677	0.807149	0.613096	0.637813	0.630742	0.592042	0.608957	0.628512	0.629094	0.636551	0.630214	0.605066	0.620356	0.614989	0.636549	0.640735	0.600869	0.638763	0.637755	0.621788	0.617851	0.630238	0.608612	0.578637	0.622551	0.624462	0.626702	0.618388	0.628386	0.619374	0.5994	0.618163	0.658533	0.621128	0.636415	0.633546	0.611175	0.605339	0.627256
9	0.592633	0.584074	0.584827	0.588714	0.55802	0.60187	0.612592	0.595563	0.619656	0.614018	0.577051	0.742434	0.589468	0.622956	0.618864	0.573186	0.586675	0.605275	0.60733	0.619027	0.609278	0.587522	0.583715	0.599706	0.612837	0.621626	0.578883	0.610849	0.608686	0.598135	0.600905	0.603361	0.55981	0.564122	0.595205	0.603645	0.606106	0.596147	0.585304	0.598212	0.547864	0.599882	0.633505	0.60063	0.602723	0.603933	0.589628	0.58297	0.607488
10	0.564092	0.561407	0.559118	0.569737	0.536583	0.584469	0.564246	0.573545	0.592437	0.582434	0.561423	0.695227	0.566779	0.591534	0.593131	0.559279	0.561562	0.583517	0.582135	0.592381	0.583918	0.573899	0.562972	0.575925	0.591184	0.596965	0.55919	0.589247	0.577214	0.577643	0.565616	0.586121	0.540258	0.542092	0.576211	0.571903	0.572116	0.573476	0.558744	0.555055	0.687222	0.57032	0.602424	0.583922	0.57964	0.582651	0.574143	0.555732	0.594762
11	0.553008	0.54836	0.540291	0.558753	0.530702	0.572216	0.519201	0.550598	0.579567	0.567069	0.542267	0.664825	0.556684	0.57037	0.566491	0.555485	0.55387	0.560733	0.556338	0.56585	0.567256	0.561655	0.550921	0.553338	0.573361	0.577777	0.542474	0.571	0.557251	0.548274	0.536055	0.567653	0.528244	0.521188	0.55562	0.556226	0.559036	0.553117	0.541946	0.544867	0.655443	0.548851	0.579965	0.574231	0.565626	0.567377	0.562479	0.538569	0.574138
12	0.535982	0.535745	0.528413	0.540477	0.515824	0.550546	0.635747	0.53186	0.560686	0.555241	0.524526	0.636654	0.541534	0.548841	0.556671	0.548115	0.533533	0.543756	0.535583	0.551922	0.547828	0.547817	0.547333	0.539351	0.550526	0.566817	0.525069	0.55708	0.532777	0.529476	0.492569	0.550253	0.516923	0.509903	0.544442	0.536411	0.548006	0.540371	0.525586	0.542239	0.608273	0.529618	0.570048	0.554871	0.543348	0.552818	0.54822	0.527578	0.555779
13	0.518305	0.516763	0.513569	0.530668	0.493033	0.526664	0.593195	0.514226	0.549578	0.540195	0.509277	0.62003	0.516822	0.541364	0.541331	0.525421	0.521182	0.523438	0.515345	0.539335	0.531347	0.52589	0.538912	0.529841	0.530235	0.518051	0.510507	0.540147	0.51018	0.51035	0.612809	0.542213	0.508479	0.494397	0.524991	0.521321	0.532599	0.520302	0.510503	0.527355	0.579124	0.520028	0.554747	0.536205	0.523475	0.543905	0.540058	0.517388	0.53962
14	0.509234	0.500239	0.49918	0.516288	0.486217	0.514899	0.562462	0.496598	0.540936	0.523009	0.490641	0.601619	0.504578	0.524986	0.519445	0.50098	0.507323	0.507386	0.499088	0.519401	0.520058	0.507337	0.515984	0.521172	0.524828	0.503708	0.491669	0.523993	0.50112	0.497853	0.596007	0.524882	0.49759	0.488592	0.514158	0.507796	0.51408	0.504777	0.498483	0.514329	0.557107	0.498267	0.540191	0.525702	0.518745	0.530451	0.531222	0.504322	0.518312
15	0.496439	0.489908	0.489951	0.507801	0.480786	0.503596	0.538963	0.479102	0.542029	0.509209	0.483765	0.586901	0.496431	0.505686	0.507726	0.484723	0.492199	0.488562	0.484639	0.502701	0.499692	0.49406	0.511878	0.497368	0.505249	0.495146	0.485247	0.510287	0.495075	0.481923	0.57316	0.517124	0.487006	0.475882	0.500817	0.491567	0.499328	0.482275	0.488679	0.504766	0.54367	0.485817	0.518175	0.506203	0.499119	0.519184	0.524746	0.486475	0.499707
16	0.480897	0.473489	0.488151	0.49615	0.472017	0.497158	0.527134	0.467433	0.518378	0.499856	0.476396	0.548503	0.487809	0.492047	0.495981	0.472679	0.482256	0.47614	0.469244	0.494414	0.482646	0.476634	0.490323	0.485439	0.493234	0.487044	0.477291	0.497807	0.491699	0.46635	0.535664	0.509901	0.479249	0.463913	0.486369	0.478452	0.485638	0.471904	0.473651	0.469959	0.532538	0.471769	0.505355	0.488306	0.485763	0.514108	0.51716	0.474551	0.475832
17	0.477521	0.462572	0.478977	0.480238	0.471004	0.485435	0.515406	0.460458	0.50056	0.48018	0.463251	0.530772	0.479506	0.479579	0.488624	0.466822	0.471866	0.470668	0.460571	0.478746	0.471178	0.467864	0.472284	0.480782	0.487125	0.478327	0.470368	0.477961	0.473565	0.459976	0.529438	0.50193	0.468241	0.449746	0.46924	0.465501	0.473314	0.460099	0.462517	0.467047	0.520487	0.453063	0.488912	0.470963	0.473635	0.500086	0.51068	0.464363	0.46644
18	0.480908	0.453884	0.464041	0.4739	0.467936	0.470057	0.49609	0.445643	0.492378	0.468141	0.439465	0.513269	0.465606	0.461044	0.47526	0.446759	0.461008	0.461222	0.447158	0.461823	0.461674	0.451005	0.454523	0.471726	0.481526	0.466675	0.457596	0.466919	0.459783	0.448206	0.508193	0.496599	0.457592	0.440635	0.462737	0.458667	0.46859	0.448388	0.459365	0.45323	0.501423	0.444743	0.470987	0.463352	0.470713	0.475863	0.494427	0.460368	0.453607
19	0.465691	0.448388	0.457817	0.4619	0.463406	0.454943	0.472325	0.430659	0.481486	0.461342	0.431018	0.49143	0.460129	0.449401	0.466699	0.444314	0.452826	0.446429	0.440989	0.45231	0.453572	0.44591	0.495136	0.465882	0.471883	0.450472	0.439434	0.448633	0.454681	0.436922	0.496357	0.484211	0.438181	0.430623	0.445122	0.451217	0.462669	0.43877	0.44941	0.439098	0.478939	0.439911	0.461746	0.463232	0.465442	0.456822	0.47098	0.449496	0.450911
20	0.452745	0.431513	0.449415	0.452471	0.455224	0.44285	0.461725	0.424777	0.47102	0.453899	0.422534	0.477455	0.446181	0.443501	0.446832	0.432835	0.436796	0.44037	0.433102	0.452676	0.434371	0.435635	0.505008	0.459504	0.466437	0.43993	0.436886	0.436869	0.44441	0.430172	0.492961	0.473442	0.422846	0.421229	0.440624	0.43741	0.446954	0.430655	0.443111	0.435286	0.47368	0.424748	0.456666	0.457143	0.455611	0.449523	0.467567	0.44316	0.440691
21	0.439204	0.420769	0.444751	0.444403	0.444829	0.43219	0.455387	0.416085	0.464609	0.444399	0.415322	0.461532	0.431164	0.435897	0.446148	0.422857	0.431457	0.432179	0.424809	0.440877	0.421573	0.431609	0.494205	0.459113	0.459913	0.434869	0.428372	0.42665	0.436606	0.42384	0.466651	0.460335	0.417165	0.412065	0.429767	0.435555	0.43714	0.421156	0.435135	0.496933	0.467326	0.419471	0.44442	0.446232	0.448515	0.439727	0.450975	0.433505	0.432583
22	0.430656	0.414554	0.437148	0.429623	0.434306	0.423646	0.44246	0.406771	0.455838	0.434172	0.404802	0.455079	0.422706	0.430311	0.431745	0.414938	0.428424	0.426421	0.417939	0.431083	0.412659	0.431315	0.473414	0.439653	0.445612	0.427465	0.423726	0.415872	0.42778	0.418103	0.451334	0.445014	0.410327	0.405713	0.415871	0.428887	0.426263	0.413926	0.427226	0.474848	0.457638	0.417961	0.437693	0.431154	0.440886	0.432301	0.440468	0.426965	0.425389
23	0.431285	0.40539	0.424053	0.414281	0.420937	0.416344	0.437431	0.395422	0.445881	0.421998	0.398029	0.451028	0.415604	0.421622	0.422624	0.399853	0.421308	0.423857	0.406618	0.436634	0.405644	0.417409	0.474369	0.428799	0.439602	0.417129	0.416363	0.407663	0.415987	0.409275	0.436743	0.44481	0.400872	0.397938	0.409322	0.419204	0.422401	0.407267	0.418933	0.457131	0.452544	0.408158	0.423869	0.42031	0.42821	0.422418	0.430861	0.410893	0.420295
24	0.417545	0.405443	0.414979	0.413277	0.412894	0.415768	0.425353	0.385199	0.436523	0.415358	0.38543	0.44269	0.410214	0.414247	0.402037	0.392063	0.414596	0.410263	0.396876	0.4228	0.399003	0.405343	0.461095	0.426272	0.430564	0.415019	0.409749	0.397279	0.405634	0.406146	0.427099	0.438689	0.437679	0.389358	0.404032	0.406469	0.416834	0.393684	0.415227	0.446414	0.446552	0.398192	0.414905	0.415538	0.421299	0.414672	0.424731	0.406784	0.41235
25	0.40407	0.394382	0.410091	0.40291	0.408834	0.406129	0.41116	0.374094	0.427057	0.414748	0.383653	0.433416	0.403173	0.407365	0.39488	0.391316	0.41115	0.405877	0.389148	0.417433	0.389846	0.387079	0.453213	0.407732	0.424991	0.410208	0.39823	0.384784	0.398139	0.395777	0.412146	0.438515	0.425925	0.38161	0.392168	0.392854	0.40869	0.388551	0.410833	0.433454	0.439944	0.398103	0.407471	0.408501	0.413285	0.409623	0.412598	0.394717	0.405059
26	0.399183	0.386831	0.404897	0.386375	0.403141	0.405556	0.406961	0.367878	0.406207	0.409787	0.37074	0.424393	0.397583	0.39887	0.382436	0.387182	0.4032	0.39149	0.377808	0.412502	0.384708	0.432951	0.450953	0.402594	0.421218	0.398024	0.388671	0.378114	0.392162	0.38147	0.403311	0.426139	0.412421	0.377079	0.384728	0.384951	0.398869	0.377164	0.405802	0.41928	0.428244	0.387129	0.402926	0.398958	0.406818	0.398412	0.406453	0.383255	0.399847
27	0.391792	0.377837	0.40304	0.372868	0.390842	0.396101	0.397446	0.361789	0.40028	0.400599	0.365174	0.415797	0.395736	0.393632	0.367571	0.379076	0.388839	0.389033	0.367072	0.409027	0.372751	0.422056	0.444926	0.39476	0.403788	0.392739	0.38657	0.367238	0.38194	0.382657	0.392836	0.41942	0.40883	0.370265	0.377221	0.372799	0.390315	0.35998	0.39704	0.409948	0.411003	0.387907	0.399382	0.388719	0.401013	0.388259	0.399586	0.376402	0.393182
28	0.382039	0.367987	0.38968	0.368365	0.385041	0.389592	0.392	0.391522	0.387791	0.389653	0.360314	0.40977	0.393357	0.386899	0.362406	0.369954	0.373488	0.377581	0.365676	0.405277	0.368804	0.41131	0.442241	0.385829	0.389086	0.388305	0.381842	0.3596	0.375131	0.372291	0.385651	0.415463	0.400644	0.359503	0.374013	0.367808	0.383275	0.342426	0.390225	0.402557	0.399209	0.382003	0.390785	0.378836	0.389459	0.378478	0.391026	0.370346	0.383427
29	0.376855	0.365005	0.379943	0.364905	0.392093	0.381382	0.382072	0.385638	0.385291	0.376415	0.348851	0.399993	0.391098	0.376517	0.349311	0.363246	0.366686	0.368346	0.36373	0.416787	0.364556	0.407675	0.440544	0.379382	0.384175	0.382483	0.373587	0.363083	0.370997	0.371944	0.379108	0.41183	0.390421	0.356073	0.363851	0.35602	0.381206	0.339416	0.374187	0.399136	0.387238	0.363726	0.373049	0.37306	0.382792	0.3686	0.38086	0.36774	0.379006
30	0.369502	0.360562	0.375733	0.35713	0.389035	0.379596	0.370751	0.371464	0.382258	0.370544	0.342894	0.389705	0.3859	0.374399	0.345882	0.356936	0.362286	0.362269	0.363061	0.414135	0.358893	0.389022	0.435278	0.369675	0.370548	0.374179	0.365258	0.354753	0.403887	0.37101	0.36857	0.404863	0.381729	0.347173	0.359669	0.349774	0.367267	0.334492	0.368328	0.394798	0.379509	0.356319	0.372112	0.372645	0.37092	0.351502	0.381803	0.36055	0.37319
31	0.359806	0.355298	0.368162	0.351028	0.388273	0.369187	0.36221	0.366941	0.373525	0.360507	0.339577	0.388019	0.379671	0.364989	0.340117	0.352986	0.357793	0.359003	0.356439	0.404314	0.35203	0.383556	0.429588	0.357534	0.362323	0.370454	0.354449	0.340514	0.405066	0.358642	0.360418	0.40401	0.369292	0.342909	0.356065	0.345495	0.360598	0.33281	0.359821	0.390411	0.368513	0.349275	0.362884	0.367792	0.365071	0.389069	0.376787	0.353798	0.368237
32	0.355639	0.347524	0.361366	0.344833	0.381468	0.362457	0.358184	0.368569	0.366931	0.348662	0.338028	0.383312	0.366922	0.355581	0.384769	0.343994	0.346811	0.353323	0.390647	0.393124	0.345167	0.37779	0.420614	0.351718	0.353856	0.361514	0.342521	0.334566	0.405477	0.359183	0.354242	0.40578	0.363352	0.331568	0.350553	0.335275	0.350167	0.325195	0.357997	0.389089	0.359066	0.343805	0.352947	0.363593	0.35752	0.379469	0.367275	0.348435	0.36298
33	0.347906	0.34365	0.352795	0.344256	0.370127	0.351848	0.348362	0.366133	0.362755	0.345852	0.333561	0.382061	0.36079	0.35143	0.36981	0.3421	0.340124	0.344957	0.384567	0.386614	0.340735	0.370759	0.411146	0.346341	0.349135	0.360773	0.338148	0.328034	0.393852	0.347604	0.34402	0.401521	0.354252	0.352701	0.343093	0.323608	0.341604	0.321218	0.348274	0.383222	0.357648	0.338593	0.347909	0.353963	0.352641	0.368467	0.364476	0.341877	0.344308
34	0.341793	0.340793	0.347697	0.336242	0.358278	0.343346	0.345023	0.356836	0.353697	0.32985	0.324297	0.37605	0.350994	0.345855	0.359049	0.333105	0.331652	0.344808	0.378707	0.380619	0.333491	0.366947	0.400544	0.340865	0.344722	0.350844	0.335395	0.322453	0.380173	0.34356	0.344688	0.395886	0.347637	0.34771	0.334916	0.312931	0.332718	0.31884	0.332646	0.377496	0.349869	0.336386	0.338208	0.347365	0.341323	0.363361	0.372549	0.337264	0.335501
35	0.332402	0.336157	0.34538	0.327566	0.356715	0.331722	0.338673	0.34733	0.349744	0.328377	0.319235	0.372465	0.347836	0.342023	0.350873	0.331665	0.320526	0.341832	0.369957	0.376037	0.328081	0.362345	0.389928	0.334854	0.335584	0.344867	0.326673	0.320038	0.381227	0.340729	0.34247	0.398519	0.342586	0.346277	0.324518	0.305148	0.325803	0.315142	0.327896	0.37182	0.347559	0.330331	0.329597	0.3414	0.336539	0.359203	0.363927	0.327684	0.321296
36	0.35279	0.329354	0.334381	0.325633	0.350662	0.325557	0.332569	0.343429	0.34139	0.320991	0.313476	0.364989	0.341454	0.337377	0.340507	0.324893	0.36905	0.334472	0.358645	0.373291	0.327295	0.359882	0.389621	0.321716	0.32938	0.334046	0.326966	0.314305	0.373417	0.334908	0.335641	0.394778	0.337977	0.333229	0.322215	0.326801	0.317312	0.314569	0.324072	0.35988	0.344102	0.326686	0.32654	0.334425	0.329379	0.351618	0.348157	0.321325	0.312261
37	0.349413	0.324274	0.331127	0.321681	0.343685	0.326961	0.330553	0.338469	0.345789	0.31159	0.312005	0.354549	0.337317	0.335491	0.337644	0.320167	0.352215	0.323591	0.358177	0.369259	0.319175	0.351155	0.379607	0.316569	0.327676	0.327844	0.322712	0.311776	0.363863	0.327191	0.33131	0.390105	0.328373	0.336016	0.312934	0.324074	0.313183	0.31238	0.317477	0.356105	0.337659	0.324818	0.32164	0.329395	0.327391	0.340847	0.345028	0.313369	0.308582
38	0.34644	0.320438	0.323253	0.319275	0.330652	0.343755	0.323405	0.334997	0.341146	0.30518	0.306354	0.348413	0.336069	0.332351	0.334431	0.315757	0.34402	0.311443	0.344762	0.361989	0.312752	0.344882	0.375808	0.309651	0.317597	0.360518	0.315735	0.305506	0.350401	0.321617	0.327664	0.383215	0.322534	0.330933	0.306388	0.318964	0.304511	0.306205	0.307171	0.35362	0.333929	0.320824	0.319428	0.323473	0.321679	0.324989	0.343787	0.306233	0.305663
39	0.339984	0.31782	0.315033	0.31595	0.324567	0.341779	0.319261	0.332604	0.329969	0.305738	0.303005	0.346879	0.335813	0.324069	0.329037	0.363099	0.336384	0.307127	0.34267	0.359456	0.307248	0.335922	0.369114	0.303113	0.308363	0.348643	0.31084	0.303248	0.343417	0.317388	0.324375	0.371431	0.318873	0.324573	0.299517	0.324114	0.298187	0.303497	0.296601	0.342393	0.328915	0.314265	0.309701	0.316711	0.316673	0.317029	0.341156	0.339632	0.299961
40	0.331856	0.313638	0.308215	0.305666	0.319806	0.334342	0.315076	0.321854	0.326926	0.297801	0.303256	0.341311	0.332261	0.321524	0.32349	0.35434	0.324193	0.300146	0.335946	0.357276	0.307327	0.329468	0.360011	0.299923	0.303562	0.34135	0.306792	0.297514	0.337651	0.308243	0.318438	0.370287	0.307627	0.315192	0.298464	0.320009	0.294191	0.297286	0.290959	0.330593	0.317653	0.311991	0.302509	0.310872	0.308215	0.309841	0.337415	0.333095	0.295187
41	0.327588	0.308969	0.301391	0.305888	0.314142	0.327221	0.312072	0.313268	0.322606	0.297754	0.29704	0.335508	0.329782	0.318638	0.319573	0.33911	0.319615	0.286864	0.327217	0.35383	0.305098	0.320705	0.356228	0.295615	0.300785	0.336567	0.295973	0.292488	0.330423	0.30466	0.313723	0.370044	0.305517	0.313247	0.295016	0.314552	0.288513	0.293394	0.284362	0.323141	0.312885	0.30482	0.29704	0.298468	0.296346	0.306412	0.329845	0.328252	0.291726
42	0.320798	0.298337	0.29463	0.29948	0.307429	0.320214	0.306383	0.311055	0.316363	0.293352	0.292612	0.329046	0.324584	0.316812	0.316257	0.334394	0.312377	0.280985	0.32894	0.349916	0.301617	0.30842	0.344988	0.286512	0.293499	0.331014	0.292275	0.289941	0.321872	0.304058	0.304927	0.356979	0.302878	0.306098	0.29924	0.31147	0.284521	0.289961	0.279196	0.312061	0.30772	0.297116	0.292323	0.329592	0.290647	0.298327	0.326161	0.327447	0.284298
43	0.317602	0.297666	0.282098	0.294995	0.306214	0.314489	0.304429	0.308465	0.310725	0.293409	0.303629	0.320618	0.317411	0.311479	0.312673	0.327896	0.307962	0.27921	0.320193	0.350776	0.295644	0.302978	0.335971	0.282165	0.287061	0.328525	0.286845	0.285163	0.314223	0.297306	0.300697	0.350902	0.298571	0.300273	0.294467	0.304505	0.283396	0.321898	0.277961	0.305208	0.305896	0.296975	0.288614	0.324039	0.27817	0.296184	0.322347	0.318567	0.277042
44	0.312916	0.290238	0.281716	0.292381	0.303456	0.305799	0.303845	0.303902	0.308685	0.287663	0.300454	0.314585	0.313329	0.307865	0.308532	0.322623	0.30221	0.272248	0.316482	0.350766	0.291002	0.296673	0.327101	0.274691	0.282861	0.325505	0.281472	0.281204	0.310075	0.310237	0.301158	0.342495	0.29081	0.300472	0.29031	0.298249	0.279934	0.314552	0.273336	0.297877	0.298118	0.2946	0.28745	0.321165	0.26298	0.29493	0.313981	0.314755	0.275322
45	0.310532	0.284709	0.273104	0.288596	0.298088	0.301205	0.295795	0.298807	0.305099	0.283259	0.295575	0.308967	0.308697	0.306998	0.302233	0.314974	0.28993	0.268531	0.308205	0.343374	0.289675	0.293461	0.323104	0.30144	0.28255	0.317616	0.278021	0.279834	0.302183	0.29717	0.294239	0.333335	0.289382	0.296819	0.285875	0.293695	0.277003	0.306487	0.27002	0.29009	0.294315	0.285065	0.283447	0.313824	0.292429	0.288273	0.318578	0.310659	0.269126
46	0.303587	0.281204	0.267435	0.28585	0.295173	0.296503	0.291137	0.293103	0.303954	0.283449	0.291982	0.302675	0.30715	0.305192	0.294942	0.310054	0.283891	0.267905	0.297657	0.339425	0.282171	0.29086	0.31724	0.29748	0.273902	0.314194	0.275208	0.278982	0.296084	0.287525	0.289499	0.329849	0.287078	0.291619	0.282843	0.291676	0.273431	0.303442	0.267897	0.286423	0.287104	0.281455	0.282649	0.306909	0.288525	0.288557	0.309769	0.303322	0.261743
47	0.298391	0.274531	0.266869	0.281496	0.290111	0.289413	0.287565	0.285456	0.302833	0.277141	0.288731	0.297478	0.303572	0.297975	0.285595	0.300941	0.281009	0.265779	0.291688	0.338493	0.274376	0.284422	0.313794	0.289014	0.270085	0.311807	0.272999	0.274685	0.295157	0.285379	0.28447	0.3278	0.279846	0.286521	0.28026	0.288263	0.265059	0.300822	0.258954	0.281329	0.281753	0.316148	0.277051	0.297981	0.286144	0.28595	0.296555	0.2948	0.259571
48	0.295851	0.27126	0.256131	0.277982	0.287878	0.28638	0.279417	0.278444	0.295072	0.274335	0.281677	0.29223	0.294203	0.291043	0.28169	0.297078	0.278966	0.297445	0.288496	0.33431	0.271446	0.276843	0.311219	0.286548	0.26084	0.308271	0.264442	0.272752	0.291394	0.280122	0.280227	0.323431	0.275724	0.278192	0.284525	0.283321	0.268479	0.298204	0.256347	0.279085	0.27537	0.310368	0.274632	0.288391	0.283221	0.27892	0.291431	0.291539	0.288723
49	0.292327	0.265965	0.255205	0.275925	0.28281	0.282321	0.277376	0.274241	0.289565	0.268122	0.279482	0.285626	0.288261	0.28306	0.28232	0.295698	0.275503	0.290972	0.28529	0.330333	0.269245	0.27559	0.304835	0.284231	0.261196	0.306822	0.291317	0.268373	0.289057	0.275172	0.275194	0.31686	0.271045	0.269426	0.273476	0.276506	0.264061	0.287128	0.253441	0.274796	0.268172	0.305655	0.27374	0.283862	0.281949	0.276669	0.288013	0.285088	0.28367
50	0.286919	0.276744	0.251473	0.269174	0.274765	0.269856	0.273048	0.270335	0.289519	0.262582	0.278129	0.281716	0.284159	0.27418	0.277948	0.289733	0.271121	0.284301	0.277947	0.325081	0.266063	0.269523	0.297493	0.271898	0.25667	0.306588	0.287833	0.263543	0.276595	0.271551	0.271062	0.309251	0.265197	0.262805	0.262198	0.27381	0.256678	0.27649	0.281462	0.270063	0.266589	0.302222	0.27249	0.277823	0.277077	0.272993	0.281116	0.282843	0.275538
51	0.277674	0.273132	0.245346	0.268039	0.270535	0.260426	0.272372	0.268615	0.281	0.260727	0.277595	0.278168	0.273754	0.270478	0.27444	0.284359	0.271371	0.284129	0.271214	0.320539	0.266816	0.267534	0.29166	0.269459	0.254284	0.294328	0.282505	0.257366	0.273309	0.269446	0.269918	0.304015	0.260588	0.262027	0.2605	0.270812	0.252874	0.272085	0.272144	0.265583	0.265186	0.292385	0.279974	0.274146	0.273056	0.269773	0.274533	0.281201	0.271859
52	0.273368	0.270387	0.246196	0.262597	0.264405	0.259551	0.269543	0.26452	0.280924	0.252691	0.269546	0.2727	0.270499	0.264355	0.272625	0.281121	0.268993	0.283882	0.264948	0.316857	0.260149	0.264944	0.282514	0.264478	0.251546	0.290441	0.279436	0.260618	0.263407	0.265191	0.26607	0.301074	0.256177	0.261653	0.257899	0.262948	0.248593	0.266572	0.2626	0.259323	0.259195	0.28404	0.268374	0.267395	0.260937	0.261473	0.268555	0.278454	0.268929
53	0.264621	0.266727	0.242952	0.262024	0.260084	0.256611	0.262815	0.262357	0.274461	0.249084	0.26623	0.27074	0.26205	0.2599	0.266119	0.274568	0.266548	0.277766	0.261922	0.307341	0.252889	0.260778	0.278797	0.263774	0.242926	0.287286	0.276514	0.255848	0.263615	0.262903	0.263733	0.294046	0.25382	0.255956	0.255193	0.25776	0.24755	0.260852	0.256732	0.256828	0.254568	0.282375	0.268086	0.262897	0.258055	0.252455	0.266648	0.274814	0.265196
54	0.263507	0.258238	0.241051	0.260357	0.256831	0.248067	0.253808	0.259314	0.273259	0.246469	0.264146	0.264939	0.258494	0.259173	0.262849	0.274166	0.262391	0.273623	0.260842	0.299153	0.250925	0.257432	0.276696	0.258582	0.26969	0.276852	0.274446	0.253405	0.259498	0.258419	0.258501	0.29045	0.248452	0.252857	0.25409	0.248568	0.241098	0.260357	0.254133	0.251519	0.248616	0.273638	0.262656	0.256637	0.253628	0.247085	0.262157	0.268964	0.260147
55	0.263872	0.257597	0.236194	0.258723	0.255102	0.242977	0.252417	0.252891	0.267184	0.239995	0.258798	0.260551	0.254987	0.259287	0.253979	0.271453	0.25622	0.26602	0.257652	0.293973	0.246837	0.251076	0.272561	0.254271	0.259677	0.270499	0.264277	0.252411	0.255635	0.255054	0.255404	0.284538	0.245365	0.248128	0.252983	0.245388	0.23435	0.258857	0.246077	0.24421	0.242803	0.267962	0.25826	0.250926	0.250694	0.245871	0.259466	0.263148	0.257659
56	0.260659	0.253131	0.236404	0.255458	0.254068	0.238892	0.248299	0.246421	0.265028	0.235708	0.257356	0.260756	0.25267	0.258041	0.252233	0.26899	0.248189	0.265299	0.252449	0.288457	0.242688	0.250116	0.267182	0.251839	0.257696	0.263661	0.256662	0.249802	0.250077	0.250557	0.251026	0.278447	0.244036	0.24394	0.25049	0.239245	0.232746	0.253886	0.234452	0.240875	0.241554	0.26497	0.255155	0.243026	0.246794	0.244733	0.256082	0.260064	0.258974
57	0.261074	0.25404	0.231235	0.257224	0.251341	0.232015	0.24681	0.24033	0.263988	0.231987	0.246843	0.256731	0.252147	0.254697	0.251411	0.265444	0.248095	0.256587	0.250042	0.282755	0.239669	0.244576	0.263956	0.247266	0.249	0.264053	0.256597	0.244026	0.246168	0.246359	0.249322	0.27397	0.237809	0.238508	0.245476	0.234488	0.232657	0.250371	0.231899	0.23893	0.238923	0.260939	0.250411	0.241036	0.238332	0.240383	0.253058	0.258029	0.253734
58	0.259122	0.251162	0.230964	0.254841	0.249093	0.230372	0.245971	0.23924	0.257027	0.254487	0.242787	0.254001	0.248673	0.252836	0.248639	0.26125	0.244658	0.248456	0.243433	0.276177	0.233851	0.240963	0.259029	0.24146	0.245383	0.258576	0.249583	0.241412	0.244475	0.241824	0.249932	0.2711	0.235264	0.236004	0.245278	0.231877	0.226123	0.247834	0.228791	0.235478	0.232596	0.252971	0.24639	0.237516	0.234072	0.235058	0.248958	0.254968	0.248891
59	0.25764	0.248617	0.227566	0.25444	0.249973	0.224563	0.239147	0.23452	0.255011	0.251319	0.24111	0.248927	0.245742	0.247579	0.247258	0.257698	0.240713	0.248582	0.238493	0.272437	0.232855	0.235341	0.255465	0.239357	0.240531	0.253558	0.246249	0.236744	0.240497	0.238605	0.247881	0.265666	0.232703	0.236924	0.241306	0.231156	0.224955	0.247983	0.222435	0.233322	0.230294	0.250578	0.2459	0.236211	0.233156	0.23291	0.244469	0.249144	0.247868
60	0.254412	0.243523	0.225467	0.252193	0.246339	0.222911	0.235835	0.233353	0.254401	0.246212	0.236109	0.245782	0.24164	0.245526	0.244011	0.25288	0.239601	0.248918	0.235827	0.26841	0.229375	0.231428	0.249439	0.238335	0.236384	0.249963	0.242374	0.24347	0.2393	0.238395	0.24717	0.26264	0.232932	0.233042	0.236285	0.227101	0.223354	0.244136	0.222035	0.227445	0.226064	0.242665	0.242311	0.229852	0.225324	0.230944	0.238265	0.247038	0.241352
61	0.249071	0.24103	0.225743	0.250379	0.245571	0.21992	0.233014	0.229815	0.251981	0.243054	0.230985	0.241271	0.235065	0.236884	0.241976	0.25027	0.238956	0.247493	0.231935	0.266793	0.223117	0.225802	0.24671	0.236281	0.234009	0.246068	0.239184	0.234621	0.235097	0.235489	0.248025	0.25918	0.232592	0.229408	0.230136	0.224384	0.213963	0.240571	0.221121	0.22675	0.22504	0.236538	0.237347	0.22627	0.222307	0.227484	0.238953	0.244969	0.238357
62	0.244028	0.236922	0.224198	0.244257	0.243364	0.217414	0.232099	0.22898	0.245737	0.240109	0.229147	0.23613	0.233663	0.233104	0.238133	0.247938	0.236427	0.244861	0.229829	0.265862	0.218521	0.225139	0.243285	0.234226	0.232398	0.241718	0.233518	0.228434	0.232528	0.233361	0.244936	0.256034	0.23198	0.226105	0.228165	0.2214	0.206103	0.241772	0.218456	0.223263	0.223929	0.23637	0.23649	0.221283	0.218747	0.223479	0.234166	0.24266	0.236255
63	0.240218	0.235473	0.224284	0.245212	0.235432	0.21338	0.22904	0.223894	0.240584	0.234827	0.227398	0.235486	0.231428	0.233709	0.23636	0.242002	0.234716	0.237746	0.224171	0.263756	0.215287	0.224578	0.241043	0.227007	0.228975	0.239147	0.231096	0.226181	0.23038	0.229757	0.245007	0.254699	0.231237	0.226324	0.222821	0.218738	0.222514	0.239074	0.216412	0.220508	0.223105	0.230028	0.232715	0.220561	0.215075	0.219163	0.232206	0.241102	0.231166
64	0.239981	0.23232	0.220831	0.245537	0.231754	0.212248	0.224495	0.219193	0.236787	0.230641	0.224936	0.231141	0.229342	0.230619	0.234525	0.233815	0.230591	0.234616	0.223531	0.258243	0.212895	0.223954	0.239334	0.221289	0.225717	0.237296	0.228499	0.22332	0.229017	0.231729	0.242865	0.252947	0.227794	0.223057	0.218318	0.217047	0.222985	0.237964	0.21467	0.2192	0.219497	0.228586	0.229401	0.217159	0.214222	0.213702	0.227494	0.237472	0.230472
65	0.234784	0.225049	0.23532	0.24166	0.226559	0.211481	0.223261	0.215943	0.237701	0.22869	0.223774	0.229624	0.223724	0.227021	0.232355	0.232064	0.229896	0.233175	0.218989	0.258501	0.21199	0.221902	0.234156	0.217053	0.225058	0.234419	0.227041	0.221417	0.226273	0.228687	0.242332	0.249612	0.225446	0.220782	0.217993	0.213031	0.221683	0.234326	0.216532	0.217019	0.218221	0.227222	0.227501	0.214968	0.210682	0.212449	0.225589	0.235433	0.229048
66	0.236021	0.222631	0.230978	0.241935	0.223537	0.209256	0.222454	0.216902	0.237369	0.230045	0.219935	0.227329	0.224557	0.225341	0.229185	0.229198	0.229081	0.230144	0.21516	0.255863	0.209206	0.219561	0.232289	0.215376	0.22306	0.231908	0.2245	0.221246	0.217588	0.224017	0.239569	0.246674	0.21944	0.221801	0.214834	0.209684	0.222533	0.231322	0.213475	0.217388	0.214849	0.225705	0.22386	0.215646	0.206154	0.211767	0.223884	0.234047	0.226874
67	0.23223	0.218167	0.230609	0.23619	0.22122	0.205229	0.219943	0.213477	0.234441	0.224213	0.217383	0.224385	0.223572	0.225522	0.222999	0.226531	0.228181	0.228153	0.213726	0.249806	0.206996	0.216013	0.229625	0.212775	0.218114	0.227686	0.219089	0.218021	0.21621	0.21931	0.237515	0.241996	0.214851	0.219866	0.213877	0.21202	0.218075	0.231278	0.208267	0.215418	0.214773	0.219677	0.222829	0.215617	0.205643	0.211255	0.217824	0.228684	0.224546
68	0.228876	0.215058	0.227805	0.234134	0.217254	0.204292	0.218482	0.207221	0.230315	0.221861	0.215201	0.22359	0.215243	0.226107	0.221375	0.222302	0.224538	0.227986	0.212782	0.24529	0.205134	0.210378	0.225614	0.21092	0.215088	0.226231	0.218212	0.215013	0.212547	0.219074	0.233626	0.238132	0.214424	0.217085	0.211411	0.2076	0.216687	0.22974	0.202498	0.212783	0.210921	0.21845	0.218526	0.21694	0.20535	0.209812	0.216136	0.220929	0.223805
69	0.222264	0.213624	0.222521	0.230415	0.21607	0.20001	0.216834	0.203751	0.228227	0.22114	0.214472	0.221429	0.213799	0.216992	0.218133	0.220668	0.220767	0.227737	0.208867	0.244224	0.201913	0.207631	0.222357	0.205629	0.21323	0.222666	0.216197	0.210884	0.207188	0.215341	0.232536	0.233417	0.21233	0.212437	0.207401	0.202107	0.215518	0.221862	0.203104	0.212331	0.209938	0.218424	0.214491	0.218265	0.203588	0.207342	0.214485	0.21825	0.221011
70	0.217036	0.212153	0.215835	0.228721	0.215239	0.198981	0.216592	0.199833	0.22116	0.219985	0.213905	0.220881	0.211013	0.213115	0.216586	0.216971	0.215801	0.226358	0.208786	0.240062	0.199387	0.203444	0.221221	0.201689	0.207147	0.219831	0.215995	0.207699	0.202128	0.212426	0.229445	0.22996	0.208583	0.207292	0.20704	0.199267	0.210629	0.21877	0.202484	0.211026	0.205992	0.215133	0.210232	0.214009	0.202863	0.207287	0.213163	0.215299	0.219516
71	0.21201	0.21002	0.212073	0.223788	0.213943	0.197865	0.213297	0.19745	0.21873	0.21439	0.213302	0.216587	0.209036	0.208182	0.212803	0.218807	0.212678	0.221617	0.204485	0.23581	0.198518	0.202465	0.216342	0.197509	0.204686	0.216297	0.211168	0.205839	0.19932	0.210039	0.227148	0.227189	0.206939	0.204268	0.206733	0.196877	0.206401	0.212702	0.200564	0.207768	0.203293	0.213017	0.207148	0.213187	0.201429	0.206643	0.211133	0.209309	0.217636
72	0.211338	0.209899	0.221261	0.217624	0.209327	0.196103	0.20634	0.195615	0.217068	0.211678	0.213378	0.214174	0.208276	0.207225	0.210472	0.218021	0.210369	0.21715	0.202604	0.234146	0.196988	0.199559	0.21228	0.197433	0.199459	0.211872	0.210112	0.205192	0.197396	0.205669	0.227131	0.224661	0.202773	0.201852	0.206166	0.190641	0.201459	0.211051	0.19982	0.206113	0.199885	0.210297	0.205333	0.212095	0.196525	0.206481	0.206497	0.208452	0.216072
73	0.208139	0.209759	0.217556	0.213046	0.208708	0.194639	0.203671	0.194225	0.216615	0.209953	0.211291	0.212102	0.206855	0.201989	0.208195	0.216528	0.208008	0.21686	0.201843	0.228288	0.196865	0.200163	0.209371	0.196402	0.199564	0.209341	0.207206	0.199086	0.197655	0.202531	0.226321	0.221215	0.202822	0.20219	0.205647	0.189904	0.201126	0.210099	0.197994	0.205104	0.196999	0.209936	0.202583	0.207191	0.194909	0.207555	0.204763	0.207014	0.215797
74	0.207298	0.207675	0.2153	0.210037	0.207765	0.192157	0.201627	0.19588	0.212488	0.208152	0.208847	0.211895	0.206175	0.201163	0.204016	0.211561	0.203456	0.217469	0.198193	0.226569	0.196438	0.198666	0.205658	0.191453	0.199243	0.208123	0.208067	0.196022	0.195886	0.200397	0.226082	0.217024	0.20192	0.20015	0.204846	0.189654	0.199935	0.210984	0.196553	0.203945	0.195293	0.206324	0.200991	0.202298	0.191581	0.205762	0.203549	0.204956	0.212228
75	0.203972	0.204376	0.211424	0.205813	0.206932	0.19032	0.202974	0.193378	0.208202	0.206278	0.209338	0.208511	0.20299	0.199127	0.202217	0.21118	0.198766	0.214403	0.195992	0.224272	0.194766	0.198674	0.203401	0.189398	0.196921	0.205026	0.210103	0.196043	0.196052	0.196159	0.222561	0.214286	0.201787	0.196164	0.203916	0.18524	0.194001	0.210136	0.196575	0.200683	0.192925	0.203958	0.198436	0.197199	0.189914	0.201805	0.201876	0.204546	0.211554
76	0.201558	0.201773	0.208457	0.203367	0.204695	0.188776	0.202044	0.192197	0.207289	0.204106	0.203132	0.20637	0.20372	0.196774	0.199604	0.208389	0.195232	0.214342	0.192471	0.224916	0.192755	0.195155	0.202747	0.186053	0.196031	0.203646	0.209029	0.193394	0.194002	0.19473	0.218732	0.210558	0.200524	0.193544	0.203654	0.182201	0.193834	0.207754	0.195647	0.198762	0.192319	0.203523	0.194265	0.194736	0.185649	0.198824	0.200859	0.202991	0.21039
77	0.198799	0.200091	0.206626	0.203389	0.203111	0.184595	0.202414	0.191482	0.205217	0.201134	0.200422	0.203302	0.202732	0.194409	0.198205	0.206853	0.194326	0.21326	0.189302	0.221302	0.189948	0.194387	0.204043	0.185112	0.192794	0.198575	0.210493	0.190278	0.191657	0.189717	0.216901	0.206484	0.19911	0.189189	0.200158	0.180921	0.194278	0.20496	0.195131	0.194379	0.191677	0.202387	0.190098	0.19418	0.185826	0.195863	0.198124	0.203102	0.208173
78	0.196736	0.19866	0.204198	0.203368	0.203471	0.18433	0.19863	0.189686	0.202284	0.19822	0.202038	0.19984	0.201126	0.191625	0.194713	0.204429	0.194111	0.21122	0.186277	0.220362	0.187819	0.19336	0.200227	0.185093	0.192334	0.195506	0.209051	0.187192	0.19014	0.185151	0.212133	0.205255	0.198442	0.18892	0.199273	0.176955	0.190083	0.202041	0.192631	0.192526	0.189269	0.201854	0.189937	0.18979	0.182495	0.195578	0.190837	0.201376	0.204603
79	0.192925	0.196977	0.199899	0.202102	0.202551	0.184575	0.196585	0.189322	0.201075	0.19285	0.200485	0.200059	0.195188	0.192047	0.193617	0.204191	0.193796	0.206074	0.184013	0.215851	0.185607	0.191531	0.196499	0.182934	0.191606	0.195968	0.209065	0.184623	0.189354	0.185589	0.211458	0.204596	0.193929	0.186633	0.193539	0.17624	0.189046	0.199884	0.193225	0.19259	0.189823	0.19949	0.188028	0.191329	0.17886	0.195197	0.187866	0.198231	0.202775
80	0.19384	0.196693	0.19748	0.201234	0.202072	0.183449	0.192997	0.186362	0.201362	0.191596	0.203057	0.198356	0.195479	0.190964	0.190387	0.203575	0.190751	0.203054	0.18256	0.211294	0.184379	0.190836	0.194279	0.184503	0.190725	0.193545	0.211658	0.183616	0.187747	0.183865	0.209931	0.202287	0.191058	0.186612	0.188033	0.174793	0.186712	0.197068	0.192635	0.190549	0.186567	0.19728	0.18719	0.189883	0.173481	0.191133	0.183622	0.19574	0.200208
81	0.193075	0.194242	0.194032	0.200482	0.200736	0.182781	0.191154	0.185528	0.196843	0.188493	0.201657	0.196239	0.191328	0.186376	0.18757	0.200558	0.18983	0.197525	0.181429	0.207461	0.182225	0.191526	0.194012	0.183966	0.188947	0.193899	0.211266	0.180785	0.184251	0.184402	0.206878	0.200365	0.18998	0.182043	0.187612	0.172193	0.187095	0.196456	0.193034	0.189969	0.183849	0.19577	0.184451	0.191326	0.173047	0.190688	0.182851	0.190467	0.198922
82	0.191954	0.194481	0.191491	0.196042	0.196984	0.182605	0.188564	0.1864	0.194852	0.187819	0.199468	0.191674	0.187118	0.185882	0.186059	0.201209	0.187893	0.194329	0.180594	0.205697	0.179232	0.191197	0.191491	0.183505	0.187876	0.18989	0.210025	0.179924	0.183626	0.181806	0.203557	0.198278	0.189741	0.180273	0.187261	0.170285	0.188689	0.195124	0.189341	0.186934	0.182682	0.19475	0.180705	0.188209	0.172499	0.189318	0.182806	0.190219	0.195306
83	0.190334	0.191406	0.189776	0.193169	0.196271	0.182559	0.188198	0.187412	0.194754	0.185806	0.199858	0.185951	0.186916	0.1833	0.184053	0.201029	0.188162	0.192062	0.178035	0.204111	0.175024	0.188716	0.189568	0.180873	0.185313	0.188449	0.20673	0.178752	0.182485	0.180194	0.202269	0.197921	0.18744	0.179296	0.18403	0.170253	0.184748	0.191787	0.188519	0.18515	0.180668	0.190924	0.179761	0.185019	0.171834	0.188559	0.180743	0.187193	0.197188
84	0.186642	0.190876	0.187181	0.192107	0.194873	0.178744	0.186062	0.184376	0.192721	0.185263	0.20022	0.184294	0.184898	0.183009	0.182942	0.203294	0.185627	0.188228	0.174416	0.203888	0.173483	0.185938	0.189753	0.178477	0.18401	0.184434	0.204964	0.1768	0.181032	0.17657	0.200676	0.196566	0.186194	0.18035	0.183701	0.169829	0.183596	0.189479	0.187577	0.182607	0.176484	0.188084	0.176822	0.181475	0.171299	0.187827	0.179328	0.187063	0.197766
85	0.183937	0.187376	0.185737	0.190924	0.193689	0.177264	0.182779	0.183442	0.191483	0.185434	0.199326	0.182844	0.183631	0.181481	0.178034	0.204207	0.183833	0.187379	0.172058	0.202681	0.171116	0.185173	0.187886	0.176665	0.18318	0.183552	0.203633	0.177083	0.181748	0.173746	0.200186	0.193468	0.182942	0.179038	0.182375	0.16853	0.184347	0.187582	0.181977	0.181676	0.173363	0.186645	0.174923	0.179143	0.169597	0.183609	0.178616	0.184794	0.196419
86	0.18347	0.186257	0.185519	0.189518	0.191113	0.175841	0.180317	0.182421	0.189311	0.18423	0.19825	0.179302	0.181391	0.181824	0.176607	0.20105	0.183047	0.184027	0.17243	0.199584	0.167587	0.185035	0.189016	0.174132	0.182313	0.181567	0.202931	0.177227	0.180873	0.171141	0.198771	0.193633	0.181821	0.179057	0.182654	0.166376	0.18261	0.186184	0.182774	0.181659	0.169936	0.186831	0.173953	0.177621	0.170038	0.182942	0.179438	0.183614	0.194163
87	0.180309	0.18694	0.184183	0.187687	0.187733	0.175892	0.181067	0.18226	0.190265	0.182442	0.197235	0.17773	0.180223	0.18051	0.175484	0.196512	0.179559	0.18055	0.169978	0.199605	0.163471	0.183368	0.187477	0.17226	0.181372	0.180407	0.201841	0.17656	0.180255	0.173113	0.198	0.191768	0.178236	0.177506	0.181954	0.165905	0.179872	0.184144	0.181469	0.180821	0.169688	0.186152	0.173372	0.173445	0.170729	0.182588	0.176125	0.182224	0.193265
88	0.180251	0.184913	0.181018	0.186603	0.187093	0.174779	0.181392	0.181971	0.186997	0.180461	0.196992	0.178184	0.17842	0.178013	0.174983	0.193494	0.177279	0.180009	0.168893	0.201522	0.163315	0.180942	0.18585	0.169513	0.179342	0.179195	0.200049	0.176487	0.177894	0.172469	0.196387	0.189192	0.176691	0.176794	0.180648	0.164476	0.18006	0.18323	0.180998	0.179957	0.169027	0.186013	0.170649	0.172384	0.170755	0.179994	0.173723	0.179317	0.192346
89	0.176869	0.186241	0.176714	0.184283	0.184861	0.173948	0.180804	0.181051	0.18483	0.180001	0.197733	0.177522	0.175934	0.176803	0.173898	0.191362	0.177045	0.178306	0.165894	0.198962	0.162666	0.177835	0.182006	0.168731	0.176695	0.177763	0.197677	0.176451	0.176238	0.172725	0.192146	0.185222	0.176296	0.174257	0.179756	0.163467	0.179313	0.183091	0.180007	0.176179	0.167829	0.184548	0.168504	0.174619	0.168	0.177534	0.172716	0.180769	0.187546
90	0.175615	0.184344	0.174287	0.183385	0.185262	0.172294	0.17924	0.180987	0.185807	0.178938	0.194262	0.177671	0.172259	0.175782	0.173222	0.186199	0.17446	0.176897	0.164162	0.197987	0.162691	0.173996	0.179056	0.166163	0.175902	0.17456	0.195012	0.175995	0.175334	0.171335	0.189187	0.183876	0.174371	0.17011	0.179477	0.161882	0.179263	0.180533	0.179599	0.175693	0.168133	0.182198	0.165893	0.17022	0.165984	0.176472	0.172483	0.179523	0.187351
91	0.172835	0.182699	0.176339	0.181092	0.180758	0.173153	0.177096	0.179581	0.184421	0.178179	0.19088	0.173154	0.170345	0.174106	0.173923	0.182914	0.172067	0.174994	0.162708	0.195619	0.161615	0.170726	0.177343	0.165644	0.173113	0.172676	0.192344	0.173374	0.176278	0.174285	0.189135	0.17988	0.177189	0.168293	0.177519	0.160803	0.179883	0.176348	0.178534	0.171846	0.167928	0.178741	0.164965	0.171407	0.164539	0.1735	0.170172	0.176648	0.185932
92	0.171156	0.181387	0.174332	0.179921	0.180598	0.171522	0.175456	0.181095	0.183073	0.178709	0.189409	0.173416	0.169206	0.172541	0.172877	0.181775	0.171881	0.173182	0.16029	0.195457	0.161128	0.169677	0.176757	0.164872	0.172217	0.173135	0.191353	0.172228	0.174225	0.172539	0.188969	0.177357	0.175717	0.167279	0.178133	0.161654	0.177944	0.174159	0.177539	0.172487	0.168758	0.176618	0.16471	0.169702	0.163998	0.172269	0.168947	0.176501	0.183733
93	0.170654	0.179063	0.173907	0.178453	0.178568	0.169731	0.173582	0.182311	0.182037	0.178618	0.183074	0.170418	0.167802	0.172081	0.173153	0.176865	0.167697	0.174253	0.160549	0.192162	0.159607	0.167409	0.175167	0.164078	0.172282	0.172933	0.187472	0.168955	0.172746	0.171911	0.183862	0.175698	0.176411	0.167756	0.177916	0.161714	0.176698	0.173064	0.176089	0.171479	0.167507	0.173591	0.163292	0.16929	0.162055	0.186939	0.16755	0.175564	0.182592
94	0.167703	0.178865	0.172463	0.175679	0.177831	0.16768	0.171647	0.179842	0.180435	0.175397	0.183635	0.167003	0.165585	0.170852	0.172826	0.175082	0.167298	0.173604	0.160231	0.190404	0.157628	0.167667	0.171904	0.164662	0.171396	0.174013	0.184166	0.168121	0.171412	0.171456	0.18225	0.1739	0.177816	0.167042	0.176237	0.158469	0.174325	0.171918	0.178107	0.170107	0.167316	0.173603	0.160996	0.169227	0.163575	0.184965	0.164577	0.172669	0.18212
95	0.164874	0.178666	0.169951	0.176367	0.176595	0.166872	0.170742	0.180723	0.177477	0.173301	0.178723	0.165894	0.165132	0.167805	0.174455	0.173863	0.166517	0.173978	0.160273	0.187255	0.168066	0.16796	0.171338	0.164986	0.170499	0.172199	0.183516	0.167766	0.171476	0.169135	0.180562	0.172029	0.176237	0.165325	0.173641	0.15577	0.174026	0.170189	0.177932	0.166322	0.166928	0.17323	0.160785	0.167626	0.160992	0.18382	0.165123	0.169924	0.181419
96	0.165919	0.175459	0.168461	0.177341	0.175738	0.166624	0.167944	0.179099	0.1764	0.170801	0.176833	0.165029	0.16527	0.166871	0.173956	0.172012	0.164125	0.173297	0.159354	0.185551	0.168406	0.164103	0.170156	0.164521	0.173232	0.17485	0.182114	0.165545	0.173177	0.167201	0.180184	0.17063	0.172778	0.162896	0.17127	0.155783	0.1723	0.170132	0.177279	0.165003	0.165696	0.171946	0.160028	0.16732	0.162006	0.180241	0.163989	0.166669	0.179841
97	0.163902	0.173154	0.165127	0.177169	0.176233	0.164182	0.166317	0.175518	0.175526	0.169757	0.174798	0.16259	0.16238	0.164547	0.172679	0.171519	0.163867	0.172613	0.159326	0.182828	0.167798	0.161559	0.169052	0.163677	0.174193	0.17424	0.179392	0.165514	0.171389	0.165561	0.175884	0.17164	0.169162	0.161815	0.170597	0.155774	0.170314	0.167918	0.176566	0.165597	0.163439	0.168192	0.158589	0.166103	0.160125	0.180448	0.162458	0.165684	0.179658
98	0.161204	0.171849	0.163624	0.172335	0.17398	0.162257	0.165148	0.174526	0.173686	0.168704	0.173791	0.161458	0.161158	0.161954	0.169737	0.169896	0.162424	0.169932	0.156525	0.180581	0.167071	0.160735	0.167113	0.16187	0.172038	0.172197	0.178362	0.16394	0.171962	0.16777	0.174462	0.170388	0.166961	0.162314	0.1711	0.158195	0.16945	0.16412	0.17836	0.165231	0.162022	0.16872	0.158835	0.16567	0.157967	0.181126	0.165185	0.164279	0.178964
99	0.158791	0.172249	0.161999	0.171003	0.170634	0.162491	0.163133	0.174935	0.171886	0.167969	0.176176	0.160438	0.172731	0.161666	0.168628	0.170712	0.161237	0.168156	0.155337	0.179678	0.166941	0.160529	0.166457	0.162891	0.17303	0.172461	0.177584	0.162552	0.172392	0.16722	0.173057	0.169775	0.164968	0.162543	0.169901	0.157258	0.169133	0.163474	0.178004	0.163581	0.16241	0.16719	0.158312	0.16577	0.157145	0.180873	0.163095	0.160986	0.177618
100	0.158891	0.172192	0.163301	0.170141	0.1688	0.162005	0.160458	0.1742	0.169955	0.166169	0.1744	0.15821	0.173784	0.158208	0.166432	0.167602	0.160509	0.16551	0.15668	0.177352	0.16564	0.158214	0.165605	0.160302	0.172499	0.171733	0.17443	0.160863	0.170647	0.165542	0.170351	0.169765	0.163998	0.161608	0.168352	0.155751	0.167373	0.164125	0.175295	0.163748	0.164508	0.166221	0.155558	0.164534	0.155699	0.179926	0.162063	0.160907	0.172811
101	0.157991	0.171159	0.162956	0.169236	0.179051	0.160524	0.157558	0.171731	0.171241	0.166864	0.172131	0.158893	0.173928	0.156996	0.165738	0.16654	0.158912	0.163738	0.156886	0.176605	0.163432	0.157065	0.165196	0.162322	0.170873	0.172688	0.172096	0.160824	0.17103	0.164409	0.170124	0.167113	0.164374	0.160294	0.169227	0.154419	0.165476	0.16348	0.178432	0.163737	0.165775	0.166773	0.154832	0.162844	0.155945	0.179016	0.161209	0.159372	0.173243
102	0.157109	0.168008	0.163608	0.168129	0.178156	0.160067	0.156558	0.170151	0.169909	0.165911	0.172321	0.157716	0.172245	0.15415	0.163396	0.167039	0.156869	0.164059	0.155923	0.175541	0.160552	0.155865	0.164052	0.160824	0.169047	0.171897	0.171069	0.161747	0.167893	0.162924	0.169053	0.166023	0.165098	0.160213	0.168737	0.151992	0.165823	0.163803	0.179402	0.165033	0.167983	0.165005	0.153794	0.162951	0.155421	0.178157	0.159281	0.157499	0.173945
103	0.15645	0.167308	0.160694	0.16956	0.177344	0.160977	0.155695	0.168173	0.166901	0.165451	0.171647	0.154973	0.170813	0.152068	0.162576	0.16682	0.155287	0.164431	0.155058	0.172895	0.157566	0.155404	0.162519	0.160801	0.165785	0.169098	0.168107	0.159969	0.16595	0.161648	0.168524	0.164982	0.162936	0.160912	0.167908	0.150051	0.164409	0.161823	0.177033	0.164898	0.169103	0.164533	0.150616	0.16114	0.156799	0.175996	0.157638	0.157064	0.17262
104	0.156571	0.165217	0.158676	0.169121	0.17648	0.160556	0.154055	0.163177	0.164659	0.165185	0.170285	0.156221	0.171256	0.15313	0.1615	0.166059	0.154909	0.163825	0.153373	0.171229	0.157041	0.155827	0.158113	0.161404	0.164106	0.16985	0.167052	0.161297	0.165773	0.164385	0.166502	0.163494	0.163837	0.160326	0.168186	0.149496	0.161362	0.162882	0.173133	0.162777	0.168147	0.16529	0.150604	0.161354	0.155312	0.173895	0.157325	0.155664	0.172418
105	0.154747	0.165155	0.158844	0.1665	0.175366	0.159987	0.153213	0.163244	0.161766	0.162947	0.170191	0.155846	0.169706	0.153223	0.161635	0.168871	0.155165	0.161692	0.155033	0.16899	0.157339	0.156538	0.157139	0.160631	0.163089	0.167699	0.165779	0.159125	0.165145	0.163472	0.164052	0.160475	0.161942	0.160701	0.168072	0.148889	0.16049	0.16026	0.171035	0.16345	0.174139	0.165783	0.149388	0.159585	0.154995	0.174065	0.155031	0.154926	0.170835
106	0.154986	0.163851	0.157373	0.167125	0.173188	0.160281	0.152057	0.160368	0.158721	0.16193	0.167572	0.154431	0.170571	0.152426	0.160087	0.167193	0.154817	0.159762	0.153742	0.16904	0.156596	0.157153	0.155185	0.159353	0.16211	0.164808	0.165018	0.159856	0.165881	0.164114	0.16241	0.159658	0.160828	0.159409	0.16672	0.149204	0.159421	0.159613	0.169119	0.162412	0.172407	0.164773	0.150796	0.160672	0.156597	0.173701	0.154833	0.153242	0.16877
107	0.154828	0.160346	0.156849	0.1671	0.172581	0.159086	0.152307	0.158643	0.158383	0.161611	0.168654	0.153799	0.171089	0.152515	0.157694	0.166462	0.156376	0.160497	0.152701	0.167583	0.154976	0.156468	0.154499	0.156581	0.161629	0.16467	0.164368	0.160384	0.166554	0.161565	0.159986	0.158526	0.157258	0.15835	0.166246	0.149056	0.160425	0.159636	0.168188	0.164144	0.174173	0.161547	0.150817	0.157386	0.155058	0.172142	0.154128	0.151918	0.16718
108	0.155171	0.161232	0.155235	0.166667	0.171289	0.158646	0.149796	0.158366	0.158515	0.158162	0.169295	0.154122	0.170826	0.151282	0.154819	0.165543	0.156911	0.159577	0.152594	0.168013	0.156013	0.156203	0.155078	0.156555	0.161979	0.163628	0.164132	0.159301	0.165254	0.161076	0.160116	0.159277	0.157642	0.157929	0.162661	0.147743	0.161069	0.158298	0.167857	0.16348	0.176196	0.162042	0.150706	0.15424	0.155907	0.170089	0.153172	0.153079	0.164835
109	0.154618	0.160839	0.155147	0.165615	0.170902	0.157578	0.147698	0.158232	0.157284	0.157374	0.165212	0.153352	0.167642	0.163732	0.152915	0.163567	0.157531	0.1567	0.154579	0.169098	0.156479	0.156964	0.155273	0.15434	0.160895	0.164101	0.162573	0.156925	0.165894	0.158992	0.159425	0.156847	0.155849	0.156118	0.163793	0.147809	0.160602	0.158039	0.16697	0.163758	0.175433	0.163217	0.150144	0.151821	0.156967	0.171943	0.152684	0.152796	0.163313
110	0.153438	0.15751	0.15805	0.164827	0.168033	0.156699	0.146052	0.158867	0.1591	0.154836	0.162195	0.151297	0.166177	0.163868	0.152685	0.16034	0.155485	0.155387	0.153877	0.166865	0.156157	0.154671	0.156123	0.154335	0.160548	0.162409	0.161188	0.156963	0.165124	0.156816	0.15789	0.155637	0.156557	0.1552	0.164928	0.147548	0.157571	0.156581	0.165181	0.160676	0.174837	0.164023	0.14761	0.150308	0.155963	0.17196	0.152627	0.152792	0.159206
111	0.151486	0.159154	0.157219	0.164786	0.169806	0.15388	0.145063	0.156641	0.157814	0.155488	0.1641	0.150127	0.164477	0.162894	0.153372	0.158598	0.155298	0.153902	0.153749	0.164865	0.155609	0.155111	0.157935	0.1543	0.160949	0.164442	0.160433	0.15734	0.16317	0.156325	0.154929	0.156045	0.156256	0.154084	0.162985	0.146525	0.155651	0.157002	0.163807	0.160558	0.17427	0.161724	0.147781	0.149941	0.155122	0.171466	0.151936	0.15119	0.156137
112	0.151728	0.159144	0.156894	0.163552	0.169218	0.153947	0.143144	0.155178	0.157501	0.155856	0.164238	0.15169	0.163125	0.162568	0.152185	0.157341	0.153838	0.151875	0.154491	0.164815	0.154553	0.152744	0.158627	0.153423	0.159484	0.165783	0.161414	0.157345	0.161278	0.15728	0.15355	0.156619	0.152743	0.155413	0.162468	0.146245	0.154479	0.156016	0.162005	0.161496	0.173453	0.162299	0.148273	0.148787	0.153362	0.169648	0.151529	0.150557	0.154089
113	0.151031	0.157552	0.155023	0.160487	0.169205	0.152966	0.143214	0.155015	0.155879	0.155487	0.164189	0.151165	0.161039	0.162637	0.15366	0.155214	0.151987	0.151469	0.156517	0.165861	0.154177	0.151379	0.157187	0.15283	0.157929	0.165988	0.161084	0.156761	0.159528	0.156945	0.151649	0.158364	0.152971	0.155032	0.160784	0.145394	0.151158	0.153666	0.159993	0.161649	0.173888	0.16222	0.146298	0.148085	0.151451	0.166747	0.15133	0.149506	0.153455
114	0.150131	0.158034	0.154712	0.158745	0.169121	0.151714	0.144005	0.155487	0.155038	0.154975	0.162521	0.151081	0.161102	0.159555	0.153199	0.154839	0.150638	0.150344	0.154412	0.165654	0.15406	0.1514	0.154704	0.151513	0.156751	0.161525	0.161332	0.153813	0.158089	0.156093	0.150283	0.15875	0.154541	0.153898	0.161835	0.146583	0.150658	0.152913	0.162148	0.162149	0.173848	0.158694	0.145794	0.145603	0.149524	0.164215	0.15295	0.147465	0.154283
115	0.150791	0.158929	0.157186	0.157407	0.16878	0.149958	0.144509	0.155675	0.153389	0.156639	0.160276	0.148721	0.159339	0.156739	0.153196	0.151727	0.149341	0.152157	0.155301	0.166505	0.154359	0.150568	0.155253	0.151257	0.155342	0.160557	0.160076	0.152829	0.15951	0.155568	0.149985	0.158544	0.154395	0.15315	0.161633	0.148107	0.150379	0.154911	0.160839	0.161309	0.171792	0.158598	0.146015	0.143808	0.147306	0.162731	0.151309	0.14691	0.152169
116	0.149513	0.158828	0.157616	0.157576	0.169074	0.149268	0.145054	0.156054	0.152404	0.158114	0.16134	0.148326	0.157031	0.157205	0.15236	0.150769	0.14877	0.152656	0.154604	0.164623	0.161777	0.151586	0.152714	0.149752	0.152724	0.160595	0.160792	0.154096	0.157306	0.154572	0.150534	0.158367	0.154497	0.154679	0.161627	0.148724	0.150962	0.153114	0.160685	0.160496	0.172272	0.158093	0.14383	0.143498	0.148936	0.16392	0.151689	0.145253	0.150796
117	0.14892	0.158522	0.156704	0.158448	0.167534	0.149157	0.14389	0.155577	0.151794	0.157035	0.159169	0.149076	0.154817	0.158241	0.151426	0.150016	0.14782	0.153387	0.156189	0.165615	0.161073	0.149829	0.150318	0.150514	0.152521	0.157079	0.158944	0.150775	0.155876	0.159144	0.149679	0.158257	0.154977	0.15323	0.162396	0.148454	0.149224	0.151965	0.160146	0.160909	0.173513	0.155873	0.144901	0.142227	0.146715	0.160624	0.152645	0.145088	0.149764
118	0.148153	0.157619	0.155853	0.157072	0.175396	0.148977	0.14387	0.153931	0.151131	0.156118	0.158785	0.147224	0.153597	0.156319	0.150923	0.157574	0.146812	0.153997	0.155662	0.164634	0.163414	0.149239	0.149222	0.149125	0.151948	0.155496	0.158125	0.148951	0.155767	0.158092	0.148363	0.157909	0.155105	0.153434	0.160259	0.148072	0.148443	0.152902	0.1608	0.159694	0.172884	0.152775	0.151228	0.141471	0.142951	0.159742	0.152442	0.145438	0.148528
119	0.146034	0.155699	0.156285	0.15697	0.173524	0.1503	0.142198	0.152183	0.16295	0.157302	0.158586	0.147583	0.15378	0.156	0.15027	0.156611	0.143277	0.152696	0.153913	0.164257	0.162227	0.148085	0.148895	0.149739	0.15076	0.154051	0.156514	0.149119	0.157427	0.159658	0.147541	0.15425	0.152129	0.152159	0.160122	0.149346	0.148033	0.151247	0.161689	0.158403	0.17342	0.152374	0.150935	0.14149	0.142714	0.157587	0.152998	0.145511	0.147144
120	0.145515	0.156818	0.155002	0.154183	0.17324	0.148085	0.14373	0.150168	0.162351	0.155723	0.156245	0.147624	0.152701	0.155013	0.148203	0.155949	0.142171	0.152635	0.154343	0.164081	0.158601	0.147953	0.148281	0.150324	0.150174	0.154735	0.154986	0.148921	0.159624	0.158863	0.147474	0.155146	0.150538	0.150921	0.162719	0.148512	0.146764	0.150524	0.161971	0.155789	0.173712	0.152126	0.150689	0.1405	0.141354	0.156307	0.152767	0.144432	0.145396
121	0.141991	0.156398	0.155898	0.153924	0.172661	0.150249	0.142624	0.147425	0.159836	0.155682	0.154913	0.148533	0.152956	0.153835	0.148905	0.154953	0.143018	0.161712	0.153998	0.1633	0.158413	0.147098	0.149117	0.147746	0.148743	0.153227	0.155263	0.147277	0.159903	0.159332	0.147866	0.155502	0.148826	0.150624	0.160563	0.145301	0.146275	0.150397	0.161315	0.154378	0.173328	0.151624	0.150654	0.139638	0.140343	0.158489	0.151474	0.145195	0.143645
122	0.142994	0.15696	0.153445	0.154765	0.169982	0.15	0.144264	0.147303	0.160603	0.153776	0.153633	0.148995	0.152916	0.154077	0.149391	0.154855	0.144224	0.160831	0.153426	0.16398	0.158874	0.146669	0.148357	0.147401	0.148623	0.152207	0.156424	0.146856	0.158982	0.159255	0.145181	0.155303	0.149392	0.150504	0.15854	0.145266	0.146404	0.148836	0.159276	0.151578	0.172195	0.152179	0.149872	0.14125	0.138599	0.157117	0.151334	0.145243	0.143211
123	0.142511	0.157681	0.15338	0.155385	0.170263	0.149834	0.143603	0.144356	0.158553	0.155868	0.153756	0.149028	0.153346	0.15237	0.149994	0.155601	0.142404	0.159191	0.153864	0.163227	0.161354	0.146918	0.147773	0.146591	0.147378	0.149921	0.156234	0.145854	0.158141	0.15709	0.145313	0.154643	0.149903	0.150558	0.155867	0.144439	0.14759	0.147466	0.158683	0.15109	0.171102	0.151527	0.151199	0.140965	0.137527	0.156808	0.150228	0.146043	0.144453
124	0.141035	0.155877	0.151514	0.152506	0.168836	0.149878	0.144204	0.144771	0.158704	0.152643	0.154383	0.14651	0.154263	0.152569	0.149325	0.151967	0.142718	0.158946	0.152932	0.162575	0.160866	0.145134	0.145145	0.145669	0.147115	0.149101	0.156453	0.145065	0.157492	0.156444	0.144832	0.152794	0.151083	0.149709	0.154356	0.144425	0.146816	0.147852	0.158285	0.152894	0.168743	0.151003	0.152645	0.140645	0.138367	0.156755	0.150084	0.146748	0.144261
125	0.139899	0.155277	0.151865	0.152614	0.168734	0.148057	0.143254	0.144279	0.158089	0.155094	0.154761	0.147868	0.153665	0.154145	0.147701	0.15095	0.142609	0.158147	0.151224	0.1614	0.162291	0.143821	0.145457	0.147508	0.146576	0.148601	0.155578	0.143599	0.156398	0.153644	0.145245	0.153092	0.151261	0.149407	0.152371	0.145162	0.145933	0.14819	0.157852	0.15193	0.16707	0.149488	0.150519	0.140217	0.140104	0.154473	0.148655	0.145381	0.143873
126	0.140454	0.156337	0.151603	0.152879	0.168407	0.147241	0.142493	0.144488	0.157114	0.154208	0.160971	0.147706	0.152423	0.153386	0.147721	0.149135	0.142941	0.157418	0.150565	0.159292	0.160774	0.144527	0.145228	0.147504	0.146151	0.149748	0.159578	0.144255	0.156696	0.152967	0.145204	0.152865	0.149552	0.147421	0.150631	0.145191	0.146451	0.147678	0.157403	0.149979	0.164177	0.14841	0.149658	0.139439	0.138455	0.152454	0.147721	0.148404	0.144879
127	0.140702	0.157112	0.148909	0.151366	0.167211	0.145074	0.142741	0.145871	0.156646	0.154476	0.159702	0.148279	0.14976	0.152565	0.147372	0.147952	0.144918	0.158224	0.147848	0.156466	0.162522	0.143029	0.144987	0.146233	0.146307	0.149053	0.159824	0.144051	0.159197	0.152035	0.144484	0.150335	0.150825	0.145301	0.149865	0.145863	0.146281	0.148077	0.155277	0.149302	0.160982	0.146278	0.150158	0.139448	0.137651	0.151873	0.148075	0.148234	0.145426
128	0.14136	0.155916	0.150362	0.150748	0.165454	0.144417	0.142988	0.146122	0.156494	0.154668	0.158176	0.148755	0.148928	0.152519	0.14813	0.147125	0.1462	0.158571	0.148641	0.155986	0.162939	0.143187	0.144514	0.146862	0.145183	0.148771	0.159064	0.144049	0.159994	0.150171	0.142948	0.149042	0.151913	0.143932	0.148709	0.145084	0.145828	0.148077	0.153271	0.148541	0.159833	0.1458	0.148703	0.138413	0.137091	0.15183	0.146	0.148084	0.144169
129	0.141472	0.156599	0.149711	0.148959	0.163963	0.144642	0.143763	0.145933	0.156866	0.154135	0.158622	0.146807	0.148699	0.151353	0.14852	0.145212	0.14626	0.158887	0.148515	0.154238	0.162452	0.142422	0.142903	0.145978	0.145437	0.149493	0.159992	0.144391	0.158054	0.150412	0.139777	0.147804	0.152292	0.144665	0.163672	0.143572	0.147333	0.149078	0.155168	0.148264	0.15879	0.146721	0.148227	0.1396	0.134563	0.150024	0.146245	0.147764	0.146604
130	0.139992	0.158968	0.148834	0.149079	0.16266	0.142369	0.144593	0.144951	0.156679	0.154761	0.15747	0.146079	0.149563	0.151506	0.146871	0.146481	0.146477	0.157728	0.149495	0.155014	0.162745	0.142443	0.143324	0.146645	0.144928	0.149401	0.158038	0.143089	0.156492	0.149411	0.137033	0.147264	0.148551	0.145889	0.160937	0.141811	0.146679	0.149225	0.156629	0.148415	0.160325	0.147324	0.147244	0.138994	0.134979	0.149703	0.145997	0.148277	0.146426
131	0.140046	0.158557	0.149347	0.149541	0.16179	0.143578	0.144281	0.145273	0.1572	0.154549	0.158676	0.144621	0.149618	0.151054	0.14624	0.147242	0.146008	0.158203	0.149987	0.152314	0.162323	0.142231	0.141905	0.147046	0.146287	0.146278	0.157186	0.143927	0.154688	0.149313	0.135227	0.147193	0.164022	0.14534	0.159322	0.141638	0.145437	0.149134	0.156631	0.149282	0.159644	0.147543	0.146981	0.138926	0.134974	0.14985	0.144574	0.14908	0.14633
132	0.140077	0.158432	0.149002	0.14777	0.161346	0.143536	0.143134	0.144637	0.155015	0.155437	0.158856	0.147262	0.148521	0.149789	0.144692	0.14669	0.14456	0.157426	0.149877	0.15223	0.163601	0.142719	0.140989	0.146807	0.146207	0.141996	0.156982	0.14369	0.155072	0.149193	0.136387	0.147807	0.162345	0.14589	0.157752	0.140959	0.144749	0.150279	0.15569	0.14873	0.158298	0.14745	0.148048	0.138991	0.134414	0.150513	0.143015	0.149961	0.148036
133	0.139562	0.157798	0.148767	0.14584	0.161796	0.143279	0.141936	0.142937	0.154208	0.156691	0.158346	0.146852	0.148607	0.149537	0.143897	0.149689	0.143741	0.157484	0.151054	0.150595	0.162147	0.143117	0.141417	0.146201	0.145813	0.14166	0.15643	0.142279	0.154506	0.148221	0.135694	0.147662	0.161094	0.144817	0.157911	0.140624	0.143673	0.148935	0.153653	0.148989	0.156728	0.146339	0.147734	0.139127	0.136473	0.148918	0.142821	0.148602	0.149131
134	0.140698	0.156032	0.149555	0.145551	0.161211	0.143373	0.139792	0.142942	0.154497	0.156255	0.155843	0.145723	0.149169	0.147925	0.142683	0.150007	0.142304	0.156136	0.153296	0.149338	0.160879	0.143683	0.14223	0.144506	0.145622	0.140702	0.155999	0.14251	0.152978	0.146672	0.13406	0.14891	0.16174	0.146181	0.158009	0.139832	0.144596	0.147519	0.153513	0.148039	0.154473	0.148133	0.147926	0.13952	0.135499	0.14858	0.142286	0.148676	0.14796
135	0.140238	0.154369	0.149253	0.146354	0.160194	0.143293	0.141325	0.141289	0.154733	0.155413	0.154929	0.145912	0.149224	0.146372	0.142566	0.148703	0.141688	0.157864	0.163614	0.14937	0.16147	0.143114	0.145012	0.14426	0.145057	0.139096	0.157019	0.141037	0.153249	0.148788	0.135568	0.14651	0.160902	0.146404	0.158483	0.138196	0.144845	0.145854	0.152915	0.149131	0.153901	0.148032	0.147763	0.140389	0.134655	0.149001	0.143336	0.148068	0.150185
136	0.141554	0.152109	0.149093	0.14578	0.159564	0.144479	0.139591	0.141565	0.153244	0.162713	0.155203	0.146351	0.149496	0.145927	0.143365	0.148401	0.141971	0.156438	0.163061	0.149541	0.159893	0.144359	0.146147	0.142849	0.145808	0.138595	0.155936	0.141962	0.154716	0.14738	0.135149	0.146723	0.163274	0.147282	0.15818	0.137514	0.144562	0.145624	0.151891	0.149162	0.153355	0.14735	0.146813	0.153553	0.136151	0.150801	0.144389	0.146932	0.149446
137	0.141292	0.151242	0.15154	0.147366	0.158776	0.144482	0.137844	0.142909	0.151417	0.162501	0.155394	0.14621	0.150173	0.146678	0.143918	0.148863	0.142055	0.156439	0.163149	0.149068	0.160251	0.143449	0.144824	0.143084	0.146713	0.13665	0.155397	0.141518	0.153489	0.147232	0.133759	0.145018	0.162372	0.146928	0.156646	0.136923	0.144163	0.145623	0.149536	0.14776	0.15623	0.147039	0.14822	0.154416	0.136784	0.150384	0.142927	0.146286	0.155994
138	0.140463	0.149766	0.152263	0.146262	0.157653	0.143193	0.139436	0.143657	0.151828	0.16102	0.156723	0.14589	0.149116	0.146516	0.14521	0.147023	0.142144	0.157442	0.160236	0.146912	0.158772	0.144308	0.146334	0.142663	0.147456	0.136459	0.154673	0.140504	0.154847	0.145967	0.13378	0.143923	0.159096	0.147882	0.155369	0.136518	0.144025	0.147864	0.148806	0.147752	0.157167	0.146908	0.149767	0.154575	0.138324	0.151476	0.140657	0.147653	0.157519
139	0.139206	0.14818	0.15311	0.145617	0.158105	0.141584	0.141484	0.143699	0.151749	0.159589	0.154882	0.146522	0.147885	0.145929	0.144308	0.144373	0.142522	0.157313	0.162999	0.147468	0.159006	0.141925	0.144566	0.141542	0.148203	0.13631	0.15451	0.140251	0.155213	0.147263	0.13455	0.14405	0.159255	0.147929	0.153643	0.136044	0.143179	0.145423	0.14687	0.148929	0.1582	0.145684	0.150114	0.152848	0.137123	0.153141	0.14119	0.147275	0.155602
140	0.138515	0.146359	0.152606	0.145167	0.158351	0.140685	0.140944	0.142968	0.15145	0.159487	0.154404	0.146976	0.145806	0.145788	0.145615	0.145755	0.144302	0.157214	0.16455	0.147267	0.159146	0.142087	0.144648	0.142537	0.147084	0.134937	0.156112	0.139598	0.154442	0.145971	0.134255	0.144078	0.159024	0.146581	0.152752	0.13602	0.142081	0.14198	0.146746	0.149295	0.157543	0.144827	0.152001	0.15192	0.137427	0.153793	0.141862	0.147139	0.151922
141	0.138302	0.146322	0.153886	0.144298	0.157623	0.139772	0.140581	0.142345	0.150024	0.157718	0.155496	0.146876	0.145727	0.144251	0.145668	0.146318	0.143774	0.155501	0.16303	0.147274	0.155471	0.140841	0.144488	0.141511	0.146586	0.134145	0.155794	0.140149	0.153614	0.143622	0.13466	0.142857	0.156462	0.145556	0.151591	0.13548	0.138588	0.140558	0.146396	0.151796	0.157402	0.14253	0.151876	0.151282	0.135998	0.151936	0.14284	0.147027	0.150786
142	0.138392	0.144631	0.153382	0.147405	0.158164	0.139577	0.139672	0.14122	0.150549	0.15636	0.155158	0.147637	0.145053	0.145214	0.143931	0.146402	0.143336	0.155482	0.163553	0.156354	0.154306	0.140991	0.145149	0.141716	0.146423	0.134531	0.15491	0.138285	0.152581	0.144157	0.13519	0.143293	0.156529	0.145974	0.150107	0.13403	0.139023	0.141141	0.146782	0.151129	0.155098	0.14071	0.151822	0.150468	0.136663	0.15182	0.142416	0.14727	0.151816
143	0.139519	0.143811	0.154295	0.146206	0.15836	0.139011	0.137201	0.141584	0.149222	0.155043	0.154544	0.146489	0.143934	0.144023	0.144461	0.145286	0.142736	0.154514	0.164381	0.153748	0.152072	0.140086	0.144416	0.145754	0.147304	0.134565	0.153231	0.137865	0.152721	0.145043	0.133962	0.141957	0.155809	0.14478	0.149695	0.134063	0.139187	0.140696	0.147099	0.150649	0.154853	0.139974	0.151789	0.149614	0.135906	0.15123	0.142008	0.146406	0.149296
144	0.13679	0.144394	0.15389	0.145823	0.157213	0.138297	0.145942	0.141625	0.148698	0.154145	0.153554	0.14491	0.143887	0.143717	0.145497	0.147456	0.141401	0.1543	0.162423	0.152203	0.152005	0.139319	0.144514	0.153947	0.146668	0.135207	0.152674	0.138077	0.15189	0.143324	0.133759	0.141255	0.155385	0.145505	0.147855	0.134602	0.139227	0.142532	0.146589	0.151657	0.151668	0.140185	0.15078	0.148807	0.135205	0.151176	0.142154	0.148026	0.146944
145	0.137029	0.143758	0.153869	0.147804	0.155832	0.137498	0.146537	0.140611	0.147637	0.152606	0.15231	0.145457	0.145006	0.140864	0.145119	0.146865	0.141656	0.153595	0.162236	0.151165	0.151419	0.141066	0.143457	0.154382	0.145281	0.135191	0.151757	0.138606	0.151163	0.141269	0.134677	0.140576	0.154812	0.145486	0.147196	0.135815	0.139801	0.141515	0.14644	0.152474	0.152911	0.140153	0.150457	0.149756	0.135585	0.150789	0.142738	0.148915	0.146885
146	0.13764	0.144071	0.155015	0.14735	0.154217	0.137711	0.146789	0.140308	0.147505	0.151084	0.151787	0.144418	0.146058	0.140346	0.144589	0.145708	0.141362	0.15424	0.160153	0.151793	0.149298	0.13878	0.142958	0.15534	0.156136	0.133567	0.152656	0.137506	0.150073	0.141719	0.134921	0.140543	0.153601	0.14352	0.146089	0.136157	0.138888	0.142349	0.145653	0.154119	0.153097	0.140463	0.148115	0.149757	0.134969	0.150032	0.142303	0.149759	0.146658
147	0.138068	0.144995	0.156552	0.146441	0.153609	0.137857	0.145303	0.139002	0.146631	0.149902	0.151505	0.145217	0.145439	0.140439	0.14531	0.148123	0.141073	0.154052	0.160428	0.152481	0.148771	0.13974	0.144541	0.153629	0.154943	0.132802	0.152781	0.137056	0.147874	0.14222	0.134331	0.13969	0.152438	0.151532	0.146331	0.136588	0.139546	0.141646	0.144113	0.153188	0.15147	0.140384	0.145852	0.151558	0.134192	0.148767	0.140616	0.150563	0.146846
148	0.139069	0.14422	0.154647	0.145431	0.151853	0.141084	0.141626	0.140102	0.144984	0.150169	0.149825	0.144461	0.145454	0.139706	0.146777	0.146971	0.142169	0.153895	0.15771	0.152423	0.149376	0.14001	0.143611	0.154679	0.155266	0.137526	0.151797	0.136503	0.148961	0.139026	0.134726	0.13744	0.153667	0.150176	0.146336	0.136483	0.139581	0.148531	0.144515	0.153048	0.151008	0.138431	0.146428	0.150966	0.134433	0.148148	0.139473	0.150143	0.145539
149	0.141204	0.143289	0.155012	0.145202	0.150321	0.141486	0.140332	0.140868	0.147047	0.150669	0.14981	0.14509	0.144092	0.140657	0.146502	0.147243	0.141526	0.154537	0.156272	0.150084	0.14882	0.141191	0.142858	0.154514	0.152879	0.138653	0.150965	0.135474	0.149131	0.139907	0.133809	0.136991	0.153129	0.149952	0.144228	0.135588	0.139523	0.146097	0.145126	0.152904	0.149922	0.138782	0.146673	0.151678	0.13302	0.147556	0.140129	0.150074	0.144855
150	0.138846	0.144852	0.152807	0.144453	0.14958	0.141696	0.14007	0.139873	0.147923	0.147646	0.150106	0.14529	0.142602	0.139537	0.146191	0.14768	0.141904	0.153431	0.15522	0.150532	0.148402	0.141995	0.14363	0.155144	0.150486	0.137769	0.150453	0.135929	0.1498	0.139277	0.131548	0.146267	0.152401	0.149862	0.144525	0.137426	0.138581	0.143866	0.142685	0.15232	0.149797	0.139159	0.146918	0.149876	0.134309	0.147529	0.140491	0.152434	0.146017
151	0.138744	0.145875	0.154628	0.145068	0.148516	0.142995	0.140753	0.141208	0.147497	0.149828	0.149747	0.145645	0.141532	0.139083	0.146371	0.145908	0.142908	0.153181	0.15327	0.1499	0.147996	0.147515	0.146795	0.154801	0.151972	0.136806	0.149343	0.135077	0.150323	0.139616	0.131237	0.14647	0.152117	0.148677	0.143084	0.138235	0.138399	0.143146	0.142237	0.151779	0.148979	0.139882	0.147003	0.148632	0.135346	0.147977	0.138884	0.151415	0.145228
152	0.139734	0.147199	0.152609	0.145523	0.148118	0.143212	0.140524	0.142951	0.145417	0.148665	0.150115	0.145417	0.140783	0.138973	0.14531	0.146754	0.143526	0.152242	0.153445	0.151068	0.147663	0.147414	0.147336	0.155113	0.151185	0.137341	0.148405	0.135809	0.148283	0.139047	0.131681	0.147178	0.152098	0.147133	0.142097	0.139715	0.136948	0.140633	0.142107	0.150775	0.148206	0.142669	0.146612	0.146265	0.136956	0.147974	0.139196	0.151566	0.144531
153	0.139155	0.147335	0.15088	0.156127	0.147023	0.14292	0.140608	0.142009	0.146122	0.146722	0.148756	0.14491	0.139645	0.137561	0.143706	0.147986	0.144984	0.15038	0.153168	0.14931	0.146596	0.145741	0.149738	0.154431	0.149823	0.136805	0.147027	0.138724	0.147612	0.137859	0.131296	0.147554	0.151012	0.14652	0.140953	0.140229	0.137835	0.140937	0.140902	0.149765	0.146094	0.142774	0.143275	0.142092	0.138024	0.146748	0.138414	0.150613	0.144985
154	0.13829	0.147455	0.149148	0.155929	0.146801	0.143362	0.13952	0.143791	0.145492	0.146019	0.146769	0.145655	0.139031	0.136063	0.1443	0.146856	0.145013	0.149616	0.152165	0.14828	0.146604	0.143834	0.150356	0.154681	0.148777	0.137406	0.147054	0.13901	0.146876	0.138547	0.131629	0.146203	0.148944	0.146666	0.140438	0.142148	0.138551	0.14142	0.140429	0.149816	0.146766	0.142766	0.14278	0.139699	0.135931	0.147127	0.138046	0.15846	0.144486
155	0.138674	0.148045	0.14865	0.155322	0.14566	0.142244	0.138437	0.144772	0.14628	0.145813	0.144771	0.144943	0.136822	0.132395	0.144105	0.145991	0.143821	0.149229	0.151258	0.147116	0.144671	0.144117	0.149736	0.153245	0.14842	0.136899	0.145457	0.139354	0.146368	0.136798	0.129529	0.145147	0.149489	0.146845	0.138942	0.144397	0.13878	0.140062	0.13937	0.146347	0.145887	0.14067	0.140575	0.138651	0.146755	0.146694	0.137841	0.157668	0.144486
156	0.139363	0.146894	0.148654	0.156646	0.145854	0.143147	0.137401	0.142949	0.146027	0.145261	0.145236	0.144222	0.137642	0.131778	0.141368	0.144311	0.14439	0.149007	0.151501	0.146624	0.144165	0.144562	0.149406	0.152073	0.147537	0.136589	0.145814	0.139944	0.15427	0.135161	0.129059	0.144953	0.149945	0.145059	0.138887	0.153908	0.14092	0.139537	0.138851	0.14615	0.143709	0.141117	0.140493	0.135804	0.144584	0.146814	0.137656	0.15754	0.145524
157	0.139849	0.146513	0.147642	0.155718	0.145907	0.143097	0.134855	0.142479	0.146198	0.144393	0.144904	0.142261	0.13733	0.129709	0.142214	0.143159	0.143341	0.148435	0.150701	0.1466	0.143363	0.146167	0.149434	0.152509	0.144701	0.137325	0.145326	0.140651	0.14963	0.135046	0.127886	0.143846	0.149318	0.145126	0.140343	0.153091	0.141007	0.138894	0.139262	0.146665	0.143449	0.141804	0.140386	0.134641	0.146022	0.146318	0.137653	0.156888	0.146957
158	0.141049	0.148478	0.146915	0.154698	0.146194	0.143275	0.133872	0.143708	0.144933	0.14422	0.144192	0.141795	0.13749	0.130325	0.141469	0.142018	0.143723	0.14746	0.150755	0.146283	0.142895	0.145929	0.150536	0.152615	0.144727	0.137236	0.143618	0.137485	0.148777	0.134273	0.12814	0.143204	0.148159	0.144452	0.14016	0.150938	0.140777	0.139598	0.138438	0.146115	0.141277	0.14166	0.138641	0.136041	0.143945	0.146017	0.135293	0.153236	0.146645
159	0.140826	0.148333	0.146353	0.15381	0.145841	0.14407	0.134182	0.145578	0.143949	0.144747	0.144581	0.148279	0.13825	0.129674	0.139755	0.142157	0.141274	0.144808	0.148003	0.145858	0.141848	0.145493	0.14946	0.151586	0.143185	0.136647	0.14314	0.136684	0.146398	0.132741	0.128039	0.142497	0.148014	0.14459	0.139115	0.149281	0.141406	0.137739	0.138511	0.144577	0.138477	0.142362	0.137631	0.136299	0.140522	0.144337	0.134334	0.153875	0.145576
160	0.138922	0.148787	0.145079	0.153332	0.145051	0.14267	0.133808	0.142992	0.142581	0.144582	0.143745	0.147596	0.137242	0.130247	0.140812	0.140429	0.141834	0.145256	0.146452	0.146443	0.14216	0.143841	0.147721	0.150591	0.142223	0.136849	0.141756	0.135402	0.146552	0.131923	0.125634	0.14282	0.14639	0.143611	0.13878	0.149683	0.142255	0.138371	0.138341	0.145607	0.137068	0.142756	0.13478	0.135941	0.140309	0.144658	0.134195	0.153041	0.144935
161	0.139605	0.148231	0.146798	0.150825	0.143572	0.141739	0.133966	0.14453	0.142846	0.144516	0.142074	0.145128	0.138625	0.130228	0.142858	0.140566	0.140586	0.143292	0.144785	0.14607	0.141174	0.142957	0.14501	0.148624	0.141367	0.137134	0.142794	0.147029	0.144028	0.131487	0.126401	0.143495	0.145864	0.143472	0.136808	0.150308	0.144569	0.137491	0.137759	0.14589	0.13802	0.141052	0.134144	0.136754	0.140637	0.14141	0.133107	0.152208	0.142601
162	0.137635	0.147904	0.146333	0.149902	0.143125	0.147596	0.133943	0.144797	0.141413	0.143259	0.141537	0.144846	0.138239	0.130822	0.144038	0.14013	0.142638	0.142248	0.144424	0.146019	0.139307	0.142875	0.145179	0.148402	0.139653	0.1369	0.141611	0.145045	0.144672	0.13051	0.126011	0.14215	0.144342	0.144338	0.138482	0.151083	0.145099	0.13749	0.136372	0.146283	0.138457	0.141104	0.134189	0.137548	0.140225	0.141722	0.133004	0.15186	0.141184
163	0.137172	0.147851	0.144738	0.147877	0.142953	0.144479	0.132798	0.145846	0.140884	0.14364	0.141715	0.144244	0.137116	0.130801	0.143675	0.138902	0.142194	0.14217	0.143605	0.145661	0.138863	0.142888	0.144329	0.145544	0.139088	0.135594	0.141589	0.142044	0.144232	0.130995	0.125663	0.141525	0.143257	0.144649	0.137075	0.148714	0.147394	0.137086	0.134931	0.146411	0.138073	0.142045	0.134787	0.138316	0.13931	0.139823	0.132724	0.151931	0.139333
164	0.137139	0.147371	0.146909	0.147136	0.141852	0.142393	0.132396	0.145013	0.142187	0.143946	0.141957	0.144519	0.136957	0.129913	0.144884	0.138253	0.140901	0.141633	0.143426	0.144693	0.138343	0.141331	0.154952	0.144389	0.138854	0.135853	0.140699	0.140858	0.14361	0.130733	0.125783	0.139501	0.143113	0.143206	0.136604	0.148203	0.146376	0.137279	0.13501	0.145964	0.136982	0.140256	0.134787	0.139769	0.139046	0.139772	0.130821	0.149429	0.139361
165	0.137373	0.148102	0.146073	0.143678	0.141539	0.140893	0.132805	0.146896	0.14146	0.142747	0.141316	0.14282	0.136391	0.129936	0.144478	0.136385	0.139665	0.14028	0.142005	0.144826	0.138244	0.14073	0.152634	0.143117	0.136882	0.136316	0.140039	0.142022	0.139311	0.131445	0.124201	0.13844	0.142055	0.142411	0.135194	0.146798	0.147493	0.137922	0.134378	0.145862	0.136944	0.137543	0.134751	0.140859	0.138206	0.139028	0.13008	0.144287	0.13864
166	0.138041	0.146698	0.146062	0.141896	0.141708	0.139868	0.131144	0.147023	0.141885	0.141486	0.140784	0.142888	0.135125	0.130519	0.145372	0.134654	0.138736	0.140912	0.141186	0.14502	0.138554	0.141233	0.150312	0.142141	0.135801	0.136854	0.139817	0.139855	0.139839	0.132067	0.12508	0.137275	0.141444	0.140278	0.133645	0.146416	0.147578	0.137404	0.133758	0.145039	0.136003	0.137272	0.135448	0.139243	0.138421	0.137917	0.134598	0.14396	0.13817
167	0.137785	0.145591	0.145646	0.14129	0.139395	0.13857	0.130112	0.145715	0.14036	0.140513	0.140345	0.142194	0.135267	0.128054	0.143854	0.132968	0.136106	0.140081	0.140534	0.144433	0.137534	0.141074	0.149899	0.142547	0.134915	0.135495	0.139677	0.138211	0.140232	0.130987	0.125197	0.134339	0.141857	0.139897	0.132613	0.146657	0.146034	0.137098	0.133469	0.142502	0.135049	0.136289	0.134996	0.139254	0.138606	0.137435	0.134124	0.142792	0.136756
168	0.135414	0.145501	0.145924	0.139519	0.138131	0.136674	0.130125	0.146617	0.140106	0.140485	0.138578	0.141968	0.134163	0.127451	0.142694	0.13365	0.136772	0.138209	0.137813	0.144097	0.13578	0.13999	0.148962	0.141783	0.132753	0.135065	0.137965	0.136959	0.140685	0.130608	0.123766	0.13516	0.141694	0.139484	0.131476	0.145749	0.145769	0.137278	0.132475	0.143357	0.133561	0.13369	0.132914	0.139657	0.139048	0.136584	0.13434	0.141034	0.135619
169	0.134502	0.145803	0.147028	0.138528	0.136155	0.135146	0.129955	0.146582	0.139436	0.141287	0.137175	0.14187	0.13332	0.126181	0.141691	0.134005	0.1373	0.137615	0.136408	0.142803	0.135049	0.139324	0.146866	0.141008	0.132531	0.134293	0.135838	0.134939	0.139405	0.130484	0.121083	0.134876	0.14079	0.138429	0.131842	0.143013	0.143852	0.135955	0.132534	0.142609	0.131752	0.133169	0.132715	0.139468	0.139024	0.135589	0.133472	0.140038	0.135775
170	0.135256	0.145766	0.146285	0.137452	0.134197	0.13408	0.129438	0.147416	0.138364	0.141454	0.137395	0.141313	0.132479	0.127129	0.143492	0.132066	0.135835	0.135703	0.133945	0.146561	0.133335	0.140495	0.145978	0.141146	0.131471	0.13263	0.134979	0.133866	0.137889	0.12912	0.117568	0.135233	0.140193	0.137062	0.130558	0.141388	0.143228	0.134854	0.132057	0.142875	0.131034	0.132065	0.131385	0.139318	0.138015	0.134458	0.132867	0.136482	0.135896
171	0.133052	0.146313	0.145374	0.13617	0.133453	0.13498	0.128496	0.146039	0.138683	0.141765	0.135284	0.141996	0.131495	0.132998	0.142623	0.132753	0.135684	0.133414	0.134389	0.145668	0.133051	0.140285	0.144412	0.139912	0.130777	0.133672	0.134843	0.132666	0.137269	0.126468	0.124807	0.134808	0.141129	0.13615	0.130008	0.14128	0.142012	0.13551	0.13092	0.141104	0.129836	0.132825	0.12962	0.136722	0.135485	0.138176	0.131685	0.135877	0.135311
172	0.131235	0.145255	0.145383	0.136102	0.132987	0.134928	0.128462	0.14729	0.138269	0.139074	0.134335	0.142622	0.132266	0.131201	0.140143	0.131783	0.134743	0.133735	0.134523	0.144895	0.132377	0.139476	0.144704	0.138106	0.130924	0.134353	0.133416	0.132333	0.136691	0.126044	0.123572	0.132706	0.141622	0.136655	0.130859	0.141431	0.141176	0.135354	0.132068	0.140308	0.12919	0.131684	0.128387	0.136976	0.132436	0.136973	0.131304	0.136118	0.135509
173	0.132096	0.145843	0.142862	0.133936	0.132496	0.135639	0.128524	0.145606	0.135992	0.138476	0.135792	0.14063	0.131522	0.131095	0.137011	0.131283	0.134193	0.132595	0.133723	0.143904	0.131577	0.138972	0.143203	0.137978	0.130784	0.134891	0.132988	0.131342	0.136116	0.125383	0.123231	0.132089	0.140929	0.136874	0.130854	0.140621	0.141065	0.136103	0.131804	0.14027	0.12832	0.132211	0.127693	0.135535	0.132107	0.136072	0.129524	0.135391	0.136085
174	0.130013	0.147322	0.140742	0.135014	0.13031	0.134977	0.128889	0.143503	0.134877	0.136943	0.136746	0.140124	0.131305	0.132485	0.135647	0.131176	0.133233	0.131364	0.133175	0.143594	0.132127	0.138593	0.142662	0.13758	0.129734	0.133634	0.131577	0.131115	0.13502	0.124986	0.123132	0.131308	0.139871	0.136044	0.131586	0.140566	0.13889	0.13704	0.129907	0.140635	0.127591	0.131498	0.127587	0.133602	0.13148	0.135299	0.130459	0.135943	0.135064
175	0.129502	0.146888	0.140269	0.134046	0.129008	0.132963	0.129112	0.144272	0.134657	0.136408	0.137691	0.140127	0.129604	0.131075	0.132477	0.129891	0.13338	0.129061	0.133109	0.143297	0.131977	0.139294	0.142587	0.136916	0.129285	0.132362	0.130862	0.131535	0.134797	0.124592	0.122516	0.131188	0.139571	0.136832	0.130534	0.139987	0.140056	0.137002	0.130789	0.139631	0.125593	0.129641	0.127356	0.133034	0.130346	0.133536	0.130543	0.13519	0.134031
176	0.129008	0.14698	0.139709	0.133658	0.129401	0.133132	0.128687	0.145565	0.133522	0.135527	0.136224	0.138958	0.12888	0.130691	0.131531	0.129096	0.131816	0.127305	0.132533	0.140242	0.131518	0.140729	0.142368	0.137158	0.129996	0.131747	0.130102	0.131407	0.133833	0.124509	0.121407	0.130732	0.139658	0.142959	0.129976	0.139276	0.137586	0.136934	0.130409	0.139661	0.125757	0.129574	0.127055	0.132768	0.130464	0.133525	0.128686	0.134297	0.133822
177	0.129032	0.146034	0.138496	0.133957	0.128966	0.132554	0.127795	0.141664	0.133387	0.134344	0.13535	0.138338	0.129201	0.130229	0.131251	0.128198	0.129713	0.128306	0.13194	0.138655	0.130335	0.141215	0.141728	0.137262	0.130127	0.129728	0.12981	0.130529	0.133291	0.124363	0.121545	0.130859	0.140315	0.143205	0.129316	0.136691	0.136803	0.135812	0.129909	0.138144	0.123659	0.129142	0.128353	0.133544	0.130024	0.134399	0.127438	0.134116	0.134916
178	0.128502	0.143761	0.137854	0.134969	0.128939	0.130964	0.126662	0.14165	0.132708	0.132668	0.134389	0.138485	0.128243	0.128746	0.130362	0.128076	0.129162	0.129521	0.131134	0.137761	0.130014	0.140324	0.142587	0.135781	0.128883	0.129855	0.129428	0.129934	0.133187	0.122717	0.120442	0.12992	0.138989	0.141499	0.127529	0.135844	0.136732	0.135985	0.129011	0.137631	0.122758	0.129958	0.128956	0.133992	0.129538	0.133927	0.125673	0.134522	0.136077
179	0.127267	0.14352	0.137625	0.135236	0.128195	0.129854	0.127431	0.140591	0.132734	0.131349	0.134198	0.13661	0.127334	0.128825	0.137383	0.127713	0.129667	0.129619	0.131066	0.136302	0.12886	0.141648	0.139809	0.134918	0.128346	0.130085	0.128722	0.128856	0.133232	0.120725	0.119917	0.128059	0.138376	0.141045	0.126634	0.136086	0.136064	0.135255	0.127056	0.136798	0.122805	0.129679	0.128635	0.135692	0.126612	0.135056	0.126114	0.134886	0.136977
180	0.126535	0.142126	0.134851	0.134902	0.127972	0.129362	0.127329	0.140369	0.131201	0.130349	0.13442	0.135937	0.130947	0.129204	0.137487	0.12666	0.129202	0.13046	0.129897	0.136375	0.128228	0.142129	0.138091	0.131251	0.128091	0.130151	0.129414	0.128075	0.131876	0.120618	0.120193	0.126495	0.138999	0.140071	0.125198	0.134408	0.13316	0.13541	0.12616	0.135554	0.123393	0.12991	0.128433	0.136307	0.1268	0.133882	0.126835	0.135362	0.137345
181	0.125721	0.138521	0.134585	0.133941	0.126904	0.129283	0.12696	0.13955	0.131076	0.130537	0.135345	0.134931	0.130694	0.12862	0.135983	0.12575	0.128955	0.131066	0.12984	0.13438	0.129065	0.142234	0.138287	0.131148	0.127326	0.129626	0.130648	0.12823	0.131673	0.120421	0.119374	0.125269	0.136589	0.138641	0.126391	0.134733	0.131762	0.13226	0.125701	0.134685	0.122515	0.130433	0.127383	0.136392	0.126627	0.133201	0.126561	0.135341	0.137932
182	0.126873	0.136681	0.133654	0.133885	0.12733	0.128407	0.127598	0.139262	0.130736	0.1313	0.133719	0.134854	0.130243	0.127711	0.134551	0.123815	0.129188	0.131037	0.128864	0.134957	0.129102	0.142058	0.138315	0.129822	0.127419	0.130238	0.13142	0.126624	0.130334	0.12839	0.119529	0.12392	0.135899	0.138916	0.126235	0.13451	0.129848	0.131655	0.124834	0.134303	0.122434	0.129778	0.125241	0.134581	0.12642	0.132018	0.127239	0.134866	0.135434
183	0.126855	0.133276	0.132987	0.131616	0.126623	0.12915	0.128163	0.140037	0.130356	0.132164	0.134114	0.133381	0.130173	0.128034	0.134244	0.123134	0.127895	0.130433	0.129001	0.135534	0.129571	0.141489	0.137479	0.1291	0.125852	0.13013	0.129903	0.125038	0.13002	0.130246	0.120546	0.123653	0.136607	0.13876	0.125004	0.132384	0.129076	0.131759	0.123924	0.133329	0.122519	0.128146	0.126428	0.134194	0.127059	0.133194	0.127654	0.135376	0.135567
184	0.12684	0.133218	0.132357	0.132101	0.125073	0.130423	0.12875	0.139551	0.127801	0.131857	0.134321	0.133003	0.128678	0.128297	0.133282	0.121564	0.12723	0.129539	0.128662	0.134623	0.12977	0.140471	0.137746	0.128718	0.12572	0.12988	0.12986	0.124319	0.129491	0.128677	0.122312	0.123591	0.136534	0.13738	0.123905	0.130995	0.126483	0.130772	0.122451	0.133214	0.121973	0.12859	0.126225	0.13263	0.126718	0.134346	0.127038	0.135326	0.13415
185	0.126647	0.131301	0.129567	0.131259	0.124404	0.130323	0.128749	0.138559	0.127371	0.13246	0.134024	0.133586	0.128322	0.127894	0.132493	0.120469	0.126489	0.128322	0.129365	0.133969	0.128578	0.14	0.136921	0.128469	0.12547	0.128871	0.130942	0.125066	0.1296	0.130497	0.12304	0.123636	0.13765	0.13599	0.124294	0.13107	0.125145	0.1313	0.125544	0.132517	0.121329	0.126864	0.125531	0.132919	0.125265	0.134596	0.128608	0.134766	0.133664
186	0.126021	0.129565	0.128326	0.131191	0.124176	0.129867	0.129758	0.139363	0.126868	0.13245	0.134096	0.132459	0.128804	0.127666	0.130593	0.12134	0.12532	0.128398	0.129141	0.133624	0.129876	0.140084	0.134652	0.128953	0.125314	0.129152	0.130405	0.123782	0.130011	0.129661	0.122268	0.122959	0.137599	0.136296	0.123252	0.129686	0.124153	0.130586	0.124806	0.131153	0.122603	0.126595	0.124824	0.132934	0.124678	0.134588	0.128237	0.133463	0.133222
187	0.125961	0.127511	0.127684	0.131504	0.123076	0.128031	0.130421	0.13993	0.125462	0.132506	0.133158	0.130771	0.128384	0.126923	0.129171	0.121425	0.124352	0.128276	0.128711	0.134032	0.128299	0.14114	0.133742	0.129303	0.125844	0.129066	0.130157	0.12259	0.131303	0.129376	0.122878	0.122744	0.136604	0.135536	0.124019	0.129077	0.123109	0.129622	0.124705	0.130097	0.123154	0.126137	0.123628	0.133315	0.123738	0.135006	0.127751	0.132358	0.133645
188	0.124836	0.126506	0.1255	0.130586	0.124071	0.127175	0.129791	0.140725	0.125368	0.130869	0.13222	0.128733	0.126866	0.126514	0.128489	0.120464	0.124095	0.128149	0.129359	0.13341	0.127162	0.139213	0.133354	0.130444	0.126281	0.129046	0.130009	0.12306	0.132087	0.128197	0.122761	0.12241	0.137305	0.133945	0.124421	0.128515	0.121492	0.130257	0.12393	0.129782	0.127365	0.125109	0.123958	0.132967	0.123716	0.132833	0.126406	0.12943	0.133191
189	0.123973	0.126587	0.12461	0.131666	0.123226	0.127249	0.130659	0.141136	0.124478	0.131325	0.131256	0.128994	0.126783	0.125918	0.126238	0.120631	0.124166	0.128964	0.127225	0.132416	0.127931	0.13997	0.131307	0.130253	0.126153	0.127631	0.129324	0.122437	0.130667	0.12653	0.123173	0.121409	0.137556	0.134662	0.124088	0.128265	0.120644	0.129991	0.123019	0.12836	0.126744	0.123922	0.124281	0.133649	0.124873	0.132224	0.125541	0.130507	0.131268
190	0.124195	0.125172	0.125653	0.13069	0.123757	0.125992	0.129014	0.142098	0.124148	0.131236	0.129048	0.128246	0.126813	0.126464	0.125111	0.119586	0.125416	0.128962	0.127992	0.130542	0.126491	0.139156	0.130683	0.129903	0.126887	0.128339	0.127438	0.123412	0.129421	0.127312	0.121488	0.119952	0.136433	0.134212	0.124721	0.127078	0.121095	0.129975	0.121843	0.128693	0.128975	0.124337	0.124488	0.134899	0.123532	0.132521	0.125718	0.130398	0.130731
191	0.123628	0.124003	0.124894	0.129813	0.123213	0.126864	0.129638	0.142795	0.124536	0.13156	0.128616	0.126947	0.125786	0.125721	0.124924	0.120107	0.124679	0.12806	0.127193	0.129089	0.127281	0.138178	0.130283	0.129732	0.127083	0.128184	0.126824	0.123665	0.127125	0.12635	0.1207	0.119376	0.134684	0.13463	0.124113	0.124904	0.120707	0.129851	0.122111	0.128832	0.128879	0.123776	0.122327	0.135033	0.122924	0.132421	0.126018	0.129742	0.129684
192	0.122989	0.123908	0.123199	0.129993	0.123823	0.126076	0.130485	0.14182	0.124577	0.131768	0.129696	0.126989	0.125574	0.124641	0.122793	0.12017	0.124712	0.126516	0.126778	0.129537	0.126899	0.138253	0.13086	0.12983	0.127805	0.127013	0.127147	0.123071	0.127947	0.125883	0.121504	0.120049	0.134436	0.133854	0.124614	0.124389	0.122146	0.127807	0.121206	0.127932	0.130387	0.122428	0.122512	0.134365	0.122397	0.132888	0.125027	0.128399	0.128977
193	0.12248	0.123142	0.122459	0.129896	0.123757	0.126208	0.129786	0.142406	0.123654	0.131969	0.129769	0.12832	0.124201	0.123995	0.121586	0.119323	0.124026	0.126113	0.126868	0.128557	0.127009	0.137623	0.130512	0.128882	0.126675	0.125869	0.125296	0.121425	0.127596	0.12474	0.122051	0.120098	0.13404	0.132937	0.123501	0.124195	0.122205	0.128718	0.121676	0.125639	0.132721	0.121593	0.120786	0.134427	0.122351	0.131963	0.123995	0.127628	0.127519
194	0.121207	0.123061	0.122902	0.130454	0.123327	0.126361	0.127692	0.142299	0.123969	0.130934	0.128711	0.128648	0.123787	0.125068	0.121292	0.118878	0.123218	0.124809	0.125543	0.128016	0.126021	0.135929	0.130022	0.128274	0.125855	0.125956	0.124902	0.12273	0.127515	0.124451	0.122205	0.120133	0.133693	0.133196	0.12271	0.123308	0.121281	0.128339	0.121799	0.126309	0.132602	0.123021	0.12178	0.132383	0.120917	0.131619	0.12367	0.128	0.126514
195	0.121471	0.122617	0.121667	0.130819	0.123737	0.126242	0.127945	0.142903	0.123176	0.129198	0.129411	0.127708	0.122493	0.124944	0.121304	0.118252	0.121949	0.124955	0.124989	0.128185	0.125029	0.134693	0.129941	0.126355	0.125509	0.124925	0.126262	0.121517	0.128574	0.123434	0.123167	0.119397	0.134776	0.13479	0.122362	0.12351	0.120802	0.130155	0.121065	0.12606	0.134424	0.122843	0.121713	0.131521	0.119664	0.131676	0.123194	0.128832	0.12593
196	0.121522	0.121725	0.121945	0.131156	0.125081	0.124953	0.127523	0.142347	0.123061	0.130245	0.129649	0.129027	0.121718	0.123285	0.120546	0.118043	0.12176	0.123855	0.123917	0.126873	0.124261	0.132679	0.128782	0.125169	0.126549	0.12478	0.125942	0.120826	0.128086	0.125056	0.123511	0.118056	0.135602	0.135395	0.124002	0.123331	0.120045	0.12994	0.119886	0.127449	0.135114	0.121191	0.119939	0.131441	0.118271	0.130053	0.122314	0.129161	0.126394
197	0.122422	0.122613	0.120692	0.13305	0.124837	0.124642	0.128172	0.141089	0.123401	0.129873	0.129569	0.129098	0.120854	0.122362	0.120004	0.117696	0.122229	0.122409	0.123765	0.126109	0.124561	0.13221	0.127943	0.124754	0.126276	0.124993	0.124311	0.119993	0.127233	0.126185	0.123813	0.117891	0.13349	0.134656	0.123619	0.122684	0.12063	0.129903	0.119638	0.125973	0.135043	0.121465	0.12041	0.131316	0.117999	0.13034	0.123461	0.129392	0.12703
198	0.121653	0.123554	0.121548	0.132902	0.124291	0.12333	0.128113	0.139257	0.123839	0.130999	0.130036	0.128172	0.120849	0.121426	0.119596	0.117124	0.122263	0.121073	0.123428	0.126724	0.124287	0.130848	0.127858	0.123755	0.125288	0.124003	0.123016	0.120301	0.126709	0.12601	0.124601	0.116981	0.133291	0.133239	0.124001	0.122685	0.120147	0.129643	0.120108	0.126554	0.134605	0.121513	0.119476	0.131756	0.119078	0.12975	0.12246	0.129389	0.126486
199	0.122121	0.123667	0.12115	0.132357	0.125148	0.122614	0.128283	0.137746	0.125509	0.130967	0.129315	0.127765	0.120561	0.120776	0.119635	0.116421	0.12361	0.120792	0.12282	0.126021	0.122569	0.130918	0.126898	0.122318	0.124337	0.123131	0.122259	0.118702	0.125691	0.125194	0.124361	0.116075	0.133716	0.13147	0.122447	0.122767	0.119385	0.129302	0.119958	0.125915	0.133811	0.121248	0.118828	0.131181	0.119938	0.128878	0.122893	0.128799	0.125223
200	0.122657	0.123562	0.121698	0.132399	0.125634	0.122447	0.127344	0.136137	0.125255	0.13161	0.12986	0.12819	0.121645	0.120228	0.119986	0.116367	0.123589	0.119562	0.122751	0.125922	0.12174	0.129499	0.125923	0.123817	0.1235	0.123137	0.12318	0.118269	0.124454	0.124651	0.124608	0.116375	0.134036	0.130569	0.124766	0.122247	0.119184	0.128998	0.119988	0.126511	0.134448	0.12046	0.118106	0.130378	0.120314	0.128928	0.122776	0.128192	0.125646
201	0.122159	0.12425	0.122803	0.13119	0.125278	0.121519	0.126897	0.132242	0.124101	0.12993	0.129538	0.128742	0.12138	0.121518	0.117938	0.115567	0.12344	0.119493	0.122669	0.125456	0.120425	0.128889	0.125722	0.122484	0.122337	0.123235	0.122912	0.11738	0.123253	0.12546	0.12462	0.117172	0.134727	0.130419	0.123586	0.122312	0.118206	0.128485	0.118996	0.125883	0.134956	0.120735	0.117024	0.129168	0.120862	0.127451	0.122633	0.127841	0.126483
202	0.123229	0.124445	0.122162	0.133302	0.125244	0.122583	0.127687	0.13095	0.124243	0.129157	0.129442	0.128182	0.121052	0.122402	0.116435	0.115723	0.124096	0.119636	0.12205	0.124784	0.120202	0.128292	0.124991	0.121397	0.121281	0.124321	0.122492	0.117398	0.12371	0.124463	0.125152	0.117354	0.13402	0.132198	0.124184	0.122767	0.117365	0.126374	0.11915	0.12595	0.134764	0.121243	0.117202	0.129805	0.120093	0.12649	0.122046	0.128207	0.127322
203	0.123433	0.125583	0.121453	0.134391	0.124117	0.123991	0.126871	0.129062	0.12489	0.126992	0.129618	0.127377	0.121532	0.120786	0.114888	0.114737	0.124227	0.11973	0.121126	0.124721	0.121354	0.12627	0.124111	0.121667	0.121054	0.123359	0.121056	0.116423	0.123543	0.122874	0.12542	0.117123	0.132795	0.13151	0.124967	0.123475	0.11631	0.12568	0.11924	0.12511	0.135575	0.12267	0.116337	0.127932	0.120176	0.124929	0.122299	0.12866	0.126932
204	0.123319	0.124292	0.121491	0.133604	0.125098	0.124132	0.125495	0.128446	0.124395	0.126914	0.128697	0.127928	0.121447	0.120478	0.114348	0.113858	0.125278	0.119536	0.119739	0.124045	0.122211	0.126045	0.123392	0.121263	0.119592	0.12292	0.119538	0.115892	0.12387	0.12259	0.125989	0.117046	0.133862	0.130209	0.124927	0.124208	0.114616	0.126451	0.118939	0.123733	0.134846	0.122135	0.115793	0.132382	0.119813	0.125008	0.121846	0.129606	0.127001
205	0.122923	0.124801	0.120404	0.132941	0.125044	0.12325	0.125219	0.127892	0.123808	0.127624	0.128345	0.128611	0.12126	0.119214	0.114608	0.112294	0.126822	0.118319	0.120026	0.123822	0.122443	0.125203	0.122363	0.122145	0.119644	0.122375	0.11967	0.11538	0.123882	0.12178	0.126924	0.116309	0.13289	0.129226	0.125146	0.124651	0.114687	0.126473	0.11962	0.122399	0.133955	0.121122	0.116777	0.132087	0.119793	0.124313	0.120828	0.128167	0.126349
206	0.122092	0.123449	0.121172	0.132531	0.124009	0.123298	0.124485	0.128433	0.123747	0.129002	0.128998	0.128935	0.120681	0.11868	0.115889	0.111581	0.127612	0.118016	0.119234	0.123101	0.121234	0.12372	0.122719	0.122102	0.119137	0.123038	0.118621	0.116543	0.12269	0.121389	0.128238	0.115332	0.131202	0.128266	0.124366	0.124728	0.114607	0.126103	0.119087	0.121614	0.133175	0.12057	0.118133	0.131088	0.119794	0.123891	0.121592	0.128472	0.12697
207	0.121016	0.121687	0.120923	0.1312	0.124766	0.122294	0.122894	0.12911	0.122299	0.129459	0.127823	0.127581	0.121096	0.119956	0.116044	0.111308	0.128355	0.118209	0.118871	0.123148	0.122682	0.12429	0.121323	0.122605	0.118841	0.122704	0.117171	0.114135	0.12197	0.120832	0.129276	0.114925	0.128408	0.128182	0.122381	0.124953	0.114757	0.125057	0.119049	0.120742	0.133084	0.119489	0.118681	0.130234	0.119792	0.123592	0.121049	0.12939	0.126526
208	0.120737	0.119984	0.121228	0.130621	0.126279	0.121983	0.122723	0.129131	0.122566	0.128823	0.127238	0.126641	0.120822	0.12006	0.116657	0.111533	0.127447	0.120318	0.118684	0.122361	0.121732	0.123163	0.12002	0.123072	0.11932	0.123503	0.116933	0.112999	0.123471	0.120261	0.129699	0.115067	0.128146	0.12796	0.121424	0.124457	0.114116	0.124271	0.118466	0.121458	0.132467	0.119881	0.118573	0.130185	0.118599	0.124203	0.12125	0.128674	0.126587
209	0.120603	0.118668	0.122804	0.12995	0.126627	0.122321	0.121561	0.127136	0.122928	0.128903	0.128058	0.126716	0.120337	0.121622	0.117909	0.111798	0.125081	0.121337	0.118986	0.124055	0.122359	0.122452	0.119578	0.123327	0.118819	0.122228	0.116947	0.113159	0.124163	0.12109	0.129729	0.114982	0.127478	0.127652	0.122386	0.124824	0.113829	0.123272	0.116749	0.120427	0.131676	0.120751	0.11794	0.130277	0.117371	0.123528	0.120904	0.127665	0.125847
210	0.120781	0.115617	0.123515	0.129422	0.127163	0.121456	0.120917	0.127206	0.123821	0.128282	0.127279	0.12698	0.121438	0.123902	0.116911	0.111086	0.126015	0.119805	0.118156	0.123984	0.122407	0.122795	0.118613	0.1231	0.119547	0.122895	0.116711	0.113299	0.125134	0.121946	0.129444	0.115583	0.126419	0.128434	0.12259	0.123247	0.112989	0.12141	0.115715	0.120127	0.131238	0.121239	0.117709	0.130142	0.117532	0.123517	0.120677	0.124566	0.126121
211	0.119737	0.119935	0.122231	0.128373	0.127221	0.119985	0.121767	0.126167	0.12427	0.128888	0.127793	0.125127	0.122574	0.124796	0.116915	0.111803	0.126991	0.120761	0.118158	0.123504	0.122967	0.121871	0.118476	0.122494	0.121738	0.122659	0.117041	0.1132	0.124631	0.121145	0.129156	0.11519	0.12708	0.127165	0.122537	0.123641	0.113764	0.120877	0.115434	0.120694	0.13093	0.12135	0.124891	0.129949	0.116735	0.123156	0.120302	0.125214	0.124612
212	0.119765	0.117996	0.121739	0.128001	0.126907	0.119421	0.120582	0.126855	0.123177	0.128715	0.129649	0.12499	0.121603	0.124261	0.116645	0.112789	0.126975	0.120176	0.118687	0.12386	0.123738	0.120472	0.118923	0.122469	0.122664	0.121332	0.117279	0.112869	0.124177	0.121653	0.128467	0.115453	0.127579	0.126391	0.123177	0.124142	0.113374	0.119886	0.115213	0.11983	0.129427	0.121451	0.124248	0.130386	0.11623	0.123704	0.119953	0.124067	0.123833
213	0.120336	0.116177	0.121587	0.127825	0.127831	0.119556	0.119726	0.124199	0.123494	0.127508	0.129189	0.124999	0.121784	0.123443	0.117216	0.11257	0.12672	0.120383	0.119554	0.122679	0.12304	0.119593	0.117293	0.121263	0.121288	0.122226	0.117741	0.113882	0.122712	0.121542	0.12783	0.115339	0.12726	0.125569	0.122802	0.123752	0.112728	0.120996	0.115645	0.120339	0.128712	0.121616	0.124652	0.130597	0.115995	0.124156	0.119165	0.12281	0.122008
214	0.120419	0.115748	0.122149	0.131222	0.12764	0.119525	0.119494	0.121427	0.121763	0.130421	0.128406	0.123161	0.122857	0.124678	0.116785	0.113343	0.127156	0.119986	0.119186	0.12224	0.123618	0.116989	0.121046	0.121033	0.121091	0.121399	0.121694	0.113985	0.121575	0.121567	0.126718	0.114751	0.129726	0.124091	0.122947	0.123563	0.113185	0.119675	0.115548	0.122138	0.12877	0.121109	0.124817	0.129963	0.11586	0.123759	0.119269	0.122947	0.121915
215	0.121231	0.116441	0.122492	0.132761	0.1275	0.119125	0.119458	0.121208	0.121059	0.127947	0.127411	0.12172	0.121448	0.125348	0.117146	0.115286	0.126825	0.119994	0.1191	0.121818	0.123089	0.116424	0.119377	0.121293	0.120153	0.120709	0.121217	0.113594	0.121307	0.121858	0.127565	0.115019	0.128618	0.123883	0.124375	0.122852	0.112937	0.119549	0.114138	0.122583	0.127887	0.120441	0.124021	0.129172	0.117797	0.124802	0.119228	0.131758	0.121708
216	0.120919	0.116958	0.127095	0.130569	0.12924	0.118843	0.119651	0.120481	0.12714	0.127039	0.127223	0.121314	0.121188	0.124896	0.121699	0.115309	0.127756	0.120672	0.119518	0.120651	0.122598	0.116256	0.118549	0.119761	0.11904	0.12058	0.120621	0.113033	0.121306	0.122132	0.12842	0.114521	0.127902	0.12428	0.123407	0.123218	0.113293	0.120309	0.114407	0.122958	0.127033	0.120553	0.123003	0.127265	0.118224	0.124515	0.119532	0.130143	0.122042
217	0.121525	0.116708	0.124195	0.130202	0.128785	0.117994	0.119883	0.119742	0.126436	0.126182	0.126234	0.12228	0.121008	0.123358	0.121126	0.114932	0.126518	0.120464	0.118967	0.120575	0.121516	0.115779	0.118197	0.11937	0.118247	0.120404	0.119844	0.113484	0.121714	0.123864	0.12778	0.113671	0.128488	0.124847	0.123631	0.124175	0.11335	0.120106	0.113919	0.122556	0.126903	0.119275	0.122127	0.125878	0.118896	0.124382	0.120899	0.129031	0.121291
218	0.121325	0.116898	0.12292	0.13025	0.128217	0.118439	0.11997	0.120379	0.125659	0.125771	0.12523	0.121912	0.121836	0.122998	0.122352	0.115584	0.125804	0.1197	0.1192	0.120856	0.120369	0.115591	0.118697	0.118885	0.11828	0.120758	0.120263	0.112371	0.122049	0.125061	0.127117	0.113458	0.127376	0.124329	0.123204	0.124226	0.113132	0.120393	0.115017	0.122473	0.125744	0.120271	0.120911	0.124939	0.118388	0.124451	0.120605	0.128155	0.120708
219	0.121525	0.117203	0.122588	0.129143	0.128215	0.117726	0.119376	0.120917	0.125082	0.12592	0.124157	0.121406	0.121234	0.122866	0.121812	0.116059	0.126356	0.119371	0.118858	0.120989	0.121284	0.114985	0.117301	0.118698	0.118372	0.119218	0.119826	0.111714	0.122228	0.125107	0.127359	0.113676	0.127426	0.124393	0.123056	0.123347	0.113156	0.120263	0.115039	0.122639	0.126753	0.1196	0.120271	0.123678	0.117999	0.12359	0.121427	0.127946	0.119971
220	0.122306	0.11685	0.122339	0.130729	0.128101	0.118164	0.119014	0.120827	0.124872	0.125813	0.123351	0.122541	0.120627	0.123459	0.121029	0.116097	0.12661	0.118148	0.126699	0.120557	0.11989	0.114674	0.116447	0.117588	0.118579	0.118546	0.121062	0.110537	0.122659	0.125271	0.128085	0.113825	0.127535	0.12311	0.124557	0.123492	0.113179	0.120834	0.119549	0.122826	0.126084	0.120611	0.119536	0.122516	0.118067	0.124707	0.121539	0.127724	0.120354
221	0.123198	0.115941	0.120911	0.131381	0.128587	0.118644	0.11887	0.121963	0.124873	0.126364	0.12403	0.122257	0.12014	0.123125	0.120688	0.116523	0.126537	0.119112	0.126623	0.119871	0.11937	0.114908	0.115865	0.118351	0.118365	0.118497	0.121201	0.110771	0.12163	0.124211	0.125989	0.113941	0.12744	0.122916	0.124781	0.124996	0.11395	0.120385	0.118839	0.123905	0.126009	0.12437	0.119916	0.122498	0.11724	0.123265	0.120843	0.126649	0.119004
222	0.125461	0.115095	0.121767	0.130937	0.126725	0.117486	0.118295	0.121327	0.123769	0.125924	0.123796	0.127364	0.119308	0.123755	0.12105	0.115806	0.126215	0.119938	0.126904	0.118357	0.119229	0.115295	0.116394	0.118598	0.117959	0.117454	0.121063	0.111348	0.120388	0.123435	0.125531	0.113908	0.127014	0.12244	0.124876	0.126065	0.114463	0.121055	0.117796	0.123402	0.124844	0.123548	0.119835	0.121859	0.116921	0.122631	0.12187	0.126546	0.118344
223	0.123459	0.115505	0.122467	0.130965	0.134248	0.117264	0.118439	0.120972	0.124603	0.125258	0.124291	0.127228	0.119094	0.123643	0.12154	0.114757	0.126907	0.11988	0.126013	0.118979	0.121095	0.115482	0.116446	0.118358	0.116526	0.118019	0.121553	0.111495	0.120779	0.123464	0.124512	0.11432	0.12584	0.122085	0.128941	0.126356	0.114389	0.120989	0.117453	0.123146	0.124275	0.124014	0.118986	0.121434	0.115433	0.123159	0.122193	0.126133	0.119775
224	0.123232	0.117597	0.121718	0.129969	0.134201	0.117075	0.117584	0.122072	0.124984	0.125231	0.124209	0.126978	0.119588	0.123287	0.121874	0.11541	0.127718	0.121381	0.126942	0.117571	0.122112	0.116295	0.116221	0.118297	0.116488	0.117432	0.1214	0.112045	0.12033	0.123371	0.123895	0.113792	0.12563	0.120229	0.12948	0.126826	0.115303	0.119509	0.116103	0.121956	0.124449	0.124664	0.118605	0.121532	0.115055	0.124774	0.121766	0.125042	0.120059
225	0.12213	0.11861	0.121211	0.12977	0.134354	0.116791	0.118409	0.123026	0.124131	0.125444	0.124463	0.126239	0.11905	0.123993	0.118834	0.115666	0.127374	0.121774	0.125998	0.118388	0.122289	0.115446	0.115539	0.116843	0.116675	0.116943	0.121324	0.11257	0.121063	0.123593	0.124317	0.112996	0.125968	0.120576	0.129467	0.126996	0.114446	0.119606	0.116089	0.122253	0.12342	0.125544	0.118734	0.121179	0.114642	0.125066	0.121093	0.12355	0.119754
226	0.121672	0.118205	0.120724	0.129697	0.133722	0.117131	0.119149	0.123177	0.123214	0.125594	0.125205	0.127855	0.118337	0.124436	0.118164	0.115951	0.125914	0.121358	0.125751	0.118064	0.121926	0.11484	0.1145	0.117173	0.11652	0.116355	0.121521	0.11321	0.120133	0.122712	0.122537	0.112135	0.125753	0.120564	0.130332	0.127543	0.114559	0.119765	0.115936	0.121982	0.122918	0.124949	0.118391	0.120931	0.114699	0.126105	0.121146	0.123168	0.119945
227	0.121978	0.117847	0.12061	0.129988	0.133171	0.116891	0.119239	0.121167	0.123602	0.126022	0.124569	0.127118	0.118654	0.124391	0.11802	0.117766	0.12567	0.120673	0.125842	0.118625	0.12268	0.114554	0.114493	0.11622	0.116294	0.116017	0.120731	0.113853	0.12108	0.122404	0.123128	0.112009	0.125202	0.12021	0.130891	0.127541	0.114495	0.119907	0.115375	0.122214	0.12299	0.125965	0.117396	0.120559	0.115036	0.126853	0.121444	0.122496	0.119857
228	0.121799	0.118102	0.120819	0.131338	0.13296	0.117126	0.11963	0.12021	0.123727	0.125684	0.123834	0.126061	0.118224	0.123519	0.117235	0.118285	0.124811	0.120072	0.126166	0.118614	0.125165	0.114065	0.114487	0.116094	0.116558	0.113991	0.120408	0.113586	0.122563	0.121828	0.123708	0.112785	0.124609	0.120983	0.130213	0.127409	0.11508	0.118107	0.115674	0.1229	0.122478	0.125144	0.118368	0.122641	0.11576	0.127459	0.120643	0.122042	0.119442
229	0.120965	0.117245	0.120617	0.13159	0.133523	0.117105	0.119785	0.119362	0.124016	0.125954	0.123483	0.126253	0.117513	0.123682	0.116825	0.117804	0.124593	0.118088	0.126479	0.11936	0.123934	0.115245	0.114322	0.116593	0.11728	0.112381	0.120065	0.113251	0.122884	0.120879	0.123086	0.113081	0.123835	0.119668	0.129768	0.127597	0.115608	0.118035	0.115972	0.122102	0.121592	0.12456	0.118065	0.123007	0.114727	0.12757	0.12159	0.121704	0.119738
230	0.120495	0.116703	0.120697	0.131078	0.132561	0.115976	0.119374	0.119074	0.124241	0.125242	0.123212	0.12523	0.116554	0.123582	0.115091	0.118582	0.122932	0.117492	0.125698	0.118975	0.122669	0.116194	0.114111	0.115773	0.117341	0.11133	0.120016	0.113243	0.123255	0.120535	0.12277	0.114299	0.123088	0.119989	0.130189	0.127946	0.117247	0.118547	0.116414	0.122471	0.122323	0.124985	0.116973	0.122754	0.114643	0.126414	0.120864	0.121078	0.120803
231	0.120401	0.116302	0.120379	0.129705	0.132877	0.115452	0.118878	0.119266	0.1235	0.123521	0.124503	0.124845	0.116749	0.124432	0.114912	0.118641	0.122288	0.116349	0.125802	0.118792	0.122712	0.115001	0.114177	0.115356	0.118059	0.111747	0.119465	0.112976	0.123573	0.120211	0.121912	0.114418	0.123599	0.118961	0.129968	0.127958	0.117298	0.118556	0.117395	0.121494	0.120632	0.123933	0.117086	0.12343	0.114287	0.125607	0.119885	0.119967	0.120605
232	0.120944	0.115059	0.11958	0.129501	0.132018	0.115186	0.119711	0.119253	0.123203	0.122473	0.124942	0.124641	0.11726	0.124018	0.115321	0.118143	0.122718	0.115254	0.12625	0.1182	0.122635	0.113891	0.114549	0.114617	0.117681	0.111281	0.119285	0.117483	0.123583	0.120864	0.121799	0.11509	0.123645	0.119771	0.130051	0.128412	0.117716	0.119963	0.116583	0.120568	0.120478	0.123442	0.11711	0.122881	0.115571	0.124748	0.120143	0.120059	0.119096
233	0.120276	0.114378	0.118869	0.128708	0.131034	0.11397	0.119919	0.118851	0.121642	0.121152	0.125725	0.124645	0.11805	0.123903	0.114961	0.119429	0.123028	0.1139	0.125977	0.118124	0.122815	0.112191	0.113076	0.11457	0.116834	0.11195	0.118248	0.116187	0.123271	0.120458	0.120683	0.114528	0.122424	0.120182	0.131786	0.127915	0.116898	0.121039	0.116889	0.120868	0.119597	0.123591	0.117365	0.124029	0.11591	0.125626	0.119997	0.119748	0.118356
234	0.120461	0.114402	0.119612	0.127513	0.130179	0.113723	0.1184	0.11929	0.121859	0.120913	0.128317	0.123448	0.119557	0.123365	0.114016	0.119594	0.123075	0.113655	0.125729	0.118205	0.122691	0.110841	0.113089	0.114417	0.116385	0.112094	0.118272	0.113909	0.123438	0.119479	0.120821	0.114365	0.121743	0.118726	0.132669	0.12756	0.116482	0.120239	0.11644	0.119504	0.1179	0.122503	0.116619	0.124598	0.116065	0.125695	0.120868	0.120482	0.118388
235	0.120199	0.113184	0.119029	0.126832	0.129596	0.113153	0.118609	0.119093	0.121434	0.119476	0.127796	0.123751	0.120398	0.12343	0.114397	0.120497	0.121295	0.11288	0.125745	0.118181	0.122466	0.110763	0.112467	0.113086	0.116442	0.111684	0.117711	0.112246	0.123387	0.117284	0.12002	0.115088	0.122552	0.11887	0.131666	0.12738	0.116294	0.11957	0.11654	0.117731	0.11693	0.121799	0.117272	0.123917	0.117395	0.124507	0.120376	0.12051	0.117828
236	0.121072	0.113327	0.119072	0.125827	0.129024	0.112502	0.117772	0.119385	0.120807	0.119223	0.127473	0.123762	0.119996	0.123907	0.114775	0.122426	0.120933	0.111871	0.12483	0.117093	0.122592	0.110746	0.112542	0.113128	0.116197	0.112176	0.116438	0.112009	0.123681	0.116373	0.120311	0.115509	0.123389	0.119025	0.130208	0.125625	0.121045	0.120085	0.117313	0.118536	0.116114	0.122183	0.117379	0.123844	0.117259	0.124573	0.120259	0.119407	0.117656
237	0.120599	0.112434	0.118041	0.126636	0.129063	0.111392	0.115493	0.119931	0.120385	0.120173	0.127329	0.124568	0.119667	0.123336	0.115618	0.122898	0.120568	0.110203	0.124502	0.117446	0.123437	0.110015	0.112101	0.122242	0.116009	0.112293	0.115842	0.112141	0.122952	0.116483	0.120095	0.115336	0.123564	0.119037	0.130971	0.125083	0.119534	0.119813	0.117642	0.118999	0.116524	0.123687	0.118474	0.122475	0.117638	0.124229	0.119558	0.119402	0.117947
238	0.120033	0.113258	0.117644	0.126072	0.127405	0.111164	0.115647	0.122381	0.119654	0.120543	0.127153	0.124191	0.118996	0.122364	0.115679	0.122445	0.120929	0.109017	0.124479	0.118462	0.12347	0.110277	0.111179	0.120701	0.115276	0.111911	0.115646	0.11224	0.12222	0.116181	0.119592	0.115337	0.123046	0.119337	0.130137	0.124371	0.119457	0.119554	0.11817	0.119901	0.117891	0.124047	0.118247	0.122373	0.11758	0.122967	0.118655	0.11957	0.11644
239	0.12021	0.113019	0.116175	0.125329	0.126725	0.109836	0.118999	0.122753	0.1199	0.121056	0.127642	0.12376	0.118127	0.122407	0.117194	0.122622	0.121198	0.110114	0.124039	0.118628	0.123437	0.110756	0.111772	0.119356	0.1147	0.119181	0.115257	0.112617	0.122098	0.114591	0.119796	0.115783	0.122892	0.119821	0.130284	0.123718	0.119317	0.125042	0.117717	0.117501	0.116893	0.124224	0.118376	0.120714	0.117169	0.122057	0.118563	0.119486	0.117535
240	0.119958	0.113992	0.116202	0.125127	0.126056	0.109902	0.118853	0.122223	0.119986	0.122284	0.126652	0.12215	0.1168	0.123185	0.118032	0.122496	0.122228	0.110391	0.124216	0.119026	0.122853	0.11043	0.111935	0.117957	0.113864	0.11854	0.115858	0.113298	0.122633	0.114712	0.120132	0.115228	0.122839	0.120447	0.129845	0.123208	0.118217	0.125723	0.117608	0.11736	0.115387	0.124424	0.118544	0.120453	0.117194	0.121693	0.118676	0.119111	0.118016
241	0.119866	0.11372	0.115551	0.124382	0.125652	0.109081	0.118738	0.123337	0.12033	0.12215	0.12531	0.121954	0.11584	0.122768	0.121806	0.122363	0.121489	0.109673	0.124427	0.11882	0.123666	0.110684	0.113471	0.118163	0.114225	0.118828	0.114805	0.111723	0.121068	0.115416	0.120925	0.114847	0.123617	0.12079	0.129802	0.123359	0.117521	0.124191	0.117772	0.11696	0.116639	0.124523	0.118958	0.119278	0.116189	0.122058	0.118292	0.11983	0.118127
242	0.118804	0.112173	0.115973	0.124537	0.126124	0.115684	0.1185	0.123257	0.120059	0.121469	0.125748	0.121502	0.115916	0.123736	0.120616	0.123108	0.12095	0.111081	0.12383	0.119522	0.123923	0.110028	0.11328	0.118296	0.11433	0.117951	0.115744	0.111604	0.120998	0.114437	0.120543	0.11408	0.122065	0.119894	0.130981	0.122943	0.11693	0.124715	0.118633	0.117275	0.115786	0.12411	0.117805	0.119731	0.116726	0.121999	0.117012	0.119642	0.117724
243	0.120316	0.112704	0.115308	0.124293	0.12576	0.114139	0.11945	0.123181	0.11895	0.12182	0.126288	0.120523	0.116342	0.123035	0.119968	0.122475	0.121049	0.110666	0.123434	0.119425	0.124503	0.110085	0.112826	0.117321	0.114216	0.117562	0.115754	0.111299	0.121254	0.11426	0.12186	0.121867	0.120814	0.119072	0.131707	0.122167	0.117399	0.124998	0.118334	0.117003	0.115018	0.124011	0.118355	0.120664	0.115792	0.122189	0.116506	0.118189	0.117177
244	0.120051	0.113897	0.11571	0.123782	0.125029	0.112946	0.119851	0.123619	0.118871	0.121307	0.125929	0.120723	0.116745	0.123932	0.120097	0.122812	0.121027	0.110893	0.122816	0.120237	0.124566	0.110297	0.112257	0.117317	0.115113	0.116889	0.114228	0.11127	0.121056	0.113904	0.122893	0.121921	0.12066	0.118668	0.131904	0.120869	0.117829	0.124775	0.119033	0.117061	0.115441	0.123683	0.116455	0.119975	0.116168	0.121972	0.117443	0.116986	0.117246
245	0.12024	0.113705	0.11592	0.12415	0.125001	0.112525	0.119324	0.12397	0.119247	0.121176	0.125448	0.120076	0.117365	0.1229	0.120667	0.122369	0.120979	0.11072	0.122131	0.120294	0.123985	0.110121	0.112693	0.11668	0.114751	0.116372	0.112891	0.111743	0.11968	0.113464	0.122628	0.121772	0.120731	0.117723	0.132484	0.119248	0.119012	0.124146	0.119566	0.117234	0.115871	0.123487	0.115813	0.119527	0.11529	0.12166	0.121289	0.116607	0.116794
246	0.119882	0.112994	0.116621	0.124307	0.123871	0.111687	0.11929	0.125254	0.118273	0.121976	0.126523	0.119563	0.117567	0.121267	0.120722	0.12272	0.120572	0.11119	0.121097	0.120053	0.121947	0.110396	0.112878	0.116271	0.115523	0.116046	0.112145	0.111777	0.118846	0.113535	0.123126	0.120802	0.119545	0.116901	0.133008	0.118508	0.119341	0.124769	0.119449	0.118521	0.115562	0.122498	0.114987	0.118857	0.115395	0.11999	0.121759	0.115398	0.11745
247	0.118911	0.113462	0.115972	0.125374	0.124239	0.111966	0.118848	0.124691	0.118698	0.122127	0.124874	0.118392	0.118301	0.120081	0.120918	0.122671	0.119294	0.110816	0.121545	0.120142	0.120826	0.109709	0.113129	0.116898	0.1203	0.11629	0.111896	0.112633	0.118369	0.112633	0.12288	0.120604	0.119399	0.116894	0.132365	0.117892	0.120556	0.124817	0.120026	0.116337	0.115538	0.122616	0.115091	0.117418	0.114149	0.120323	0.121761	0.115152	0.117026
248	0.118934	0.114465	0.116724	0.125221	0.124135	0.11183	0.117273	0.124869	0.117639	0.121456	0.124882	0.117186	0.117249	0.11919	0.121331	0.1223	0.120065	0.111866	0.121552	0.11951	0.119748	0.110358	0.112502	0.117019	0.120879	0.117151	0.109932	0.112404	0.117985	0.112741	0.122367	0.121377	0.119067	0.116384	0.131523	0.117564	0.121177	0.123978	0.121036	0.116751	0.11598	0.121742	0.114725	0.11667	0.114488	0.120708	0.12192	0.113805	0.116435
249	0.118759	0.114975	0.117232	0.124806	0.124863	0.11104	0.117131	0.125343	0.117379	0.119472	0.125277	0.116376	0.118024	0.117946	0.12186	0.122654	0.119925	0.112479	0.120585	0.119725	0.118652	0.110429	0.111997	0.115628	0.122024	0.116873	0.109638	0.112701	0.117802	0.112113	0.121691	0.121709	0.119494	0.115026	0.131545	0.117426	0.121196	0.123426	0.122825	0.11788	0.115184	0.121185	0.114666	0.115901	0.113863	0.120376	0.121026	0.114245	0.116279
250	0.11947	0.11583	0.11599	0.124723	0.123539	0.112018	0.116936	0.124912	0.117826	0.118129	0.125362	0.115874	0.117098	0.117782	0.122003	0.122259	0.120538	0.113244	0.120009	0.119997	0.118981	0.11144	0.112753	0.116369	0.12243	0.117626	0.109624	0.111823	0.118252	0.112218	0.120738	0.122173	0.121086	0.116005	0.13224	0.118559	0.12094	0.123801	0.12154	0.117407	0.115512	0.119914	0.114507	0.115714	0.113952	0.120576	0.120546	0.114158	0.116804
251	0.118912	0.117	0.116424	0.122693	0.122374	0.111639	0.116881	0.124564	0.119116	0.118626	0.124035	0.114483	0.117273	0.117051	0.121606	0.122363	0.120884	0.113677	0.12047	0.119046	0.119684	0.11165	0.111655	0.116193	0.121731	0.117927	0.1096	0.112123	0.117253	0.112966	0.118032	0.122191	0.121569	0.115927	0.132451	0.118695	0.121251	0.123835	0.121329	0.118773	0.115446	0.118534	0.114966	0.11603	0.114041	0.121273	0.121561	0.113202	0.116398
252	0.120073	0.117217	0.114952	0.1228	0.121674	0.111627	0.117138	0.123592	0.119905	0.11831	0.123345	0.11453	0.11642	0.115939	0.122185	0.122697	0.12055	0.113463	0.12016	0.119319	0.11927	0.113201	0.111482	0.115411	0.122214	0.117695	0.109302	0.111068	0.118094	0.113691	0.117339	0.121694	0.1213	0.115211	0.132063	0.118744	0.121618	0.124227	0.120888	0.118709	0.11605	0.119167	0.114859	0.114865	0.1147	0.120631	0.120777	0.112758	0.115887
253	0.120275	0.117556	0.114562	0.122582	0.120259	0.113149	0.115819	0.123593	0.119748	0.118396	0.123188	0.114785	0.115621	0.114746	0.121818	0.123074	0.119538	0.113708	0.119573	0.119251	0.118489	0.113054	0.111184	0.114675	0.122114	0.117316	0.10921	0.109764	0.117725	0.113271	0.117471	0.122226	0.12135	0.115295	0.130994	0.118896	0.120709	0.123981	0.120969	0.118928	0.115485	0.118449	0.114762	0.112624	0.113413	0.119768	0.121456	0.111665	0.116109
254	0.119761	0.116219	0.114106	0.1214	0.120231	0.111967	0.115556	0.121479	0.120387	0.11847	0.12361	0.114381	0.115759	0.11507	0.121392	0.122198	0.119305	0.114043	0.11865	0.11833	0.118365	0.11379	0.110679	0.11481	0.12223	0.118128	0.108284	0.11032	0.117233	0.119207	0.116847	0.12284	0.120921	0.11637	0.129674	0.118418	0.121054	0.123148	0.120762	0.119502	0.115124	0.118657	0.115247	0.112971	0.112551	0.119896	0.122157	0.111675	0.116045
255	0.11988	0.117348	0.114073	0.120943	0.119413	0.112383	0.1153	0.122369	0.11972	0.118107	0.123912	0.113472	0.114991	0.115003	0.121321	0.121879	0.120151	0.113059	0.117839	0.119041	0.11911	0.113577	0.109827	0.114127	0.12056	0.118006	0.108913	0.110206	0.117	0.120078	0.116503	0.122904	0.120199	0.116921	0.130022	0.118499	0.119822	0.122705	0.119673	0.119479	0.114813	0.118261	0.11592	0.112453	0.112924	0.120127	0.12216	0.112143	0.1172
256	0.119628	0.117346	0.114334	0.121309	0.118	0.111808	0.115103	0.122566	0.11997	0.119347	0.123574	0.113553	0.114673	0.115752	0.121573	0.122005	0.120019	0.112732	0.119208	0.119475	0.119777	0.113591	0.109706	0.113965	0.121269	0.117983	0.109747	0.109505	0.117338	0.120047	0.116882	0.122639	0.119979	0.116719	0.130396	0.118518	0.120406	0.122448	0.120757	0.124317	0.115754	0.117002	0.116465	0.111375	0.112964	0.121524	0.122806	0.112732	0.117855
257	0.12022	0.117298	0.114666	0.120229	0.117553	0.111651	0.115375	0.122104	0.119002	0.117724	0.123554	0.113026	0.11337	0.116221	0.12128	0.121225	0.120112	0.117082	0.119207	0.119133	0.11972	0.114511	0.109922	0.114378	0.121394	0.118034	0.109814	0.110398	0.117824	0.119849	0.116727	0.122479	0.120215	0.115911	0.130659	0.118358	0.11888	0.12188	0.120596	0.123354	0.11553	0.116862	0.117253	0.11168	0.113054	0.120995	0.122612	0.112839	0.117706
258	0.119656	0.11692	0.114481	0.120061	0.11657	0.112528	0.115039	0.121241	0.118611	0.117124	0.124092	0.112622	0.112708	0.11576	0.120037	0.121314	0.120596	0.117566	0.119004	0.119136	0.119295	0.115387	0.110265	0.11404	0.121981	0.117334	0.111016	0.11005	0.117202	0.119683	0.11681	0.12245	0.120087	0.116422	0.129433	0.125707	0.118194	0.122225	0.120748	0.122443	0.116341	0.11678	0.116851	0.111278	0.114039	0.121004	0.123004	0.112769	0.117135
259	0.120027	0.116864	0.114925	0.119327	0.11666	0.112765	0.114507	0.121768	0.118232	0.116517	0.124161	0.111858	0.113347	0.114896	0.120032	0.12113	0.119077	0.118401	0.118842	0.1187	0.120503	0.115074	0.109354	0.114017	0.122935	0.116109	0.111224	0.110445	0.117291	0.119546	0.117653	0.122448	0.121127	0.115227	0.128554	0.126296	0.117284	0.123098	0.121221	0.121897	0.116664	0.115716	0.116468	0.112678	0.114407	0.121227	0.123634	0.112572	0.118042
260	0.118836	0.119007	0.115108	0.118461	0.116064	0.112699	0.112882	0.121482	0.118123	0.116445	0.123287	0.111759	0.112942	0.114343	0.12029	0.121331	0.118257	0.11915	0.118782	0.118141	0.120135	0.115712	0.109571	0.113228	0.122362	0.116188	0.111624	0.108765	0.116548	0.120352	0.118299	0.123113	0.121326	0.114257	0.127561	0.126843	0.117076	0.122327	0.121879	0.121413	0.117657	0.115707	0.116561	0.112509	0.115419	0.120162	0.123198	0.112443	0.11857
261	0.118067	0.117172	0.115448	0.11782	0.116048	0.112685	0.113236	0.12221	0.118347	0.115301	0.123213	0.110812	0.111646	0.114157	0.120448	0.120941	0.116444	0.120141	0.118328	0.117591	0.119776	0.114857	0.108928	0.113715	0.121537	0.117402	0.112048	0.108327	0.117625	0.120409	0.118354	0.122012	0.120723	0.114751	0.127721	0.126	0.117597	0.123607	0.122093	0.120732	0.117286	0.115796	0.116421	0.112497	0.114511	0.120971	0.123779	0.11246	0.119339
262	0.11835	0.116498	0.116157	0.116797	0.115803	0.112677	0.114075	0.122715	0.119262	0.115119	0.123628	0.111708	0.11023	0.114084	0.1208	0.12081	0.115626	0.119615	0.117688	0.117313	0.12098	0.11496	0.108461	0.11357	0.122003	0.116623	0.111505	0.10878	0.117234	0.120498	0.118452	0.12177	0.120674	0.114711	0.127404	0.126248	0.118315	0.123152	0.121907	0.120893	0.117754	0.115104	0.116196	0.112598	0.114096	0.120843	0.124184	0.112107	0.123752
263	0.118171	0.116123	0.115208	0.11661	0.116287	0.112793	0.114184	0.121977	0.118107	0.115319	0.123618	0.111485	0.110897	0.114897	0.120493	0.119578	0.115833	0.120384	0.117622	0.11753	0.122329	0.115296	0.108871	0.113708	0.121	0.115494	0.110573	0.109548	0.116502	0.120309	0.117414	0.121254	0.120643	0.11497	0.12777	0.125934	0.118529	0.123061	0.121586	0.121881	0.117974	0.115473	0.11511	0.113298	0.114917	0.120773	0.124122	0.114973	0.122673
264	0.118046	0.115849	0.115204	0.116649	0.115956	0.11315	0.114194	0.122127	0.119069	0.115677	0.122642	0.111794	0.111579	0.114745	0.120898	0.120246	0.115768	0.120264	0.118284	0.11823	0.121876	0.118201	0.108358	0.113381	0.122361	0.115648	0.111862	0.109176	0.116589	0.120774	0.116628	0.121649	0.120031	0.115219	0.128341	0.127487	0.118384	0.123566	0.121709	0.122238	0.11873	0.114904	0.11437	0.114101	0.114983	0.1196	0.12458	0.115634	0.123807
265	0.117529	0.115777	0.114838	0.1165	0.114934	0.113275	0.113468	0.121398	0.11948	0.115585	0.121909	0.112316	0.112274	0.114647	0.120432	0.120227	0.116529	0.120023	0.117301	0.117226	0.121939	0.118681	0.108867	0.114158	0.12286	0.116091	0.111336	0.108782	0.116402	0.120995	0.11547	0.121393	0.119655	0.114075	0.129068	0.127558	0.117424	0.123638	0.121727	0.121719	0.120033	0.115075	0.114432	0.114748	0.114927	0.119187	0.125437	0.116171	0.123062
266	0.119308	0.115975	0.114867	0.115461	0.115081	0.11391	0.113239	0.121991	0.119415	0.115993	0.120041	0.112308	0.112209	0.114671	0.120767	0.119368	0.116316	0.120068	0.116913	0.116166	0.121828	0.119775	0.109252	0.114353	0.122174	0.115965	0.112434	0.108791	0.116949	0.12138	0.114519	0.12197	0.118769	0.113809	0.128185	0.126853	0.117517	0.122821	0.121834	0.122012	0.120482	0.116418	0.114549	0.113415	0.114865	0.118488	0.123413	0.116661	0.123248
267	0.119024	0.116595	0.114919	0.114523	0.114352	0.114321	0.11338	0.122304	0.118779	0.115963	0.120415	0.112531	0.112413	0.115251	0.120661	0.119766	0.116831	0.119128	0.115663	0.115815	0.122363	0.119971	0.109208	0.11423	0.122067	0.116237	0.112828	0.108431	0.116806	0.12145	0.114095	0.121198	0.118564	0.120189	0.127234	0.127165	0.117455	0.122401	0.121039	0.122246	0.12038	0.116211	0.113489	0.114363	0.114542	0.11821	0.122963	0.117511	0.122941
268	0.119261	0.115722	0.116603	0.112993	0.113389	0.113675	0.112583	0.12167	0.119376	0.116263	0.12036	0.113028	0.112078	0.115286	0.119341	0.120679	0.117022	0.12081	0.114643	0.114921	0.122586	0.119857	0.109755	0.114033	0.121664	0.115567	0.114273	0.109002	0.116356	0.121364	0.117609	0.120933	0.118505	0.119129	0.125645	0.127166	0.117123	0.123135	0.121501	0.121351	0.120972	0.114814	0.112878	0.115891	0.11431	0.11764	0.122325	0.118168	0.122571
269	0.119358	0.115779	0.116737	0.113374	0.113039	0.113118	0.111818	0.120659	0.119431	0.116655	0.11851	0.114014	0.111463	0.114797	0.119442	0.120479	0.117196	0.119897	0.11481	0.114025	0.1212	0.119665	0.110701	0.114173	0.121502	0.115444	0.114605	0.109379	0.115216	0.120533	0.117388	0.1216	0.118906	0.119194	0.124356	0.127978	0.11668	0.122561	0.121864	0.120331	0.119866	0.114497	0.113493	0.115257	0.115372	0.117779	0.121615	0.119107	0.123704
270	0.120038	0.11565	0.117313	0.113839	0.113094	0.113094	0.112028	0.11952	0.119998	0.11724	0.118638	0.114196	0.11127	0.114466	0.120016	0.120268	0.117055	0.11819	0.114588	0.113131	0.12016	0.119569	0.111342	0.113001	0.12133	0.114707	0.114384	0.108526	0.11544	0.120602	0.116603	0.121156	0.119155	0.118709	0.124458	0.128115	0.115788	0.12279	0.121729	0.12065	0.127709	0.114456	0.114031	0.114918	0.11559	0.116732	0.122073	0.117798	0.123018
271	0.119431	0.115661	0.117836	0.113288	0.113641	0.113663	0.111562	0.118984	0.118704	0.11745	0.11981	0.114406	0.111499	0.114288	0.119074	0.120889	0.118015	0.117109	0.114245	0.112883	0.119685	0.119403	0.112512	0.113243	0.121663	0.114193	0.113835	0.10943	0.115497	0.120123	0.116972	0.121938	0.122174	0.119598	0.124367	0.12873	0.115401	0.122873	0.121174	0.120112	0.127049	0.113788	0.11388	0.115591	0.116442	0.116466	0.12156	0.117849	0.12358
272	0.118477	0.114006	0.118789	0.113888	0.113642	0.114115	0.111951	0.118199	0.118636	0.116623	0.120333	0.114116	0.11235	0.114062	0.118571	0.121466	0.117759	0.116919	0.114468	0.11365	0.119074	0.119274	0.112389	0.11361	0.122226	0.114342	0.11415	0.108876	0.115518	0.119826	0.117434	0.122138	0.122028	0.119588	0.124128	0.128804	0.115691	0.122885	0.121099	0.121621	0.127136	0.113161	0.112628	0.116337	0.116083	0.116904	0.122088	0.118372	0.124179
273	0.118312	0.114071	0.118757	0.113532	0.112572	0.11318	0.112253	0.117849	0.118687	0.117096	0.120451	0.114372	0.112921	0.113411	0.117049	0.121461	0.117908	0.11724	0.114264	0.113976	0.118489	0.119375	0.113474	0.114218	0.121774	0.115066	0.11526	0.108672	0.115948	0.119194	0.117358	0.121691	0.122596	0.120014	0.12428	0.128298	0.116506	0.123414	0.121124	0.12168	0.127464	0.112984	0.111996	0.116602	0.116237	0.117686	0.122705	0.118335	0.124539
274	0.118703	0.114145	0.120125	0.11378	0.112745	0.1132	0.111608	0.117061	0.118775	0.116404	0.120598	0.113256	0.113162	0.113303	0.115692	0.121892	0.117969	0.117171	0.11379	0.113354	0.11817	0.119203	0.114295	0.114971	0.120943	0.114386	0.115642	0.10826	0.115201	0.119264	0.116891	0.12175	0.12441	0.120125	0.124251	0.128026	0.116232	0.122862	0.121205	0.121725	0.127612	0.115116	0.111043	0.115934	0.115363	0.117658	0.122438	0.11759	0.123311
275	0.119127	0.112695	0.120273	0.113757	0.113308	0.111405	0.111777	0.115566	0.118566	0.116538	0.121169	0.113638	0.112683	0.112555	0.114909	0.122054	0.117985	0.122171	0.112268	0.117507	0.117555	0.118584	0.114439	0.115348	0.119333	0.114408	0.115943	0.108901	0.115189	0.118793	0.11711	0.120488	0.125025	0.120167	0.124996	0.128105	0.115569	0.123562	0.120873	0.121811	0.126892	0.114785	0.110265	0.116087	0.11523	0.117162	0.123016	0.116245	0.122708
276	0.118959	0.112604	0.120205	0.114448	0.11285	0.112518	0.112647	0.115853	0.119446	0.116566	0.121361	0.113383	0.113126	0.111352	0.11419	0.122047	0.118695	0.122877	0.112304	0.117397	0.11793	0.118833	0.115938	0.1147	0.120548	0.115544	0.115603	0.109479	0.116099	0.119152	0.116394	0.120607	0.125085	0.119751	0.124754	0.127865	0.115266	0.122909	0.120857	0.121861	0.126503	0.114863	0.109916	0.115131	0.115526	0.116578	0.122111	0.117019	0.121471
277	0.118807	0.113508	0.120462	0.114138	0.112829	0.112473	0.113223	0.114219	0.119393	0.115876	0.120778	0.113054	0.112756	0.112561	0.113122	0.121258	0.118336	0.122853	0.112815	0.117595	0.119026	0.119937	0.115836	0.114657	0.120211	0.116422	0.114614	0.108062	0.115407	0.118842	0.116271	0.120262	0.1251	0.120081	0.123721	0.128264	0.115583	0.121793	0.121006	0.122257	0.127318	0.114511	0.110201	0.115133	0.115832	0.116427	0.121748	0.116664	0.121976
278	0.119106	0.113092	0.119236	0.113557	0.112512	0.112194	0.113797	0.114403	0.119646	0.116129	0.121219	0.112118	0.113142	0.113184	0.112243	0.121021	0.117889	0.122207	0.112967	0.117783	0.118025	0.120206	0.114796	0.115323	0.120619	0.116347	0.11366	0.10771	0.115479	0.118134	0.116031	0.120881	0.124256	0.120304	0.122589	0.128451	0.115054	0.121115	0.12069	0.121617	0.126818	0.115091	0.109885	0.113743	0.114783	0.116046	0.120772	0.116727	0.121453
279	0.119314	0.113284	0.119005	0.113927	0.112313	0.112996	0.113694	0.114244	0.119935	0.116358	0.120884	0.112518	0.113309	0.112034	0.112188	0.119895	0.118225	0.121981	0.112124	0.11797	0.118598	0.120023	0.115063	0.115664	0.120264	0.116696	0.11315	0.108317	0.115531	0.118591	0.11621	0.119706	0.123434	0.119197	0.122553	0.127081	0.114432	0.121135	0.120377	0.121887	0.126778	0.114073	0.109522	0.119199	0.113148	0.116248	0.119892	0.116446	0.121031
280	0.118056	0.111897	0.119541	0.113482	0.111744	0.112195	0.112839	0.11385	0.119098	0.1161	0.121113	0.111893	0.113035	0.111602	0.111884	0.120044	0.11724	0.122126	0.112716	0.116364	0.118462	0.11915	0.115422	0.114834	0.119031	0.116083	0.113333	0.108403	0.114829	0.118076	0.116534	0.120939	0.123862	0.118476	0.122147	0.127688	0.114092	0.121169	0.121213	0.121531	0.127298	0.114436	0.109694	0.118818	0.113114	0.117852	0.118188	0.115979	0.12099
281	0.117783	0.111292	0.11935	0.113252	0.110559	0.111514	0.11265	0.113813	0.118227	0.115839	0.120165	0.111768	0.112368	0.112062	0.11128	0.120353	0.116733	0.121182	0.112696	0.115973	0.121467	0.119567	0.115143	0.114825	0.118755	0.116223	0.113417	0.107679	0.114795	0.118079	0.11653	0.121512	0.124799	0.117995	0.120938	0.127793	0.114359	0.120381	0.120887	0.120929	0.128023	0.114816	0.110193	0.117339	0.11394	0.117703	0.117534	0.115551	0.121836
282	0.117712	0.11123	0.119909	0.113341	0.110309	0.110883	0.113005	0.112447	0.117927	0.114494	0.120484	0.111417	0.111169	0.112499	0.111133	0.119674	0.116257	0.120681	0.112887	0.115883	0.121012	0.120465	0.115721	0.115301	0.118348	0.116213	0.114527	0.107023	0.115118	0.118107	0.117264	0.122247	0.125145	0.118003	0.119567	0.127399	0.114388	0.120629	0.1198	0.12071	0.128625	0.116283	0.110574	0.117318	0.113859	0.116851	0.116942	0.115374	0.121512
283	0.118154	0.110665	0.119755	0.112634	0.109764	0.110843	0.112747	0.112662	0.11789	0.114065	0.120175	0.110614	0.110538	0.112251	0.111015	0.118645	0.11569	0.120838	0.111943	0.115405	0.121434	0.119427	0.114602	0.115281	0.117197	0.11596	0.114855	0.107019	0.115233	0.118702	0.117006	0.120575	0.125956	0.118282	0.118828	0.126449	0.115071	0.120774	0.120051	0.120902	0.129209	0.116308	0.110214	0.118328	0.11441	0.116785	0.116897	0.114692	0.121501
284	0.117766	0.111812	0.11961	0.111169	0.108119	0.111237	0.111898	0.111637	0.118068	0.113971	0.12017	0.109638	0.110894	0.11285	0.11051	0.118866	0.114326	0.12126	0.112376	0.114247	0.120757	0.118813	0.115299	0.115575	0.115675	0.116032	0.114492	0.106699	0.115302	0.119423	0.116801	0.120758	0.126089	0.118674	0.117326	0.127302	0.115232	0.119338	0.119263	0.122116	0.129566	0.115132	0.110025	0.118016	0.114294	0.116227	0.116259	0.115105	0.121091
285	0.118406	0.111505	0.119744	0.11097	0.108273	0.111837	0.112309	0.112224	0.118069	0.113649	0.120233	0.109343	0.116002	0.113232	0.10998	0.117735	0.114922	0.12176	0.112765	0.114138	0.120291	0.118534	0.115451	0.115704	0.115744	0.115148	0.1141	0.106081	0.114451	0.118493	0.117399	0.120686	0.127284	0.117861	0.117491	0.127324	0.114955	0.119348	0.119293	0.122659	0.129795	0.113638	0.110614	0.118649	0.113741	0.116581	0.115722	0.114466	0.120737
286	0.11821	0.1112	0.12023	0.110301	0.110742	0.112171	0.112343	0.112491	0.118596	0.113577	0.120056	0.109976	0.115319	0.113385	0.109457	0.118114	0.114974	0.121214	0.113143	0.114333	0.120294	0.118702	0.115902	0.114988	0.115685	0.113259	0.113927	0.106339	0.114873	0.11857	0.11789	0.121032	0.126748	0.118955	0.117189	0.126875	0.115371	0.118442	0.119666	0.12337	0.12967	0.113798	0.111024	0.119175	0.11393	0.115855	0.115508	0.114909	0.120786
287	0.116828	0.111418	0.120297	0.109872	0.110906	0.112465	0.112367	0.112874	0.117367	0.113764	0.119905	0.110903	0.115584	0.113173	0.109242	0.118895	0.115141	0.121418	0.112405	0.11412	0.119726	0.11887	0.11816	0.114609	0.115366	0.111695	0.113926	0.105024	0.115707	0.118207	0.118734	0.120483	0.126873	0.119281	0.117088	0.126795	0.114916	0.118235	0.120033	0.123472	0.131088	0.113992	0.111435	0.117954	0.113529	0.116399	0.115741	0.114872	0.121211
288	0.117448	0.110645	0.120264	0.110396	0.11157	0.112314	0.11236	0.113312	0.117468	0.114022	0.119267	0.110597	0.115466	0.114073	0.109226	0.119349	0.114758	0.122231	0.111657	0.112833	0.118822	0.117556	0.119125	0.114536	0.115419	0.110522	0.11284	0.104569	0.115489	0.118012	0.118694	0.12044	0.126884	0.119407	0.116837	0.126083	0.113755	0.118112	0.119562	0.123541	0.131479	0.114684	0.111894	0.117263	0.11356	0.11625	0.115045	0.114355	0.120361
289	0.117536	0.11075	0.120833	0.110511	0.110459	0.111633	0.112578	0.112859	0.11939	0.113981	0.121225	0.110122	0.116191	0.113546	0.108973	0.11903	0.114536	0.12288	0.111481	0.113006	0.118885	0.117462	0.119215	0.114668	0.114712	0.110169	0.111769	0.104297	0.115831	0.11776	0.118213	0.118735	0.126444	0.119369	0.120784	0.125041	0.113612	0.116212	0.120388	0.124109	0.132664	0.115504	0.112252	0.11788	0.114627	0.115321	0.115699	0.114282	0.120066
290	0.118003	0.111049	0.121045	0.110432	0.110905	0.111249	0.112692	0.113141	0.11895	0.112877	0.120758	0.109796	0.117139	0.114248	0.109511	0.118661	0.115014	0.123485	0.110608	0.113757	0.118069	0.117308	0.118404	0.114657	0.114539	0.10984	0.112345	0.104809	0.114958	0.11755	0.117563	0.11912	0.12534	0.119233	0.121769	0.12508	0.114072	0.116064	0.120174	0.12375	0.132557	0.115619	0.112281	0.117598	0.115512	0.114855	0.115878	0.113972	0.119958
291	0.118375	0.11107	0.121888	0.110139	0.110107	0.111544	0.112937	0.113965	0.122197	0.112377	0.121144	0.112544	0.11677	0.113778	0.109947	0.120503	0.11477	0.12306	0.110401	0.113847	0.118526	0.117172	0.119153	0.114623	0.114324	0.109277	0.112565	0.104275	0.115986	0.11764	0.117893	0.118808	0.125319	0.118462	0.121163	0.125217	0.113809	0.116242	0.120273	0.123116	0.132014	0.11564	0.112794	0.117267	0.114207	0.115086	0.115516	0.113513	0.120592
292	0.117903	0.110044	0.122168	0.113414	0.109428	0.111674	0.113124	0.114433	0.121551	0.112991	0.120784	0.112393	0.116717	0.113844	0.11046	0.118428	0.115199	0.122722	0.109281	0.114181	0.119605	0.117124	0.119489	0.113726	0.113566	0.108427	0.112173	0.103907	0.115478	0.116603	0.117268	0.118431	0.1254	0.118448	0.121304	0.124922	0.112718	0.115951	0.120204	0.12232	0.133441	0.115554	0.112082	0.118166	0.113494	0.114524	0.115169	0.113469	0.120201
293	0.117677	0.109694	0.121326	0.111794	0.108496	0.112555	0.112876	0.114885	0.120754	0.112753	0.121282	0.112777	0.116824	0.112435	0.110521	0.121319	0.114981	0.121423	0.110002	0.113972	0.120894	0.116839	0.119976	0.114331	0.113623	0.109067	0.114008	0.103303	0.115412	0.116891	0.117241	0.117469	0.12482	0.118643	0.120483	0.124874	0.112968	0.115205	0.118732	0.121847	0.133918	0.11481	0.111661	0.117743	0.113255	0.113628	0.115036	0.114089	0.119856
294	0.11796	0.109959	0.121264	0.111659	0.108684	0.11375	0.113149	0.114678	0.12028	0.11326	0.121492	0.113925	0.117707	0.111653	0.110378	0.120271	0.11508	0.121004	0.117018	0.114497	0.121059	0.11772	0.119761	0.114374	0.113234	0.109183	0.114436	0.109249	0.114797	0.11668	0.117002	0.117985	0.124948	0.119277	0.119134	0.125303	0.114039	0.114876	0.118211	0.121453	0.133106	0.114834	0.111964	0.117101	0.113094	0.11409	0.114914	0.113637	0.120052
295	0.118754	0.109623	0.122063	0.111548	0.109289	0.113175	0.114427	0.114907	0.118579	0.111763	0.121664	0.113434	0.118887	0.111052	0.111147	0.120026	0.114759	0.120856	0.116905	0.114851	0.121622	0.117828	0.118681	0.11475	0.113297	0.108083	0.114837	0.109052	0.115712	0.117345	0.116692	0.11796	0.126096	0.119326	0.118523	0.12396	0.115021	0.114276	0.117506	0.120778	0.132958	0.113673	0.112769	0.116916	0.11375	0.114236	0.114428	0.114001	0.118361
296	0.11893	0.110019	0.122561	0.109914	0.109076	0.113701	0.114239	0.11529	0.118312	0.117568	0.122293	0.113006	0.118936	0.110968	0.111712	0.119952	0.11438	0.121293	0.117107	0.113043	0.121771	0.118074	0.118883	0.113654	0.113756	0.108112	0.114253	0.108801	0.116372	0.1172	0.117502	0.118026	0.126282	0.119401	0.117404	0.123956	0.115548	0.115004	0.116045	0.120254	0.13345	0.114215	0.112009	0.117785	0.114399	0.114234	0.113512	0.113613	0.116257
297	0.119147	0.111	0.123202	0.109566	0.108808	0.11353	0.113901	0.116368	0.118832	0.116179	0.122565	0.113073	0.11932	0.110774	0.112212	0.119493	0.113831	0.120573	0.117509	0.113354	0.12245	0.11665	0.119142	0.113686	0.112878	0.107613	0.114342	0.108341	0.116829	0.117058	0.116478	0.118551	0.125816	0.119533	0.118278	0.123895	0.115856	0.114905	0.115272	0.120848	0.132042	0.113941	0.111926	0.117861	0.114358	0.115303	0.113539	0.113753	0.114676
298	0.11849	0.111914	0.124178	0.109239	0.109807	0.112597	0.11464	0.115334	0.118869	0.114795	0.122064	0.112391	0.119421	0.110338	0.11206	0.120056	0.113584	0.119833	0.116969	0.113211	0.122059	0.116881	0.119191	0.113804	0.112197	0.107231	0.114794	0.108986	0.116961	0.116637	0.116831	0.118168	0.126066	0.11978	0.117823	0.123604	0.115468	0.11375	0.116885	0.120028	0.13172	0.11435	0.112158	0.118074	0.114751	0.116503	0.114318	0.113875	0.115509
299	0.118788	0.112506	0.124892	0.10935	0.110194	0.111963	0.114774	0.113706	0.119009	0.114674	0.121742	0.112775	0.119441	0.110664	0.112206	0.119968	0.114498	0.119502	0.116595	0.112963	0.121739	0.116345	0.118612	0.11411	0.112538	0.107779	0.113759	0.109371	0.116227	0.116933	0.117011	0.120292	0.126663	0.119391	0.118264	0.124236	0.114616	0.114435	0.117207	0.119738	0.131419	0.113924	0.113329	0.118376	0.114213	0.116111	0.114116	0.113497	0.115218
300	0.118216	0.113683	0.125849	0.108749	0.110403	0.111212	0.114217	0.114588	0.118759	0.114366	0.121542	0.113067	0.119509	0.111011	0.112366	0.119636	0.11389	0.119597	0.11706	0.112208	0.120914	0.115559	0.118409	0.112818	0.11199	0.107571	0.114016	0.110022	0.116446	0.11638	0.116962	0.119344	0.127016	0.11916	0.118435	0.12456	0.114421	0.113403	0.116982	0.119401	0.13086	0.114128	0.113483	0.118294	0.114642	0.116266	0.113598	0.113417	0.115029
301	0.122977	0.117205	0.129515	0.112147	0.114925	0.114409	0.115201	0.11757	0.122808	0.118561	0.124293	0.116802	0.122554	0.113284	0.114311	0.124377	0.117985	0.123284	0.120381	0.11477	0.122618	0.120336	0.124793	0.115631	0.113938	0.112285	0.116167	0.114521	0.119928	0.121272	0.119278	0.122438	0.131667	0.122844	0.123629	0.125	0.117218	0.118119	0.119436	0.122079	0.13422	0.117864	0.117277	0.121549	0.116705	0.121201	0.11738	0.118845	0.119227
302	0.127491	0.120167	0.13473	0.115718	0.116685	0.117026	0.120541	0.123135	0.128393	0.121294	0.1339	0.118859	0.125614	0.117503	0.119125	0.126112	0.121509	0.125571	0.123413	0.117101	0.123719	0.122635	0.133665	0.11932	0.115904	0.114328	0.117178	0.118088	0.122773	0.121553	0.128751	0.127987	0.13599	0.123359	0.125826	0.130343	0.122367	0.129171	0.125781	0.124309	0.135958	0.123723	0.119536	0.124854	0.119988	0.123392	0.12071	0.12058	0.123224
303	0.138395	0.125503	0.141657	0.120781	0.120304	0.125695	0.128227	0.131467	0.131961	0.12317	0.135186	0.120376	0.135218	0.118441	0.123402	0.126384	0.125226	0.130316	0.129895	0.121137	0.128836	0.129504	0.136232	0.123745	0.121073	0.116415	0.121623	0.127871	0.124317	0.123819	0.130849	0.130723	0.138582	0.127959	0.127325	0.130657	0.123047	0.132109	0.125979	0.1331	0.141615	0.126248	0.124471	0.130337	0.123894	0.128044	0.124509	0.128754	0.1274
304	0.148447	0.126254	0.147009	0.12921	0.122652	0.131695	0.134116	0.142901	0.135939	0.126303	0.138131	0.124859	0.136739	0.122961	0.132374	0.129838	0.130059	0.140833	0.134843	0.126205	0.131873	0.135133	0.140704	0.127107	0.124793	0.124631	0.124987	0.130654	0.126362	0.131301	0.131084	0.137166	0.141847	0.135015	0.129591	0.138346	0.12965	0.132815	0.134462	0.138101	0.141261	0.134815	0.126872	0.142221	0.123277	0.134035	0.127402	0.133247	0.13184
305	0.151064	0.129058	0.15294	0.130481	0.130218	0.141136	0.147934	0.144557	0.138928	0.126941	0.14703	0.129968	0.13852	0.134673	0.143547	0.132575	0.135352	0.145268	0.134646	0.126554	0.135339	0.138036	0.147281	0.132823	0.130775	0.12692	0.130698	0.137383	0.13188	0.131066	0.135407	0.139493	0.143406	0.136328	0.131198	0.136238	0.133624	0.139013	0.13943	0.144968	0.146265	0.138642	0.133781	0.15913	0.128513	0.137249	0.13178	0.135575	0.14098
306	0.15095	0.133443	0.157657	0.136686	0.13257	0.145235	0.157912	0.147104	0.139423	0.134774	0.155015	0.134618	0.144432	0.138108	0.146004	0.135786	0.141151	0.149608	0.137716	0.130991	0.134376	0.146686	0.148246	0.135566	0.132523	0.127781	0.130282	0.140092	0.135297	0.134565	0.143319	0.145566	0.150728	0.14465	0.13747	0.13885	0.139713	0.141364	0.142838	0.147595	0.151534	0.147898	0.137899	0.164212	0.133629	0.145884	0.134233	0.144159	0.145582
307	0.154673	0.136561	0.167191	0.140916	0.132398	0.154483	0.167037	0.148616	0.14175	0.138464	0.163924	0.14084	0.145098	0.146769	0.15397	0.138226	0.147553	0.152743	0.139998	0.133798	0.136975	0.152924	0.149845	0.13721	0.138191	0.129911	0.133428	0.146949	0.142183	0.136949	0.147286	0.152441	0.152384	0.152216	0.140585	0.144609	0.149481	0.148834	0.145251	0.146507	0.155744	0.148004	0.144627	0.183706	0.140444	0.147708	0.141849	0.14666	0.145615
308	0.156421	0.140594	0.167348	0.146913	0.136085	0.16422	0.172066	0.149623	0.149263	0.142963	0.166215	0.144008	0.146888	0.15001	0.156948	0.139595	0.14878	0.155542	0.141268	0.135354	0.141962	0.163108	0.154182	0.138008	0.14275	0.134062	0.13655	0.149513	0.147616	0.140856	0.149503	0.163554	0.155199	0.162715	0.14978	0.146855	0.160083	0.153582	0.149307	0.151066	0.164079	0.152301	0.152729	0.193166	0.144149	0.151998	0.145037	0.15454	0.15165
309	0.160835	0.143097	0.169789	0.157966	0.142854	0.16492	0.172001	0.153127	0.149509	0.146514	0.169212	0.147375	0.152594	0.154131	0.1578	0.14267	0.149046	0.161776	0.144508	0.142046	0.145347	0.165321	0.161751	0.139309	0.1526	0.136527	0.14125	0.148218	0.150421	0.146453	0.155916	0.1644	0.159684	0.165004	0.149439	0.146545	0.161956	0.155049	0.150261	0.153736	0.164852	0.156304	0.152972	0.195469	0.151727	0.156575	0.145371	0.155638	0.153318
310	0.161834	0.149472	0.173872	0.159775	0.145063	0.168938	0.174802	0.152384	0.153371	0.153114	0.167413	0.148977	0.161109	0.162038	0.157386	0.153407	0.15446	0.163861	0.144959	0.145523	0.154117	0.164068	0.168681	0.142038	0.165917	0.144035	0.150227	0.149211	0.157206	0.156536	0.161725	0.17717	0.164785	0.170022	0.151634	0.14948	0.16339	0.160639	0.153073	0.157043	0.165045	0.158306	0.15647	0.198433	0.159262	0.167992	0.149065	0.158046	0.154937
311	0.167594	0.150454	0.174351	0.162119	0.149425	0.177036	0.182499	0.155246	0.154742	0.159552	0.167087	0.150106	0.15835	0.174533	0.162043	0.156342	0.156546	0.170311	0.148384	0.153865	0.162865	0.165834	0.174591	0.144854	0.167353	0.146362	0.154474	0.152538	0.166153	0.157849	0.169954	0.191058	0.173817	0.172812	0.153089	0.156582	0.168277	0.16702	0.153953	0.160718	0.168035	0.162288	0.16225	0.208355	0.16154	0.168639	0.151978	0.163653	0.16138
312	0.170657	0.153725	0.177541	0.169813	0.152493	0.178481	0.183103	0.161928	0.157987	0.165963	0.171883	0.153811	0.161805	0.17719	0.170179	0.157699	0.164485	0.171743	0.150143	0.156135	0.172649	0.169303	0.183731	0.146117	0.170433	0.149003	0.160314	0.153524	0.179472	0.160545	0.173249	0.196205	0.179742	0.175172	0.156683	0.157329	0.167945	0.170286	0.155628	0.163206	0.170558	0.167656	0.165039	0.211122	0.164997	0.170308	0.152211	0.16398	0.160697
313	0.175661	0.15448	0.177943	0.173339	0.162195	0.179478	0.185028	0.166307	0.157536	0.173348	0.170906	0.158793	0.164509	0.177256	0.17193	0.160811	0.170037	0.17552	0.156619	0.157238	0.172999	0.171275	0.191278	0.149589	0.176443	0.149779	0.16155	0.15958	0.183986	0.164163	0.172876	0.201645	0.191694	0.179842	0.166652	0.157977	0.169384	0.168884	0.159012	0.168338	0.171378	0.173468	0.164696	0.218894	0.166551	0.172762	0.156986	0.173399	0.162789
314	0.181979	0.156692	0.182959	0.177676	0.16937	0.183637	0.188153	0.16879	0.162525	0.173223	0.172341	0.1682	0.164859	0.181013	0.176937	0.167498	0.178513	0.179683	0.159238	0.165022	0.180434	0.177416	0.191592	0.152034	0.185683	0.155093	0.167168	0.170814	0.182543	0.170657	0.175242	0.205075	0.206339	0.182642	0.166399	0.160014	0.171676	0.173115	0.162465	0.170877	0.176241	0.180045	0.170273	0.222844	0.174173	0.17319	0.166382	0.176269	0.168412
315	0.19279	0.160162	0.189321	0.178981	0.178526	0.184864	0.19687	0.173867	0.164703	0.174839	0.174291	0.176532	0.167198	0.180865	0.181428	0.169921	0.184359	0.187378	0.166737	0.169415	0.180615	0.184052	0.194382	0.151584	0.190259	0.165747	0.169786	0.173635	0.184526	0.176397	0.17622	0.208655	0.210406	0.185425	0.16939	0.1579	0.176492	0.1776	0.169088	0.176941	0.182248	0.18309	0.173474	0.224048	0.174914	0.173965	0.168812	0.178447	0.170368
316	0.196585	0.162416	0.191376	0.180046	0.178409	0.187176	0.19999	0.175255	0.168141	0.17696	0.177098	0.183747	0.174206	0.184736	0.180483	0.175959	0.19254	0.187166	0.169012	0.174107	0.189191	0.188471	0.198964	0.156663	0.192914	0.172263	0.17138	0.173776	0.186565	0.181008	0.178661	0.214641	0.218026	0.186116	0.170566	0.161202	0.17805	0.177733	0.169863	0.177623	0.186454	0.182554	0.174792	0.228819	0.178238	0.180461	0.170443	0.186923	0.171892
317	0.194741	0.165937	0.194575	0.184275	0.182456	0.189865	0.205641	0.179186	0.177605	0.179646	0.182005	0.18467	0.1774	0.191265	0.181756	0.182562	0.192342	0.192982	0.173189	0.178486	0.19082	0.186575	0.199271	0.162087	0.199705	0.187287	0.173932	0.175705	0.189161	0.183794	0.181792	0.220431	0.225025	0.18968	0.174296	0.165862	0.180398	0.180428	0.170769	0.178846	0.188146	0.184608	0.182207	0.229859	0.180897	0.18627	0.173456	0.200955	0.171518
318	0.1961	0.167241	0.200145	0.183536	0.190467	0.193222	0.20739	0.185287	0.18067	0.184449	0.186793	0.189565	0.179263	0.200742	0.184334	0.183739	0.19567	0.198509	0.179272	0.179009	0.196244	0.187805	0.201093	0.17174	0.202093	0.187846	0.176267	0.175602	0.193108	0.190328	0.189347	0.224442	0.226695	0.196622	0.177176	0.168073	0.178921	0.183034	0.172952	0.182786	0.198865	0.185027	0.189737	0.236871	0.181834	0.187055	0.17707	0.205205	0.178121
319	0.197093	0.169849	0.205386	0.188725	0.197016	0.198227	0.204406	0.191116	0.181232	0.190421	0.185482	0.194973	0.181418	0.202565	0.19022	0.18931	0.197425	0.202148	0.181545	0.180575	0.197386	0.191395	0.205628	0.179036	0.206902	0.191119	0.183335	0.177272	0.195241	0.193226	0.190977	0.22701	0.228193	0.199096	0.182259	0.169527	0.182009	0.188162	0.174393	0.185496	0.202345	0.198555	0.189788	0.239628	0.185649	0.188466	0.180474	0.208805	0.187509
320	0.203949	0.172547	0.207938	0.192682	0.196594	0.203277	0.205378	0.200508	0.18521	0.192681	0.195922	0.194484	0.185268	0.203227	0.190883	0.191526	0.203259	0.203834	0.184592	0.184075	0.200102	0.194583	0.203682	0.180983	0.211174	0.200898	0.184221	0.181957	0.19458	0.199426	0.198661	0.226937	0.233838	0.199019	0.190733	0.179791	0.185851	0.196307	0.178521	0.187402	0.204235	0.199778	0.19375	0.24132	0.195297	0.194524	0.1847	0.217084	0.199161
321	0.207215	0.181383	0.214514	0.195416	0.197366	0.203994	0.205224	0.201412	0.190848	0.197774	0.201334	0.195062	0.19542	0.205618	0.192731	0.191452	0.206442	0.206935	0.191573	0.185667	0.209372	0.19556	0.21013	0.183362	0.216078	0.202905	0.186229	0.187108	0.198856	0.202174	0.198976	0.231364	0.236433	0.199781	0.201135	0.180856	0.189409	0.195559	0.181606	0.192291	0.207004	0.201404	0.195917	0.248164	0.204504	0.194364	0.184488	0.223311	0.197122
322	0.214456	0.180533	0.215889	0.197361	0.199573	0.207537	0.203724	0.202726	0.191545	0.201272	0.209494	0.201935	0.195088	0.203726	0.20021	0.194075	0.207979	0.208163	0.196389	0.189056	0.210355	0.198062	0.220591	0.187332	0.215763	0.203375	0.189157	0.19695	0.206254	0.20301	0.197588	0.232866	0.242936	0.199459	0.202785	0.177763	0.19138	0.200971	0.182927	0.197264	0.209685	0.20305	0.198386	0.247395	0.205538	0.193579	0.187488	0.223733	0.196247
323	0.216678	0.179551	0.223445	0.202835	0.202671	0.20882	0.210358	0.210137	0.192447	0.208642	0.214391	0.211561	0.200541	0.207841	0.212099	0.198504	0.210536	0.207475	0.196945	0.19492	0.219013	0.203352	0.221203	0.190428	0.220294	0.216022	0.194548	0.198112	0.207591	0.20398	0.199064	0.233087	0.252236	0.202603	0.209857	0.180942	0.198918	0.20531	0.184702	0.202541	0.21454	0.209938	0.1985	0.250273	0.21057	0.196379	0.193656	0.225464	0.199996
324	0.218184	0.181186	0.224088	0.202165	0.205009	0.215443	0.207037	0.214059	0.197172	0.21417	0.219197	0.214383	0.206219	0.207378	0.210352	0.206503	0.212739	0.212295	0.202408	0.195668	0.218541	0.204513	0.223966	0.198072	0.225551	0.218798	0.195106	0.207889	0.211175	0.207777	0.204615	0.236144	0.252756	0.205587	0.211917	0.182938	0.202479	0.210827	0.189543	0.204207	0.215282	0.211469	0.20463	0.251919	0.210048	0.197492	0.201522	0.228031	0.201016
325	0.216279	0.18424	0.225528	0.203573	0.204607	0.226455	0.210364	0.219232	0.195164	0.218592	0.220859	0.217185	0.21059	0.207893	0.220944	0.216603	0.214702	0.215175	0.206036	0.196188	0.223707	0.206787	0.225994	0.199943	0.234176	0.219813	0.198456	0.208103	0.215609	0.208352	0.207799	0.238494	0.258492	0.208586	0.210827	0.186954	0.21229	0.21167	0.191938	0.212922	0.219357	0.22149	0.211408	0.253389	0.21387	0.198055	0.209296	0.231313	0.201782
326	0.219009	0.185035	0.228838	0.20745	0.210438	0.23411	0.21501	0.22401	0.194653	0.220417	0.220677	0.21913	0.215138	0.21421	0.224805	0.226753	0.222488	0.22042	0.209428	0.19737	0.222915	0.207177	0.233469	0.205931	0.234203	0.225528	0.20086	0.208462	0.215234	0.211107	0.208429	0.239202	0.259292	0.216266	0.213138	0.188978	0.224618	0.214494	0.196061	0.226542	0.227104	0.225715	0.216213	0.255159	0.212063	0.201342	0.208325	0.235025	0.204632
327	0.224307	0.185979	0.231228	0.205734	0.216895	0.240174	0.215853	0.231749	0.200438	0.223291	0.222464	0.220891	0.219994	0.222483	0.227816	0.226522	0.22461	0.227498	0.209852	0.198995	0.224199	0.214704	0.239808	0.208004	0.237903	0.232229	0.203659	0.209195	0.216844	0.2141	0.207688	0.24408	0.25659	0.218258	0.214659	0.189123	0.228065	0.220398	0.202005	0.231029	0.230575	0.229494	0.224059	0.257414	0.2168	0.201434	0.206614	0.237931	0.208437
328	0.226739	0.187067	0.235832	0.2109	0.220472	0.242941	0.218434	0.232324	0.200915	0.228619	0.228436	0.22929	0.2183	0.225999	0.234797	0.22751	0.233788	0.230045	0.210305	0.196537	0.224395	0.226797	0.240043	0.209093	0.242203	0.242127	0.209834	0.211406	0.215306	0.216051	0.211214	0.248621	0.261157	0.216381	0.224146	0.191372	0.236301	0.221781	0.205291	0.24227	0.236275	0.231884	0.226566	0.263487	0.218258	0.200662	0.205998	0.238659	0.207226
329	0.229001	0.189579	0.239449	0.211833	0.220628	0.245995	0.217543	0.238443	0.211422	0.236731	0.230595	0.228911	0.218867	0.228017	0.233683	0.230622	0.234421	0.232308	0.215463	0.196554	0.226367	0.227599	0.244594	0.213877	0.241241	0.244761	0.217402	0.212542	0.220404	0.216126	0.215695	0.248672	0.263511	0.220425	0.22615	0.197796	0.241134	0.223132	0.210194	0.242371	0.241112	0.235642	0.229007	0.266284	0.220176	0.204381	0.206229	0.241553	0.210985
330	0.235859	0.192517	0.240875	0.216051	0.224629	0.250568	0.2209	0.238742	0.216936	0.237382	0.241719	0.235983	0.225288	0.230773	0.2363	0.235089	0.237493	0.238951	0.217108	0.202949	0.225684	0.234001	0.249515	0.217671	0.239453	0.243238	0.218078	0.216493	0.224346	0.222162	0.220529	0.254563	0.26931	0.223504	0.230485	0.197433	0.24271	0.231035	0.20921	0.243593	0.240967	0.236542	0.234825	0.265741	0.22207	0.20611	0.209236	0.246326	0.211273
331	0.233718	0.193569	0.241601	0.219984	0.224484	0.251305	0.22013	0.245842	0.217259	0.238451	0.252129	0.234244	0.227397	0.235305	0.242414	0.244442	0.23825	0.242342	0.217361	0.202318	0.229649	0.24757	0.253444	0.223521	0.243397	0.245023	0.224612	0.218727	0.226878	0.220858	0.222384	0.256305	0.266163	0.227459	0.232238	0.199339	0.248002	0.244384	0.216358	0.24366	0.241823	0.243623	0.238574	0.265514	0.222957	0.207839	0.212704	0.249216	0.219653
332	0.236924	0.195338	0.2403	0.220123	0.231184	0.251126	0.223654	0.252592	0.22587	0.237984	0.256073	0.23222	0.230058	0.234714	0.242692	0.246439	0.241912	0.242967	0.220568	0.206905	0.228651	0.26045	0.250844	0.220673	0.241628	0.242845	0.22284	0.21804	0.230219	0.220624	0.227574	0.256467	0.265781	0.226222	0.231537	0.197716	0.250218	0.24229	0.220081	0.249274	0.241649	0.254264	0.23874	0.266874	0.228214	0.211076	0.215738	0.252937	0.224368
333	0.239582	0.199172	0.243249	0.218685	0.231799	0.254757	0.223727	0.254124	0.227563	0.24117	0.259216	0.231149	0.235697	0.234109	0.244495	0.24688	0.244867	0.24482	0.222995	0.205166	0.231595	0.263724	0.252819	0.223455	0.244483	0.243759	0.22614	0.22122	0.23284	0.221599	0.227747	0.261071	0.263287	0.230562	0.233571	0.197425	0.250177	0.246032	0.225226	0.257899	0.243986	0.25747	0.238859	0.269373	0.229434	0.21344	0.216803	0.262707	0.225696
334	0.241051	0.198824	0.241194	0.222986	0.230034	0.2585	0.225915	0.253281	0.226921	0.240467	0.262252	0.235942	0.239685	0.238556	0.249432	0.245605	0.251115	0.247721	0.227425	0.204901	0.232125	0.266901	0.260631	0.229411	0.246344	0.245157	0.229534	0.225467	0.238455	0.219112	0.23039	0.269165	0.267373	0.235098	0.23719	0.199635	0.252353	0.247262	0.228219	0.261052	0.246388	0.262907	0.238116	0.267356	0.230447	0.216486	0.215964	0.266605	0.228835
335	0.241885	0.202669	0.242057	0.222513	0.231403	0.261877	0.222988	0.253764	0.231935	0.24189	0.264006	0.238465	0.240047	0.240119	0.247921	0.248674	0.255799	0.248415	0.232135	0.210337	0.238413	0.268791	0.262134	0.23127	0.247714	0.245694	0.229838	0.228313	0.240893	0.225016	0.228767	0.278063	0.275295	0.243133	0.236375	0.19818	0.259042	0.248323	0.227054	0.26139	0.247227	0.269326	0.237633	0.272858	0.23658	0.217243	0.219013	0.269303	0.234362
336	0.238955	0.207422	0.24625	0.22493	0.233319	0.265576	0.226183	0.255779	0.236439	0.244777	0.267709	0.237465	0.243257	0.242352	0.250615	0.251333	0.257925	0.255798	0.23342	0.210147	0.244324	0.267803	0.268166	0.231386	0.256196	0.245708	0.235601	0.229223	0.246827	0.225149	0.228152	0.276605	0.285259	0.252571	0.239662	0.201351	0.258384	0.252727	0.228588	0.262025	0.252058	0.27918	0.242281	0.273431	0.23723	0.2184	0.222189	0.267378	0.232202
337	0.238712	0.209793	0.251896	0.22933	0.239235	0.275721	0.233064	0.260447	0.237999	0.246804	0.267682	0.241133	0.247165	0.247562	0.249379	0.254925	0.261421	0.26119	0.235703	0.210134	0.241189	0.272512	0.270913	0.238054	0.259959	0.24474	0.23733	0.229016	0.250895	0.231123	0.232062	0.278992	0.288573	0.26257	0.244016	0.20436	0.265279	0.257631	0.232027	0.262503	0.2528	0.281603	0.245977	0.279013	0.241951	0.218547	0.229575	0.274799	0.235696
338	0.241893	0.216156	0.253742	0.232532	0.244662	0.27879	0.239991	0.259844	0.234887	0.248948	0.265126	0.247163	0.248894	0.250517	0.250347	0.255975	0.2678	0.263285	0.236283	0.21029	0.242711	0.273052	0.271728	0.239632	0.262554	0.245975	0.236664	0.231173	0.251548	0.234717	0.240309	0.283454	0.289138	0.275999	0.243972	0.20758	0.270843	0.263818	0.230221	0.270967	0.260142	0.284814	0.252049	0.27882	0.247248	0.223789	0.231974	0.276249	0.235553
339	0.245116	0.21584	0.253273	0.236309	0.249205	0.280902	0.239771	0.259136	0.234268	0.250486	0.268901	0.24675	0.25245	0.251107	0.252352	0.257839	0.269285	0.269097	0.237433	0.214989	0.249108	0.27504	0.269548	0.244537	0.26335	0.251028	0.24183	0.233748	0.25567	0.23633	0.241083	0.292183	0.294481	0.286259	0.25017	0.209045	0.273038	0.264656	0.232455	0.274941	0.265214	0.290784	0.260551	0.282673	0.248571	0.228804	0.233624	0.276402	0.240862
340	0.249096	0.218264	0.25717	0.238382	0.249289	0.288121	0.246682	0.260822	0.235589	0.257282	0.274948	0.248554	0.265632	0.254042	0.252334	0.25845	0.272785	0.271296	0.237429	0.214247	0.249185	0.274203	0.272466	0.244666	0.268019	0.259521	0.241437	0.232148	0.254892	0.243233	0.246209	0.303974	0.295554	0.286634	0.249552	0.218891	0.276836	0.261989	0.236043	0.277128	0.26841	0.295057	0.259098	0.284542	0.251879	0.230471	0.234927	0.283652	0.239987
341	0.248471	0.221075	0.25654	0.239609	0.249747	0.298505	0.24548	0.259151	0.243137	0.260296	0.276344	0.249435	0.270475	0.25631	0.255715	0.26062	0.275426	0.271708	0.241132	0.213573	0.247906	0.276432	0.277833	0.246725	0.275456	0.269546	0.24074	0.236182	0.25893	0.248326	0.245725	0.304871	0.295761	0.29257	0.251995	0.219951	0.283273	0.260068	0.240694	0.283481	0.266661	0.296441	0.266322	0.288008	0.254398	0.228357	0.235549	0.284219	0.241022
342	0.253896	0.221848	0.258935	0.245697	0.254567	0.300431	0.244651	0.264291	0.241856	0.258493	0.276127	0.249711	0.279217	0.257691	0.256369	0.261912	0.274798	0.271386	0.240397	0.21358	0.252244	0.275136	0.28242	0.249792	0.274627	0.275023	0.242774	0.235953	0.258473	0.251955	0.243817	0.311799	0.296322	0.289704	0.252938	0.225734	0.287732	0.257713	0.241826	0.285851	0.271415	0.303749	0.262322	0.285493	0.25835	0.233291	0.239452	0.291157	0.243286
343	0.257288	0.225551	0.261158	0.253321	0.261467	0.301997	0.246295	0.265006	0.243032	0.259158	0.281415	0.250806	0.280479	0.260383	0.256037	0.268038	0.277807	0.270142	0.240767	0.213755	0.25501	0.279025	0.283373	0.2532	0.28131	0.273622	0.246138	0.234375	0.257668	0.256784	0.248001	0.316232	0.299531	0.293926	0.253782	0.232093	0.282694	0.263522	0.248143	0.286013	0.276121	0.301795	0.265598	0.290698	0.263268	0.231895	0.242162	0.289461	0.243509
344	0.257815	0.228001	0.260699	0.255252	0.265694	0.308979	0.250051	0.264609	0.246338	0.262447	0.280131	0.254766	0.280235	0.265921	0.260752	0.272266	0.283507	0.27517	0.237445	0.218012	0.25998	0.281055	0.289728	0.256827	0.28495	0.273195	0.247802	0.23769	0.258901	0.264679	0.25153	0.328059	0.300882	0.294891	0.252461	0.236506	0.282993	0.265707	0.249027	0.292237	0.279981	0.308221	0.265947	0.292758	0.26498	0.235005	0.248855	0.289362	0.242046
345	0.262745	0.230136	0.26496	0.265754	0.269642	0.307995	0.253277	0.26279	0.248536	0.266875	0.280212	0.263525	0.282603	0.269291	0.267511	0.277603	0.283748	0.285282	0.24106	0.219699	0.261836	0.285507	0.289851	0.259734	0.283857	0.276814	0.247498	0.245328	0.25905	0.268554	0.250192	0.329583	0.299785	0.299352	0.252744	0.244922	0.283669	0.274873	0.252041	0.298002	0.28174	0.308513	0.265901	0.299023	0.266315	0.239725	0.254073	0.288183	0.246598
346	0.264012	0.236322	0.274749	0.266004	0.270513	0.30654	0.253446	0.265298	0.252473	0.268136	0.280662	0.264305	0.285407	0.272391	0.277746	0.277771	0.282966	0.288646	0.237446	0.221573	0.262089	0.287917	0.287529	0.261354	0.285703	0.274126	0.250306	0.246781	0.258016	0.273337	0.252046	0.333197	0.299222	0.302549	0.252881	0.247788	0.284292	0.27455	0.254727	0.295855	0.282897	0.314239	0.26961	0.307355	0.269541	0.244683	0.254476	0.291339	0.256416
347	0.263353	0.243059	0.272186	0.266297	0.267775	0.307203	0.255794	0.263981	0.251507	0.270625	0.283776	0.268466	0.291026	0.269893	0.278275	0.27751	0.281228	0.290867	0.236723	0.222499	0.261432	0.291371	0.289876	0.267782	0.28654	0.271906	0.256821	0.247167	0.258248	0.279875	0.255304	0.339314	0.301749	0.30215	0.256404	0.252023	0.284544	0.279192	0.257619	0.301681	0.280623	0.323174	0.272601	0.309129	0.269915	0.245597	0.259734	0.289892	0.271455
348	0.268461	0.246084	0.272184	0.265589	0.272642	0.306677	0.258607	0.269938	0.254525	0.268216	0.289137	0.268632	0.291504	0.269568	0.279808	0.275617	0.279449	0.292592	0.241485	0.225352	0.261168	0.292586	0.289382	0.277672	0.289299	0.270979	0.259065	0.248612	0.257066	0.280058	0.260035	0.337967	0.307334	0.301881	0.260348	0.260033	0.286518	0.284162	0.256346	0.305222	0.283076	0.323569	0.272844	0.311507	0.270478	0.251871	0.263576	0.291573	0.270532
349	0.269848	0.252909	0.271861	0.268341	0.27801	0.308379	0.257112	0.276243	0.254706	0.273125	0.29518	0.270233	0.294734	0.275106	0.281439	0.278226	0.28101	0.292683	0.24001	0.223783	0.259982	0.293598	0.286802	0.289927	0.287905	0.270474	0.257587	0.250569	0.258167	0.281592	0.2605	0.342566	0.308799	0.303679	0.264531	0.263605	0.291314	0.287827	0.258186	0.306274	0.282384	0.327388	0.271972	0.312659	0.276916	0.251719	0.272095	0.290968	0.271289
350	0.275417	0.254014	0.271484	0.270659	0.280619	0.314954	0.260586	0.28852	0.254736	0.274707	0.294379	0.277022	0.296058	0.277067	0.28724	0.283409	0.283501	0.294799	0.24322	0.227283	0.264016	0.295065	0.289433	0.291861	0.288636	0.274858	0.257168	0.251172	0.259451	0.280179	0.261005	0.343713	0.311055	0.302348	0.266668	0.266572	0.294654	0.29483	0.257441	0.308882	0.284464	0.328232	0.276001	0.31514	0.274447	0.254936	0.270782	0.292845	0.288344
351	0.277137	0.260407	0.276199	0.272613	0.283203	0.316178	0.268349	0.28665	0.260513	0.279483	0.298257	0.283809	0.298239	0.277443	0.295333	0.282855	0.286617	0.296284	0.250733	0.227635	0.263738	0.297126	0.293263	0.29758	0.293501	0.279862	0.259831	0.254751	0.261421	0.280666	0.267207	0.344178	0.308967	0.304699	0.274647	0.268811	0.299262	0.292248	0.257039	0.31009	0.287576	0.330503	0.273312	0.315512	0.275434	0.258204	0.276389	0.293836	0.288677
352	0.278195	0.266572	0.280734	0.272358	0.28985	0.319907	0.270509	0.284877	0.264475	0.283845	0.298669	0.283458	0.310357	0.280485	0.302438	0.282575	0.289961	0.295284	0.256292	0.234272	0.264813	0.301399	0.298654	0.295449	0.303312	0.284146	0.261962	0.254804	0.259889	0.282214	0.269182	0.347522	0.304431	0.310929	0.279821	0.272808	0.301106	0.29609	0.259217	0.308634	0.291827	0.329759	0.272787	0.318874	0.281163	0.261487	0.27638	0.294808	0.29438
353	0.280119	0.27406	0.283383	0.276895	0.288318	0.317437	0.270412	0.290271	0.266362	0.285138	0.301355	0.286881	0.313307	0.284984	0.302167	0.288711	0.288934	0.293296	0.261706	0.235448	0.267005	0.304499	0.308244	0.296381	0.301222	0.292034	0.266609	0.254859	0.26427	0.283515	0.274626	0.349606	0.305782	0.311968	0.278274	0.273592	0.304139	0.295944	0.263934	0.307553	0.299209	0.326496	0.271688	0.321299	0.283143	0.262751	0.283263	0.300075	0.304875
354	0.285525	0.27462	0.290447	0.274279	0.289673	0.317666	0.275984	0.30096	0.270862	0.288354	0.301316	0.285294	0.315502	0.287693	0.30331	0.29279	0.290253	0.297403	0.271274	0.240992	0.266709	0.309844	0.308685	0.297292	0.299201	0.296784	0.273799	0.255638	0.266257	0.289408	0.278027	0.356829	0.307565	0.317964	0.278275	0.277049	0.303838	0.296894	0.267452	0.311861	0.302908	0.328044	0.274526	0.326982	0.288827	0.261077	0.28582	0.298831	0.304128
355	0.294172	0.277624	0.297671	0.27262	0.291311	0.320425	0.282009	0.303464	0.271035	0.29005	0.301956	0.289733	0.317834	0.289779	0.303211	0.29435	0.295178	0.302913	0.272198	0.248698	0.267678	0.314724	0.309649	0.301093	0.298305	0.301964	0.272249	0.260984	0.270694	0.290921	0.28423	0.361778	0.31244	0.315984	0.278767	0.276058	0.302139	0.301691	0.268549	0.311497	0.308385	0.328696	0.27592	0.328004	0.291753	0.264436	0.284375	0.296655	0.303281
356	0.291166	0.278728	0.298727	0.274847	0.297556	0.32005	0.28121	0.303076	0.275225	0.291752	0.30906	0.292479	0.317342	0.286538	0.307988	0.294486	0.302743	0.300925	0.273365	0.249116	0.274844	0.319391	0.30683	0.308448	0.298316	0.300305	0.275422	0.260947	0.274419	0.294955	0.28768	0.361705	0.312824	0.319582	0.28438	0.275686	0.304793	0.307789	0.274813	0.317076	0.308083	0.333787	0.28139	0.327711	0.294426	0.26648	0.283755	0.305218	0.305423
357	0.295121	0.279478	0.296659	0.275193	0.295018	0.326182	0.281585	0.303664	0.276862	0.295219	0.309336	0.294635	0.320883	0.290703	0.308369	0.296596	0.309648	0.300631	0.275042	0.248295	0.276018	0.321059	0.309138	0.309421	0.299352	0.301775	0.274441	0.265426	0.284234	0.295418	0.286648	0.363217	0.315172	0.316042	0.28694	0.273937	0.307548	0.307696	0.286254	0.319475	0.310569	0.339058	0.282493	0.32626	0.304103	0.270015	0.289684	0.308048	0.306253
358	0.301481	0.278651	0.298109	0.277309	0.293452	0.326958	0.285155	0.301262	0.281092	0.295141	0.31355	0.296766	0.319934	0.290273	0.31453	0.298018	0.308959	0.304109	0.281575	0.248571	0.27787	0.326315	0.312422	0.309147	0.298796	0.301777	0.278807	0.26805	0.28707	0.299739	0.286282	0.363564	0.318258	0.317461	0.289228	0.275323	0.307112	0.309117	0.28501	0.324702	0.316205	0.340005	0.284233	0.32778	0.303809	0.27296	0.296492	0.311477	0.309402
359	0.301304	0.283023	0.29959	0.281696	0.292255	0.326312	0.291107	0.304792	0.281824	0.299219	0.318091	0.304782	0.325013	0.29433	0.324024	0.295156	0.311979	0.302482	0.282747	0.248356	0.277942	0.333876	0.32109	0.311095	0.302499	0.30406	0.280378	0.267705	0.295027	0.300008	0.286111	0.361644	0.31739	0.323466	0.289165	0.274879	0.309837	0.308151	0.295975	0.332558	0.31487	0.340695	0.284153	0.329367	0.300859	0.279958	0.296662	0.310872	0.309305
360	0.304299	0.286391	0.300462	0.280625	0.290879	0.325009	0.300367	0.306651	0.281791	0.29868	0.325274	0.30738	0.324062	0.295681	0.327454	0.297184	0.316973	0.301173	0.282836	0.24897	0.277405	0.336638	0.32003	0.312398	0.308911	0.308037	0.27967	0.269868	0.297452	0.299278	0.289282	0.365653	0.320757	0.326159	0.292994	0.276184	0.312576	0.306634	0.299245	0.334833	0.313553	0.340149	0.282703	0.331152	0.308234	0.277944	0.297743	0.315456	0.311493
361	0.311167	0.291144	0.30731	0.280244	0.292747	0.32671	0.302135	0.311044	0.291364	0.299948	0.326498	0.31711	0.328964	0.296821	0.325837	0.303768	0.318001	0.303825	0.283541	0.254778	0.280861	0.337085	0.325161	0.317658	0.312338	0.305127	0.279857	0.2767	0.304097	0.300402	0.292835	0.370742	0.320568	0.32536	0.301123	0.281999	0.315663	0.305937	0.307882	0.337417	0.314287	0.338033	0.285903	0.334557	0.310614	0.280247	0.304201	0.318751	0.312837
362	0.311143	0.291986	0.31792	0.284036	0.29494	0.328908	0.305028	0.312312	0.289097	0.30396	0.329567	0.31784	0.332151	0.300248	0.328669	0.302922	0.319777	0.304029	0.288965	0.262251	0.283267	0.335735	0.322082	0.317339	0.310982	0.314268	0.283514	0.27681	0.312647	0.301877	0.295496	0.37171	0.321005	0.326301	0.297455	0.28981	0.318418	0.307358	0.30924	0.338147	0.320665	0.341933	0.285711	0.338913	0.316105	0.27765	0.303289	0.321058	0.315024
363	0.307844	0.29375	0.318827	0.286323	0.301212	0.328039	0.309061	0.314177	0.287468	0.304555	0.328971	0.322448	0.335508	0.301045	0.326682	0.299385	0.320362	0.306344	0.287545	0.271956	0.28606	0.334778	0.321406	0.318561	0.315106	0.313576	0.292851	0.27795	0.312604	0.30524	0.296029	0.375435	0.324819	0.323758	0.295579	0.297604	0.316666	0.309491	0.310808	0.338742	0.322134	0.339644	0.286256	0.338123	0.320796	0.28485	0.306504	0.323252	0.322563
364	0.309643	0.298586	0.32039	0.292625	0.302603	0.328702	0.312823	0.314964	0.287306	0.306286	0.327807	0.326712	0.333799	0.299902	0.3322	0.306142	0.318537	0.312263	0.290625	0.273387	0.285581	0.335392	0.321581	0.316259	0.31806	0.313698	0.295365	0.27773	0.317738	0.305024	0.30016	0.376057	0.333472	0.323777	0.295463	0.298688	0.319573	0.313272	0.312217	0.341576	0.319086	0.339446	0.28685	0.339225	0.321539	0.289555	0.306671	0.327334	0.323765
365	0.313559	0.298391	0.318222	0.293793	0.303883	0.328361	0.314469	0.320118	0.286498	0.306078	0.328487	0.327409	0.334556	0.299869	0.332428	0.307063	0.321672	0.309621	0.289216	0.272523	0.286341	0.338638	0.322268	0.318184	0.317926	0.317953	0.295158	0.278892	0.322741	0.305727	0.302855	0.376615	0.346407	0.329129	0.298229	0.298359	0.322528	0.315767	0.3215	0.34174	0.323539	0.341196	0.285225	0.336692	0.322313	0.290677	0.30557	0.331787	0.320993
366	0.31389	0.297806	0.32274	0.298532	0.309404	0.328208	0.316143	0.324097	0.28779	0.312055	0.330893	0.333758	0.335252	0.303	0.331888	0.307816	0.322787	0.314089	0.293553	0.275203	0.293159	0.345924	0.327987	0.321521	0.316443	0.319047	0.29709	0.278366	0.324841	0.306144	0.30339	0.375272	0.348493	0.33138	0.298708	0.299159	0.328237	0.316303	0.321862	0.339988	0.323513	0.340996	0.286206	0.338092	0.326035	0.291502	0.306094	0.33432	0.318989
367	0.314652	0.301458	0.329186	0.301529	0.307938	0.330485	0.316666	0.336111	0.284272	0.310695	0.331663	0.33811	0.334973	0.304422	0.334173	0.312344	0.325052	0.32067	0.293554	0.279095	0.294103	0.345978	0.328679	0.32579	0.317928	0.323995	0.303167	0.282056	0.321399	0.308381	0.303353	0.378264	0.346622	0.332183	0.304481	0.304566	0.329161	0.318533	0.323487	0.342046	0.330003	0.347418	0.292031	0.34103	0.324647	0.290162	0.307794	0.332712	0.320951
368	0.31401	0.303381	0.33809	0.30307	0.307354	0.336893	0.317857	0.337831	0.284061	0.315712	0.33459	0.337428	0.337997	0.308338	0.338993	0.312968	0.32725	0.317765	0.299116	0.277361	0.301116	0.353922	0.332561	0.326325	0.315438	0.330916	0.304527	0.281825	0.319411	0.312934	0.306663	0.379586	0.349566	0.334256	0.303588	0.306707	0.328573	0.318239	0.323029	0.338101	0.332069	0.352304	0.293541	0.342006	0.32675	0.290418	0.305847	0.337596	0.317372
369	0.312021	0.304493	0.348772	0.307544	0.313463	0.33848	0.314918	0.339551	0.290132	0.318526	0.333817	0.337763	0.339693	0.310365	0.337301	0.312393	0.33498	0.320875	0.308943	0.2767	0.304892	0.355889	0.340354	0.329991	0.318286	0.329367	0.306193	0.283738	0.321029	0.313929	0.304994	0.378013	0.353197	0.335548	0.309476	0.308337	0.333191	0.318863	0.321705	0.337152	0.337011	0.352983	0.295565	0.341728	0.33285	0.290013	0.306415	0.343422	0.320181
370	0.314886	0.307264	0.347192	0.306317	0.312127	0.33724	0.316202	0.342687	0.291278	0.31606	0.337885	0.338817	0.341331	0.311932	0.337826	0.309259	0.332246	0.318907	0.310479	0.282007	0.312134	0.354926	0.345825	0.334507	0.321429	0.330538	0.310211	0.286002	0.321792	0.319889	0.307687	0.382596	0.359039	0.333981	0.308563	0.310945	0.333551	0.323341	0.328179	0.33786	0.339043	0.352224	0.301396	0.342538	0.333509	0.298705	0.308549	0.34212	0.327447
371	0.315312	0.305466	0.348386	0.30634	0.315014	0.340037	0.32044	0.34944	0.28815	0.319054	0.33881	0.340765	0.340797	0.315342	0.33892	0.314661	0.330841	0.317782	0.310675	0.281473	0.312205	0.359319	0.344663	0.334152	0.326959	0.330853	0.312024	0.29099	0.324278	0.325805	0.30987	0.388476	0.363231	0.338363	0.305233	0.316617	0.335747	0.327271	0.326714	0.338209	0.338881	0.353921	0.308988	0.34337	0.332776	0.299913	0.30877	0.341846	0.333009
372	0.315352	0.310697	0.349535	0.307316	0.32111	0.337791	0.319283	0.348452	0.288228	0.321581	0.343323	0.3378	0.340928	0.317332	0.339174	0.315731	0.332146	0.317971	0.307624	0.284509	0.312238	0.359918	0.345121	0.334155	0.331874	0.330757	0.311169	0.293922	0.326219	0.335273	0.311243	0.389696	0.368258	0.340621	0.30692	0.314895	0.33954	0.330256	0.3271	0.339653	0.340086	0.352891	0.313023	0.34925	0.332858	0.298276	0.313102	0.343534	0.339583
373	0.320449	0.312377	0.347547	0.311481	0.326554	0.344764	0.32708	0.350811	0.288564	0.321415	0.349399	0.342666	0.345411	0.318828	0.340322	0.315797	0.335841	0.318023	0.308934	0.28596	0.309932	0.35714	0.345241	0.336598	0.331543	0.334901	0.313304	0.29378	0.323633	0.338764	0.312314	0.390757	0.377833	0.342151	0.307878	0.312984	0.341069	0.329477	0.333444	0.342542	0.345384	0.355602	0.319499	0.359629	0.332704	0.296869	0.314936	0.34265	0.341626
374	0.328696	0.312602	0.349909	0.313243	0.330076	0.34109	0.330617	0.350051	0.292361	0.32412	0.347853	0.344027	0.34804	0.31719	0.344182	0.321098	0.337222	0.318866	0.311852	0.285788	0.314827	0.360968	0.344273	0.336003	0.33285	0.335296	0.309344	0.2938	0.325767	0.341702	0.315308	0.387985	0.376425	0.341677	0.312503	0.313654	0.342667	0.3275	0.332226	0.342377	0.348092	0.357105	0.319972	0.359745	0.338944	0.299115	0.314331	0.341926	0.34051
375	0.326584	0.315599	0.351646	0.313915	0.33658	0.337874	0.331827	0.356667	0.290814	0.324063	0.349357	0.343565	0.34823	0.322614	0.34339	0.323407	0.338773	0.319252	0.312933	0.287478	0.317135	0.359731	0.346847	0.338924	0.338721	0.34167	0.312402	0.293913	0.325427	0.342312	0.315338	0.391025	0.376368	0.34663	0.312752	0.312993	0.340388	0.330814	0.331481	0.340868	0.346979	0.358614	0.320945	0.362566	0.336344	0.303668	0.315447	0.342428	0.342293
376	0.323772	0.317447	0.35341	0.314299	0.338537	0.340862	0.336595	0.358593	0.293091	0.329051	0.352441	0.346748	0.352517	0.321859	0.345632	0.324506	0.338936	0.321281	0.312195	0.287688	0.314797	0.361444	0.351587	0.340846	0.34519	0.343141	0.316447	0.297839	0.324903	0.339004	0.32237	0.390447	0.377887	0.347023	0.313981	0.312198	0.342842	0.338007	0.335929	0.341511	0.349502	0.362597	0.324472	0.365045	0.339836	0.304582	0.320541	0.342003	0.343188
377	0.322589	0.323609	0.358455	0.316446	0.34109	0.340922	0.338756	0.364783	0.296304	0.333184	0.353753	0.347114	0.353679	0.323691	0.348116	0.326416	0.341338	0.321907	0.315737	0.291528	0.316926	0.363029	0.3544	0.340189	0.351922	0.344476	0.317167	0.298339	0.32549	0.342125	0.32476	0.395282	0.377675	0.34801	0.313278	0.311787	0.349515	0.337765	0.334102	0.339461	0.348966	0.367385	0.330493	0.362074	0.347773	0.306788	0.320583	0.342478	0.345647
378	0.324556	0.324892	0.361799	0.321474	0.338465	0.343405	0.336936	0.374541	0.301245	0.332343	0.356043	0.352581	0.357876	0.325917	0.348661	0.32863	0.341247	0.323858	0.317654	0.292905	0.322039	0.365212	0.354336	0.340182	0.351192	0.343955	0.318979	0.305144	0.327375	0.343839	0.326171	0.396044	0.381837	0.348071	0.316555	0.31338	0.346809	0.338616	0.334487	0.33957	0.351771	0.370292	0.337376	0.362673	0.349552	0.313286	0.324556	0.342302	0.353187
379	0.323639	0.321009	0.369732	0.32447	0.337598	0.344646	0.338016	0.376511	0.301238	0.336565	0.357929	0.359433	0.359746	0.324863	0.347042	0.331883	0.34264	0.325375	0.325988	0.293846	0.332059	0.363435	0.356436	0.339546	0.350909	0.345331	0.321012	0.307269	0.326258	0.341387	0.327065	0.403988	0.38044	0.347653	0.31586	0.314296	0.347303	0.342692	0.330703	0.342842	0.351159	0.370137	0.33826	0.365778	0.348382	0.312125	0.323296	0.345606	0.358848
380	0.32941	0.322425	0.370314	0.32854	0.337862	0.345433	0.337056	0.383862	0.306282	0.340411	0.364394	0.368101	0.358933	0.329124	0.34599	0.333958	0.342239	0.326541	0.326792	0.297747	0.331668	0.361022	0.35865	0.343323	0.355322	0.345752	0.329208	0.308461	0.329782	0.344256	0.332287	0.404044	0.38436	0.353474	0.315639	0.313445	0.349285	0.341238	0.33606	0.345484	0.35224	0.376112	0.341011	0.363788	0.349035	0.312271	0.324838	0.349342	0.362711
381	0.328499	0.326143	0.372228	0.331661	0.339437	0.348741	0.336443	0.383281	0.308554	0.346566	0.366539	0.365956	0.360849	0.333148	0.348295	0.337435	0.343818	0.329079	0.333648	0.301557	0.332591	0.363476	0.363147	0.348991	0.358239	0.349349	0.329066	0.31492	0.33685	0.346438	0.333609	0.404636	0.38382	0.356911	0.317133	0.316541	0.34749	0.34209	0.338413	0.344178	0.353568	0.375875	0.34382	0.361975	0.34778	0.315335	0.323188	0.347079	0.370371
382	0.332948	0.332748	0.377434	0.33122	0.344431	0.353024	0.339067	0.388142	0.315234	0.355002	0.372293	0.366381	0.362256	0.331095	0.353103	0.336193	0.344124	0.33271	0.333573	0.308489	0.335534	0.362867	0.363568	0.350014	0.355534	0.354464	0.333029	0.316233	0.337932	0.348715	0.334724	0.403663	0.387297	0.36284	0.319784	0.314371	0.350857	0.339948	0.33533	0.345403	0.352531	0.376708	0.343632	0.363551	0.345828	0.323172	0.325583	0.346295	0.369958
383	0.332813	0.334902	0.377517	0.329423	0.346253	0.351807	0.338129	0.393193	0.321136	0.354233	0.370739	0.365414	0.362962	0.33369	0.354662	0.341522	0.348086	0.334709	0.335402	0.311432	0.336474	0.362713	0.363016	0.35486	0.35763	0.354305	0.341	0.321086	0.339578	0.350451	0.333907	0.405464	0.389267	0.370632	0.321467	0.314702	0.349142	0.343098	0.3372	0.34546	0.355431	0.377824	0.343038	0.36509	0.347769	0.325675	0.328568	0.344802	0.369749
384	0.334255	0.33665	0.382787	0.328478	0.347995	0.352193	0.335876	0.396779	0.328645	0.358623	0.373327	0.369243	0.366687	0.340565	0.358972	0.344877	0.351187	0.336394	0.334498	0.31216	0.334175	0.366863	0.364825	0.354744	0.359502	0.356447	0.341818	0.321903	0.342003	0.352841	0.338017	0.40614	0.392977	0.371467	0.32133	0.317717	0.350461	0.343015	0.335918	0.348901	0.35831	0.378464	0.342217	0.361431	0.347684	0.323178	0.328253	0.345611	0.371972
385	0.337072	0.34287	0.386216	0.330081	0.346084	0.351374	0.337569	0.397602	0.333763	0.361097	0.378701	0.370507	0.370029	0.342934	0.358123	0.347467	0.350287	0.337078	0.338044	0.308546	0.335384	0.372536	0.363583	0.358684	0.357847	0.353977	0.346979	0.324269	0.341383	0.352074	0.3391	0.413192	0.398923	0.376166	0.320569	0.317536	0.354157	0.343071	0.337069	0.351504	0.359215	0.381929	0.345309	0.359828	0.352334	0.325696	0.333234	0.344119	0.373353
386	0.34169	0.343865	0.385853	0.334728	0.346432	0.350929	0.33933	0.399338	0.333122	0.367245	0.383619	0.374455	0.370585	0.34346	0.358139	0.35276	0.352426	0.340365	0.341392	0.309228	0.336765	0.372059	0.362547	0.3576	0.358803	0.355961	0.351258	0.327591	0.342558	0.353528	0.344158	0.42336	0.398122	0.38299	0.324317	0.325137	0.356804	0.345256	0.340121	0.350348	0.358215	0.380706	0.346485	0.359419	0.352065	0.325524	0.333046	0.345141	0.375697
387	0.343546	0.348792	0.391135	0.336985	0.347312	0.352571	0.345626	0.404871	0.341263	0.365067	0.382861	0.372615	0.37257	0.347183	0.361513	0.352522	0.357299	0.341047	0.339792	0.312335	0.338867	0.374894	0.361759	0.360195	0.361011	0.354868	0.350157	0.330155	0.344367	0.350634	0.350099	0.424178	0.399286	0.386411	0.328824	0.326696	0.363705	0.340548	0.344216	0.350814	0.359286	0.380682	0.351454	0.36276	0.353075	0.330376	0.330864	0.345857	0.381534
388	0.345575	0.348433	0.393626	0.339805	0.351532	0.353412	0.348289	0.404346	0.343485	0.367848	0.383092	0.371577	0.37605	0.34972	0.363565	0.3564	0.358505	0.341219	0.344453	0.311062	0.338427	0.37405	0.36379	0.362653	0.36153	0.356594	0.351255	0.331403	0.347801	0.351018	0.351639	0.429413	0.401081	0.394675	0.32587	0.331678	0.370743	0.34322	0.351622	0.353744	0.360326	0.382072	0.358245	0.364003	0.358823	0.333752	0.327624	0.347586	0.384924
389	0.346808	0.349067	0.397314	0.34199	0.353481	0.354703	0.350917	0.405913	0.342448	0.371152	0.388611	0.373701	0.372338	0.351285	0.361973	0.359551	0.358773	0.340558	0.34202	0.314722	0.339349	0.375866	0.36465	0.364294	0.367254	0.356003	0.351937	0.330793	0.353939	0.353034	0.353418	0.427538	0.39733	0.404274	0.32536	0.331905	0.373028	0.344619	0.355613	0.35204	0.360442	0.384915	0.356763	0.366491	0.368932	0.339538	0.327778	0.349204	0.38259
390	0.353024	0.35053	0.396389	0.345925	0.352905	0.35449	0.357651	0.408607	0.342097	0.369074	0.387532	0.380134	0.372734	0.355168	0.366859	0.361429	0.356638	0.34234	0.343801	0.314263	0.34035	0.38475	0.36591	0.37314	0.36793	0.359205	0.350702	0.334027	0.3561	0.353907	0.356971	0.429099	0.397161	0.403357	0.333156	0.331686	0.376184	0.34879	0.356104	0.352234	0.365306	0.384639	0.35777	0.369481	0.368653	0.348653	0.33319	0.351152	0.386047
391	0.352472	0.348639	0.395642	0.347015	0.353884	0.357759	0.361371	0.413947	0.34307	0.37045	0.386579	0.384779	0.368521	0.355498	0.366955	0.360763	0.358954	0.349643	0.346826	0.317074	0.341152	0.385533	0.368058	0.377395	0.372163	0.363025	0.354848	0.336799	0.358897	0.356099	0.35564	0.433795	0.40018	0.406886	0.331732	0.331138	0.378539	0.348665	0.357084	0.350486	0.366868	0.386071	0.36001	0.371344	0.378308	0.346458	0.336977	0.35711	0.390885
392	0.355406	0.35148	0.40057	0.347191	0.356889	0.355832	0.358661	0.414715	0.341559	0.370147	0.389654	0.383852	0.369165	0.359255	0.366576	0.359027	0.360006	0.347596	0.347648	0.320039	0.344609	0.384107	0.373436	0.377372	0.373595	0.362629	0.355473	0.33423	0.356792	0.357387	0.357429	0.442469	0.40079	0.40847	0.332627	0.335669	0.378096	0.348444	0.357561	0.35189	0.366521	0.387401	0.360268	0.372635	0.380779	0.348492	0.34509	0.359668	0.3907
393	0.353779	0.353696	0.402721	0.34829	0.358723	0.356556	0.362449	0.416736	0.346207	0.372002	0.386991	0.383036	0.370673	0.359528	0.367698	0.357752	0.36069	0.348759	0.351386	0.32078	0.345442	0.384795	0.373682	0.38564	0.371075	0.361329	0.358018	0.332833	0.360993	0.356881	0.358548	0.441851	0.400298	0.408152	0.338378	0.338791	0.380815	0.348254	0.361785	0.354323	0.371555	0.391263	0.365416	0.380419	0.381147	0.347393	0.348403	0.360139	0.390141
394	0.358971	0.357575	0.402837	0.346798	0.362245	0.360231	0.365803	0.41554	0.347097	0.376383	0.387733	0.382166	0.371348	0.360509	0.373997	0.361644	0.359901	0.35006	0.352321	0.325496	0.348095	0.389128	0.371896	0.385061	0.37531	0.362364	0.363794	0.332735	0.366477	0.359981	0.36195	0.43951	0.402335	0.409172	0.338123	0.346505	0.385284	0.350058	0.365486	0.354823	0.375333	0.389646	0.362649	0.387241	0.380824	0.353302	0.347481	0.360827	0.393744
395	0.362294	0.361083	0.406083	0.351678	0.361361	0.36758	0.365048	0.415803	0.35158	0.377357	0.389225	0.385178	0.372779	0.366546	0.380831	0.361977	0.35904	0.346685	0.356127	0.330336	0.348495	0.394449	0.374622	0.391639	0.381642	0.366194	0.365243	0.33486	0.364742	0.358765	0.362629	0.438195	0.406248	0.408833	0.341358	0.349353	0.385008	0.349106	0.36543	0.352861	0.376026	0.38797	0.366101	0.386262	0.382335	0.355754	0.352326	0.361282	0.394988
396	0.365295	0.359527	0.407352	0.354973	0.359641	0.367535	0.366819	0.416873	0.357388	0.376051	0.389484	0.38545	0.373372	0.366385	0.384995	0.363699	0.359799	0.346585	0.352001	0.331283	0.351916	0.395123	0.377198	0.390593	0.384318	0.364555	0.371266	0.339001	0.364494	0.357262	0.366416	0.43792	0.409496	0.41015	0.346829	0.349603	0.383564	0.346831	0.3732	0.355674	0.38126	0.388882	0.365898	0.385567	0.379656	0.356491	0.357962	0.365689	0.391291
397	0.369993	0.361558	0.410609	0.355788	0.358621	0.366159	0.367623	0.417646	0.360805	0.376976	0.39103	0.385482	0.375685	0.369096	0.383643	0.365152	0.361394	0.357309	0.352597	0.330398	0.351809	0.395192	0.379623	0.39369	0.388076	0.365347	0.374982	0.340323	0.366356	0.356828	0.366024	0.441457	0.409667	0.410577	0.345685	0.35313	0.381898	0.348978	0.377205	0.355589	0.383555	0.39081	0.364439	0.387951	0.377483	0.360008	0.356254	0.3685	0.390864
398	0.376287	0.360688	0.411449	0.3602	0.360673	0.36883	0.367927	0.420602	0.364289	0.374556	0.390592	0.383937	0.375396	0.369554	0.381872	0.367729	0.366003	0.357728	0.353412	0.332484	0.355496	0.394002	0.380293	0.394621	0.387218	0.370647	0.372988	0.343858	0.365638	0.357572	0.370864	0.441513	0.406653	0.412538	0.344809	0.355086	0.383225	0.352144	0.377269	0.355166	0.387801	0.393003	0.36904	0.394878	0.377685	0.357164	0.355483	0.367989	0.390149
399	0.376211	0.361817	0.41097	0.363578	0.359859	0.369098	0.373046	0.418743	0.368212	0.376497	0.394416	0.383465	0.379985	0.374846	0.381718	0.370202	0.36659	0.357961	0.352663	0.332179	0.360648	0.397952	0.383691	0.394214	0.387455	0.37054	0.377384	0.343121	0.369122	0.357179	0.375038	0.441387	0.405185	0.414307	0.349962	0.353639	0.382384	0.35294	0.380126	0.357859	0.384594	0.394464	0.368577	0.394621	0.380155	0.357991	0.354574	0.373969	0.388785
400	0.376396	0.361483	0.41601	0.369167	0.363696	0.367814	0.371981	0.418427	0.36572	0.37573	0.392962	0.385749	0.37704	0.381707	0.378872	0.370863	0.369223	0.362422	0.353003	0.332675	0.358706	0.397412	0.390639	0.395064	0.392097	0.371508	0.376792	0.343765	0.367012	0.357331	0.37263	0.444099	0.406905	0.413124	0.353305	0.35724	0.386995	0.352372	0.382932	0.361229	0.384354	0.398381	0.370215	0.397239	0.37783	0.361868	0.355123	0.375894	0.388628
401	0.380713	0.361662	0.425829	0.367955	0.366725	0.366075	0.376975	0.422838	0.36879	0.378352	0.394826	0.392159	0.377158	0.383701	0.381072	0.375086	0.372952	0.358577	0.357331	0.332285	0.357222	0.399014	0.39131	0.39346	0.398037	0.37333	0.376365	0.345284	0.369639	0.361335	0.371411	0.446165	0.415263	0.412766	0.355585	0.358709	0.389779	0.354725	0.383301	0.364155	0.385644	0.401078	0.374345	0.400022	0.378799	0.367081	0.357024	0.372094	0.38884
402	0.38234	0.362276	0.432518	0.370787	0.373666	0.369984	0.38353	0.421746	0.370234	0.378239	0.396473	0.392889	0.381672	0.385937	0.387529	0.376267	0.371833	0.358839	0.361201	0.333736	0.358705	0.39914	0.390809	0.398196	0.398544	0.371214	0.379493	0.346577	0.372749	0.361181	0.373514	0.442748	0.426643	0.415166	0.356489	0.359787	0.387215	0.35775	0.385928	0.371092	0.38766	0.40067	0.373778	0.402983	0.382239	0.375286	0.357003	0.374639	0.392555
403	0.387221	0.366583	0.433424	0.371383	0.375855	0.369822	0.384684	0.423668	0.372081	0.379352	0.398431	0.393903	0.38937	0.39078	0.396965	0.377692	0.371629	0.358204	0.364795	0.334458	0.358361	0.399979	0.394761	0.398094	0.404808	0.371055	0.382684	0.351719	0.373164	0.361755	0.373257	0.444669	0.423915	0.418104	0.357976	0.357042	0.38398	0.357726	0.387369	0.372977	0.387048	0.403703	0.376886	0.407573	0.382115	0.375221	0.361202	0.377619	0.393935
404	0.393345	0.363902	0.438309	0.37158	0.374469	0.372058	0.384546	0.424054	0.374931	0.380532	0.402707	0.398442	0.395358	0.38942	0.394515	0.379265	0.374424	0.359018	0.370124	0.337456	0.360932	0.398978	0.395012	0.396014	0.411494	0.371212	0.387895	0.352473	0.376183	0.36374	0.372373	0.44583	0.42198	0.420274	0.35816	0.359053	0.385285	0.357869	0.386984	0.371408	0.387669	0.403806	0.377118	0.410422	0.383737	0.376205	0.363728	0.375487	0.392362
405	0.40358	0.364724	0.443117	0.372912	0.377063	0.373368	0.382891	0.424102	0.373543	0.380288	0.401631	0.398133	0.405396	0.392032	0.39537	0.377658	0.379885	0.360002	0.373319	0.336895	0.360391	0.397289	0.395106	0.398069	0.41158	0.372572	0.392496	0.359492	0.37408	0.363537	0.373004	0.446145	0.422845	0.42002	0.362079	0.363952	0.390544	0.355765	0.386411	0.36915	0.389448	0.403996	0.382796	0.415066	0.3853	0.375313	0.369047	0.375007	0.394989
406	0.403962	0.366508	0.441263	0.370727	0.375126	0.376043	0.38322	0.426761	0.381255	0.38386	0.401759	0.399003	0.415852	0.391019	0.396887	0.378639	0.385167	0.360719	0.379637	0.340533	0.361936	0.398168	0.390843	0.398747	0.41193	0.371621	0.40044	0.360182	0.373174	0.36665	0.374574	0.446672	0.423242	0.420443	0.358032	0.364509	0.389565	0.358426	0.388742	0.371764	0.391096	0.403347	0.385859	0.414408	0.38578	0.377774	0.369075	0.374418	0.396832
407	0.411426	0.368768	0.44304	0.371842	0.376954	0.380652	0.382862	0.429755	0.380607	0.380744	0.40797	0.400989	0.416569	0.393252	0.396195	0.378308	0.390757	0.359817	0.380732	0.342281	0.361519	0.401609	0.389957	0.400434	0.413563	0.374495	0.401053	0.363685	0.372774	0.366954	0.376279	0.446158	0.425274	0.423099	0.356949	0.364359	0.388571	0.357183	0.393805	0.374367	0.393283	0.404019	0.387098	0.411403	0.388621	0.380195	0.369148	0.375383	0.39896
408	0.419755	0.37385	0.441892	0.376103	0.379334	0.382595	0.386828	0.428874	0.380805	0.382675	0.409474	0.402194	0.421013	0.391443	0.395654	0.37593	0.394472	0.361661	0.380577	0.343145	0.362121	0.403337	0.390534	0.400457	0.41988	0.377715	0.405726	0.366021	0.378454	0.369592	0.380669	0.448396	0.424289	0.419018	0.358646	0.364839	0.393794	0.356786	0.396467	0.377437	0.393358	0.404304	0.388715	0.411447	0.388648	0.381574	0.370717	0.378398	0.399675
409	0.427687	0.381259	0.4458	0.380288	0.386468	0.383217	0.392808	0.42609	0.382127	0.387173	0.414015	0.402217	0.421805	0.395534	0.39572	0.378821	0.395843	0.359843	0.382073	0.346257	0.360202	0.402854	0.391166	0.400897	0.42156	0.375768	0.405586	0.367312	0.377813	0.376076	0.380984	0.448788	0.425886	0.418604	0.362298	0.362821	0.395541	0.356037	0.396167	0.378694	0.392882	0.403355	0.390013	0.414916	0.386622	0.389865	0.370797	0.381137	0.40524
410	0.435657	0.383985	0.444486	0.387872	0.386067	0.385067	0.402629	0.43105	0.381265	0.389187	0.416526	0.401176	0.42291	0.394369	0.400091	0.384856	0.393866	0.359863	0.382049	0.345125	0.364671	0.404723	0.394332	0.403938	0.423277	0.376968	0.40602	0.369058	0.377051	0.379403	0.381371	0.451062	0.429589	0.419187	0.362881	0.365659	0.39659	0.359486	0.400041	0.379993	0.392671	0.405862	0.391554	0.419233	0.389488	0.390006	0.369706	0.386976	0.404702
411	0.43577	0.382731	0.443652	0.384853	0.388822	0.384997	0.404132	0.431304	0.385871	0.391242	0.419781	0.403681	0.422022	0.398596	0.396059	0.390987	0.391553	0.360036	0.383327	0.34815	0.368234	0.405845	0.401582	0.405619	0.422191	0.379354	0.411015	0.371592	0.37374	0.385686	0.38571	0.450593	0.430527	0.419824	0.363234	0.365454	0.401237	0.358572	0.398281	0.378081	0.397803	0.406204	0.393435	0.423599	0.389688	0.387969	0.372926	0.386031	0.405279
412	0.437673	0.382788	0.443478	0.3862	0.392667	0.38932	0.402379	0.431078	0.387534	0.391987	0.423522	0.402558	0.424815	0.400273	0.401154	0.390038	0.392577	0.360082	0.389185	0.345018	0.368659	0.408307	0.398654	0.407194	0.422858	0.381061	0.413894	0.377444	0.373922	0.392116	0.387153	0.452977	0.428972	0.420695	0.36201	0.362242	0.402897	0.360278	0.399762	0.380015	0.397711	0.40896	0.396323	0.428569	0.391529	0.388905	0.372586	0.387512	0.403724
413	0.4418	0.384482	0.444078	0.390723	0.393261	0.394921	0.406758	0.434149	0.384473	0.3957	0.422449	0.404988	0.428135	0.401478	0.408124	0.392131	0.393041	0.363862	0.395067	0.347603	0.367052	0.412577	0.398333	0.406588	0.42468	0.38413	0.418896	0.376561	0.374007	0.399387	0.388184	0.454342	0.432383	0.423717	0.366065	0.363319	0.401907	0.358807	0.399915	0.386177	0.401852	0.4151	0.399761	0.429375	0.395678	0.386446	0.375641	0.388236	0.406667
414	0.443093	0.389337	0.444904	0.391061	0.398408	0.395752	0.402775	0.441531	0.385611	0.39548	0.422705	0.403521	0.428277	0.405654	0.408867	0.395183	0.392533	0.365133	0.395821	0.346369	0.370695	0.412678	0.401337	0.408753	0.425529	0.389363	0.418336	0.377957	0.376536	0.399027	0.389193	0.457368	0.434428	0.424652	0.367416	0.364904	0.402286	0.360072	0.403541	0.390529	0.408873	0.423056	0.399659	0.433572	0.398086	0.386072	0.376205	0.389223	0.407266
415	0.441778	0.391304	0.445991	0.390449	0.400343	0.39647	0.399762	0.444581	0.383809	0.399473	0.423289	0.404484	0.431448	0.410073	0.408173	0.40131	0.391447	0.366652	0.396492	0.350651	0.372634	0.415814	0.401114	0.410314	0.425561	0.387604	0.417097	0.37543	0.375095	0.401696	0.387012	0.463369	0.437046	0.421802	0.367079	0.364452	0.408999	0.360315	0.408802	0.391664	0.41238	0.428578	0.39911	0.439496	0.398611	0.387916	0.378657	0.392177	0.408085
416	0.441103	0.396314	0.44623	0.389869	0.401294	0.395905	0.398759	0.446876	0.385759	0.400168	0.424523	0.405851	0.435705	0.40768	0.408838	0.402347	0.394794	0.365369	0.399482	0.353013	0.373443	0.418019	0.40533	0.415848	0.424932	0.385252	0.416892	0.376875	0.377868	0.409116	0.390334	0.470763	0.436743	0.42746	0.368483	0.366454	0.409869	0.362298	0.408557	0.390276	0.415324	0.42868	0.401371	0.438008	0.401629	0.389881	0.378361	0.390554	0.408652
417	0.440765	0.394771	0.446935	0.392199	0.40237	0.397502	0.399906	0.444818	0.392622	0.399419	0.426789	0.410787	0.436165	0.406921	0.412319	0.406547	0.397002	0.36808	0.403812	0.353566	0.372199	0.422733	0.404793	0.413558	0.428563	0.385169	0.417956	0.377845	0.376412	0.418743	0.396958	0.471745	0.435701	0.429255	0.368253	0.37075	0.416095	0.363648	0.409151	0.390552	0.41546	0.431782	0.402684	0.438361	0.401588	0.393918	0.379557	0.393139	0.412752
418	0.440707	0.394922	0.446916	0.398237	0.404926	0.400267	0.400052	0.44336	0.393426	0.397353	0.429369	0.413337	0.435602	0.405599	0.413883	0.405935	0.398639	0.366222	0.404517	0.356252	0.372415	0.424869	0.40799	0.418463	0.427228	0.38664	0.421115	0.379547	0.376746	0.428014	0.39711	0.473587	0.438618	0.433082	0.372045	0.376012	0.416201	0.367648	0.40697	0.393364	0.41846	0.430868	0.402179	0.439355	0.402246	0.396072	0.381295	0.395306	0.411512
419	0.443595	0.396965	0.450334	0.395367	0.4072	0.398023	0.402714	0.444497	0.393649	0.400164	0.429194	0.417601	0.436786	0.403541	0.414228	0.404609	0.399253	0.360924	0.406077	0.358494	0.37422	0.426503	0.405828	0.424494	0.427349	0.390101	0.421007	0.383647	0.37993	0.43058	0.396071	0.473056	0.444387	0.436979	0.377114	0.374347	0.419411	0.373983	0.412135	0.394473	0.42423	0.431732	0.402207	0.440591	0.402089	0.397969	0.38643	0.397523	0.411542
420	0.445709	0.395122	0.453423	0.400701	0.408023	0.400035	0.40221	0.445763	0.397131	0.399759	0.432194	0.422541	0.441024	0.40282	0.413864	0.408527	0.398943	0.359456	0.40781	0.356822	0.37811	0.425102	0.409514	0.430377	0.430586	0.391866	0.424557	0.382552	0.381472	0.431873	0.395834	0.473002	0.448162	0.435249	0.377694	0.374254	0.416883	0.376362	0.413826	0.395011	0.423652	0.435591	0.407282	0.438899	0.403002	0.397378	0.394572	0.399328	0.413412
421	0.445243	0.394662	0.451313	0.403365	0.4104	0.401664	0.408305	0.452454	0.396488	0.400081	0.433683	0.426252	0.442112	0.405125	0.41594	0.407559	0.396737	0.363051	0.411276	0.358964	0.377959	0.426267	0.409972	0.429622	0.437579	0.393319	0.426344	0.384152	0.378822	0.437616	0.397918	0.473515	0.445137	0.435399	0.382601	0.378757	0.424328	0.377489	0.414617	0.396028	0.426546	0.437329	0.411102	0.439621	0.401966	0.401835	0.405213	0.398014	0.414193
422	0.443808	0.398419	0.456669	0.400115	0.413678	0.404205	0.410738	0.452569	0.394876	0.40434	0.435403	0.424155	0.438892	0.411547	0.419298	0.406362	0.397108	0.363827	0.412715	0.361263	0.381193	0.423867	0.412063	0.431433	0.437036	0.396051	0.430849	0.38286	0.380577	0.434777	0.400737	0.477439	0.44638	0.437451	0.384163	0.37845	0.424938	0.377811	0.41738	0.398458	0.432119	0.437423	0.410298	0.44079	0.399551	0.403336	0.402778	0.397272	0.41381
423	0.442627	0.400064	0.458466	0.403103	0.415451	0.407281	0.416289	0.454611	0.39679	0.410733	0.439216	0.42504	0.44412	0.417078	0.422926	0.406399	0.397074	0.367213	0.411613	0.359805	0.380184	0.426895	0.416286	0.430353	0.435565	0.401175	0.42914	0.38585	0.38017	0.43289	0.402865	0.476813	0.446057	0.439939	0.382677	0.380381	0.428158	0.379215	0.419836	0.397039	0.433165	0.438771	0.417812	0.438403	0.398857	0.404842	0.401178	0.399056	0.411993
424	0.443171	0.406176	0.459869	0.407421	0.417884	0.405953	0.415476	0.455915	0.395365	0.416862	0.447155	0.423553	0.444274	0.420417	0.425109	0.409548	0.401491	0.374274	0.413361	0.357998	0.383158	0.4261	0.416507	0.432033	0.438816	0.400848	0.426338	0.387041	0.381814	0.434015	0.39964	0.474424	0.451368	0.44304	0.385855	0.382284	0.427812	0.380342	0.423066	0.396887	0.434153	0.439662	0.421272	0.440748	0.400275	0.406554	0.398863	0.400976	0.412179
425	0.442247	0.408027	0.459159	0.409611	0.415709	0.409209	0.415996	0.454618	0.393095	0.417366	0.449214	0.426429	0.444317	0.428922	0.42692	0.415338	0.403471	0.374227	0.417237	0.357231	0.380702	0.429777	0.417429	0.432706	0.443719	0.400574	0.425215	0.386289	0.382139	0.436983	0.399732	0.475383	0.448056	0.442192	0.385949	0.382431	0.42793	0.380266	0.429017	0.397325	0.437723	0.439765	0.421542	0.442254	0.399568	0.405125	0.402526	0.400217	0.413941
426	0.44243	0.406924	0.462373	0.408105	0.420518	0.41445	0.421224	0.455243	0.394687	0.416545	0.44825	0.429164	0.448282	0.428548	0.430228	0.417107	0.40574	0.372934	0.421585	0.360514	0.382678	0.430412	0.417099	0.433121	0.445264	0.402265	0.422584	0.38685	0.38728	0.436705	0.400678	0.473727	0.448678	0.444067	0.387336	0.385779	0.432229	0.381961	0.428222	0.397639	0.443908	0.442557	0.423231	0.443139	0.401533	0.408304	0.406117	0.402585	0.413591
427	0.448135	0.407277	0.461555	0.411623	0.425458	0.416054	0.419073	0.457616	0.393743	0.422869	0.450664	0.428148	0.447942	0.42591	0.433678	0.41594	0.406023	0.373041	0.420686	0.359675	0.382751	0.433767	0.418995	0.43217	0.445084	0.403124	0.42322	0.389566	0.389255	0.439625	0.403593	0.473114	0.453348	0.447209	0.389807	0.388884	0.435098	0.384242	0.428329	0.398836	0.447279	0.443339	0.424777	0.44671	0.405539	0.411489	0.414115	0.408899	0.417413
428	0.448321	0.412712	0.462122	0.412113	0.429461	0.4152	0.419658	0.457779	0.395718	0.426315	0.452774	0.43074	0.449606	0.428367	0.433989	0.420354	0.406184	0.375072	0.420889	0.364364	0.383417	0.431056	0.41844	0.435994	0.443714	0.409091	0.427124	0.388393	0.390886	0.441643	0.405878	0.473041	0.452006	0.446913	0.389944	0.386983	0.437195	0.389492	0.425583	0.395102	0.447726	0.443557	0.426508	0.448741	0.406732	0.413252	0.413974	0.408569	0.422681
429	0.449138	0.421617	0.465413	0.415489	0.435783	0.418914	0.420894	0.455359	0.395	0.427445	0.458031	0.431359	0.454318	0.430668	0.436387	0.418835	0.40987	0.373934	0.422671	0.366799	0.383519	0.436951	0.419987	0.436926	0.447034	0.41057	0.426876	0.391208	0.39699	0.440629	0.406004	0.47726	0.454302	0.450632	0.39459	0.38655	0.441167	0.389433	0.42412	0.396157	0.446886	0.444349	0.431535	0.450722	0.407014	0.414073	0.414324	0.413958	0.419027
430	0.453204	0.417936	0.465911	0.419695	0.445558	0.418216	0.42447	0.455031	0.398223	0.429092	0.457818	0.431131	0.453072	0.437145	0.435051	0.42221	0.411219	0.37414	0.42529	0.368222	0.387811	0.438202	0.424176	0.43571	0.4463	0.410868	0.431192	0.393414	0.401696	0.444879	0.404333	0.475211	0.456495	0.45233	0.394026	0.389393	0.442956	0.389026	0.423581	0.401355	0.447594	0.444635	0.430184	0.45468	0.409246	0.418631	0.411563	0.412777	0.42034
431	0.451452	0.416267	0.465823	0.421227	0.446103	0.421051	0.421467	0.45356	0.401328	0.428415	0.458837	0.434504	0.453244	0.43583	0.437996	0.426963	0.412751	0.380033	0.425262	0.369628	0.390649	0.436801	0.423412	0.437585	0.444958	0.414484	0.431246	0.395263	0.410227	0.44655	0.406599	0.479508	0.461195	0.452135	0.394344	0.388897	0.445408	0.39201	0.424311	0.400557	0.450312	0.443073	0.428901	0.4551	0.412263	0.417285	0.41227	0.410469	0.419581
432	0.454072	0.416712	0.465227	0.422511	0.445544	0.424314	0.422337	0.454058	0.399791	0.429868	0.459448	0.436513	0.455288	0.439339	0.445348	0.434979	0.414323	0.381677	0.426433	0.374081	0.388159	0.43518	0.423039	0.440038	0.44874	0.411985	0.435498	0.395954	0.409885	0.445402	0.405645	0.480114	0.465601	0.453759	0.393889	0.394035	0.447744	0.39284	0.425925	0.403402	0.453223	0.442517	0.427458	0.455132	0.41859	0.420065	0.415597	0.411692	0.418856
433	0.460793	0.417189	0.466678	0.426984	0.447219	0.423871	0.42251	0.456134	0.399921	0.432298	0.459592	0.43666	0.45679	0.441636	0.44847	0.434498	0.41221	0.386557	0.429026	0.373758	0.388403	0.438115	0.427038	0.438938	0.450636	0.414273	0.434635	0.398434	0.409292	0.445085	0.403794	0.482449	0.472539	0.45609	0.393401	0.392043	0.445703	0.393281	0.426957	0.407376	0.451974	0.443255	0.426677	0.458404	0.419389	0.418155	0.418634	0.414651	0.42206
434	0.461428	0.420662	0.470401	0.427961	0.444832	0.423279	0.424795	0.454773	0.404136	0.43445	0.460056	0.436875	0.456098	0.4389	0.450164	0.434624	0.415911	0.38658	0.434903	0.376675	0.389404	0.441025	0.426934	0.441385	0.455058	0.414963	0.439159	0.398716	0.41107	0.447012	0.407851	0.482808	0.470536	0.458469	0.393138	0.395194	0.447583	0.396107	0.428712	0.406178	0.4509	0.44791	0.43007	0.461121	0.425883	0.41925	0.420362	0.410554	0.423112
435	0.462869	0.418092	0.467504	0.426992	0.447296	0.424785	0.425343	0.458221	0.407775	0.439351	0.457422	0.441544	0.457937	0.439534	0.455288	0.436271	0.413533	0.390984	0.437218	0.377936	0.388541	0.443454	0.427528	0.438465	0.457764	0.417947	0.446419	0.40205	0.40979	0.446644	0.404303	0.481824	0.471631	0.45992	0.395503	0.396897	0.452714	0.401722	0.428305	0.403149	0.450968	0.449553	0.430264	0.46624	0.424998	0.424514	0.421392	0.409458	0.423319
436	0.464724	0.416772	0.465219	0.428439	0.449293	0.426748	0.430408	0.459526	0.409235	0.441347	0.457546	0.444513	0.460349	0.441954	0.452537	0.439012	0.414136	0.392865	0.442845	0.37926	0.389174	0.445452	0.432093	0.442103	0.458762	0.419562	0.457627	0.405442	0.410644	0.446669	0.403235	0.485643	0.476633	0.458968	0.397122	0.40156	0.454988	0.40285	0.429216	0.404128	0.454565	0.454027	0.432162	0.472537	0.424527	0.425982	0.422746	0.40809	0.42224
437	0.464751	0.416661	0.466577	0.433152	0.453	0.426092	0.439918	0.459503	0.409559	0.439645	0.459434	0.448761	0.459693	0.443374	0.455029	0.439099	0.416919	0.392232	0.448466	0.383605	0.390943	0.448948	0.429709	0.440816	0.462898	0.423078	0.46594	0.410903	0.409547	0.44533	0.403369	0.487962	0.47686	0.458196	0.399586	0.402227	0.458469	0.407468	0.430183	0.406504	0.459545	0.454789	0.432728	0.472903	0.427485	0.422666	0.424853	0.407418	0.424017
438	0.465265	0.421418	0.468979	0.436873	0.454213	0.4295	0.44405	0.460084	0.412185	0.440052	0.464052	0.452139	0.460176	0.448512	0.455084	0.441633	0.412937	0.396251	0.446188	0.390023	0.390462	0.455089	0.430745	0.441774	0.460455	0.429896	0.462889	0.418634	0.4122	0.444552	0.402575	0.490644	0.478307	0.458516	0.403121	0.4021	0.459063	0.410904	0.433117	0.40804	0.456397	0.451938	0.432212	0.474899	0.429056	0.422694	0.429156	0.408953	0.426224
439	0.463826	0.421831	0.469314	0.441716	0.460534	0.426899	0.452762	0.462349	0.418444	0.441382	0.464442	0.454298	0.461665	0.454248	0.454778	0.444505	0.413693	0.3973	0.449651	0.397072	0.39649	0.461662	0.433631	0.443885	0.459054	0.436959	0.463499	0.420853	0.412711	0.447329	0.40403	0.489632	0.480335	0.458892	0.402045	0.400166	0.459995	0.41394	0.439795	0.409397	0.45971	0.451889	0.435698	0.474735	0.432607	0.421529	0.425203	0.412072	0.429504
440	0.467908	0.422679	0.471622	0.441202	0.469873	0.428302	0.456146	0.462208	0.422722	0.441967	0.467377	0.454451	0.462243	0.463148	0.458899	0.445384	0.41355	0.397794	0.44944	0.396161	0.397172	0.463308	0.435544	0.445861	0.460248	0.436442	0.464613	0.427254	0.416292	0.445717	0.407414	0.492069	0.477473	0.462652	0.399219	0.403366	0.459512	0.419494	0.44034	0.412365	0.460489	0.456467	0.436366	0.474874	0.434952	0.42262	0.425533	0.412282	0.427574
441	0.467464	0.426651	0.47427	0.443282	0.467519	0.434482	0.456118	0.465014	0.429053	0.444013	0.468529	0.455306	0.463887	0.46454	0.461399	0.448521	0.414285	0.398233	0.453875	0.393785	0.394582	0.458998	0.433641	0.450651	0.459856	0.437494	0.468893	0.426252	0.416656	0.443106	0.40748	0.492901	0.477723	0.464454	0.39835	0.404037	0.45882	0.426737	0.442517	0.40926	0.465021	0.457381	0.438555	0.478242	0.43894	0.420297	0.42599	0.413693	0.428461
442	0.468518	0.429008	0.474448	0.44675	0.467487	0.431963	0.451934	0.464993	0.430475	0.44687	0.471427	0.454416	0.464957	0.466058	0.460244	0.450509	0.414059	0.398044	0.453063	0.395708	0.39378	0.459215	0.433534	0.44865	0.458353	0.439168	0.468498	0.431016	0.417635	0.444917	0.412618	0.490196	0.479312	0.469941	0.399563	0.403498	0.462338	0.425804	0.444782	0.408336	0.465674	0.46275	0.437799	0.479059	0.438497	0.422129	0.429534	0.415911	0.425458
443	0.468855	0.429305	0.473163	0.447321	0.467815	0.433986	0.452506	0.467287	0.431111	0.449935	0.471679	0.456781	0.465217	0.470626	0.463098	0.453815	0.417401	0.396315	0.456653	0.395864	0.393303	0.459891	0.432809	0.447777	0.460971	0.440426	0.472862	0.428885	0.419534	0.444492	0.414307	0.492253	0.478514	0.47163	0.398812	0.404387	0.464332	0.42589	0.445117	0.407878	0.470928	0.465485	0.438518	0.48028	0.440306	0.422893	0.429762	0.41535	0.4288
444	0.471986	0.427628	0.47219	0.451436	0.467412	0.434798	0.45477	0.470006	0.431657	0.453396	0.472738	0.460027	0.470068	0.47107	0.469202	0.455203	0.416343	0.395751	0.458538	0.395195	0.394865	0.461035	0.436085	0.445629	0.46136	0.442708	0.474232	0.429111	0.424591	0.445589	0.414091	0.49451	0.475203	0.472523	0.401772	0.408562	0.468557	0.426674	0.443895	0.408472	0.470259	0.471368	0.439001	0.48036	0.442053	0.424441	0.431735	0.416212	0.429243
445	0.476974	0.428739	0.47423	0.454737	0.465849	0.437868	0.459462	0.471673	0.434951	0.456735	0.478043	0.459817	0.472022	0.471496	0.467739	0.455535	0.419544	0.395894	0.456764	0.395856	0.398927	0.465058	0.443482	0.448138	0.46112	0.448571	0.481476	0.430368	0.423728	0.446678	0.410987	0.497784	0.476058	0.47572	0.403698	0.40985	0.47074	0.426697	0.445979	0.412193	0.470547	0.471588	0.439442	0.478578	0.440422	0.427289	0.432203	0.416667	0.427239
446	0.476107	0.430423	0.475629	0.45282	0.46425	0.438323	0.459152	0.466933	0.434494	0.45911	0.479199	0.461988	0.468556	0.472126	0.469813	0.45701	0.419227	0.395261	0.45866	0.394859	0.396574	0.462948	0.444195	0.453969	0.460767	0.454464	0.481407	0.428721	0.424224	0.446243	0.411461	0.495776	0.480116	0.477093	0.403676	0.409039	0.473244	0.429471	0.442441	0.414742	0.47376	0.476607	0.444929	0.478407	0.444774	0.430987	0.43193	0.415962	0.43226
447	0.478209	0.430131	0.479868	0.449595	0.466583	0.435976	0.456765	0.470507	0.434835	0.457028	0.482304	0.461359	0.468398	0.472739	0.470189	0.458829	0.419887	0.396411	0.46418	0.393421	0.393578	0.461538	0.44687	0.451017	0.459923	0.455238	0.480768	0.427142	0.42835	0.445094	0.412332	0.495316	0.485062	0.475219	0.403517	0.40651	0.476431	0.429176	0.442854	0.417759	0.471856	0.477048	0.44289	0.476302	0.443758	0.43125	0.429663	0.41909	0.437594
448	0.480611	0.43258	0.481357	0.451997	0.466836	0.437377	0.458453	0.470942	0.437319	0.457489	0.485361	0.465095	0.468233	0.474322	0.474578	0.458115	0.420223	0.394563	0.460031	0.393599	0.392824	0.461866	0.446821	0.453235	0.462025	0.459465	0.482274	0.429684	0.430351	0.44749	0.410837	0.497826	0.490235	0.475116	0.407203	0.406858	0.474725	0.430782	0.444404	0.415957	0.471085	0.477302	0.443096	0.477421	0.441519	0.428936	0.431277	0.418078	0.435972
449	0.480785	0.438108	0.482215	0.451097	0.469682	0.436976	0.457933	0.468346	0.439412	0.458914	0.485032	0.464265	0.469526	0.477236	0.481187	0.461181	0.419826	0.397738	0.463356	0.39501	0.393681	0.464665	0.448252	0.456785	0.465693	0.456119	0.483829	0.427393	0.43511	0.447294	0.413506	0.496408	0.491556	0.477022	0.413488	0.406695	0.4771	0.429965	0.445132	0.417637	0.468284	0.477758	0.445778	0.480907	0.442754	0.428543	0.433434	0.420495	0.441464
450	0.482488	0.438464	0.485725	0.451122	0.467475	0.439394	0.460777	0.46983	0.439304	0.45829	0.484013	0.467128	0.47341	0.476261	0.482355	0.460782	0.420449	0.40021	0.46758	0.396572	0.395491	0.462806	0.452029	0.456726	0.46641	0.453571	0.484234	0.429636	0.43413	0.450566	0.411638	0.497093	0.492239	0.477998	0.419374	0.411605	0.480052	0.434819	0.445376	0.417786	0.468705	0.477575	0.444319	0.485803	0.441633	0.4269	0.437371	0.420824	0.442549
451	0.485116	0.435685	0.486062	0.45449	0.471255	0.439086	0.460704	0.472294	0.443298	0.462208	0.485187	0.466892	0.479687	0.47921	0.487259	0.462348	0.421584	0.403335	0.467528	0.40098	0.396852	0.463875	0.453178	0.456168	0.468953	0.453576	0.489339	0.42791	0.435063	0.449234	0.414745	0.499015	0.492086	0.480558	0.428677	0.419013	0.485635	0.434642	0.449839	0.416545	0.4705	0.478503	0.444084	0.48492	0.442237	0.427689	0.436156	0.417903	0.446012
452	0.482042	0.436834	0.484527	0.459341	0.472019	0.441886	0.464516	0.469219	0.444789	0.466146	0.489895	0.46621	0.480394	0.479727	0.490802	0.46247	0.422232	0.40313	0.466004	0.401469	0.396624	0.465333	0.449469	0.459292	0.472624	0.454408	0.488177	0.4296	0.437349	0.449947	0.413175	0.505003	0.490154	0.486328	0.428746	0.417965	0.484816	0.437527	0.450348	0.420196	0.474615	0.484277	0.445238	0.485768	0.445305	0.432247	0.435739	0.418867	0.445849
453	0.482011	0.437405	0.488849	0.460384	0.473351	0.442293	0.468611	0.470035	0.450693	0.469421	0.495307	0.465391	0.487425	0.484493	0.491439	0.46005	0.419452	0.404904	0.467666	0.402333	0.395893	0.464286	0.450354	0.463286	0.469902	0.454458	0.48613	0.43129	0.44025	0.454557	0.413377	0.50606	0.49089	0.484781	0.42932	0.421313	0.487567	0.443304	0.451543	0.420324	0.472472	0.483764	0.444538	0.485639	0.443381	0.433108	0.439003	0.424768	0.447486
454	0.481914	0.438747	0.488753	0.46106	0.476763	0.443118	0.465799	0.467652	0.452537	0.470372	0.500464	0.466486	0.487267	0.484671	0.49381	0.459508	0.420415	0.404583	0.469393	0.404586	0.396683	0.465857	0.45279	0.463369	0.469427	0.456667	0.485426	0.428704	0.441113	0.455048	0.417912	0.50769	0.492368	0.484757	0.429814	0.422889	0.493994	0.444085	0.449204	0.424873	0.470919	0.484207	0.448322	0.484788	0.444132	0.437029	0.440458	0.422785	0.44771
455	0.48491	0.44422	0.487974	0.463001	0.477074	0.442569	0.468208	0.467173	0.45476	0.472519	0.501406	0.466066	0.490955	0.48403	0.497796	0.459001	0.421523	0.402644	0.475728	0.401452	0.399325	0.466788	0.452685	0.463642	0.46955	0.453445	0.485005	0.428393	0.438389	0.454369	0.419284	0.505965	0.49492	0.482951	0.434773	0.423136	0.491292	0.44233	0.450894	0.432651	0.474845	0.487189	0.450582	0.485035	0.446984	0.437421	0.441783	0.423766	0.445046
456	0.484124	0.444902	0.48809	0.464238	0.47506	0.443876	0.468593	0.467964	0.45876	0.473327	0.501097	0.469585	0.496107	0.484335	0.49746	0.457102	0.425793	0.40588	0.476757	0.398312	0.398976	0.465924	0.45158	0.462128	0.469827	0.452046	0.484268	0.427707	0.440601	0.452456	0.424712	0.508843	0.498745	0.48008	0.434488	0.422745	0.494453	0.443676	0.453064	0.42797	0.474528	0.489291	0.450217	0.481805	0.450641	0.439462	0.441813	0.424221	0.445474
457	0.486834	0.451267	0.492059	0.467312	0.476653	0.447472	0.473498	0.467359	0.465266	0.471107	0.499502	0.475324	0.493256	0.486508	0.494495	0.460712	0.427303	0.411478	0.47607	0.400229	0.401415	0.469373	0.452004	0.460627	0.472257	0.453251	0.483582	0.428184	0.438801	0.454112	0.42651	0.513851	0.50001	0.479986	0.435091	0.426155	0.495848	0.447493	0.459447	0.427538	0.479264	0.488508	0.449497	0.482587	0.451969	0.440431	0.445304	0.425235	0.44902
458	0.485226	0.450295	0.493674	0.465025	0.477594	0.453517	0.473707	0.467088	0.467708	0.472425	0.498763	0.480972	0.492849	0.486178	0.494731	0.46117	0.426864	0.411339	0.473485	0.401101	0.407254	0.47521	0.450661	0.459529	0.478981	0.454208	0.485989	0.427147	0.438571	0.457816	0.425089	0.513297	0.503293	0.480757	0.436743	0.430401	0.498428	0.449695	0.458084	0.428063	0.485241	0.491355	0.447102	0.482539	0.448254	0.443628	0.445084	0.429506	0.450887
459	0.482883	0.451863	0.49756	0.464923	0.479744	0.461427	0.470774	0.46983	0.472526	0.473675	0.501156	0.479002	0.491695	0.484763	0.495971	0.462577	0.429548	0.411583	0.476028	0.403325	0.408433	0.476533	0.453884	0.461512	0.479903	0.454312	0.487222	0.429226	0.4399	0.466127	0.426877	0.512692	0.50604	0.483357	0.440101	0.438669	0.499873	0.449635	0.461174	0.430447	0.488174	0.492306	0.450793	0.482522	0.450381	0.442643	0.449119	0.431473	0.451268
460	0.48491	0.451644	0.496476	0.466335	0.483551	0.464337	0.471106	0.470206	0.471761	0.472231	0.503748	0.477731	0.492741	0.489093	0.49779	0.46112	0.431688	0.411378	0.475801	0.404568	0.411438	0.475895	0.457665	0.463204	0.485548	0.456317	0.487523	0.433272	0.44001	0.467015	0.429252	0.515922	0.505937	0.48816	0.438125	0.441305	0.501652	0.452033	0.462338	0.431624	0.489892	0.493678	0.448922	0.482063	0.454179	0.44213	0.456195	0.43735	0.451948
461	0.488312	0.455996	0.498691	0.467201	0.482323	0.469045	0.473045	0.472913	0.476094	0.475837	0.504524	0.481327	0.49843	0.490709	0.499894	0.463489	0.433629	0.41275	0.477327	0.406772	0.411537	0.474344	0.456768	0.468772	0.483949	0.45921	0.488527	0.434868	0.441376	0.466014	0.430663	0.517847	0.509068	0.489591	0.435977	0.447842	0.502219	0.456666	0.466809	0.43471	0.488365	0.493758	0.451278	0.482016	0.452691	0.445532	0.453917	0.440438	0.455945
462	0.48483	0.456746	0.503395	0.467115	0.483506	0.467127	0.477863	0.479726	0.473726	0.476703	0.506919	0.482033	0.505841	0.491	0.500658	0.469518	0.431594	0.415574	0.480453	0.408981	0.414068	0.475688	0.462526	0.466895	0.482528	0.462798	0.488631	0.438624	0.443888	0.466989	0.432025	0.519768	0.510627	0.493087	0.436306	0.448586	0.503083	0.456929	0.467402	0.439107	0.490563	0.494169	0.452515	0.482691	0.453	0.443519	0.455825	0.442286	0.458848
463	0.485401	0.454308	0.507864	0.470593	0.487446	0.469323	0.481691	0.479787	0.47164	0.47875	0.506614	0.485292	0.513913	0.49526	0.500518	0.476522	0.433435	0.416487	0.482743	0.408652	0.415931	0.478858	0.462291	0.470452	0.481742	0.462708	0.491287	0.442558	0.447736	0.464359	0.437709	0.52271	0.512826	0.491932	0.437784	0.450053	0.502314	0.458003	0.471109	0.438462	0.48962	0.496247	0.4546	0.480242	0.453406	0.445496	0.457438	0.445456	0.462871
464	0.488619	0.457602	0.508227	0.469885	0.489061	0.46899	0.484248	0.483015	0.47233	0.479367	0.509046	0.483377	0.510274	0.496329	0.505251	0.484297	0.435217	0.415899	0.481257	0.408414	0.417631	0.484282	0.467381	0.472271	0.480037	0.460172	0.491051	0.44276	0.447477	0.466456	0.438023	0.523889	0.513296	0.493519	0.438821	0.449603	0.504111	0.457991	0.47703	0.43911	0.48971	0.495829	0.456295	0.48282	0.451215	0.443794	0.454405	0.445752	0.467184
465	0.492863	0.456939	0.508576	0.470784	0.489757	0.473403	0.485111	0.481648	0.474199	0.480836	0.512646	0.483968	0.510188	0.497612	0.507855	0.483398	0.433611	0.416418	0.481322	0.411907	0.418656	0.490489	0.471799	0.477253	0.481572	0.460262	0.493926	0.44135	0.447681	0.465345	0.438775	0.522981	0.516415	0.493184	0.439686	0.452828	0.504462	0.457733	0.484535	0.444219	0.487673	0.497497	0.45453	0.484683	0.452728	0.445729	0.456626	0.443597	0.470338
466	0.497292	0.45805	0.509938	0.470203	0.494565	0.473706	0.488244	0.483073	0.474648	0.482623	0.518933	0.484359	0.512387	0.501414	0.512284	0.485588	0.433917	0.420657	0.483409	0.409548	0.420931	0.487817	0.477767	0.480442	0.482922	0.461955	0.499494	0.443243	0.448273	0.469175	0.438055	0.523223	0.514711	0.495645	0.437628	0.451001	0.504537	0.459333	0.484387	0.443092	0.486058	0.501249	0.453734	0.489697	0.451905	0.448958	0.455144	0.443686	0.471118
467	0.504778	0.461412	0.512463	0.46947	0.493637	0.474453	0.493225	0.486789	0.476079	0.483763	0.51902	0.483239	0.51084	0.499754	0.512875	0.48423	0.433813	0.420428	0.48582	0.410571	0.422603	0.486335	0.480027	0.481391	0.484161	0.461438	0.500063	0.443175	0.449557	0.468074	0.436977	0.52405	0.517198	0.496485	0.440628	0.449851	0.505984	0.458728	0.481892	0.445398	0.48497	0.500984	0.452365	0.496696	0.454383	0.452757	0.454553	0.441018	0.474231
468	0.505297	0.462779	0.513912	0.471707	0.49518	0.474336	0.50037	0.492603	0.475358	0.487426	0.521675	0.482358	0.515346	0.499079	0.511934	0.486801	0.437473	0.42263	0.489257	0.412289	0.423537	0.483453	0.481863	0.482244	0.486021	0.464171	0.50238	0.444068	0.451471	0.469017	0.435467	0.525372	0.516978	0.496029	0.442166	0.449917	0.5065	0.460538	0.483021	0.44445	0.48464	0.503822	0.452701	0.504574	0.458561	0.45506	0.456202	0.440239	0.478242
469	0.505952	0.466886	0.519843	0.473949	0.494462	0.47169	0.497742	0.497847	0.475483	0.493075	0.518604	0.480541	0.522542	0.500153	0.51117	0.484393	0.43691	0.422219	0.488474	0.411866	0.422934	0.484975	0.4789	0.481675	0.486923	0.465113	0.50597	0.445029	0.457388	0.46911	0.435006	0.52526	0.519384	0.499275	0.441807	0.452297	0.509679	0.455428	0.484296	0.441835	0.485624	0.506453	0.455071	0.507023	0.459543	0.453526	0.456941	0.440394	0.479709
470	0.506361	0.467321	0.520053	0.471867	0.497193	0.469289	0.501873	0.499634	0.4767	0.497303	0.520223	0.480629	0.526514	0.502658	0.513313	0.483849	0.437928	0.422524	0.483184	0.419038	0.421432	0.490472	0.476341	0.482515	0.488192	0.46853	0.504622	0.448741	0.456271	0.472014	0.434301	0.526688	0.519081	0.502633	0.440064	0.452929	0.515204	0.457037	0.482349	0.440912	0.484973	0.507453	0.455971	0.511242	0.463706	0.456747	0.460758	0.442612	0.478942
471	0.505336	0.468891	0.52337	0.468514	0.495011	0.468531	0.503138	0.496219	0.476495	0.50237	0.520122	0.479989	0.529903	0.505342	0.518613	0.482775	0.44008	0.426744	0.482913	0.421052	0.421422	0.4988	0.474173	0.481494	0.484814	0.468755	0.506445	0.451341	0.457971	0.477179	0.435769	0.527921	0.523804	0.505046	0.439267	0.454188	0.512625	0.457556	0.485183	0.443204	0.484965	0.505991	0.453646	0.509602	0.464979	0.456321	0.465357	0.444791	0.482716
472	0.506914	0.464673	0.520577	0.471137	0.496925	0.469455	0.500381	0.496773	0.475295	0.502028	0.519311	0.479126	0.531653	0.505186	0.517462	0.482086	0.444544	0.433685	0.485086	0.427752	0.425291	0.509746	0.475037	0.482815	0.486264	0.472164	0.50587	0.451131	0.462812	0.47753	0.440873	0.529218	0.531704	0.500681	0.437145	0.45665	0.511498	0.463235	0.487057	0.445367	0.48859	0.505942	0.454771	0.511187	0.46353	0.45717	0.464697	0.443107	0.488203
473	0.505729	0.463251	0.520097	0.472248	0.49563	0.471709	0.502005	0.493532	0.478837	0.501437	0.518617	0.478952	0.536516	0.507508	0.516812	0.484068	0.442422	0.431123	0.483674	0.433825	0.426484	0.508133	0.472084	0.479539	0.490227	0.470323	0.502254	0.455256	0.465652	0.479225	0.441983	0.531249	0.531713	0.502614	0.437721	0.457542	0.51189	0.460883	0.491491	0.445612	0.487532	0.508078	0.452493	0.514381	0.46363	0.458651	0.468244	0.440104	0.48862
474	0.506845	0.466066	0.518912	0.472052	0.499397	0.475399	0.503609	0.495252	0.479766	0.501605	0.519227	0.481366	0.535476	0.512673	0.519829	0.481865	0.443573	0.429967	0.483379	0.432359	0.426227	0.509102	0.473318	0.481482	0.488767	0.469854	0.502023	0.452708	0.464285	0.479643	0.442127	0.528653	0.531327	0.505622	0.439789	0.459653	0.511473	0.462856	0.499629	0.447276	0.48804	0.512505	0.45401	0.517015	0.46565	0.457536	0.470576	0.440861	0.488393
475	0.507985	0.466193	0.518826	0.470451	0.500527	0.479883	0.503709	0.496004	0.47641	0.502816	0.517802	0.484665	0.532267	0.511221	0.520302	0.483114	0.444754	0.428643	0.486547	0.429455	0.423872	0.514273	0.474	0.481737	0.486398	0.472019	0.502611	0.454834	0.463104	0.481952	0.444213	0.528983	0.534506	0.506452	0.437486	0.46406	0.511031	0.462675	0.496274	0.446915	0.48818	0.509518	0.45206	0.520619	0.466943	0.459484	0.469332	0.43859	0.48785
476	0.509385	0.466873	0.521474	0.472517	0.502858	0.479081	0.508013	0.497238	0.480058	0.502622	0.520391	0.485022	0.529011	0.511166	0.517999	0.484929	0.44885	0.4311	0.482673	0.431074	0.424502	0.513442	0.47859	0.481641	0.484803	0.470857	0.503269	0.45472	0.464591	0.483119	0.443602	0.530525	0.534756	0.505104	0.438367	0.463133	0.513341	0.462861	0.496324	0.445575	0.491907	0.506975	0.45219	0.527111	0.468581	0.459759	0.466158	0.437523	0.489716
477	0.512553	0.46737	0.525811	0.472219	0.502719	0.477115	0.50945	0.497011	0.479742	0.502156	0.521757	0.485087	0.526682	0.514736	0.515306	0.481951	0.447521	0.426712	0.488146	0.434752	0.425678	0.513844	0.484015	0.482722	0.487337	0.470171	0.508284	0.455195	0.466206	0.486976	0.442322	0.530561	0.539476	0.505693	0.439913	0.466477	0.513186	0.462886	0.499744	0.448368	0.487755	0.506922	0.452662	0.530403	0.470413	0.46133	0.466213	0.441051	0.494332
478	0.515375	0.464745	0.525206	0.471097	0.502612	0.476044	0.510254	0.495919	0.480834	0.501591	0.519027	0.484715	0.528892	0.519044	0.517769	0.482675	0.444129	0.427785	0.486474	0.434548	0.425838	0.516605	0.484979	0.480968	0.487621	0.470179	0.513601	0.458999	0.463375	0.484855	0.444429	0.52988	0.5375	0.502348	0.437897	0.46803	0.512637	0.466099	0.50013	0.448836	0.484734	0.505697	0.452174	0.536126	0.474127	0.465101	0.462101	0.443706	0.492682
479	0.514297	0.464062	0.525953	0.471275	0.504567	0.478064	0.514418	0.497968	0.481627	0.504116	0.519386	0.488162	0.528538	0.523615	0.518252	0.483286	0.442627	0.431803	0.484687	0.438176	0.428137	0.517169	0.489353	0.479516	0.486172	0.469138	0.511085	0.458159	0.465671	0.484219	0.441835	0.532762	0.537264	0.503363	0.437305	0.467886	0.514327	0.468791	0.500825	0.454515	0.485589	0.509211	0.455913	0.534462	0.47687	0.464866	0.46257	0.444546	0.493967
480	0.516319	0.463488	0.529713	0.474044	0.503205	0.478746	0.520853	0.498999	0.481439	0.503759	0.518807	0.494836	0.528976	0.522544	0.518412	0.486465	0.440655	0.431086	0.483945	0.438443	0.425845	0.513112	0.485031	0.477929	0.485604	0.471501	0.512527	0.458787	0.468721	0.482132	0.442513	0.53055	0.541771	0.50294	0.43676	0.471645	0.513713	0.469476	0.504135	0.453807	0.486355	0.510711	0.458107	0.537644	0.479761	0.465399	0.466692	0.444022	0.492132
481	0.516055	0.466779	0.53631	0.47264	0.50163	0.476921	0.518321	0.499608	0.482973	0.504071	0.518431	0.497758	0.530813	0.525996	0.51941	0.488609	0.442514	0.431484	0.485693	0.441074	0.430149	0.510114	0.486311	0.479773	0.484426	0.470131	0.512064	0.458287	0.46883	0.482763	0.442777	0.534525	0.542447	0.506955	0.437048	0.470412	0.512873	0.473398	0.504348	0.455607	0.484337	0.515527	0.459999	0.539285	0.484093	0.465939	0.472481	0.444992	0.494399
482	0.515874	0.471017	0.535895	0.473608	0.505449	0.477948	0.518786	0.5015	0.481438	0.507183	0.517614	0.496042	0.530862	0.526291	0.516269	0.490108	0.442502	0.432019	0.484865	0.440743	0.430407	0.506697	0.491504	0.479304	0.482787	0.473258	0.511158	0.455249	0.473768	0.485	0.441	0.538023	0.542005	0.513137	0.437199	0.469341	0.515504	0.46828	0.504109	0.459645	0.481397	0.515015	0.459364	0.540079	0.482141	0.465676	0.47433	0.448515	0.494413
483	0.515237	0.471324	0.537125	0.473366	0.504392	0.475651	0.52112	0.506034	0.48496	0.509177	0.519801	0.497366	0.53252	0.524899	0.515717	0.492063	0.443698	0.435356	0.481906	0.440697	0.430307	0.504822	0.498918	0.47896	0.484586	0.477556	0.511883	0.456051	0.476059	0.486352	0.44258	0.53586	0.544538	0.510484	0.438502	0.469635	0.515518	0.467793	0.504513	0.46552	0.486535	0.518235	0.460131	0.541369	0.481072	0.466166	0.476454	0.455877	0.495468
484	0.516858	0.472789	0.536503	0.475427	0.501924	0.477197	0.52046	0.507953	0.483986	0.509343	0.524502	0.495354	0.53182	0.525157	0.518271	0.491706	0.444983	0.436862	0.481256	0.438965	0.428863	0.507214	0.500856	0.477639	0.485591	0.479918	0.511824	0.456457	0.480249	0.487665	0.448065	0.532535	0.547689	0.510569	0.438873	0.469218	0.516371	0.467936	0.500334	0.46388	0.487361	0.51549	0.462844	0.540415	0.483182	0.469499	0.482442	0.459491	0.496721
485	0.516946	0.474261	0.538946	0.478895	0.504324	0.477967	0.5177	0.511718	0.480945	0.512571	0.527124	0.500255	0.529143	0.524251	0.518757	0.487687	0.447344	0.435588	0.482671	0.437555	0.430187	0.509501	0.50635	0.477208	0.483119	0.484901	0.514373	0.457714	0.484952	0.485385	0.447763	0.533246	0.548044	0.508508	0.439435	0.467807	0.513824	0.464629	0.496814	0.466884	0.485934	0.517589	0.461608	0.540084	0.486113	0.46971	0.482652	0.457239	0.495228
486	0.515787	0.47392	0.539402	0.477132	0.502967	0.478479	0.518579	0.51115	0.480021	0.516632	0.528773	0.49942	0.529546	0.525101	0.517974	0.490058	0.445709	0.435358	0.481726	0.438114	0.43556	0.50983	0.504501	0.477877	0.481217	0.48332	0.512784	0.460469	0.490964	0.48567	0.451023	0.533768	0.55289	0.509915	0.435983	0.470277	0.513034	0.464483	0.495861	0.471034	0.48586	0.523303	0.461557	0.541574	0.489077	0.47026	0.482742	0.45637	0.497179
487	0.51599	0.476686	0.540158	0.480791	0.50226	0.477309	0.517403	0.514254	0.479447	0.515112	0.531095	0.497756	0.527063	0.526626	0.517672	0.489232	0.447757	0.432468	0.484355	0.438187	0.437426	0.514282	0.509381	0.481442	0.482469	0.482673	0.511532	0.460938	0.488579	0.487399	0.451903	0.535474	0.551077	0.514782	0.435306	0.47213	0.510181	0.467535	0.497466	0.474923	0.486307	0.524113	0.459783	0.54622	0.488138	0.471037	0.48553	0.456809	0.498203
488	0.518541	0.481969	0.539063	0.478836	0.502184	0.481355	0.516644	0.514274	0.479543	0.519016	0.531923	0.495317	0.526101	0.529322	0.517041	0.489883	0.447278	0.433349	0.485547	0.440389	0.436209	0.514468	0.508878	0.487866	0.48509	0.481093	0.512001	0.459435	0.489213	0.488335	0.453666	0.53427	0.551135	0.51205	0.438138	0.476486	0.509472	0.466155	0.498148	0.475166	0.488438	0.522396	0.460424	0.544488	0.487604	0.469286	0.487467	0.458448	0.497335
489	0.523454	0.48734	0.542258	0.47992	0.502989	0.483494	0.516386	0.517664	0.47987	0.519991	0.534278	0.495155	0.529065	0.529121	0.520339	0.490697	0.450108	0.430374	0.484914	0.444335	0.443033	0.51284	0.506781	0.488064	0.485979	0.482426	0.507866	0.459525	0.484142	0.48883	0.456038	0.537468	0.550102	0.510913	0.437893	0.476748	0.510602	0.464437	0.495793	0.473954	0.487075	0.525505	0.461307	0.544835	0.484767	0.467625	0.483559	0.456501	0.501099
490	0.530218	0.486397	0.547092	0.480952	0.501732	0.481847	0.520646	0.523683	0.483515	0.521023	0.53806	0.493544	0.528437	0.531939	0.520427	0.490514	0.448712	0.429291	0.488535	0.443318	0.443917	0.514525	0.505628	0.487233	0.485495	0.483007	0.505606	0.457552	0.483052	0.489072	0.457205	0.543619	0.55224	0.51327	0.43747	0.478836	0.5082	0.462773	0.49722	0.475293	0.487501	0.526104	0.463322	0.544875	0.488014	0.472046	0.480457	0.456777	0.50359
491	0.531885	0.485337	0.545848	0.48086	0.499501	0.483938	0.520005	0.523135	0.480084	0.522188	0.538716	0.490741	0.531033	0.530535	0.519416	0.490243	0.448097	0.430485	0.490347	0.445106	0.445399	0.511715	0.50786	0.48881	0.486683	0.483849	0.506661	0.455478	0.482919	0.490724	0.459633	0.540094	0.551141	0.514173	0.439291	0.479042	0.509027	0.461965	0.499936	0.473982	0.489223	0.531157	0.462498	0.544301	0.489096	0.47433	0.481219	0.4572	0.498569
492	0.536993	0.486896	0.552561	0.481347	0.49786	0.482297	0.521344	0.518702	0.481013	0.521936	0.537264	0.491645	0.529802	0.527194	0.519715	0.49406	0.447379	0.430963	0.48741	0.446122	0.446435	0.511761	0.509605	0.491857	0.485203	0.483065	0.505995	0.458938	0.481527	0.491428	0.463074	0.540634	0.551634	0.518341	0.442712	0.480628	0.510977	0.46323	0.499041	0.475713	0.487719	0.527806	0.464686	0.545943	0.489293	0.479698	0.482123	0.454817	0.497808
493	0.53898	0.485671	0.550746	0.485096	0.49672	0.484635	0.523297	0.518962	0.478764	0.517565	0.537838	0.492769	0.53202	0.52483	0.516123	0.501029	0.444535	0.430229	0.489341	0.444195	0.442025	0.514824	0.512083	0.497017	0.485003	0.478088	0.505824	0.460573	0.48101	0.488365	0.465893	0.539829	0.550634	0.515614	0.440536	0.482414	0.509958	0.461689	0.49742	0.476936	0.486755	0.528518	0.468805	0.550193	0.490729	0.480116	0.477924	0.457304	0.497585
494	0.541111	0.482615	0.555113	0.490526	0.499563	0.483585	0.524434	0.519273	0.476665	0.516995	0.536291	0.491422	0.536289	0.525379	0.514926	0.498506	0.444043	0.429918	0.490264	0.441724	0.440015	0.516815	0.510572	0.496506	0.482852	0.477806	0.503646	0.46156	0.483146	0.487785	0.467362	0.540212	0.549069	0.516105	0.439597	0.480558	0.509426	0.461831	0.497182	0.480873	0.484223	0.531552	0.475804	0.549179	0.486245	0.478539	0.477736	0.457223	0.500488
495	0.541989	0.485391	0.55484	0.497045	0.498316	0.483495	0.522948	0.518484	0.476386	0.51933	0.535228	0.488962	0.53767	0.524716	0.513628	0.49846	0.446225	0.430317	0.488576	0.444825	0.440484	0.516823	0.505883	0.493084	0.484872	0.475573	0.502715	0.460443	0.487299	0.488787	0.469104	0.538694	0.550097	0.51924	0.438757	0.48127	0.509198	0.464461	0.497676	0.484707	0.48368	0.53178	0.474907	0.553138	0.485604	0.480276	0.475261	0.457931	0.49743
496	0.539692	0.486061	0.559541	0.501025	0.49818	0.486109	0.524611	0.517812	0.475724	0.519704	0.535809	0.486777	0.5379	0.526966	0.515886	0.496905	0.450656	0.426203	0.491184	0.447324	0.439153	0.516187	0.506672	0.492132	0.48211	0.474108	0.502725	0.462285	0.487502	0.490838	0.466603	0.541971	0.552665	0.516275	0.439074	0.480615	0.506528	0.468371	0.498763	0.481956	0.487056	0.530832	0.474616	0.553247	0.481096	0.479276	0.472391	0.457816	0.495137
497	0.540644	0.486311	0.558519	0.50405	0.499488	0.484144	0.526678	0.517922	0.476772	0.516611	0.538809	0.487693	0.53926	0.526186	0.519373	0.496631	0.448615	0.426985	0.490939	0.445919	0.438101	0.516413	0.506451	0.491885	0.482729	0.47446	0.503503	0.460859	0.488019	0.49236	0.464743	0.541848	0.552822	0.511326	0.441899	0.47968	0.502921	0.472185	0.499705	0.483024	0.489756	0.529972	0.478258	0.55385	0.481851	0.477919	0.474005	0.4583	0.493914
498	0.541357	0.48082	0.557817	0.502975	0.499356	0.482115	0.529776	0.51738	0.477415	0.513997	0.542798	0.490693	0.537344	0.52776	0.518277	0.499168	0.453416	0.427371	0.495245	0.443454	0.437939	0.516935	0.505218	0.489883	0.479525	0.477495	0.502373	0.457599	0.490067	0.489825	0.461911	0.54823	0.555101	0.509996	0.442316	0.478989	0.501693	0.469449	0.4994	0.480772	0.490176	0.533652	0.475697	0.552629	0.481932	0.4772	0.471929	0.457847	0.495684
499	0.54569	0.479992	0.552744	0.500574	0.496142	0.48372	0.527043	0.515449	0.477044	0.515074	0.547133	0.494264	0.536171	0.528958	0.517824	0.500723	0.452106	0.42594	0.491071	0.441399	0.439992	0.518511	0.503103	0.490559	0.479179	0.478552	0.504372	0.465649	0.488189	0.491669	0.462096	0.547113	0.552796	0.510991	0.44435	0.480312	0.498489	0.470368	0.49938	0.481385	0.488886	0.534471	0.476914	0.557073	0.48761	0.477288	0.469945	0.457707	0.496977
500	0.546128	0.483191	0.556044	0.500115	0.49678	0.481146	0.526162	0.516738	0.481775	0.518927	0.547933	0.494135	0.538061	0.530489	0.522502	0.500107	0.450971	0.42784	0.494435	0.447366	0.44055	0.51848	0.507732	0.49458	0.482809	0.477577	0.50578	0.460584	0.489396	0.495439	0.461361	0.549288	0.55251	0.514519	0.446003	0.482933	0.501071	0.466627	0.499691	0.483609	0.487179	0.536989	0.477165	0.55629	0.484611	0.477053	0.470149	0.456116	0.497291
[truncated: 151 more columns]
