# Supplementary material for: Evolving scattering networks for engineering disorder
Source: Nat Comput Sci. 2023 Feb 13;3(2):128–38. doi: 10.1038/s43588-022-00395-x (PMC10766560; doi:10.1038/s43588-022-00395-x)
Supplement: Supplementary file 8 — Plot data for Fig. 4. [file 43588_2022_395_MOESM8_ESM.zip › Data_Set_Fig_4/data_Fig4h.txt]

xx_data_Fig4h	yy_data_Fig4h_KL_1	yy_data_Fig4h_KL_2	yy_data_Fig4h_KL_3	yy_data_Fig4h_KL_4	yy_data_Fig4h_KL_5	yy_data_Fig4h_KL_6	yy_data_Fig4h_KL_7	yy_data_Fig4h_KL_8	yy_data_Fig4h_KL_9	yy_data_Fig4h_KL_10	yy_data_Fig4h_KL_11	yy_data_Fig4h_KL_12	yy_data_Fig4h_KL_13	yy_data_Fig4h_KL_14	yy_data_Fig4h_KL_15	yy_data_Fig4h_KL_16	yy_data_Fig4h_KL_17	yy_data_Fig4h_KL_18	yy_data_Fig4h_KL_19	yy_data_Fig4h_KL_20	yy_data_Fig4h_KL_21	yy_data_Fig4h_KL_22	yy_data_Fig4h_KL_23	yy_data_Fig4h_KL_24	yy_data_Fig4h_KL_25	yy_data_Fig4h_KL_26	yy_data_Fig4h_KL_27	yy_data_Fig4h_KL_28	yy_data_Fig4h_KL_29	yy_data_Fig4h_KL_30	yy_data_Fig4h_KL_31	yy_data_Fig4h_KL_32	yy_data_Fig4h_KL_33	yy_data_Fig4h_KL_34	yy_data_Fig4h_KL_35	yy_data_Fig4h_KL_36	yy_data_Fig4h_KL_37	yy_data_Fig4h_KL_38	yy_data_Fig4h_KL_39	yy_data_Fig4h_KL_40	yy_data_Fig4h_KL_41	yy_data_Fig4h_KL_42	yy_data_Fig4h_KL_43	yy_data_Fig4h_KL_44	yy_data_Fig4h_KL_45	yy_data_Fig4h_KL_46	yy_data_Fig4h_KL_47	yy_data_Fig4h_KL_48	yy_data_Fig4h_KL_49
1	1	1	1	1	1	1	1	1	1	1	1	1	1	1	1	1	1	1	1	1	1	1	1	1	1	1	1	1	1	1	1	1	1	1	1	1	1	1	1	1	1	1	1	1	1	1	1	1	1
2	0.994632803147771	0.933211154819096	0.947479881338664	1.01443390713243	1.04838374537907	0.936151993510425	1.75371707899393	0.940539406469494	1.97104984303233	1.01938857081577	0.99183285443756	0.984236730386078	0.93242023278882	0.978775025285189	1.01225900388973	0.954650207355204	1.05415457425002	1.01480485555831	1.33346929159467	0.97462805821828	1.05492187696178	1.92619791120155	0.855855361341711	0.944356909500889	1.52499967887849	0.862734846290396	1.38966896099221	0.879773576120118	1.94256374915279	0.997283701474985	1.15468674599178	0.951953023982073	1.01607454239389	1.00475025990394	0.959560572978167	1.0331766866919	1.54744640768849	1.01624379442845	0.985421615238548	0.953420859443748	0.856972945175756	0.962726188295481	1.01779107847077	0.999784952290327	1.14442513600353	1.3398397616819	0.996022259914648	0.973225450419937	1.00703151592103
3	1.05181289373734	1.49552614644639	1.3771721821753	1.03786131742322	1.59549936315353	1.37732694511558	1.43926342386093	0.936595196438993	1.66285931319405	1.01353977077845	1.00146761999944	1.54978912425465	0.908921604752348	0.967410934876776	1.3644266169621	1.38243188851938	1.49402239112643	1.06126374486846	2.02387602792862	0.982693815918442	1.00464493812272	1.59520708932562	0.912413353080186	0.968915692255111	1.4653433349068	1.37616699017015	1.25387518098743	0.899346520729511	1.5701909449132	1.12951539682979	1.07072450539131	0.869768717463992	1.02777950420112	1.05106583703616	0.987717975199303	1.01289770877576	1.32973134853683	1.46193633262256	1.28108713107077	0.915136818851835	1.1139115988586	1.27141758516296	0.922175488326621	1.26342731421537	1.48784333675974	1.20895701059143	1.03091646010704	1.20105314635669	1.14601447235643
4	1.33355593216701	1.81731195309801	1.31339655426665	0.965975693838637	1.37527056306113	1.31885017355491	1.64123060982328	1.19660082494648	1.81028494483341	1.02101449907894	1.23834162661608	1.68993083980467	1.3183016372944	0.95386794067307	1.32967970363886	1.90189731032849	1.37114611897826	1.00812475489925	2.45588219171072	0.892327493100404	0.905130304263087	1.29611757412579	1.26018066176812	1.1349413113757	1.31979490550465	1.2874147773898	1.27246562864158	1.06476531711944	1.38684662014173	1.39102277461492	1.24278762147286	0.848563530392269	1.0030826234958	1.13881622202228	0.910401305071025	1.44408252456231	1.83946282101013	1.5624821349993	1.256149087537	1.13373093636882	1.24750977816904	1.18245317852366	1.26581416443654	1.19505336556169	1.95231192792039	1.15019395299477	1.20364531537575	1.1959677930401	1.15591692320434
5	1.23003796638077	1.65412028301155	1.21914007981586	1.01660048059619	1.55403864641432	1.40913517421499	1.52010245831241	1.07528273996543	2.07633872609942	1.01055635843262	1.58737674266639	1.97766855284323	1.36840221903863	1.34149723095798	1.49884831788503	1.63545279618957	1.47947851707359	0.964610493851939	2.12953161595815	0.860359448617656	1.2128667483558	1.60162125459923	1.26728928367721	1.33952748947711	1.59463983294145	1.26982781341323	1.15215095458913	1.50819160919461	1.53301791531643	1.79057097778124	1.16361378510676	0.82621519034645	1.09721011402191	1.2880068467237	0.890286660221401	1.36305204331706	1.65673942309599	1.42636142789426	1.48008586943357	1.08160017431979	1.53561480796651	1.168306477961	1.15504054470799	1.05093791925603	1.73858134301824	1.45166016317314	1.49123891341072	1.28346044403118	1.06949880682916
6	1.18596539779961	1.46590026149846	1.29573252926708	1.183821025521	1.42301224438284	1.34613256220719	1.40520247804572	1.18664780402109	1.87381450625871	0.98699269547593	1.95722700807648	1.81258219505921	1.35261814762227	1.52581586496669	1.38685871698825	1.57310566394213	1.84928583827325	0.915793103576399	2.17394340625226	0.889612445518282	1.73146789547129	1.62907524678742	1.10866589056701	1.35997852143372	1.81583600508051	1.31473901979614	1.36989405263393	1.44730369497583	1.44475327558407	1.67258153749552	1.14098971734921	0.962256506432651	1.11086569736991	1.40500512326825	0.891764983048448	1.28998979565847	1.58352362247717	1.44675056716067	1.36561606303675	1.06764334585165	1.82098352562401	1.06269661923671	1.29794567436133	1.27182872802953	1.79218732719865	1.3312110246189	1.75283096335755	1.2473473677095	1.03770401224661
7	1.40232208437282	1.3826969233268	1.42370868268851	1.1884693962709	1.60622970646938	1.53993305208052	1.30925627952794	1.20343414913524	1.85106776978333	0.900555220858367	1.75737836037494	1.92749609065585	1.30124595835096	1.66356838062899	1.20999154129294	1.40355493120331	1.6626374645718	0.935016329603575	1.90915374820455	0.933043059426114	1.62716036133351	1.79572930897869	1.0863794473636	1.49109486022582	1.97324214977079	1.20307010455155	1.5266493504064	1.61456685129993	1.34070528543713	1.81751329844377	1.10070023700449	0.940243818245435	1.04816976001111	1.55861741198425	0.819465061070705	1.21446852805137	1.40381177892507	1.37099634862302	1.28621964986319	0.99204378369255	1.69852788042358	1.01490609463095	1.35920468652183	1.33536317952901	1.61501340804102	1.32516202784029	1.61302563811564	1.14675110121276	1.23636918202021
8	1.29474121564055	1.30218392346872	1.3268516213568	1.23706242069629	1.54421956430336	1.44336293007115	1.21186667095976	1.22689840574909	1.76125403986681	0.945412688051468	1.83821989051999	2.00769166319831	1.52063775689814	1.59549637665108	1.29620091872003	1.31827295734363	1.57661053377219	0.998084313634951	1.8895005999859	0.917241193669976	1.75443912597804	1.67074439899784	1.20603906936061	1.35812679068447	1.85135466283009	1.12506225491617	1.42076020900789	1.52002698756846	1.28149792141042	1.65252093156035	1.0865860446238	0.914375790991158	1.22698821270011	1.49076614102447	0.851686600600404	1.14466833846067	1.50209688284187	1.34858223006212	1.30997795895803	0.984969292495462	1.65257460204861	1.0689777599428	1.28498319787396	1.54435404582256	1.69759967995561	1.3056856249252	1.50853627445035	1.13612591441855	1.20246995248244
9	1.49693142291953	1.3483294726669	1.27542032751774	1.16837557409576	1.68524417456999	1.38599504659155	1.26798069472096	1.45910395886882	1.83499868400192	1.09710404366083	1.67947187514557	1.77891674625366	1.45626620477452	1.40857986918013	1.26545679881115	1.33000722467956	1.49736854033887	0.964564565440554	1.92927673641576	0.966014237036276	1.57331150178456	1.60194352234863	1.20674812436351	1.31018532749688	1.70450916896809	1.20964078506764	1.46569796364394	1.48652932086903	1.24727354477175	1.54851593112566	1.09717762534068	0.96951057494966	1.18957577793199	1.38193924072002	0.922004377010338	1.23305401036118	1.36258050654716	1.24716250502064	1.2251931553839	1.05934745477125	1.56655802882519	1.10502411431005	1.23316731183559	1.49394735917638	1.58564945070889	1.45826383469964	1.59515010687903	1.0991481252724	1.26769961488673
10	1.37358949164549	1.29153216672436	1.22017645095535	1.32190514378112	1.54822840020047	1.46561905417089	1.48622015129781	1.37179918088257	1.90276701859981	1.08865264358753	1.59113943824935	1.69427540948773	1.36270695746979	1.36443679115311	1.20301787324245	1.2681372865105	1.41330198117572	0.934394629881164	1.91513618027743	1.02442736858064	1.56038227016996	1.46184206443682	1.10455908015198	1.27178897142595	1.67946192647945	1.32809641489144	1.58528217732506	1.59385966465816	1.18244032834297	1.42121931390418	1.15400224516146	1.15248265953246	1.14403646424941	1.44953572718374	0.936100426221641	1.17797535965567	1.31894004743105	1.14054703446376	1.23979712949662	1.04273936934993	1.54283790513969	1.27058827720688	1.33512021344814	1.38378828622713	1.48497963006741	1.57349977919742	1.68886744795831	1.01990497854308	1.19584167535096
11	1.34987874472524	1.27506757603994	1.22909476974888	1.26405585174759	1.61152161654057	1.39820789152859	1.56091796355563	1.32803719718276	2.00371982027571	1.05980750583207	1.52074533320882	1.72668488048113	1.43781466427242	1.47412502553233	1.27463683152483	1.23220684468143	1.25965733307887	0.925937962387738	1.96276728442919	1.10277313190384	1.45394417159149	1.35847981496618	1.0803573323207	1.1930616485837	1.56399155635419	1.19129735392017	1.70434159828714	1.79442255948689	1.26374103059336	1.4797320065266	1.1052087007844	1.13349178350434	1.20637583742598	1.44188493620901	0.98783814475169	1.2435958806226	1.22711706097735	1.145780200899	1.3141592355285	1.21232690437769	1.45374322854576	1.42432661637048	1.32454242407445	1.31228014544021	1.43281712135846	1.57451217213492	1.62515210754335	1.06802126014906	1.18141391137057
12	1.24991311787995	1.25126353377342	1.27176043179798	1.28831366931135	1.77595680920849	1.36468813457283	1.4428640521216	1.37396058547532	2.17811128160378	1.02228240680706	1.48986946653497	1.66273808724302	1.38267502422181	1.43209692298923	1.22255051100263	1.33757555703857	1.22631342713359	0.920472128697355	1.83607606431694	1.21945094509708	1.3393165924771	1.40892413920064	1.10663805707766	1.18706931571838	1.51408149283451	1.25048939560388	1.80506257566669	1.70086095595288	1.19414374529816	1.6301273355679	1.18218053421756	1.12169917856876	1.11608753898291	1.55186693083212	1.02173878942694	1.17967287846247	1.220195197689	1.16362714240838	1.23320663692001	1.19561689647722	1.4507264682551	1.56607287461838	1.28609399574102	1.37673959522689	1.33017956225712	1.68791803816415	1.5281186938143	1.03830100537797	1.21596078732968
13	1.26612885577952	1.30201762274507	1.38423506330869	1.23174405666991	1.68913466976264	1.30519420092093	1.37323596924687	1.38921111939346	2.03078479070063	1.16189420294363	1.45962472612355	1.63042628647751	1.41814033759322	1.37489113156047	1.41394741286795	1.33006246643513	1.36748828286268	0.914868971370989	1.73208603670282	1.36485285205806	1.25366243616854	1.35056251193284	1.07350943354637	1.22533545210806	1.43052532783174	1.21889259035853	1.94707466920937	1.58064936020298	1.20286644655661	1.50792237861234	1.24651037878134	1.0955307802834	1.19832887914727	1.62294842157628	0.954263337074873	1.15891134283048	1.24146434033862	1.29592729659358	1.25504999006832	1.13733102171464	1.39671852878921	1.47250828232679	1.37457867566548	1.33532491351665	1.33515797842734	1.71254747961824	1.52894352945417	1.08272771006891	1.20022853997427
14	1.2289307123739	1.38032880873458	1.29477879819076	1.25228880794059	1.65287757893038	1.2957053385437	1.41415787034632	1.3613057820285	1.94684754763219	1.24167178760558	1.41995734256848	1.64784726953207	1.42491626777475	1.38776079755884	1.34711032332243	1.28558222134832	1.27764181218181	0.914409667149321	1.77355686978086	1.30048298925702	1.23288385893964	1.27132433526839	1.1453425313749	1.36000697559786	1.35869669683761	1.14890434908235	1.84811534612579	1.53806850206397	1.25877925640623	1.5688343345274	1.17365092699129	1.12553282675223	1.16248241044393	1.70771311874359	0.979719664842865	1.12264259442897	1.18574876979811	1.23666523368053	1.22299997950228	1.235324463917	1.34279618267946	1.53861307062184	1.28835292616055	1.42029174630229	1.2968436889613	1.62791565830157	1.43517264811126	1.08801118971943	1.15616221816379
15	1.15908456727952	1.52448389974763	1.30818793004107	1.22657295791894	1.70384873565847	1.37986784381402	1.36782468443075	1.30883241970937	1.849383986086	1.35746651634053	1.39958932473498	1.6039469737773	1.351895013339	1.51068931099956	1.28695794653448	1.32258001516373	1.30035471821277	0.89921581638261	1.66066756279392	1.28799768077953	1.18253368056373	1.26941382183522	1.18310249299465	1.43522316968528	1.38534412331997	1.1517603181817	1.76395374705248	1.43813458856979	1.36725581911333	1.59706737041195	1.14278934198614	1.06495587828594	1.08594929226639	1.63865854840215	0.993818663767887	1.18596906755225	1.17448267315875	1.35946471339278	1.25597663143741	1.21134634787556	1.27637506352967	1.48354315407809	1.24336998387651	1.41531651310675	1.29961385766829	1.53668916846081	1.44220047170817	1.03434026460418	1.11879384586986
16	1.15074200448104	1.54580464711573	1.28359864621018	1.1912226145938	1.66162824860283	1.31744262849472	1.35141902504494	1.23638861319745	1.7675528870678	1.30662415120907	1.39183070301247	1.55327412270741	1.30293469996219	1.46581089144892	1.34392961517676	1.25144304340464	1.22744677228686	0.902984929699287	1.61037999914949	1.2615903224725	1.20765848444231	1.25859798291122	1.1998956018918	1.50386622131543	1.34782027631887	1.22027887131787	1.79701036435436	1.43297377744256	1.33887576237002	1.49896248362172	1.13708463675211	1.14578445809748	1.08413085616981	1.74071754022953	0.995269094303387	1.12997714132914	1.14200257296767	1.30631044691886	1.18163876297487	1.21834442040675	1.22193844639193	1.56531397788656	1.21650143494996	1.42628634628085	1.34879383859333	1.51336346419618	1.44187504198319	1.09131881172291	1.13453089383334
17	1.1883549334649	1.45434779607676	1.22730229463003	1.18285263462894	1.62343917312944	1.30601114641222	1.3058777159092	1.2695650457212	1.71329795773494	1.3074599596867	1.42930465828989	1.48563001709285	1.27854237739176	1.50320873427691	1.32663573557124	1.22948957965206	1.26970597448815	1.03138355630559	1.60386851636734	1.25373222058984	1.29744840529044	1.28504044866102	1.1814664370705	1.41784595029902	1.27668551418728	1.1869853771325	1.68022646065647	1.41945928058954	1.31831647140025	1.48429179165761	1.12843306527528	1.18082684936828	1.11120106006366	1.67195578206224	1.00564659065829	1.17181038186594	1.1416948683683	1.33310692786701	1.19288703657902	1.25177749066197	1.2013753173004	1.49555467244679	1.16502726930515	1.33328970187195	1.4252836155131	1.45026214536842	1.46633267436329	1.12621394983355	1.09301378038667
18	1.16088783394919	1.40941556387011	1.18654946329493	1.15460213677384	1.59420503846511	1.30919549311307	1.37061317474165	1.19778267169799	1.71367067800681	1.37895433822539	1.43561487062268	1.49225031048045	1.21716490135382	1.45519734620475	1.3239583262551	1.26172695381873	1.23083038292814	1.02499486348746	1.60867344857069	1.26072412709686	1.23783463576549	1.2609263485527	1.14675659768371	1.45217308936209	1.2874065192686	1.15098239293742	1.63474025647655	1.47013546046413	1.40917989216743	1.45017036080528	1.14988237973716	1.13312666853605	1.07118716729229	1.59259913237748	0.997638776069541	1.20274475205567	1.14339627738021	1.36125962300996	1.17066852876269	1.22659040823586	1.17273714839619	1.49275952808978	1.19415427743923	1.29114159863827	1.39302571567265	1.43794642101153	1.59896062470626	1.22027137736978	1.06640981060211
19	1.1309923229903	1.34383052314585	1.21942752393589	1.14287435632831	1.54591232608687	1.31389921032243	1.35217019135768	1.24598292850041	1.66803575134674	1.40310382282762	1.40923497574487	1.48744565527176	1.20846760548988	1.37063780214345	1.28347029569114	1.23740423805554	1.16914695907627	1.00088394485269	1.58892146753142	1.31708078720458	1.20980640129616	1.20264417302936	1.19718352047368	1.46444207022613	1.33921714969141	1.13294894920624	1.59035084001215	1.4414842639901	1.37002581617161	1.44899580487349	1.2345656299101	1.16417820977312	1.15401206431947	1.5603141932553	0.951719474395999	1.17147415255688	1.12335976781205	1.34364852262725	1.17656972861702	1.19675554576801	1.16109720395973	1.46540694698516	1.19581816158865	1.26753493893436	1.35678071323618	1.40559221029836	1.53793116490233	1.26915148738016	1.04855193332382
20	1.12227666201288	1.37423512830137	1.33844227931764	1.13625129728584	1.47765078215342	1.30630800016177	1.33704257018462	1.22609466557767	1.69727447742312	1.36065288536775	1.3607193123803	1.49650935456568	1.22025045271821	1.32265842190724	1.30151894298922	1.28754096449593	1.15068271612751	1.04205708945497	1.57290080633997	1.27893102751883	1.27283919196686	1.27048549099059	1.29702183897516	1.41444896040109	1.28210392790733	1.14730902533191	1.52895921320094	1.39635863972896	1.3732034382858	1.42336677076353	1.25359204503659	1.10286669102605	1.14374851413093	1.59031399529722	0.993106681773181	1.13864695844626	1.08862137449762	1.31135546152343	1.19350120118188	1.1587509705342	1.23454363565243	1.46640486339528	1.17169791589907	1.26761858877491	1.31168606114486	1.34778228704479	1.51954148852141	1.24046359167533	1.1043376746347
21	1.07815243101896	1.35513711489645	1.3190499937357	1.24534705154159	1.44168747298565	1.36868625124475	1.27643731217854	1.18858609052115	1.71457715218295	1.34039225389693	1.32493291071578	1.44881076899517	1.22837984623319	1.27971710264777	1.36889631843484	1.22590926095687	1.15545145829383	1.09201151680971	1.53230997491134	1.29282522348479	1.22750848757498	1.30841679251835	1.25384805773911	1.35334612930376	1.27366447181999	1.24604703774289	1.55756348621475	1.38835628089416	1.38219873028546	1.39407656547811	1.19001930260572	1.07230090483398	1.10896313759848	1.5816992196263	0.955215577801103	1.09917706747929	1.11966407488435	1.29731179106688	1.27296737944854	1.15333590579839	1.19362493409001	1.53748119692923	1.19780408694392	1.26373502413035	1.28021910670392	1.36784415385587	1.45598358328031	1.21785875141302	1.10134120549872
22	1.03605602851461	1.3801423352351	1.33097712885804	1.21723213312114	1.47716765526457	1.32846320797038	1.24997232112286	1.17810616375934	1.64521087546144	1.29466616194721	1.29676209312523	1.42041706848282	1.17675511997678	1.22872989296721	1.40304209845357	1.17797122554918	1.1412018223832	1.08087194970993	1.58335551769375	1.28972782010627	1.23826807706999	1.36093678155608	1.21887885370953	1.37207899602617	1.22389300696235	1.21010234876179	1.52453131760695	1.33822951634217	1.37943217239891	1.41677958511418	1.16150077534695	1.06015159060106	1.09759076602191	1.54235693464272	1.0176891491334	1.06193664460872	1.09192339279433	1.3007933459903	1.27577831778326	1.17484549061725	1.16440831048549	1.50298653278407	1.22149026696609	1.22596327605161	1.24119267987828	1.45066843073393	1.40828197959726	1.18097892683143	1.03866973354628
23	1.01072411303949	1.34803644883286	1.41840590505364	1.18237734818653	1.44738366050204	1.36349432717666	1.29277980759523	1.22866074742103	1.61017945433775	1.30044157640953	1.24656087124927	1.38533570247106	1.14275004628389	1.25290495160821	1.49616398548818	1.21607422242569	1.15272204249289	1.04426670357109	1.56981671974891	1.31813929858651	1.26763285954366	1.38138188895786	1.2275103507029	1.44093213326041	1.20434839364777	1.22761966282545	1.48181948443449	1.35123243447773	1.44213420343072	1.51640805593882	1.10710960262843	1.07275795729714	1.10949516022918	1.49826762190185	0.978670867909879	1.02729986476781	1.06542442612581	1.2684746812867	1.25144120695249	1.22928674067938	1.14784467000028	1.53272576658995	1.18215062232065	1.2804163004098	1.2270205202856	1.4295008650192	1.3895098313767	1.1489631456985	1.03713423987482
24	0.995298902891647	1.3211032056461	1.37566628312453	1.14453160452551	1.46785274730568	1.30685988962638	1.3782641549808	1.21634144047946	1.55782919331639	1.28627818224404	1.2310428348639	1.41096454564681	1.16830802262103	1.20482685796016	1.48167128492384	1.19309667925342	1.1035035113212	1.06544813797092	1.60935334593969	1.32836189466899	1.323757688239	1.36349540063233	1.20009574702293	1.42529453097402	1.20903764652245	1.24933399353324	1.44250615211528	1.28324009629896	1.43374342144088	1.45892361338842	1.1012821375121	1.13948710677634	1.07839404430756	1.46205338071896	0.983048181669773	1.03798251124822	1.10495461906106	1.31069848227617	1.2095298194445	1.18076090860945	1.15424642654338	1.49785156673812	1.14073647410734	1.24875393210199	1.28077290419827	1.42674992535919	1.41025038658373	1.17206671403262	0.982761173013163
25	1.01282406404504	1.26592292513482	1.33087752990971	1.15536519052689	1.44388250001891	1.28520865334741	1.39122151556046	1.21168928891131	1.5776838058757	1.22780262704905	1.28022493832487	1.48761094965424	1.1454194800456	1.19564574966306	1.40860026494475	1.20478557896036	1.08928470114719	1.01708325783066	1.54890386864346	1.33820829418181	1.28874429086087	1.36720189309673	1.16886153741052	1.37381671454826	1.23158973457018	1.2588569561334	1.37804605805622	1.24478746708844	1.45267616100749	1.53765586792769	1.07883449794983	1.23457908655097	1.06220831752142	1.44796878023323	0.945478867096666	1.02524571337094	1.10332290450414	1.32745710867364	1.27674600104389	1.14608380382961	1.11425779746621	1.52657606128607	1.1238865344274	1.21072137735326	1.29493477206906	1.41014845900317	1.41909369744729	1.13517658509358	0.970774424962472
26	1.08932879333395	1.269823263072	1.28490735551059	1.14209490638027	1.40780217872522	1.28148711335229	1.34726800632159	1.20042335931269	1.59001719873371	1.24702625520924	1.33207453939398	1.52169421003293	1.21306633130425	1.18300663936942	1.38050051285151	1.21968537958141	1.09340333061745	0.969243912885081	1.55150076040375	1.2981153617826	1.2508567562762	1.33232249239498	1.14611466398009	1.33969207424141	1.18392252931801	1.25194209005303	1.39289527455137	1.26546447092553	1.40169121776324	1.52628230537615	1.03723548491127	1.33069021701365	1.03024002880831	1.49489542076396	0.990633927199357	1.04016214057422	1.07375032250675	1.323882943353	1.29047050372991	1.14259094494371	1.1416381794051	1.47754840469695	1.09470448509585	1.19818186747463	1.3270080817696	1.45405070610976	1.46587783379336	1.16183545129854	0.940909912161175
27	1.05907315805768	1.26776524113173	1.23285163671804	1.12839559732429	1.36139588331292	1.25414468704702	1.29255250338861	1.15900974772037	1.52740866920125	1.2702549519803	1.30765762082471	1.52698694528642	1.18181706391371	1.17045172563491	1.33753883748045	1.26504194765337	1.14538179274705	0.997719891934942	1.5196609088044	1.29725652753874	1.20811593972002	1.31195724127206	1.12558784651986	1.3141259693656	1.15804578181606	1.24138646543263	1.35961221362393	1.30646711663537	1.40463540215407	1.49200645173594	1.00608345989336	1.28276377696553	1.02150067009717	1.45414611832667	0.998221808565074	1.07112439775619	1.07844067967048	1.27376789614831	1.29242366036491	1.11989862797255	1.10154086935495	1.44641936344909	1.10216796633882	1.24095633084059	1.26230982919441	1.48898298567461	1.46863547756313	1.13556124618978	0.983490499006858
28	1.08809246198931	1.25676520061567	1.22413878326093	1.10690421963081	1.39802598481994	1.26733369438749	1.31548851853122	1.17041140062915	1.48762135997904	1.26183599734856	1.27299881209439	1.50655609926115	1.16628983859901	1.20134539077297	1.28148690568947	1.22922837898283	1.14704388016606	0.974336047436823	1.50775512684395	1.28876926028471	1.16480233027185	1.33029485465961	1.13654548981707	1.35680105426583	1.16721318340143	1.19005001128555	1.39165919862471	1.29994628679861	1.38785201663576	1.50498060045958	0.981142700433145	1.24608093629394	1.01192068122429	1.48159846321344	0.971780646067446	1.06873915442023	1.05463526489151	1.24446306383691	1.2653886127675	1.0771166286319	1.07430289734937	1.41432073310328	1.07901740638613	1.3341922786487	1.24760648687653	1.4427751133113	1.42003472303775	1.1383840823713	1.05352042863589
29	1.10045276017645	1.26447755140139	1.24958933280526	1.10179025457324	1.36329875477896	1.25460676639677	1.30848430914183	1.15403720199623	1.509106724066	1.22797004682295	1.24406457889686	1.48766142644407	1.18640033940362	1.17357234880291	1.28163247334026	1.24445285486804	1.1207410487623	1.04822577163293	1.51244238103923	1.31055708697345	1.15227961580981	1.32770659024303	1.19552070701778	1.30094363369538	1.13204296375256	1.17748518986183	1.35324628531623	1.28467421691253	1.37255341952764	1.4554286340103	0.951954905817158	1.24945222626222	1.05575881194116	1.44533161284935	0.991856369133748	1.05043234882475	1.07994549766471	1.26243776903532	1.23615807129616	1.05247981126272	1.10423771877198	1.38577878748742	1.1181039496045	1.30049454085729	1.24154869320465	1.43869440751324	1.40792457596766	1.18510047798622	1.02974106574553
30	1.1537224360196	1.30440726618472	1.26227864676017	1.10456198618337	1.34017497882548	1.2555325609398	1.36880708421308	1.17292857744064	1.46690498262548	1.26762512439046	1.21015137190456	1.48956350717732	1.21131624691902	1.16095862145921	1.26453154887316	1.21099019503714	1.09929349273421	1.07748818254877	1.47646785943123	1.28013142709451	1.1439293447996	1.39415970096871	1.29817857720894	1.31804094529075	1.11072506102092	1.16037791296608	1.36433337431779	1.27408444803702	1.44426812502621	1.44213069761327	0.983357807338047	1.27749187148623	1.0191022837247	1.41550318495535	0.966028116332385	1.08776261581989	1.06256272994559	1.24151537788764	1.26833085520417	1.0867975887152	1.08542184693326	1.34728981732062	1.07910115351386	1.33724102629394	1.20947423116393	1.42714399540514	1.41074232487432	1.21117736330684	1.00835881407024
31	1.12331526203605	1.25194370958688	1.24284036655089	1.09440592787923	1.38069273140257	1.24042867861294	1.3215174276672	1.18172296944882	1.43738827913636	1.24655689869668	1.19440112194704	1.43969612294283	1.20246291369167	1.1269586204021	1.26311350683981	1.23340718271975	1.1278261915033	1.06456810225744	1.48972118899634	1.25896762557804	1.1551152321192	1.44985517389765	1.25661509706083	1.26011760222122	1.07281098933453	1.17320594300916	1.31727723760419	1.2469063870118	1.40165747608271	1.4517515329854	0.956391938359392	1.3557149158126	1.07634986498076	1.39561477989839	0.934465454378892	1.0917621941988	1.0867522358932	1.21202485910992	1.24855528013227	1.05474516158075	1.04027792548047	1.36067553947874	1.03926685432966	1.43810399160331	1.20064967994013	1.43435281371831	1.38279747102468	1.22301687006996	1.03525251520347
32	1.11651737090863	1.25321467208851	1.23608488124486	1.08399161877987	1.34455224663332	1.2080219991826	1.32394467587583	1.1475052606643	1.45290963931003	1.28083777221712	1.20019241412996	1.41209219020015	1.17074106229399	1.12936313738906	1.25796488394469	1.26105470543848	1.08611413962742	1.10481022346579	1.43875128833701	1.23016563535609	1.12463899273541	1.43232322012852	1.27014973252362	1.22310036564046	1.07275106199789	1.14222034515737	1.27380897277426	1.21519008402331	1.42828513324226	1.41796612816355	0.935167641068235	1.32496258551582	1.06345564868748	1.39263840344042	0.925311641437227	1.05076265487285	1.04862824299376	1.20827240772272	1.30816255433626	1.06162733388224	1.01828207018365	1.32791751758669	1.04988927333381	1.51933572079014	1.19657270838188	1.39394976669882	1.38042541581462	1.1839489903748	1.05200607437912
33	1.12170183328364	1.22179658068789	1.21663677854134	1.08080616256526	1.36368835875172	1.22286376291035	1.30902829438724	1.1259045801961	1.49553530055835	1.26945591356079	1.15768979022922	1.37459827894875	1.18530780990597	1.10495675733412	1.27749408173914	1.24526685440699	1.11726431475218	1.10342592853715	1.43076482749612	1.24106367451184	1.10306047814794	1.42352721689215	1.30068784586672	1.18628923724595	1.06283851195023	1.14798834197164	1.25088595939703	1.17984060643506	1.42693195231251	1.38716211866971	0.969482068620947	1.30254852001355	1.04988267430853	1.37737188455123	0.903687461275297	1.03731222829669	1.03403189511714	1.20776865122274	1.30121783054037	1.03416455333769	1.03681090628667	1.3110920250282	1.07975618906566	1.49609032613508	1.20774344489048	1.3884548419926	1.33524311626001	1.17576388417195	1.03935273398219
34	1.10608551200436	1.18973354325603	1.23921888182368	1.05585308932874	1.34278425267573	1.19605630885713	1.34546412628145	1.15425928194307	1.54739984082552	1.22675473520948	1.14109172097773	1.37571068373185	1.17924452752606	1.09527168466422	1.2839878819491	1.21311731374681	1.11187722612444	1.06919674662319	1.41951535419325	1.21745166684304	1.06985271905897	1.41940431209928	1.28736722888939	1.21215839951056	1.06117294688944	1.14919370355541	1.27653350550126	1.17849269920521	1.423603326518	1.40198403405971	1.00044140693836	1.25291246609127	1.00680785325804	1.39280741071412	0.909424330016766	1.05781844357599	1.03114747027981	1.23371978380842	1.28479644218535	1.03324723452598	1.09685298989251	1.28415818086702	1.10201456953852	1.49316106289781	1.17985826208382	1.44164855482353	1.33462701770352	1.19915025271094	1.02433995538079
35	1.08830061680821	1.17835847631183	1.25564880679975	1.06466304912383	1.29641469097522	1.20415478565003	1.33529441731431	1.1334383288018	1.50460058242409	1.22003288983086	1.12146966616269	1.35641743023068	1.17814759966999	1.04775256043845	1.25848010592248	1.19719837386461	1.08929415520235	1.08937352652946	1.42081764601085	1.19188347556799	1.04640013198725	1.39252988016417	1.27686326959973	1.18205454312694	1.07771277036768	1.13423310988211	1.2614697428537	1.16449482299115	1.42214456579172	1.37085175892661	0.978191537090036	1.26159751800616	1.00793106049349	1.38120403572693	0.86494767049566	1.05075031676585	1.00908783940534	1.22553048235483	1.2731180371463	1.08500115445744	1.07945774618308	1.31925537833595	1.08919438336194	1.46141212051168	1.19905124592963	1.42270607399533	1.28869260233638	1.19319250786635	1.06070382444831
36	1.13532765921677	1.13345322505041	1.22288569655792	1.05688973325368	1.30881567130876	1.21873854439064	1.30463382792241	1.14002451597329	1.47078517505383	1.20727182024734	1.12783650147577	1.34807723940473	1.14862902025124	1.0616417788206	1.22865689057882	1.19837398506586	1.11780414430932	1.12267877138675	1.40222165644788	1.16850763500698	1.01790659808658	1.39951390407091	1.25085912171719	1.14192014458296	1.0613598213745	1.12745286783484	1.28461482440324	1.15844524726613	1.39861577039701	1.3671785594859	1.01576299838117	1.24032826163387	0.985287361656897	1.36371183329828	0.882522367421926	1.1006704275217	1.02564077499931	1.22210923412012	1.25517389835298	1.06547029981777	1.09896875577034	1.34863224670289	1.10546304119116	1.44599175210711	1.17510866370841	1.44132405470538	1.28843714862439	1.16509744688619	1.04786661526665
37	1.15488056564179	1.12445362187321	1.22704631005618	1.05601539043726	1.2728592624683	1.25530636478303	1.32196271228864	1.13464166022685	1.45740718812363	1.2330824513422	1.11257882326018	1.40385979420077	1.15920383533761	1.10154041137049	1.20086563158202	1.2176660771631	1.09846341475509	1.11066939322336	1.39011518072261	1.15654048502853	1.00722555344628	1.37859276243824	1.28034242904805	1.13123138342407	1.0867440308347	1.13579105395202	1.27701424136652	1.1747240182053	1.37538471526438	1.34604613409298	0.977895427315585	1.238125256184	0.961647936144119	1.34857008574347	0.878242345057456	1.12675900377132	1.0062948492492	1.20256847091302	1.22650470517955	1.02886705912945	1.06596305479682	1.31115538923638	1.09877659046617	1.43597166901565	1.16240969478001	1.42350750430947	1.30548674773324	1.19648709482341	1.10285702000719
38	1.14199115685889	1.12728832756361	1.20831291381625	1.06936370237185	1.27606341066329	1.2465756508355	1.29873763372135	1.14824537190116	1.4469121588506	1.24390059147189	1.10019164102897	1.39210493921138	1.1474020211974	1.13760881281225	1.19935798805439	1.18181940550871	1.08888062759908	1.0739406135377	1.42356745548597	1.14482206815986	0.986310556275838	1.34438910394367	1.33537477648301	1.15583601514119	1.07326672891283	1.12911907643502	1.24003022027959	1.15680038595157	1.39298036806419	1.3050736385413	0.967140591473186	1.21786223091277	0.982836274629771	1.35920022596727	0.867012680988686	1.11289954347801	0.994003118884194	1.18611869051493	1.20890828000583	1.00868758773371	1.05783507061024	1.27379274109909	1.07543778886653	1.41912680943941	1.14192557101294	1.39904708678993	1.29498649085413	1.18834871810317	1.15093682314594
39	1.13269040287626	1.14376583171609	1.22829576623914	1.0452401218437	1.29639462915323	1.22742362913512	1.27868085104699	1.1540101864924	1.40489270403689	1.25542003969836	1.09648482872345	1.37267335490493	1.09931006345486	1.11970280752957	1.20423751981091	1.1608610109142	1.11460954929155	1.04422354021031	1.41292475638254	1.1208135613778	1.00343182258896	1.34427156268981	1.39811847240545	1.12185432243436	1.07501974380808	1.10966164990646	1.26005305845646	1.14680212257163	1.37237318130303	1.31660082764981	0.944107593425666	1.21005425672729	1.02422710689177	1.35021997346423	0.872795777756416	1.13906539604418	1.01105137981386	1.16440644126482	1.20128030191151	1.03510279276014	1.06982005042111	1.25619089877423	1.0927168070152	1.39884780389415	1.16102468091049	1.36092164722038	1.2668617113912	1.20260982896712	1.11225707745464
40	1.12445955832847	1.17393339134165	1.27794696661831	1.04453302825502	1.27133994912402	1.25103983416367	1.26719838029495	1.14157472439274	1.40001396839577	1.23747543384107	1.10243989453792	1.40219598237786	1.07457277608286	1.15812946567501	1.22217510663466	1.14902783312463	1.09232673459656	1.04959354292802	1.37877883006792	1.14270719914395	0.993772002130315	1.37345900314303	1.35777913177277	1.12969609941113	1.08317405575495	1.15705722111305	1.2691636039331	1.14414074789881	1.34663546342295	1.29218068516032	0.915553781055391	1.17920632948733	0.99598459753159	1.33661630439056	0.873095291132055	1.13726187477423	1.00063249175617	1.14975756562712	1.22993364173568	1.01323138108784	1.05204556005882	1.23722974195296	1.06505790363938	1.36570768054451	1.14993686047904	1.34849867824871	1.26159649215222	1.17427380576173	1.13209929225066
41	1.14050087315392	1.15740584628371	1.27247650538716	1.04576740306025	1.30016548515174	1.22292372200216	1.25680263626653	1.13251783206367	1.37819657263632	1.21870624895993	1.0773422734195	1.45371095170231	1.06248080260529	1.13800097107433	1.19992597809397	1.12780496372534	1.09856199202965	1.0991488731134	1.36309249307266	1.13750803369608	0.981299033601662	1.35780214283436	1.36690762581073	1.11673080644296	1.0799800971754	1.16028605669881	1.25770329765667	1.11625378875954	1.3517070531197	1.28782111387767	0.94295986189834	1.16223370788115	1.02435737547337	1.31862216184629	0.879272665120801	1.11120807825537	1.00307528340727	1.16552548469459	1.24413195589006	0.980701972323158	1.03699611513863	1.20610794395988	1.04519237840967	1.34471830971931	1.12730498863094	1.33166090608543	1.22007804379883	1.16619029025042	1.13001320154443
42	1.11370765392958	1.18171122789987	1.24936079154964	1.02508490577512	1.26505708698163	1.23486184885839	1.29909330745131	1.15852771445747	1.36753468875661	1.25492917885968	1.05800150851155	1.43623628177145	1.08604992210305	1.09406304478128	1.21550205488142	1.14668097486294	1.09167425236913	1.08949949555468	1.36350818251943	1.09879325986661	0.964856559228934	1.32679217475532	1.33346401286669	1.11055818791115	1.06183494077706	1.19272814851433	1.23151079783623	1.09148843691196	1.33770703321197	1.25880824909028	0.942891428453298	1.15826352079507	0.995184293032158	1.29211496238877	0.869677617900295	1.07967263276706	0.986226861283023	1.16267824093179	1.27304353182927	0.950373934155857	1.02074328037754	1.22086569724316	1.07502991211926	1.31439990358247	1.10731504034251	1.33443290996525	1.21932992149622	1.15612269713353	1.10710891647125
43	1.0814239511259	1.18962868498956	1.24187704559352	1.01649562251715	1.27069271514888	1.21230312771887	1.29122468624023	1.1920582577139	1.39296261803412	1.30285798283629	1.07266361561595	1.42970320855526	1.07733446287392	1.08450202215996	1.21898833595403	1.13776898782187	1.06286815257642	1.07798352067877	1.34044147982708	1.08865942234663	0.953606476239388	1.3344600100248	1.31759048243166	1.09360301631893	1.10090342811349	1.17495259724808	1.20912347015291	1.07698925556566	1.31327581499494	1.22922764016242	0.959680475674155	1.18838747755165	0.979998181465915	1.30320314630144	0.886536966563359	1.0655717967993	0.988293459715349	1.14704005745477	1.26760402241905	0.937407826120551	1.01175909064089	1.22090570646097	1.10513970680067	1.32207845275179	1.12935401440641	1.32154442695991	1.23023329614543	1.15287630943707	1.14095051613446
44	1.08622296915543	1.16650129945928	1.2843036629118	1.01890479798587	1.24290510737731	1.17403907925228	1.26887310716876	1.18217291613375	1.34665632576768	1.32896716734508	1.08773726014172	1.46813733684119	1.08747303249839	1.09286568043822	1.21570974487658	1.10518401844784	1.05882375316531	1.08855209825994	1.36146173624668	1.09092362998555	0.956890869526356	1.30642312050752	1.29281167571884	1.09775446910079	1.08103554440577	1.15766796911874	1.20606619042761	1.0946319269797	1.29915358579371	1.2227380218507	0.98668818559604	1.19520301146854	0.97235537143252	1.33702834131372	0.890497155800852	1.08281576462159	1.00698824877793	1.11698338014462	1.23904484164213	0.942243940049878	1.00738833514387	1.22201637849358	1.08661465123635	1.30614688296646	1.12168766073364	1.34817316347855	1.20116714307126	1.1491009514379	1.11435834723244
45	1.05828920075333	1.17821776177041	1.26178222190512	1.00800373566395	1.25138281482857	1.16292641335889	1.24468982977372	1.23943608667202	1.32785367831026	1.31374113946211	1.08973622392575	1.43909237013386	1.08291376143044	1.09186469798037	1.21709731065979	1.09139217699269	1.07938130434673	1.07597959202178	1.31595151958779	1.08441515656237	0.929053725219552	1.28884149712914	1.31192196982443	1.13634969806329	1.07870538162218	1.14014176971122	1.23712334527918	1.09182286172807	1.28244181795019	1.24807226376423	0.982128538906763	1.20785395738035	0.983505029004664	1.31346436934313	0.866562524641208	1.13988845750229	1.04564741219621	1.11984990479732	1.23028924930421	0.924249572408332	1.01300820479826	1.19910445503213	1.12067475157783	1.31661380096589	1.12902510436104	1.3346010490019	1.18567481559291	1.14064189040824	1.12504633844352
46	1.05999411005339	1.16031467236129	1.2518804699939	1.03160224945007	1.25563866359225	1.20022668020341	1.23757381815774	1.2358945905676	1.32190116036929	1.29943100604605	1.08649155183294	1.41196577347045	1.07055485952349	1.0780980093722	1.18585856096347	1.11250994382346	1.07953096802725	1.06372604747865	1.30634729936973	1.08223627896231	0.933717051463141	1.27736158154619	1.35867210516309	1.12453311640107	1.08840232759708	1.12822220842666	1.21197400963183	1.07729579595076	1.28733691300047	1.30741065422898	0.9735720185462	1.19352979928664	0.971881200276391	1.28408281242942	0.870120749037957	1.13480166051048	1.03364186024047	1.0886325977658	1.30362443591033	0.935947779471417	0.985585967920177	1.17936053644154	1.17739832487054	1.32021126681978	1.11297653441988	1.30188083487794	1.16565010403755	1.12370254680465	1.09673843250297
47	1.07285893547311	1.13554738157248	1.23638229861479	1.06594766495381	1.26116806722068	1.16943294824809	1.23737272617595	1.23318345503959	1.31491727872774	1.26870311145723	1.07417930017118	1.40006581156952	1.0671461203214	1.0780356027798	1.1879490151843	1.09613519693632	1.06430548851783	1.04812192816935	1.27586475382664	1.0786625193945	0.935384000532003	1.26255615156391	1.32012223296202	1.14647151343584	1.08150303685685	1.15618837881984	1.2259524424547	1.04616844823118	1.26115077679095	1.27983764111898	0.991344550590846	1.17497806577331	0.977967624176575	1.25573400635034	0.897876590609311	1.13566249732985	1.04273222717594	1.06706096768985	1.31312019357088	0.920281773038561	0.994316479643381	1.15748035954527	1.15933897577956	1.30811781453452	1.11947772907816	1.28227491724546	1.15087340676443	1.14267857856559	1.12692386065997
48	1.06349890070128	1.14282058612205	1.23851881576341	1.0578937178772	1.23978197678905	1.14531983341063	1.24210522161429	1.20423699980028	1.32089404060841	1.2728809964179	1.07980270681437	1.37095424167014	1.06739317736218	1.06933676098888	1.17158391327369	1.10329165813756	1.05596244154832	1.03786396078569	1.30017749425249	1.03944516206777	0.919020082912734	1.28852775476644	1.31955068824287	1.11013872218414	1.06838773137908	1.1361514487364	1.23320226327394	1.02437942643569	1.23795205502657	1.26833765138741	1.01785755210395	1.15611039134342	0.964449401605637	1.22197857175993	0.886766397857432	1.12601716854066	1.02891138534085	1.09117758612589	1.30657497607306	0.940114491158132	0.990690941571733	1.13308914993415	1.14180708034249	1.29078580556418	1.14427192204937	1.25971361534903	1.17373075627942	1.19147425964295	1.13702331209504
49	1.09400957250427	1.12630164732228	1.22054098912821	1.07326883464058	1.21484815524441	1.11952231360174	1.25366917248125	1.2137849940933	1.33174040828027	1.28895437834637	1.08142698465216	1.37344547468621	1.09069626633366	1.04344299639444	1.18450528249734	1.12115750688784	1.0483138548545	1.01247204587035	1.27737439339063	1.04584158406435	0.891878404236457	1.29438761949599	1.29264125057691	1.08283417333685	1.04916268560305	1.12822234549251	1.22258776199077	1.03057707628107	1.22316687275504	1.24473427073827	0.993625350112129	1.16839255688888	0.941104331652801	1.22050715562558	0.874398933256063	1.10928143915214	1.03225709210181	1.07437586840021	1.29119040989729	0.924288425313593	1.00365974330312	1.11397746241057	1.16609095388539	1.26887766629015	1.12314777528789	1.22030495866125	1.17608842977743	1.25836423774261	1.16610138919193
50	1.07204442045628	1.14647629785341	1.2121501685543	1.05656664928693	1.19964268208118	1.09699629394619	1.24579398995132	1.2011924910725	1.30706126038247	1.28535634221559	1.07638928024395	1.40213788672235	1.06651215606646	1.03585939817335	1.17558470158489	1.17949483338805	1.02829284063957	0.99751284941949	1.27561361237332	1.03041582573506	0.8775665060574	1.26084257957727	1.29173612980587	1.09551174767392	1.01998577303991	1.11585569635145	1.19096138935768	1.03654339841377	1.21862197742235	1.25898006321779	0.996733251696192	1.19412337611415	0.95204263128259	1.21196095490236	0.890937085202595	1.10690733107583	1.01835837449691	1.05871299936032	1.29075273371102	0.935841890310503	0.992099385767575	1.13571314652504	1.13750051753749	1.25451988994098	1.13735288144727	1.22578340698749	1.14902168157798	1.23334911416519	1.16247835854676
51	1.07522383291085	1.14554478104181	1.20960043855562	1.08119496651212	1.18731810384163	1.10921842064315	1.28925084369796	1.1849472989664	1.30642027654426	1.28189404160321	1.0867893729354	1.39742098080079	1.05483349662955	1.05682277534173	1.16548474948783	1.15847646922958	1.02995915157207	1.01996782160084	1.27775479798054	1.03721146611227	0.895966731497479	1.25793835570747	1.27544230540429	1.10671598752804	0.997955227663213	1.12636349889084	1.19997194058463	1.02375141609746	1.19237205415772	1.29375992820675	0.991579962113419	1.18458354343546	0.938432781622864	1.21937711550215	0.878638454081311	1.10080977139061	1.01116376182119	1.05814619954002	1.28485334597035	0.923225616676225	0.988423351884307	1.13156393793427	1.1446762569835	1.24983924846612	1.16395044158504	1.24179184668635	1.15666045464615	1.25887908951305	1.15233688637819
52	1.03846643533866	1.12775729193616	1.17993234668923	1.09764001114115	1.16740657119441	1.10427032572245	1.29708270372066	1.16444811505115	1.31178322631607	1.30589241748995	1.09626589213926	1.40457447290439	1.05296304853977	1.04460804740938	1.18806339421168	1.13032564489636	1.03810797855444	1.03783407197263	1.25809888247551	1.04429525961722	0.882517876655065	1.24256171709779	1.28196227293994	1.08656799372443	0.990702296252128	1.18653110527273	1.18258736097061	1.02715352288259	1.19680647251587	1.32721424321678	1.00047516440992	1.17441416402706	0.948628116944301	1.21768317608696	0.877028553237621	1.08814195585877	1.03850499748657	1.06594890425298	1.27588597084648	0.951343105126937	1.00794717695072	1.12242601127198	1.14432258013879	1.25555519800325	1.13468686785366	1.25968431089411	1.14563227618727	1.2334106330934	1.12308432140105
53	1.02268947230854	1.13178351755348	1.17499789539067	1.13307414927215	1.14924091133811	1.0962903700456	1.29278512648408	1.17359386026036	1.28728344383897	1.28513501580102	1.11887430584029	1.35881061885113	1.0533428265747	1.02587369090548	1.21274532296668	1.14020617375839	1.01414466475724	1.02921634401084	1.26393760053883	1.03755128857865	0.879086411743517	1.24760168313316	1.26707577638381	1.10171104626238	0.976864192143614	1.18413501795432	1.17322964125234	1.03590185080355	1.2096394999087	1.29829872734049	1.01997709471357	1.20238594407846	0.939613167424973	1.20034465747633	0.871971818928269	1.07261162409896	1.09402511973333	1.08193865976851	1.25013960114883	0.941248351799146	0.988837661188564	1.11905341897295	1.12801938350112	1.2578622040731	1.14451431654187	1.30777624942534	1.12032932440307	1.22758391936649	1.12553692947765
54	1.03915768568163	1.15479974536294	1.16644216525198	1.12262468509214	1.15261253774663	1.11353188746481	1.2991652315909	1.14049490192226	1.30072582538366	1.2647655709463	1.13714997266631	1.34174410309874	1.0465726958993	1.03526166880407	1.25064880152519	1.18842846509145	1.00382351286219	1.02417018605846	1.24092175455991	1.0308654145367	0.911334773041409	1.22180381221648	1.25669825687459	1.08461389490962	0.966522124997432	1.18107819105603	1.16273729603467	1.04529599598763	1.25996674244788	1.30264327739952	1.05125937707722	1.19307531401912	0.922814029963075	1.17546294067236	0.85445957932257	1.09021874119685	1.07956291149391	1.10725363762395	1.2421855930032	0.957193273984581	0.980109893205391	1.11192893497437	1.12179521498399	1.26953045305837	1.15601296691953	1.29618850455538	1.13598150891091	1.22631969643195	1.13496820734981
55	1.03605578738776	1.19655691187755	1.18341022989905	1.11263838387972	1.1404216623488	1.13908909445939	1.30045972961772	1.12700462435044	1.29147793224376	1.26687542423553	1.15755025407662	1.3388408421661	1.0377088574446	1.05251573806011	1.21999750508062	1.17590729478911	1.03187224879913	0.997584923441986	1.25219795404824	1.01386300382221	0.977117292314633	1.19813175729531	1.26698482132503	1.10180102374033	0.989376251938577	1.16880908611643	1.16780387210256	1.03847713396442	1.24827952986812	1.29617790959971	1.04313385963188	1.18476565078121	0.907097755752071	1.18334482514872	0.868239441568658	1.09686197744952	1.07519537793855	1.09384915118287	1.22478309363841	0.987892013888289	0.969345244031753	1.08924240851125	1.11079447381667	1.24985588347287	1.16987205818728	1.28916511694849	1.12237201891939	1.23049548129335	1.12283176914586
56	1.02968099308021	1.16605953940809	1.16646655470295	1.10177821850682	1.12674485849687	1.13069768412495	1.2879608582625	1.13894255583909	1.31111966935639	1.29821341593346	1.14431880765381	1.32635387210865	1.02950865709992	1.03021708200908	1.20857493559596	1.15703593785119	1.02010722906024	1.00749027076272	1.30008900935456	1.01578184033837	0.966531030679148	1.21392901166864	1.29261115694508	1.10681103514087	0.98804303776321	1.15108971601143	1.15847688021871	1.0114146328185	1.26402858472969	1.31730077015059	1.06996131558181	1.16611531319246	0.900423083161206	1.20389973282677	0.869255826072302	1.0803682864864	1.08544298476195	1.08605192599746	1.24188434796961	0.981843139413957	0.969641125540875	1.104876320977	1.09545331840218	1.26082927585865	1.15852668930006	1.261752434712	1.118325711915	1.24924944656816	1.14323142202707
57	1.04612627919719	1.18452419760291	1.17987086935307	1.0864096117583	1.15415297515094	1.11432798224614	1.28533251239598	1.11403136078988	1.28943515949041	1.25974327102246	1.15240602993383	1.35119499317943	1.03651877911709	1.02152704389518	1.19620218827587	1.15228880544779	1.03174697183221	0.997147940026952	1.28861287134853	1.01835833609398	0.951805027557471	1.20059508011766	1.34094584779094	1.10655586502472	0.980243877306494	1.15799846080766	1.17528028141005	1.02088101425632	1.23379207951774	1.29501233907524	1.04403039734375	1.1670214537513	0.908839168749708	1.22230472835384	0.874695838863126	1.05760959114757	1.07943048720404	1.07640571146317	1.25592192669347	0.966772626191638	0.950951456935716	1.09378645328735	1.09855994672209	1.2420810541731	1.17479147115967	1.25464582251952	1.10781439121984	1.23175908953562	1.13029488570475
58	1.04042541623603	1.21948828465518	1.16750185325967	1.06825241022456	1.12855613207561	1.10410108575209	1.27325814787533	1.12315526044616	1.28440528530708	1.24523185906508	1.13636481117965	1.34209136257891	1.0398054925844	1.01619581679355	1.18245853749513	1.12752917277961	1.03296033570265	1.00367588448341	1.27737637130572	1.00216547910222	0.935189623709598	1.21327855433062	1.32363790082902	1.09841709081457	0.983329852864513	1.14177262225866	1.19166517772189	1.00910628313693	1.25568832553979	1.30513972150773	1.06430329664811	1.15816423563515	0.908176607377514	1.19909166037762	0.902972084194118	1.07437709354237	1.09554744225705	1.09947496079519	1.23318008172531	0.948112896890211	0.948198010737248	1.09683346301292	1.11405771236872	1.25170252806539	1.15664222465272	1.24896297934846	1.10575190950705	1.21436448344933	1.12001726868938
59	1.0307647156841	1.19352553047651	1.15895420222637	1.08196119130342	1.11677238674059	1.1022965909965	1.26290898382932	1.12685903099058	1.27445444069714	1.22359952507694	1.15246430852356	1.33108528269439	1.05249154959308	1.03417519067851	1.18785236941121	1.13808251136921	1.01876314112034	0.994970072000298	1.26494296163936	1.01443348644328	0.954209198256025	1.22401899958792	1.29901957478771	1.12512731895302	1.01330574242487	1.15923018695226	1.19117249335425	1.02449556695686	1.25711076509432	1.33832068992595	1.08964460457005	1.13671939500665	0.902695153391441	1.19910543722169	0.897402934642551	1.05649784830896	1.06409676525303	1.09682679771166	1.24645913069146	0.937460560883107	0.929467104561159	1.08097371728822	1.10352917154943	1.27949841539047	1.16284125441658	1.2757640950779	1.10948766195076	1.20135682102252	1.10704558453549
60	1.00988526146353	1.19793833136942	1.14415160177374	1.08118019942094	1.10342228914259	1.08799448331158	1.26736970917068	1.10775589825393	1.25043260141257	1.19472678122368	1.14783650739835	1.3058940839528	1.06623237201178	1.07451711445986	1.17610473120532	1.13478131010881	1.01827279527141	0.984793998805239	1.23454661288216	1.00072919505454	0.944815955066552	1.2542107400663	1.28584266247277	1.12425143202794	1.00420880048973	1.13537731402864	1.18416656519022	1.01929801121811	1.23384986093444	1.32579595092877	1.08812111186297	1.12661412280427	0.899376848638747	1.2112163173171	0.915281376360892	1.04559370442025	1.06771992664522	1.0809627216257	1.22040768326295	0.930167760320864	0.924003449082624	1.05743448920771	1.10673569649004	1.27808880099161	1.15701225845847	1.25871073905632	1.13171695978933	1.19574588220658	1.08728340179073
61	1.00611540021027	1.21983207860841	1.13290559914829	1.09599413621296	1.09001666123262	1.10896129539456	1.25484579204723	1.08919283938087	1.27115028282576	1.18432078859347	1.13841741628304	1.29524489086914	1.04065544706483	1.06353227192583	1.16561953925672	1.14584372144892	1.02472475769698	1.0258317395751	1.24276074789709	0.993784872251029	0.924063501707417	1.24102737790293	1.29345559947272	1.15559306615063	0.996770566336772	1.14724986487072	1.18707234199597	1.01182789450655	1.24579915773181	1.30340350892451	1.08478987916402	1.14325658686108	0.91066342851111	1.20629116425366	0.898726064465043	1.05858150524008	1.04906463651574	1.06940582579942	1.19925372072547	0.955527413237013	0.93171155457616	1.06164966585192	1.12871160100539	1.26864792389025	1.14959831985444	1.27135874211199	1.12748228495995	1.21889129756553	1.0812659493946
62	0.998639263361837	1.21276979604645	1.1162878121401	1.08143403648803	1.10624550687366	1.14984978264692	1.25284181969304	1.09867579764407	1.26109575421404	1.17934360207553	1.1248252812858	1.29386788412873	1.0536414485257	1.06629475821087	1.16440096326083	1.13005786608503	1.03653341836803	1.00818126681391	1.23087523740665	1.01224144578268	0.907218337996609	1.23330360858521	1.30466398556618	1.14655220433406	1.01212376911415	1.15591969434851	1.16991780359651	1.01927963420715	1.25298502268359	1.29131811951102	1.07854093950704	1.13109441487541	0.931649308917419	1.19505389210534	0.940121687268785	1.04501765985039	1.03928635333828	1.07833244989849	1.21230682469325	0.991858773731102	0.931076845911476	1.05542134522824	1.14389137197575	1.24457940378764	1.14257117229442	1.24666442282954	1.11566022406481	1.20816995262518	1.06506878359705
63	1.00862801993887	1.18658713782963	1.11286684608129	1.07421361195768	1.10954360081146	1.13243017269238	1.24674895752785	1.08569396220585	1.24315531272281	1.19661908592638	1.10583354479503	1.27447130708991	1.03470525194911	1.0800591132132	1.17251456583013	1.11946109970939	1.05102138552505	0.988933668495008	1.22347546965027	1.01152459348266	0.921732191593869	1.21989857932691	1.29561647249729	1.14591877615808	1.00903057518671	1.161506223263	1.17358569543241	1.01370525924416	1.24720181337089	1.27192199120357	1.06662384544649	1.11369536415065	0.936848779071212	1.17697230000099	0.921555557696064	1.04229876022587	1.0429969863365	1.05132207075249	1.21325368584944	1.0371597042689	0.930799526792361	1.05340410788966	1.13191081313612	1.22382700502626	1.14386426063309	1.22970744588626	1.10382449789429	1.20892303738023	1.070084229949
64	1.03404332151222	1.18482271724697	1.10553733721052	1.08548713434993	1.11353559043631	1.12397788171297	1.2245531227101	1.09834380164206	1.22916535851273	1.19135988143843	1.10654239127103	1.26531781131326	1.04090868385483	1.09483419742042	1.15588113241715	1.10892971337139	1.02892648551744	0.980088318434636	1.24565785834414	1.00145633724527	0.923322226156854	1.20675570833821	1.27974168368391	1.15296377180439	1.00092039773322	1.15004697117378	1.15811118492104	0.992222156649064	1.24677670119424	1.28902511734549	1.04815892207614	1.12658949987065	0.92639690445323	1.16281497583917	0.896449136413616	1.0548854349469	1.04207297275627	1.05099076193108	1.20163924978246	1.01655834650134	0.913281394788527	1.03205011343416	1.12159644016677	1.21316604755819	1.13258945595984	1.21764960851979	1.09661163105111	1.18913851694832	1.06747591930445
65	1.0264333743174	1.19755695193435	1.10150410211956	1.07448170778926	1.10588370569343	1.10378777017056	1.22426123815533	1.091105285946	1.22038114053197	1.18303956804598	1.11201462416992	1.25920658440036	1.02345481352665	1.08349352314873	1.15580682579556	1.12426901865552	1.03594646845175	0.959843175924328	1.21986534864947	0.995743466296273	0.943548170181526	1.19512877279245	1.28151145255401	1.13949327454439	1.02830734938064	1.14372106610919	1.14209061849539	0.985078355895693	1.22745120431503	1.27511837759101	1.03996965256135	1.13005172039473	0.902615913411678	1.16550800666881	0.911533258840926	1.03880853569543	1.0373144248366	1.0233621382371	1.20210832780906	1.00062797091345	0.910018161864428	1.02030927489497	1.10469629753163	1.2153011585359	1.1200959995898	1.21474937192832	1.09794874006645	1.19412294050123	1.05569186819017
66	1.0021373681991	1.1816910039439	1.09686259635934	1.05528472493629	1.10993003536688	1.09525201654656	1.23006908684963	1.10455264654962	1.21706366778666	1.20292680159312	1.09573662316481	1.24489026265637	1.04639908701241	1.08134405800126	1.14823004599395	1.13058537221066	1.01855152237359	0.95082430986011	1.21804719019029	1.00608911287415	0.956670418674193	1.19911385914959	1.3029266982391	1.14681020652991	1.03570376005427	1.13914548724162	1.15281195951697	0.99252189653832	1.23381167984957	1.25775351771943	1.0203749442666	1.13359484777194	0.911781908471736	1.16365368778648	0.940323979478503	1.04338395966694	1.02624575876619	1.02557147659419	1.19565893485265	0.999555428484403	0.891839764603119	1.04396816847125	1.09226209609835	1.2396416782572	1.13241264613437	1.23917545382737	1.08993565562128	1.21080367581551	1.07346464158708
67	0.997385917507624	1.18066002298798	1.09386678953244	1.05137729184016	1.13099494296335	1.1085858358134	1.24323823250053	1.09435197609348	1.21270422999178	1.18801373407427	1.07626015964255	1.22961539580775	1.0510124637261	1.062656104825	1.14745383233224	1.17962198669063	1.00866270352991	0.925785310718583	1.19695131423704	0.991339029133151	0.948668704321142	1.19117501653238	1.28546484015566	1.14924913410848	1.02615753260226	1.12729321708084	1.1413543273551	0.988701795171758	1.21065207896549	1.25911418645667	1.01454131937454	1.14830618137777	0.906015904509843	1.16082780785527	0.923397259990196	1.06151317976435	1.03313757612594	1.00947243578555	1.18424445451141	1.00562315430203	0.895915756670119	1.04990857213441	1.08959443057571	1.23044339150101	1.13329777126352	1.23083074315142	1.09533181766979	1.21863797929022	1.11316143312342
68	1.00802853792666	1.17285726695698	1.08047553201714	1.0449412821225	1.13126169135749	1.13666184733408	1.22228130777795	1.08605229288923	1.20056055224113	1.17253657008355	1.06445636767434	1.2388393733117	1.0711921298203	1.05924278431244	1.14111340831132	1.17301673866586	1.00700608603324	0.92341449410901	1.20366537757802	0.993302124320105	0.94109046349926	1.19034732981222	1.27650046706147	1.12704181620416	1.01044783967382	1.13170000156067	1.12852909411327	0.988990479694783	1.18849558019143	1.27536823027723	1.01198612541052	1.13302665883913	0.908898577890952	1.15241415735965	0.908438146601791	1.04834797608308	1.04335116482556	1.02260591804629	1.17814090198908	0.983774919828386	0.896170325366028	1.06902106424665	1.07933123668699	1.25701390554312	1.13536413340518	1.22727911813835	1.08056025925686	1.20657884951188	1.10070998943338
69	1.04106277818717	1.15401302125911	1.09584237793185	1.03211303096111	1.15188180409663	1.17481617600386	1.22458269303665	1.10153681400814	1.21708537878749	1.19288471298637	1.04878817127216	1.23011781215531	1.0587595232553	1.04022225146827	1.13107267868511	1.16686013393895	1.00376037992691	0.954076355773365	1.16699346340082	0.995760294262555	0.959990771715827	1.18120846163659	1.27142965267273	1.12051462001843	1.00252514771046	1.13215784803	1.14390155707436	0.995277854318788	1.17412914905495	1.25039814454078	1.01316679819071	1.11540258378549	0.902843052010382	1.15990177259961	0.895007149899006	1.04793061531575	1.03035713620548	1.05500696304204	1.16591855212983	0.968581949324752	0.886338309909718	1.0809458808174	1.08702519339567	1.24850584588333	1.13479928820193	1.23952984949863	1.06429415861883	1.20124531179431	1.1315215298661
70	1.04029138834034	1.15156916736613	1.13005476217106	1.0292867849789	1.14494540390552	1.14892717673283	1.20621132484253	1.08147336842339	1.20274887046036	1.1689137237934	1.04946669346422	1.21506936740094	1.04415504685231	1.0432835339601	1.15039024000507	1.16987732862815	1.01079725863126	0.947545971920879	1.14714460287407	0.97928702466369	0.954561551139231	1.19928991790884	1.27134594479796	1.11915991603484	1.01060559742399	1.13267114768386	1.12612472786588	0.994554030647705	1.1655162360795	1.23407283327613	1.03617057688146	1.09290428059372	0.898856128150329	1.14240118247384	0.882858518195772	1.04090240986044	1.03289727191029	1.05836404511519	1.15650728151823	0.974030069342231	0.875239011819855	1.11269590963675	1.09482659011219	1.23062620465214	1.15205441876375	1.24215869458022	1.08497047407794	1.20798336109319	1.12336747824233
71	1.06038173410817	1.15031868799137	1.12034651858655	1.01634536370784	1.12231868055174	1.13504776853794	1.18923862362486	1.07425699509762	1.21493810505122	1.17475377199839	1.05169452439897	1.21686862806084	1.03862130790031	1.05360988218551	1.14284089103481	1.19166828904185	1.0201429760521	0.931988151201664	1.13289744712396	0.982418157495276	0.957745773463955	1.19102236577908	1.24435547761579	1.10838719048034	0.982746719655427	1.11996425246122	1.13141962676758	0.995150022219474	1.14781465497569	1.21971429195641	1.03396806288141	1.10164082736575	0.889937410100009	1.12743690442512	0.883471354332899	1.02023386264808	1.04117656168091	1.05280913286449	1.14814864631465	0.954600808128031	0.869240523794791	1.0987850856837	1.12847470263012	1.22612799454204	1.14070705477093	1.22707859729126	1.06532833806859	1.1910711707088	1.11490240354981
72	1.05338906391455	1.14464103948241	1.14643715108516	1.02747455680382	1.11602859215626	1.12686831539476	1.17627933196099	1.07328905300223	1.20614752525396	1.1934567148096	1.04128329196636	1.19432193879371	1.0437240511175	1.04684105543226	1.16473463483915	1.17518624509473	1.01727387721102	0.918214808111554	1.12846210155795	0.972559033221969	0.976767802001851	1.2036233027788	1.2285747791652	1.08719723518656	0.972592117677415	1.11230484327792	1.14248099277296	1.00127038733939	1.15894216930024	1.20198368372187	1.04679761260832	1.09411259560863	0.904647619386671	1.11883268072167	0.90453614211452	1.02468961033355	1.06095508522096	1.03960557199502	1.15281138115762	0.950599044335128	0.872632971648446	1.08630736330333	1.11332080616526	1.22068251354359	1.13473642444427	1.21291579133079	1.1085794957474	1.17500364185474	1.09796628422049
73	1.05683144610332	1.15717038886276	1.13820609334282	1.03137131200429	1.11925707906708	1.11462876991433	1.16748470791299	1.08538556310561	1.19789739119942	1.20570026466443	1.03133691359146	1.2131327087438	1.04830063270356	1.07393034246286	1.14061780056886	1.16477118085312	1.01880538464553	0.905598900151154	1.11890376313674	0.959058857649981	0.979715985129701	1.22309634567904	1.23504105579624	1.10275969587408	0.973968553447924	1.12562047164532	1.16043231655287	0.991940147211983	1.15183490544087	1.19354218766893	1.07068364039828	1.08733976167088	0.895184381427471	1.1273638244779	0.888012410191905	1.02085220185962	1.05605540799999	1.0332169815187	1.17138615313926	0.938856498227064	0.86386815053867	1.05961065434223	1.1042007270127	1.20312328579679	1.14015471513984	1.19583102919187	1.09893484027748	1.16486835712259	1.11172648498432
74	1.05087261801778	1.1824590940037	1.15213763293172	1.02260048419766	1.11230571470062	1.11112189737046	1.16775828768585	1.08200805987724	1.19944382005428	1.20230573526859	1.04439719246099	1.18961343556962	1.03309462007793	1.07012969753759	1.12553076754605	1.15371316834732	1.02009827798288	0.90794287945348	1.13196823642578	0.959966722885412	0.962789066676885	1.20549299031728	1.23419826448805	1.09816585777585	0.967772734962665	1.13680088529384	1.15634268397534	0.979451000181902	1.17177247220241	1.19843286543151	1.06152426733488	1.10572346677995	0.896442314549952	1.12398626324441	0.883601030741702	1.02465196754625	1.05727827117807	1.03935377717478	1.16373660969345	0.928518503163829	0.869522095577719	1.06033031078412	1.10906140838128	1.21887234684821	1.14396362436399	1.18453060760576	1.08438782728364	1.15376727709454	1.11756626505865
75	1.058608254869	1.16397298824765	1.14157593556942	1.03228742844259	1.12110259481926	1.09532400813096	1.17068698107113	1.06996013843591	1.19831932800902	1.2205561921072	1.03649607330849	1.17100876985556	1.02678307764387	1.06281991420024	1.120120972324	1.16763094880661	1.00966294983349	0.893876664994396	1.11348439508686	0.945088400385612	0.954232174097468	1.20469994815133	1.22622453842888	1.08483038277233	0.95986144474512	1.11675504840907	1.16363689207817	0.990715332388275	1.16558089951963	1.18371617303119	1.05777888844233	1.09503065710166	0.891767745135855	1.11020959773727	0.889362657936581	1.0171952984352	1.05081537292922	1.03705082285764	1.17797349125354	0.925503094577432	0.863602731367227	1.05990690226525	1.12866665889728	1.19726809356451	1.12770414825816	1.17779825829262	1.06264144764841	1.14513087705683	1.13761745056076
76	1.08370277897676	1.14395055804131	1.14036322003857	1.02283012624138	1.11547404530499	1.09481333750435	1.17362918401112	1.05533476591336	1.19155038987224	1.21260713226008	1.03473723045742	1.17256080323421	1.04947165109516	1.06855335684189	1.11742074820109	1.15633374735951	0.99998530920299	0.892194127949202	1.10211282465045	0.955781717759677	0.970803514565129	1.20244965884031	1.24252267976401	1.08752522679168	0.956401218688298	1.11848214774096	1.14583793667676	0.987406965492471	1.1639705295869	1.18664812393257	1.06350685582532	1.08961337949806	0.89010776769458	1.10354449213172	0.919727345378844	1.02235004142549	1.06779107042507	1.02932746588668	1.19149723195088	0.915656545803872	0.871512639702956	1.04094857056037	1.11826349425447	1.18916261071285	1.11986260342273	1.18926055371028	1.05976796656528	1.13860067336805	1.13310242630085
77	1.07785603819684	1.13242226935112	1.12227443839638	1.03491972269103	1.13537618872673	1.09934542992635	1.1603128373912	1.05794239510128	1.1835121543827	1.19987101231949	1.06713881194007	1.17084371575256	1.03387522076391	1.07030345983025	1.11503289517566	1.16491658164005	1.01306741048172	0.899290045448997	1.11275453465427	0.964489271355591	0.967904372712949	1.19368740213759	1.28053640155445	1.08042836447169	0.95139082368692	1.10986546085443	1.14420414567537	0.984957901915649	1.13801401768609	1.18123550445321	1.06618345001459	1.08567813393952	0.894222438408342	1.09507284331638	0.912648636645339	1.01119058478427	1.05573115458354	1.03012679615666	1.21117654281067	0.918023443616389	0.898322603570186	1.04289055348236	1.11056047723114	1.18774063180737	1.12776168947755	1.17981559510618	1.06721484880093	1.1241420005713	1.11576196376092
78	1.07926246921991	1.13937134742545	1.11221723828615	1.03325111984964	1.13036163620712	1.09239565220949	1.15056296291965	1.06536146478873	1.18092557085987	1.17552937517441	1.06317693044244	1.15940353238649	1.03601366584502	1.05096816923145	1.11140077475921	1.19026846173987	1.01742820865088	0.912528999921677	1.10728360882764	0.962872043377533	0.970018982115511	1.18137302915578	1.26530692934652	1.09383760300142	0.938245812244033	1.11850956258644	1.13754454319314	0.977324406439285	1.13744078867177	1.16686910134823	1.0554297298986	1.09428450106356	0.902962196452632	1.09101488216823	0.906669161257627	1.00827475210703	1.0504302515155	1.03759189832844	1.22593859318319	0.919504687440135	0.893727742197151	1.05778585056186	1.1118670142364	1.18743723029646	1.11535565410382	1.16644147057094	1.08504750419416	1.11785897533175	1.10195090271333
79	1.09983681850407	1.13315502448387	1.10422374443044	1.01223252755949	1.12918426847589	1.10731762188237	1.14265696666194	1.0655364165441	1.17370276327756	1.15672006498032	1.0524212728591	1.15810519387979	1.05455490885418	1.04252617696671	1.12144681439566	1.18528319116896	1.00308565521661	0.904949687675983	1.09971942102317	0.984088513999285	0.969277289430885	1.17734853396104	1.24894004935727	1.11645282094748	0.937357628832832	1.11410105736848	1.14583056335041	0.972534967122136	1.1332388930715	1.15529496662069	1.05451602399412	1.09792416166903	0.895649625603552	1.07958524983007	0.903942625736748	1.00428306047077	1.03810845389718	1.06863231282579	1.20961074840965	0.913653336388796	0.886574356010565	1.09365899965881	1.10170840769252	1.17983863722811	1.13189021009371	1.16865589726732	1.06986073952193	1.10228961513606	1.11002326294309
80	1.08959426380836	1.14823322790843	1.11960767309383	1.01120781006662	1.11481210292836	1.09879473394532	1.14203274742091	1.07116502213164	1.16846026286216	1.15133516166592	1.04338625297062	1.16086938692648	1.06808229459053	1.03631716893377	1.12737195931752	1.20337449101258	0.997941527754565	0.916079233785747	1.09269318641871	0.989919664108165	0.984363505527267	1.19658943382161	1.2481165202145	1.15097933068428	0.931441268861316	1.10869798148116	1.1426639016151	0.968035663470663	1.12900503949597	1.14215993350632	1.04703884512193	1.0886872597723	0.898360221918658	1.0715840402592	0.919495226934061	1.00168967054872	1.05160841610229	1.05974447373047	1.19175228270557	0.911194220574323	0.87795444122318	1.07294462647579	1.10341095960324	1.15609280271407	1.14220817747064	1.15973341703177	1.05811255292383	1.09812919294827	1.11186442493943
81	1.0747118495731	1.12897147867371	1.11109212823457	1.01973312837006	1.13813726018562	1.08840862852351	1.13451187679958	1.07586775456991	1.1930961707371	1.1542564573391	1.03430093375444	1.1615085319478	1.08086515693911	1.0193517686737	1.13222130435142	1.1945981131995	0.995398496143072	0.918286703106327	1.09950520381942	1.00622782851662	0.979240492314203	1.18988233965124	1.27532896235893	1.13797157385904	0.936074864559156	1.1000812523399	1.14095566042647	0.966819403946929	1.14394803078419	1.14306096654255	1.03465808685709	1.0928543897392	0.923121674851879	1.06017915186354	0.91261831651044	0.999817583461463	1.04653509997234	1.09018878760681	1.17882271325415	0.918921270258867	0.872519699970841	1.06928306307104	1.08646678135294	1.15513367472412	1.16983422660984	1.16480608504069	1.03573353273222	1.09990497461353	1.1226765595274
82	1.08484965209971	1.1280399090431	1.12320322907163	1.04112639005838	1.12986412690001	1.09535666520075	1.1264229440974	1.06311048434103	1.18999987167931	1.16158207802202	1.03346694059005	1.17680764957464	1.0687583478659	1.01650666100441	1.1557163542339	1.20180989034534	0.99409426346782	0.930100954874608	1.09568418652854	1.03364884377992	0.951149591861508	1.20145912929635	1.31088715229049	1.13360853996226	0.955280930576837	1.0881589325785	1.12337075626528	0.952439560399344	1.14163535389059	1.15721654610107	1.03037991349508	1.07561406634856	0.921132678773061	1.04507862222896	0.895665868445178	1.00479549763865	1.03481488051964	1.0839964470246	1.16312870868483	0.942214546734169	0.889793187741486	1.06517741959672	1.06763269938139	1.1438933321279	1.15236364683006	1.15885824761627	1.04014554825735	1.09895861987509	1.11013601767691
83	1.10711202527359	1.12276995116015	1.11650210712499	1.03292660091076	1.11943787059668	1.08373513808954	1.13507037113832	1.05407751611931	1.20004125859606	1.16466101092882	1.02228521237518	1.16461979086038	1.0818122044054	1.00240490908622	1.14698192582674	1.20893008790501	0.983957077960859	0.947083470506103	1.09031152233595	1.02030467125105	0.946251111521445	1.1899042174275	1.3041646585931	1.13122266398023	0.944192116989724	1.08069897114596	1.10668761424871	0.95182157206605	1.15191840018486	1.15061137161058	1.02226675556006	1.07951020586525	0.907639482766807	1.04755287531884	0.881141109489376	1.00550888205691	1.03261209356996	1.07705048614745	1.1620210395076	0.939025016790225	0.887705236582037	1.05648090436843	1.07055613181858	1.13282750700486	1.14016963665178	1.155024675957	1.0293782977135	1.11372169309402	1.12312317797239
84	1.09597909114035	1.1128387768985	1.12999054484688	1.02675453801687	1.11175141779703	1.09516015295077	1.12938963603411	1.04511278042336	1.19564971064484	1.15996366394122	1.03176012639398	1.15128373635536	1.08654458402139	0.993845813716693	1.12888258471117	1.20444342690794	0.989491793204986	0.973634781417275	1.08488550568859	1.02923618779737	0.939089568045462	1.18752520718375	1.293262211049	1.13874385033661	0.939723105064731	1.08150864491765	1.0891230292404	0.970571378483951	1.17544352992417	1.15238920290383	1.01841801686744	1.08192412478261	0.902180377099078	1.04904049286862	0.886266931813782	1.00014387273739	1.02170617505696	1.05932929539439	1.16131721077483	0.930000650983899	0.88370567157793	1.04111254669117	1.0556282667448	1.1375586262499	1.12934972326845	1.15172956134462	1.03702398562166	1.10839449315675	1.15251618784924
85	1.10537243826254	1.11580913094763	1.14850540198843	1.03621917892571	1.10435085746466	1.09869082105638	1.13925163712276	1.03774392462903	1.20788722632588	1.144974170677	1.02450251216639	1.14097425635637	1.08153847218052	0.985638687832017	1.10983250281566	1.19304548338148	0.996342764567044	0.98666845285517	1.08870141053794	1.02712015851043	0.93340360975684	1.19949508672928	1.28728635568654	1.14049815882736	0.922109957684297	1.09049619419232	1.08593776710798	0.965890922023623	1.16966968494146	1.13679242740549	1.0117484354691	1.07831033922679	0.908019479388395	1.04017309520557	0.895643622837502	0.99259007634995	1.0204660570158	1.05777722712791	1.15921117538517	0.911824322725988	0.879311770904315	1.04420976682784	1.06063010075629	1.14975780577764	1.12594988257606	1.14039258774363	1.02998702501423	1.11507111105099	1.14046609769222
86	1.10655133877108	1.1242247351649	1.15066234921014	1.02292104592743	1.11375026895177	1.09556597279899	1.1414609808278	1.04773861348555	1.19440795685837	1.14183002421845	1.02220969189197	1.13536643131271	1.10111691834788	0.982446735013814	1.10493981593084	1.18999505421712	0.991885855846389	0.97431183203627	1.08282233311316	1.04395328901773	0.923218033804639	1.21165115518266	1.27516223719188	1.14644365588827	0.920561717961591	1.08922357793614	1.0684643282419	0.964015430042679	1.16691297407428	1.12884367856009	1.02121309153394	1.08748467702927	0.909069356006907	1.04468701741434	0.892814953013319	0.995592243320138	1.01276144949064	1.06839187597769	1.15274607122724	0.901389916467979	0.87837216696587	1.04878299943001	1.0815278236138	1.13616780681452	1.11815839661204	1.12289408756854	1.04482380710658	1.09955710101966	1.12809611305538
87	1.12962684639905	1.12011049163768	1.13833904723198	1.03573777573942	1.12125849126994	1.11441878989764	1.12843526003179	1.05113584452729	1.20028373229744	1.13247322057578	1.0429654014308	1.13582453237211	1.09781534958691	0.994050335723429	1.11085359761569	1.20487883198414	1.0069872723452	0.99860043794085	1.09421546435311	1.0288508337227	0.912052218188498	1.20100026806456	1.27943277678229	1.13488430578627	0.921541577716763	1.08285746811728	1.07437125133505	0.974241652324197	1.1447207685587	1.13388531488915	1.0387874867554	1.07956173304231	0.904554144483537	1.06465870311576	0.881772626479777	0.983093004386805	1.01498972513989	1.06015560180478	1.14472028809183	0.907585764757806	0.885903147984558	1.0491063591945	1.07401026444428	1.1373864631293	1.12172330189465	1.11321572379217	1.04067581464491	1.10106846071321	1.14475403278932
88	1.15070431271953	1.11783679811084	1.12774379479397	1.0242128788673	1.14271429917125	1.11313100095711	1.11969203096024	1.04654928353748	1.1947573852957	1.14076375147849	1.05900173460922	1.12881339080477	1.09213678409505	0.98804289726334	1.10507902385168	1.19164232923998	1.01574454396683	1.0018698757827	1.0847533453118	1.03557088484566	0.908852137662237	1.19772313262886	1.2753862281207	1.12222493021358	0.920820785727413	1.08882309502373	1.0817366199522	0.969803061360581	1.1433418586971	1.12674592253078	1.03376714147041	1.0880209182835	0.917226228575397	1.05228716082737	0.8800883406786	0.968021329537378	1.0158047499574	1.07358496579416	1.14395379480921	0.893948667861699	0.87476086833784	1.03422660988923	1.07750748950969	1.12425469962895	1.11627016025383	1.10570639015475	1.02460142197321	1.09396115290854	1.14547936165723
89	1.14026623176566	1.11756231831367	1.13078670900856	1.02010876507741	1.13510588677316	1.1131873025339	1.11109935356813	1.0521989797656	1.19880804787042	1.14590629532619	1.044880675268	1.1251667018242	1.10409396880005	0.998977397928198	1.09993077073976	1.18642504343927	1.0061764068264	0.997590377201053	1.07842057299978	1.03920674462677	0.899633763250832	1.20423444419024	1.26650332535332	1.12638158926636	0.923216437838663	1.06866222311519	1.07260407518533	0.974056973289391	1.12607625163261	1.11702623571276	1.05287843909356	1.09696601004457	0.917512900713941	1.03992373104688	0.870417121663094	0.957599788975724	1.02075125368009	1.05889517798881	1.1600220353972	0.883023166405059	0.873324356543156	1.03296383960459	1.07551393959549	1.11643104760049	1.11335692792887	1.10592803317797	1.03781645612265	1.09102912580391	1.13743098960785
90	1.15592031967555	1.13874384887793	1.15880583419657	1.0174444632904	1.14111923206867	1.10501079906954	1.11055931764358	1.05178715257844	1.19356077514339	1.13966416947501	1.04111591439187	1.12174572996719	1.0930385054002	1.00903111404418	1.11222966308599	1.18861388433185	0.993909052958497	0.987198230632821	1.08546420911025	1.03082535466696	0.901627407090614	1.19715356911031	1.26368783320693	1.14863940977788	0.936171422768622	1.0630506364959	1.06340916698977	0.982867921882588	1.13691256300626	1.13252957844466	1.04161454703828	1.08941665825172	0.908219840139881	1.02787887335512	0.879918492977212	0.960645470233003	1.0382315441806	1.05626985893063	1.1512651401837	0.874811667756995	0.888079128286566	1.03092104366749	1.09132488555497	1.13311643836279	1.11383789136411	1.10611392406646	1.01160014793808	1.11525973684748	1.12049294120472
91	1.16810013884534	1.12713017697352	1.1862076863755	1.00433784845154	1.13432623593794	1.09204442245866	1.09857928239218	1.04492845918423	1.18467940111093	1.13407222054055	1.02921846707683	1.12145575050509	1.087629170263	1.01753627903777	1.10165588019942	1.19642573266727	0.999712598092838	0.981503869761959	1.07579164271911	1.02063806273325	0.918347981537425	1.18157476188102	1.2486807902677	1.15536577373205	0.932662867009914	1.04532769260708	1.06712805892181	0.974230124941651	1.12166197486432	1.12811911557854	1.05229218035561	1.08235590518106	0.90052488610992	1.0224517007776	0.860123981896511	0.986370777385032	1.03322594636214	1.05898230258184	1.14268890855196	0.874276761616187	0.914423419060634	1.02856046312916	1.09352250319603	1.12765382075811	1.10007680051815	1.10533589637905	1.00539271293327	1.12624296397328	1.11025427090195
92	1.16653125681545	1.1333200641357	1.18307358114776	1.00895813969638	1.14360386997672	1.09930525313365	1.09358078066604	1.04291278824118	1.1740299997607	1.13980760213733	1.02892628275394	1.10603308510431	1.06885441542533	0.998375357342992	1.09891327160529	1.18352619411071	0.990903352303477	0.96613770849355	1.06693313737238	1.01840887136914	0.915870449239639	1.18651241208248	1.24602814546774	1.14425254664662	0.947589331188888	1.04784154982044	1.04666231298266	0.97510794489298	1.1352358236725	1.11142580184028	1.0477124215938	1.07862365416466	0.909986315507529	1.0161161657725	0.878965260317791	0.977383783442302	1.02284397411551	1.05983738776992	1.15487329086547	0.881053676249015	0.925241214976545	1.04160810798734	1.08815264543219	1.11274212416271	1.08873429460918	1.12027069996477	1.0124812760592	1.12027938814833	1.10496822735914
93	1.15496068130574	1.12644455262035	1.17337264689647	1.01027086153247	1.13350828708911	1.09517119715498	1.10606942580263	1.04431977331924	1.15240777200915	1.13047634946476	1.01793168314342	1.10080447548091	1.06599159116418	1.00535598771937	1.12180164025739	1.1826363531567	0.986567445048786	0.976319827354784	1.05161434540151	1.01595361474476	0.909002728386467	1.17019188799425	1.25258770922764	1.12967191142089	0.957418136778807	1.04868359899726	1.03341553059815	0.963563356387374	1.13027522500803	1.10515585294711	1.05575184156778	1.06349141567477	0.907966636240392	1.01333979134717	0.877003814451804	0.97863341709476	1.01961564435658	1.05950690864653	1.14840731741941	0.873893678831377	0.935496563603251	1.03384779232713	1.08564528580165	1.10520396502476	1.09115767338466	1.11788132299203	1.00167947764455	1.14939192948549	1.10760753151779
94	1.15060116903071	1.1388009398703	1.16863519744641	1.02268078930608	1.14545920099616	1.09246312240732	1.09711419767693	1.03359159675152	1.14720991487246	1.13948868463918	1.02958307553715	1.10164086469717	1.08236580410086	1.01378869002511	1.10838069004874	1.17076703407916	0.992158325167819	0.971252452061238	1.04140255193179	1.02365722954936	0.912667531146683	1.16824469897751	1.23587686744764	1.12248003417664	0.973313526775787	1.03895424278101	1.02773479453702	0.960569173919433	1.14464986942798	1.11598231799935	1.06820548146306	1.0703550731413	0.911590409575315	1.00420699096259	0.872102087472679	0.972494128637012	1.01044626182108	1.05277039582866	1.15257267676482	0.885568997318706	0.943833772828885	1.04394696348363	1.08593000352196	1.11224179615202	1.08175253314406	1.10718506641432	0.992084755074617	1.1387718576873	1.10209256759566
95	1.14146896566707	1.13813168648646	1.17223348963757	1.02458931107665	1.12896329734455	1.09935937658085	1.10078597150622	1.03639240477348	1.15167512705306	1.12614260318232	1.0393971515766	1.11652672558447	1.08076252849283	1.00865056349204	1.10559057557224	1.16623323348998	0.979832492495598	0.979543115575194	1.03715894605751	1.01948529035414	0.931175922283577	1.17161106471598	1.23981655365992	1.12168440509278	0.963839210414188	1.04019808243215	1.01819435065534	0.974274503051117	1.15339844954907	1.13166099452566	1.04812087692891	1.0659810051405	0.903158082154761	0.998616160252545	0.888646717610043	0.955321349041466	1.01693256697257	1.05425805097942	1.14909617316838	0.893245699929264	0.94669132971752	1.03442983184215	1.08026796597805	1.11922481083862	1.09315550863771	1.11916848084075	0.997145811839237	1.14799333194796	1.10664355143053
96	1.12548894025333	1.13683842936359	1.16672809155327	1.01772082889029	1.13344275233489	1.09983179643293	1.10364998543376	1.04053122344249	1.15586418908732	1.11518363105796	1.03089059619103	1.10443090685734	1.09727165076756	1.00357329643768	1.10695296097277	1.16105822318314	0.971985083794975	0.994413410240225	1.02747321423222	1.00740873024853	0.932426988308663	1.16255561500861	1.23141630021469	1.1157624053004	0.961543981705894	1.03519267111208	1.02926915850364	0.966769202765544	1.14427882093986	1.14257186540423	1.04899329736571	1.0614729591501	0.899680675056135	1.00201455017	0.877464585451437	0.951976634863226	1.0177448551649	1.03992643104472	1.13352810140615	0.887890174463718	0.942586464315875	1.03340294596718	1.07320329787934	1.11959975409115	1.08598718413864	1.12848465096851	0.999740382903991	1.13996490985377	1.10893024579927
97	1.12183501552418	1.14246018773844	1.16264235291654	1.01767800577717	1.1443976320144	1.10095827064215	1.0923384279006	1.03576408122411	1.15411856028843	1.10887144427537	1.04078756700893	1.09419767210058	1.09414737268758	1.00720703820999	1.09813223110599	1.15881514445422	0.98377548548919	0.999909377962977	1.03215607217502	1.01321402847688	0.914280545598783	1.15546051811332	1.22448534601315	1.11050502326166	0.972474819707164	1.04007579001499	1.02821502791413	0.975988880135335	1.14757945645727	1.1302014765402	1.03930151178112	1.06108054383126	0.890299879907809	0.994727377586083	0.884956417628699	0.980135306954319	1.01961951776677	1.03086278416336	1.1289440313457	0.875595680918187	0.936348723290604	1.02696492013627	1.07760189347701	1.11723905228573	1.09577497718855	1.12759717447393	0.989543959044028	1.14697800186837	1.10311379674178
98	1.12231734317637	1.14786865919138	1.14921851834411	1.00937049993552	1.16824719822723	1.09067729344947	1.10557069029623	1.04273025754731	1.15200828929281	1.11220843759135	1.04057646922985	1.10109472168212	1.09440690185536	0.999061359325089	1.09064055231526	1.16879918920087	0.990264784874959	1.00192519945564	1.05213797200509	0.995492630804338	0.90873425696098	1.14681660433832	1.22251216969369	1.10556012017484	0.994602872925536	1.03077658831698	1.04620047605169	0.965233363298142	1.14636036029189	1.11916468627794	1.04268758395662	1.05330395290328	0.903939172942259	1.00541304273054	0.884405357042796	0.977304838783793	1.01386232112883	1.02300552793419	1.13505480904159	0.878800097452357	0.93740371471942	1.04075272723283	1.07004024050374	1.1062011688262	1.10683459519718	1.11700170237161	0.980233562389948	1.14318759781011	1.10343251222439
99	1.12483461379131	1.14006989917209	1.14412383151155	1.00796592170776	1.16694054689753	1.07783979023568	1.10940937499155	1.05059013291431	1.15590605496215	1.1054202535494	1.03444051454343	1.09410575576754	1.08854089959464	1.00691292645455	1.09203066822466	1.15782283561895	1.01276293025531	1.00978324002486	1.05302290725028	0.987886420733388	0.915754936574579	1.14980746372319	1.21681943056354	1.09999393939451	0.987709691420345	1.04014253354877	1.04213854661491	0.974664892772802	1.15965729557838	1.10661571201162	1.03402059806724	1.05382310537579	0.904592280969151	0.995733674184025	0.877279138958249	0.970932867723079	1.0248907154251	1.01476254765786	1.12707609908931	0.873337317613265	0.929292922067657	1.04607508061503	1.06833972707718	1.10638486396594	1.11685163610347	1.1265224652805	0.98571409375565	1.13504306953853	1.10354746494923
100	1.13037288425676	1.12857427110321	1.13178585942236	1.01125358129874	1.15842949964359	1.08144841652468	1.10256356202259	1.06782360063597	1.15713732854465	1.11122674867587	1.02322577994803	1.08521615650101	1.09507523053626	0.999101076640201	1.07480862366055	1.15154998028239	1.0052718059807	0.998315226165888	1.04582521556103	0.981265698875583	0.909481944178066	1.13755998692806	1.21639419526283	1.10306926471147	0.982498173980956	1.02749356842067	1.03211226161703	0.99191605073679	1.1527227413891	1.08718644083033	1.04328201999601	1.04986312036308	0.911633774428273	1.00194713425761	0.87037451828316	0.979942810968148	1.04159601235713	1.01028857482362	1.10938193316413	0.86902760423827	0.93090986923077	1.03084975823573	1.07570206267368	1.1064399515263	1.11418414641083	1.14430527954604	0.974227738980432	1.13349401986869	1.10758497773182
101	1.14153004769708	1.1341559786383	1.1264294418942	1.00960486950284	1.14211835773727	1.10124331434421	1.09570629211624	1.05868068481187	1.16531759932693	1.11128044460162	1.01827190842065	1.07155998215866	1.09699260590334	1.00937976488594	1.06880269056812	1.16426347702209	1.01535085562883	1.00369665682067	1.05336263808088	0.983515715187879	0.923797784748028	1.13906511978964	1.20857718454768	1.11885750350424	0.973823620662517	1.02507392721711	1.02508312657414	0.99413824041861	1.16874420241141	1.08937007975239	1.04240245062461	1.06134200887406	0.909260824631231	1.01383960778389	0.872060649175895	0.96410805702136	1.03678933559001	1.02318852224363	1.09307239644946	0.861425811224852	0.923509605926051	1.02508711653531	1.08511565554123	1.09892438199586	1.11308816554685	1.14144496855059	0.966375570162338	1.11672324266288	1.09640336241034
102	1.13320946746614	1.13254891616758	1.12486274233283	1.00401258806328	1.13704656539924	1.11351279506366	1.09869705733556	1.06764700977798	1.15917678296758	1.12469453441889	1.01442274069492	1.07400989182189	1.11535269362769	1.02685126603118	1.0645247427	1.15294932514389	1.01315305392713	1.00581050057103	1.06895491157688	0.983184619884198	0.919383834836546	1.14300708776491	1.19993206915636	1.1069259829095	0.987426059238166	1.02932121533352	1.01551319102382	0.994660122754392	1.15825339164841	1.10593203263391	1.04171379757531	1.05810881701487	0.927907956586994	1.00492812386835	0.895830466260322	0.964223249574383	1.02355327120746	1.03997297725275	1.08531662251737	0.859192051317543	0.914820430011194	1.02470951179305	1.07622737793128	1.09120279915701	1.10094809256452	1.13081847133432	0.969830832549597	1.12906608323567	1.08674825775052
103	1.12229563571396	1.1451990882473	1.14122329852646	1.00440890883021	1.13682230629994	1.11006487252105	1.10667879554377	1.06785213535704	1.15880680519305	1.12068829381785	1.00937016373991	1.0644549244199	1.12209119642451	1.02212369435139	1.05429261481302	1.15129090297357	1.00713663392026	1.0065978564481	1.06735882735937	0.979758521866978	0.911727408500574	1.1440163766958	1.19577089634921	1.10871181385674	1.01467126122531	1.04503406570575	1.01565072715	1.00538203264416	1.16908933593401	1.13529216923117	1.03108893435302	1.05633742849932	0.923119639046612	1.00250500326382	0.896200923074022	0.956872764700231	1.03276824112831	1.03912566271954	1.08040068128564	0.857226663362023	0.915940428781997	1.01910734996832	1.06833060226896	1.08652207318921	1.10365986998141	1.14039790033484	0.989354249126291	1.12750304904425	1.0786675940569
104	1.11371706869557	1.16297713059259	1.13562733611283	0.993395380540955	1.14848310066818	1.12122068444166	1.10266820130137	1.05968645736643	1.15124265288705	1.11061278890719	1.01354711933007	1.06337153333421	1.1157092049099	1.01214429886757	1.05605820175566	1.15239228381275	1.01132994581172	1.01151522383844	1.05892122476378	0.986367572955612	0.910351166261543	1.15687602654692	1.20051677877714	1.10856523777094	1.04605467701142	1.05738127850041	1.02342525504898	0.999721283167283	1.16403242134344	1.12156541661385	1.0213119189283	1.05651663001268	0.908203658957847	0.9987296669543	0.885561211075217	0.952873161627267	1.03153098410189	1.05654334469234	1.09053642192358	0.861794440825917	0.909382905801077	1.0236340057333	1.07493865164983	1.07884396054244	1.09437333387181	1.13425351370009	0.986923634559832	1.11732486932843	1.08858372028623
105	1.1135301260695	1.1981224468681	1.13409958797333	0.987617907254147	1.1533365998435	1.13644309878019	1.1027997799714	1.05714651743602	1.14032839258379	1.11156965679878	1.00776437514823	1.06038467021737	1.09922588513702	0.994210819779218	1.05211773244055	1.14626761650775	1.00790125604848	1.00471818164629	1.04926153691884	0.986132889812472	0.914789042751724	1.14598542340737	1.1901907850714	1.10589725537982	1.04194657057352	1.08177405251876	1.03151153813049	1.0030375899567	1.17830364405292	1.12192482902863	1.02000105504189	1.04806737840792	0.917692357342961	1.01290217736927	0.87973849639885	0.945274469959065	1.02587014352314	1.06925069252724	1.09013130676134	0.853716548825655	0.899870586450837	1.01591954397106	1.09459336867031	1.06967274732615	1.09818100953469	1.12729384764834	0.984623477896765	1.11465665861666	1.08530096800012
106	1.11874021223668	1.19103979316263	1.13279002713295	0.98271849604475	1.15058418706472	1.1289399742253	1.09122791304317	1.0423821408908	1.15463275481287	1.1045709437579	1.00471216030489	1.05824252935442	1.10156458849824	0.991258168544536	1.03449718122898	1.15357328231873	1.01620731361617	1.02852062072779	1.06339975212663	0.98912143384822	0.919547813444729	1.1408020164319	1.17814725109089	1.10201559145497	1.03476775951545	1.10716198777295	1.0292906856489	0.997266198789305	1.17342811906298	1.11959509063091	1.02511367477967	1.05039073407197	0.914802465363253	1.02641926117017	0.883443890653776	0.943089505435457	1.03603954537118	1.08347631581816	1.08178958498279	0.858066923232281	0.898537149045762	1.01633084073646	1.09244718388899	1.07400201739314	1.09588063808558	1.10874297532511	0.983500903207177	1.11212693573799	1.07165437169042
107	1.11368359931279	1.21428844353932	1.12347603340622	0.984691475894749	1.14834944436547	1.12972862386991	1.09604624015694	1.04005001066127	1.14519690880599	1.1029065631197	1.00033684904014	1.06512164750806	1.0925870144378	0.984659204158734	1.03480072411355	1.16018352909303	1.02786616187104	1.02465342774456	1.06896875709958	0.973033995865193	0.903325032016442	1.15482651532831	1.17210991199268	1.10172175318964	1.0392534320248	1.10062251879175	1.01773922997544	0.994727204392108	1.16826547159121	1.10788962324109	1.01896360538351	1.04157591369857	0.920079113750946	1.03427497138423	0.885578046872555	0.939419195977492	1.06048452920738	1.07592778586726	1.06863620080655	0.858069809586425	0.894435282089013	1.01080746518406	1.08849622184566	1.08585167672941	1.09384311281002	1.09775738563682	0.98621134850652	1.11215374365039	1.06559293503092
108	1.10764614185625	1.23921126134773	1.13053628995429	0.99058717815112	1.1413470451856	1.11781555246006	1.0902220410362	1.04283184684163	1.13571661126707	1.103643580483	0.999501850693029	1.06048810728962	1.10435031652161	0.989595740241046	1.0378140616531	1.15455220318742	1.02364894031247	1.02518040822152	1.0698046762502	0.972594538043445	0.920805726758593	1.15293150132388	1.17274770340811	1.1012969452345	1.04413392729064	1.09960794785198	1.013687367679	0.984778923377952	1.16780438214209	1.09922635783134	1.02387996586527	1.02883803317991	0.916533957458206	1.0382807836455	0.885056635550568	0.941054324566522	1.0585519607814	1.06565638194518	1.06611534549207	0.853839080932735	0.901180144901759	1.00869418772722	1.08430005568267	1.08727213499771	1.09274213767756	1.09800144856716	0.989585812592744	1.10479069048998	1.04994974499809
109	1.10130590233655	1.25972079520566	1.12442251213626	1.00601443063453	1.15222668651446	1.12771244444097	1.10083255352679	1.0489015547937	1.1390993025915	1.11805025922438	0.993155134484966	1.05480255495516	1.10364721838588	1.00147728833402	1.03013979986905	1.1362383848235	1.01793206990017	1.02128512975081	1.07751373855284	0.987629610725203	0.917315419540899	1.15681101356085	1.17159174094032	1.09715784048855	1.03892335638451	1.0956144092465	1.00742215415784	0.994444915776849	1.1679942134462	1.09259826352361	1.03215288991541	1.02671051989201	0.931550568662265	1.03862314762499	0.892185815519213	0.933465968724657	1.05509755104982	1.06972944021869	1.07459626066966	0.859911149558822	0.913509216059979	0.999913602459001	1.07214164253953	1.07694875686751	1.09919334951131	1.09842682569279	0.977268890399631	1.09745093988974	1.0564448326353
110	1.0959920185715	1.27983915011288	1.11409628076339	1.01244892738325	1.15106959747663	1.12293003392183	1.10168003652789	1.06148064761103	1.13779107896903	1.10561443522271	1.00435618893419	1.05190531909092	1.10053641115744	1.02669790039705	1.03156460771224	1.14800454418792	1.01182296323783	1.01530327419252	1.07351619605974	0.990552001794491	0.916862126647734	1.15663352162445	1.16082300341702	1.08632713459292	1.04190951470351	1.09575668163063	1.0016117550313	0.983219505164957	1.17681511215927	1.09733332111712	1.05598381910724	1.03492189177412	0.928180577238007	1.02579044712981	0.887405503562539	0.929095261700708	1.06284262043327	1.06606393285365	1.06624347292574	0.852237410572645	0.940356972926998	1.01301610338459	1.05704962783233	1.07699747709244	1.11774675131609	1.10127568679536	0.975791403220858	1.10340365084688	1.05801568048874
111	1.10085122099849	1.27238131433468	1.11255585391216	1.01006268933193	1.14197443879429	1.11257571035461	1.0972846987266	1.04532550433618	1.1320326866353	1.10527967684758	0.998711261816174	1.04036529843156	1.09488285910637	1.02541055330105	1.02888584413125	1.14063637379557	1.01374895076623	1.02701609971468	1.06933049610912	0.989826553933659	0.912721048823587	1.16188176739107	1.14754307800762	1.08985457332906	1.03616823220589	1.08871184396965	1.01089045598412	0.996358057193973	1.18855148203057	1.08469303341637	1.04084058684798	1.04784806723877	0.941981146495703	1.01272903771935	0.884846546524773	0.925977244712405	1.05687607269394	1.06402349995919	1.06437963710662	0.852140811263183	0.936823136954	1.01840055863829	1.04933412706369	1.07824077498888	1.11066954365896	1.11695711246687	0.971434815293033	1.09850574920154	1.05058755957589
112	1.09591473880384	1.26824818303791	1.11150680751415	1.00372698416772	1.14229079698104	1.11006126248308	1.09389886968877	1.04972878867069	1.12445075116525	1.11335791312523	1.01017266465672	1.04433679001658	1.08205778597782	1.01837220368955	1.02980989056295	1.13336456380878	1.01408174706509	1.02528801215842	1.07811672398355	0.987518047531239	0.90447995897875	1.17372535813857	1.14495911928568	1.08475643046743	1.02850308509692	1.09064927164067	1.02021426023661	0.995412658687126	1.17857723092604	1.08798553162197	1.03188057059865	1.0436393521223	0.934612975548645	1.00836637560811	0.894007132410014	0.921725887376167	1.04856129041482	1.07831122406966	1.05384366890953	0.843766079511069	0.950758073783605	1.0166777183754	1.03887970955005	1.06838442190618	1.09880240733362	1.10617756502323	0.96151285418591	1.0985712666906	1.04322731940702
113	1.09356532389627	1.27247965355713	1.09745227206383	1.00897785364531	1.13125529746705	1.10430455525505	1.08442660744937	1.06385880689441	1.11112130121127	1.10717500662702	1.00529497271909	1.05588340178029	1.07914368412274	1.02477117670546	1.02732589834397	1.13105341155727	1.00644855331906	1.0083210076691	1.07122635496091	0.990769658735884	0.904332099173641	1.16319385232398	1.13290381985297	1.08389173739627	1.01869072457291	1.09217286317121	1.01773348958918	1.0001296697022	1.17398562782755	1.10215176643898	1.03397868479795	1.04905769462426	0.920580353903964	1.00726021137689	0.892407163363387	0.924932271870029	1.05286458410379	1.09341209797243	1.0474166976926	0.842496256178858	0.954281046997372	1.0096192550004	1.03353705281277	1.07789131313175	1.09167148830896	1.10124788830765	0.963104637193534	1.08451444999318	1.03043666731151
114	1.08224414688922	1.26532359146698	1.096328483039	1.02066269852607	1.14118073165688	1.09825579342264	1.0766804843851	1.05793211831285	1.09438047821192	1.11738451533466	1.00645738776359	1.05047480374811	1.0653297830538	1.01037930108273	1.0212192867443	1.1470408034145	1.00069167325851	1.00856494072321	1.08342576239476	0.98962327252955	0.897527904091584	1.15542162439332	1.136610027492	1.0765864466293	1.02472511327467	1.08333997619569	1.03626816808718	1.00675449368334	1.17620780346929	1.09395188452086	1.04075309869543	1.05668281346412	0.918402654733764	1.00073785800796	0.90502021148356	0.926921924306599	1.04746812483206	1.08823083391111	1.05610404828015	0.832623811028098	0.952838260166488	1.02006923188688	1.02780265701003	1.07319144895849	1.08944832180458	1.09723426700007	0.967285020017685	1.08148572036571	1.02351166485431
115	1.08160263003974	1.26005331262302	1.09732547908492	1.01890841617863	1.14395993797894	1.09428165656483	1.07802196527501	1.05266305539324	1.08631073771081	1.12028735614094	1.01897916881649	1.04967940481946	1.06749628923463	0.995812396664021	1.02932407159975	1.14719821591612	0.998170999077981	1.00243502651297	1.07312909803802	1.00178835037132	0.901746890556817	1.15025485195043	1.12963394956119	1.07381906333752	1.04478973443383	1.08819335008527	1.02590253026842	1.0154959500158	1.17063015186821	1.0842495119297	1.05198731442971	1.07551571243894	0.910930863032754	0.989616630924898	0.904245682546019	0.926731488853134	1.04148575895219	1.08429681053284	1.04979406978672	0.840236243229689	0.95819988639066	1.01637526162823	1.02939514718654	1.07131883008403	1.07817032007253	1.09630277802643	0.959946888044136	1.07700164607224	1.02378355613702
116	1.07291743883947	1.25143462361478	1.09891843786329	1.0303659953396	1.13089791170637	1.08479986049007	1.06957397162068	1.04388214034799	1.0858473108063	1.11424041747804	1.03850134808245	1.03448554104906	1.06290285109549	0.992102408275612	1.0250961167526	1.13940144076372	1.0062235896176	0.999066206749054	1.06294542120681	1.00330426421414	0.910088109982723	1.14925580574296	1.12455825075636	1.07708175229979	1.03804971457777	1.09832688658013	1.0207153382353	1.00841667096117	1.16944945713914	1.07786776460223	1.04404223094196	1.07394110465546	0.900333407334788	0.996339260078938	0.901747490662177	0.919983199976877	1.04378926194899	1.08246521057267	1.05053012053277	0.847417938470044	0.955176512148444	1.01152013703504	1.04634418969825	1.07569903392657	1.0745323398714	1.11243174819438	0.945081817427865	1.08829563231598	1.02266047581819
117	1.07212962877719	1.24465289021683	1.09380001818244	1.02360039357714	1.12200373062555	1.08307213961438	1.07377222906895	1.04849854679812	1.09070924907369	1.1078658764614	1.06198343817309	1.02724776597059	1.05579814882258	0.990107131361637	1.02233582077673	1.12838267442778	0.999688333486588	1.01568263472327	1.04960297373115	0.997070238883321	0.924507925755804	1.15216118439327	1.12991253783072	1.09140287337788	1.03129152081391	1.09327200912245	1.01718360180207	1.00480645346453	1.16275474039254	1.08284666833461	1.04215007606954	1.08381329836146	0.901136347039123	0.990054531004638	0.910013983320152	0.922766357140463	1.03812788269149	1.08614488948889	1.04751376883123	0.842324140309886	0.96056725968421	1.00337170411699	1.04325125410399	1.08768187496783	1.07930928176216	1.10716697514208	0.942432245323061	1.07836369663886	1.01716653068772
118	1.07367339310419	1.23679184009068	1.10340097851767	1.01501072347877	1.11754458876953	1.08049557331087	1.07098763954593	1.06076019412347	1.07930506564658	1.10585573798922	1.08993860378597	1.02571934194505	1.04633020843192	0.983711743827617	1.03600364571026	1.11313651390666	0.997967248225447	1.01859539698357	1.04929143370084	0.986121962351158	0.920816261130905	1.14920675602745	1.12529793933767	1.0952807760479	1.02945034891549	1.08944484723245	1.02006659935224	0.992836567556723	1.16663717229003	1.07695393656607	1.04048681285133	1.07669523794942	0.890637377545091	0.99108582742668	0.915671422177467	0.911974676966917	1.04480297030166	1.08132858294807	1.0619168036578	0.848255385013065	0.950759925324747	0.998065807184124	1.05555102294247	1.08296681294217	1.06825436530199	1.11859057642114	0.941750360786368	1.08959974028513	1.02011514713854
119	1.07197802685709	1.2346001299694	1.10556977977986	1.02001232376102	1.10630330225524	1.07910865651209	1.06153900594966	1.04916643093503	1.08888405475328	1.10503752629765	1.08114244935679	1.01835506510019	1.03860977843863	0.986263304370941	1.03285645756973	1.1081639856882	0.994119646596181	1.0151301577091	1.04139789979507	0.983501381539982	0.913497369145271	1.14223724529296	1.11729780656439	1.1051885330982	1.02803211441847	1.08603129875448	1.02255305586822	0.985097024603916	1.1604089711401	1.06898336950756	1.04291430839535	1.06285736634833	0.884935747260618	0.990084738615941	0.909739499378825	0.893032637902233	1.03528292482012	1.07729632448668	1.05969388736273	0.842891380263706	0.945046299301951	0.997972783682439	1.04879758376073	1.08327145986102	1.06171271280582	1.10557564508689	0.94870195242332	1.10592116011737	1.03730516005258
120	1.0723711479602	1.23304515168646	1.10141820609537	1.01389025238881	1.11216085930271	1.08079465473349	1.05770238669192	1.05722764899828	1.07695302213296	1.09919049231834	1.08957534382745	1.0215151669741	1.03390423857484	0.981492702370186	1.02284599074944	1.10379502360271	1.00413973740462	1.01468388274025	1.05044864877052	0.977001307697341	0.915388615221175	1.14531223796197	1.1136421588504	1.12036066062675	1.04460455759257	1.09549150235101	1.04387942459516	0.978240293714343	1.15524765763029	1.0631686729576	1.04489462967956	1.07043602493889	0.885578890747741	0.986364700412677	0.905762670641393	0.887473784226889	1.0313961264584	1.07297702526809	1.0730630048507	0.838275281257075	0.938609725750133	1.00942466044591	1.06136451030217	1.07489428335244	1.05670413367991	1.11231838842627	0.944364455481411	1.11900822612245	1.0541227845864
121	1.0676289048178	1.22488509493029	1.08454279886545	1.00615285347529	1.1054584655643	1.06950506139922	1.06977951605099	1.06577429203516	1.07342410496735	1.10119483164553	1.07627416660386	1.01624302033676	1.02878245319056	0.995956547921271	1.01395072403062	1.1161755199138	0.995839305344836	1.00658032068886	1.048030206151	0.974647574788563	0.911077563881295	1.14117323859782	1.10550051617627	1.12452521539003	1.0405573511307	1.08857700816096	1.03772899330668	0.979832766637299	1.14455485954139	1.0599772957285	1.04498711067313	1.06293297434738	0.88409241386083	0.974261634792166	0.898996462001983	0.89841170384485	1.02156164643042	1.07181728166157	1.05836628535857	0.841777771334188	0.936111443947552	1.00228020677888	1.06296008540248	1.06851861534598	1.05124577889895	1.10813749669674	0.955325628240586	1.11239343340534	1.07532708145685
122	1.06803104035928	1.21260023367202	1.07726404896376	1.00888776161016	1.08589256560567	1.07249564148035	1.06574354660958	1.0510207546319	1.08334678647906	1.10439309810353	1.06757125792894	1.02044904114145	1.02516771535947	0.993693668281733	1.01236380233006	1.11174973216757	0.992788991584667	0.999434671848452	1.04210116577373	0.983683480992563	0.908867608067905	1.13654229009085	1.11310932647617	1.11284808993689	1.03575223972273	1.0741161892544	1.0365804944146	0.998435530314506	1.13945660469494	1.06163301341518	1.03873789189469	1.05401765690168	0.897308672958856	0.968416716122184	0.89072965802945	0.896326686869843	1.02694173604378	1.06832799741109	1.04869719390153	0.84073054628362	0.944405976813837	1.00986797039708	1.04963582412516	1.05908350666986	1.05010368311375	1.11095834904401	0.951762995741279	1.11343806681524	1.06304881866443
123	1.06234496581996	1.19892625625191	1.0723962981048	1.01412906627459	1.07539881259683	1.0690907825793	1.05757668091852	1.05637164680516	1.07874181749812	1.10622762167717	1.06480250684993	1.02965690364096	1.02118856966868	1.0029309501719	1.01679362311256	1.10878149310664	0.989472017174646	1.00187462438682	1.04516286039996	1.00083314822974	0.917468645907564	1.14045544751223	1.12067540991314	1.10882209394164	1.04336157963596	1.0805349920062	1.04099484633402	1.01419902042057	1.14760740761062	1.06176903940811	1.03141195539185	1.04461532022291	0.89800567186852	0.957673128517495	0.885152298994425	0.906002531971809	1.02518699368393	1.05301697146211	1.05275637037615	0.839151449821068	0.940794047915787	1.0069914024207	1.05309864889881	1.06448384991944	1.04372805578634	1.11536345209862	0.965857234107473	1.10684632795753	1.05569957733408
124	1.06813453647496	1.19040850677393	1.06350262320823	1.01530652456042	1.07244132278773	1.06970712184692	1.06283923821272	1.06799345212546	1.07681232273645	1.09686032838952	1.06399674368462	1.02450409083086	1.01929199790296	1.00005470009493	1.00824495750396	1.11073083733584	0.984150790078973	0.99315924729846	1.04126651630719	1.00944233268076	0.911092896886331	1.15556268346777	1.12320234966525	1.09772526577665	1.04135478219219	1.07563127420408	1.05353788961558	1.02032228167768	1.14740364571845	1.0650241348784	1.02846463388361	1.05189561298895	0.899378694764707	0.962476087725931	0.891254891968466	0.928104967388953	1.04038489229023	1.04978835700804	1.05875163333946	0.827477549659196	0.943126089535024	1.00588035345794	1.0465712074779	1.05918805500114	1.04220821244449	1.10428411465406	0.965250637115145	1.10914664979815	1.05030473874386
125	1.05837250444801	1.18141828207794	1.06482347596035	1.02058387222126	1.07254383370181	1.06137719547927	1.06546008737206	1.06427450668698	1.08900235992097	1.08903501574588	1.06724827072916	1.02943310362255	1.03217331389329	0.999978922537471	1.00959956927018	1.10277814025354	0.991350974811703	0.985163216394042	1.04229715377654	1.00943841699611	0.912948744928324	1.15301309292011	1.1389908501454	1.09658462949032	1.0279630821247	1.06617096921853	1.05781402818131	1.04536143146291	1.15254590344285	1.06568962687106	1.01552318047786	1.06970227988776	0.898356697637228	0.962846488098545	0.891507134452194	0.917026616331818	1.03379348866198	1.05704555806251	1.04699247890196	0.820132056801446	0.943910171736841	0.991008711481559	1.05069747103454	1.06680987259285	1.03446480429472	1.10299638791573	0.968812568292424	1.10785699818321	1.04261239204104
126	1.05781587600233	1.17710468327428	1.06271249408248	1.01434347413026	1.07550318059038	1.06702491461935	1.06711631704858	1.0568684132435	1.08433464275521	1.09518945627832	1.0653156455764	1.04008508852536	1.02405257448977	1.01641756868658	1.00961136330066	1.10264375424267	0.999956589271705	0.988782639123538	1.03938733173142	1.00351155602061	0.905799686613331	1.14225895313498	1.13937129417365	1.0978185193438	1.03316567734262	1.06874623376386	1.04299586140068	1.04570342636165	1.16252793554042	1.07427043575646	1.01841309415851	1.06890993471165	0.907302968619804	0.968096626960187	0.903980055750044	0.912054532604327	1.02854984321671	1.06398547192424	1.04704338522238	0.825655724369863	0.945107948647631	0.995706583623398	1.05984347175206	1.06119187001518	1.0421280314734	1.09137844512363	0.969495928787874	1.09921324868789	1.03581055008443
127	1.0540689650505	1.18819311946693	1.05265786837023	1.01082640020109	1.09590513334059	1.0602452765377	1.05524013300533	1.0575825649203	1.07881641837633	1.10606380256864	1.05863347860159	1.03550721072702	1.02770647718634	1.00892990621759	1.00766718490368	1.1095489507996	0.984827106584689	0.985380869622074	1.03672806047304	1.00231157561395	0.905911079331897	1.13826306138902	1.12590782335418	1.0880509597748	1.02750936325501	1.06209794737579	1.03530481456283	1.03552243700568	1.1534138404184	1.08146794174675	1.01110407094714	1.05739448090268	0.900462545662722	0.965121597298037	0.90125408803018	0.910716341387871	1.0332121453612	1.05779685338217	1.04970811830649	0.826100984430418	0.940241654604656	0.991225369029693	1.0574920276174	1.0666269581773	1.03149575242777	1.09021944401673	0.980431745622249	1.0942955829033	1.03700821309242
128	1.05643722646557	1.18197095090379	1.05825701918965	1.0246073917404	1.09689997286284	1.05358892599329	1.05893166100976	1.05034301237757	1.08437244758765	1.11539046605987	1.05033139796413	1.02909146522215	1.03750007264564	1.00359192692334	1.00417815537412	1.09984387959325	0.981597616683261	0.987207576837844	1.03541657317143	1.00609778602671	0.918595239205534	1.13734277476059	1.12140171598774	1.08550932711771	1.02202055821635	1.06116050360027	1.02636339453981	1.03478232422771	1.15212490745589	1.07700573347712	1.01553321545605	1.06541414952347	0.899942557720076	0.959902139913881	0.898866701745975	0.911171125251197	1.04675295133211	1.05659109202236	1.06188220683006	0.834163715859752	0.935810249045072	0.989187093880835	1.0645233700115	1.05554880215703	1.04001371851301	1.08388136495484	0.99431947372491	1.09923600147463	1.04806380521101
129	1.05297221744079	1.18014471776904	1.0552940823259	1.04826195469126	1.10794874514007	1.06187383510062	1.04863710295878	1.05402886498266	1.07855459518406	1.12190324293162	1.03831622553855	1.0368690609156	1.02456402415327	1.00467348052117	0.995833937828356	1.0881157959583	0.972158453742687	0.982054700136075	1.03292962143534	1.00565307339047	0.906536619351968	1.15010898126398	1.12733043239966	1.07934711378585	1.01936863886506	1.06864826513258	1.00812386615986	1.03733779478495	1.14870778615613	1.08349942519012	1.01257017694744	1.05617483242368	0.900404535612702	0.963383842927294	0.892824250909649	0.904223209334297	1.05568864179451	1.05228380027578	1.06785855924824	0.842668137465218	0.936189727660518	0.980475324854215	1.07510406338526	1.06413124315209	1.03177152607565	1.08536751826456	0.996630640743734	1.10116113789164	1.04264734368179
130	1.04277275647064	1.18996100040621	1.05367250273318	1.03250787022495	1.0992532917325	1.05902410051405	1.05088866604654	1.06099540802355	1.08209067839542	1.14089546376526	1.0419830477967	1.02855278051845	1.02039438094198	1.01438489303602	0.99093541247079	1.08082237491262	0.978016179752108	0.984341634329282	1.03200437993823	1.00530443295892	0.909244865215838	1.14281063034842	1.11654132825915	1.07067328984354	1.01542338619294	1.05810541375727	1.00706644828732	1.05208389129575	1.14295513455122	1.07823976425807	1.02524687479117	1.06577234155577	0.906502379635453	0.96364423601305	0.893869092456106	0.901079690847086	1.0524170313041	1.05502374959995	1.06143204717273	0.841180411014013	0.947292058115901	0.99059867277238	1.06930236449737	1.0612605882014	1.02414396067003	1.09592747280535	1.00269497764295	1.09509736747926	1.03496978787966
131	1.03940595424067	1.18144088033264	1.05270576086647	1.02691495811023	1.09267451574609	1.05492155307659	1.05529729476673	1.05885059443004	1.07364856872428	1.13805131972744	1.05818679202141	1.03231813485558	1.01966032801049	0.99902218621012	0.986767220656218	1.06885250169097	0.97403046839738	0.993221280943932	1.0349161256702	1.00289872191612	0.900326677993873	1.13756722630493	1.11446750570229	1.07403620205481	1.02606985230808	1.05417580840261	1.00601912016561	1.04492062776007	1.13828239301014	1.08146177270193	1.02095276009362	1.0794199576788	0.909479804937809	0.961734049461558	0.894652117374914	0.914773576936134	1.04363154713951	1.04575960834362	1.06451946179931	0.841622649780813	0.9646629033801	0.992184814054542	1.05438882855342	1.0516371841479	1.02472506539582	1.08630035452871	0.996635485970682	1.08953787510236	1.04400483733553
132	1.03510393813272	1.18710848568865	1.04923845120152	1.02606688944635	1.09858084831008	1.05407949473589	1.0498747364174	1.05836928254068	1.0769378652558	1.13016950562292	1.0578844965493	1.03734362114913	1.01163530751803	0.995327893999276	0.987400185553763	1.06823508888525	0.973200190058716	0.987060658061361	1.0410610718301	1.00618698468242	0.902286830081054	1.13867512118787	1.11727038228627	1.07361684172268	1.02268718909643	1.05569100245978	1.01692773132166	1.04781335364193	1.1352452948793	1.09918733848494	1.01376208079793	1.10223261905845	0.917947567880764	0.962387315720104	0.896722213030063	0.914406035497414	1.03712117725263	1.04180852801283	1.06463143250412	0.847714339561387	0.956854968537512	0.981503110912725	1.05780048876295	1.04700973857871	1.01543856854551	1.08274065203925	1.00273714053941	1.09156134734627	1.04894485878881
133	1.04427910730582	1.20563750423377	1.04288180531374	1.02046146485198	1.09227914002298	1.05303807471213	1.04866949487435	1.06616984363646	1.06935667600035	1.12613953474438	1.05557476385386	1.03393531275952	1.01868669566579	0.991869535941387	0.986669711380156	1.07260017613036	0.975933041493449	0.980133374241694	1.03289881786918	1.00506963474617	0.916909404891452	1.13262768160413	1.11165862316723	1.06995905446701	1.02397258396006	1.05289560553884	1.01168127716819	1.05145988418926	1.13612844843793	1.10015428759678	1.01972550388825	1.09841481545972	0.916895841895749	0.956079471035852	0.891782012172042	0.921344177701883	1.03869352669917	1.04100755428719	1.06402120333465	0.846626830021186	0.9585081341015	0.984653058469323	1.06729718788207	1.0556520582815	1.01339844609752	1.08923348686869	1.00635094382672	1.08501493072831	1.04202533375465
134	1.03587522158687	1.20608974464865	1.04139320707226	1.02432191023439	1.08767727465564	1.05871216972685	1.0514988048114	1.06448566785782	1.06567164907772	1.10905157766582	1.06431833728226	1.02829429681494	1.00861494426284	0.986457771331905	0.993747966289455	1.06529925181343	0.964592984080108	0.989899587470322	1.02872609629508	1.01105275386683	0.915706029724987	1.12996596947641	1.10717378695946	1.06839108009519	1.02271093426565	1.04586235735475	1.0016170568578	1.04083399694816	1.12961006314044	1.09697395832185	1.03739895048114	1.09106258440564	0.909018444485581	0.959835609992853	0.885244828155916	0.911727625079654	1.0348567164961	1.05205543375001	1.06097737849158	0.857879354638273	0.954795697724822	0.984380986277851	1.06267990175435	1.06219721626277	1.01810125352213	1.08280509071104	1.0235138983169	1.09013694976124	1.03575987069664
135	1.03436208304317	1.1991475204256	1.05093299516575	1.01496056475533	1.083101240302	1.05091080603198	1.04513151288943	1.05879470133052	1.06843072139747	1.10809973349186	1.06322355944131	1.02835712156296	1.01502538682803	0.98023637913584	0.990526755191914	1.07615499461898	0.96117494095399	0.994124869355316	1.02624721275336	1.02497629940964	0.918728024619047	1.1200204016954	1.10017073324253	1.07848266913967	1.03312063513609	1.04711058687018	0.997051986254191	1.0349205380594	1.12550796335547	1.10115987743096	1.03959865367144	1.0872601563421	0.909042260505473	0.94759652383967	0.883246675724217	0.916367760821903	1.02516117213359	1.04853948391547	1.05528698530531	0.857644949342582	0.960490627347713	0.9769929149441	1.0716489173722	1.0681875979962	1.01646537654402	1.07864309411923	1.00817586155137	1.07650801734122	1.03354458577536
136	1.0460728269476	1.20072550798849	1.06730772066113	1.00746344583059	1.07987361343269	1.04101196452015	1.05027736271673	1.06151170924337	1.07301734890819	1.10680260181158	1.06338574819679	1.02720104241462	1.0149502476342	0.98888824804424	0.98325296333732	1.07558528119328	0.960066819716789	0.993129665756068	1.02279992456443	1.02399203895863	0.911823774662971	1.11256476881815	1.09689935723793	1.07923857340186	1.03308581678379	1.05025787944745	0.989178557016647	1.03743731688012	1.12311350143008	1.08837392498403	1.06131418027311	1.08275326491101	0.898037164780306	0.950519996008922	0.880699775619277	0.911818458401752	1.03105836580276	1.05846446254078	1.05695397213978	0.859713539391376	0.959418896841715	0.971870628135194	1.0743918696638	1.06743516662087	1.00976147545394	1.08638568102488	1.02788183679214	1.0824576412845	1.02584323848696
137	1.04284474774555	1.19113876290918	1.0606193302786	1.00529179983938	1.07798975422247	1.03756335739284	1.04393589743514	1.07478532893495	1.08438400953074	1.10724127993183	1.05725280905525	1.02617393257314	1.01663215433685	1.01047097948504	0.986141745243459	1.07555545770898	0.957792027976723	0.990311990937109	1.01385252934227	1.01326938911086	0.917537126141659	1.11017410244894	1.1005192320557	1.08792563137814	1.02744421047779	1.04417155737208	0.988621942323103	1.03372162499817	1.11569102784318	1.0915953880266	1.05862771501883	1.07902491793869	0.904740554753769	0.950925640569951	0.887259254181033	0.907183442600416	1.04070672551758	1.06306384361412	1.05281018935319	0.863527253928202	0.955203344951079	0.971625420530131	1.09193621155905	1.07550861085456	1.0145178368882	1.07578864698958	1.03194966359159	1.07658512014198	1.02994198613925
138	1.05277947266078	1.18490756126616	1.06703155153943	1.01476532713263	1.07096314154297	1.03535189699537	1.03989412681444	1.08519430443264	1.0980033281942	1.10385735125433	1.06173080596988	1.03799826277856	1.002586586199	1.01939298137733	0.982747117384074	1.06792018554831	0.964987963891231	0.988181416100639	1.01482085331097	1.01451805608972	0.91322431515486	1.11807642218385	1.09354219396961	1.08924264537166	1.02063586943173	1.04130602975156	0.988347938684704	1.04128084439662	1.11191863193843	1.08586149528124	1.06029788603999	1.07920662434067	0.898920412041957	0.93714721117735	0.882628766212465	0.913152142803476	1.03782847472401	1.05329272249659	1.06482009348759	0.876008115435279	0.952041586563149	0.968518652964935	1.08951901918407	1.09279387621341	1.01462490376191	1.0724543508721	1.03063545544279	1.07412768231193	1.0260095640576
139	1.03849635205222	1.17856893509388	1.05369268528268	1.01384457808682	1.06563616366379	1.03009575948178	1.03695058358111	1.09964666267156	1.08595613772829	1.114431512938	1.05473715541587	1.02953617934659	1.00485389617434	1.03634784264555	0.98011319767267	1.07216822139918	0.965972238281115	0.997669324395116	1.02546898719841	1.01202007731604	0.908894645257927	1.11264828267952	1.08973858024465	1.0875880457487	1.01904861273094	1.03877383690292	0.982639016388987	1.04997836658755	1.11725220667834	1.07761462759514	1.05494366868204	1.08400167587369	0.896848856712637	0.93920889611258	0.876572349281782	0.909075354591732	1.05670813660666	1.05342015845199	1.06258624137147	0.893980918493556	0.951893472417065	0.96835915692435	1.08808402117681	1.1124011955502	1.01059396413486	1.07395825768046	1.03069769334786	1.07220515746446	1.02100176369951
140	1.03390484441856	1.18491871381166	1.05301888876802	1.01248255999121	1.07152534385601	1.02601514728906	1.03662021054251	1.09113972374023	1.08083413831588	1.13349983548963	1.06169769831852	1.03038875995314	1.02123661303279	1.04471249184359	0.981073866164084	1.06633418788593	0.974028865856734	1.00154140958608	1.02264064190266	1.00840823016383	0.914600504700439	1.1129800726788	1.09832621088061	1.0808153343142	1.01772188668473	1.03299156610642	0.986851578057835	1.06834430949382	1.11570359946749	1.07797983594181	1.0596245923781	1.07913713571147	0.89631638556887	0.940150701635456	0.879266850555138	0.904407936699036	1.04551797987173	1.04756479338603	1.05578264868618	0.891273065095822	0.94920446702295	0.968900310066532	1.09169219190617	1.10990670693454	1.01231628760041	1.06925025673745	1.04302854713202	1.07528161520485	1.02483971836071
141	1.03943276874339	1.17898017085781	1.05037165354245	1.02188036918319	1.06915194491966	1.03004577874871	1.04158123317291	1.09520576869726	1.0714484230399	1.12077444252048	1.05842458303714	1.04734765604624	1.01887238260532	1.04407583068781	0.983230719223477	1.06810857664561	0.967057524902242	1.01363800631203	1.01682564098324	1.00490751710713	0.921869119855446	1.11013770319116	1.09454788589391	1.07482169658015	1.02703729226056	1.03577172660713	0.975540153023561	1.06558110616888	1.10615496061975	1.07974332767451	1.05860770420235	1.08565865828934	0.897695852313522	0.937622627527294	0.869040604283168	0.899231221819259	1.04146362959794	1.05455637867742	1.05424870569459	0.881742331148117	0.946167141232082	0.957544502628297	1.08512537363857	1.09579130834254	1.0169165933328	1.06379737094696	1.04769997668014	1.08612237887682	1.01818623321787
142	1.0340729152526	1.17618912249732	1.04510108063136	1.02763065860281	1.08071746057944	1.02675676889703	1.03625124868627	1.10282329547715	1.06687442354094	1.11424730187234	1.05712501100411	1.03408672094219	1.02689184168191	1.03020458248777	0.982983940832941	1.06588560980623	0.965011387151275	1.00714164577963	1.01430933794783	1.00975121436356	0.911802009780912	1.1084531275704	1.10278025791394	1.06487864773701	1.02407530871149	1.038804879627	0.973749921457781	1.06619931184449	1.10077258429677	1.07817918644102	1.0666333181525	1.084565056523	0.900721355933857	0.935041136457976	0.874532563277164	0.894658555740829	1.04442609522792	1.04620067361284	1.05150355698196	0.884227637693843	0.954242441082754	0.950722414808551	1.08929532156709	1.09029441827306	1.01771523549492	1.05846444086864	1.0392219112746	1.07673538450515	1.01658186731334
143	1.03724116225046	1.17156993970089	1.04521114856242	1.02141214406201	1.09124187697882	1.02072058566987	1.04504687659643	1.09572073432989	1.06884130801096	1.10953877376844	1.05785680577844	1.03371309969184	1.01700489438746	1.02636024720063	0.97635799755861	1.07055646046189	0.961642424186248	1.00457482730456	1.01505614595638	1.01331058510415	0.913012321112351	1.10677517191974	1.10001693768816	1.06393195050035	1.01744602880327	1.03360015326155	0.964384801490002	1.0710624145511	1.0940310481999	1.08519049414319	1.07859455470166	1.09115527401543	0.894500760943816	0.943341990505462	0.87332773386724	0.886794338048113	1.05059669185617	1.05096238121437	1.04977122235739	0.883217703238651	0.950982392139262	0.947906615001903	1.0897621150947	1.08624572434946	1.02685720449934	1.05474069097595	1.04486739453781	1.0709531643781	1.0168047031369
144	1.04099678136801	1.17271073530331	1.04432346442711	1.01485119077676	1.08443717878643	1.01460978602527	1.02929054963279	1.10080724936585	1.06338710857714	1.10656143788453	1.06239602275118	1.02814893051602	1.03987506394946	1.02510211861901	0.971974952531597	1.07644607041324	0.963880389218253	1.00273572166464	1.00652376607633	1.01616054374927	0.907850631943878	1.10215007023969	1.10119384308823	1.06634943556586	1.01596106344577	1.0396088611993	0.970903171069739	1.06454337935196	1.09086575703418	1.09997496207965	1.08940277032407	1.09531890595991	0.90432728289826	0.937883549917365	0.872714151551925	0.883772187530409	1.04335358123666	1.05185636141278	1.04754264552215	0.879674972787403	0.946430860372803	0.948461100552234	1.10257758026942	1.08657260843015	1.02438016253012	1.05879725195842	1.04606823938883	1.06234477945902	1.0093795707776
145	1.04454650334189	1.18003024867734	1.05058730105886	1.00553852432637	1.08529274245341	1.01478072948623	1.02704002998009	1.10844495738503	1.06039409436692	1.10181353752901	1.0506790610334	1.0301929189882	1.03228283112863	1.02984820601133	0.97273634996036	1.07486034453609	0.974729641931209	1.00891588672902	1.00260768667122	1.02255133403977	0.894592279943703	1.11047649776509	1.0973911758328	1.06196671944003	1.01818632904642	1.04109009819361	0.970636343685443	1.06336000435813	1.09918974665897	1.09372648875345	1.08771880966387	1.0963838112476	0.895943579211673	0.944877401297117	0.872825828370406	0.879234443236926	1.04665718384977	1.04375781071822	1.05035273098918	0.879767804676098	0.943428060002709	0.959701302051584	1.11117123771703	1.09381561100609	1.02114226287674	1.07690414949824	1.04752570123635	1.06244328721051	1.00309996663617
146	1.04239564088441	1.17365366204596	1.05336481764447	1.00738114284989	1.07808641689239	1.01093900367067	1.02459995809908	1.10045520597372	1.05747527256836	1.0945556395839	1.04009475616727	1.02386570967667	1.05767294889689	1.02911186940085	0.968371758152712	1.06180053151747	0.963762019594737	1.00209336518914	1.011896953637	1.02616632182866	0.887052347038648	1.10353706050161	1.09042302577614	1.06189707390741	1.01380567732937	1.02513020144307	0.962206454340205	1.05779911091031	1.095661542128	1.09567302367711	1.08171272715355	1.09831829505648	0.898607871036642	0.942378553880016	0.868491556014708	0.874387189755932	1.04064058885444	1.04539321076736	1.05025338748934	0.871656251426502	0.9363010556743	0.95192792997956	1.10509469416897	1.08470394973781	1.02617868495978	1.06945944473932	1.05287815053229	1.07254284678334	1.011352780435
147	1.03972009800991	1.17277854391763	1.04602272377814	1.00559044433061	1.08438824455361	1.01358242622753	1.03324278528728	1.09138721394432	1.05434353877452	1.10169143682304	1.03408661399989	1.01551033565855	1.05193978950664	1.01879123677646	0.964825695500076	1.06357166376852	0.959060006469837	0.998453515670232	1.02015763502389	1.01987663785606	0.887202163411757	1.10873997313795	1.08650045316739	1.05520920865443	1.01042146257493	1.02269873236615	0.963703895763031	1.05756863965177	1.10052229209376	1.09077722767715	1.07913501349277	1.09862186846513	0.914343093598348	0.941974465609361	0.866179891213832	0.870509696503891	1.03638937698166	1.05759897268578	1.04575622552942	0.866632192037424	0.941348738724211	0.943672879254499	1.1053745377034	1.07902207398225	1.02176719094802	1.06806855193177	1.06510316424277	1.0615213283191	1.03157443098902
148	1.0328043489047	1.17217582795364	1.04083160278817	1.00371809377357	1.0932486005142	1.01391317872988	1.02591696643348	1.09573470314766	1.04417156395166	1.09704892696287	1.0306928670942	1.012499605229	1.04901345324619	1.02038079235035	0.970050945955909	1.06345584393072	0.96074526790791	1.00248136044207	1.01476177620688	1.0132406617871	0.889075606391396	1.11582555929367	1.07643677545781	1.06042307519195	1.01019072062474	1.01894959850976	0.964121912751983	1.05918066565969	1.09517659700621	1.09278539812903	1.0868357907867	1.09096712378764	0.913683743691689	0.937159073346742	0.866282685101763	0.86538005058511	1.03643846068687	1.04416045692676	1.0450366154865	0.86890442214405	0.940281063159141	0.941504227292154	1.10199697093331	1.0763397576283	1.02199100495847	1.06583549529625	1.07833861346922	1.06509730512145	1.05362156012058
149	1.02966076919006	1.17003154844132	1.03569019753659	1.01200318247055	1.08346561799065	1.00942025593285	1.02388959800099	1.08837852213691	1.04855460601214	1.10506894360742	1.03388457948982	1.00631396395418	1.0474842760535	1.014948130739	0.970566226902575	1.05404366941637	0.972342836334279	1.00016231180305	1.02222099493826	1.01355294510154	0.8907257642141	1.10582112008731	1.07260042932527	1.05325351491377	1.01813001806457	1.01929750946172	0.966645862905469	1.06141890065487	1.09876437738038	1.10152401493745	1.09455662657396	1.09484208681034	0.913206827705537	0.929251563555273	0.854407511662966	0.865259781266041	1.02545306259193	1.0506995404765	1.05028322332248	0.870293248748969	0.942350617262308	0.940681918272563	1.11064309513608	1.08233156792193	1.01456584564264	1.06826523284962	1.06934598674323	1.07009492385223	1.04942215478853
150	1.0261961702308	1.17189928986882	1.04004397378507	1.0112132255583	1.07985755148395	1.01696781559233	1.01917163780019	1.08163375261206	1.04858798215953	1.09881595372115	1.03345235449262	1.00991859698393	1.05356777710368	1.01586050599854	0.979466774743639	1.05496709557507	0.965463642957601	0.992366494781855	1.03963545873208	1.00612063779145	0.891519527241175	1.10099151819651	1.07635858863172	1.0591572900055	1.01644794672657	1.02896734228666	0.96372951723551	1.05932601256226	1.09832427308972	1.09730998420175	1.08934211581766	1.08644688826991	0.935939808740795	0.929327819663176	0.855922533115608	0.866612215891377	1.01894810519182	1.05931324402521	1.04564283499417	0.867846059074786	0.943829802321354	0.946522572516081	1.11190432434111	1.07416750469665	1.01247213281133	1.0779366420006	1.06493118243955	1.06973272644442	1.0402701614852
151	1.02465423482321	1.17613814567001	1.04734939539565	0.997230212701333	1.07274430132661	1.00761886875678	1.01670944695021	1.08404268825236	1.04892219384008	1.10840033779479	1.03440336455302	1.00681671720128	1.04545618093127	1.00680149569006	0.986484927123892	1.0607245023223	0.960567151496815	0.997095782117825	1.03122288325473	1.0133234947457	0.903360372225459	1.09832637383194	1.07231903699115	1.05545310607873	1.01979525886305	1.04619442990342	0.963431751866702	1.0657568151883	1.10101313784608	1.1049154290188	1.08265502986687	1.08944917150583	0.924834173291276	0.927546647469209	0.854856059368303	0.873646995447441	1.02505153174023	1.05269592875366	1.03513741947802	0.877191660124235	0.942227156884937	0.948221121185339	1.10952969642415	1.07374446081655	1.00552781668032	1.07037330758079	1.06174352824056	1.06650878867687	1.03725976288154
152	1.0317969779172	1.16892036052491	1.04040713683715	0.991321389061428	1.07369318366203	0.999650915535241	1.02427186598409	1.09107409067168	1.05820861614022	1.11103074962784	1.03704466667208	1.00655337874209	1.04629890370848	1.01071883332371	0.979791123871984	1.04824329415358	0.953757343393121	0.99309451155937	1.03012517084194	1.01192563435441	0.891441884821242	1.10503039957714	1.07085038106002	1.05089386334938	1.00883907553375	1.04530046285878	0.959414479384622	1.05839232896037	1.09098057338549	1.10461077307342	1.07501299405938	1.08632651426775	0.923925417448074	0.926160737141029	0.864883486070399	0.868030231230103	1.01205936133888	1.04651627977434	1.03296568430778	0.874115481838482	0.938570759618894	0.944132390705561	1.10819650135899	1.07691052272185	1.00267297141747	1.05873176596081	1.05604292647718	1.07553998649502	1.03048959014927
153	1.02996510490551	1.16567219837812	1.05126793871438	0.987799246946135	1.07540994595697	1.00502719341663	1.02840802896875	1.0864720776077	1.05157558802872	1.10619798186424	1.03571932331251	1.00588220883659	1.03686755354276	1.01593751253063	0.971834875557536	1.04797679845588	0.952008235439269	1.00355774532856	1.03141727940702	1.01448182508761	0.890869836156615	1.11218415542508	1.06930631260843	1.04399526513696	1.00441218303807	1.06510555999711	0.956688153129374	1.06180473692975	1.10085476720401	1.09911580890927	1.07191872116861	1.07623408392791	0.926772039566923	0.915731833405699	0.858808426489539	0.868186685968905	1.01423372685822	1.04587922293116	1.03127811445559	0.869161633967061	0.937192865824008	0.944893859822786	1.1024358742345	1.06691453472724	1.00456905159333	1.05724963197172	1.05196299162722	1.08569474622371	1.01811139417342
154	1.02667816911484	1.15854531518235	1.04819614023398	0.991215448716861	1.07115243440227	1.00347117757626	1.02051471163793	1.08400693193877	1.05856210384591	1.1080538333782	1.03839244055651	1.0073007461192	1.03932139795643	1.00634506031657	0.96742799549687	1.03581145685883	0.949936582333653	1.00001462900049	1.03090523542537	1.01203116824227	0.888632726167429	1.1222831941046	1.07320550714689	1.0402791149836	1.00559384566891	1.06427593580069	0.962157419652974	1.05940717620808	1.09936435797098	1.10078130591028	1.0747405065352	1.07518712770958	0.941400712963613	0.915095902166666	0.858332369023268	0.864536326168729	1.01176901438496	1.04588467561279	1.03642894891699	0.87020711704501	0.947000715832518	0.939385563913977	1.10598396514509	1.06552925097709	1.00465373054133	1.06152964809737	1.04708878221667	1.07864640723503	1.01043654513756
155	1.02280361667176	1.16323241312607	1.04994343543573	0.999496716384144	1.06885037637234	1.00079092168445	1.01890303823221	1.08356644878117	1.05113806626431	1.10587617632371	1.03873366160589	1.00317518169286	1.05237251527669	1.00600131689402	0.969098558913852	1.02968170992846	0.942923105659969	0.999833465921006	1.02743475260389	1.01397379044517	0.895242561853589	1.11965510334563	1.06952404609744	1.03691703386082	1.02213924205878	1.07480881654341	0.960935712302744	1.05036415351477	1.09585129205497	1.10889250054073	1.06950162277232	1.07088774561863	0.94015526451044	0.912227329012997	0.867799766857553	0.857939498312382	1.00588126573401	1.05638123748161	1.03988164885247	0.861277908535035	0.946989465638221	0.939836908905312	1.11792392557011	1.05981974123127	0.992812916140121	1.05869907587537	1.03933066433241	1.07361498811141	1.00655638262565
156	1.02803226502531	1.15810966740416	1.05299596960921	0.996314150959573	1.06234573519837	0.99268850474304	1.00896149927246	1.08235609639263	1.06067132486428	1.09665524570026	1.03552675826936	1.00724441432222	1.05036187989889	1.00419189592452	0.963222387567811	1.0253559862918	0.945331087259127	1.00770278307755	1.02177086790741	1.01362772941701	0.903395023249673	1.11350671116878	1.06385901561418	1.03841354163305	1.02644254489867	1.08960704214698	0.955195259474769	1.0490803390045	1.09819593694906	1.10133386884697	1.06295225992479	1.06391601885199	0.950667281442062	0.918649736467086	0.876654059189331	0.861230667152877	1.00935719888713	1.05118625702557	1.04801953032141	0.851831664866918	0.943887698282365	0.931551280540482	1.11484975879424	1.0577334545704	0.990869072490503	1.05551624832941	1.04265059996424	1.06416358886543	1.01600668838196
157	1.02321710283556	1.16482738980346	1.04861732186175	1.00926011688142	1.05840289094124	0.994927827751326	1.00271820974094	1.08699827579881	1.05364787623591	1.09691287239003	1.01675088385899	1.01654864741709	1.05869639237917	1.01460976373093	0.969885008362791	1.02130874164225	0.952303018605845	1.02338281841789	1.01450439231222	1.00602121303391	0.919333272269754	1.1059517042333	1.0652774693412	1.0471348545031	1.02499211243789	1.07523783062659	0.961125120003906	1.05288793274444	1.08665253870279	1.08995339097187	1.07059815301717	1.07000627583277	0.947576940026539	0.917022461650592	0.872258279940571	0.874155567476883	1.01547083723532	1.04951800934322	1.0410823168443	0.856931112013135	0.932582286964309	0.933347150170136	1.10836641667298	1.06673928320878	0.987974690322966	1.04969988084693	1.03772838721144	1.05478022439269	1.01233341537993
158	1.02882187897067	1.1541816847085	1.04537922786288	0.999640185049205	1.06055725182295	0.998941314958014	1.0042370873806	1.07818713702503	1.0465027439296	1.09530352818941	1.01980268886073	1.02981745584908	1.05231376245934	1.00775618343831	0.989080549395182	1.01675859871486	0.949769681602821	1.02328732528921	1.01308556498735	1.00392547994433	0.914447466255919	1.0980790748056	1.06356459729944	1.05608372277391	1.03519725249896	1.06413787510498	0.957374029353694	1.04947667425959	1.08385643993966	1.08174653075698	1.06984497361854	1.06484613385951	0.94657911798519	0.908997554201029	0.877375221383708	0.869815627632903	1.0302482468742	1.04078901163762	1.03800393933501	0.859004189883857	0.936448111018448	0.946381882416577	1.10957095995981	1.08152799097825	0.989087547539692	1.04021725790296	1.03049395677983	1.04575387692822	1.02679663070053
159	1.02122675693381	1.14441581485291	1.0456985588946	0.997143330365095	1.05719232844841	1.00007471406184	1.00788123009316	1.07180705581266	1.05677087458556	1.09806262910935	1.0287914099521	1.04480708893714	1.03811610278058	0.999189098337842	1.0069007867928	1.01768713214117	0.943330749582388	1.03092133870237	1.01539159199251	1.00357153701501	0.919380798364767	1.1015575896255	1.0546730717953	1.05188243678009	1.03397173208784	1.05858095173756	0.952332464875665	1.04386341506017	1.07716057943625	1.07946888854178	1.07209462430202	1.06287201852501	0.943924769716718	0.911656993041983	0.870946302873647	0.869728108694193	1.02656770137942	1.04270212684839	1.04039322362336	0.863365649004059	0.932235788956159	0.94801583339302	1.10294211329818	1.07805300035564	0.984674276616111	1.04421403976552	1.02980299825517	1.04388767988444	1.02750262620634
160	1.01312401203218	1.14415769989272	1.05131817527502	0.995791441933506	1.06049293334804	0.996457287925869	1.00263447389379	1.07094163956858	1.05218742440129	1.1074932586557	1.02904841358738	1.04431970874408	1.03071118198438	0.997144283907173	1.00546913022917	1.0149429857805	0.945391953653143	1.02531873198915	1.02264942403273	0.999170789045869	0.919348885470324	1.10438496585244	1.0537087709715	1.04088173382837	1.03176154828788	1.06067988954673	0.95337136560697	1.05435213098519	1.0768669288538	1.07767190341462	1.07272026060493	1.05650224198915	0.931204283277502	0.907540441247957	0.869370204334599	0.865040826806543	1.01713200099223	1.03861815560002	1.03582348024757	0.867171251149543	0.939833984822407	0.951553909693528	1.09667680103251	1.07257071661668	0.979896355854885	1.04584441092994	1.0372949154872	1.04414821562251	1.03621496027017
161	1.01330705482439	1.14872940647008	1.04765272003736	1.00041033965285	1.05180789930387	1.00288132932284	0.999682516888377	1.07113184825957	1.04981387489585	1.09839395197847	1.0321510958725	1.04655224778821	1.02738883290535	1.00117206574304	0.998495122528539	1.01546668445072	0.942619565607064	1.03339155596646	1.00433684868754	1.00624281538869	0.91421350234077	1.10187031041349	1.05164480508079	1.04515668869375	1.02722448726958	1.07370790357861	0.957035267333901	1.05502754670931	1.07205517930482	1.0801091239053	1.07688934739161	1.05506335903235	0.926174020607715	0.909457322411445	0.878978167836592	0.864520476321777	1.01592843698517	1.03744829292618	1.04059084657562	0.874607245670795	0.940299569855385	0.948643981379887	1.0925898220327	1.06460110789035	0.976969436961265	1.03960853741531	1.03331032187194	1.0542450456686	1.04655120829347
162	1.00378664498743	1.13685126872612	1.04728581795657	0.995719502197127	1.04473470519364	1.00805971260203	0.993743745135151	1.06695402568311	1.03911659395259	1.09501017913993	1.01999551368537	1.03998794648789	1.02507898622703	1.01198313788061	0.994899633800077	1.02844086559103	0.948432039389295	1.02662028453094	1.00650056719661	1.00634078411764	0.91271248556393	1.10455781877536	1.04820290465983	1.04133455861666	1.02423730293553	1.09045265048494	0.959185352247189	1.05143848977329	1.0686272627601	1.07722163496468	1.07307839568437	1.06493122796286	0.922698926109398	0.902184470316059	0.884385134240529	0.865859891441278	1.00861952463525	1.04348109848689	1.03321391520577	0.87518179813952	0.940677365161043	0.94843140386971	1.08552639699816	1.06395158283194	0.972267607270422	1.05034694227823	1.02931402984599	1.04837837428644	1.04775620663525
163	1.00363788948541	1.13123599126253	1.05331309768054	0.989297086462495	1.04551879179243	1.01725178543541	0.985034041729495	1.07444171546704	1.03804762993084	1.09774718223064	1.01779092877136	1.04362097343442	1.02034266718656	1.01902677032846	0.990853847648059	1.02425967103788	0.944032813352014	1.01943589452302	1.01310230364549	1.00887967247148	0.920416403976214	1.10208357389005	1.05208762367723	1.04537653272366	1.01635630746734	1.10977914100339	0.967991013376632	1.05837701504285	1.07443966597012	1.07449897222738	1.06400868990596	1.07967026466435	0.920093968451715	0.904451233899758	0.899373374124544	0.859183855397581	1.00523736786473	1.04142108697995	1.02613719240918	0.86995298331155	0.949134753430474	0.946525696654027	1.09460845386845	1.07075310991895	0.976674823168527	1.04541079140293	1.01842074811601	1.05053064823456	1.05337065811755
164	1.00022360562966	1.13094387221482	1.04524466116144	0.988707168729956	1.05512881411918	1.01428367684361	0.977953235224803	1.06872336556355	1.03642471058657	1.09631395730651	1.0261134814698	1.03869332375415	1.02358381427403	1.0242979372354	0.996534981756118	1.02993673070694	0.955172623467382	1.0196134050132	1.00578450773543	1.00764549146723	0.915974105828695	1.10475175802872	1.06395265400949	1.03953791985263	1.01070349456423	1.10022023408517	0.962773271747416	1.05561147623325	1.07573116342054	1.08109110793416	1.0688992301759	1.09733130035336	0.923381631268558	0.904693235012751	0.91043423813941	0.853654787973574	1.00452572163525	1.03433814493598	1.02978630993472	0.868654778435899	0.943816740489126	0.943921787247159	1.0911081523642	1.08526198255793	0.975895594605876	1.05574966509636	1.01587939845582	1.04824322384491	1.05033992918651
165	0.998963264181501	1.13176905351928	1.04969382759479	0.978608362615178	1.0470968024307	1.00705816874098	0.980263158871487	1.07069024823296	1.03159697763175	1.09341058105607	1.0332201818208	1.04639124002477	1.03279849373983	1.01890809919224	0.995607775072981	1.01994345878437	0.948756096377033	1.02081169080833	0.995432645083164	1.00805988943093	0.906088868669062	1.10828853676666	1.06193235308454	1.03849657293338	1.00684768978923	1.09526716504101	0.954445319835683	1.05491606234957	1.07590455587057	1.08334467961507	1.05854659433715	1.09435700811924	0.920040726431133	0.899381610117664	0.917872741500072	0.854150532422698	1.00153089731307	1.02684087860851	1.02426621913196	0.876320254083014	0.948792120422728	0.943840561855306	1.08501211100901	1.1016854253173	0.976277608869497	1.06397196849179	1.01543768850267	1.05678149155945	1.03886636907131
166	0.995857640832102	1.13628401093077	1.04788916138588	0.978284288346318	1.04475797142199	1.00386248100784	0.971559971955858	1.0697445878083	1.02540065438067	1.1033750143744	1.04252477473413	1.04138303688695	1.0303623736023	1.02454816984614	0.996375579819223	1.02091706787906	0.939738223101144	1.01560932729008	0.997111034348834	1.0059874871147	0.902347459753629	1.12083961400831	1.05853396749734	1.03126369466714	1.0083415017397	1.09577555447334	0.949059369850656	1.06097367764774	1.07229300300261	1.09003521854143	1.05312825585738	1.10137749716583	0.920303147593193	0.898428738612138	0.913995166335463	0.85949913369395	1.00139805713832	1.025468707633	1.02931818478513	0.868116500465943	0.939488183337447	0.946148896871235	1.08251105844445	1.09291945743409	0.973150806994114	1.07742872609052	1.00803153475069	1.06420835968817	1.03611057231043
167	0.994803960749003	1.14833960308788	1.05384894797968	0.980172555278197	1.04113585380978	1.00542471611833	0.978104491149266	1.06697221781692	1.0219050959444	1.09365291189936	1.04207292291391	1.03887200124544	1.02497741415588	1.0353264506826	0.987953099346864	1.02807407409753	0.944264207678066	1.01734755774832	0.992515613078804	1.00735076671995	0.909860068758957	1.1110604031911	1.05761979865867	1.02376961623663	1.00447128944766	1.08728260650822	0.951633246391357	1.05316450281314	1.06808081353928	1.08866557075162	1.04741650478664	1.09529820984706	0.914142464678075	0.896306756994957	0.907052022144387	0.860284120580346	0.998164420208881	1.02681226136287	1.03054272709619	0.869683553544317	0.932761810758291	0.945997784792921	1.08121334724455	1.08246626979032	0.964173597902952	1.07512246224078	1.00463838522001	1.06685649356972	1.03413130069532
168	0.989258916106402	1.1442812798765	1.06332375380204	0.97521502379485	1.04802799046394	1.00575116750219	0.975079258111189	1.07123084656272	1.02178812652927	1.09159949695301	1.0431468832637	1.03142693360307	1.02976446108864	1.05046626605786	0.987042869183865	1.04248451764345	0.931351563398067	1.01405549822218	0.986043770808378	1.01357951153712	0.911307875003878	1.10888132075889	1.06364536809799	1.01712760378252	1.00082415456325	1.09414391643088	0.964538035930891	1.04629435659852	1.06746374566511	1.08553605187335	1.04900937620106	1.09562959850732	0.913329493095418	0.902496676674431	0.906020411510687	0.866965021690861	0.9878401729124	1.03258009408009	1.02558536191416	0.870744998678733	0.92460430467699	0.944817460699749	1.07542012970765	1.07218028460894	0.963687952441141	1.07445943216139	1.00726836672074	1.06515028880504	1.02384207139571
169	0.983498184556927	1.14337964016057	1.06647297884563	0.982643766247002	1.04672587099426	1.01905982930974	0.973066942446155	1.07526723441377	1.01912716584064	1.08748823626483	1.03806978673405	1.02319744105871	1.02499892688138	1.04162271220177	0.987205613146758	1.05292237824289	0.926120132618464	1.01393978595995	0.985275214524297	1.02299827487681	0.921423241763952	1.09734508448986	1.07355723193054	1.01377568929949	0.992660292269342	1.10838084205675	0.959173455865259	1.04259813775396	1.06615294143863	1.07476652935312	1.05040262542923	1.08594456881516	0.923428470353468	0.90009119818122	0.905828228583196	0.864300562450051	0.988899322025986	1.02615331581179	1.02569304780667	0.864103600391749	0.921647477332061	0.941043418168824	1.07915872769448	1.07021347201894	0.96895436283084	1.06613580205353	1.00963523105805	1.0588376260899	1.01952348612278
170	0.977657250957211	1.14348024478846	1.07343445006312	0.980660349720544	1.05319984684243	1.01856027593439	0.975410443808119	1.06463250437632	1.01559808387693	1.0933875498962	1.04015358443367	1.01468959820492	1.02016866678373	1.0467530398776	0.992773867842777	1.05113485933452	0.924875352813332	1.00976175939746	0.982269022299432	1.02731063782434	0.924845099522785	1.0961519880198	1.06145972739108	1.00738103221809	0.993982045529822	1.11317220960152	0.949240886696422	1.04788954376083	1.06583648745289	1.07996281673421	1.04511395462445	1.0831399912724	0.915173314641914	0.902599932391788	0.902169215018217	0.861256806643855	0.990598487790473	1.01143134673045	1.03209032515107	0.879215008417999	0.918633410615443	0.93862598371436	1.07378089215141	1.0797200578448	0.964835958340876	1.05148574573868	1.01586061404429	1.05847795718512	1.01659745721888
171	0.979243108668192	1.14011420166219	1.07140235132402	0.98563802333664	1.04249365448893	1.02811079430626	0.974925124383969	1.05436023374314	1.01756130948008	1.08458235810218	1.02912835261359	1.00703530017672	1.02410338274635	1.04763693739119	0.983633188781693	1.04072778333494	0.930282695331487	1.00887280377998	0.985339036141595	1.03423968274431	0.916445747168569	1.09529474699001	1.05235916947839	1.00563450439808	0.991580706423747	1.11406060839433	0.949281474567387	1.05044533279759	1.06730047034912	1.09132797954297	1.04986154341485	1.07495033415919	0.909780711704165	0.901785803706842	0.897132301417318	0.870346639737091	0.987720475173868	1.00938953258741	1.03127451495855	0.87682940260791	0.918074555278939	0.935680379840697	1.07651124131843	1.09760124729128	0.970961987180835	1.04072653358467	1.00900872875785	1.04613389018005	1.01126234490227
172	0.98694993360138	1.14286748764866	1.06397957673567	0.97284542009957	1.04647459406308	1.01958060605594	0.974519043336039	1.05886949768544	1.01379360578199	1.08622075446676	1.02711498624103	1.0065099794936	1.02020962212512	1.03439603736658	0.980203730738231	1.03782408091765	0.925796680501487	0.998752669212701	0.991311195198675	1.02880761700914	0.922350757800894	1.09023698403758	1.04539716981003	1.00369455446362	0.988361538737825	1.11266101535349	0.938396477568811	1.04636158097484	1.07369601977824	1.08749942617525	1.04491078067213	1.07168150050916	0.916942371961038	0.908269213828814	0.893248855772772	0.889127271660011	0.984236912653647	1.01531922606254	1.03412800698079	0.887022642868837	0.920284356029718	0.944753284826939	1.07576051040875	1.12161260923713	0.969925985726758	1.03993281715791	1.00580586879206	1.04577326429703	1.01293667292079
173	0.984645559629879	1.13739460906219	1.0623631856165	0.966926920148261	1.0558325100022	1.0139550022818	0.96795160787072	1.04529570920876	1.00457971315418	1.0773957439703	1.02598015764166	1.00570399391914	1.01102132615919	1.03750354523767	0.987239339589786	1.02305356837634	0.930926039305981	1.00177998153043	0.996951033373364	1.02200720309928	0.922323253852074	1.08057170486893	1.04981482096718	1.00493803232587	0.99598637383127	1.12051145812054	0.936251399499156	1.04810417054477	1.06832909478665	1.07991223453061	1.04579429351431	1.07183268375651	0.917981811520163	0.901644389102716	0.891954519591356	0.877043076012316	0.982253137853796	1.01064340001656	1.03095468374402	0.900425998950772	0.930517664338854	0.944709123296354	1.07206473118045	1.11238110893389	0.962440031539827	1.02794763540484	0.995290696514274	1.0364934074887	1.01214157744805
174	0.987607508450452	1.13277361022993	1.05389940975619	0.973514970107609	1.05460821604654	1.01071123329742	0.963109509304452	1.03790342380297	1.0014002486905	1.08344853568247	1.02403093340778	1.01143490413388	1.00519963791922	1.0345631076955	0.983624776324304	1.0204054414396	0.930628625242503	0.998344761238567	0.988771939105862	1.02026485984593	0.921161327878088	1.07871920734152	1.05915925323743	1.00713341756002	0.996978041696971	1.11769636411515	0.937003706881032	1.05659426009401	1.05966995014303	1.08065194652625	1.04067680093986	1.06397546345736	0.928930904170854	0.903215819521787	0.88873327059423	0.872024105406436	0.984811500748074	1.0049608085486	1.03134896357232	0.894823299731906	0.935970673960964	0.940141910079061	1.06905856031791	1.10563821524241	0.96078496219908	1.02395127162834	0.9935993953861	1.03953107389496	1.00531519389638
175	0.99158166929852	1.13259612823198	1.04110333685247	0.972873930370403	1.05050098174165	1.00797972942993	0.968368276205685	1.03290809221352	1.00736799186207	1.08264868925336	1.01665316768361	1.01650214174109	1.00384833138286	1.0286804963824	0.980211613499968	1.02097359699965	0.922526740404965	0.988136796851178	0.990216902193578	1.02065500163441	0.917023881516403	1.07073590233992	1.05602554378354	1.01256386414687	1.00415299339644	1.10947275592597	0.932898780927885	1.04911836236352	1.0621763847096	1.07637028945228	1.03143412671203	1.06412059906816	0.928930082170022	0.901437002722589	0.886042859542494	0.861178110673768	0.990435523180882	1.00959587440561	1.02606806805846	0.88568305924919	0.933815168326919	0.934565215871803	1.06465326166953	1.11056657952869	0.962029838186618	1.02307250465014	1.00184221043917	1.03669930097155	1.00794583170912
176	0.986305041577512	1.1301378036977	1.04332281129978	0.974218331955482	1.05030518821971	1.01358773144783	0.975748804383884	1.03451111797054	1.00261224959811	1.0834645793905	1.01326595717554	1.0112042670037	0.997114138841581	1.03416448646031	0.976465548162223	1.01984373642414	0.915061744899983	0.991070129981214	0.985135661145716	1.01924150082361	0.916432040228264	1.06936844297711	1.04944670564047	1.01434836668658	1.00479519416614	1.09882989598215	0.933269454443327	1.04222287498667	1.06108164852233	1.06582140339355	1.03064060565236	1.06253667341162	0.928723286533058	0.910568604679401	0.886375140129592	0.863457539538202	0.981771668185749	0.990089342700121	1.0271075724226	0.888614251712362	0.931288939577142	0.930564243616152	1.0589951225662	1.1061751764046	0.962835969116773	1.02732581459293	1.00108147517942	1.03549823237126	0.99848203383992
177	0.981843662005872	1.13432016782152	1.04444732119009	0.973311700740812	1.04782452405459	1.02526319889589	0.98227891141075	1.03455730224097	0.994537100303701	1.08073232836539	1.01193169761662	1.00279683876435	0.998881811417095	1.03732595655188	0.975717514824383	1.01505656588093	0.910897932308839	0.986615732868691	0.971531363890838	1.0113895390443	0.904845206491757	1.06868932166859	1.05364130979115	1.0127969733931	0.998559275136356	1.09207425445074	0.930428863245142	1.04535978631597	1.06356577311982	1.05952586463896	1.03838840602944	1.05575120024549	0.933206834610443	0.90704121414292	0.88742013594475	0.853314665792786	0.978424972287895	0.998768748997774	1.02133981876191	0.895728674128103	0.935418416191879	0.928468342164054	1.05401165532131	1.10598532196484	0.957176363437635	1.03548545815437	1.01083070974707	1.03453994690044	1.0029074324186
178	0.973990137924886	1.13913675954735	1.037998131532	0.96264698936411	1.04857071224732	1.02104171904612	0.978757356316284	1.02772984669698	0.990110281281612	1.07629959699018	1.00870245594475	0.999102612815638	1.0002100652239	1.0361234138759	0.969799110368845	1.01053323121394	0.910408627264856	0.984064576787633	0.970908365606698	1.00573033920647	0.909462260977377	1.0599304899555	1.04725318299016	1.00647207782047	0.994520310944936	1.0907993612817	0.921807962421792	1.05112056048256	1.05626393325901	1.06544284450441	1.03163357039516	1.05682230170366	0.925142872010132	0.8956164436369	0.886234191322899	0.849686883091247	0.985208521651861	0.990488809164402	1.0086462594508	0.890017395764258	0.943908820083347	0.925027939043307	1.04289479237735	1.11391643800258	0.954316326861209	1.03324062555606	1.02659736484664	1.02954043439795	0.99220709162016
179	0.96606374362855	1.13181095877803	1.04122704124276	0.957160766897625	1.05503730853492	1.020483887557	0.976458509874372	1.02815210932495	0.983398949262291	1.07834633145279	1.00430122286769	0.996714482108852	0.997382208788328	1.04429799005248	0.964256588649728	1.01433341696299	0.907879812262267	0.980683142938114	0.968345334498811	1.00615701373537	0.90607331921184	1.05597957022597	1.0368063710765	1.01027307264507	0.990617850120181	1.0867839296006	0.925339160550052	1.05847123070772	1.05683545543943	1.06457288109012	1.03092698570967	1.05469730415969	0.919731509334347	0.891477877366482	0.8871933794325	0.855382297609577	0.978045679421769	0.983289744064137	1.00350792529384	0.892339665270749	0.956141527134603	0.927447760161173	1.03790549623444	1.11119689869231	0.958010363625669	1.03913975881092	1.02223693245153	1.02659432849072	0.990575059725172
180	0.966702222850092	1.12787055560096	1.0370876840639	0.952178272435182	1.04075378891428	1.02793487736595	0.978402933092568	1.03144448255869	0.988929429588859	1.07215327544773	1.01162605578943	0.994170779771617	0.998166874480332	1.05797311525494	0.962284355409653	1.01548347939353	0.911329044988435	0.97836845828663	0.96026153132691	1.00166625645613	0.916022616338488	1.05146164210082	1.03623184141406	1.02182135931241	0.983038154109608	1.08474716773332	0.926310279485084	1.05640553863191	1.04720975626025	1.06382687019784	1.03775701477115	1.05920095532538	0.919977702751468	0.884568737892635	0.893329215499006	0.853301953539398	0.97638704085249	0.98128034793656	1.0028327390313	0.891354024451625	0.952680715480776	0.919659506407965	1.03373774323655	1.09513596792792	0.950858244497999	1.02646398275654	1.02284601382492	1.01661051455295	0.986160384003549
181	0.977032552148695	1.12186817269944	1.03566596537548	0.956759485415682	1.04289422316939	1.04273599732043	0.972806688130397	1.0241945409042	0.988449706770562	1.06495681134973	1.01002686813841	0.988504847090702	0.99652459349133	1.05162491010425	0.961301991771054	1.01104535401522	0.903506462087902	0.975132584085248	0.958715562910037	0.998718136657863	0.911335498772027	1.04859572157524	1.02971095503376	1.02302471879742	0.981701234825229	1.08559878139893	0.92671393417179	1.06111495187773	1.04349867602501	1.06490053995148	1.05154204467262	1.05733110730477	0.915255503914839	0.889111255617296	0.889492049097572	0.854198467765765	0.980097193809143	0.984127584761633	1.00514486140994	0.895653766396371	0.940158633944708	0.925175510171601	1.0271175538787	1.08501408240622	0.947867240725254	1.02500124178298	1.01383868686777	1.0146999848764	0.981035911793048
182	0.97676014327401	1.1151507787479	1.04374101006915	0.962204857696889	1.03593026603677	1.04163675226634	0.97497657372772	1.02217350090803	0.981374577857067	1.06656151577945	1.00405323560319	0.989225231000806	0.996172069154473	1.05444176416763	0.955638969656486	1.01465355364258	0.8922015272858	0.971592898416042	0.952891744854723	1.00220239132883	0.908793967010355	1.0399309402094	1.03383132259361	1.01725701245083	0.984698080500458	1.08745961917837	0.931848950764723	1.05340954251838	1.04688701718169	1.05550805188384	1.04531751918168	1.05846651237553	0.914559624783723	0.888184112661921	0.882670433578611	0.853317376770489	0.979263559965841	0.981921745516381	1.00311962185571	0.892082626116313	0.932350933459583	0.92204040309669	1.03375883721298	1.07649477027922	0.9422358077222	1.03264872583152	1.01307878772586	1.01045115835053	0.976932191833239
183	0.973833429050536	1.11056750030405	1.03956146629631	0.958928478157537	1.03205948360608	1.04496129175057	0.974151193874704	1.01706439199376	0.982702476264218	1.06144930263347	1.00352036728214	0.98090476255294	0.989326656918244	1.06174961641183	0.948970681872955	1.02467805373624	0.88917591427219	0.975899367250915	0.950774119998614	0.998324048724602	0.907990788964405	1.0401916227837	1.04261371463058	1.01710312275912	0.984389749470884	1.08964534213963	0.943139106344543	1.04700230699775	1.03973739335981	1.04664409756138	1.03900200269699	1.05762035831383	0.918619986006975	0.889500301712457	0.872352263598225	0.861890653025295	0.978312418211866	0.974064383705018	1.00684922972154	0.885882029249648	0.927871952378687	0.917817711572438	1.02950580832874	1.06902197689461	0.941902869624321	1.04565548111993	1.00633832106204	1.00345091543901	0.981986676852206
184	0.974891363748808	1.10727366908345	1.02777642414112	0.96284770243712	1.02779862314637	1.0359395625925	0.967661742183183	1.0173963008817	0.983387337821157	1.05431965910586	0.993788795686315	0.984855898891323	0.991495737131543	1.05973372453521	0.944576421073192	1.02153095850402	0.894082299417748	0.968362477136079	0.947689057196198	0.993637024574355	0.909665615936318	1.04767442944681	1.04329010727755	1.01167800901478	0.974720504160216	1.08578738815128	0.931863684054386	1.04539718061956	1.042471736379	1.0504822616243	1.04244001323713	1.05164192335865	0.922236372745061	0.88469907968699	0.875691972612323	0.8621940392317	0.985514600973616	0.971823954117642	1.00836756003314	0.877190243649198	0.926695486056904	0.91167100976566	1.02479317962135	1.0714752162952	0.939972943772593	1.04302003704799	1.00549422694091	0.997074730271425	0.995678991980749
185	0.977008338862178	1.10220244009908	1.02647591571394	0.964395102450993	1.02004597186853	1.03748447117332	0.964254441972949	1.02079635427017	0.99057965073617	1.05951457413015	0.993991329573847	0.984546150184644	0.989551082319839	1.04780690321599	0.944780650466971	1.02597250968643	0.893728159326594	0.959852069341881	0.939387786407134	0.995883092081689	0.902438432369929	1.0461891182629	1.04561636082687	1.01494278283524	0.972286693931158	1.07883381350808	0.929309870688441	1.03912695200514	1.04104847472026	1.04591448665689	1.03844018313086	1.04199862413945	0.921093494880744	0.888831773227951	0.868086424870372	0.861962622417851	0.981021163895555	0.972636629757542	1.0156229982525	0.870139913292303	0.923455049583588	0.908530254762926	1.02886340599552	1.07299162892104	0.940439114602142	1.04934057272352	1.00488192634764	0.99135986136591	0.997186929384015
186	0.979761594747607	1.09700535133008	1.03008032999791	0.956032975996556	1.01700087453511	1.03352244187629	0.963852070009044	1.01489498006426	0.983443076429882	1.05377110939535	0.993449149494504	0.983313351927289	0.986866865758218	1.04951924310006	0.950828681803142	1.02038165683463	0.900381067595364	0.957109556178319	0.93790451736401	1.00154398090489	0.905468384683316	1.04960141181544	1.03637325652606	1.01078184771349	0.969014161718049	1.07752172553597	0.935159875906715	1.03837028762917	1.03731544408236	1.03884871638938	1.04696838940669	1.04496307938592	0.915117975454425	0.881940034760534	0.873699132118934	0.864087439381961	0.972294988598226	0.968982754667623	1.01302933792209	0.86811311214233	0.921425981793761	0.915436991074025	1.04039690500171	1.07084442388538	0.940897206396738	1.04238525324691	1.00971816533503	0.99140219221839	0.995105834188106
187	0.972087293744382	1.09387163619039	1.02961650322859	0.957134109891847	1.01692848475878	1.03095732973941	0.965003855905112	1.01836411908631	0.986792275125765	1.04619947090963	0.987475927717889	0.978227477433671	0.979949347741423	1.0439457279351	0.947304349270046	1.02436287099092	0.898742745989811	0.95442841427426	0.936694165436606	0.996722330957517	0.903653006795669	1.05224423383323	1.04374887180174	1.0050060235952	0.966489375292711	1.06758343475624	0.929581100386291	1.03598938864244	1.03603528268793	1.03484734893416	1.05536457182082	1.04070594917587	0.916153515526386	0.885548872037909	0.871387101248799	0.853267287052906	0.967001345932379	0.971664403899924	1.00096599795985	0.869693109421836	0.928192386394718	0.913907547580475	1.03612126030516	1.07583961425675	0.932541631341336	1.04772033358887	1.01923978722782	0.992593708096675	0.994054646780011
188	0.972059666319396	1.09452570719471	1.03828522985553	0.965463635737427	1.02661920756537	1.02772854353494	0.973602940130746	1.0113213869617	0.981299773758818	1.04130860444719	0.983822428023172	0.98238482430966	0.983675479187537	1.03146486356555	0.950898450106748	1.01941806323477	0.896932805106095	0.951653699322042	0.940689763914953	1.00057045663209	0.90296427509504	1.05067508339215	1.0415452572763	0.997087083825662	0.966153000461442	1.06169590741362	0.924483776408381	1.03744142621159	1.04013887487183	1.02577061117864	1.05001875056178	1.039566859633	0.911365308425771	0.885858500711246	0.867805975259438	0.857557311983773	0.968157543802298	0.968034397127994	0.996459527517559	0.877203691536537	0.939619201959775	0.908328401545891	1.03048167500446	1.07000126115227	0.925387870580113	1.04091754103038	1.01201046555924	1.0023816560975	0.991643171032213
189	0.968406310573185	1.09934823045466	1.05383780149972	0.97308395464628	1.02356338773356	1.03331436212171	0.965748750529436	1.00975218575275	0.972360789243854	1.04221215278788	0.986479462518574	0.980848285552431	0.971288785388773	1.02708516309118	0.945888658219279	1.02364745794295	0.897367817971155	0.949620618839036	0.934921284050856	1.00365705230941	0.899375139478884	1.05360242035788	1.03417602511587	0.995213182934472	0.967407750858107	1.06645541855605	0.921604788248176	1.03415871380076	1.03696098487486	1.03023217276799	1.0457112138233	1.0338124249871	0.911161786684141	0.894021101877434	0.86298603228349	0.846323188317518	0.965851978929357	0.965890331733227	0.988512697567245	0.88921048446513	0.937062742916171	0.918641589369597	1.02057185501394	1.05964677182523	0.923279324957623	1.03193989190517	1.00472341835014	1.00120412440376	0.993720686012228
190	0.968760059220289	1.10654890934359	1.04788892646275	0.968855872684563	1.03020927706556	1.04107241565917	0.95510331110157	1.01046641035351	0.971212369242509	1.03543961699796	0.984080187574568	0.975195256850871	0.97388127872973	1.03426241740968	0.946629107630773	1.03557922770434	0.906181075675924	0.954839487078584	0.930702586844744	1.00227088356274	0.903195278591646	1.06067636066485	1.03188201038648	0.984633425831987	0.969874073149632	1.05952031797057	0.912452094182516	1.03735009378898	1.03190466494989	1.03042293495002	1.04813089541876	1.03109577282808	0.916106080856007	0.886515162828908	0.862087273738896	0.840587164855384	0.956887740749713	0.971298637906519	0.985656425634309	0.882864558343202	0.929987314711534	0.92000702987938	1.01786693768496	1.05806735053983	0.926415230416022	1.02913392947359	1.00388859517334	0.998666530538011	0.99055051683553
191	0.969098389634307	1.1018479201278	1.04588349651342	0.963057487465949	1.0374792967201	1.03308689457756	0.953324284385266	1.0102983504161	0.968464987251868	1.02855534085485	0.982940451530895	0.97402955242925	0.967331698870247	1.0290839373793	0.939414716724803	1.03139742208815	0.919126054123763	0.945570037153776	0.929363795355579	1.00433158691587	0.896293535304268	1.05638002338994	1.02850478766139	0.976319968051608	0.964023804322767	1.05953939061422	0.908178912046235	1.02851139284666	1.02840786563072	1.0256088296562	1.0474584054868	1.0277794131777	0.913197700951609	0.882349839711957	0.869363860137689	0.840478982674457	0.954855296131158	0.975987884008812	0.982002536981644	0.88890411146405	0.922986288723744	0.91540408030903	1.01529824162782	1.050845634593	0.919677031790196	1.03501635770998	0.99728233644957	1.00104560418327	0.990998884041728
192	0.964725332748779	1.10665500889346	1.03854387625114	0.960055577504436	1.03899647263204	1.04372508828037	0.947616310181359	1.00793803236449	0.963520585507573	1.02561010217036	0.980861132064646	0.965828014684888	0.963862588352222	1.02775355152787	0.934015235790773	1.02079627239912	0.922611868579526	0.944514564051868	0.925222284773576	1.00225330834539	0.887750268574515	1.04674585779944	1.02140509216585	0.97442679795223	0.961836129757516	1.05454921626788	0.907945514772763	1.02100176867613	1.02360219413071	1.02186567184677	1.0526921290209	1.03023025485063	0.911509251963273	0.879910561577055	0.861752436586747	0.838769999133005	0.952207051543175	0.968608856833625	0.970670441872988	0.885386659399293	0.92766288188986	0.915070291237229	1.02190694889903	1.04370403911579	0.928844234494181	1.03588055805076	1.00115304570914	1.00575536164159	0.985395296179733
193	0.96731768020507	1.10507209851374	1.03643352087407	0.952043931560558	1.03761049678415	1.03783937700666	0.947200341632497	1.010689117503	0.965421492485165	1.01857317353837	0.97377370827574	0.96644524057449	0.950693186465546	1.02973042064144	0.922930889420587	1.01640990940389	0.914670955621944	0.937112075489162	0.929936806024803	0.991544101258841	0.877419334192395	1.04240929827772	1.02302441265315	0.976823725814331	0.956149755480048	1.05849061314473	0.900380574379519	1.01260853793407	1.02703291831751	1.00887382598022	1.06371398833098	1.04107273110609	0.903236708377647	0.864822830067728	0.856682401133602	0.834637113876313	0.958904774798729	0.972144008791396	0.966907704189231	0.8767883783651	0.92974909917669	0.897939086347588	1.02173073938382	1.04567702382379	0.938851162612429	1.03771538481188	1.01265189310195	1.01344947699406	0.987611616585183
194	0.95203116406522	1.10606612842808	1.02888843755077	0.944254175707266	1.03739049548601	1.04445405253029	0.945067793983138	1.0199727550649	0.96264902763222	1.02216922929216	0.964128837597318	0.960216122799932	0.950013890388753	1.02686993406003	0.920855899108444	1.01478802038411	0.913649840358715	0.929282611817923	0.933726752194721	0.988933379002251	0.873986717033215	1.03647902874359	1.0223342034003	0.971066371400192	0.951183329286427	1.06800912587005	0.899870110936658	1.00913783065588	1.02671814612491	1.00240923155809	1.05548840394093	1.03314328369149	0.905082411844761	0.862924079085645	0.852795196959383	0.833312737137693	0.949480467928871	0.967599358893685	0.972525442904425	0.86988080579317	0.919499657647518	0.88765145916427	1.01636991245288	1.04874201290013	0.935933191795104	1.02787154895519	1.02836969906288	1.00927123088162	0.980934116567799
195	0.948039430685574	1.10500690050663	1.02358261372601	0.945065178446088	1.03436601532851	1.04106667539876	0.949950948556166	1.03237253092676	0.9534628571087	1.01644251836143	0.960328521395242	0.957600078771974	0.951793700999137	1.02139058686748	0.919442383192822	1.00874026095809	0.911446770734231	0.922947081227311	0.943125965793185	0.990416271683327	0.868200690603403	1.03048848627413	1.01669740663286	0.963899541257269	0.946761582381417	1.06663057512798	0.897900420978677	1.00599024838791	1.02472978939311	0.997131300141689	1.05043712243869	1.02955419548622	0.899686897326925	0.865387349325422	0.852324697868261	0.831583905600316	0.953080817125219	0.962487695491678	0.970715248457739	0.871777579734802	0.912051163897056	0.88609372103835	1.01531096093345	1.03956443188109	0.92990233898657	1.01256588950063	1.02540399314478	1.00050334275456	0.973986599611081
196	0.943316936163257	1.09978713794065	1.0254421230037	0.941272686710315	1.03191287460987	1.0456538327101	0.943023050344961	1.03934523159439	0.950856357580249	1.01124772033535	0.959102582571242	0.962961324329289	0.946225627369422	1.02393983914777	0.919916455076807	1.00438416899623	0.903880834754094	0.919320613724444	0.928995805452933	0.991433667959926	0.871849865074145	1.0294726513855	1.00859268162785	0.955667617288747	0.940134225718594	1.0646800406052	0.888117716570049	1.0057781692465	1.01913741059111	0.999166155855504	1.04649887976659	1.02621665269073	0.891245243925867	0.874794839565746	0.844621965062641	0.819152232564614	0.952377501545364	0.968440191228066	0.965481020852077	0.870072125234686	0.906492994573615	0.882825726032679	1.01260176411248	1.03394972558272	0.9316373618453	1.0093933461747	1.01672185150678	0.993391323671522	0.968751610834497
197	0.942841932018986	1.10071001816937	1.02258849762013	0.936994323070795	1.02672823086276	1.04422233012278	0.947581259082211	1.04460247768548	0.949426000791341	1.00788407774768	0.964822991175213	0.953966915680932	0.94396013764327	1.02346615647669	0.916484049016396	1.00276920992686	0.901346727193483	0.919481094856817	0.921178489121146	0.983346494915722	0.87602117744494	1.03523719460061	1.00237859865326	0.955856772548099	0.934899898077107	1.06300592906943	0.882579428319336	1.00272118292351	1.02070879645631	1.00606843469539	1.03922337711506	1.02020583983063	0.893916269833148	0.868876202268533	0.842374282918733	0.819775448114085	0.946603718584681	0.961013203143252	0.967392335633114	0.864265748317103	0.898348399819493	0.875415905349062	1.00510246491577	1.03235088043935	0.927051940359779	1.00604047249064	1.01209798736778	0.986601573063519	0.968852133840982
198	0.938490304623553	1.10023514011642	1.02406589896583	0.925945723207266	1.02510828925161	1.04101640027814	0.939175319092526	1.03929167270038	0.958450222640732	1.00135407157793	0.96442507535914	0.946055256706278	0.934600352993158	1.0277348473214	0.916774428187399	0.993539909836617	0.909819621850774	0.919918420400968	0.915139272937236	0.976552293707608	0.869842506676345	1.043429461667	0.995101632880891	0.955981521736713	0.931537474189319	1.0569080382815	0.876021964124622	1.00437991293546	1.02283466254122	0.999532279764866	1.03858740209355	1.022610611456	0.884425149042118	0.878591064641586	0.837082396948441	0.816692083495828	0.946872372675146	0.96805517664936	0.967527567633547	0.856822341270673	0.89080568521182	0.87549877043204	1.00248907597809	1.03250831339176	0.916949909506582	1.00041248084992	1.01211014326322	0.980518647035543	0.974358346647964
199	0.931416169447873	1.10570414842099	1.01737243884495	0.925407250422378	1.0181106440009	1.0281303822731	0.933576240928581	1.03069454300442	0.952615143955165	0.989590164634195	0.963942383551401	0.9483065745313	0.932647830881483	1.01708025101267	0.918485990696556	0.984247201083283	0.925153276304755	0.917908208771129	0.90989403093204	0.979276191870872	0.870648586439544	1.05207061661236	1.00019222171027	0.959309510734616	0.930436041782892	1.04956220547869	0.877278047111425	1.00758766173194	1.02490065688184	0.994424036511764	1.03123881259116	1.02497296350717	0.874114191325193	0.871628257574798	0.836224768616433	0.809705276128183	0.945905423961484	0.959396321684973	0.968116730077786	0.84887921239782	0.888359595895525	0.879272844195289	1.00027058788131	1.03213714692768	0.914754491730514	0.991667710171298	1.0009843460217	0.980672635172134	0.990515955877118
200	0.926030033239103	1.10478963016203	1.02088388426074	0.932211112952581	1.01392823335241	1.02889923082466	0.9331602846096	1.02773362349488	0.948365085217792	0.988265175580385	0.97610938564562	0.936735087690708	0.938230183589751	1.01567663116735	0.914361873012637	0.987446695038549	0.940240254061289	0.925113507477757	0.907730274160676	0.984647057110803	0.866859190938368	1.0478483069409	1.00170541924167	0.956152107647588	0.935863818868596	1.05000255280969	0.863770500256597	1.009089377022	1.03831588183181	0.998870386582788	1.0303227666114	1.02051767101423	0.869238095320093	0.861536126961461	0.847280655161526	0.809457891567141	0.938483015286761	0.95893103262641	0.961183381570816	0.858508704781456	0.882687136402528	0.879096318538404	0.995259052272066	1.02810750489174	0.919478316951765	0.99606395442989	1.0050838365605	0.990443082011884	0.990638355391795
201	0.906642318806837	1.08647673800472	1.0054323732327	0.914859969963102	0.991268209369177	1.01328576219929	0.917729911806614	1.01275593153518	0.929632376945893	0.969129188720317	0.957246169779956	0.923095105073465	0.92208907820297	0.998454967643156	0.893932218795221	0.971181120141157	0.923710297726887	0.906401914336325	0.890283727618256	0.96822269406514	0.84858685006797	1.02907666218953	0.98692449089749	0.9412225446943	0.917727558276167	1.03031775195869	0.846752671144461	0.993110440158848	1.01691125329623	0.983275959327218	1.01322743821799	1.00444819872822	0.854140216029081	0.841051181627625	0.833185371651596	0.794821599227147	0.919891882425276	0.942516689554409	0.943892918386548	0.840440639698721	0.865936769227896	0.862199709440727	0.97879476643196	1.01107506082244	0.904652258420305	0.977413157685339	0.987683626265178	0.975818079795287	0.974054356241913
202	0.893489570646595	1.07265606558415	0.988763432213723	0.898164348318275	0.973415046725332	0.997188919762574	0.898745132117342	0.999907496781756	0.917386548393075	0.954473826934033	0.940621180606611	0.906234261114925	0.906272478373316	0.981582894477802	0.879726996369052	0.953885637756015	0.908623897024565	0.88987349172184	0.873479850409908	0.955043632002214	0.831911750273469	1.01712469503907	0.973844189871663	0.923448297510962	0.900981440825398	1.01461128916971	0.83212246336931	0.978208040663174	1.00446438276937	0.969849354562234	0.999846608194297	0.989225902249813	0.838313717478923	0.829922812429602	0.818786141284028	0.780897841183026	0.904410229749759	0.932827303120912	0.928262379357621	0.824902467555867	0.853529278411842	0.844950117185266	0.961440053319113	0.996116421038644	0.889735927094748	0.960752877921704	0.973721647949666	0.96091950192238	0.959272632172132
203	0.876350431127842	1.0566216448799	0.970533878017092	0.883425632010969	0.957344086050082	0.980717079693624	0.882540693292489	0.987485027644121	0.904245872569041	0.936553336538694	0.922302657276966	0.889544420018663	0.892294189091023	0.968824395385418	0.865956014133122	0.935873691640031	0.894492619073258	0.87503546792557	0.858648805916629	0.942208236588654	0.813724234745912	1.00307520449235	0.962512952215109	0.911632250800836	0.884921084350831	0.998694406293446	0.81518457121883	0.960876599039739	0.990602349842044	0.95540324778415	0.986161902908594	0.974909036143046	0.820914252420022	0.815334007897347	0.803866675648918	0.766603868509924	0.886681279782443	0.918997912112712	0.911915409732639	0.806135528918012	0.840048649170778	0.831563093908476	0.946487036117841	0.980880774009135	0.877299512900443	0.946115028002136	0.955951580059271	0.9443271813112	0.943192384181414
204	0.861304081829463	1.0383870515543	0.957177448122646	0.868116165407506	0.940692524818138	0.965240119962546	0.866779309803766	0.975917988331337	0.888845001232104	0.920854117642628	0.907271330672663	0.873127165658014	0.876241089028069	0.953398957039396	0.854528352499238	0.922734768884854	0.881545905999688	0.862102135789148	0.84413625135131	0.928501065973419	0.798324795727299	0.987348617960473	0.949806517526852	0.900025187621494	0.869202230037169	0.982173754753485	0.801533992191877	0.949240720819485	0.973093918135578	0.940043099314426	0.970969235881824	0.961872011788943	0.803561921784562	0.804581530004616	0.791331038997738	0.751343917781726	0.872595287545204	0.908701753227239	0.89798884038994	0.791721636934323	0.826397427826855	0.815310608643183	0.9343459432455	0.966502841228017	0.864756885344247	0.930487728190868	0.940846834808401	0.930658425028536	0.929511612185703
205	0.847013498969384	1.02039852346816	0.943480718109609	0.85151052262954	0.928037113835638	0.949931160055159	0.851879176529745	0.964202805695333	0.872632114580146	0.903580057633967	0.891971992049318	0.858027433661545	0.862481978742591	0.938287600441705	0.843007934573898	0.91012141196978	0.867066988730762	0.846556954025243	0.832096683594287	0.913786332960062	0.781468012247591	0.975270068763383	0.934189961749623	0.88759216184347	0.85398698275641	0.965891072734339	0.788977028583722	0.935345986088629	0.956703031884354	0.924523484714416	0.955238519494874	0.944306045436937	0.78683263769982	0.789328875060537	0.780078273098744	0.739656186018135	0.856521257204154	0.893747944513289	0.883933539896495	0.778696087152612	0.81356596947468	0.799297365564686	0.917706542977117	0.949336259424545	0.856463253214877	0.916035121747239	0.924037725908565	0.916014915078123	0.916974351651196
206	0.8358230092988	1.01073525581768	0.927031174643443	0.838402460262123	0.917064774620927	0.936265223634043	0.836768844667503	0.952990601546039	0.861262541717716	0.88821140548681	0.877429235508042	0.84230440080951	0.850193168970193	0.922552991923359	0.828053833330695	0.896672987047401	0.853147905963814	0.834173992649212	0.818871456786399	0.899627656118563	0.766204387359299	0.963846020593229	0.919896002693344	0.873259489156212	0.839663340760026	0.951350952318457	0.777329688033976	0.921902426938955	0.941870447303421	0.913838765093009	0.943180844037092	0.929026476323145	0.77102385193498	0.775685838958852	0.768659947866154	0.726131133055149	0.842430532980619	0.880521193417215	0.870027690432993	0.76401397270634	0.797400207039471	0.788632888179205	0.904541024614207	0.934975969513325	0.843577635156382	0.903050049141303	0.910972212167684	0.903006450905626	0.902799959524662
207	0.820476372867832	0.993309664272691	0.907764842323992	0.822471829488107	0.903170164070085	0.920983484025168	0.822359255951468	0.942229234888918	0.849763674703065	0.877135782909103	0.866474407985853	0.827763868379921	0.834751127972788	0.912018648131063	0.814220308337857	0.880375957884329	0.842239812091121	0.822688936517194	0.806813927376797	0.883732536477226	0.749382887813075	0.951431517713764	0.905794845433607	0.862334477113676	0.825466899019962	0.934668379121768	0.765069540630556	0.909539659375642	0.926826926048529	0.901548281144357	0.929140055512323	0.914621206422699	0.760184222136424	0.763115637619655	0.756749091539384	0.713144075684365	0.826501897332138	0.869620636800385	0.857085029838797	0.749655871054673	0.785073429115498	0.778926002957984	0.891070849996581	0.918299539553015	0.831087175638513	0.892382358771684	0.895437006658308	0.89357057524589	0.890083132332386
208	0.808119693382734	0.978412538200053	0.894344738632132	0.80908689772281	0.890435541936964	0.906705560193011	0.810619723389386	0.931237780310483	0.837802885115798	0.860619105383047	0.850555294576978	0.812972598033822	0.822279464738711	0.898328483325394	0.801256981959556	0.868157522350612	0.82960089468053	0.809283650471844	0.796411394839645	0.872319751616656	0.737654220222255	0.938421289515811	0.893534392664392	0.850702059883929	0.811775929787562	0.927132083055082	0.751147214103785	0.898345415328867	0.912712579415759	0.890206378754232	0.915029358334165	0.900704604022024	0.747567481148006	0.752251863498881	0.743539272546696	0.704677335017095	0.813540252742794	0.859161857882375	0.843690719818309	0.736988355120551	0.770499878439402	0.76664929387501	0.87601462473377	0.90518517771016	0.820305231365691	0.877663863812804	0.882070882212586	0.885216948866964	0.878066087981029
209	0.795434406903388	0.966708548210081	0.883897491105001	0.793447732736475	0.874571840201426	0.89227765140023	0.795009478029282	0.920956055349603	0.82667286728718	0.845078493830814	0.838690345356447	0.799224475523233	0.809420845862866	0.887926356382705	0.787251280411889	0.856199172788274	0.817292550699178	0.798119627856006	0.78443038808566	0.858177543793545	0.725495145980391	0.925097831910043	0.881735035551956	0.838003929861751	0.800306896290126	0.91431988508473	0.739807197105624	0.886297322461199	0.897560121760584	0.879275010648862	0.901568083767389	0.888581628150764	0.736584150737936	0.740715268709933	0.732021483924013	0.694380635954833	0.799570301274735	0.849245025061474	0.830407714243089	0.722792182506956	0.760140870607448	0.756507289149761	0.864602600679519	0.89009484977805	0.810690324505962	0.863097225234648	0.866260806636303	0.873009935655141	0.863850886928263
210	0.782107549911575	0.950473571139812	0.869991890329822	0.777988508408674	0.862998058538727	0.879773829392573	0.779264172563777	0.908554343957679	0.810944058974658	0.834179882019628	0.827440274666237	0.785461486572185	0.796728049726358	0.877084240466852	0.77415038385721	0.843492930981286	0.802474098674069	0.784854903825532	0.772535611203266	0.844317659140014	0.713989986784003	0.913267168363377	0.87054524259963	0.82664389805624	0.786089829594295	0.901540295457133	0.726779136741776	0.875422354046455	0.884354801576233	0.866615726578723	0.887020557868976	0.874842919460678	0.724422446755808	0.727813126453085	0.720206795187068	0.684364900883213	0.786467901656329	0.837590666322888	0.820489328715104	0.70981762174709	0.747346082862764	0.743126528481119	0.851905655137315	0.87524890639065	0.798514841907118	0.852130349857945	0.851158677614931	0.861130601833553	0.849753458264908
211	0.770227543629394	0.938499415857906	0.856146294353448	0.765638800436607	0.850859015488394	0.866719082125094	0.766312627750756	0.893476874020568	0.79874750681764	0.820335370259618	0.818888098330614	0.771632973252411	0.785031347108711	0.862596941341016	0.762141461402881	0.834746139608257	0.789170806109195	0.77305934299647	0.762199136645917	0.834549299477571	0.703360569887573	0.901764017566281	0.859564676587461	0.815316096711847	0.772737064949409	0.887713897648025	0.713761220635765	0.859807193000472	0.874128903115987	0.855052736029037	0.874531691204815	0.862362834981534	0.710685444802304	0.718517734102355	0.710656333256427	0.673453300751254	0.772414261322721	0.827957304383247	0.80651405177434	0.700394021562584	0.736460042992133	0.730685750520399	0.840347005894311	0.86165025308798	0.78831160921386	0.84130273631866	0.838013753776186	0.851225893565536	0.835522667742729
212	0.756657254055242	0.926963311406515	0.844570760533277	0.755601737184691	0.838914501384752	0.853465580169929	0.755969830608668	0.881731124166076	0.789810913765766	0.808146953289392	0.809321192429183	0.759218858822926	0.773485802568823	0.850587987028021	0.748583632286277	0.821426022530003	0.778557151129728	0.763127139098788	0.752929317342314	0.821111605443623	0.690731419558464	0.888369425729675	0.848019775217277	0.800931351061536	0.75945951865545	0.875181103179199	0.703399336868295	0.846882781464811	0.86033999803036	0.84154834811351	0.86537414112024	0.849140486799194	0.699399148508115	0.706537944125027	0.698209864005252	0.663706624438124	0.760163339528469	0.815291386073993	0.793770154830892	0.689365672204412	0.728014213134018	0.719548553970768	0.826435506641786	0.848147022717769	0.777398278200591	0.830881613076173	0.826626198147369	0.841151101504256	0.822524547487431
213	0.745248803958784	0.911990266141447	0.83246610369701	0.74516070193555	0.827326526356279	0.839885393529591	0.741616668318075	0.870597874253746	0.778517978941921	0.795436831474374	0.793444293915688	0.747122324005765	0.762375687591081	0.838249084366151	0.738343947583386	0.807174060094092	0.768449991691435	0.753664015645888	0.739975033176414	0.808572995114223	0.681085327818459	0.876250544320611	0.834630690402073	0.788839095626986	0.749322961553521	0.864997300193604	0.692447163861754	0.834573944832433	0.848430897485201	0.828301486759164	0.854757645561042	0.836133253974289	0.688884188808689	0.695674889543296	0.689479979935955	0.652211799853112	0.747149666138019	0.806950939616106	0.783964758696745	0.680118125491037	0.717224222894349	0.707238154087155	0.811074831377674	0.836202948047548	0.766545347102827	0.819855567492853	0.814451730298383	0.828992538173979	0.807930714120333
214	0.730123741745089	0.901440663643827	0.818922663674834	0.736949795495232	0.814645333888383	0.829369927310416	0.733084460557096	0.859248921014913	0.768705652846019	0.783351573254638	0.782391629002592	0.736532811159537	0.748617816608929	0.827066248366654	0.727930554313793	0.792621319166961	0.756589233626902	0.744277809581401	0.731573575986822	0.797866996914891	0.669751744166418	0.862531047753294	0.821924725445535	0.77469446460823	0.737678356923772	0.852759091384369	0.683463150382702	0.822855345242305	0.836634823347058	0.817498574779637	0.844512494782321	0.823270895154141	0.678164112406255	0.68260983932115	0.68034072145964	0.643540050599842	0.734518775490766	0.794931283489809	0.769321650474488	0.669164821139292	0.70628628432989	0.698698563746996	0.800346706366763	0.824123029215497	0.755840483050336	0.808829797592652	0.801350756425886	0.817394754400836	0.797304988225652
215	0.717487348443495	0.890874362039718	0.809534827302427	0.726665052101048	0.803421229750104	0.821210808165407	0.722574580970299	0.844280264116857	0.755374007038689	0.769774653163732	0.771942573993272	0.726008400709662	0.736030596228776	0.814797081437253	0.715747134103949	0.780399078868578	0.744744479348817	0.734881930764741	0.721928964066337	0.783143930606384	0.660101022244492	0.851374237739577	0.809894301274797	0.764186669289747	0.72596014570795	0.838651281395226	0.670587204141547	0.813028719886483	0.822509417642739	0.806811790136065	0.829349039198529	0.811307175696188	0.668709868026929	0.673313025459204	0.672012338950123	0.633853535959188	0.721957705038928	0.784699488409305	0.757715664426751	0.659187486677122	0.695558501901592	0.69067336017687	0.789045924257354	0.814599869491702	0.743657268009165	0.800336699316767	0.78983018502656	0.806973200292373	0.786910264382617
216	0.708062734268813	0.879812111659288	0.799152014501259	0.713889069410455	0.793920737203272	0.809213527395497	0.710424876866718	0.834089055383175	0.747598958645673	0.760292206891342	0.759707737996278	0.715078372792356	0.722470022941011	0.802973700336337	0.703391933967893	0.768922337690432	0.733883374966523	0.723287215183453	0.709804361557923	0.773716478008971	0.650589833952318	0.839394435430023	0.798042416636028	0.753181102802377	0.714492947519792	0.825654825534351	0.66035697134589	0.803909280784662	0.811516613675418	0.794908338518316	0.818777167131395	0.800960835673486	0.659190736324716	0.660313472349271	0.663508333934513	0.623987989758514	0.711826289783923	0.774722239986912	0.750318482315625	0.647251640325251	0.683565432220789	0.683301306678445	0.777511917182445	0.802407458760852	0.735130522026721	0.790900549840345	0.777934734087927	0.797013422474322	0.775501539635139
217	0.697865630288524	0.868844078286427	0.785663660907314	0.705098062767375	0.784243744167146	0.798247220646857	0.699369022095173	0.819405261978509	0.737769921233764	0.752395008623788	0.749355616824605	0.703927172403958	0.710241521617234	0.793073988203536	0.688722859859722	0.757228689967529	0.724777387864912	0.714295091270305	0.699466562296392	0.759447978601497	0.637683245730553	0.827150519008235	0.787314185899159	0.742093451785443	0.701413565798938	0.813042639141976	0.648671931967422	0.793354096931693	0.800578282890048	0.785735572881506	0.805747206493718	0.787944338341064	0.648325738292886	0.650354831085057	0.653949152313966	0.613374520688035	0.702618403064769	0.764397702999932	0.737913490376113	0.635553730294495	0.673630979450331	0.672084909428678	0.766682680647713	0.790754762076354	0.723173053735094	0.781090047748541	0.765849123216566	0.790080148888683	0.764309241362494
218	0.687432386287723	0.858553466577534	0.775741513750985	0.697074729278612	0.772806880681341	0.785695752199941	0.689760912553636	0.808108188421325	0.724874273842868	0.74046372623582	0.740081428239046	0.693675364929159	0.700990635793581	0.783239580589702	0.677417332700152	0.748788977154618	0.714110464539867	0.705508791371253	0.687149771380391	0.746982112523079	0.626611874907487	0.81651149661672	0.775071264227358	0.731965180171115	0.692345128870659	0.800387727852748	0.637868589782699	0.781758006751774	0.789556093767273	0.774596161978327	0.790948812608693	0.773779487051908	0.638917095240387	0.642491995220094	0.645452661283643	0.603361619963193	0.689879429589895	0.75439966835312	0.724559267877779	0.624181316209182	0.666537336279385	0.661292859256006	0.757388296149416	0.781104557427395	0.709405474273404	0.768742596752806	0.756436602223776	0.779968750421783	0.754441702725854
219	0.678574271912117	0.84544274461041	0.766197312514936	0.686311191972012	0.763343057933967	0.771871541405677	0.677915080458682	0.795648484823133	0.71313431861809	0.727919455654086	0.732119511507749	0.683135744016263	0.691501180017557	0.769942526418812	0.666520292880141	0.737430308944897	0.703815869671242	0.69683085957789	0.678536626726769	0.735275584816546	0.614620047649447	0.804383225139327	0.762034333561925	0.721081942314509	0.679891163963185	0.788588348244846	0.62979511013861	0.776766185669503	0.781864395221771	0.761886401133091	0.778166308196294	0.764499526404572	0.626421936752669	0.634046717491864	0.634533817880969	0.596329708163362	0.678693009419985	0.743720008218938	0.712353947485777	0.615859820394421	0.655227160165274	0.648940603150605	0.745408227029516	0.772035628644125	0.700307556503432	0.761828292834428	0.748444259866692	0.77083240532274	0.742504789474562
220	0.667323952896242	0.835425643010086	0.754938433731833	0.678345111114273	0.751218870816422	0.759722652555275	0.667497364517264	0.785533468350806	0.702576233652271	0.719099386792932	0.721093094458469	0.673882625195724	0.68238980376908	0.75643891202951	0.65360939399909	0.728947813402855	0.695341441818974	0.687115521698885	0.667734515207917	0.727149854745926	0.603266505684629	0.795088087495775	0.750393343862719	0.713463919685549	0.669184000054816	0.77740955212995	0.624054775892045	0.766432789773585	0.773071713358763	0.749184959983086	0.764907453011234	0.754227970854055	0.616189608703911	0.625741686757687	0.625120586044511	0.587836702364685	0.668888477766412	0.733230159547706	0.701807058175793	0.607007788128737	0.646974443188652	0.638293931802256	0.734837560664714	0.761664773250225	0.691996063354616	0.752231543208638	0.737656396745928	0.762465233719107	0.733031939589797
221	0.656202199442059	0.824676144282787	0.744509358217301	0.664272693227511	0.73876698498252	0.748414372454978	0.656327219759448	0.774165077364046	0.693009508971812	0.711280841497867	0.711132826526202	0.663648693720261	0.676696218316367	0.745446061229782	0.640618588650185	0.717525211278552	0.686414493665993	0.676358177952866	0.658322836991282	0.717370214861777	0.594022398495541	0.788964598075124	0.739294119524977	0.702835250895637	0.660276913180783	0.764410854246295	0.618398330643929	0.759317628186338	0.764820277829046	0.736032849953751	0.756161692375809	0.742612130768244	0.606729823782184	0.616985721770572	0.617167305431295	0.579043861188246	0.656926375486987	0.726731031041487	0.690128518950133	0.598691198039225	0.637315591214671	0.627794940322594	0.722132433949509	0.750462010669283	0.686760958934832	0.740559390224602	0.729551562569247	0.752242330259449	0.722823095238805
222	0.645907160282289	0.81388582506852	0.733692069989815	0.654246293591419	0.727247066734594	0.737470068279022	0.643928623461873	0.760843664356557	0.682597618013856	0.702701816606763	0.701738761664044	0.652419378435303	0.668965707600538	0.734233916340044	0.630185351462242	0.709708652035589	0.678261537413975	0.667956604613098	0.651283463831456	0.706492738367211	0.584210727018032	0.779034695335873	0.731821127179914	0.691101822044277	0.650483096560365	0.756412142039339	0.609722681430705	0.749373218105929	0.751750664581839	0.722382998099762	0.745499714165213	0.730046701162295	0.597371997551247	0.607742771745308	0.607199555007005	0.572292675620407	0.646919030670679	0.716532511506084	0.683559128218238	0.589258705827291	0.629344856611574	0.619279388996228	0.713004105163652	0.740535298027058	0.678462470670312	0.72839358611132	0.721499279466309	0.742111064378924	0.711554349865837
223	0.634003274104657	0.804109847814398	0.721969149850587	0.647145235259387	0.714532418332306	0.729439618560617	0.632109921005422	0.746506330227797	0.673718714492695	0.692758042645304	0.692154312861578	0.644391961189935	0.659306286893252	0.723451033862549	0.619897895133835	0.699904567234305	0.670004140615785	0.658858356260838	0.639909192639888	0.695173051625566	0.579772527991546	0.767825324939912	0.721486711909198	0.681063078561858	0.639544956155053	0.745715881071413	0.604329680454328	0.739081816304127	0.74324457808038	0.712274985891513	0.73682744762294	0.721725332975913	0.589290078619461	0.596929178802216	0.600219182108972	0.564490645815163	0.636471083249798	0.708768889779702	0.672920491342888	0.579090243224883	0.62073693956108	0.609683418279506	0.70040919673649	0.731692308418608	0.671959792516135	0.716888751260029	0.711530003718001	0.731115310983262	0.70287917216651
224	0.625538423327564	0.792865175953041	0.708205460816203	0.639720654338206	0.707411403967945	0.717860374487382	0.623590170180509	0.735890356446924	0.664925666255064	0.683454323469185	0.681914810657975	0.635180471736198	0.650501221633755	0.714965314823799	0.609830262286555	0.690913309587069	0.658989920660809	0.650769179649603	0.629653553113478	0.686138950441438	0.573392174868177	0.758203317400261	0.711229550730605	0.672779311122431	0.630605399508923	0.736571914319391	0.596202633821038	0.728696690113767	0.733739279029912	0.705839352381592	0.727999119761545	0.711742187481256	0.580251349333816	0.585449205382892	0.589621358565499	0.555807935642305	0.628738123717513	0.700942288337859	0.663861658077421	0.569455341156091	0.612842613225089	0.600871756395037	0.692102316167131	0.722579141251612	0.664681926361553	0.705206606683008	0.703151840797449	0.720843784039567	0.695528472080966
225	0.61665542764879	0.779118477285754	0.696347472927143	0.632818753128038	0.699184448546064	0.707661763485583	0.6159143800218	0.727912769649914	0.654670400784818	0.672461568054873	0.675131047326079	0.628139735331422	0.641417496422454	0.705583012460561	0.600787774343381	0.683075470391559	0.651005755238187	0.642272925484532	0.623391892944085	0.677177009546349	0.566382166710511	0.748971448552588	0.702825942955913	0.664476132292154	0.622166189684774	0.723409158804057	0.589112890518654	0.719797509075648	0.724053768538317	0.697484828371085	0.718865621265048	0.701754563739333	0.57158809690538	0.579815867019124	0.581695056043312	0.547280382250943	0.620127584041311	0.693666156523729	0.654022660465862	0.562897619830602	0.604348158153576	0.590969499410012	0.682454063932104	0.713044121296694	0.656157405872905	0.695844543149269	0.692876740866957	0.713036397960949	0.686689627143224
226	0.606653711686175	0.768616383439989	0.684690608351298	0.624925803735992	0.690531345031775	0.698641494674469	0.604054721698711	0.717598166581735	0.642473587842104	0.662709994718673	0.668808211796709	0.618019467198247	0.635121396151829	0.695043516641231	0.588599223866347	0.672303199412197	0.642864262095558	0.633419679699177	0.614617248378172	0.667718299836047	0.557284378980822	0.739504725985342	0.693958685911651	0.655028553025374	0.612708028620096	0.712173134319315	0.583482626544914	0.709197384662531	0.712921871946513	0.689829712846435	0.709163252925989	0.690664211350107	0.564009939282248	0.570211226086028	0.574405760673812	0.538620684194248	0.609236285638746	0.687239768540996	0.644201804473425	0.55230977419079	0.595813419782595	0.58398642415023	0.676400494896272	0.705435644552098	0.645089471319318	0.685507093649935	0.683510969737845	0.705671382647581	0.675489423455178
227	0.598209195480716	0.759686845287867	0.675546891383241	0.616420675938474	0.682059664796165	0.692465209651294	0.59472180719686	0.708359131878607	0.635664696619243	0.654302205352842	0.657988720397188	0.613131058218783	0.626965900786649	0.684647105530781	0.578834457469624	0.664822144958145	0.63547991921931	0.623013928477601	0.606533573125006	0.65855316275781	0.549509995220416	0.731384388497667	0.685652955825772	0.646647650846529	0.605447214084739	0.70336956151162	0.573942871156755	0.698629811420779	0.702671987806968	0.680111130806713	0.69621728726657	0.682328858687835	0.554238172254727	0.56221049057736	0.567633672303255	0.531727965141388	0.600548844526902	0.677561634490438	0.636891121580232	0.544423456431065	0.588119998760331	0.576836173408914	0.667192994714487	0.693131339432375	0.636103472720089	0.678204070472386	0.675613920549849	0.695792437814768	0.668701370124945
228	0.589524069480698	0.75110051134367	0.665059723819929	0.607723440348499	0.673907618397166	0.68500145106753	0.587256560811011	0.701682240856638	0.624754014456607	0.645305241122315	0.647769095371709	0.604859124460411	0.621302248768173	0.674456455664093	0.570564742146464	0.65603125366808	0.627284175724411	0.613510825904067	0.597504647953448	0.649189749284575	0.542042677103862	0.722259794217762	0.677041275218411	0.636112006367596	0.598621433746082	0.694086143042451	0.563659275946467	0.690522965951401	0.69341418726807	0.673914307944817	0.688202023249814	0.671967287262912	0.546853626742962	0.554460782576425	0.558944114201256	0.524606063171294	0.594037011466068	0.669965384909164	0.630002750051518	0.537289013458196	0.581974217474085	0.568958701764552	0.660458836511406	0.684725582707031	0.630148369445711	0.66803523055363	0.66458798317659	0.687607300884309	0.659757154487846
229	0.583721909305751	0.740851901467249	0.654585214380662	0.600867265156158	0.665860385273382	0.677595438637756	0.578558294424939	0.69417345152364	0.617336281635079	0.638345952805405	0.637747654610709	0.598639818300219	0.611136568827997	0.664950710492838	0.561715010195536	0.646474906819266	0.619985084058782	0.605528661578445	0.590695276677312	0.641580114078191	0.535255273057682	0.713206894735992	0.668133014568606	0.629166725983435	0.591194153693853	0.683751158346702	0.554178763939871	0.684533265910388	0.682614666007124	0.666476607628705	0.678886754490526	0.662922821956102	0.540538592521988	0.547596459099423	0.553173327799763	0.518117866667196	0.586256781593436	0.660888580685946	0.621470040528739	0.530043412288134	0.573684271484135	0.559787833368909	0.651828216175259	0.679376405546719	0.625001100941247	0.660903960499691	0.656924404836938	0.680057070697253	0.652005538700491
230	0.572120885130719	0.732086672419849	0.648565129431889	0.593392570614952	0.657106687597372	0.670768435954214	0.571171753001049	0.684535986898917	0.608510125340847	0.630080643015889	0.630703677681425	0.590956915905963	0.600568401714657	0.654890188176568	0.552796335514815	0.638303914527039	0.613066776146805	0.597326719566001	0.584770203334114	0.633243040219321	0.524808110804107	0.706486064541906	0.659046216393433	0.621002418563796	0.582924879538903	0.676639107301347	0.546532141575687	0.678471393630928	0.672327038904305	0.660480702993912	0.669872035647328	0.656238690789701	0.533413550331031	0.539553475032451	0.54624073489276	0.508710523786933	0.577548266212977	0.652243480716418	0.611477168493022	0.524403944959394	0.56374373247749	0.554064247724648	0.643510723978329	0.667916545870253	0.618665852041498	0.649284175686406	0.645507321192037	0.672079033973792	0.645588662968367
231	0.564391054972953	0.718843118340399	0.640443997444733	0.584842374305731	0.648380736173931	0.660948611764808	0.562793673432447	0.678559627443907	0.601863591450755	0.621137276896854	0.621908202957657	0.583939773750053	0.592839836037539	0.64356091722562	0.545879423779829	0.62959155423739	0.60435765417696	0.588947665716293	0.575473397052674	0.625163474196087	0.516343051204683	0.697929402820653	0.652433968134408	0.614097031774148	0.57462253182646	0.666239272925456	0.539936289197056	0.669681139774596	0.663543092022769	0.652074945200149	0.661526393450437	0.649021268299719	0.524720904143041	0.533258570409885	0.54185339718388	0.499442949332404	0.572687145398566	0.644466757872184	0.601804067904538	0.51632069325966	0.555190934784113	0.546068045453305	0.635177684930512	0.659131868208239	0.612145366963472	0.638472619299212	0.638794333486262	0.66518231348795	0.638178558396903
232	0.557293551253948	0.711506814619401	0.63076020949883	0.578000631250717	0.639043505357646	0.651498230688242	0.557269336658427	0.669252237386118	0.59527720446186	0.611829030676902	0.613744744052366	0.575207739911476	0.586495419666366	0.635479976927392	0.540458134585341	0.62116393324707	0.594711945509476	0.582234276272062	0.566268285660823	0.618746601815019	0.51209366686932	0.686243035445893	0.646154718786982	0.605575647726168	0.566989031485343	0.658064688928561	0.531290624905086	0.661901018757672	0.652123738344856	0.645310562026929	0.654756380895184	0.639994613641774	0.51661897664352	0.526613710098236	0.535886803412228	0.492746245525814	0.565200303716402	0.635621508950049	0.594311362451141	0.508084086878099	0.549576116090022	0.538600788357337	0.629513642935986	0.650061121908035	0.60352478382461	0.630192004065664	0.630311770866886	0.656033454416123	0.629473395168476
233	0.550233679159796	0.699950517955037	0.623235372671956	0.569127614731327	0.630334120288903	0.642414512080436	0.54938816145046	0.66030856345085	0.590393012464813	0.603225530123752	0.603812364565807	0.567173719474825	0.580524178449979	0.6248569820151	0.531758786982432	0.61195341224857	0.588949438927783	0.573221175522948	0.560834430177126	0.609566009808163	0.506080429925293	0.679051506480817	0.638677366605729	0.596174249511535	0.560846343252021	0.649898546272623	0.526131112700454	0.653940973043619	0.643075634286324	0.63882505534941	0.646833866349348	0.632384027264679	0.509511597710924	0.520815072985033	0.527120226960336	0.484123278664993	0.557814914968364	0.628005357580199	0.584783285193271	0.501268578391807	0.544460724152417	0.531219069616624	0.623905883935203	0.640490914905223	0.592936283305062	0.621805035734642	0.623861543150193	0.650856545344094	0.620836488217546
234	0.540848911961422	0.693680500518043	0.61517289912308	0.560324342540337	0.62541750317892	0.634660888944958	0.542190137105672	0.650754247747198	0.583938307477295	0.595022739862348	0.597709821043598	0.560440161617699	0.574155469733661	0.617965863160995	0.523993164567402	0.604516217773018	0.582509934582757	0.565875225059521	0.553696405791937	0.601194707691014	0.500203818807008	0.669725466539377	0.629309168186261	0.589430004256141	0.552757395213229	0.64109077443125	0.519007249362208	0.646777787707941	0.635601570969765	0.631440166433787	0.64171853398949	0.623923999248524	0.502351854460629	0.513840121465423	0.519376934314794	0.47805083193473	0.549515470205283	0.621365699025551	0.578742446761441	0.492823293474442	0.537809400692737	0.522993857926134	0.613615562869368	0.633190716314854	0.584219774595327	0.614034353932304	0.613813229843757	0.641267445867135	0.612255348217544
235	0.535393593501965	0.681967133914367	0.607036458779785	0.554696379996998	0.620002187437945	0.626182900650658	0.536697723842702	0.643447623261631	0.579066107370838	0.587820932451018	0.590594654986367	0.553660168627364	0.565667645778179	0.608750198927025	0.517918470516918	0.598733330515086	0.579790197052501	0.55842486786197	0.547123194314801	0.593399635991672	0.496879365554266	0.657400624674223	0.623841952142749	0.583309552207773	0.546305252645242	0.63230304456662	0.512380705910858	0.638164969539142	0.628009327829974	0.625384519904302	0.635024027490228	0.617269297854013	0.494850165831742	0.506104757774964	0.511574612781254	0.474205883884105	0.543450762820553	0.615387705363142	0.572446774900197	0.484714536420937	0.531901701417881	0.516836596521357	0.606252248399821	0.62355602967362	0.576352834022528	0.605181781329295	0.607128304232395	0.632138460475291	0.603838639006337
236	0.528365119467952	0.675090077247963	0.599933585843548	0.54678235573711	0.614746742354833	0.619408016647361	0.529654619927174	0.638071120032649	0.571688619199508	0.579978946578384	0.585780820714362	0.548393935414529	0.5589238904868	0.603775546269204	0.509714184958558	0.589297564262506	0.573383878049196	0.554090884545985	0.540385345367263	0.585620722273515	0.491770325672341	0.651250644902264	0.615636290162417	0.575576385724022	0.538222727761841	0.623661189762063	0.504424017693091	0.629690994664211	0.620465549389978	0.618859888472295	0.62742198779344	0.610059617877535	0.488120576228295	0.500650785397232	0.503722515490102	0.469261169514265	0.535433462291435	0.608810005884679	0.565994136654534	0.476681701717824	0.526341366264714	0.508967499892246	0.601158236749197	0.615030316686415	0.567144310581746	0.597757224717767	0.60022583587922	0.625072535006687	0.59711416199992
237	0.521161951561113	0.668572717855589	0.593185708780629	0.540122716994938	0.607087050780117	0.614386383778545	0.523823848735206	0.631760533449813	0.565558200013624	0.572335442030413	0.576376764457256	0.541248935826816	0.552395423403641	0.597188937106393	0.502575436930533	0.581802677031169	0.567042260977526	0.547945550005649	0.534133304230014	0.580727114168573	0.485116202493694	0.64200070726883	0.608250867465614	0.570240427457315	0.532348288541026	0.617247021202699	0.498036346889323	0.621973540153764	0.612888516864984	0.614347688874903	0.619650138972042	0.602299898917714	0.48373590490721	0.496161885041879	0.498302735771415	0.462534348083111	0.528932115887361	0.602658265114663	0.55931884559223	0.469077172962587	0.518538490457907	0.502107883912802	0.59132309851997	0.604730409142427	0.560584625720028	0.591358414834586	0.592700969489627	0.617949601525521	0.591905164174575
238	0.514580944103229	0.660393624029493	0.583487745003223	0.533777475722546	0.600265688496727	0.604750337298111	0.517871192802792	0.625258332082544	0.557833044175956	0.564178775598129	0.569327095458294	0.535298050016072	0.545012260223883	0.591033949517935	0.496163849564595	0.5750251036104	0.558254099447457	0.540737414723474	0.525485981648878	0.571870792350476	0.476906749945112	0.633242200123647	0.601587225349187	0.5617934901933	0.5267493325709	0.609155904748649	0.48994676422025	0.614011838152818	0.6072387128702	0.608172977117676	0.61236641857845	0.594385402680165	0.478700529815181	0.49148997064144	0.495030695672128	0.454271985733284	0.5226831382561	0.597021100100902	0.552525344542967	0.459850613018286	0.510350467308858	0.493636573425911	0.586539971873343	0.596597705189342	0.555338044996532	0.586715749302733	0.585435644632146	0.611009986208557	0.583498639122958
239	0.50821131462985	0.65088500614681	0.579631064040629	0.527695109998623	0.590559884469352	0.596174167349209	0.511371346975769	0.619352137721289	0.550608911558995	0.555313815528136	0.563970437330094	0.530632177417953	0.538691806835872	0.583881256881479	0.490425518438567	0.568379417599294	0.551933297294328	0.534454831344706	0.517165918220634	0.566692818057408	0.470368309697063	0.625466379389946	0.59583284549248	0.557950759343942	0.519850350549569	0.60191691604515	0.484309355355557	0.60971724630739	0.600666025752396	0.600099953696846	0.605431644940002	0.587737274948278	0.47122529764983	0.483644489777776	0.490141306793712	0.446745067272073	0.516396557633115	0.59180349642583	0.543958076580592	0.45452196643667	0.506439975227915	0.488262059603646	0.580467612332153	0.590558825960974	0.548001835289954	0.579875589198817	0.582333112322365	0.604115521405208	0.5758553664682
240	0.502675783137838	0.64345006160452	0.573995194447368	0.521282684261769	0.583629953503178	0.587962372328864	0.505174642121015	0.613000597453229	0.543038345418821	0.550592245250364	0.556252293630339	0.523998558416517	0.533594118677631	0.577069229094426	0.482131542012471	0.562387081057216	0.543988445263305	0.52921219696275	0.508547232111504	0.560877093430811	0.4639886588906	0.617960859944744	0.589728625830832	0.552138702566163	0.513414900170392	0.592557838252738	0.478880310313977	0.601058649404909	0.592853197373087	0.591986221159275	0.599453680078087	0.581570862260105	0.467527706360999	0.476692246909558	0.484361147978954	0.440167073934797	0.513304451646241	0.583791978745256	0.53481776787575	0.446647188494082	0.500693702790525	0.48138875317874	0.571507824746108	0.582618712579842	0.542762086100134	0.573323197427684	0.576161630384352	0.597847423038086	0.569188019942261
241	0.497408189032998	0.638200656136153	0.564939011142836	0.515939768102753	0.57803961713448	0.577988266711166	0.497463361907422	0.606986809995098	0.539972785792	0.545571398970094	0.547724683949618	0.517119866704491	0.527925729208092	0.571625186061754	0.477653935603681	0.554447414067616	0.53644610279531	0.521722757437474	0.501685100350284	0.553620060205266	0.45709447262838	0.613300126378543	0.582103476492399	0.546570563557064	0.506536224272308	0.585767257675524	0.474447111717957	0.594902812308602	0.584884371788898	0.586337726034605	0.59453239155049	0.574709642159356	0.461288518793726	0.469942572081637	0.481435827148432	0.433605338674367	0.50769166459001	0.577478646125704	0.529282103524485	0.439008975715946	0.492941857983169	0.474621853556509	0.56576827716584	0.577739552812296	0.536173890487416	0.56673967653047	0.571396811900523	0.591472561098973	0.559976136016284
242	0.489434152274543	0.632916223318142	0.56037321296065	0.509960435837615	0.571150541336271	0.571611439675794	0.491116360373525	0.599067435453422	0.532505236385205	0.540845334844311	0.541098969018182	0.510998610172342	0.5221145009444	0.566829366096659	0.469905674413704	0.547354048616025	0.528826393954607	0.516171608546187	0.493745918830104	0.54743879895361	0.449490162659797	0.607413646572712	0.575533007678339	0.541369793762862	0.496926957537675	0.579244942475163	0.468267607258031	0.589591691720769	0.575557241696905	0.578146317493574	0.587525560443626	0.567103724015272	0.454998763178372	0.462694422959531	0.477296792276323	0.428265800175272	0.500540629795865	0.572020420990757	0.522666369189046	0.434187208780143	0.484549140615985	0.466080456657677	0.559292905128231	0.569777367613252	0.530822458747185	0.558132498830062	0.564457793635982	0.583739656487964	0.554075969395438
243	0.481201073603758	0.624915184334584	0.552614267312512	0.504382482575834	0.56564208262492	0.564540204258562	0.485060355144708	0.590854936273028	0.525828124523266	0.535417265214037	0.533495958024343	0.505052149050758	0.516344467235638	0.559233254434454	0.464266712305113	0.541669769196591	0.522212924145152	0.508828739140854	0.486633937351021	0.539714770327248	0.443516428216614	0.601337279397331	0.568057695320149	0.535628574886168	0.49224832974026	0.570154021378467	0.463255711693585	0.581014319945957	0.568779354761535	0.573709574241916	0.579748784084863	0.559353971384433	0.451132931606132	0.454607619871443	0.472753283264316	0.422645362323841	0.493319430777461	0.567358522221243	0.515509071722655	0.426039819673936	0.478314324003658	0.460457506952012	0.55309398768095	0.562880850094171	0.524677725287076	0.552003259109144	0.560183082300824	0.579850143913063	0.548706961638722
244	0.476080643243149	0.622254907110121	0.546785894782689	0.499775174659451	0.559897791629011	0.559586939861209	0.480533927806887	0.584858952071303	0.518982794644687	0.527354888169022	0.528569466557116	0.496685753141716	0.509363385745159	0.552460323941902	0.458954598637356	0.534601762189545	0.517279719207138	0.502205413548792	0.479448552309558	0.533659366798895	0.437060609871301	0.594382655113866	0.562668880132125	0.530727799994573	0.486582430601428	0.561669432805859	0.460960057893054	0.573672309675048	0.561689867756222	0.569590114238939	0.571582023787098	0.551076834463823	0.446139922616078	0.449229737150644	0.467799950201804	0.417774564588449	0.487568220518308	0.563298336687138	0.50911504177164	0.418979541384748	0.472917563494411	0.454446425173137	0.54528136499052	0.553542185980663	0.519949618640243	0.546899881881354	0.555654697267612	0.573647451782718	0.541296834357726
245	0.469561704978058	0.615087737783741	0.540994316780485	0.494271530276736	0.556637502979538	0.553078762901398	0.473035542639037	0.579849141058594	0.515683615531288	0.520366035320184	0.522671259207263	0.493848911254607	0.501343390517152	0.546245800131234	0.453484866500227	0.528494689125885	0.510272978610486	0.497087910626514	0.472053861762533	0.525968541255826	0.432686712237009	0.58908856947957	0.554390160890512	0.524673986901833	0.481129633836994	0.555302456857771	0.455195606579603	0.567324593513026	0.55642399350802	0.561187765658684	0.566615568326752	0.544549528373313	0.441623092006808	0.441870996747876	0.460298533821629	0.412564470332747	0.480789262999439	0.556200006650661	0.502350168757778	0.414104038822723	0.468028444269498	0.44529411902533	0.539399905415256	0.547853401665009	0.515247676980822	0.542828938510958	0.550098625122473	0.567255133523124	0.534763288112041
246	0.463513288869322	0.608354458068591	0.535167864812005	0.487519498126064	0.551737017873707	0.545776791424069	0.468341456494637	0.57417347970405	0.509193561961612	0.515113614286469	0.515859066446021	0.488435154567064	0.494496108744471	0.540389688447709	0.446291440234892	0.523170760377641	0.504949800675112	0.491843190285818	0.463895124717259	0.516383646435613	0.428362467430686	0.581723236177666	0.54680472862393	0.520350974385913	0.47500642859028	0.549833445688744	0.450748360745025	0.564963502696892	0.550412384712982	0.55346941755295	0.562076795968523	0.539878806245035	0.435417574351532	0.437018141526525	0.455746749148519	0.408161077027771	0.473976045632296	0.549922967397912	0.497430272374659	0.408570234670442	0.462146817985209	0.439674981852585	0.531741560868151	0.541500703409283	0.510219641259799	0.537146948081237	0.541626506774989	0.558484876456342	0.529083046135952
247	0.45737161363158	0.600856324601319	0.528193812047402	0.478182306075297	0.545510290364138	0.540870784336828	0.465011194324343	0.570041324965217	0.502506260381242	0.508040273193479	0.509120189166316	0.481598702062128	0.490343853842859	0.533801303934418	0.438018747993245	0.516242384965493	0.499834640696076	0.481376523880532	0.459265348221598	0.508208165035486	0.424563381685841	0.573216683620591	0.538645115916171	0.514287189467889	0.470060685987366	0.543980536760171	0.444614518982026	0.558495004897398	0.542996570799244	0.545802060159505	0.556026542288417	0.535899063629207	0.429839839856233	0.432852951564137	0.448669429870122	0.403194207714062	0.46830516170767	0.541922406874272	0.491404291337061	0.403040140436118	0.456897260556781	0.434034048495993	0.525727384214486	0.536939886663729	0.50229298525913	0.531229164998781	0.535188049210913	0.553500028156857	0.52449219425848
248	0.453339575329149	0.589818962204841	0.521853909060347	0.47293288912364	0.537251760173781	0.531754227255738	0.459382665775756	0.566521579035164	0.496950416318654	0.501884992265797	0.503928719291612	0.476587589368427	0.485144786374398	0.527116055657865	0.432142337397319	0.510521690808553	0.495910416075404	0.475793450025689	0.453020594443317	0.502180294687085	0.420130385431969	0.565106033380999	0.532580372962505	0.511012208547577	0.465418601631293	0.537219855389326	0.440617520965549	0.553645488393414	0.536584055589733	0.539734608701614	0.549458696907587	0.529910815703917	0.424643874920207	0.428069348290548	0.443557571941201	0.399187746955062	0.461690056915368	0.533410394644445	0.487011467491169	0.39719097392791	0.449606173654885	0.42765894027556	0.519189082344923	0.530082905116975	0.497420711111525	0.523631368337599	0.52658909295983	0.547640322682948	0.517931265030441
249	0.448774498823962	0.584656534828215	0.515636604800223	0.466072103231852	0.531822548635921	0.525454596332042	0.454283735259167	0.56048718623707	0.491274060825582	0.496675804691813	0.497774622832549	0.471922961377696	0.479199768710581	0.521429621051666	0.426839834639299	0.505068825890044	0.492325231702362	0.470931175534118	0.447715143531025	0.494555511005348	0.415536340012818	0.558329944576962	0.526664699564323	0.505989272234452	0.458257936145327	0.52995302143598	0.438218734074785	0.548367930270761	0.529422857499782	0.535200403493891	0.540557962355447	0.523483216809016	0.41975717769713	0.423805293964841	0.438767854294855	0.392764887965912	0.457389832417206	0.526623756828503	0.482748763330421	0.392743358062367	0.443228468945114	0.420809695155259	0.513631967537356	0.524313602098824	0.494311752499663	0.5173575512567	0.524100019390699	0.538755879659329	0.509523432060885
250	0.442698709395888	0.577820234327169	0.510009931822923	0.461018881664356	0.525693631018305	0.519229552643124	0.450244822355383	0.554716214617715	0.485473467567006	0.491370989090213	0.491957283818987	0.466276898211321	0.474306585148061	0.5160311932924	0.422226319157998	0.500894254186054	0.486680847606479	0.466222065206378	0.442577468193771	0.487206469863689	0.409970056516648	0.551574117578819	0.522409523690763	0.500574328817089	0.451115440327009	0.524338449587871	0.431955165940219	0.542833568287066	0.523615541393599	0.529346354669221	0.532794969303656	0.516901490879434	0.414990838181745	0.41763507763228	0.433461510614077	0.388018272451703	0.45269278837957	0.521862834805798	0.476339344962342	0.386933670661752	0.436930888551282	0.413658534463952	0.509297560529931	0.518732472256489	0.49110579663506	0.511349344748424	0.517697822539798	0.533483394725949	0.499675301434573
251	0.438516566465814	0.575314902896477	0.504939844203169	0.455448635442774	0.517243425621715	0.513642747995057	0.445481694051392	0.547592083870829	0.481015480605459	0.485184199500055	0.486288790017461	0.461749179858706	0.467449999832066	0.511721796756315	0.417878683196328	0.493850340532143	0.4780166595257	0.462471793216325	0.437557902126079	0.481241253517948	0.405461096018435	0.548549574760038	0.516347745653194	0.495439127834792	0.446044271652067	0.517916723898321	0.426398903984712	0.53830685560907	0.518299438125489	0.525059542819076	0.528818810328946	0.510231895385303	0.409131989932312	0.410834933395715	0.428057495002786	0.38320859012373	0.44672690336552	0.516605522801634	0.470298724958331	0.381369043874366	0.432917055168044	0.409414237231369	0.502048045170968	0.516019899217253	0.484725306066158	0.506127434833257	0.512096064723193	0.525829565523847	0.494533213202303
252	0.433214096474757	0.568026654060161	0.498910809245419	0.450187815022666	0.511436171052845	0.508087816623417	0.437892115129767	0.543407550191847	0.474541355498085	0.480552964861771	0.480247543201303	0.456767863735764	0.459860790298558	0.507982758278886	0.411884326953249	0.488914852125977	0.471372049380397	0.456988162269192	0.432998531807111	0.476617309233232	0.398540219098695	0.543453921236361	0.510138303481381	0.490025841349613	0.438887657303169	0.510667109415026	0.423060624381126	0.535005038861752	0.510391204977339	0.520802313447432	0.523040345199236	0.505320659982204	0.40351327026706	0.40403155667983	0.422319328726427	0.377466705925324	0.440887622575713	0.511721302207811	0.466207094361956	0.37471324974587	0.428978983372621	0.404413618286674	0.496890607928235	0.510410310105478	0.480136827825737	0.503456485375084	0.504879050512271	0.521157073768823	0.488212878503585
253	0.428116972884449	0.56239104791531	0.49360012562236	0.442490387479157	0.504737333345143	0.50147038558354	0.430731574865413	0.538715799058873	0.467230284849709	0.474811507041134	0.475529178699558	0.452000404472822	0.454969114804876	0.503614639490657	0.408060134878265	0.484729546293429	0.466146621187903	0.452997326186914	0.427169348137235	0.472213623391459	0.392632138933038	0.537729520627648	0.505218286345159	0.483907851603273	0.43234263767564	0.504511208995202	0.418512777367777	0.529306867782972	0.504463385173146	0.514260493056745	0.51758858837828	0.498270751167069	0.399359006907425	0.398780240132185	0.418864134486816	0.371420410089756	0.436348870326413	0.506373161114277	0.459808448372206	0.372415421541263	0.424741433315553	0.399756419931411	0.490402065117882	0.506471255221602	0.473849634660653	0.49921761255848	0.500091730244258	0.512564619512064	0.483854478016879
254	0.421794484452136	0.557707674961881	0.48891669523553	0.437001466070975	0.500905037067774	0.498282833011274	0.425369501961194	0.533434861455527	0.461539539723862	0.472216821903655	0.470057282421845	0.446580198362998	0.449309671084904	0.498458780014193	0.404268984602397	0.478753507456269	0.459120352961616	0.44744553576805	0.422240361830493	0.466855455069601	0.388657538287747	0.532753354726429	0.500264644386903	0.480401687258146	0.427155059630337	0.49830123406101	0.414261381499955	0.524376228926268	0.499169876539557	0.50940961373934	0.512181255499392	0.493608468585553	0.393497098598618	0.393906920867116	0.413362131120711	0.367417573751291	0.430551234835293	0.49924088218187	0.455359092905801	0.369723414563373	0.419780590189198	0.39549758175749	0.482364509049735	0.498422015387437	0.466890295083242	0.495041771069962	0.495118674837024	0.504636307176961	0.480241425150433
255	0.417477385094968	0.552415423411822	0.482669180576493	0.432488870557413	0.495905616976182	0.49260237448519	0.420556598933686	0.529468267524928	0.454996679415635	0.468469683987599	0.467360337786564	0.440879570603559	0.443973954762088	0.492898556899059	0.399232255811935	0.476406134816622	0.452347637407606	0.440379865705378	0.416767736129898	0.461903623616909	0.383203576336815	0.52795367564144	0.495748122460979	0.474521775216368	0.421790942167125	0.490008762181512	0.410606906107628	0.519470901074565	0.49259857624763	0.505701781655024	0.507270273424546	0.486127380229108	0.390128827836348	0.3888614586024	0.408138318425626	0.363730027166019	0.425381192157624	0.492695905893424	0.449018254227634	0.363815319297122	0.416594370210936	0.389393996312064	0.478606813771891	0.491720407693646	0.463023819522693	0.491074612088858	0.489793959429243	0.501009740944313	0.474522567549382
256	0.411765818785832	0.548156656747043	0.476989649705089	0.429171481575246	0.489135456182371	0.48743358659772	0.416421693117137	0.524401806033307	0.449495507800704	0.463010979864191	0.462350389123295	0.436582548712788	0.44076181967786	0.487132413745116	0.395050714292087	0.471531555876217	0.447437052900673	0.435693934504768	0.412513784017341	0.455255424884785	0.377370014367778	0.520086204996758	0.490171565790648	0.470676439466788	0.417213836161635	0.48303479014063	0.407612174049667	0.514565301935541	0.487174070376161	0.499114215523015	0.503105864201165	0.482275197430182	0.385809353208401	0.384752600157506	0.404027298333201	0.359568214922117	0.421291921897264	0.487180304054577	0.44270507781349	0.35920934231748	0.414211984661823	0.384869635776569	0.474989419296183	0.488577781450865	0.457715625452114	0.486035177796149	0.484962570931191	0.496241503253973	0.469156601063005
257	0.407903052648088	0.54256443780094	0.471301124479501	0.424318260341234	0.48388881009713	0.480409021481275	0.410067324176025	0.518572045278131	0.442165707396336	0.456902912012328	0.455838046649222	0.432215841360864	0.434709026938864	0.481414515533144	0.388401982090035	0.466314181367291	0.440608150207941	0.431093730004316	0.409154554386152	0.451123855841996	0.371334696965611	0.515049184101289	0.484760917376986	0.467432075360372	0.412543639876385	0.476014230870636	0.404211403135329	0.509822504234633	0.481273398910566	0.491845899303097	0.499629278590239	0.477350055212184	0.382446702944864	0.378371931577305	0.399811293758771	0.356583398070908	0.417197943497004	0.481699025038309	0.438263440754027	0.354331149759694	0.409945309099042	0.377379345840262	0.468419642718235	0.484013713824803	0.450962575618466	0.479851522479541	0.478109560080633	0.490810548175375	0.464525685251011
258	0.404634957983494	0.536314673162079	0.465858877975623	0.419998696749775	0.479861306105307	0.475508827078556	0.405997646011552	0.51529541038532	0.435776962072289	0.451560928231474	0.451185101288122	0.426394382215845	0.42974411868321	0.47595105085922	0.382700457616195	0.460912266054688	0.433682040313034	0.427228648496598	0.404393375708992	0.445934689575443	0.366513963785944	0.510307544908	0.480902950979964	0.461605706130797	0.408790484569401	0.47014525088592	0.398395998493878	0.505530605359313	0.476106504658619	0.488006412869869	0.496398936397708	0.471696324755014	0.379008288297397	0.374173830709988	0.398091218852469	0.351852824511859	0.412361792900107	0.478475484252734	0.432106888802011	0.350360992664895	0.405565641718857	0.370924675882427	0.46377686147901	0.478055504590094	0.446479987323963	0.474538835356182	0.472899999850104	0.484282317347628	0.458841192732363
259	0.399239613200659	0.531551503192746	0.458512510090209	0.414552039637473	0.47572922365722	0.470223391442908	0.401555072758864	0.508725994028361	0.428834902722762	0.44742542699586	0.445415660556876	0.422058894284486	0.425385440586303	0.469720640976727	0.376663742278831	0.456883422640079	0.428109523625162	0.423649163418844	0.400024057333444	0.440273580920566	0.362347744201823	0.504509914164672	0.475442877966489	0.45502085792434	0.403454106176057	0.464839102817706	0.393755151355381	0.498924423319614	0.470032260430727	0.484799516712489	0.491546076017258	0.465382531179406	0.373823860264775	0.370542916403218	0.392290770585229	0.348939311718863	0.40577269315495	0.471927837168467	0.425562472978699	0.34697021843962	0.402125460814147	0.363747604587675	0.459455010546844	0.473550071782933	0.442538125415298	0.469327871029569	0.465829798355007	0.478687682777321	0.453012357774327
260	0.397616872123667	0.525285883523338	0.453897467928815	0.410752778581543	0.470975033480676	0.464507375212517	0.397973522308685	0.503212573464759	0.426807946732344	0.442375712763835	0.440630251486091	0.417409956034956	0.422034657148241	0.465129685218733	0.375150568746002	0.452136172415075	0.423268895912559	0.419968370038183	0.396700335758938	0.436402724320208	0.358384840669687	0.498299556754613	0.47073561045362	0.450028664537417	0.399175125102231	0.458406260501578	0.391005300534545	0.494811848397044	0.466230031365328	0.480502752428321	0.487236711484299	0.462654841090499	0.368557077425091	0.366445501783509	0.386280631262193	0.346915343613923	0.401125187444059	0.466865664394604	0.420873630953364	0.342910705989428	0.398000854499039	0.35858663411062	0.453568804816982	0.469385523830576	0.438344839530015	0.464590366342869	0.459647805346355	0.473237527388191	0.44602631284646
261	0.39485872568588	0.52115013657571	0.451155525774871	0.404844838504383	0.465544423078991	0.458915241355059	0.392198459817171	0.497930708763583	0.423172766527254	0.43728990590411	0.435919441736715	0.412293210841921	0.418133743884958	0.459966733472717	0.37057144160545	0.445608103508668	0.42042804892258	0.416179053879839	0.392755607652868	0.432598365749084	0.353475956396036	0.493975078647915	0.466518089076187	0.4460809166906	0.395163594993403	0.453122934410806	0.385536034134135	0.492269390789322	0.461427982168913	0.475960416968849	0.483185187838344	0.457469071582789	0.36356173721929	0.362594714750247	0.380806032685504	0.343587907707037	0.396503744952296	0.460515830430522	0.414784300007327	0.338988264494206	0.392942243973375	0.353256513178032	0.447334245362147	0.465786536862478	0.434448688669009	0.458347515596968	0.455889542253414	0.469443225064492	0.440187753119816
262	0.390251010323144	0.516774725021007	0.445565792922309	0.400409056459144	0.460012506319734	0.452561043552382	0.38969796945541	0.495138087445974	0.419904650535673	0.433023095435077	0.431112572545194	0.408181807381212	0.413495516080788	0.456511774001133	0.365880160558225	0.440382665995785	0.416520844391267	0.411287492764305	0.387271991022494	0.427242369546463	0.350164482993368	0.489105281229178	0.459487764731354	0.441531559748644	0.39025279704195	0.445441592197634	0.380429282630781	0.487858611339042	0.458205450375506	0.468290448680528	0.478023339031691	0.453274196994432	0.360967825539419	0.359456904397379	0.376919553573999	0.338404932612785	0.390683687598596	0.455819523963121	0.409014118336233	0.336605303764638	0.386743213154694	0.349995760490618	0.442641952245777	0.460134470664539	0.429522207891607	0.453056196415058	0.451701208718191	0.464401365160939	0.433178609341115
263	0.387509794983369	0.511404219925321	0.44165034241502	0.39817700951027	0.456547561847901	0.446241715108169	0.385828406271197	0.490511065025062	0.416028742167256	0.428733263338283	0.42515212614637	0.402939682978031	0.408306334651476	0.45142702780716	0.360680166954213	0.435936559216894	0.413484030518537	0.4076705878471	0.382424071304608	0.423712710680382	0.346771490515336	0.481037053284273	0.454527743808254	0.435831333539501	0.385380052680694	0.440464060556962	0.375736699600903	0.482165044772856	0.455403101462194	0.464112485804481	0.474686086378525	0.448373499123474	0.355714292163287	0.355430278459064	0.371837478415299	0.333752118681577	0.38689969108298	0.452684128114356	0.404638169273881	0.334016328436702	0.383700178634047	0.34642324221303	0.438705168970169	0.454809624299304	0.425026488855715	0.447045300976957	0.445898040529254	0.460322960817088	0.430784019302604
264	0.382668434711947	0.508276249708173	0.437641759287319	0.392581298261091	0.452251977863659	0.441302036422625	0.379945472640238	0.485781836426327	0.411591327778526	0.422632838599103	0.418392628964304	0.398925596515367	0.404713078172379	0.447638368320056	0.357315625431679	0.430290752733855	0.410104885008779	0.403225492390783	0.378624325112584	0.419664795071825	0.342993724978407	0.477219272521035	0.449929685477168	0.431332091039279	0.380116134212496	0.435552321134264	0.370522403939217	0.474794116583407	0.451592360753717	0.459568346742963	0.472486486866596	0.444370648425751	0.353232658833639	0.351555523220126	0.365794739662551	0.32997539876874	0.382672349141535	0.447938223374974	0.399640379049872	0.330204410317354	0.379425618216913	0.343695369275425	0.431693296176562	0.449493002714297	0.422317011386098	0.44501253524406	0.441008030936694	0.456876295642116	0.42516798622757
265	0.378148671811143	0.502855852578129	0.432702073681325	0.390383599589733	0.448232653811181	0.43675426430059	0.376599322451355	0.482375211141414	0.407445303614069	0.417438389518822	0.413773319853625	0.393656345103022	0.400900884127672	0.443637277773823	0.354540663871376	0.426019986579531	0.404280374086714	0.400704729022343	0.373889111574454	0.414094932349598	0.339738393215592	0.472510322041206	0.447214205261292	0.426796542852491	0.37656098710655	0.429477105987912	0.367932056243966	0.469794816224969	0.446566501265082	0.453156262537625	0.466518351951046	0.441671758633967	0.348558155574605	0.348438228314534	0.361037672437296	0.326632305067457	0.378377707830296	0.442352175789326	0.394944429052944	0.32964449878688	0.376477612365817	0.340253951019036	0.426731161292686	0.445163567999725	0.41902179749325	0.440138047084785	0.435988284550337	0.453214388876511	0.419338927188649
266	0.372714148507718	0.497071549516861	0.426038118877854	0.386149272765649	0.445235544896565	0.431632377169139	0.373164151353328	0.478071588276923	0.404068131543086	0.413154489365422	0.409334123947818	0.387751159327395	0.397440723383775	0.438521625991979	0.351997042642467	0.42053793515444	0.399784935711097	0.396887986494343	0.370755962255893	0.407666276906981	0.335717877902237	0.468132967328661	0.442882167780921	0.421377008686777	0.372649011732349	0.424136174856248	0.363674207473818	0.463716310943947	0.441862538781225	0.448911908390705	0.462564007517232	0.437241796254013	0.34317992818223	0.34388577253937	0.357727789345848	0.323429290087596	0.372752457042834	0.438804516585549	0.390876443315652	0.32658189660909	0.371952204390081	0.336917819187753	0.422388967677728	0.441889628277053	0.41461746663221	0.436279596959439	0.432557586031005	0.449316885030045	0.414609362837083
267	0.369558545014986	0.490274005305598	0.422146881805532	0.382010289979592	0.440144447947137	0.425197777430583	0.369740111049951	0.473938170591831	0.398274990817815	0.408411476130527	0.406645455690142	0.382495973128656	0.393054127548023	0.433423665504729	0.3499732979783	0.417738939130544	0.395692105521669	0.392524514888073	0.366035386955283	0.402340172046849	0.334002335102573	0.461617748603896	0.43802574192274	0.419079624184058	0.367914324783104	0.418872174663614	0.36102315163148	0.459175576805846	0.438491311389176	0.44397444348571	0.459196251866249	0.432172866531779	0.338993122656092	0.33983626264811	0.354088587456707	0.32108244368859	0.368954067711205	0.434600880602269	0.386921032486181	0.323676071415929	0.367030958019805	0.33396435516181	0.417441682686794	0.437889906771643	0.411517986846945	0.430509554178214	0.428415515051769	0.445513046613792	0.41107058216548
268	0.366887582989143	0.484265119050928	0.414763003974814	0.377371805190953	0.436366385089996	0.421014897826489	0.365647381323641	0.469249623913723	0.393475913547907	0.406028461353854	0.402622700446332	0.377749214338639	0.387272237167878	0.429208913061699	0.345637432510932	0.411714078275776	0.392258104304848	0.387923388725656	0.361539634291007	0.398935526398849	0.331049084038718	0.458386301239377	0.435327013939007	0.414642512089834	0.363370143240973	0.413372276779178	0.357933502882706	0.453583052989026	0.434469073301965	0.43839126244655	0.455058966276742	0.428839114067012	0.3359071749882	0.336932916881032	0.348974487323108	0.31828527700444	0.363617792975906	0.432056953529586	0.381915620907527	0.320076395276621	0.362968077637279	0.329401809278155	0.413548438663146	0.435920557661007	0.409291586197309	0.426816101097875	0.42298365845284	0.440899046657563	0.405999958285791
269	0.362825236396292	0.478103764306318	0.40994107924073	0.37275140912775	0.433104197477263	0.414599099808707	0.361703763630952	0.465322018816683	0.390464455858619	0.400820784658967	0.398415265827415	0.373257933215465	0.383630290218882	0.424180365806816	0.344660585740044	0.406951132166549	0.385974283362244	0.384055586084721	0.357873048815544	0.392719978595442	0.328003446195738	0.45298041991541	0.430738620848598	0.412755855877597	0.359838059910199	0.409799247634752	0.353424407353024	0.44802653699226	0.430706973298426	0.434416596128637	0.44967977942834	0.424252185998198	0.332890720656512	0.331734432031922	0.345442417336873	0.314690475400579	0.359707506576149	0.42788494559341	0.37776980195744	0.315991903224834	0.360533543605346	0.325207391199599	0.411900948428181	0.431699297328203	0.407025852653942	0.422504490174697	0.417316610787313	0.435486363455867	0.402175046316693
270	0.359825713200022	0.473138093201536	0.405887418941709	0.368703196984742	0.42889585523505	0.40896944833329	0.357759779670755	0.461431573945954	0.386785670368759	0.396735816281466	0.396874117688753	0.370934080526197	0.378705831848083	0.418673020321064	0.340964406549118	0.403154767851364	0.383113962205834	0.380294167508679	0.353580805293537	0.390002258133115	0.32436019376459	0.447555122966728	0.423395753950339	0.40889469466228	0.355694406258794	0.406480079813584	0.347916274392406	0.443643600352659	0.425833522637644	0.427706605196188	0.444823230794123	0.421157607389572	0.327199932922051	0.329577959154544	0.341754320485838	0.31130965239916	0.353553486669738	0.42397909468761	0.373967673564833	0.311703020958992	0.357575347935244	0.321744818585594	0.408520007042426	0.428750655950625	0.403070669097432	0.417625098271093	0.412581359459614	0.43124746530181	0.398101269410676
271	0.357334547487556	0.467768967053753	0.400486191769144	0.364977489227874	0.425147091627876	0.404952203109894	0.353333788348978	0.457750355322612	0.382260010470809	0.392913004017403	0.394656643510277	0.367822901008281	0.374455041426087	0.411804199699063	0.338051039538127	0.398449910443913	0.380157033475548	0.377040656759234	0.349890597764722	0.386890936385763	0.321350449209048	0.442522319160517	0.42063251423121	0.403757979182314	0.349737355013268	0.402386070387553	0.345226045901008	0.439819820414013	0.420470713301247	0.423121149485458	0.440412368132942	0.416755606854187	0.324156431178585	0.326945451865373	0.336936173355176	0.308377546217727	0.350100799056246	0.420661866213692	0.370761746176049	0.307598947602232	0.354300523452181	0.317950634171102	0.40462262676036	0.425145865320203	0.397328313672447	0.413149554971054	0.407451061279657	0.427012801802748	0.39311623157619
272	0.3523899527816	0.462401242322231	0.396631966886854	0.36052949097347	0.419961209751984	0.399456853641063	0.349609015055921	0.453322183103578	0.376996075643267	0.388609750944296	0.391547652459134	0.364911872390441	0.370431106207801	0.407187091952742	0.334749313827773	0.395403470363072	0.376094944363369	0.372571698256884	0.345286910594777	0.382243404709646	0.317261278519982	0.439787585144364	0.416240582992202	0.398341075388193	0.345828905325365	0.397336852391962	0.341721066074672	0.436681562896591	0.414638832873659	0.419070610049635	0.435909154912106	0.412101961640824	0.321138599302534	0.323748045848722	0.332918941770359	0.304876448129257	0.345830931437686	0.415952475514681	0.366215687111287	0.305660028409094	0.352418531580017	0.313564243003234	0.401938683538653	0.420401041061529	0.393297526937317	0.408519718859303	0.403858357635436	0.423237611843202	0.388952552504626
273	0.348303082583497	0.457547948263374	0.39345273036358	0.357254239465903	0.415642932895434	0.393250399324254	0.345840430944422	0.449316192515892	0.373137324920536	0.38372208175414	0.387717789234231	0.361339379509505	0.366214336880257	0.401735722802766	0.329050237431588	0.390892270695363	0.372868124868692	0.367882446876774	0.341198885525942	0.378222778287117	0.314438950950898	0.434087311790344	0.412378956841289	0.393340882616407	0.341981245647315	0.392511390480191	0.338905939015548	0.431369386685649	0.409205222029453	0.412824184590303	0.429192463346435	0.408411932998401	0.31801182621371	0.321351844066133	0.329521741229579	0.301675679192786	0.343273094638238	0.411837199515675	0.363067437713745	0.303460802624009	0.349052144762217	0.311504659252203	0.397155228305299	0.415809444643145	0.389887913970649	0.404841801215953	0.400511273725236	0.419077788862043	0.384562989878546
274	0.345210260250913	0.453366397400508	0.391792837245895	0.352473423535167	0.412370119860975	0.390287567810312	0.341239463555901	0.447346335636541	0.369287656382884	0.380272852156156	0.382833615701312	0.357250658163437	0.363764499371869	0.396688584916282	0.327110324268546	0.385123520510227	0.368335276445733	0.36785547528723	0.336997376409743	0.375875375565264	0.311543082027097	0.430035014524742	0.40717820118863	0.389476082524645	0.338248125693926	0.388081533198509	0.334644298258857	0.427656967811538	0.404857701080334	0.408335563892024	0.424473542750771	0.404362267738303	0.314410915298178	0.319222579426523	0.325956975214128	0.299470864787887	0.340256066279555	0.407430423297222	0.358698050325473	0.300722943766427	0.346863699798457	0.308132635452642	0.393115058380538	0.411824889958385	0.386407034320286	0.404153217224953	0.39644495991101	0.415014181388425	0.379128319986914
275	0.342560366323269	0.448055935366773	0.387120885910558	0.34983708104392	0.407050442427306	0.386261675365643	0.336920404395284	0.444262683441378	0.36602189624439	0.376069035301643	0.378466065450264	0.351888163635469	0.359860472608281	0.392124146148507	0.323657475019038	0.379985809099212	0.363365197794959	0.365144742402877	0.333854547970452	0.372111718944957	0.308193499128479	0.426595081445251	0.402302570674722	0.385063101860031	0.334451037885352	0.384592297909472	0.331260964821606	0.423498247423146	0.399957118252551	0.403796833462605	0.422315507296722	0.399491915487014	0.312627424711705	0.318750915562585	0.323452217744146	0.297196365404395	0.33664314191642	0.402956816749566	0.35525547540159	0.298141340673505	0.343673001262447	0.303345758671307	0.390005763208802	0.407787166105887	0.384242362850246	0.401324883445021	0.393310748931739	0.409933649777586	0.374279897920083
276	0.338697935694547	0.442184529552553	0.383005013020171	0.346599864589594	0.401088350746514	0.381123469270144	0.331547619894445	0.44063283922046	0.361461386774078	0.373488161582315	0.375193239043291	0.349817468170672	0.357923501960029	0.388009292589129	0.320767762286752	0.375649343038299	0.359952500019399	0.360604731119759	0.330440571155017	0.36943018977855	0.303127234010437	0.422331459098196	0.396944546156338	0.380885247280236	0.330996799476965	0.380563382421246	0.326429256382762	0.419236959516528	0.396162107301405	0.400492001842892	0.41899482743795	0.394582158754574	0.310238900838236	0.315623220075429	0.320776729063399	0.294350707636991	0.334384108283408	0.399787224922689	0.350820084037705	0.293698822555364	0.339679244360849	0.300569446479671	0.386488781363488	0.401689736362934	0.380704261612764	0.397313939990372	0.390487421157473	0.406197383084959	0.370375034742743
277	0.335340550378679	0.438774421368247	0.376456392933349	0.341619769136706	0.397337169007909	0.377928956810285	0.327669348270508	0.436863465312402	0.356583755722757	0.368571219035544	0.369848350640326	0.346523042421472	0.35398685624568	0.384621212146414	0.316398679329313	0.370152381054102	0.356574485596926	0.357278141742064	0.32710397927333	0.365229340877198	0.299074914247685	0.418482367101578	0.391917050893991	0.37737705067899	0.327303886341914	0.376258455922854	0.323862430163929	0.416471155011886	0.392990183930494	0.396814638381173	0.416799584983831	0.390198339930196	0.307981955881921	0.312359983147394	0.319012791485203	0.290784551665468	0.330410534958476	0.39632634162753	0.348433913077462	0.292896026408751	0.337849920928682	0.296095024345899	0.38462061310652	0.396919868521452	0.378773056344205	0.394831279440398	0.386766458943423	0.402516083563052	0.367475096709974
278	0.333866658928506	0.434135492528577	0.369596695709532	0.339131414999961	0.39219634207904	0.37278641479071	0.323963475459821	0.434455962840421	0.353650389051023	0.365228345529023	0.366105867797987	0.344285096468618	0.352099577873934	0.380158631738483	0.313859236630975	0.365934469840429	0.353615651772387	0.353554266632605	0.323659783148748	0.361678076134397	0.295252724952133	0.414317926983414	0.387426549030317	0.373943405110685	0.324268794085903	0.373049985273778	0.320077672200471	0.412739776650628	0.389023581817661	0.393515361560269	0.411376768276675	0.386522909099388	0.303373361639255	0.309089455322686	0.31583629862803	0.288265332159309	0.326337565491894	0.391375027366283	0.345799994174474	0.290833121887673	0.333323304774623	0.292364376573095	0.380244113491142	0.393315788355738	0.375966167838935	0.392168930259595	0.382997476724222	0.400486705836854	0.363719165900724
279	0.331175853584876	0.430330333006872	0.365944859165792	0.335954697468646	0.390238540053404	0.369496484563949	0.319957937106007	0.430729411884867	0.35016864758644	0.361248713673536	0.362610385062331	0.341543063180941	0.348417176186475	0.377100419612414	0.309908274953755	0.362141704499455	0.351208300492286	0.350652723546187	0.320765112902557	0.35698579058306	0.291988238566967	0.410227566464794	0.384212383212555	0.371196374917479	0.321714157603422	0.368130678212917	0.318194414243505	0.410651221774597	0.384996977426007	0.391865742126137	0.40676715865266	0.386206198673475	0.300542668036086	0.305950913680493	0.313022505958284	0.286557346586323	0.322501550237117	0.388275208722665	0.344877647369971	0.288106305760555	0.329537144012591	0.29046724242115	0.375126781392198	0.390816956094451	0.372779187191856	0.387676213148092	0.38051446486028	0.396700373966013	0.360664677650969
280	0.327889276444201	0.425893527565789	0.361767510022138	0.333449596578053	0.387456367133843	0.366255878885212	0.316623946306327	0.427272982350411	0.347137731173697	0.356626470722905	0.359430719607944	0.339231627420003	0.345311546405622	0.373772821454001	0.307968232164166	0.358379257161028	0.346854881395714	0.348036088800291	0.317288340239202	0.352717569122996	0.289926394463043	0.40482985977145	0.379047039638441	0.367006719176525	0.31864096338955	0.365058418082161	0.312492125823174	0.405921690890814	0.382109110967637	0.387142323754811	0.402535084279047	0.383944048694874	0.298785872539594	0.301696050743324	0.311869922514902	0.283173500520867	0.318453356425315	0.383865980513489	0.340512379914287	0.285238487364879	0.326410869786325	0.286323800268205	0.372932850008133	0.384595574829177	0.369468981273552	0.386851118532513	0.378039819154668	0.396370144132909	0.358672742029984
281	0.324205231479775	0.421826799477612	0.359699989251309	0.332519673765939	0.384463992126172	0.36165975294426	0.312385002615318	0.42453320622388	0.344451907117362	0.352764552676152	0.356130327965829	0.336766923613057	0.341424113829078	0.37173498139672	0.304873126031123	0.35493713219027	0.345123400020801	0.342794561188357	0.314597680311135	0.348616352955644	0.285523524860685	0.401038397528585	0.375804249684245	0.365472592743485	0.316545024019469	0.360398676335447	0.308545629695317	0.401030796319835	0.38004282105474	0.384966526157327	0.397706871061223	0.381273173020668	0.295509722034139	0.298010154243596	0.309392108297998	0.280877687196283	0.316128027358129	0.383128479450347	0.337415563438656	0.282085347941771	0.321840348318851	0.283003956615496	0.368786294309662	0.381832057822803	0.36651938241398	0.385910274281062	0.375379376298563	0.3925590888711	0.355622302096098
282	0.320317651377251	0.419331488199807	0.356561011501349	0.329764693754764	0.381325699662091	0.35688460452953	0.310233292900539	0.419710113157429	0.342307070846373	0.350941652455784	0.3517014594008	0.333452341178254	0.337737249968866	0.368074398971642	0.303329836921228	0.351694823525205	0.340030599995236	0.338788366895848	0.310552155194023	0.344586179314025	0.281530704155046	0.399200156206355	0.370539507625885	0.363127688615102	0.313292440095598	0.355462850163839	0.30402812848162	0.398473286129642	0.377549557252863	0.381056381328115	0.393465305474645	0.377563879169983	0.293220582999124	0.294407198452298	0.306817456740458	0.279200218552875	0.310878974315627	0.379801405522169	0.334180172974574	0.280312670184747	0.318066099607909	0.280704412618502	0.366759545193127	0.376725324193597	0.363203849875691	0.38206272719757	0.372211104886943	0.388860349413615	0.353475479176921
283	0.317564441956861	0.415512587202939	0.353265390565149	0.3261219861713	0.378044132898513	0.354942197742364	0.306539847918612	0.414589607744528	0.339159846521174	0.348000143440049	0.347946856141985	0.328746278691086	0.335742120352793	0.365034905629351	0.299639366166884	0.347981497195711	0.33646846861014	0.335846095610508	0.307618830147173	0.34168037251038	0.278335446101114	0.394092984059673	0.365715585813214	0.360854787634171	0.311210179451915	0.35318713904457	0.30114641586354	0.395099333283784	0.372182050638543	0.376976248979552	0.389417362178813	0.373443925245573	0.289650618208666	0.292925234558308	0.304346514516511	0.275567345077369	0.307983273819068	0.376822623939211	0.330603624989116	0.277346108659904	0.315466904381051	0.278270976349414	0.362178254925273	0.373617380006742	0.359283294491368	0.378737228454619	0.369991914981446	0.385330309530314	0.35019445908443
284	0.315742895413226	0.410173871219998	0.347532897434061	0.322260183216961	0.374870359127147	0.352033039002885	0.304083839993568	0.411858941854595	0.335417257122074	0.344117365242103	0.343138952413328	0.325723291999234	0.332096139725846	0.360860270751551	0.296807232587065	0.343652318890761	0.33326058622185	0.333161134102821	0.303346688794534	0.33767506409301	0.274990920459015	0.390155818364559	0.362208912919953	0.357323914841851	0.308835980630853	0.351335744505392	0.297376384300422	0.391739237818654	0.367764377085808	0.372976649170413	0.385977695864389	0.368220348369685	0.287937818947154	0.292120518337685	0.301563304159138	0.274257839510911	0.304756743050396	0.374620181295038	0.327651814620692	0.274951367100069	0.313546627889151	0.276158707185127	0.35762636116053	0.369681084738939	0.356766177746812	0.375180253166696	0.366411498529438	0.381918083567727	0.347212934073041
285	0.3122764764816	0.405757777933781	0.345517333043489	0.318533325346346	0.37225069390106	0.347750703908926	0.302134817422422	0.407696360922973	0.332525626537652	0.34030522134019	0.340891924583236	0.322622360509866	0.32967527039274	0.357348037886115	0.294363385585862	0.34092920036925	0.329643109802758	0.330078123909991	0.29873871594908	0.335327466875688	0.271515921389782	0.384547920329184	0.35740882445359	0.356442372827565	0.308027114367468	0.348521033955918	0.295008770443484	0.389557199836953	0.365045705875888	0.368306671505668	0.382054139160295	0.365551319911845	0.284758826421405	0.28875581544949	0.29760268195656	0.273734384286922	0.300953397705697	0.37090737042334	0.323451017491115	0.273937452708025	0.310492955826904	0.272017858257934	0.354082885684696	0.365389183452532	0.353149320587577	0.370729462352736	0.363831773244001	0.378737980360567	0.344741855500484
286	0.308008311098626	0.403153233196816	0.342336277530396	0.315492397752624	0.369475930454451	0.344097606687766	0.300438116761792	0.403964469366524	0.330705798918408	0.336242584485878	0.337783996016931	0.320246536773463	0.32624003450466	0.355203942577614	0.291133208842406	0.337593373503916	0.325968374129907	0.326932586775202	0.294832176176975	0.332018810840855	0.268852340488115	0.382845015513679	0.354635833185916	0.35376415651704	0.30607811206346	0.345225251557815	0.291603226542997	0.387370771917467	0.36071634959591	0.363936440351031	0.379462037543469	0.362460617038487	0.283293086538316	0.286198515065019	0.294831317718124	0.270226708990263	0.296286561622273	0.367499910677444	0.320200316904001	0.27175944495149	0.308349905343296	0.268389824988986	0.350459454183059	0.361448410795636	0.348298602650233	0.367369414969431	0.360715180483115	0.375659838030884	0.342459688620093
287	0.305107527681471	0.399669576713294	0.339591307697757	0.312617774226839	0.364515172261667	0.34073562802533	0.296905917225574	0.401772682577447	0.325912666382286	0.333324163331645	0.334725237727004	0.317640750962913	0.321011879011244	0.352258769701202	0.288367273932499	0.334032667206945	0.323089475619139	0.324396430577012	0.29219110262184	0.329431853674808	0.265786361543176	0.378357551594986	0.351470150042009	0.348744057710848	0.304864279711281	0.341005345272742	0.288462684927643	0.381910156498918	0.357278378958767	0.36094671733399	0.376550725503332	0.359596173653175	0.28062615120151	0.283058757179634	0.291206973109748	0.267958210420218	0.294507841302933	0.364749252561597	0.31577010687237	0.268747314424229	0.303853781912219	0.265361985665659	0.347717544093714	0.357498105640432	0.344541117208148	0.364828079757157	0.357059343319148	0.372702017319058	0.338847533572868
288	0.301449880626771	0.396866119609578	0.336644230558734	0.310055947069492	0.360854771906493	0.336247201611671	0.294182005885686	0.398576815622265	0.323073302043582	0.331000093424333	0.331866744129691	0.31632154793841	0.318102152313911	0.349543065977265	0.287131918239567	0.330879870322853	0.320503403763786	0.320953313190482	0.289660966073451	0.327910799189932	0.263336164007914	0.375239473062946	0.348481293854834	0.344273352362881	0.3019075552103	0.337703897031666	0.286785083820392	0.379180029567478	0.354026466169232	0.355612247441977	0.372808157779776	0.356196350227957	0.276385277600717	0.281590127353959	0.288373128258905	0.266565522191077	0.290886833441824	0.362211265761026	0.313554374536169	0.267188362565693	0.300509038937201	0.26421428084344	0.345172644431285	0.355155271690114	0.341001904554765	0.36124538693414	0.353958265544723	0.368151472176387	0.336251822077673
289	0.29682807770351	0.394156214805603	0.333157336935317	0.306616519280343	0.358311271957457	0.33442517485468	0.290922381097647	0.395778139004087	0.319491773194313	0.328051570435954	0.329470511134177	0.313858170234861	0.313798933215629	0.346947351246812	0.284584237261778	0.328092007181259	0.317085723864279	0.316952230959194	0.289209327971371	0.324426548525926	0.261572139340861	0.37177012918351	0.345760401067643	0.341537633180423	0.298912482880825	0.334715310911193	0.282914278906297	0.375707019999305	0.348530456075326	0.352465200520525	0.370541281566706	0.351735779762214	0.274116556352077	0.278112333228223	0.285566161725331	0.265096290782382	0.287422335492753	0.359137865766383	0.309735221855962	0.264721110451767	0.296405862307151	0.263139627476246	0.342251549476645	0.353671209725231	0.339384801224396	0.357478887933881	0.349765722531228	0.365162841101686	0.334165270879081
290	0.294549591894387	0.391506749374011	0.33097208433776	0.30321073284597	0.355657098865531	0.331018264153962	0.287937542629597	0.391328898579459	0.317132792277738	0.324803179687424	0.326470988769826	0.309301806951273	0.310504983211221	0.343227114602806	0.281317675279424	0.324274402862561	0.314722329815657	0.314612479166706	0.284895805552632	0.323122087178896	0.260671169321002	0.367873621266004	0.341613920102631	0.34005119707296	0.295844693815791	0.332626760622607	0.280428556637126	0.371688500466806	0.344203870258652	0.347923678860925	0.369319390584708	0.348056603456793	0.269550523599759	0.274853554773876	0.283004141317691	0.262372913602851	0.285229383727803	0.355378407382476	0.307457221775036	0.262115370406604	0.294786427893746	0.261034209986961	0.339149179860545	0.349640574624537	0.336038467740833	0.354588822423104	0.346661449717243	0.3617569299446	0.331306276686791
291	0.290742431645441	0.388838884573446	0.328957930482658	0.300759407181528	0.351526689029373	0.327676920826155	0.282820007464192	0.38555202490471	0.313647087364093	0.321363235050489	0.324576330457413	0.305965226629746	0.307620213446921	0.340487249850155	0.279700278249492	0.323072777814466	0.311662989939589	0.311685595943137	0.281342608006982	0.320468309476619	0.258984861020818	0.364343250973722	0.33924907416628	0.335825483280695	0.294814276588578	0.32937815826204	0.277619216613667	0.369272654398815	0.339444032088956	0.344536102339754	0.366694057643924	0.344200551158516	0.266832524389866	0.272457178271573	0.281383794098079	0.258953431327401	0.282783818884342	0.353590036531223	0.30329973389263	0.259768539139326	0.293363710844108	0.258192369686416	0.335319129472121	0.345562196964398	0.333622277969595	0.352261427029569	0.340948780785765	0.358999908881868	0.330093053969716
292	0.28766959814487	0.383604225748432	0.325324639875966	0.298639621730137	0.350243376117251	0.323883507137292	0.279477202506602	0.38054655549645	0.309456252231841	0.319682441036825	0.32122407609184	0.302834715812514	0.305226307593273	0.337996045465038	0.277894455056042	0.321142446236298	0.310101682535952	0.309949240398866	0.277940981407457	0.317446584615429	0.256838141934249	0.361794813232635	0.334736947971224	0.333999913549785	0.292248230058703	0.325118754404048	0.274656031462952	0.365358694265044	0.335875883496493	0.340910507906725	0.363531626330664	0.341148980326167	0.264817121135887	0.268154659112826	0.278884511197736	0.257005446474357	0.282000400307206	0.35068526881537	0.300874904363616	0.258952782253671	0.292113053570165	0.257346887073677	0.334290314475753	0.340947165617015	0.33210649892974	0.348299373159355	0.339003035893404	0.357016199067686	0.327179329597531
293	0.283200289741461	0.381702041341889	0.323337711136922	0.294768642649416	0.34839165924963	0.322369910373943	0.275681113682261	0.375762550854221	0.305852067193382	0.316441188733006	0.318602978278732	0.300679265047339	0.302513085783145	0.333142112834272	0.275008591058814	0.31899613012328	0.308087999499619	0.307973228973745	0.275521750384998	0.314753526034967	0.255111777760914	0.357182025646998	0.330930179766022	0.331631694581146	0.290109272356402	0.322773917579883	0.271307106004971	0.362142191201541	0.332799687522708	0.339477524121135	0.361561200843115	0.33647782516719	0.262881660524063	0.266194802934305	0.276782538418391	0.255210683458591	0.280371010983659	0.348361770351922	0.297006330887342	0.256135260577011	0.290708046648726	0.255336733273801	0.331515006748945	0.34011809568513	0.329348749526535	0.344292553996255	0.335189949143003	0.356144214934026	0.324527558802853
294	0.280640764780901	0.376952065654634	0.322294871536464	0.291066918637902	0.344796656558762	0.320792923611236	0.272833598085482	0.372547953936412	0.302023344138099	0.312089125084787	0.315053970741745	0.297693302299114	0.297957080597283	0.329510155638831	0.272029962339695	0.314267552614003	0.307715812897838	0.305986933263977	0.272537797580376	0.311144028660028	0.252929864841685	0.355362250564354	0.32852783443565	0.328258898887464	0.288084958931717	0.319171575051364	0.268024247527297	0.359531489984744	0.328654771277329	0.336432467249607	0.359129346714943	0.333833095576477	0.261406423280502	0.264302801153118	0.274143587449878	0.253392739390267	0.277874429595601	0.344470738219631	0.295819323994998	0.253127266761532	0.289363264283779	0.252749034614766	0.327795474352701	0.33503343375191	0.32439709950697	0.341286489497985	0.330736376664068	0.354385459960173	0.321812162022236
295	0.277173783403408	0.371742699718307	0.318949533188228	0.288092011505236	0.342181655992157	0.318397793739369	0.270002585947034	0.369035058793262	0.300065824227059	0.309013584280404	0.311660534841329	0.296145165257789	0.294829369332574	0.327225806897645	0.268840562481782	0.31090392485654	0.305612322103675	0.303648659346736	0.270830295161264	0.308422778665972	0.252111979744895	0.353246273302949	0.324798464758928	0.326686452881736	0.284922700605611	0.315832795969574	0.266488049052067	0.355772476592804	0.325632230918422	0.332739009620446	0.355650870047524	0.331850482765086	0.258666275237465	0.261022994992087	0.271807033737881	0.249869933687358	0.27498991312234	0.34103551220015	0.293039261726033	0.250354331673309	0.286453037441907	0.251000986071363	0.325090545589489	0.332478903629963	0.322476160587793	0.336841280930078	0.327474343864094	0.3507354919011	0.317355135372492
296	0.274231886414072	0.369440127193378	0.315762991103858	0.284354823406813	0.341082015273532	0.316085497325252	0.266751535033536	0.365031271109874	0.296567270485258	0.306625621817045	0.308952549299827	0.293395184558747	0.29289052324836	0.323354752821719	0.265517124335069	0.307675268240133	0.3030477510903	0.302297914207974	0.269153917344432	0.30506041193853	0.249363142886311	0.350678397875212	0.321743679819334	0.32376247732316	0.281943339291049	0.312162090663832	0.264338417311002	0.353899265422128	0.323364767664339	0.329964292357895	0.352160994969001	0.328886465577372	0.256695064749537	0.259469759943142	0.268349502390564	0.245975144104116	0.272240310116797	0.337463918404324	0.289753215134948	0.247728419999793	0.283896247300878	0.249569187808137	0.323838161842864	0.328936343311869	0.32014337718478	0.333804496689285	0.325593061573837	0.347585611504128	0.313543551385497
297	0.271161422621564	0.36446070344996	0.311859508518307	0.283652819885482	0.338470420799352	0.31337330100649	0.264388517541715	0.363437517096318	0.293923833960036	0.303106470575656	0.305904194352733	0.291238372781261	0.289819832590608	0.32173292798667	0.265300273911471	0.304131740238427	0.30032264216272	0.300521955747409	0.267102684266377	0.301972304788127	0.247341051427077	0.347833072688972	0.318429068904992	0.319912137717705	0.277953545406959	0.308973279874007	0.262004966429907	0.351968540951611	0.320876435271053	0.328186224188347	0.349883627193197	0.327131351715897	0.254346311434962	0.257069905324083	0.266073663729804	0.243409283333978	0.269182641194171	0.33461987602979	0.287656450205926	0.244796347334906	0.28159385880266	0.24648435213183	0.321000403239394	0.326411043112876	0.317463602569318	0.329919176793913	0.322849423097396	0.344323041407399	0.310830749486802
298	0.268380066196165	0.361363624700605	0.309507300441539	0.279451079143935	0.333894640932744	0.30854877139438	0.260707493008179	0.36048780947708	0.291267513261648	0.300685044925593	0.304746691832473	0.289448383532571	0.288553812859124	0.318782231140302	0.262446683565718	0.302936707120634	0.296425110096009	0.298755064266743	0.263639862643252	0.299975465752481	0.245217627477051	0.345074988809421	0.315436943203664	0.317103511794012	0.274472637088564	0.305846392495099	0.258498905649972	0.348813956504372	0.319262755112101	0.323071331180159	0.347395723711362	0.3249465821733	0.251487509677403	0.254387381380955	0.264543238963589	0.24070031498243	0.267142869494786	0.331064205958037	0.285027083251983	0.24227622300678	0.278434879026533	0.243008797790836	0.317933472059185	0.323557022676409	0.313607576005537	0.328017019986809	0.319051341843853	0.343347315115277	0.30759792409094
299	0.265870139676805	0.35888092874503	0.307059165557568	0.276222154500079	0.330875242317882	0.305530878875179	0.258018554292591	0.358014614099629	0.288404286397125	0.298468569634082	0.301764976447708	0.288092426767685	0.286473984224654	0.315408152416153	0.261280908966746	0.300217001588707	0.293160146667393	0.296664110725467	0.262038708897367	0.296290920084484	0.241741919702449	0.341426601348547	0.312387740201794	0.315737616915198	0.272771901532657	0.304458920220006	0.255666746964596	0.345212759093725	0.315340645915801	0.321457349033285	0.344374771618734	0.322470909796153	0.249391236946908	0.251043474698743	0.262246096068222	0.238844159781615	0.264448191577756	0.33010295778152	0.284124766134855	0.239944422937558	0.276170230052577	0.241741771832978	0.313637934392586	0.319001133837525	0.312336038725152	0.325929445295674	0.316403024914063	0.340827845277781	0.305519925370446
300	0.26254737194364	0.356312253623561	0.304889612915722	0.274228978174756	0.328529437941527	0.302614991444955	0.254056551341621	0.355046443396084	0.285367019874176	0.29579531232956	0.299911259059999	0.285245796583952	0.283190993964309	0.310996250313772	0.259532544531735	0.29887327960696	0.290311094347562	0.294572758959303	0.260388326837561	0.293479910510878	0.239253982413865	0.338828721122541	0.310369965640672	0.31348905049078	0.269453791870114	0.301650026837585	0.253106427177922	0.343039411778761	0.312769992582824	0.318537062857592	0.341667686729991	0.319711543637331	0.246824527526082	0.250175816290821	0.261170045635209	0.237813169371795	0.262984730623733	0.327477567215773	0.282940720069841	0.240036108457321	0.274807774565905	0.239277514491685	0.309764763220304	0.316797324726479	0.311303610663261	0.323879567231448	0.313029764398649	0.33687425922906	0.302269427190936
301	0.257930746740777	0.354638503977377	0.301735426563407	0.271579551282184	0.324949868962673	0.301034847637305	0.251521515603001	0.353173792995051	0.281151287539236	0.293296787738711	0.29866293006638	0.282798678201255	0.280013446707851	0.308357989479426	0.25768557873196	0.296989924459656	0.288363529135524	0.291625736997934	0.257732828911528	0.291109296716061	0.237280083887076	0.337912862717926	0.30795986113984	0.310434435377331	0.266167915581579	0.298524710098843	0.25097475939591	0.341157911899229	0.310690437235109	0.315243849586466	0.338538309737793	0.317471505101873	0.245912942810198	0.248310478378935	0.257544070553535	0.235808495291866	0.26171767686892	0.32406874654611	0.281827348985466	0.237247002307042	0.274068064674986	0.236897031772757	0.308217091486429	0.314662345450856	0.310066744296312	0.321766516087383	0.310175940911544	0.335421105134187	0.301394011810708
302	0.25577117874121	0.354063921238896	0.299420531784263	0.268722082116832	0.320872544520388	0.29844739267269	0.249997870376137	0.348796775505027	0.28044922937683	0.29191275572777	0.295801252950752	0.281094271539183	0.278669209304541	0.306546440787323	0.254651420355329	0.293211497530951	0.286476702638388	0.291308169398871	0.254844336922405	0.287772713115042	0.234441941069949	0.334443082985846	0.30603194410861	0.307941587273648	0.265085977153409	0.295783421280452	0.248814116900145	0.338458031899198	0.308385778973078	0.312530436556526	0.335174456453278	0.314578526144916	0.243000567916465	0.245824495511816	0.256354834104804	0.233613439204286	0.258810483141595	0.32251363702518	0.280421194518755	0.235869974815002	0.27227587471975	0.235053084034556	0.305323414718967	0.312714333559852	0.307648431897236	0.32039225372538	0.308188962286298	0.331936309382977	0.299020881874574
303	0.253172321377576	0.35112708060829	0.295990767592493	0.264207268040615	0.319414154954288	0.298107781038821	0.247264254296247	0.344875918981186	0.279801005156304	0.289459377081686	0.292522926430759	0.278629127843993	0.275133069037805	0.304009588512895	0.251346767228842	0.290352535190291	0.283598058526439	0.28989049673745	0.252702135927042	0.285322273192094	0.231210617530846	0.332226474654273	0.303508655236589	0.306711828792652	0.262220123430556	0.292543662493579	0.246645862617629	0.335822557758924	0.304519606570763	0.310217855197986	0.331991032822738	0.312554015660386	0.24144103640953	0.244937787365095	0.256178511794878	0.232229409776405	0.256095139989567	0.321083918593904	0.276879465909322	0.235182657734471	0.271038930804582	0.23257525655579	0.302845159006054	0.309195112421075	0.302753755151788	0.318495920275258	0.303439494136407	0.328467175805279	0.296708316926144
304	0.251658240389327	0.350276811388479	0.291225621241981	0.262185344142381	0.319351166540593	0.295466962949461	0.244546475093204	0.341151491145997	0.276770733853949	0.285893075107414	0.290743619569036	0.276462354594745	0.273341979437137	0.30254180150873	0.249173099615213	0.288909583439614	0.281301329647125	0.288107730933676	0.250320564218632	0.283218503159078	0.228699068675468	0.328733819439867	0.300483944486912	0.303777960159771	0.2602265647066	0.290266905453453	0.244116395443568	0.334698059941654	0.302400154644577	0.30807356970704	0.329422967164772	0.309612864919766	0.238731248275226	0.242621285196786	0.254103313105521	0.230586834269999	0.253761880223517	0.319089656671654	0.274866494947435	0.232990071361439	0.269809864149271	0.229756421163792	0.298053576340768	0.305294277529549	0.300115011126304	0.317701059083836	0.301900577154812	0.326324722965696	0.295237809581342
305	0.250201894575941	0.346124692236446	0.288601427732273	0.260661591180599	0.316552300513634	0.291624361559789	0.242353747063047	0.338127495821542	0.273734746698319	0.282950503111192	0.288671793159938	0.273334128401199	0.270493226753726	0.300178712486428	0.248164703338051	0.286043692554632	0.278594396787008	0.285112528524792	0.248396216770658	0.28175498605305	0.225570205696302	0.326067084338608	0.297250958423556	0.300657500690513	0.258328460678461	0.287905087145414	0.242481156021374	0.3304465482816	0.299672710954769	0.307076380492887	0.326753631928236	0.306848841957894	0.237942058903636	0.240424872462866	0.252221675326006	0.227583151474081	0.251034213653617	0.316151955410199	0.272990037713348	0.23059168332812	0.267541176381209	0.228947172194973	0.296731398881319	0.302562118288951	0.296927002630084	0.315801072870032	0.299809291333789	0.322360640666332	0.291207949222869
306	0.248852491471224	0.343130688512706	0.286575001095964	0.257905724309127	0.313345771420672	0.289678794878941	0.241021523461116	0.334953873539452	0.271201965540177	0.28099973368942	0.285494779408348	0.269920236286199	0.267895153174702	0.298925924002399	0.246839664887334	0.282896526887597	0.276115177092846	0.28309622085563	0.244703941095684	0.279467786744822	0.224212771526661	0.322736425373723	0.294357033544131	0.298229018509221	0.255975605978012	0.283557128282173	0.24147170025421	0.328197054864208	0.296385949571519	0.305951154877322	0.32122652917057	0.302968158511866	0.235290173835885	0.236565557730721	0.250341037879991	0.224683205414092	0.250227498130681	0.314490368501559	0.271490456093608	0.228772720858059	0.265803798115421	0.227567793995666	0.295000045457173	0.300075714253473	0.293887131105313	0.31292724947035	0.2975184673764	0.319810165541589	0.289287444771051
307	0.246653828568802	0.341287603913392	0.284760554923206	0.256409965287758	0.310147601211586	0.286911695300652	0.237469636143708	0.330983679982666	0.268050553384362	0.278886598030981	0.283148797827574	0.267334505219164	0.265948213334532	0.295524925025914	0.243458963830098	0.279624753293083	0.273423592819173	0.281454245951767	0.242654048417716	0.278545123680436	0.2225947647442	0.318571735053149	0.293344577298335	0.295329827749167	0.253490875174204	0.280202959055224	0.240085655627637	0.324862103406358	0.29352867486167	0.302255711607577	0.317058744885437	0.300751138215799	0.23333277203292	0.234157732564435	0.246921863785293	0.223517780827609	0.249393237684054	0.311807875981094	0.268932935223483	0.227608098839412	0.264667071103942	0.22659117488562	0.292122639835271	0.29877769317617	0.29186768419215	0.310559504637945	0.295108737123514	0.31741721995543	0.286321645253703
308	0.244165005674877	0.338733435644749	0.283750624419488	0.253999894018173	0.306256476609364	0.283408614386479	0.235941736804257	0.328637060226454	0.265609136312353	0.277356722165813	0.280890194654828	0.26488978423027	0.262617446238087	0.291709205346709	0.241786370185036	0.276183793971682	0.271916554021911	0.279327646819186	0.240531762779508	0.277700456269712	0.221964108050433	0.31718617315653	0.291417748748989	0.292004847889249	0.251561192921772	0.277919620945305	0.238534339590078	0.322258165665152	0.290974377235307	0.299580110658837	0.313031857704771	0.298332109879836	0.231788248197896	0.231369938775486	0.245271530826972	0.221717921554832	0.245770257177943	0.307427306407871	0.266355234477293	0.227203807537715	0.264990359213022	0.225737186557299	0.289631922530486	0.296070402114158	0.28906042440394	0.307446013331216	0.293209730877836	0.31562229650438	0.283856442363707
309	0.241563172926797	0.336420453026118	0.282588671851925	0.251453266955888	0.304417040918335	0.281201539844993	0.23423877351264	0.322274427488429	0.264109191594645	0.274315533090013	0.279763438940851	0.26302023255974	0.259950297403434	0.289500060465292	0.239631857614794	0.274598902983208	0.269712577715935	0.276565817937609	0.238594116344958	0.275178484364238	0.221142641237221	0.315916178423581	0.288137639791844	0.290850775105887	0.249204715213601	0.274554756041643	0.235795728647751	0.319628571154135	0.288592844199997	0.298599711760172	0.310977012633955	0.296570167060917	0.228872497584997	0.229322143197506	0.243652206671215	0.219036243372592	0.24334783860584	0.304935599906456	0.265355799863147	0.225060824370935	0.262398110354497	0.224239928381954	0.287006672011352	0.293502330337481	0.286731551113915	0.303581315930876	0.291215962815443	0.312730677991281	0.280768671284044
310	0.238542471987774	0.333717333518284	0.280145249626365	0.25016978994595	0.300611594647578	0.278161385466714	0.232766587815501	0.320050657162238	0.261370752797656	0.27121417458313	0.278968491294682	0.262107092977227	0.25761638223688	0.286990102402068	0.237478502518013	0.271859900234253	0.268125587205682	0.273938057281417	0.235539362268522	0.273168969879664	0.219399544455736	0.315176882938037	0.285207000925775	0.288687282515728	0.248175406804025	0.274446396176498	0.23420471893636	0.317308595604525	0.286163171919581	0.295520177979989	0.308059293109359	0.29495122884426	0.227457292997025	0.226020753226307	0.243005316106054	0.218185736980025	0.241671427082137	0.30140643347746	0.261572033632913	0.223747721795861	0.260986692552438	0.223244076029562	0.284702201549969	0.291327029212334	0.283906702657967	0.300999076900853	0.290606969346967	0.308794393547606	0.279359692820817
311	0.23575993897879	0.33245917605052	0.278595486392381	0.247609390193579	0.298671750592358	0.275902345935008	0.231187617680351	0.316617675693955	0.259603081114902	0.26848243884917	0.277263869611787	0.261291390449928	0.254704286376574	0.284278690881058	0.236378778842558	0.269836193717645	0.265656101709935	0.269750526730814	0.234131674011907	0.270284705153667	0.217186148327808	0.312424882313352	0.283546609914721	0.285760708276772	0.24653396537762	0.271610567262829	0.233030093501472	0.314292887866723	0.284234622922724	0.292964892648742	0.303102702340915	0.294002508534096	0.2255331951738	0.223683714472796	0.239809591498186	0.216785590323358	0.239671759669402	0.298843012640051	0.259931895071019	0.221644674806665	0.260016568184258	0.221679630555399	0.282170432125707	0.290726215442847	0.282014927203887	0.297934202012888	0.28729959377737	0.305712056616254	0.27737822541444
312	0.233583385466559	0.330540780891153	0.277232485438463	0.246219761480965	0.295293712976696	0.274712731027187	0.229285713706079	0.314046447071686	0.257688668667365	0.265861331013902	0.274571948905124	0.259600029445116	0.252692302410945	0.28140657312939	0.235104397557998	0.268473515343229	0.263732941539979	0.267007639663365	0.233591477003829	0.268926166582873	0.216547916222629	0.309161227255578	0.280503961985302	0.282954176560795	0.244571460397671	0.26984899751745	0.229440874732004	0.311558867740724	0.281227138334196	0.290608691489606	0.299329678096614	0.291696612465924	0.223296922741471	0.221893555105148	0.237817060893819	0.215455754190069	0.23717792139041	0.296688269680388	0.257175369542497	0.220729426468592	0.258919102623487	0.21995476320991	0.279776318930917	0.288528692649199	0.279970786871004	0.293899888841812	0.285101356029581	0.302029424667948	0.275836519706334
313	0.231740684612118	0.328083127351595	0.275021595975892	0.244604052974009	0.293079580288601	0.272129732554013	0.226342761340273	0.311021105702982	0.25605521406695	0.263144879686271	0.2720063106847	0.258094289380856	0.249495703966521	0.278988034441823	0.232938078536282	0.265910826514219	0.261987874214577	0.264703122831875	0.230561667850839	0.266648960808398	0.21583708544528	0.306496946171769	0.27877328088534	0.279968008953828	0.242922134413998	0.268151381915079	0.228854428801855	0.30867768584067	0.277466314689984	0.288511355174694	0.297678217052498	0.288983718385836	0.2208425704715	0.22077780136483	0.237155622557026	0.215189436658004	0.234779197412263	0.295160921730331	0.255545028541927	0.218949945918185	0.257119584675263	0.21750640729589	0.277432042092353	0.28721928617882	0.277523367607148	0.290231675521375	0.282785565727433	0.298951977930954	0.27361298575903
314	0.229782336858241	0.327121593697139	0.272964839657457	0.24367186785487	0.290412600956541	0.270139869189329	0.224129391817173	0.310122112579306	0.253880032282242	0.260693478569285	0.270185371375541	0.256812123455818	0.247823947426439	0.275798922253403	0.231060936047225	0.264715521517457	0.260061269497265	0.263132086112416	0.229871790462013	0.264079334581534	0.213733104572406	0.304591482676164	0.276710443571787	0.277968848538715	0.241336469636937	0.265990961145361	0.22645733340707	0.30787802533526	0.275603483134358	0.285925086082875	0.296235723012827	0.28695488957884	0.219649195566575	0.220128904668831	0.236811708698534	0.213522895529272	0.232617473868031	0.293115484231474	0.253109135787891	0.216754865075704	0.253556056352047	0.214587869304155	0.27448927692424	0.283832749852448	0.275793275254297	0.289232328381365	0.282270115035553	0.297321590241346	0.272872755307734
315	0.228111978036447	0.32252306665121	0.270005676320478	0.242126609695902	0.288157729739024	0.269551416833299	0.222722624349584	0.30716445947351	0.252817674814673	0.260294435995944	0.267743548531665	0.255870465239237	0.245691302699257	0.273952815586694	0.228436976614911	0.263940522860225	0.258759396229169	0.261151969062992	0.228116243314207	0.261730077411336	0.212283389741114	0.302499387047373	0.274064300149837	0.276579211418916	0.239146098561933	0.263900383555923	0.225034840881443	0.304001043463762	0.273149467632419	0.283582988897428	0.293594377100943	0.283708953056713	0.218543597419598	0.219278242091453	0.235437983194332	0.211567672238402	0.230664957225012	0.289851658309603	0.251480275680488	0.214826311528494	0.251690774128559	0.213002814655857	0.272586497578338	0.282163602848738	0.274071237215479	0.286750838525122	0.279882848772023	0.29510175462254	0.269922247428649
316	0.227017750656442	0.320145310852625	0.268722477494458	0.240021598527418	0.287242342407997	0.267075261666136	0.221634374749641	0.305169481097586	0.249962515666913	0.257820232667807	0.265441723177721	0.252443196256803	0.244119610134948	0.272094324693843	0.227419310900962	0.261552447146231	0.25720007916148	0.259008244253581	0.227638898793169	0.260537620157264	0.210975420672099	0.300511969866466	0.270997067947368	0.274623417238521	0.235945832029407	0.262051729691937	0.224479729969146	0.30096544954749	0.271858596208833	0.282198998237805	0.291889841578791	0.281236126820651	0.217310987055349	0.217094244067702	0.233378857205436	0.210286829548125	0.229561663992799	0.287462682256835	0.24988174391566	0.213329272034899	0.248278236481249	0.211701650143826	0.270731925276738	0.279668350928622	0.273006028384512	0.285056194332006	0.277752106657901	0.293251387153757	0.268211560006912
317	0.225269748032435	0.317938563196919	0.268517469889379	0.238106308371365	0.28456962216658	0.265079693369966	0.22018449092857	0.302805354769629	0.247910633651399	0.254874061679894	0.262452271809857	0.250585149390448	0.242672407990373	0.270014711897859	0.225880789909696	0.259972209611251	0.253738970886414	0.258142666018444	0.226451901244579	0.25737409756492	0.20869794856873	0.29773240159617	0.269341488242155	0.272218744542697	0.233755108666801	0.259864906870641	0.223297128563224	0.297753653550863	0.270565753829796	0.281345253443052	0.290139835650289	0.280477301002142	0.214647296214085	0.215009057975669	0.232015504070239	0.209444662580228	0.227703986756173	0.28409707790898	0.247651812535065	0.21195018882599	0.246799968532939	0.211604468654661	0.268216878378708	0.277763886152667	0.270226274947679	0.285358561326232	0.275594928402333	0.291973068181471	0.266719484108716
318	0.223623010901512	0.314538521014278	0.267269661278272	0.237486336297043	0.28105022106505	0.264157812975825	0.216766263865332	0.301435547388464	0.24548090528697	0.25229280673274	0.258697461789719	0.247255642950043	0.240676787339371	0.267591759991031	0.224267060455633	0.258469129583415	0.251179608649772	0.255274836431684	0.22540576427669	0.256181390413586	0.207219977808872	0.29574641058609	0.268250370813708	0.269314742583488	0.232055391835886	0.256584615653502	0.221149517331501	0.29623308495406	0.269050002185847	0.279543043425948	0.287356420656418	0.278287341700006	0.215117577435054	0.214518146916857	0.23086932272803	0.207135432033185	0.225519272364545	0.280572141528685	0.247026095679492	0.210839170997211	0.245529960945197	0.21142788692843	0.266321411503017	0.276491471937861	0.268403299412547	0.282912874857264	0.27327138707523	0.290315928639131	0.263856381306264
319	0.221760121973593	0.312129726044918	0.265097714187692	0.236945687579701	0.279235003540663	0.26119698873159	0.213585779179853	0.299703499259455	0.245100906294564	0.250345867845139	0.255378043181794	0.245496438349063	0.238999166363353	0.264551727938737	0.222238342966569	0.25595856668352	0.249114177710205	0.252668052745685	0.222762956988089	0.254668280337742	0.205786934387646	0.291716583708366	0.266546417272069	0.266337410564361	0.229586701842168	0.254983405873556	0.218343597320307	0.29463350024692	0.266656657913803	0.278549960927884	0.2844359236984	0.275669453523158	0.214633035289671	0.211975494109031	0.228688204467662	0.205018827497018	0.222321275712075	0.278826668370179	0.245321887827	0.209403516188418	0.242311318407232	0.208896100758882	0.264845246571344	0.274487431563772	0.266678319152504	0.280904192527957	0.271464549005111	0.28840129261086	0.262131727144847
320	0.21956559363619	0.309738948534426	0.26441413923242	0.236617833199168	0.277207122584641	0.258883718523293	0.210119404276467	0.297807000626836	0.242512585298337	0.248178162014398	0.253009154445193	0.243519513507693	0.237166319048286	0.2614115291474	0.220768275260027	0.253819059965119	0.246385688528997	0.251559791514848	0.221459494420634	0.253120128209217	0.203351548650416	0.289332656793151	0.264437047669943	0.264195174581424	0.228413267563664	0.252446873647741	0.216225204521164	0.291760315562805	0.265615681571903	0.276454462458384	0.28119887272466	0.274493236624725	0.212892917423386	0.210719224167135	0.226481847029877	0.203790621560488	0.221332171164245	0.277621038042349	0.243564974237179	0.207771112858527	0.24107652904027	0.207794911510222	0.26192232227236	0.271716395449166	0.264803420533464	0.278357360137873	0.269232467046776	0.286068860606395	0.260558437170295
321	0.217021368005068	0.307381033827848	0.262509831179447	0.235634508347235	0.276307587674864	0.256136301606605	0.209771192165064	0.296489667165328	0.239923744157798	0.245791987513831	0.252936113519037	0.242823635930877	0.23427907323112	0.260079745425692	0.217550524786055	0.251002451039421	0.244945990115265	0.249192380502904	0.220410883525427	0.251488286573005	0.201930743638066	0.285824414735758	0.263191116753444	0.26116170773829	0.22534942307259	0.249074399347085	0.213827216025155	0.289627615079262	0.262941364329978	0.275479513056732	0.279557553096573	0.27255448322842	0.210698740309859	0.209570384652938	0.223747310543217	0.203467074941997	0.220222751330184	0.275540245256329	0.241813360706306	0.207041309960089	0.240621693266558	0.205172125263311	0.259133301059269	0.270155392340219	0.263545657727633	0.276042157017064	0.266953446223941	0.283258299062664	0.258796048576402
322	0.216876218722845	0.303819100240878	0.260574166861732	0.233126939541335	0.274560406676556	0.253978959102127	0.207632751419997	0.292292124469383	0.238492574551392	0.24367595928955	0.252532713830998	0.240593771377867	0.23240928722238	0.257947134851286	0.215730616917538	0.249659995078444	0.243933641993535	0.246953955074462	0.218859092314448	0.24928247615526	0.200781435624492	0.283416349383699	0.261365933468995	0.259356289429544	0.223786457085413	0.248306164252693	0.212456165647521	0.28697235753909	0.260862734895545	0.272429799646214	0.27614782644453	0.270874503305002	0.209320968142119	0.207202059733869	0.221435430377315	0.202356601617885	0.219218786821219	0.275130975295277	0.239937664155195	0.206504496659876	0.239553391699168	0.202861345008159	0.257307347961364	0.267775269577625	0.262731311658684	0.273720010815685	0.265933537707178	0.281753647891617	0.256337646952807
323	0.215009999581641	0.298260736523769	0.257607016755157	0.232069942563937	0.272926201374916	0.250571590803991	0.205285690617095	0.289953180571124	0.236419349380897	0.242125602262613	0.250237546650888	0.239936022188491	0.230530564931522	0.256441191557956	0.214113880603014	0.24849569646367	0.242449328006793	0.244633894847837	0.218564136357561	0.245976983174506	0.198730590683565	0.281033829380171	0.25729920316062	0.25711873072298	0.221633731206386	0.246828328261675	0.211513014562258	0.285450964749437	0.259735278472407	0.270854272423872	0.274681451607192	0.269135221932955	0.206918171597164	0.204639873680697	0.21964623682408	0.200359826602318	0.218175307800299	0.274140662372967	0.238247633374062	0.205061117892613	0.237987030706858	0.201098376087934	0.255241781561673	0.264756612489036	0.260356995689663	0.270381936620496	0.264792120713977	0.278668617120361	0.254159681787225
324	0.21391267601757	0.297029262811819	0.255467720363957	0.229507128371489	0.271310890394736	0.248592290011243	0.204403375237291	0.289442389085501	0.23497512918767	0.240654277521091	0.248213766527216	0.237755490269713	0.229137306644374	0.254610161803156	0.213127595808421	0.247531971193351	0.240810060594314	0.242681466778599	0.217758627805038	0.244896391692245	0.196685051540129	0.278900318065553	0.255291010042459	0.253887719337848	0.219867300220447	0.244767349931652	0.210064408601454	0.285156840639759	0.258284557450176	0.269147011722049	0.271279764240809	0.267979153618745	0.204275624509641	0.203507842314448	0.218964215596774	0.199272443418816	0.216977598795077	0.272333818097281	0.236093865074568	0.203676778417364	0.237026577285529	0.199010829525517	0.253548785728442	0.262648823238442	0.258394736272535	0.267748394081262	0.262067371789956	0.276167872133397	0.251952843300561
325	0.212483374417253	0.295736834735178	0.253862763294473	0.226748710998782	0.268290685264625	0.246116848208996	0.203059227615213	0.286330592520164	0.233482936040325	0.238286003189201	0.246881323561156	0.237538562182776	0.227689720461686	0.254026767838449	0.211506818059793	0.245690552066947	0.239120038834579	0.241863036524425	0.218163150745304	0.24209429311321	0.195279893238812	0.276881459765906	0.252958113361685	0.253260477797839	0.217187157652524	0.243492911642866	0.209506763124328	0.282914019156978	0.255983961285671	0.267277208193644	0.270577030863202	0.265703359571633	0.20306716293432	0.202390964775713	0.216736408568132	0.198088676969098	0.215184402955958	0.270225655569265	0.233823249249611	0.201505145081405	0.235895188219259	0.199372556913597	0.251762809556733	0.261514337599114	0.256446612741187	0.265664021476428	0.260641628581181	0.274823134970778	0.248874259570822
326	0.210128117705611	0.294160406977169	0.252237186687318	0.224999634277993	0.266621863825781	0.242519502630699	0.200542504626785	0.284736464733022	0.231945300394939	0.236490369877485	0.244726182138502	0.236690221905951	0.224920821663862	0.251954315715005	0.210244678835021	0.245918294800934	0.236527812720927	0.239673521863466	0.216278530158008	0.240194178943536	0.19455054635596	0.273520525698724	0.251210427336795	0.25143948856347	0.214572518388563	0.241457251508077	0.208524373919372	0.27976422981975	0.254329934058499	0.26581125647176	0.266685994646058	0.263250248949242	0.202474706705566	0.200099207782475	0.216018606984095	0.197789499160771	0.213740069057418	0.267413803947459	0.231016310722685	0.198791220245913	0.234497373084789	0.198272530961557	0.248766299697925	0.258961258308679	0.255613965543899	0.264297732812734	0.259741540341445	0.272870921617614	0.246191092179047
327	0.208667826460926	0.292632739372867	0.25014734192396	0.223597148721527	0.263837146537432	0.242916014978692	0.199385031494341	0.282690008286814	0.231572659078498	0.235450305575651	0.242999715916705	0.234637930157297	0.223384455251728	0.249681211438045	0.208885858404702	0.243740127533798	0.23385049380224	0.237619187965869	0.21285183035814	0.238640922000902	0.194034989239115	0.272713118348319	0.250476508159934	0.248474307623817	0.213104857308413	0.23907948229336	0.207431774077433	0.278976968774063	0.252880255223214	0.263420179329765	0.264102968803418	0.262282828611003	0.200362612110589	0.198301376111971	0.213535681801378	0.197006513987332	0.212964062255077	0.264672418826844	0.230495164081834	0.197686330580617	0.233609165272487	0.197342873675931	0.246703597662123	0.256628859715832	0.253713320671608	0.262452253119806	0.258546027386547	0.270884670733833	0.243612684023926
328	0.207149265217152	0.290531950973453	0.24902917590577	0.221758178770603	0.260971593368586	0.241571159687081	0.197871448723487	0.277863856252829	0.230604894717383	0.23461000941537	0.24123336767793	0.232777043059551	0.221566017024754	0.247946700891499	0.206482547390591	0.241126097808845	0.232381250198608	0.234977463572616	0.210433720803414	0.237127371070123	0.192372395896364	0.270968422593354	0.248837110222732	0.246985243424157	0.211513938752691	0.237360357901221	0.207192595499302	0.277245460629308	0.250473820450394	0.262403124063737	0.262929279044936	0.259618879049865	0.198826549133185	0.196504055930812	0.211422563136432	0.19672685439212	0.211339229371474	0.262038445944134	0.228966168800199	0.197719677160242	0.232174899283131	0.197550584690969	0.244707394727138	0.255818309041846	0.252275435684224	0.258942366474079	0.258309273970336	0.269439606271079	0.241846907966118
329	0.205886011470158	0.287596330593216	0.246393771241254	0.220683884525209	0.260121657118113	0.239196851582244	0.197796336295277	0.275301023877499	0.229176448387322	0.233669535607125	0.240192600021834	0.231289823597326	0.220662954567789	0.246286578796493	0.206258972818164	0.238862943244648	0.231030281070559	0.232974308809378	0.208917061515842	0.234774688262998	0.190752750552207	0.269568903924417	0.246618313412538	0.24544174266245	0.209457418205719	0.236795845393297	0.206263319022941	0.275962814536008	0.248271334988404	0.259981367607107	0.260930237786891	0.257866919536519	0.197581464840362	0.194838307509269	0.210503595031757	0.19558009357957	0.20905420406893	0.259598873020562	0.227690955984955	0.197575608201279	0.231346385891245	0.198182180384331	0.24279188772797	0.254758029821566	0.251422984376064	0.256403880498852	0.256311121744257	0.267561512725806	0.239387760868232
330	0.203412382036263	0.287087893405225	0.244311679648964	0.219989725793015	0.257833501915467	0.236820358507146	0.197143049727683	0.272867300558204	0.227948028848374	0.233200446138818	0.238266949858711	0.230518703071475	0.219865182005858	0.245144764613221	0.204643537327299	0.237456958075209	0.229957947493716	0.231167779142005	0.208298781186992	0.232208553500768	0.188853881280224	0.268000272335802	0.243870384628552	0.242784375922574	0.208379742535181	0.235344997679552	0.204418592899986	0.273454535087652	0.24581656080341	0.258027367016076	0.259608847071268	0.255666244080717	0.196119219684346	0.193314917446425	0.209995593327966	0.195117920833898	0.20749081667537	0.258141318865354	0.226110717713866	0.196411792003684	0.230438096496611	0.197777396986284	0.240715315115769	0.252799899041204	0.249820668633473	0.254757526296118	0.254502806223498	0.265926561828556	0.236763949464696
331	0.200495865288295	0.286180352364993	0.243113486737836	0.218569939485991	0.257311748025786	0.234948542017002	0.196009559442347	0.270367129184878	0.225216527402283	0.232388067245717	0.237491658133069	0.228527446191385	0.220281120793154	0.243804662450053	0.202787644720501	0.237396276241204	0.228030437892223	0.229794044366712	0.207897128630671	0.230903157284761	0.18738422958519	0.265750699540496	0.242277181194057	0.240801338294055	0.205653414227366	0.234034743440455	0.202779510633255	0.271906072703714	0.243227271682139	0.258591204498117	0.257080125213116	0.252676754679079	0.194590538048112	0.190721836479573	0.208180585239574	0.194943588343782	0.206372853725516	0.256559290637703	0.225990915557448	0.194069715287428	0.229660491093163	0.197514910005787	0.238986068508266	0.251127606258827	0.24798934036684	0.253592459669917	0.252262329669607	0.263543766942273	0.236331333325453
332	0.199227478853721	0.284357387176704	0.240812572937748	0.21734636392926	0.254737474690947	0.233837058470936	0.193903969643559	0.26739929356074	0.223691943533575	0.230405356550562	0.236068307838119	0.227372854257079	0.218836144223221	0.241433646526143	0.201443516765208	0.236791571166539	0.227438905463718	0.228360400283616	0.206385200419062	0.229739867591537	0.185612569905567	0.263270545591968	0.239194979221568	0.238508701178995	0.204660216820775	0.232313603772594	0.202404665447524	0.271543533202172	0.242028795265536	0.258207028684247	0.256059222561529	0.251867608742633	0.192884609719855	0.189613955463454	0.207148831305185	0.193017512085564	0.204535703623216	0.25462218629301	0.224876416450136	0.192168328716849	0.227131952797313	0.195801678855177	0.237033320685291	0.250494350432544	0.247967967338323	0.251671760425406	0.250330033475655	0.262929231533303	0.234925881778417
333	0.196654860519614	0.284250650341754	0.238747510962554	0.216106603979485	0.252370932162955	0.232043132302864	0.193395090982124	0.265263454939312	0.221557516041651	0.228657148549924	0.234246062038902	0.226265578539744	0.217202235550323	0.239601590168671	0.200239532140345	0.23547514162092	0.226409215285731	0.2277150814315	0.205957939619064	0.22785268829224	0.186053789619164	0.259531796953629	0.23747041226063	0.236499859538984	0.204460065464886	0.231118373441881	0.202220659678822	0.271023743084452	0.241057601070707	0.257814460525815	0.254176064931381	0.24969890981097	0.191525811867856	0.188344019541496	0.205787138580802	0.191359543311621	0.202433172739781	0.253963562960248	0.222400459443938	0.190492207376067	0.225148186895578	0.194948740407601	0.234158246113278	0.248327255960074	0.245807043712557	0.250016275406725	0.248401988097636	0.262035276098837	0.232939283559941
334	0.19425807095607	0.282666715425968	0.236102732001736	0.215586769064489	0.252495131592171	0.229131239174902	0.192592034235423	0.263394761556882	0.220918862470855	0.225849774005282	0.233197965975795	0.225086546609266	0.216256863954214	0.237979347160672	0.199251371780647	0.234840469937984	0.224733175053848	0.226417141247972	0.204641116714048	0.226469215395096	0.186758241686364	0.256260401503676	0.236312164860548	0.235759686711931	0.203164528595905	0.228539815646598	0.20059870329782	0.269034875188469	0.238540107794197	0.256356426739583	0.251862001404527	0.247883444550054	0.191581097245313	0.186751273450885	0.204260778351453	0.19040429519478	0.202426474156595	0.253054462558104	0.220509190234891	0.188608112032394	0.222283554662962	0.193849813935202	0.231600441550056	0.245078881076671	0.244916957336484	0.248127468633198	0.246765331701495	0.260022467200628	0.23075716594722
335	0.191390513432137	0.282112662496051	0.232981811194077	0.213369847202879	0.251438514666097	0.227420408628483	0.191477496554143	0.258719820027552	0.219920804574593	0.224347763094898	0.232636456044554	0.225203185380802	0.214010376984149	0.236667900134731	0.197568984634324	0.232726386159386	0.223487546733279	0.225656222864552	0.203548541507081	0.225674615129129	0.185414736569627	0.254816244233934	0.235426719519077	0.234582369089606	0.202668192179789	0.226819719276375	0.199859759709036	0.267667829632704	0.236848961824458	0.257205763485098	0.251531950512594	0.246277535882132	0.191695616714661	0.186302792940649	0.20351080361156	0.18878077644121	0.200998225325036	0.251982375007716	0.218545112895791	0.188484583104566	0.220052578177769	0.192730268106798	0.230911148384109	0.24255812996035	0.244405579556937	0.246388038940798	0.246337796790167	0.25861562673604	0.228586901031049
336	0.190127978903794	0.28015367414903	0.230302831447274	0.212969661466182	0.250181768971721	0.226791546640767	0.190194756584888	0.258240878151509	0.218627996964044	0.223538978659038	0.231092200063634	0.224072949199841	0.212382610960332	0.233950808144124	0.196261153887118	0.230878569998148	0.223148420787138	0.223952689798568	0.203667105469095	0.223277134273703	0.18501138742008	0.253757685949143	0.233389950934229	0.232846328479303	0.201854356321679	0.225107332854362	0.198442151384202	0.266369018464234	0.234578869582529	0.255755980390447	0.251658192470156	0.244551535032589	0.190241541074661	0.184285932663916	0.202570974022473	0.187305612492765	0.200897982332518	0.249182585017336	0.216664956019989	0.187459148321802	0.217263798136857	0.191226920114057	0.229531963215729	0.241658080756718	0.244107275173955	0.244086604894376	0.245058305711204	0.257387348144116	0.227044461506103
337	0.188189115261327	0.279232814790329	0.229524735449761	0.212606156497824	0.249427444266749	0.224642398235092	0.188500882476064	0.25657284858357	0.21758009293795	0.221461481538297	0.232019365397822	0.223074934738972	0.211008989542125	0.231409419960663	0.195342145924697	0.229146912457574	0.221692659588823	0.22256547296782	0.202352259561597	0.220981368778637	0.184904404295848	0.252533418316937	0.231422810681505	0.230221428878847	0.201713782429499	0.225038468566927	0.197369145709372	0.26504082529229	0.233498365433375	0.254290893505616	0.250824075776495	0.242864925810509	0.189070894903391	0.183421804605941	0.201784330945786	0.18562566696004	0.199029223723433	0.24841546732474	0.214712977815927	0.187291327002551	0.215985972632424	0.189946566462745	0.227278608542181	0.239452818738204	0.243413454516374	0.242664909853937	0.241833088285676	0.256537135537512	0.22472532988431
338	0.186885473772645	0.278094764149761	0.227732711007789	0.212429319166042	0.247959987201168	0.224046156753132	0.187546819769105	0.255059188005115	0.216880929886066	0.220342538877154	0.230337371022082	0.221994173347341	0.210087721778779	0.229500417356133	0.193563640435186	0.229107253344851	0.220434794307265	0.220763099806649	0.201012476286579	0.219287984836801	0.183106706540806	0.250745554004519	0.230029271145752	0.229486507283966	0.200817987575502	0.224690323732152	0.19624686669339	0.263527949745747	0.232128554610139	0.252054255411491	0.249386792404011	0.241746700784298	0.188933519126239	0.18191355012278	0.200143245297541	0.184303787659712	0.197840472933865	0.246395178004124	0.212553412520657	0.186189069415966	0.214380375347656	0.189101842940339	0.226992743636479	0.237039290589797	0.241718184953793	0.240981840177198	0.239553186762907	0.255265116828013	0.222399794666385
339	0.185998145455551	0.277817954190516	0.22686569158931	0.211259154057609	0.245693673621596	0.223026943928716	0.186808111077331	0.25349099673008	0.21382494306366	0.218044023164464	0.228947570162184	0.218976323362932	0.208950774446943	0.227746729035943	0.192017042080916	0.228723888624247	0.218765596361985	0.21997600083215	0.200113749088337	0.218159470539205	0.180612777637706	0.248227359086482	0.228170063180556	0.227253419924211	0.200334016544494	0.224171088526111	0.195384642904462	0.26236821340346	0.229941253223001	0.250552183239455	0.248156034574715	0.240758234827026	0.187405799658697	0.18012690325093	0.199675462824845	0.183370170770874	0.196951688516529	0.244602861836612	0.211776483204545	0.184921991992234	0.212900725309593	0.186220281292733	0.223905961778904	0.235497939683353	0.240475961718382	0.239422292621722	0.236685478589873	0.252293939459925	0.220576152912479
340	0.18400475731761	0.277679515835257	0.226609590916647	0.208991025367785	0.242773433230188	0.221183307860898	0.186504595092238	0.252291396910651	0.210570359587066	0.215858397197019	0.228417469734709	0.218258866263424	0.207064209196319	0.225159328623898	0.191483341631229	0.226804697862162	0.216904901623897	0.218659687248181	0.200087468589041	0.216619096980442	0.179517370027734	0.247110170654587	0.226211832017212	0.225306589876501	0.199346931358774	0.222879382286939	0.195114477241626	0.26051673167075	0.22877336277331	0.249612756115832	0.246405486415105	0.239373377434265	0.185280865864051	0.178246459529483	0.197627732300329	0.181143885683816	0.196862126420902	0.243120180630829	0.209656147729292	0.183093826301163	0.211091782604424	0.184541629238732	0.222570504616608	0.234965338046619	0.2390172123128	0.237716829456495	0.234344425536773	0.24982527817453	0.220785745518937
341	0.182398083476419	0.275870745529628	0.225147511770727	0.207535242658262	0.241448067626944	0.221080891874607	0.184789403769488	0.24893429215157	0.209930596460338	0.214396057076109	0.228494437433513	0.217908035897217	0.206675395870283	0.223163663759009	0.189543965545815	0.226042593531376	0.216117635045101	0.217680486340065	0.200074173245586	0.215034989606694	0.177885191118732	0.245800115890866	0.224821458739402	0.225225837295507	0.198296154275579	0.221749532710395	0.195164024424108	0.256619649523178	0.227823804556943	0.249903884422047	0.246193437791069	0.23735057064788	0.184234107235631	0.176708665660722	0.195460387706638	0.18037887167403	0.195312255170779	0.240959031165297	0.20864166850505	0.1829200072879	0.211079320864544	0.183319921442076	0.22194790818115	0.23397394876295	0.236292959804501	0.235749167058737	0.231895055139448	0.248352198905574	0.220053898418496
342	0.179919102944915	0.276320205964713	0.223336288093999	0.205964680890143	0.241180947062739	0.220904153049793	0.183016580609065	0.247438133821049	0.206783995448825	0.213238147349625	0.226952050115063	0.217005809445168	0.204984250939263	0.222039158280651	0.188238150377835	0.225869561340054	0.214157480145535	0.216561884109708	0.200180567349332	0.213327613091825	0.177650168968972	0.245158534498305	0.22392353218052	0.2246395390311	0.197974063466444	0.220275309159526	0.194390602512021	0.255264142276199	0.225899089044964	0.249124407476774	0.244381776852497	0.235485436813601	0.1830083523986	0.176226650574049	0.194152031470496	0.18072774943598	0.193904072293799	0.239424864476937	0.206423522551434	0.182954415553673	0.210294602680265	0.181424228608232	0.219699496484039	0.231622667856891	0.23468243358682	0.234246494332228	0.230431377555735	0.245755699622863	0.218216704173089
343	0.178388228468034	0.274728965911878	0.222018155247981	0.205522997074849	0.239431306994519	0.219413521010096	0.181594688459616	0.245386389610061	0.205719118832091	0.211698274095948	0.226388562704207	0.216851620920144	0.2035604930027	0.220479045326358	0.187172759901943	0.223699528893529	0.213127716983046	0.215271375481788	0.199489748355664	0.211840891552971	0.176508210581291	0.243945787158318	0.221476596626576	0.222827854681154	0.196604089569812	0.217230135775689	0.192664566206778	0.25320248839749	0.224670804912905	0.247749892365962	0.243875544354249	0.234633649784545	0.181903391504971	0.175228236958069	0.191831273815266	0.179662456273972	0.193071380233647	0.238742265548948	0.205769210301819	0.18179372186857	0.209418094199459	0.180721753476846	0.217685920733685	0.230320732854886	0.232349037932086	0.233072902981445	0.227877116435516	0.245063254131179	0.217668005120488
344	0.178363911698168	0.274205614859383	0.220137728587248	0.204489516865766	0.238383738428859	0.217665677369514	0.180912092192929	0.244101265994775	0.204919899060569	0.210340491422954	0.224549841887996	0.215676945329725	0.201715897168138	0.218899834723337	0.185357967230089	0.223760979000392	0.211765755833066	0.21259176862721	0.197530664157292	0.211110355921987	0.176368579718362	0.242644186370154	0.220569946311265	0.22279230572614	0.19668810187537	0.215282425802806	0.191922725312885	0.249825716254422	0.223065430739409	0.246528728014528	0.243404219166345	0.233722909856711	0.180167745105847	0.173755985945035	0.189964541744624	0.178376428551365	0.191996318945198	0.23714299236914	0.205156376070938	0.18054071747673	0.208383571346774	0.179814651181875	0.215787058986982	0.229213123903328	0.231580674683703	0.232322010862898	0.226798780582123	0.243556910863347	0.216278800683406
345	0.177059641109584	0.273258671001918	0.21792200827304	0.20356694283155	0.236515651001828	0.21578964204946	0.180627550928108	0.24278568441565	0.20426915147637	0.208272157285952	0.222369237905415	0.214524729152833	0.20080724255693	0.217508645630391	0.18487900785412	0.222095765577786	0.210385629582554	0.209389247337473	0.196554565212737	0.210950972731961	0.1753329982592	0.241760897157571	0.22044411179501	0.222673071829694	0.196496386791967	0.214778015205609	0.191334716382884	0.248549477852105	0.221550416245941	0.246084959613916	0.241889682721673	0.232909648150449	0.179649190249981	0.173386374090989	0.188756267353434	0.178004109195152	0.190922458492788	0.235239654332017	0.202839751849153	0.179430939260683	0.207225434761868	0.179657001117489	0.215008159967625	0.22839561001148	0.229422861626737	0.231003717124319	0.225056222949542	0.242981784260214	0.214503832807619
346	0.176291978881805	0.271919863356184	0.216179568992304	0.202116916952751	0.236246487012321	0.21491426270744	0.18032673640319	0.242279149883505	0.202110712708646	0.207383120127063	0.220723891349263	0.213549591822184	0.200363802644681	0.21464253088563	0.18332467269672	0.221328444129161	0.208894899241382	0.207169507478589	0.194983815262987	0.209961392996539	0.174214122293023	0.240440419870435	0.219120581081131	0.222614883469369	0.195172654528963	0.213765954247902	0.189502134093773	0.246542709176489	0.219666606949386	0.244432913456044	0.240977525196094	0.231636805802632	0.179172440607315	0.17098143841441	0.18867574748873	0.177764641344096	0.190520125896159	0.233947525671891	0.202157531814889	0.178969186128469	0.205414723794076	0.179577487561851	0.213170191860502	0.226760050316144	0.227484293275902	0.229362252840558	0.222775962576907	0.241766496290715	0.213284646407453
347	0.175664417075378	0.270324559816524	0.215213166103065	0.200867426412276	0.235905043366023	0.213452475894113	0.179614405119496	0.240156511409797	0.201628663658335	0.207767313783878	0.22122577163372	0.212376579319406	0.198536776923719	0.213348698069401	0.18093109424149	0.219366561300043	0.208958540898869	0.205951082166013	0.193767794903168	0.207931090147677	0.173043716392155	0.238683889009024	0.218787997872216	0.222448629786858	0.195086750248127	0.212311328473925	0.188353936617333	0.243935831839851	0.219041020552978	0.242839320550773	0.24059894111075	0.23028359024359	0.177741444081244	0.169868416232219	0.187001451054938	0.177562349888665	0.187678255790882	0.23241915555878	0.20127905670862	0.178650060036456	0.204664913140483	0.177512343051177	0.212195061788137	0.225008804083719	0.225984711551939	0.229301118139964	0.221457925443707	0.239874696630583	0.211484833355016
348	0.174438597572535	0.269338709675062	0.212974558553372	0.200557627292189	0.235980506021384	0.212777973507931	0.177847167168005	0.239287675850453	0.199442548524709	0.208058051536271	0.219202725069426	0.212573765213209	0.196499658951768	0.211688854438205	0.180594664306556	0.217751216270591	0.207794614905453	0.203174692334984	0.192231470505862	0.206717077883861	0.172401130728262	0.238134360956626	0.218161407273512	0.221709273349683	0.194645209137182	0.211017060650214	0.187035773895443	0.242654180362475	0.217379561584717	0.240360424215123	0.23839078214361	0.228320401447021	0.17711510578043	0.16981399687736	0.187140853053112	0.176199393944777	0.186256344584413	0.230149978154915	0.201317590273199	0.177460865525828	0.203186594209891	0.176405845956691	0.211146631092051	0.222964879210389	0.225693583014048	0.227059789219366	0.220194665371539	0.238787915993324	0.211021888698688
349	0.173779157746328	0.269349062380582	0.213096211670304	0.199340135676085	0.234143207348881	0.211362374586844	0.17616472330826	0.237359980002564	0.198157220327043	0.206110254711292	0.218083207550274	0.211957451839515	0.194395680445164	0.209159765792775	0.178024236651326	0.215716836537355	0.207081310256643	0.202525526056601	0.190863830041791	0.205499022347683	0.171285613594186	0.237839075102284	0.216331659835847	0.220902619214579	0.192514807224551	0.20956539701131	0.186142551314767	0.241869820421048	0.215740564030244	0.238649321740463	0.237509858202159	0.226783649777649	0.175508114432425	0.168475449102626	0.185324019495203	0.176185706064642	0.185328782493612	0.229311460149828	0.200127406713764	0.177649697425471	0.201486042951909	0.175851520983011	0.210528698555112	0.220869028746101	0.223847357043101	0.224841872203049	0.218089325082658	0.237078165870883	0.210373054795541
350	0.173574774260164	0.269133402632203	0.211814544507364	0.198945760189881	0.231766749977477	0.209819589386161	0.175337591348324	0.23618654953739	0.197424739220186	0.204799891416902	0.216421683083584	0.210843937039785	0.193726316768572	0.207559279788162	0.177828341678261	0.213942661521309	0.20613075909904	0.200845102224748	0.189741268816172	0.205178464376574	0.170407393568938	0.236317582845206	0.214783681342387	0.220270901843294	0.191393123283803	0.207850576281237	0.18496826871732	0.24000413735151	0.214734713297573	0.236747256046631	0.235115957498497	0.224537820578141	0.17545897910381	0.16780204384545	0.183882834895281	0.175002480783567	0.184235100659808	0.22729476379735	0.200695759354597	0.177019386395635	0.200095117560478	0.176100204628794	0.209638625860183	0.219566597961669	0.222800075575867	0.224389088724728	0.216404061838835	0.235601173881737	0.209200292781943
351	0.173470158562006	0.267539375301337	0.210373605421796	0.197434513058689	0.229322903457351	0.208203717066232	0.174542729105197	0.235607606595917	0.195846156791419	0.203901812914747	0.214170736705659	0.210352243518066	0.193419683339352	0.207096773113848	0.176770395343913	0.2113250969934	0.205683746848463	0.19927303424224	0.189438687281412	0.204947720031359	0.168819547378986	0.23530358159117	0.21400573726495	0.218465106147249	0.191536243986974	0.206780135713426	0.184774508516153	0.238476713993389	0.213520394806845	0.234702772253395	0.233813839221699	0.223778223316697	0.175274748246642	0.167609951144374	0.183036712090771	0.174228645252874	0.184036206344245	0.225490968453662	0.199708610140314	0.176330020396536	0.199454787092506	0.175651630863775	0.208378437593118	0.21953443153716	0.219946680319281	0.222235493407336	0.21398682389849	0.234300238212928	0.207876714070812
352	0.172463759712587	0.268591107813834	0.209530343128815	0.195672215882568	0.22809579444992	0.207020174750318	0.174901131019599	0.234674130099584	0.19480330367742	0.202080754355902	0.213728291656322	0.210253178714535	0.192088777919151	0.205704912491566	0.175689444959457	0.208132535744459	0.204332453106585	0.198512801955266	0.189369620836925	0.204955504464595	0.168110411380589	0.232984589951432	0.212937879047162	0.217792705198012	0.189872027092965	0.205789794977337	0.184178702489027	0.23775963561025	0.212181677040055	0.233453287047669	0.231723162763856	0.221764161711853	0.175066427728882	0.168885705412924	0.181159739668682	0.174024605662253	0.182437671300402	0.223706537711439	0.198134922470357	0.176158746347336	0.198544711677184	0.174896983415725	0.208662304477543	0.217354295085653	0.218533040845192	0.221969377721981	0.2119096759027	0.232554794200921	0.207280904097059
353	0.171921305932463	0.267982679037664	0.208056488147183	0.19488795707619	0.227788582965607	0.206044665178505	0.174006228780142	0.23379797574073	0.194767476901088	0.201163741464005	0.211730653392012	0.208986033609946	0.190970298160524	0.205650982346782	0.174852299191262	0.207538234994989	0.202084951575945	0.196923191840912	0.188981160179993	0.203321346999307	0.168491717520947	0.231411388436202	0.211912272462145	0.21712769198763	0.188652779928752	0.204483161522017	0.183737396265485	0.237057829086486	0.210609119215986	0.23231488385854	0.231098689794027	0.220697623358096	0.173846798617795	0.168428465649028	0.179653729443188	0.172616780176739	0.180286881889202	0.223101592821965	0.196691404204952	0.174108309648689	0.197098199708732	0.174177632094178	0.207272628970825	0.216333797113541	0.216910101743276	0.220165698132334	0.210178329166423	0.231299186318633	0.206086225865038
354	0.171591898856793	0.267615899317414	0.206872598323442	0.194284443513857	0.225887069904813	0.205774216426656	0.172175137342959	0.232457682591929	0.195374611783348	0.200305950810246	0.212325296041287	0.208718834600071	0.190421778709576	0.204667432864624	0.175021758255081	0.206611533109651	0.201429910718361	0.195662703350938	0.187969522224728	0.203031898101358	0.167477224824811	0.231479496173948	0.209416402296506	0.21646036903042	0.186904829311271	0.203667568002717	0.182721792613767	0.236724927249907	0.208499685109361	0.230247849259254	0.229853307681411	0.219955325752181	0.172708871804648	0.167817039606591	0.178219090592723	0.172592499645309	0.1790804686718	0.222302202761258	0.19485558079094	0.17419217444036	0.196349445621905	0.174030927090327	0.20606420000466	0.215792430004318	0.214837834221395	0.219665950760705	0.208260225578283	0.230535236884643	0.205489411463472
355	0.172052308513972	0.266416983453267	0.206006565852174	0.194941517950129	0.223369402535374	0.204165429592935	0.170783208538354	0.232212699011593	0.193948555881045	0.198211985586093	0.211656353040001	0.208080664665418	0.189863734114468	0.202882593264535	0.173165266523721	0.204922082361996	0.200019543696511	0.194069748825575	0.186182677686752	0.201373822394538	0.16838459240265	0.23087899219514	0.2087968442179	0.21509074019932	0.184977930624784	0.202069108582437	0.181268280224138	0.236713565746876	0.206112841557443	0.229573070119365	0.227494536858681	0.219651065589528	0.171079809815024	0.166429348181118	0.177041664369793	0.172677999252989	0.178026465881244	0.220958698941747	0.194913828007849	0.173786264876323	0.196441570231746	0.173022602070266	0.20425235309412	0.21427276635072	0.21375989857059	0.218214119135419	0.206625242711486	0.228742634200397	0.204637282346992
356	0.171299507161509	0.26430452545531	0.203914856072739	0.194409999732652	0.221202822426733	0.202400487363816	0.169610308531847	0.230367544891737	0.192935114148312	0.198013530139276	0.211752075263741	0.207561575156991	0.188602094464761	0.19992696915569	0.172155472319971	0.204129659993865	0.198328403050932	0.192227423745202	0.185469649057068	0.200538863753582	0.168097386383509	0.229489160831219	0.2072381267371	0.214072421299539	0.183786802862912	0.201932418606063	0.180785069107554	0.235577239611805	0.203961621512751	0.228361460524297	0.224883168906661	0.218129725749997	0.170276571672102	0.166856519517984	0.176611152249432	0.171327418572096	0.177078752867452	0.220960457410606	0.193752134784403	0.172794636638048	0.196214698253418	0.171968162635587	0.203274506278494	0.212131829175506	0.213288145008844	0.216376533577299	0.204540551794722	0.227662507296648	0.203499987275911
357	0.17036986188204	0.263332845355262	0.202959842075946	0.193879494166263	0.220768535448704	0.202357250996384	0.169046596360067	0.228524648142471	0.192013835308583	0.19743875432181	0.211055081994174	0.207290883745473	0.187199911444308	0.197705243883619	0.17131762998807	0.202588641879237	0.197641895033954	0.191643763277049	0.18505967629416	0.20027578003236	0.168561853610493	0.228517243791044	0.205511567910543	0.212875249904617	0.182797810477573	0.200532115941273	0.179390446323381	0.235670690760116	0.201587790668962	0.227190567765101	0.222430125917901	0.217263284637268	0.169093241499742	0.166000222088949	0.174839253600106	0.16996737566392	0.176681921328973	0.220070671831154	0.193309621770595	0.172415224532306	0.196701544847446	0.172510490134101	0.203450943590406	0.210833586039891	0.211755463253606	0.214584587266699	0.202573143592324	0.225384618640533	0.201205886002614
358	0.169500349171963	0.262943894773688	0.201085825658979	0.193476528104836	0.219593827294989	0.201301403522466	0.168379234811582	0.225724215466651	0.191449374657107	0.196598585653615	0.210790886201613	0.2062335191647	0.186151199695735	0.196255863719963	0.170085666859617	0.203317169495994	0.196979280315701	0.190951070828255	0.184621057397776	0.199023202090611	0.168108098441684	0.228338383949988	0.205427494529336	0.213673364114588	0.180772870813288	0.19947222236556	0.178501535824569	0.235145829244401	0.200407562475615	0.226382658544558	0.220291946785796	0.217152087921553	0.168183108703668	0.166244493677049	0.173499966581568	0.168995451009608	0.174312168093574	0.219519672670245	0.19268633405358	0.171133685728283	0.196245612770246	0.172425850369844	0.201955842095453	0.209504838669492	0.211714580274977	0.214502307733288	0.201214280636973	0.223968119001806	0.200365907621048
359	0.168902284337258	0.260344217885883	0.200056274477546	0.193187973957176	0.2183648909556	0.200338385023765	0.168117685529759	0.224021957760616	0.190644860163362	0.195111208244786	0.209299678966486	0.205057271335432	0.184798356526057	0.195103511735689	0.16998852308413	0.203553872577662	0.195696775695638	0.190363452472258	0.183135649059508	0.197522405362265	0.168219127547131	0.227234212417364	0.204318109482187	0.214098307349122	0.179924881554807	0.198013113340943	0.177031009756889	0.233316144404206	0.199167959359875	0.225101588408508	0.219018886130271	0.21709947791572	0.167654814390613	0.167055854949891	0.171705221857897	0.169707734933855	0.172887080222215	0.216642773727916	0.192268591874715	0.169082365319179	0.194831647340881	0.171242484232655	0.200284975224316	0.208265112358304	0.210831775088787	0.213809398595014	0.200765722198205	0.223301477351364	0.198920000670642
360	0.168137318032552	0.259184130876473	0.200407639647341	0.191824732874326	0.217142480530628	0.199290914631253	0.167704881077298	0.221644842613313	0.187955826864658	0.192923971287083	0.208316470808485	0.203683796859889	0.184265227760609	0.194527601586402	0.168256716876588	0.202095132218235	0.194117112542836	0.190350855628264	0.181769606022633	0.197709880317778	0.167436879987789	0.225283269105274	0.203586190903222	0.213826993672769	0.180037734595447	0.197219633265475	0.176439603917372	0.23196191701062	0.198188375855378	0.223288587311395	0.216618092740695	0.217175798579328	0.167133543245633	0.165629623564957	0.171450351786622	0.168335495931665	0.173074900208675	0.214438112872651	0.190958441253178	0.168791498045128	0.194418037861445	0.171302752329278	0.199110960159373	0.20665035490931	0.209171718659738	0.212396234167996	0.198898949730421	0.221851902624011	0.196772533556355
361	0.167171187904467	0.257878239856301	0.201283124029833	0.191438842507902	0.215192743887244	0.199590079540478	0.167146367970299	0.22037776748217	0.187593332185231	0.191649344128928	0.207728604272805	0.203049990085933	0.183989938801714	0.194198501739534	0.166115053937801	0.201376364663084	0.192232134111044	0.188971498770798	0.180923128194529	0.195826158185778	0.166574931784017	0.224206507034509	0.202418666677793	0.212750822204036	0.179051958886825	0.196170960280263	0.175235632246381	0.230186282050972	0.196099197924515	0.221136104419642	0.215170995822143	0.216423356432461	0.166972419393886	0.165387121910826	0.171451846685165	0.168736932978325	0.171222070394873	0.213090523791208	0.190421571435617	0.168660839544192	0.193057881427222	0.169059393314157	0.197711989968186	0.205630589847943	0.207348233728992	0.212006964945198	0.19812464017893	0.220745830418475	0.196296973516188
362	0.166664451636618	0.25573367495964	0.200811084537833	0.190767969999453	0.212774922259651	0.199008832941732	0.165741146655438	0.219533325637983	0.186809591143746	0.189089741046424	0.207358068024054	0.201964147707492	0.183368115087231	0.193396123013388	0.164713418185165	0.20004799976646	0.191177088820953	0.188227224234276	0.179735443226598	0.194572415804195	0.167100716845623	0.223596940793795	0.199772904250432	0.212621462159284	0.177432649810916	0.195189535898871	0.175434155886213	0.227386929513455	0.19576028394829	0.219176758115843	0.215244614643303	0.215417733835034	0.166225259974516	0.164464482820939	0.170913912414948	0.168211499315161	0.169733181984491	0.21132795734033	0.189807089703008	0.167371808389773	0.192269093384329	0.168202230316461	0.19675962456908	0.203837912770651	0.206791592600007	0.210337451028855	0.195741676468215	0.219071967472107	0.195703890846354
363	0.165798318114577	0.25310155734658	0.199996233100829	0.189149356784075	0.211733194579803	0.197356859336233	0.165517284721813	0.217730279223369	0.18495801162304	0.187942375177907	0.205853827332798	0.202189648584321	0.181728704758565	0.193548216613411	0.163668951884696	0.198154629785916	0.189548731780918	0.186969400338877	0.178667817122143	0.194448450877198	0.166372495985927	0.222029612065097	0.198123352834285	0.211523479497393	0.176652236333917	0.194500287610598	0.175130579932625	0.226972901129297	0.195232492350743	0.217751857705491	0.213068067099582	0.215029711094424	0.165455028882789	0.163954351037528	0.169303274169866	0.168433046541911	0.170271449070471	0.21013576394019	0.189014760213419	0.167477051626294	0.191522629849126	0.167742669692121	0.194735979273626	0.203813951947588	0.206090894995288	0.209446546188294	0.194630111675597	0.216882194978369	0.194045143337565
364	0.165367877188005	0.252349298857496	0.198997011975445	0.187077479887017	0.209725424259642	0.19634030072405	0.165475447579998	0.215095466290581	0.184179810845922	0.185896010146749	0.205212427322821	0.201873251018263	0.181313871340329	0.193506925092393	0.161981923519815	0.197577324367191	0.189012462659417	0.184821126656779	0.177465774270447	0.193375279648809	0.166190988646466	0.220916206699941	0.196833469004006	0.210811945620405	0.176494898022488	0.194273297923727	0.174070493926581	0.224440931983123	0.194052577257895	0.216745754422372	0.211914228346072	0.21504633868666	0.164630766235436	0.162213721238696	0.169849607311412	0.168690050549685	0.169059304296161	0.208572553066293	0.188134528862306	0.166937025985449	0.191439688046273	0.167953787492368	0.192783712134964	0.203434318808393	0.204252167760343	0.207805927031072	0.193213948317602	0.214348405689343	0.193880662084406
365	0.164371325739864	0.249937692252764	0.197591344429362	0.185536203744724	0.208054348241571	0.194670391343643	0.164987978108786	0.214794796597303	0.183268157012059	0.184744231126697	0.204079438036185	0.201674355722851	0.181169406872623	0.192711022858039	0.160927553227531	0.196281686957663	0.188134341254153	0.183299538698073	0.175120863802558	0.192641963198389	0.164110338870706	0.220000320081772	0.196022611451874	0.209851308240806	0.1764385528527	0.192523303963854	0.173141398462339	0.222526789279416	0.19159118058657	0.215943634015639	0.209891939388951	0.213477269225701	0.163586741424836	0.161294143684245	0.169699903113212	0.168797468177744	0.167363611766653	0.207102249199683	0.186225892061786	0.166139196832393	0.191839028780929	0.167756007153523	0.191691799772466	0.202421491521502	0.203882170443581	0.207106601036662	0.192598991262534	0.212844929242373	0.193998618241911
366	0.163912943792272	0.247495766873347	0.197221919341085	0.184127138232056	0.207469562776258	0.192279820344385	0.165188835944281	0.212367248804657	0.182761743085185	0.184294180866568	0.202247009511517	0.20056121235136	0.18099706989529	0.191861575495333	0.160771412113694	0.194991921100111	0.186670396896812	0.181117262738506	0.174890260176584	0.192383835567958	0.163060608234347	0.219245947986196	0.194021616415304	0.208441223254773	0.176690295510835	0.191633994927814	0.173601011168359	0.221637566245516	0.190251497745372	0.215411522456448	0.208894745904755	0.212512262466603	0.163324453700984	0.159701914578636	0.168484851475428	0.168361793753276	0.165799867638215	0.206505307281217	0.185312322833348	0.166191431200405	0.189984119246591	0.16738577086492	0.189979448167201	0.201888552714103	0.202802551956213	0.20682487800922	0.190748719773203	0.212723478744635	0.193438008846283
367	0.163822126572325	0.245039478130205	0.195154769437877	0.183082379918356	0.205621877038621	0.19069233541788	0.16444056128349	0.210950200534317	0.18293741864522	0.182886897611136	0.201248451083102	0.199198014080181	0.180660572381604	0.191202710889898	0.159983298069623	0.194064141637982	0.185184980130416	0.179538769082332	0.175004396755576	0.191551757730536	0.163061183950288	0.218531212126036	0.192184292210796	0.206029318960519	0.175649249409866	0.191025555496068	0.173887167278009	0.220637600221352	0.188944230647849	0.213928216665688	0.208761148289401	0.211346505847961	0.162575345924338	0.159859262913966	0.166839877248099	0.167460041463179	0.163246459369612	0.204080203807758	0.185352033340451	0.166643979598857	0.189021126478938	0.16723427243328	0.190627820768625	0.199999034949038	0.202089015439987	0.205564489598426	0.189842448738395	0.211543595631821	0.192547384509202
368	0.164273256769588	0.244031593168745	0.194500799446832	0.18207889237537	0.205083124579923	0.18958405973234	0.162633432247093	0.210134812941355	0.182488042155871	0.181764303725921	0.200026943684758	0.197876472611579	0.179790696585907	0.189937654992576	0.160773688366046	0.192937790466176	0.184300616342968	0.178964034502072	0.173649117016588	0.19068718380103	0.162206115087923	0.217804903148977	0.189977002254312	0.204696230194025	0.174506754406025	0.190710709954607	0.173089458843247	0.219891072978611	0.187746074205029	0.212843511820737	0.207794633644257	0.209978577912109	0.160745479125491	0.159805469033385	0.166009408187338	0.166816078896875	0.162144145778376	0.202550026690448	0.184335666101133	0.166103172108933	0.187833326466453	0.166323697691448	0.188964769361451	0.19874335214333	0.201463128355898	0.203295588899499	0.188779711871618	0.212210522430838	0.191326475646381
369	0.163274122867201	0.24305902749638	0.192974488119789	0.182498268138069	0.204085448546549	0.187941478249425	0.162067574079129	0.209081601696959	0.181179842954379	0.180997536830553	0.199229422210506	0.196493586467485	0.178715114341109	0.189074165547272	0.159610135006038	0.192079565198991	0.183776254845975	0.178640703487794	0.173185773016463	0.189799391919388	0.160248945163342	0.217083601328261	0.189152983325375	0.204060116230598	0.174338099527528	0.189569305889084	0.173107438691523	0.21848869895707	0.186421514500568	0.211909630535967	0.208241976827588	0.208281223800494	0.160063799612812	0.158965754962261	0.165198077706578	0.166173578851095	0.160441074630652	0.200673242591293	0.183169309263408	0.165153818619257	0.187035804391293	0.166135669179956	0.188115197430524	0.19712793478242	0.199494392941796	0.201149798240431	0.187292428227574	0.212729824394536	0.190052231999249
370	0.162401679444732	0.240018930198652	0.190848502105505	0.182122796121781	0.202735288616559	0.187704797365259	0.161700677122371	0.206366147590331	0.18154614367512	0.180430764854167	0.198625412561507	0.194624304400937	0.177697959529667	0.186753084525468	0.159469466304384	0.190894834172256	0.184827815694951	0.179075857058346	0.172459243641637	0.18996150908958	0.158557134982178	0.216337396699772	0.187887328513311	0.20340418888802	0.174530204155611	0.188930240258502	0.172315038831766	0.21695642507616	0.184924500969451	0.210008388853645	0.2082184600251	0.207375103241125	0.159359998629856	0.15736951022815	0.164537251325811	0.164734669464476	0.160199563479529	0.199181804886935	0.182625449237984	0.16440819198481	0.185474756818322	0.166049942649816	0.186797339656526	0.195688267247063	0.196813720577918	0.199870843556875	0.18681771856828	0.21102207199919	0.189531384283198
371	0.161789566230774	0.238727072934006	0.190960655860739	0.181886559501038	0.201670329074257	0.185898620034565	0.161290050790617	0.206239628194722	0.180970704708686	0.180182943527225	0.197750759863165	0.193999582366511	0.17665529457133	0.186024670829413	0.159524795983397	0.190756229700789	0.184437718310234	0.177551000372682	0.172111165411331	0.188899065369565	0.158829666749305	0.21482250975078	0.186614245382857	0.20214905326256	0.173936945621278	0.189236483913932	0.170819512968749	0.215642958966141	0.183421183054799	0.209746743189455	0.208906415963736	0.207226843071371	0.159746788820831	0.157711850769468	0.164113664589209	0.163753569810911	0.15918698958934	0.197899004733546	0.181580299525288	0.16338795931635	0.184495698467536	0.166248790939954	0.185708215123546	0.1950710127861	0.195501496199367	0.199395893518502	0.185994125358855	0.210903609899051	0.188429511722598
372	0.160495598243006	0.235354728125016	0.189945438877469	0.182348782653064	0.200818908169614	0.185056500264519	0.15923035275975	0.204414634762624	0.180412953333597	0.180488481464172	0.197266704858022	0.192206029029044	0.17586884644332	0.185269124302495	0.157514561482418	0.190489042353396	0.18355118947994	0.176542041529521	0.170533721535552	0.187920021839988	0.158167344186559	0.213829278614157	0.18593132129945	0.202803175215024	0.173336057080089	0.189140144321768	0.171484801759357	0.214297380987448	0.181836866830113	0.20761182436141	0.207973857766661	0.206061207041382	0.158900967041277	0.157186557680362	0.163187614802924	0.163096565614921	0.158551310123517	0.197237859604569	0.180380780149123	0.162253133177016	0.183793054349073	0.165412923624844	0.184742914441926	0.192264630878013	0.193385865870387	0.19926229932627	0.185706738369744	0.208877966631186	0.187286272711239
373	0.158994777750472	0.233424150593252	0.190494672099343	0.180423929433847	0.199540337136194	0.183765803250494	0.157887640246792	0.204089160627613	0.178763901170771	0.178880130053958	0.196701717843444	0.191113234438062	0.175419466917463	0.184847452551994	0.156536148542393	0.189473030445929	0.18301790216127	0.177010331209656	0.170742792260173	0.186748700308755	0.157951637940581	0.212543066918905	0.183428113627781	0.202301072802647	0.172592356600714	0.188221486019459	0.170597525448718	0.214073484092272	0.180662865523904	0.206549177702385	0.207450489285907	0.204355679312547	0.158314120147379	0.156942311371401	0.161543560541021	0.162085979401552	0.158137155237616	0.197145877144073	0.180143762232808	0.161258475217076	0.182916816938732	0.165785176071765	0.185448810136696	0.190578326513999	0.192602531867679	0.198560981207558	0.184444205366452	0.207912925599326	0.186235440780385
374	0.157624765735507	0.233271182637772	0.190503366089116	0.180466374319687	0.198506449307132	0.181796158040051	0.157322501319412	0.202306820938638	0.178437467324816	0.177600126322272	0.196811426793557	0.189073731052581	0.174696880340661	0.184574645469261	0.155516693310844	0.187672268465634	0.181922453124482	0.176138133706607	0.169732026742384	0.186854798249229	0.157335767863632	0.210922322322196	0.182536452784866	0.200317146896119	0.171007125593107	0.188077891335188	0.169008296278175	0.213758220855795	0.178842908997163	0.205851391712447	0.206504787529057	0.204298341897279	0.157049151118863	0.155822233478409	0.161250614537835	0.161890206810865	0.15788207000686	0.196222820848329	0.179338268397966	0.160139676590371	0.180751897651947	0.16595472920234	0.184790684703011	0.189852598892301	0.19160331028902	0.197802566226145	0.183990202874448	0.207628248238176	0.183850627237013
375	0.157217139776774	0.231258722092023	0.189562264871613	0.178559634426572	0.197423698006815	0.180378319307069	0.156321700136696	0.201753259309529	0.176339202898079	0.176912185899686	0.195757539755957	0.188422482728988	0.174437408277596	0.18335196728037	0.154608030796499	0.187999546880788	0.181581406282201	0.174715804211334	0.169937406933063	0.188265660237706	0.157825128948899	0.208756314369849	0.182038171790464	0.19931290619852	0.17044338583958	0.187749851326352	0.169568282618176	0.213147319126039	0.177761262501505	0.204545796049031	0.206109483085132	0.204189680024048	0.155796662502117	0.155644540279651	0.161003555619012	0.160754468624808	0.156910663946904	0.194182138468233	0.178162373361525	0.159935447763716	0.179897660311388	0.166360667601795	0.183901043889158	0.188544326799887	0.191795209167819	0.197513196730312	0.183756559142496	0.206696776879608	0.183169377114115
376	0.155737850316375	0.23088108983139	0.18957282451726	0.177504453365157	0.197057440247705	0.179280568943581	0.155978913356831	0.201388384493486	0.174609564074956	0.176662186820439	0.19531827721089	0.187651295661224	0.173749062196434	0.183398024136616	0.154974951742277	0.186163544485864	0.181224059796636	0.173267207559291	0.170086130858324	0.186789198914419	0.157714203366819	0.207579959531258	0.181099814699775	0.198643617559555	0.169128198630628	0.187141805590938	0.169692361590186	0.212163988005992	0.175627006370963	0.202647606584598	0.2048483805803	0.203804519433367	0.154760966693054	0.155274730813996	0.159921657321895	0.161598924226851	0.15617145799603	0.193501879143966	0.177360661916455	0.159109331075362	0.179687677339691	0.165568864758778	0.182998339230599	0.187938996379104	0.190553561495142	0.197107543177386	0.181821663123271	0.206583117300389	0.182838823134632
377	0.155269247841844	0.228489330604976	0.188783856268067	0.176713297662191	0.194853204098643	0.17841104936401	0.155762963581765	0.200493618996078	0.173781935002899	0.175272272630801	0.194494831604747	0.186865293275076	0.173179934117688	0.183645839324842	0.153508438868101	0.184730968301212	0.179770269956924	0.173296660967756	0.169822896498206	0.186217587396336	0.157736396378587	0.205320493140518	0.181505640329147	0.197762974478376	0.169435333349764	0.186760686549496	0.168728260150361	0.210745017092011	0.174397332082684	0.200795272055842	0.203491951688755	0.202382710838563	0.154385173915459	0.155323102632454	0.159644071163861	0.161121241847721	0.155672673712794	0.192995202214876	0.177888447164307	0.158056680975699	0.178724507938203	0.165757472445283	0.181746750026862	0.187141806185235	0.18859838909901	0.196368109983141	0.181834247397179	0.206238912876154	0.181982076771306
378	0.155488016934378	0.22762860039532	0.188112351712462	0.177017968790625	0.194738800132819	0.17671386152305	0.154430607323111	0.200450172158746	0.17307219894479	0.175097121134196	0.194206416818352	0.186965977511053	0.172149887724606	0.182596627137228	0.152681893915102	0.183774309852731	0.179602110435395	0.174012652719779	0.170481879975015	0.185572847778023	0.156568965233802	0.205266530097502	0.18021507117634	0.197039483004895	0.169581874347683	0.185935962176372	0.169490129267844	0.209965846208287	0.173191706749789	0.200291355685688	0.202596003498199	0.201768395041119	0.153564786311352	0.155758494630346	0.158256575087993	0.160381207659631	0.155461476808606	0.192103008114916	0.177327778564964	0.156923751837908	0.177170996120567	0.165012609630574	0.181457680017308	0.18558431686619	0.186367925376772	0.197679593665333	0.180305586990729	0.205102172591154	0.18076773728533
379	0.155838383899304	0.226624084603372	0.187634815347445	0.177210620558949	0.194160544000748	0.175005116432998	0.154889999105872	0.19947263072484	0.172222376326982	0.174267877516246	0.193846009118008	0.185681027675821	0.170924320063857	0.182103302734273	0.151896039051481	0.184320786337971	0.179477095167143	0.172960809623305	0.169891126815301	0.184516403003132	0.155189327419481	0.204475044902153	0.17819006992443	0.195573091832815	0.168660070775683	0.184065884260094	0.168995613020367	0.208888550964365	0.172045433235207	0.200125916106941	0.202348998194669	0.200841955281519	0.154796145358079	0.154805727675384	0.156867937052096	0.159861758252915	0.154814983340698	0.19046601360983	0.175605226512458	0.154645012128052	0.17649800089301	0.164370303232068	0.180061956668845	0.185949393780054	0.185229823758139	0.197149582316521	0.178697677916128	0.204148096120595	0.180527809935569
380	0.15546617681846	0.226825853515833	0.187802633413546	0.175728287384558	0.192705930120149	0.174108878778383	0.15490093491427	0.199505793007084	0.172654972467863	0.173329265890382	0.193898253268019	0.183972881982916	0.169787704728111	0.181855206536154	0.152107738811809	0.184643824763963	0.17911925331364	0.172154576857971	0.169879420597641	0.184526197011969	0.154977454936361	0.203312893533207	0.175418672205339	0.194359883058308	0.168262320154967	0.184248297775449	0.169711991993592	0.207233895419376	0.171019780460142	0.19879855638692	0.201139382952163	0.200029189304106	0.154705681450857	0.154307044069299	0.155586122276464	0.159438974983761	0.155038184017833	0.19007611939993	0.173801662381932	0.153590765413113	0.175645640598657	0.162736859887198	0.178661357896211	0.184952976917694	0.184581837639572	0.196190867503383	0.177664150701688	0.203408913407648	0.178206356324947
381	0.153629465787468	0.226084528285484	0.18760816811905	0.174399027350388	0.192842817240717	0.174332373323034	0.154276619297563	0.197896340618255	0.171088776579317	0.172398293174173	0.192891219428323	0.182229315604204	0.169751139378908	0.18113372767748	0.151360414296377	0.183904601510294	0.176400791981226	0.171065979736165	0.170885820871743	0.183348147696241	0.154191373728679	0.202179729270262	0.173843000445319	0.193075946608234	0.168096288509801	0.182953955770796	0.169937877351768	0.205750373440738	0.170088841236386	0.197750467963184	0.199368557739283	0.199240365603448	0.154799296815876	0.154215850399934	0.154915634320204	0.159115371364006	0.155319483181547	0.189173117285591	0.174001193110182	0.153278086732005	0.176039619478734	0.162469618882288	0.177553942284702	0.184186484058934	0.182976125373638	0.194872719511764	0.176342590107386	0.20198892902182	0.177291563312581
382	0.152546604908386	0.225798431491362	0.186449364195188	0.173710422398772	0.192592259971834	0.173911514494578	0.15411040032645	0.197182578264832	0.170881447886436	0.171359318450501	0.192302535595602	0.181411052060255	0.168389240348996	0.180823536985926	0.151637746214618	0.183718226179265	0.175097987541645	0.170980888290323	0.171995533951872	0.183697163509212	0.153174947958819	0.200780211251664	0.173802270529641	0.192643426613638	0.166548361699989	0.181268508852751	0.169394772928402	0.204165491828109	0.169327473712328	0.196339340335595	0.198270676569961	0.198696264549287	0.153955818966833	0.154418460560211	0.15409528766942	0.158386464045393	0.155170775880451	0.188488500528555	0.173240474968931	0.153967093139324	0.175924868466158	0.162384053920574	0.17731033052404	0.18352206267748	0.181850587854616	0.193753494122361	0.17567581467998	0.20023953981499	0.177144746387983
383	0.150861992535067	0.224420219768104	0.184358703665748	0.173233261370314	0.192136799354094	0.173385076517635	0.152486823156947	0.196690924455925	0.171125809105196	0.170996197376503	0.191281538864097	0.180731412084448	0.168303757717661	0.180031952240492	0.151573022759941	0.184086963245011	0.174759779478734	0.170775821753113	0.1712923412339	0.184244515466009	0.151233146089527	0.19994595556396	0.172915335484654	0.192620845145066	0.166299103634647	0.179560197652249	0.169512300940194	0.202858459152622	0.168312112040844	0.196434661867134	0.19807712227059	0.198458309600282	0.153590807088715	0.153927141009125	0.153183178347302	0.158015752311091	0.154726269208209	0.188530034182096	0.17227979962443	0.154132669000995	0.175547956014444	0.16162441379084	0.176088156490462	0.18325489836065	0.182351649850736	0.19340054762523	0.175058759339995	0.199139651764365	0.176599642610536
384	0.150920813441715	0.221703736001143	0.183251815788471	0.17325842998228	0.191881557468841	0.172242508223895	0.151803543211956	0.195581077228294	0.170008201388685	0.170154381703352	0.190878011173081	0.178778791213471	0.167986057963394	0.179269431479563	0.151525447597143	0.183054122960952	0.17476669518013	0.169631035056661	0.169498369845129	0.183705989589411	0.150795670821885	0.19821377827943	0.171101815552736	0.191198275038635	0.166255699435498	0.177995419165211	0.169104230879129	0.200888986668278	0.167756720596244	0.196932616461851	0.197794106898827	0.198180086538733	0.153340224466352	0.152486408701153	0.153182465719769	0.158069978146762	0.154340263793653	0.186925044381272	0.170531202591031	0.153270974399101	0.174927466450953	0.161594222348837	0.174465870756195	0.182074744392434	0.181769982971224	0.192241876059931	0.174779050641075	0.196846596909837	0.174278040605395
385	0.150219035128937	0.22124608287684	0.181931631809583	0.173236219358127	0.189787475740069	0.171711048409525	0.151913608197425	0.195129428180755	0.169506896323284	0.168708511120725	0.189278033935001	0.178785181798624	0.167466350607391	0.177741132984343	0.151164883700001	0.183575414642462	0.173923605190723	0.169291475959239	0.168129923890494	0.183222317953313	0.151266529480587	0.19759889150989	0.170697224150279	0.191531681532605	0.165328602400884	0.178498442657679	0.168525576184859	0.199577967158295	0.167986495435727	0.195604436442732	0.196461694296752	0.198135388780649	0.152430179775254	0.152630763527744	0.152539775403708	0.15702961054243	0.153968180801046	0.185209235646122	0.169357750455675	0.153059243264243	0.173675254143521	0.16169498116998	0.17369523980546	0.180514302190991	0.180849935391863	0.191364159702352	0.174061710509016	0.194968620766928	0.173428993680847
386	0.149695891087117	0.221352538202088	0.181991065460745	0.17272479589906	0.188182054423385	0.171436976228551	0.152019501262362	0.194817729317954	0.169057191658173	0.16731403897559	0.188168314116287	0.17905361087775	0.166634101176596	0.17578151440314	0.150557514755431	0.183572978568357	0.172765988628226	0.168747082618605	0.167286356478117	0.182607137411434	0.15111363277656	0.196467842092413	0.170622134970429	0.19101954667071	0.164118279938388	0.177619194188235	0.168166928604234	0.198484685687846	0.168331637031257	0.193326496643578	0.194843132979568	0.197849253306891	0.15268153954728	0.152667235214192	0.151542271812349	0.157202539923618	0.1528600964936	0.184695965360666	0.168299384593212	0.152137086809802	0.172317048842387	0.162014419848163	0.173223817949266	0.180481249179618	0.180283619845001	0.190127822572955	0.173492814906567	0.19388214231731	0.17253694970457
387	0.14854722003776	0.22073875813471	0.181666143503033	0.172000785625815	0.186642219448099	0.170099342918642	0.152158060732303	0.192596136721714	0.168179466403591	0.166702333078453	0.186926023628474	0.178517915390291	0.165984482691285	0.175633581399208	0.149516779933652	0.183012957275467	0.173147190092508	0.168588824513995	0.165567662518897	0.182161014916532	0.149391530481644	0.195600525057751	0.169372597553784	0.190103762588945	0.163807430718629	0.176143059036749	0.167469865581883	0.197681157158496	0.167806421564975	0.192809325674932	0.194014902111418	0.196687628996872	0.152912240206045	0.152484362981938	0.151470822202382	0.156669023202844	0.152009916752345	0.183843105121715	0.167591732049418	0.151679298560702	0.172263138824174	0.161048684098761	0.173273310061484	0.18096427748388	0.178994622125058	0.189174458754106	0.172397147785732	0.192619644123555	0.170291290311402
388	0.147705629422807	0.22139220875101	0.181121362427448	0.170936672892872	0.18589106324536	0.169690811672062	0.150733846173191	0.19032194512918	0.16763161383386	0.166120457794632	0.186235666533947	0.17809413146963	0.165707470195816	0.175215636063532	0.149267214767939	0.182096910690781	0.173376257615354	0.168087474090536	0.16569368163358	0.181276469152346	0.148723860221799	0.194526066248233	0.169325456790794	0.189449960962858	0.163255410663607	0.174539302554107	0.167509909904342	0.196175039265953	0.167065411783332	0.1924356384419	0.193296488671535	0.196160607705061	0.153067017411149	0.151559284228871	0.151596381046527	0.156367131326091	0.151534708524296	0.181396012491723	0.167002283350763	0.150704808178625	0.171725393712576	0.160884209812834	0.172587669351974	0.179692403058488	0.177590142416705	0.187938904001101	0.172153633828517	0.192422775669428	0.170264290732723
389	0.147184811346252	0.221497252715709	0.18038810885961	0.170283423244584	0.185228485847473	0.168706612059959	0.150891596060917	0.188536948657829	0.167262975836516	0.165518077845732	0.185039397504421	0.176169598531103	0.165395574513553	0.174706947689868	0.149015510709468	0.182598019726278	0.172726167849174	0.167737516083547	0.165503620665745	0.181087200618938	0.148169770789554	0.192664022419615	0.167572677702951	0.189035139768684	0.162123014665677	0.17344816826333	0.166937319434866	0.195106829477363	0.16661303020079	0.190928208548521	0.19237817066433	0.195619292579387	0.152519218328933	0.151691439186259	0.151571512005945	0.155679789615374	0.15171976670182	0.180682689209003	0.166619034152697	0.149042230955831	0.170487924113198	0.160389759995202	0.171887866879808	0.179552730712568	0.176331374202859	0.186542849875878	0.1723205390671	0.191913790466146	0.169458114782253
390	0.146967109605821	0.21858641683601	0.180425293695474	0.170726490483677	0.183992925538509	0.168827687765385	0.150127436548922	0.188490259013653	0.165595872645894	0.164815955552594	0.185160972723651	0.174977632811303	0.165507607426649	0.173094552819787	0.149374450254169	0.180977670879228	0.171749361511337	0.166432530297053	0.16524677574734	0.179685355079987	0.148578431185885	0.192404541269456	0.167413612406991	0.188550383083881	0.162338809638937	0.173445843402112	0.16705423546101	0.19474436789659	0.166263822499417	0.190624368097573	0.191282375210056	0.195901023732159	0.152592438878024	0.15095041321642	0.151116945432136	0.155527081929839	0.150445955660217	0.179405644665541	0.166156696547034	0.147931617614248	0.168718716501473	0.159627243153818	0.171460571818484	0.179128647413633	0.174773056664255	0.185880393354702	0.17245061024756	0.191749309053081	0.169308164436625
391	0.147068130303581	0.21806326231875	0.179294344037678	0.170652073580323	0.18356142356748	0.168570678228734	0.149419726951655	0.187728478273109	0.165680012454232	0.163722873201498	0.185171551829347	0.173638916262831	0.165029162206747	0.172642002230393	0.148557972773089	0.180146462012362	0.170203509261319	0.166708974684945	0.164571173715183	0.178833862794144	0.147951846122944	0.191735172077722	0.166960303509322	0.187038018291889	0.161819035062959	0.172487614878022	0.16685585335673	0.193110882456332	0.164480222866037	0.190826401735985	0.19156731999284	0.196033274915705	0.152021064402113	0.15028245531329	0.151464344580996	0.154537097984874	0.14958553440196	0.178177820479622	0.166137311141814	0.148452217537643	0.167811937649568	0.159623998971008	0.17062850780628	0.177647452917161	0.173046411793415	0.184405829447358	0.171554887439676	0.191343585239134	0.167614830295309
392	0.145985442732065	0.217851175173001	0.177866061304831	0.169204197251593	0.182391242418458	0.167449880329439	0.148469553735957	0.185621554879902	0.1653540636425	0.163238668671937	0.185399111276653	0.172851538921098	0.1638666358097	0.172725248740724	0.146833045531405	0.179177617710784	0.169511187818757	0.167291584465485	0.164047433144362	0.178163158828545	0.147274389916283	0.191042791134362	0.165269264150926	0.186701455464756	0.161258709011354	0.171479811740022	0.166714182916308	0.191876900712477	0.162523988574192	0.189759058705147	0.191150486699546	0.195587889316325	0.150944383993376	0.149823193942186	0.151078430667464	0.153804454566984	0.149034083697054	0.177461598898421	0.166162960410546	0.148769986935555	0.168052134587813	0.158984005891465	0.170435867708779	0.17668936415147	0.172280528716654	0.184324705727749	0.171131047210385	0.191597190939839	0.168017018353265
393	0.146056086412887	0.218110293112926	0.176896101139742	0.168400367630678	0.1817741966947	0.167079731829086	0.147405577576989	0.185409105268704	0.164633665941122	0.162864043527432	0.185103836681432	0.172609622091093	0.163726273255731	0.172535350213853	0.146557541607987	0.177557805747346	0.168886367933818	0.16757949918754	0.163800555478437	0.177977991616012	0.147817809524306	0.190313375338416	0.164738289946573	0.184845407614955	0.160870757124019	0.170234142499659	0.166548069025948	0.191332752421081	0.161761316191697	0.188902669232595	0.190733264297552	0.196357577117652	0.151233052111612	0.149581430722702	0.150740480550184	0.153749222113334	0.148406160088224	0.1759829109643	0.16550428699722	0.148116369452838	0.167608604220712	0.15867562872594	0.170256012860137	0.177159386042692	0.172147739854163	0.183049347715416	0.171168076757415	0.19061754574516	0.167584333936936
394	0.145167249713387	0.217760403157705	0.176121371406943	0.167910421007576	0.181007939324585	0.166087729397291	0.147255971438527	0.184961564393387	0.163594072834396	0.16153492861318	0.18496323194605	0.172004133037495	0.162774852894208	0.172101973837247	0.145991538306283	0.17764278782645	0.16814565830563	0.168600133442795	0.163247110661407	0.177746927540308	0.147226895032605	0.189199260662615	0.163432070936206	0.183716675819113	0.160901384340566	0.169365845668584	0.16576328653037	0.190683899589494	0.160508969550667	0.188720158873521	0.190363725220951	0.195949699308149	0.151307492013793	0.148805633619229	0.149927955049716	0.153878048113465	0.147851190965918	0.176137446530766	0.1658561169924	0.147383834415274	0.167278287148366	0.158660386432207	0.169136061802084	0.174904273585926	0.171511840600963	0.181355246462014	0.170838965509529	0.190253514459455	0.167400290578873
395	0.14440257001134	0.216809485459176	0.175029118149395	0.167726996496088	0.180964452477881	0.165454943494547	0.147027510350776	0.18424507236025	0.162190932930664	0.161956701302013	0.184722859813215	0.171804052848874	0.162636499404592	0.171876338742466	0.145960226747154	0.177072870911521	0.167778177577033	0.168001343383666	0.162288735712078	0.177179159319807	0.147413394645274	0.187181885272257	0.16274194818382	0.18346446477255	0.159895252988974	0.169462152285635	0.165616350341661	0.189696187271433	0.159430038979795	0.188250113801049	0.190186620105812	0.194767313053746	0.150298647453168	0.148160160945286	0.149085013553554	0.153176462154418	0.147875824958938	0.174577599047127	0.165003757269646	0.146806164745558	0.165764428857357	0.158672129612899	0.167928002756085	0.173761605192394	0.171643316594834	0.181675870979444	0.169733707331061	0.190342617839512	0.166584978673886
396	0.143339518716597	0.213774584169859	0.173895008874608	0.167720296779651	0.180224022008604	0.164660602937497	0.145992801616295	0.184061467535659	0.161737315778273	0.162006455597054	0.18519623109088	0.171947002683861	0.162388474942124	0.172344701428248	0.145342231833103	0.177322593575712	0.16770602434892	0.168346055742382	0.160903627057592	0.175821469068427	0.145982690670061	0.186111888856955	0.162829718005413	0.182731151942194	0.159101613750607	0.1694656775637	0.164077052167099	0.187914681554849	0.158376060756208	0.187247022713781	0.190402756602502	0.194246347726397	0.149748988473023	0.147864721039872	0.149189996431919	0.153019180374675	0.147783869685699	0.173644641114169	0.16505429146546	0.145842456785857	0.165484852696597	0.158117375873146	0.167104980292346	0.172907206788192	0.170675879234294	0.180635497605211	0.169394094708809	0.188768396362917	0.166880890547343
397	0.142498220216453	0.213292107698708	0.17257837913794	0.166569721314407	0.180051371507925	0.164250841397968	0.145663909475484	0.18282111509934	0.161881173372557	0.161601021818285	0.185386649514312	0.170622336569538	0.161861641068291	0.171559038643752	0.144893107358567	0.176720384307375	0.168568191550501	0.168101956440861	0.160228070917039	0.176211705031229	0.144674975181646	0.185027405545056	0.161505187812165	0.181374429457498	0.158916650484389	0.17007346046393	0.163069175407618	0.187689935742123	0.156925647798698	0.186091996319282	0.190096486621964	0.192311296474787	0.149768428228571	0.147456696399991	0.149426225779814	0.152442090868641	0.147606896267802	0.173418623519298	0.165959242286571	0.146063191133068	0.164613008872798	0.157374906613137	0.166384825134471	0.171528615934732	0.169816515948432	0.179689424121329	0.169423992703315	0.188630906860299	0.166981789902616
398	0.143255283021422	0.211667480357773	0.172860367018913	0.165783951087172	0.180102604107612	0.163844965023545	0.145830943323719	0.182358814332347	0.161799031735889	0.161287785240032	0.184322240768364	0.170397914030138	0.161596880051279	0.170661548070043	0.145371845061927	0.176341981836855	0.167831270369148	0.168040789911448	0.159347735869589	0.176451422007691	0.14367192865225	0.184675899405196	0.161678524237926	0.180474056454235	0.158377274346588	0.170633314651588	0.162276044533829	0.186765000434966	0.157195885572052	0.18454807477559	0.189429738536894	0.19113663831062	0.14958724337203	0.146463894030324	0.149625916397592	0.153543814350657	0.147899095819287	0.172727086086852	0.165630045599729	0.14506060490426	0.164030344611256	0.156364617296023	0.166768379717469	0.170133727381833	0.169014952212281	0.178816414039224	0.168805251627265	0.188464998737969	0.167385818966716
399	0.14228637989331	0.210027254314699	0.171212234289985	0.164778337614984	0.179708703289283	0.163283817833721	0.145631925907466	0.181992401525557	0.162205605548087	0.162076304139422	0.184498521232695	0.169629867355832	0.161418307561344	0.170419801942569	0.14451503804461	0.176104794716791	0.167563073807975	0.167731718088817	0.158415469547969	0.174895841810493	0.143231775131648	0.18264029579391	0.161212151418982	0.179671067673932	0.158248966699741	0.170355408980798	0.162576396235789	0.185513571884486	0.157029513800461	0.184088913320585	0.188977703151303	0.189788466627144	0.149245636584535	0.146714575764687	0.147900271145971	0.152901282689912	0.146299888343912	0.172408089786626	0.16542202067477	0.144561520753277	0.163488490343828	0.155239922296463	0.165420677239016	0.169275034188519	0.168767634679292	0.179078968847386	0.168251934245007	0.187262747058559	0.166581483555353
400	0.141451964068896	0.207842335479737	0.170463276908586	0.163605887493819	0.177576955022821	0.163079950918765	0.145045686240349	0.180842292498722	0.161144825532092	0.161490325835704	0.184098843744645	0.168337487434544	0.160791918548212	0.168984546869543	0.143970033423332	0.175959896273096	0.165946861428708	0.166673998356448	0.157845733364236	0.174767948148786	0.143300802834819	0.182087504100747	0.160468438141284	0.178872017421805	0.157532229532048	0.170335258515307	0.16213912464375	0.185344545823994	0.156656962725309	0.185039189237266	0.18820725574041	0.189186965395204	0.148461091881017	0.147189440030715	0.148528247831595	0.152591259228348	0.146820294662082	0.171460703215031	0.165928536262587	0.143678985319704	0.163884643830609	0.155404638362658	0.164963124888613	0.16826255282091	0.168655347901113	0.177821803372412	0.168175413738161	0.186410083579788	0.167427543516272
401	0.140905169669328	0.206110378849472	0.170474856238744	0.162661633723526	0.176284003358884	0.162831627531136	0.145045625558357	0.179324340849604	0.160025437893587	0.162027675137506	0.182955712364387	0.168274554187817	0.161100216621723	0.169452019955231	0.143581784097599	0.175442954046214	0.16520037227247	0.166046432483844	0.158137438081353	0.173860152670028	0.143098684323028	0.181797488136052	0.160099814985335	0.178472946554235	0.156631105145044	0.169285341234939	0.161157821250506	0.185507819152094	0.15649946722366	0.184280687068027	0.187935519574167	0.187924627361203	0.147379468637848	0.146180084810008	0.148843997032993	0.151859718061207	0.14682275092681	0.170283455317842	0.164801010233405	0.144095979904733	0.162582894161436	0.155080742050762	0.165470326774509	0.16757323241718	0.169235185100595	0.177164423916961	0.168182485670491	0.18539976061643	0.167762994242859
402	0.140697909588332	0.20511570479235	0.169724518935339	0.162646199490273	0.174770094586299	0.162423752880894	0.144366899442658	0.178566503465497	0.158887137460613	0.162351338703348	0.181381171394101	0.168356410791789	0.16042814030014	0.168796142953527	0.143666418047576	0.175413883021654	0.165289967508191	0.165324364672601	0.157376385469284	0.172883102807985	0.143240415303835	0.181271072987258	0.159395895012033	0.177522967536775	0.155442116015218	0.168878089356767	0.16076247547375	0.185241041750662	0.155282616055281	0.183498838087258	0.187564277612559	0.187140897422913	0.147803995629154	0.145544507906749	0.149551524899617	0.151227846182713	0.146684850263739	0.168573513582682	0.165325058357216	0.142998439347204	0.162058975822729	0.153686111069899	0.164834428931812	0.167705015219304	0.168989103012243	0.177071752249211	0.167366815874456	0.184025810024136	0.167366250161416
403	0.140897041340563	0.203342774305346	0.168275466179817	0.162046018177191	0.173847087568976	0.161466393712128	0.145125430518753	0.178107820215683	0.158388357618709	0.162095765137932	0.180023833977113	0.168225509587782	0.159597242021509	0.168040369130134	0.142686988342104	0.175464628158198	0.165239912396718	0.164899609554096	0.156904622896903	0.171967323359941	0.141937588917365	0.180508217887012	0.158294814155805	0.177604604123938	0.155488817848197	0.16839168245936	0.160587818538693	0.184638642454709	0.15451014521852	0.183036400535456	0.187163278922619	0.185785476688422	0.147003448439874	0.145303358600796	0.149819873109359	0.150612911745278	0.146419443237635	0.167950077998603	0.165179802929355	0.143259136840048	0.162190689882151	0.152155176229306	0.163973004336728	0.167398942457097	0.168119127737384	0.176487390273093	0.167610863695968	0.183708034159945	0.166995708210603
404	0.140247515972541	0.203573173527362	0.168360064584299	0.160718158279742	0.174078639724973	0.161981746655761	0.144090492176001	0.177341241506045	0.157619219083725	0.161200444392445	0.179185953349626	0.167122618089505	0.159111522491741	0.167555776891709	0.141503295983384	0.174993166455467	0.164007794540314	0.164463249620631	0.15772215576332	0.171868333392263	0.141756339122981	0.18060536424848	0.158220057752937	0.176588922627813	0.155086361612385	0.167774715265995	0.160466327879962	0.183819421272671	0.153703204771218	0.182584110705237	0.186787201188382	0.184860477968284	0.146597259791523	0.145332066292689	0.149530458056232	0.150761774366957	0.144597003916773	0.167981241173495	0.165365324345333	0.143708848399797	0.16150125331836	0.151377522550355	0.164074258115524	0.166689652894181	0.167090873518746	0.175070716598634	0.167374418402118	0.183259572712394	0.167782892801976
405	0.139380558077677	0.203438243621652	0.167659523141839	0.158759715985284	0.173824353366734	0.160808319159075	0.143856757771075	0.177094308650617	0.15734897482018	0.161001844611751	0.179463831058787	0.165972877160237	0.158156333283972	0.166622576041742	0.141720129356173	0.174821957671707	0.163221905273717	0.164035525477984	0.157119786773341	0.170746079988759	0.141935111967316	0.180147903620173	0.157299402205018	0.176723017302869	0.154481025062305	0.166780484355928	0.160667107519665	0.183057835794378	0.153416792845987	0.180577128512688	0.186502146822193	0.184533590820788	0.146517335622634	0.145178527622258	0.149933358070834	0.150871885566043	0.144441383486667	0.167089578438498	0.164703335410048	0.1432024842504	0.160549530742653	0.150935982491305	0.162907035770062	0.166394016635119	0.165663003195981	0.174556864597249	0.167147625685907	0.183965270633407	0.166867158961109
406	0.138965645394047	0.203176594731346	0.167154322260068	0.157402366885819	0.173661940567804	0.160747613379692	0.143003161387325	0.177570887680214	0.156725865094418	0.160515518713882	0.179580485157505	0.16521212872455	0.157910939972214	0.165969823781332	0.139993013367008	0.174540921425594	0.16241056460889	0.164336662946349	0.157307300833	0.169791315039814	0.142206933194735	0.180093147367448	0.157061068197581	0.175579392676593	0.154175417695019	0.165972982426593	0.160992535011137	0.182341629535227	0.15250738935051	0.180095812609247	0.186818122322962	0.184463102841367	0.145267601027667	0.143942754743325	0.150074047298149	0.149872533696898	0.144640671227513	0.165792008232851	0.16400504522303	0.142852667463543	0.159787293190534	0.15018531526036	0.162417446230709	0.165600508059254	0.164899026138105	0.172851979322442	0.166259395492311	0.183563881595002	0.167053697900302
407	0.139385128200538	0.201824950164363	0.167283930247555	0.15722533381007	0.17267461945861	0.160034297388128	0.142946545108208	0.177901070621531	0.156157909091394	0.159664497114935	0.179498055515685	0.164430258115697	0.157903907814238	0.164927215207136	0.1393726963322	0.173409871125172	0.161740519845074	0.164610730592947	0.156312792647839	0.170418278115082	0.142672099264437	0.179457454660419	0.156848858107931	0.175865227442951	0.153824105396933	0.164941560072042	0.160914049742429	0.180448300581503	0.152459514256447	0.180422480148793	0.185377639780581	0.184720382385478	0.144988621617636	0.143185119650823	0.150410925224531	0.150098912894139	0.144700031676511	0.16609998318672	0.163113790639248	0.142228590768637	0.159545120786951	0.149327523334387	0.161868603043481	0.164474397042566	0.164232774768862	0.170837600769096	0.165547952300678	0.182998824855346	0.166452411398348
408	0.138883557963698	0.201174683442429	0.166998280868005	0.156735412634999	0.172285339884137	0.159174274974313	0.142020058177325	0.177692344292392	0.155939501530569	0.159716790999992	0.178093504028183	0.163061803035953	0.157911337022727	0.164878169092369	0.139265979307039	0.172560602891836	0.16116508301112	0.16502452801073	0.156258995298392	0.169885489622514	0.14274795602874	0.179058700653549	0.156315548787139	0.175057943870324	0.153965200886295	0.164256488419462	0.160348310176286	0.179711624496011	0.1522539197043	0.179611063652892	0.184469543866884	0.184555132391215	0.144582505837162	0.142222355566517	0.150364249633622	0.149387562356918	0.145282072650444	0.166343140928748	0.162550652907542	0.142303333892453	0.159273253236216	0.148658588171235	0.161274628415362	0.162601343625562	0.162705742391474	0.16985394146333	0.165121930429513	0.181774724788251	0.165978951720518
409	0.137956327031987	0.200051000013867	0.166648361504453	0.155837137011933	0.170603871125842	0.158540398309132	0.142042626888635	0.177451110631174	0.15580182606181	0.159989696015526	0.177317693293602	0.163360600884556	0.157536040901051	0.164404453108421	0.138651787200125	0.171306324015466	0.160744650748518	0.16473199073457	0.157030351494112	0.169290544998688	0.142632904634399	0.178487322695638	0.156333894576977	0.173777347381087	0.153065173566635	0.162429922734119	0.160125973828033	0.17917204685181	0.152476914260765	0.178867385478432	0.184698532574365	0.184503439052111	0.143463281618919	0.141798632831494	0.149975551697347	0.149473191376178	0.144991119910771	0.165769543079456	0.162941316442523	0.142360991208618	0.15829902355729	0.14841540577974	0.160775368575628	0.162387199613899	0.162533832916982	0.168084555814346	0.164810070270246	0.181780555815268	0.164679984768005
410	0.137790235692509	0.199174254617347	0.166826068486571	0.155895982319182	0.168623097323035	0.158622458147598	0.141738789693154	0.177139815007147	0.155652322462462	0.15895707815209	0.175929898609907	0.162009597259265	0.15795831538583	0.165040933073513	0.138815071837034	0.170581455126003	0.161537333772477	0.164291189310841	0.155965539448129	0.168962943372064	0.141898239541364	0.178266893622793	0.155131918758076	0.172140285458004	0.153702312564535	0.161742072329599	0.16024000511165	0.177588953558481	0.152486613111555	0.179320757046746	0.183758482821064	0.184508581436215	0.14328356041459	0.141295451040943	0.149396063989707	0.148175248412111	0.146019164315709	0.165412153607915	0.162477129353233	0.142238012882761	0.157152164247417	0.147732154802535	0.160255279517275	0.160931751225147	0.16152629213937	0.167598693539115	0.164343083855625	0.181809422375628	0.165150164023692
411	0.136989706068054	0.199237580721175	0.167322456538748	0.156150755383595	0.16810790268465	0.158211856233424	0.141222243027816	0.175994156517738	0.155180116531709	0.158949975694721	0.176687784758168	0.160843660962476	0.15648304558199	0.164719302675726	0.138813870009523	0.169824473126533	0.160891851060126	0.163595251092312	0.154570199330887	0.168285839391483	0.141515762522497	0.178289689783584	0.154256628698399	0.171216834249064	0.152930755231564	0.162054396776813	0.15859174407256	0.17617139253406	0.151849382268114	0.179160571108476	0.182986732573584	0.184305812713963	0.142957207780325	0.140520452547976	0.149600773809617	0.14838225209257	0.145825027453647	0.165839398432885	0.163067737172579	0.142848526843265	0.157298940083233	0.147340092627073	0.160290842418196	0.160514579702758	0.161285983442724	0.167125631750076	0.163740518894427	0.180774269469417	0.165034569925003
412	0.136622389469323	0.199099413837985	0.166229971811244	0.15563725345298	0.166702485890425	0.157358112158944	0.14067597863825	0.175711680727883	0.156034036920492	0.158334388715241	0.17710604431665	0.161481025328196	0.155718775934932	0.16363779578384	0.137949442448629	0.169020234792427	0.16072632299025	0.161970402884721	0.154735937831365	0.168496556992497	0.141924850596589	0.178841794302328	0.153482548445293	0.170528518406577	0.152939493430542	0.161269440031893	0.158772383717007	0.175958250756156	0.152429488542322	0.178488959684212	0.182571839696685	0.183041161776581	0.14273209833774	0.141316649081818	0.149079571393304	0.148579450489811	0.14536984261415	0.165870245327857	0.161927136298186	0.143249834362641	0.157272633803124	0.147617482900763	0.159892243484543	0.160762975744292	0.160874651684308	0.16778177174788	0.164081657939046	0.179901686186231	0.164891780651338
413	0.136502711164151	0.198345933225274	0.165665238169801	0.154940395745119	0.165529590357444	0.157681343263662	0.140212757188276	0.175109698380077	0.155567876750874	0.157957477172398	0.176883639627702	0.161756143307508	0.154722724121959	0.162969684147769	0.137505033352068	0.168069427436325	0.160878448253506	0.161176732040493	0.154369533265766	0.167690466588054	0.141755907541536	0.178813505555009	0.153328681570848	0.170149240607446	0.152974855426442	0.160919070671006	0.158721635986986	0.175402130158236	0.151588764552524	0.177465476763174	0.183368738467092	0.182384783287226	0.14200073192553	0.140591094016787	0.148851774016499	0.148919213090382	0.144972697602633	0.16505082446059	0.162255452001326	0.14279327939014	0.156825663201136	0.147612659306992	0.15864330470886	0.160752506989325	0.16004445348679	0.167762751641594	0.163826737943421	0.179743053679949	0.1644376848481
414	0.136977313772042	0.198862997061265	0.164293135444732	0.155107524202863	0.164250680877912	0.157664696369573	0.140480098012398	0.175419529817498	0.155765627431263	0.157574047653376	0.176507839819737	0.16235664701857	0.154476860228351	0.162612726316892	0.136678414834843	0.16804232060679	0.160761858011988	0.161156483836508	0.154495780538937	0.167342156583386	0.140649391468311	0.178721329992638	0.153256872898122	0.169952201730349	0.15317759820269	0.161428029701387	0.158930310635269	0.174427827521864	0.151861441332331	0.17629384376996	0.183664647609979	0.181787297071156	0.141165100743831	0.140856232072229	0.148590013051077	0.148199787584584	0.144893291185178	0.164928335862859	0.162049645521148	0.143076347370004	0.156956638487112	0.146463150445875	0.158351226757502	0.161207680255267	0.158931780739344	0.16754567503353	0.163451858036311	0.179351271610342	0.163484068482895
415	0.135518795580473	0.198207190217301	0.163355707362745	0.155265568669108	0.163774874233239	0.157130324752873	0.140092613595125	0.17507383749624	0.155593435782508	0.157651251530687	0.175349435488872	0.160852150701139	0.153961271601719	0.162131344828705	0.137514077354149	0.167554608359267	0.160407701110335	0.160713376058631	0.153665299772549	0.16591243420196	0.139361289274877	0.179167143751515	0.152570167472301	0.169638422876734	0.152818856074063	0.160427780364317	0.158465931997622	0.174534362077244	0.151084585415186	0.175700404541556	0.184492615638335	0.181692369911062	0.141257289423237	0.13977657617058	0.147344047642597	0.147665724336272	0.145166902407919	0.164820964088601	0.161850573496201	0.142630388157024	0.156679751556839	0.146393690550747	0.157465431598955	0.160923085582789	0.158936448962722	0.167099901078201	0.161966596981482	0.178699849659853	0.163550090958318
416	0.135783984793232	0.196820557761852	0.162672224199765	0.15504860155417	0.163905019858891	0.156898440884849	0.139602519890215	0.172923632652253	0.155383063600896	0.156840286945981	0.174625760577462	0.15926275608183	0.15334101297138	0.161690302207815	0.136794412456972	0.166502898663056	0.160828759384111	0.160076133418406	0.15366143596426	0.165397895800573	0.138869731868754	0.178763792286543	0.152333602739389	0.168905075719028	0.152598490668729	0.160586971496553	0.158506312124416	0.173868440848174	0.151487725051744	0.174960774424904	0.183025223661972	0.180824047129551	0.140496292312551	0.139135759202313	0.1480363722815	0.147568540081176	0.145824592629852	0.164787576237586	0.160985092792297	0.143112554539698	0.157361041499153	0.146008411780494	0.157391735666705	0.160701687109484	0.158665630244105	0.16622199234684	0.161127202141471	0.177417310228237	0.162387238314205
417	0.134873693140255	0.196719982927281	0.162127745092179	0.154624946342929	0.163374404067992	0.155976574378699	0.139697563828704	0.171148747103608	0.155547010368739	0.156436967108972	0.174003193377956	0.157827021678798	0.154124035291033	0.160902118962069	0.136084767272435	0.165786664206662	0.160550421887456	0.159879837737159	0.152705621203346	0.165028735310583	0.138369249950705	0.177862009538191	0.152400319630768	0.166956191130018	0.152349218950518	0.159859336146709	0.157966153853105	0.172466643827942	0.150993553297317	0.174641293691688	0.182708471021919	0.180042133818344	0.140107558506959	0.138894437679532	0.148250102988756	0.147044386388101	0.14599748115613	0.162800532516504	0.16078591838344	0.142163088412662	0.157480428918879	0.14598923484977	0.156451409844925	0.159657368682247	0.159206811430054	0.164189650274281	0.160512265894286	0.177791782476094	0.161753463462599
418	0.135331979612725	0.195900821708939	0.161071558047543	0.154739739253877	0.162854532967482	0.154999438469679	0.139563932999516	0.170861704630916	0.154549827360087	0.155074388677815	0.173260059880285	0.157383958718994	0.154588410640926	0.160943586512714	0.136053215347196	0.166034613415198	0.159995835812496	0.160039058414413	0.152388910294527	0.165039956839459	0.138009042423255	0.178106249943473	0.152053300990901	0.166653160398433	0.152592575469562	0.159570163626951	0.157448512590275	0.171832004796629	0.150408483271059	0.174483779916163	0.183415398191797	0.179055112354656	0.139397658567425	0.138492342345882	0.14767122143032	0.146574030516374	0.14576135458075	0.163288256160302	0.159965511897799	0.141992175335431	0.156962369807036	0.145904660499229	0.156266725617982	0.158616086788599	0.159632000021779	0.164064060120676	0.160388456022813	0.177195410425465	0.160935401851727
419	0.135500539320476	0.196663964413857	0.161877088693945	0.155035657183195	0.161474829271008	0.154421984202878	0.139334127675439	0.1704284922963	0.15438422554372	0.155212963906435	0.173117965031523	0.156265936012391	0.154488779731934	0.159524355175793	0.135223014961334	0.165660559142555	0.160632120567848	0.160823248844775	0.151100167819503	0.164804397493801	0.138149942418902	0.177096090009208	0.152169492492826	0.166516574911335	0.150706219093391	0.158028915697507	0.156959802950915	0.170602971898951	0.149718100596244	0.173280624381246	0.183085573195354	0.178735514845672	0.139318972866996	0.139699333124887	0.147168903242276	0.146528655446307	0.14632887375007	0.16321448666984	0.160285265830015	0.142340620504823	0.156878648062696	0.145508152563647	0.156168654183017	0.158001809180172	0.1592673966647	0.163162581445909	0.15941478208556	0.176768946060059	0.160920388038255
420	0.135665183018509	0.197399854423845	0.160753524362319	0.155023027258976	0.160861233485032	0.1542359334597	0.138662378090031	0.170119538725457	0.153749949410596	0.154930062188204	0.172422759995753	0.156777882628632	0.154292816029311	0.158187932790634	0.135085694527247	0.164830925157408	0.159741266607968	0.159239947589245	0.150103084801728	0.164290537028582	0.137447823219845	0.176459321322452	0.151923899713614	0.167210681053093	0.150123968209754	0.157266263771938	0.156202041875485	0.169429122906575	0.148947432546844	0.172384516213146	0.182095444479535	0.177888902954998	0.139680633944403	0.139760647464272	0.146920295283448	0.146642299880269	0.147394492421428	0.163581814119757	0.160407342005271	0.141209569227713	0.156339563961291	0.144641332248886	0.15486570172603	0.157715408298765	0.159077963630027	0.163117571563825	0.158981656751804	0.176071804728447	0.16031933169794
421	0.136099686509345	0.197186351546399	0.15971257943529	0.154936199763677	0.160091323679148	0.153142105648868	0.137290376810215	0.170720358755077	0.154050780785136	0.154010448973981	0.171585496829724	0.15661360908933	0.153998795899913	0.156861242701656	0.134652787325524	0.165380168083342	0.158926714832444	0.158175084941022	0.150163966376083	0.164339298812182	0.137287312071646	0.176653387892554	0.151937090174042	0.166814706018973	0.149726750165416	0.156791079827475	0.156469315947678	0.169454258587276	0.149215988060315	0.171758400873691	0.181451669554846	0.177604902333707	0.138822144556906	0.139568584487892	0.146834051096909	0.14587656128327	0.147794482329518	0.162521573119622	0.16001540969941	0.140692673324488	0.155235731883045	0.14372703853107	0.154887743861621	0.157388907090653	0.157890169136945	0.163342270993505	0.157679504784762	0.175397966367903	0.161039047905896
422	0.136515449246074	0.196948187762774	0.159322213121355	0.154362648059199	0.159938612219459	0.153177730131975	0.13732318057567	0.170419709775246	0.154047618860832	0.153332331900067	0.17105949909388	0.156285139422232	0.153195010615812	0.156741943995726	0.134929472682101	0.164393793422827	0.158200833208238	0.156674321689166	0.150120875757393	0.164154271530736	0.137370378031827	0.175781968366489	0.151823922024152	0.166598562289302	0.149914848229975	0.157334553949401	0.155631263540092	0.168159157854147	0.14903838447575	0.170709143969518	0.18221775957628	0.17732024875437	0.138409434398096	0.138695891497048	0.14737961896088	0.145527272612489	0.146744131549889	0.162391324276872	0.159684306908039	0.13974401942383	0.155761616498295	0.143954373637974	0.155017493998662	0.155771544451422	0.156781812261319	0.162604828851991	0.15787244467144	0.175082796708214	0.160742403079371
423	0.137057592891356	0.196508819074531	0.158266052178346	0.154484258487721	0.159513069182216	0.152543944255257	0.136954737892478	0.16886341134064	0.152559704074555	0.152546890075584	0.170882770729355	0.155702067261904	0.153075439504041	0.156344272760499	0.134577213063476	0.163894313328133	0.15785286653137	0.155471564469387	0.149659170439274	0.163722405239034	0.136890108255544	0.174867964572179	0.151854931158051	0.166706694113573	0.149384467834437	0.15644696718581	0.155886099462787	0.167496974015893	0.14832202183713	0.170293583597747	0.183355236043721	0.177552983281202	0.138298107038601	0.13924480320094	0.146966780598656	0.144721322024956	0.14712183584253	0.162628070078895	0.160373737127357	0.139298539816625	0.156111909785393	0.144164425333783	0.154955705025004	0.155390078595036	0.155900507667247	0.162756134392724	0.157342540146434	0.174511968585472	0.160450341663875
424	0.136379657181312	0.19549435172168	0.157909894609466	0.155099032640071	0.158693259907911	0.152433418652355	0.136657117322375	0.168424699074181	0.153208684827684	0.152014035621165	0.170238692076271	0.155488999207038	0.152146663244519	0.155545157256879	0.134698741520951	0.163510124771206	0.157296898634664	0.154975993357407	0.148658695355037	0.162931362869165	0.138052497255046	0.174180461851243	0.152162982815578	0.167103591468683	0.149775441850911	0.156185719337211	0.156098917882003	0.166590463820065	0.147364775965748	0.169596094275284	0.182673415635731	0.177028754117269	0.13742664201185	0.14067504825958	0.14716797005008	0.144323857905319	0.146356245561304	0.161832283151102	0.160177396837406	0.138836753653153	0.155871330931506	0.14382378402483	0.1542671745727	0.15532687232234	0.155443921971312	0.161708802608973	0.157089117179002	0.17370548397814	0.160090450145071
425	0.13679185172537	0.194833752001316	0.156854148634483	0.154511045738338	0.158056870485065	0.151847864776538	0.136661821396682	0.167556724322479	0.153902948301967	0.151176776148663	0.168471694814195	0.15502890058837	0.15106142184326	0.155767043341483	0.135287349974728	0.162425812685143	0.15728866586919	0.154366460171033	0.148139640013625	0.163193139193558	0.138338378642916	0.173617881090292	0.151545702310919	0.166880386683722	0.148777011781581	0.156645911430516	0.156693383883468	0.165447582407124	0.147481747277392	0.169227537041523	0.181776361809317	0.176084220882655	0.13670584906861	0.13986226836483	0.14667343939442	0.144002172724963	0.146526772050512	0.162282169278342	0.160032977807064	0.139200350944669	0.155372032707612	0.14352613912923	0.154551110146489	0.154280194761693	0.15451277723707	0.160493800048163	0.15692554914325	0.173653807832427	0.159808481216087
426	0.136154865840811	0.192579877774178	0.157286563390744	0.153521368415412	0.158342121654188	0.151167888216026	0.136157680223179	0.167224091443406	0.153543134972185	0.149714297138819	0.167475635002708	0.154494591675612	0.14938295160036	0.155608983535248	0.134596104685825	0.162078595659132	0.157398267931677	0.15387171584727	0.148305613600485	0.16251084123869	0.138167063945814	0.172347254934357	0.150397564617552	0.166529003460533	0.148097389115179	0.156819076217179	0.155778472987086	0.164859776363822	0.147333295085146	0.169716061216324	0.181177757406384	0.174225299881699	0.136754666749707	0.140106594443772	0.146331405137014	0.143115444392172	0.145048973461502	0.161078010381528	0.159179632328834	0.138476152870835	0.155451533334332	0.142762859175882	0.153677673033272	0.153461233043341	0.153744265877106	0.159593902782306	0.156108273651553	0.173031532118586	0.159937096461808
427	0.136061721345075	0.192303937841361	0.156987115855036	0.152698699740483	0.157121576328608	0.151590011676032	0.135839275927178	0.166236425657942	0.152698635929868	0.149715036231772	0.166687811034387	0.154212678329526	0.148731928345695	0.154850477292844	0.134127553310449	0.161843387981029	0.157015357370735	0.153231387345934	0.147682493066224	0.162228928874491	0.138077850251476	0.171807988196362	0.149624407047456	0.166401457007609	0.147971702986218	0.156475032641298	0.155356034785907	0.164441655796142	0.14704712144261	0.169267139470228	0.180634695905094	0.174100270427632	0.136728273156456	0.140104204938472	0.145999971301397	0.14266516983929	0.144113217828036	0.161057065469662	0.159111499530286	0.138258613382308	0.154168418473494	0.14245888827807	0.154479075850329	0.152764850004825	0.153263279703032	0.159537903202599	0.155855960627711	0.173448907828195	0.159002592701546
428	0.135371991376959	0.190788972471378	0.156512379257006	0.151229552446209	0.157572822198312	0.15165832637757	0.135080016668321	0.165348763528014	0.152941473367967	0.149584604127585	0.166107494157767	0.154522747136182	0.148573932734725	0.154078840988814	0.133745458214784	0.161411801584969	0.156273682821478	0.152722570470812	0.147366348112109	0.161895231610285	0.138153018630345	0.170665966651619	0.149797261070121	0.166727584668156	0.147679751481895	0.155630564739971	0.154438999470178	0.16464012360463	0.145904576124233	0.169246888268687	0.180592396145239	0.173638294015219	0.137213915404238	0.141530630272729	0.1454302773093	0.142665967822043	0.143133027674392	0.160322104159687	0.158415420676655	0.137630586938557	0.153298121806737	0.143760254158362	0.153026233608315	0.152557746779633	0.152845277801223	0.159322248262306	0.154431549181444	0.174330206790559	0.158556415712978
429	0.136096828895407	0.189581549231544	0.156344388679427	0.151701738516046	0.15712775276377	0.150450974538727	0.134759377171711	0.165496134536175	0.152820844562054	0.148606487572417	0.166890303578964	0.154404698015927	0.148848186028695	0.152722115237605	0.134435167136883	0.16081931165464	0.156086801855542	0.152395241218591	0.146628880170607	0.160950310037279	0.136673165495014	0.169584990393522	0.149689032716361	0.167145857217657	0.147949497234977	0.155629717064301	0.154313228664237	0.164300739407148	0.146302425241004	0.168823624501775	0.180571720268337	0.173495058126323	0.137176512556796	0.140503233226956	0.14568346828268	0.142301131784644	0.143278664841001	0.159803158686796	0.157484715092465	0.136359984073156	0.152116328024506	0.144495029797332	0.153305971621956	0.151433909949609	0.152720502648311	0.159277758571237	0.153559039498076	0.17420864700461	0.158679748912015
430	0.135368825309818	0.188220958615778	0.156202983049824	0.151221840596864	0.156752840549357	0.150721603242548	0.134447159619107	0.166220697615827	0.152124536009998	0.148430976260033	0.166353787372325	0.153876825314583	0.148636466677373	0.152404987648416	0.133716434116587	0.159975632582488	0.155835822234645	0.152374717458804	0.14629314463735	0.160637049570257	0.135615026872341	0.168484589861907	0.149536420622936	0.167767424610048	0.148076946748101	0.155671344123762	0.154322906745402	0.164249164907205	0.145572684378418	0.167215139583048	0.179729465409643	0.173278421363094	0.136938970312291	0.140463317498788	0.14454698225206	0.141491440958306	0.142305796321326	0.16023798586526	0.158454529984447	0.134971800989426	0.15221180778911	0.145448421928435	0.152969206202447	0.151338684897019	0.152345429427133	0.158430888903262	0.153897977421311	0.17418910519643	0.159618923536591
431	0.135651657017195	0.186556708910258	0.156220004644297	0.15111725186583	0.157234687124011	0.150166612986333	0.134792556466081	0.1666277370106	0.150727148499455	0.147527279249487	0.166215609068294	0.154457324527311	0.147903983513697	0.152240128612711	0.133618630023327	0.15972707032653	0.155261005772274	0.152797976852933	0.145387344233905	0.160627390157309	0.135824346914838	0.167279248726897	0.148941099903374	0.166890066817242	0.148324844587206	0.15562945081518	0.153923344437611	0.164073066825884	0.145783414236077	0.166671271165498	0.179087827253425	0.17281554553356	0.137006482421558	0.140250986489842	0.144051797957568	0.140907336397415	0.14238220757357	0.159782362818446	0.158350876100195	0.135154064913932	0.151727414408508	0.145473722645611	0.152564827866801	0.150330325285289	0.151765335827024	0.157538131140726	0.152293750606473	0.174575340824975	0.159784611849856
432	0.13513318402597	0.184727175682997	0.15528825526678	0.150671245011665	0.157090459857247	0.150913349699422	0.134500993693505	0.166446359695813	0.150532666529508	0.14771465393153	0.167210405593725	0.153524717893261	0.14732465823242	0.151492103597607	0.133494806771703	0.158552601291922	0.154974825610496	0.152421778127078	0.145704101793307	0.160189770671109	0.134832609226483	0.166079130987346	0.149462491682001	0.165773544763202	0.147800190591896	0.15569005386717	0.152909225146072	0.163411775854189	0.146261870810329	0.165537684120205	0.177962725022966	0.172246412419756	0.137312892693573	0.139838149765826	0.144280156148146	0.141265546059718	0.141976479763129	0.159123190700467	0.157924050870923	0.134364552035852	0.151128487160321	0.145508422338365	0.151478928746305	0.14968974769099	0.152115846644839	0.157729542759571	0.152319453612373	0.173829850561013	0.159498694391773
433	0.135230648328531	0.184920674168477	0.154168622357297	0.150997658955901	0.157448721895474	0.150564683985166	0.134721901748566	0.165737884557733	0.149732555265251	0.146493008370301	0.167253017476597	0.153480741120573	0.147610551946095	0.151733449368901	0.133349239169997	0.158473677454334	0.155208306224393	0.151750901348492	0.145323344933705	0.159439717085322	0.134629222780105	0.166104602576037	0.148546273616776	0.164975336317055	0.147837018687304	0.156531401733048	0.152983901341834	0.16280380178721	0.146487175882684	0.165056078398594	0.176878836708419	0.17217652140283	0.136853107348078	0.138459416662365	0.144011454490247	0.140755766027784	0.142468577582846	0.15813099921799	0.156537726000067	0.134431710341345	0.15016697919725	0.145610070046459	0.151220649868296	0.148774405113411	0.152115623195592	0.15706794530365	0.151235098585972	0.173701008291099	0.159597765013707
434	0.134535693357873	0.184661278882025	0.154558684113247	0.15130258336202	0.15719674071143	0.150394015829922	0.134150038787888	0.165800313969383	0.150382528321384	0.146343907696152	0.167242708965076	0.153031910898228	0.146904399327215	0.151468614366425	0.133197888521447	0.15792326947946	0.155153861384076	0.150478900925692	0.145192789939286	0.158849887686109	0.133988683729789	0.165312497045109	0.147415751740252	0.164984425538794	0.14748772347569	0.156156277826722	0.152226532292799	0.162270385475131	0.146410323939739	0.165256606870597	0.176688663433287	0.172675256295349	0.137146225754248	0.138711828803887	0.142850190532395	0.140244059207723	0.142536192056014	0.157741493620934	0.156869384503843	0.135584813144128	0.14971774113455	0.144846890369715	0.151013373958653	0.148875935675106	0.151975769144563	0.15646311476759	0.151349915021911	0.17322764221608	0.158677051267633
435	0.134962890287945	0.183328595243561	0.153698912896083	0.150445722820262	0.155834773496098	0.150832950040859	0.134305067581312	0.164331459085269	0.149645109593432	0.145671899397749	0.167841722356742	0.152712493274653	0.146717987396337	0.151493734184594	0.133033847537449	0.158575661896677	0.154771458932919	0.149066349441654	0.145769496537933	0.158976324463044	0.133685834316795	0.164089364985066	0.14747646358112	0.164731769014181	0.14797386722872	0.156085636849326	0.151033470525248	0.161754239888225	0.145497983805384	0.165605416769726	0.177000370860317	0.172568279507384	0.137145463597308	0.139609439868845	0.142015698065022	0.140242670395063	0.141825469415901	0.157559454793274	0.156343273415461	0.136724816623763	0.149320182746939	0.14466190981831	0.150244900234613	0.148059651275312	0.151666054537967	0.156000619952873	0.151335601755707	0.171799186345071	0.158953933452436
436	0.134633312060812	0.182236935228447	0.154187768889396	0.150766473576822	0.153750029240356	0.150222484208753	0.134429100595542	0.164373455835166	0.148684848110212	0.145009226364517	0.168146295795947	0.151750641982136	0.146290439251498	0.15101982731658	0.133200544892734	0.15730822582229	0.154532440306977	0.14913544171084	0.144551524748637	0.158395290996487	0.133958182247766	0.163761092014812	0.146734785794482	0.164867689880438	0.147932162349616	0.155103253000558	0.151289860526723	0.160718154291178	0.145341740868849	0.16483839886961	0.177081514652595	0.172810159634743	0.137467103944261	0.140043844409692	0.14100727696112	0.139630984715298	0.142110703929194	0.157056036404912	0.156206814855756	0.136658555724836	0.148381841322078	0.143979360284738	0.149552155970293	0.148446705381965	0.151176736159819	0.155331455706248	0.151950719576321	0.171492342840076	0.160073351852883
437	0.133843166778644	0.181725999574915	0.15429158201987	0.151404147099703	0.153146541730791	0.15081138627764	0.134577371415078	0.163862818346478	0.148261533165718	0.144800653921983	0.167833915191111	0.151361036952614	0.146321444334277	0.150615822325409	0.132823828659943	0.157052286917835	0.15510217984647	0.148417607012651	0.145023164213712	0.157636798285655	0.133996739082474	0.16308203792949	0.146621522178311	0.164304802985889	0.147644824415934	0.154723265602543	0.151313930936985	0.160334549455632	0.144947426447688	0.164675861117269	0.176846532976956	0.172938830657978	0.136909536133564	0.139616400869092	0.14061222583993	0.140012237796789	0.141514605345334	0.157166858119221	0.15681959698961	0.13694239852562	0.149085536753721	0.142690739577994	0.149645440699635	0.147721814381048	0.151140431990239	0.154813174104906	0.151653120475534	0.170953704646776	0.160084705811079
438	0.134325609735991	0.180333715117756	0.153753868291553	0.151054637394274	0.151989216969863	0.150113485966764	0.134580167888241	0.164808234082286	0.147437948994273	0.144227570548556	0.167968548497739	0.151171371047403	0.146073108663251	0.15074219569455	0.133013157051041	0.157470140037584	0.15496473969885	0.147778974045209	0.145299513858395	0.15786304567159	0.13476334909381	0.163318471070151	0.145595155538237	0.163613625281841	0.147446573057098	0.154532752691991	0.150872665442028	0.160050819111603	0.144714737929261	0.164412789020997	0.176679902301222	0.172148588064833	0.136641683005285	0.13991797559268	0.140296209343949	0.140194156106316	0.141158602187683	0.155846864830742	0.156272897271229	0.137132581823997	0.149181869526592	0.143065640430516	0.149104422282608	0.147007540574178	0.150318330630671	0.153828290297784	0.15119613732158	0.171304699624959	0.159215073203745
439	0.134493656707596	0.180766757939985	0.15376464293003	0.150294908367603	0.152614988048352	0.150057690314695	0.134118541164021	0.165164514740278	0.146955587176128	0.144080998975533	0.168124015468328	0.151089113338006	0.145425114738567	0.149578616334739	0.13327468642115	0.157330666496199	0.153786516955325	0.147602655979741	0.145034065025962	0.157424078337129	0.134511546424043	0.163086472164006	0.145744865618954	0.16376642798834	0.146997704708314	0.154576098911646	0.151371823072115	0.158965552291562	0.144220469717978	0.164231840325524	0.175228264471982	0.17138422859903	0.136574105679843	0.140814282594211	0.140157619395938	0.140621573038891	0.141320700053064	0.155754626271201	0.15544312841415	0.137239159174303	0.149057531326015	0.142800019970976	0.148153661495123	0.147273674115448	0.149037648300255	0.153836025021779	0.150277373211909	0.170942474293587	0.159081723993311
440	0.134250884891819	0.17877456950064	0.153719756982594	0.150783508241703	0.152651952123621	0.149861546115367	0.134249871308413	0.164706026823905	0.146988283401338	0.144520333591204	0.166810143302902	0.151218077782467	0.145317962585396	0.147918886001453	0.13386004089845	0.157064777761245	0.153038129694398	0.147054946835637	0.14413826579661	0.157654913990018	0.135852967953357	0.162811158080304	0.145486342769516	0.164283063460447	0.146815511351055	0.153716128416457	0.150676458649742	0.159015633191561	0.143598059753812	0.164046485439942	0.173573210131893	0.171015331696142	0.136059022045084	0.141074941277655	0.139293128465858	0.140026380858173	0.141168226503187	0.154635979329007	0.154668503749117	0.136655498948814	0.14922155457844	0.142588833146511	0.148330207574504	0.146862727175116	0.14845313078739	0.152636316496446	0.149964742316228	0.16902123708265	0.158245064013877
441	0.134499017747566	0.179083031330532	0.152534545379804	0.14980500435853	0.152989059603636	0.149126868827165	0.135421335550294	0.16364510027045	0.14639000794271	0.143702497403658	0.165959912556828	0.15131442293082	0.1450290812604	0.147850782478567	0.133659410573143	0.156529540619468	0.151648799082455	0.147002673631771	0.143574083830228	0.158014059098064	0.136346253450384	0.163014171315787	0.145603369953234	0.163133410565252	0.145966344393848	0.154076422739746	0.149950694969387	0.158311940307175	0.142688337825088	0.164082660609655	0.171100373622199	0.170592481942583	0.136227322513724	0.140236646981298	0.138479736308148	0.140301991584463	0.141941841685561	0.155136590518246	0.153930084487703	0.137381178774099	0.149545107119462	0.142713843535543	0.149336689676536	0.146842815082233	0.147669210940864	0.152259434198346	0.149550472084141	0.168218886162974	0.157844161714689
442	0.134107984054075	0.179154539585441	0.152561234288645	0.150033646126028	0.153237144919353	0.14787159037152	0.134999744423264	0.161800916393875	0.145784622742187	0.143381482977179	0.165477715747346	0.150356060995701	0.144742295492518	0.147677711326699	0.133144430769557	0.156283934318833	0.151976186954482	0.146202056259078	0.142876518883528	0.157992066743161	0.137173540065798	0.162335825852773	0.144981006184389	0.163012779789191	0.146263110447312	0.153994035625273	0.149932980624141	0.157007274740248	0.141664265618366	0.163095788873971	0.170102007847841	0.170608720153213	0.136410164965405	0.140486059094511	0.137840139302588	0.139748797486556	0.142231512353468	0.154789272833912	0.153147737099618	0.137198218496046	0.150259176831888	0.141924908324976	0.150134732521408	0.146411948076656	0.147859534546117	0.152750925824565	0.149374490696065	0.168022226815506	0.157709183625603
443	0.133770405290298	0.179168112276154	0.151889843543405	0.149790531764637	0.153155097684615	0.147188858434736	0.135533214618807	0.162254500437506	0.146338047080861	0.14274876525997	0.165045399984783	0.15029931882242	0.144837601896251	0.147723538724711	0.133298205537329	0.155455035625661	0.152518338068625	0.146205976110512	0.142330984822795	0.157725036499505	0.136670544025752	0.161362291964733	0.145087619309537	0.162970975043509	0.145628434096902	0.153719950883251	0.149415564475031	0.157504681229253	0.141388403207911	0.161696141752806	0.169842979745801	0.170417262873255	0.136577825999949	0.140550881818959	0.13762631963269	0.139259175330779	0.142414723215244	0.154384449104178	0.152255517187393	0.138300245522392	0.150910999236159	0.142119337188973	0.149581203503349	0.146305273940373	0.147183983699102	0.151850210085038	0.148837265191746	0.166835317700615	0.15694319369769
444	0.133186041597276	0.177801917614159	0.151573387378822	0.149784853719627	0.151407420907565	0.147035260673948	0.135770951788835	0.161211368030741	0.145883337974733	0.142726368654525	0.163980367147003	0.150484754448553	0.144998749306662	0.147819608739846	0.132966940019385	0.155729918032282	0.152127985263242	0.145789039084419	0.142682514519923	0.156944219444431	0.1373041660521	0.160751726225866	0.145071269712462	0.161914530523815	0.14567007730397	0.153412879703707	0.149219263260142	0.157245340918813	0.14158488620537	0.162389162814938	0.168749726911365	0.169847205992029	0.13730739094671	0.141111766336465	0.138293413820284	0.139663916241667	0.14224514335519	0.154171509472276	0.150862447163265	0.138892502577831	0.150339828631774	0.142230451770382	0.14940761237022	0.144971376182821	0.147048418722257	0.150612565549312	0.148449247467959	0.166655814017705	0.15555270069259
445	0.132765017210021	0.177670409506318	0.150363966936512	0.149706349279509	0.150017299118751	0.147473584350004	0.135573618447503	0.161300500669277	0.14558987208535	0.142557275934708	0.162933077160437	0.15021781448987	0.145126065664964	0.148059482789406	0.13322545679124	0.155920284563923	0.15259857659254	0.145820042423351	0.142920201215056	0.156316666806108	0.137083973239654	0.160288248479344	0.145167859508011	0.161377829960492	0.145114858562151	0.15254518059978	0.149317412043585	0.156300971989009	0.141193583861838	0.161959331535206	0.167622177859656	0.170374786413727	0.137138252900861	0.140245240947774	0.138909103857574	0.139778513416229	0.141927179734351	0.153728284112657	0.151198213428136	0.138479753802566	0.150431907751068	0.141593269160407	0.149151631479217	0.143775728230497	0.147524050475399	0.149978357710698	0.148623698974682	0.166220219885875	0.156091964689683
446	0.132820838137646	0.17793489840227	0.150697696936731	0.149659827978379	0.14817570534752	0.148196803659452	0.135608833500625	0.16132376075639	0.145037154237632	0.142168070938852	0.162648591450651	0.150304355590794	0.144821784208646	0.147563357518962	0.133264984134359	0.155924488224616	0.15237824293514	0.146070151353998	0.143193350898447	0.156476913857375	0.136720798888198	0.160023014533792	0.145432990455695	0.161090444745182	0.144038578850891	0.153215463579154	0.149333836551971	0.155648034692849	0.14137915328312	0.160509190211725	0.167718889050007	0.170266953253035	0.137426456496845	0.140284075805413	0.138511014080491	0.138850491822086	0.142452854035967	0.153926026894188	0.151030507173397	0.138637588220705	0.150261585137943	0.141431943326677	0.148809028186489	0.142324543975654	0.147286983695483	0.149496631791504	0.148505292854243	0.165651345010007	0.155525974810101
447	0.132371997978551	0.177787273648547	0.150639012358464	0.149592333421243	0.147308314727016	0.148402389805315	0.135522314586803	0.161357378390061	0.14434403562238	0.142495296614462	0.162098768762444	0.150623137543021	0.144338278958015	0.147119919992803	0.133573657349107	0.155896945942992	0.151937366122775	0.145119471151421	0.143061337031442	0.15590812817748	0.135413722520458	0.159663817793779	0.145994757669826	0.160452158942866	0.144449701047325	0.152585075872792	0.149417583870194	0.155744319273317	0.141287818170963	0.160369217847308	0.166380729827046	0.16907544593059	0.137487182039067	0.139470791885374	0.138507373797332	0.139048790360079	0.141806766392103	0.152964419614707	0.150559532880702	0.13859242856076	0.149726976050184	0.142004333308549	0.148572891261575	0.14274009181391	0.147257027327995	0.148841231706735	0.148280563580827	0.165023066392753	0.154845506573039
448	0.131978604895596	0.176726440516788	0.150247467403411	0.149133404310232	0.146980536357683	0.147639421719966	0.134906070291559	0.160596213297087	0.14452678158703	0.141860011115226	0.162324400952772	0.150147866882298	0.143464014271337	0.146892939931169	0.132458719122503	0.155579829711584	0.151194406330549	0.145159078299452	0.1423852233467	0.154335607693616	0.135853699469214	0.159977748659326	0.146130459543053	0.161646510695378	0.14390246668676	0.1520938411422	0.149036363535302	0.155370410631928	0.140605904942914	0.159583005600202	0.16543119997431	0.168867222043062	0.138237314287425	0.139180377205036	0.138856665089802	0.138947547292571	0.14263259083756	0.152567659824807	0.149923497267576	0.137641329162535	0.150294113576756	0.141696635228555	0.148833698208875	0.143312664489109	0.147175799972534	0.148517074090067	0.147803381321297	0.16490853749803	0.154308483777154
449	0.131668984855348	0.176094642468634	0.150215697894624	0.149257721455708	0.146150960374715	0.14696779597232	0.135055998444994	0.160642040908181	0.145017159944094	0.142378377754226	0.16240405155853	0.149530818429768	0.143076449626921	0.146826109033573	0.132381242955487	0.153974186563677	0.150508328887143	0.144611747168023	0.142615351810978	0.153891060943543	0.136330758307185	0.159928022393204	0.145438561333079	0.1611536641741	0.144237171855966	0.151491585049773	0.149322487245911	0.155179713414365	0.139931449747157	0.158974254298056	0.16486248463819	0.169384007487733	0.137847259755679	0.138793244474915	0.139768247685016	0.13900158118055	0.142799883348914	0.152590732078796	0.149701717938723	0.136868613760306	0.150057850586517	0.142645360404388	0.148242847588223	0.143946047575697	0.146719125425336	0.148379715267458	0.147676455930244	0.164185751637072	0.154364656359374
450	0.131403878037219	0.175829271986569	0.149458435260474	0.148667173575427	0.144891806329422	0.146522239508964	0.135598218664928	0.161435953222253	0.145560252397361	0.141574625049836	0.162535510972142	0.148948007964026	0.142391830347747	0.145831224967114	0.13208614166007	0.153546860651043	0.150466826386811	0.143416193028094	0.143800451450916	0.153835037482896	0.136627407795995	0.159714302749921	0.145731417864979	0.161180173490109	0.143173915369526	0.151519763554601	0.149529619644155	0.155077968605587	0.13986103469668	0.15810748791174	0.164545116087524	0.168727858117203	0.138315788964149	0.138480096288966	0.139195070381681	0.139715976060635	0.14301634608246	0.152728009691808	0.149905604789092	0.137199776829991	0.149755720559134	0.14279714885946	0.147484955354719	0.144822017020716	0.146034998148397	0.14617756296929	0.147106953867	0.164399783841504	0.153083828077173
451	0.131151162673332	0.176254893754936	0.14912332132437	0.149233193371433	0.144024023926235	0.145960599137289	0.135929707885568	0.16133916087561	0.145187457839598	0.141027206055996	0.162730322081561	0.149513804898688	0.142629465104038	0.145334786018761	0.132793358902425	0.152590982700198	0.150369145472957	0.142779138529638	0.143254052454763	0.153210990644259	0.137189366299575	0.159067511405434	0.145423968860351	0.160179318635306	0.142560807639555	0.152067817742453	0.149798793426948	0.155284912305092	0.139892330837685	0.157222490795187	0.164265412720172	0.168848121547217	0.138447766584367	0.139114211740097	0.138851142963708	0.139377356002015	0.142884436838667	0.152734092905675	0.149484933381202	0.137178498541908	0.148292546658454	0.141815114936873	0.146967289758815	0.14478341288948	0.145008000388687	0.146498785173809	0.146831367617747	0.16339504491718	0.153569061729964
452	0.130709922667622	0.176976175730276	0.149205595523109	0.149173720321993	0.143993514477644	0.146414622290899	0.13591716660781	0.160787859185638	0.145386979854503	0.141495784851948	0.161942628873696	0.149881133005503	0.142271436218837	0.14539301427753	0.133707522620657	0.152097078039937	0.150226187353318	0.142466985007777	0.143906543425465	0.153003693523177	0.13631533325791	0.158649670330161	0.144911736028588	0.160006339901917	0.141882240058681	0.151830653830578	0.149366985633935	0.154885322215497	0.139230144066995	0.156911616443538	0.163466515997764	0.168785411852607	0.137726771052679	0.13769843902421	0.13906785834689	0.139916747289126	0.14242271413601	0.151041431318954	0.149437638710013	0.136959997163229	0.147505897384942	0.141624188302391	0.146483859858426	0.145090764414014	0.144445460070316	0.147046757204584	0.14639939820303	0.163445004594386	0.153252204074658
453	0.130092874812127	0.176756102309575	0.148163419193626	0.148576050406005	0.14317921935226	0.146037149540898	0.134969065867645	0.161432229874494	0.145570783557094	0.141284166875435	0.161036339304761	0.149984119070565	0.142251070885389	0.144039935360434	0.133960585509645	0.152628172875487	0.150464193606385	0.143279917549945	0.144054082604489	0.153003923819694	0.135054152808859	0.157995328958924	0.143597943738938	0.159803503011351	0.140934295707344	0.152070683765225	0.149440043135703	0.154689517525328	0.139646457039074	0.15584154006924	0.162882025545444	0.169164300670823	0.138443213563374	0.13784573988694	0.138621520898235	0.140478438027947	0.141571835804072	0.150857297606472	0.149765336860548	0.136546156320351	0.147601951749275	0.141131961126504	0.146697054044009	0.145111834231309	0.144454131164631	0.148274903366625	0.146148830870747	0.16246546615954	0.15275019141399
454	0.130085271191866	0.175248478740461	0.148164206674085	0.148574044094397	0.142761528213957	0.146079028487318	0.134331660393774	0.161241161207821	0.145866793694765	0.141201855989704	0.16089325021662	0.149390936591836	0.142264959621543	0.143698445928485	0.133731509004993	0.151632656381387	0.15029170599911	0.142936069111597	0.143902356764733	0.153698327799759	0.135278408145097	0.158174165626792	0.143385640270597	0.159365095012262	0.140146060991704	0.152287325640711	0.149645525522758	0.154359652337551	0.139743386975987	0.155967095630309	0.162572725237498	0.169581767281324	0.13832238299332	0.138595043636776	0.138586141842511	0.140455571900893	0.142726030586799	0.150339893899674	0.149570285204549	0.137170313891336	0.146796944678222	0.141574549444163	0.14637356046055	0.14542811221677	0.14459807344679	0.147318414648398	0.145881699259112	0.162026104618723	0.152596692676087
455	0.129055355406139	0.174599449832838	0.147731197788522	0.148605030478934	0.14334599074774	0.145869962641767	0.133843305428306	0.160986436709308	0.145472630047358	0.141240447955082	0.159633474774354	0.148271890840549	0.142107651420338	0.142668272477579	0.133474531961925	0.151519269589932	0.150478277474177	0.143018075382482	0.1443436829318	0.153021371746615	0.135439093300013	0.157262422985735	0.143420414046556	0.159196230759314	0.140823323942671	0.151715007633668	0.149356892825978	0.153825938638742	0.139744025774865	0.156007408727343	0.162244208726868	0.168736437487248	0.137596780138834	0.13910735040589	0.138904083575294	0.141551895276508	0.142488523935376	0.149951567142148	0.149821744451052	0.13742749156827	0.147236627352155	0.142379207064337	0.145861708842555	0.145561703999191	0.144338036455795	0.147508564337402	0.145813035778796	0.162322629903422	0.151844302296064
456	0.129257060542151	0.173469295755509	0.148333918347433	0.148701249277888	0.143992034326189	0.145771368894228	0.134068096546093	0.161138881924453	0.146514632375659	0.140603628015391	0.15915151258718	0.14821265985796	0.142196731129156	0.14191138036416	0.133133308311487	0.150831136023058	0.150164319724686	0.141874431567988	0.144088289016884	0.152676905976157	0.135073434948946	0.157622251326689	0.14339582206022	0.15894541103876	0.140973211530679	0.151682061180601	0.149043751427719	0.153664211458323	0.139359229542891	0.15519460232527	0.162416554986051	0.167910262879665	0.13752090097992	0.138717882335118	0.139434095060488	0.14168367989118	0.141751128882047	0.149914799754097	0.149984712404617	0.136760065855123	0.147139636675727	0.143518469460306	0.145758968364564	0.145858635308487	0.144313114158184	0.148239980100995	0.145112141682063	0.161510744800003	0.15162268375322
457	0.12920472507724	0.173883291283963	0.146902697468942	0.148940274912551	0.143464690740352	0.145719620984327	0.134016981992191	0.160871723199618	0.146648656977608	0.139837532054641	0.158941035058278	0.148637546293667	0.141974929702047	0.142151258426748	0.13256224804711	0.150796913259766	0.149000333225026	0.141780836493958	0.143579302754859	0.152949234067932	0.134668013244708	0.15749254247872	0.142903622308526	0.158964808814635	0.141099955100421	0.150734404008474	0.149153417505193	0.153470590450588	0.139525776961925	0.155090679363528	0.163031539039442	0.167944643570404	0.13687086971233	0.138163751339192	0.139671081805538	0.141711923884441	0.140384198120571	0.149889712938917	0.149804976037927	0.136887754588856	0.147035825021701	0.143722918008536	0.145276684102258	0.146050373595851	0.145631723542716	0.147804627091034	0.14542036388903	0.16125628920902	0.152784223704842
[truncated: 43 more rows]
[truncated: 151 more columns]
