# Supplementary material for: Evolving scattering networks for engineering disorder
Source: Nat Comput Sci. 2023 Feb 13;3(2):128–38. doi: 10.1038/s43588-022-00395-x (PMC10766560; doi:10.1038/s43588-022-00395-x)
Supplement: Supplementary file 8 — Plot data for Fig. 4. [file 43588_2022_395_MOESM8_ESM.zip › Data_Set_Fig_4/data_Fig4h.xls]

## Sheet: Sheet1
xx_data_Fig4h	yy_data_Fig4h_KL_ 1	yy_data_Fig4h_KL_ 2	yy_data_Fig4h_KL_ 3	yy_data_Fig4h_KL_ 4	yy_data_Fig4h_KL_ 5	yy_data_Fig4h_KL_ 6	yy_data_Fig4h_KL_ 7	yy_data_Fig4h_KL_ 8	yy_data_Fig4h_KL_ 9	yy_data_Fig4h_KL_ 10	yy_data_Fig4h_KL_ 11	yy_data_Fig4h_KL_ 12	yy_data_Fig4h_KL_ 13	yy_data_Fig4h_KL_ 14	yy_data_Fig4h_KL_ 15	yy_data_Fig4h_KL_ 16	yy_data_Fig4h_KL_ 17	yy_data_Fig4h_KL_ 18	yy_data_Fig4h_KL_ 19	yy_data_Fig4h_KL_ 20	yy_data_Fig4h_KL_ 21	yy_data_Fig4h_KL_ 22	yy_data_Fig4h_KL_ 23	yy_data_Fig4h_KL_ 24	yy_data_Fig4h_KL_ 25	yy_data_Fig4h_KL_ 26	yy_data_Fig4h_KL_ 27	yy_data_Fig4h_KL_ 28	yy_data_Fig4h_KL_ 29	yy_data_Fig4h_KL_ 30	yy_data_Fig4h_KL_ 31	yy_data_Fig4h_KL_ 32	yy_data_Fig4h_KL_ 33	yy_data_Fig4h_KL_ 34	yy_data_Fig4h_KL_ 35	yy_data_Fig4h_KL_ 36	yy_data_Fig4h_KL_ 37	yy_data_Fig4h_KL_ 38	yy_data_Fig4h_KL_ 39	yy_data_Fig4h_KL_ 40	yy_data_Fig4h_KL_ 41	yy_data_Fig4h_KL_ 42	yy_data_Fig4h_KL_ 43	yy_data_Fig4h_KL_ 44	yy_data_Fig4h_KL_ 45	yy_data_Fig4h_KL_ 46	yy_data_Fig4h_KL_ 47	yy_data_Fig4h_KL_ 48	yy_data_Fig4h_KL_ 49
1	1	1	1	1	1	1	1	1	1	1	1	1	1	1	1	1	1	1	1	1	1	1	1	1	1	1	1	1	1	1	1	1	1	1	1	1	1	1	1	1	1	1	1	1	1	1	1	1	1
2	0.994633	0.933211	0.94748	1.01443	1.04838	0.936152	1.75372	0.940539	1.97105	1.01939	0.991833	0.984237	0.93242	0.978775	1.01226	0.95465	1.05415	1.0148	1.33347	0.974628	1.05492	1.9262	0.855855	0.944357	1.525	0.862735	1.38967	0.879774	1.94256	0.997284	1.15469	0.951953	1.01607	1.00475	0.959561	1.03318	1.54745	1.01624	0.985422	0.953421	0.856973	0.962726	1.01779	0.999785	1.14443	1.33984	0.996022	0.973225	1.00703
3	1.05181	1.49553	1.37717	1.03786	1.5955	1.37733	1.43926	0.936595	1.66286	1.01354	1.00147	1.54979	0.908922	0.967411	1.36443	1.38243	1.49402	1.06126	2.02388	0.982694	1.00464	1.59521	0.912413	0.968916	1.46534	1.37617	1.25388	0.899347	1.57019	1.12952	1.07072	0.869769	1.02778	1.05107	0.987718	1.0129	1.32973	1.46194	1.28109	0.915137	1.11391	1.27142	0.922175	1.26343	1.48784	1.20896	1.03092	1.20105	1.14601
4	1.33356	1.81731	1.3134	0.965976	1.37527	1.31885	1.64123	1.1966	1.81028	1.02101	1.23834	1.68993	1.3183	0.953868	1.32968	1.9019	1.37115	1.00812	2.45588	0.892327	0.90513	1.29612	1.26018	1.13494	1.31979	1.28741	1.27247	1.06477	1.38685	1.39102	1.24279	0.848564	1.00308	1.13882	0.910401	1.44408	1.83946	1.56248	1.25615	1.13373	1.24751	1.18245	1.26581	1.19505	1.95231	1.15019	1.20365	1.19597	1.15592
5	1.23004	1.65412	1.21914	1.0166	1.55404	1.40914	1.5201	1.07528	2.07634	1.01056	1.58738	1.97767	1.3684	1.3415	1.49885	1.63545	1.47948	0.96461	2.12953	0.860359	1.21287	1.60162	1.26729	1.33953	1.59464	1.26983	1.15215	1.50819	1.53302	1.79057	1.16361	0.826215	1.09721	1.28801	0.890287	1.36305	1.65674	1.42636	1.48009	1.0816	1.53561	1.16831	1.15504	1.05094	1.73858	1.45166	1.49124	1.28346	1.0695
6	1.18597	1.4659	1.29573	1.18382	1.42301	1.34613	1.4052	1.18665	1.87381	0.986993	1.95723	1.81258	1.35262	1.52582	1.38686	1.57311	1.84929	0.915793	2.17394	0.889612	1.73147	1.62908	1.10867	1.35998	1.81584	1.31474	1.36989	1.4473	1.44475	1.67258	1.14099	0.962257	1.11087	1.40501	0.891765	1.28999	1.58352	1.44675	1.36562	1.06764	1.82098	1.0627	1.29795	1.27183	1.79219	1.33121	1.75283	1.24735	1.0377
7	1.40232	1.3827	1.42371	1.18847	1.60623	1.53993	1.30926	1.20343	1.85107	0.900555	1.75738	1.9275	1.30125	1.66357	1.20999	1.40355	1.66264	0.935016	1.90915	0.933043	1.62716	1.79573	1.08638	1.49109	1.97324	1.20307	1.52665	1.61457	1.34071	1.81751	1.1007	0.940244	1.04817	1.55862	0.819465	1.21447	1.40381	1.371	1.28622	0.992044	1.69853	1.01491	1.3592	1.33536	1.61501	1.32516	1.61303	1.14675	1.23637
8	1.29474	1.30218	1.32685	1.23706	1.54422	1.44336	1.21187	1.2269	1.76125	0.945413	1.83822	2.00769	1.52064	1.5955	1.2962	1.31827	1.57661	0.998084	1.8895	0.917241	1.75444	1.67074	1.20604	1.35813	1.85135	1.12506	1.42076	1.52003	1.2815	1.65252	1.08659	0.914376	1.22699	1.49077	0.851687	1.14467	1.5021	1.34858	1.30998	0.984969	1.65257	1.06898	1.28498	1.54435	1.6976	1.30569	1.50854	1.13613	1.20247
9	1.49693	1.34833	1.27542	1.16838	1.68524	1.386	1.26798	1.4591	1.835	1.0971	1.67947	1.77892	1.45627	1.40858	1.26546	1.33001	1.49737	0.964565	1.92928	0.966014	1.57331	1.60194	1.20675	1.31019	1.70451	1.20964	1.4657	1.48653	1.24727	1.54852	1.09718	0.969511	1.18958	1.38194	0.922004	1.23305	1.36258	1.24716	1.22519	1.05935	1.56656	1.10502	1.23317	1.49395	1.58565	1.45826	1.59515	1.09915	1.2677
10	1.37359	1.29153	1.22018	1.32191	1.54823	1.46562	1.48622	1.3718	1.90277	1.08865	1.59114	1.69428	1.36271	1.36444	1.20302	1.26814	1.4133	0.934395	1.91514	1.02443	1.56038	1.46184	1.10456	1.27179	1.67946	1.3281	1.58528	1.59386	1.18244	1.42122	1.154	1.15248	1.14404	1.44954	0.9361	1.17798	1.31894	1.14055	1.2398	1.04274	1.54284	1.27059	1.33512	1.38379	1.48498	1.5735	1.68887	1.0199	1.19584
11	1.34988	1.27507	1.22909	1.26406	1.61152	1.39821	1.56092	1.32804	2.00372	1.05981	1.52075	1.72668	1.43781	1.47413	1.27464	1.23221	1.25966	0.925938	1.96277	1.10277	1.45394	1.35848	1.08036	1.19306	1.56399	1.1913	1.70434	1.79442	1.26374	1.47973	1.10521	1.13349	1.20638	1.44188	0.987838	1.2436	1.22712	1.14578	1.31416	1.21233	1.45374	1.42433	1.32454	1.31228	1.43282	1.57451	1.62515	1.06802	1.18141
12	1.24991	1.25126	1.27176	1.28831	1.77596	1.36469	1.44286	1.37396	2.17811	1.02228	1.48987	1.66274	1.38268	1.4321	1.22255	1.33758	1.22631	0.920472	1.83608	1.21945	1.33932	1.40892	1.10664	1.18707	1.51408	1.25049	1.80506	1.70086	1.19414	1.63013	1.18218	1.1217	1.11609	1.55187	1.02174	1.17967	1.2202	1.16363	1.23321	1.19562	1.45073	1.56607	1.28609	1.37674	1.33018	1.68792	1.52812	1.0383	1.21596
13	1.26613	1.30202	1.38424	1.23174	1.68913	1.30519	1.37324	1.38921	2.03078	1.16189	1.45962	1.63043	1.41814	1.37489	1.41395	1.33006	1.36749	0.914869	1.73209	1.36485	1.25366	1.35056	1.07351	1.22534	1.43053	1.21889	1.94707	1.58065	1.20287	1.50792	1.24651	1.09553	1.19833	1.62295	0.954263	1.15891	1.24146	1.29593	1.25505	1.13733	1.39672	1.47251	1.37458	1.33532	1.33516	1.71255	1.52894	1.08273	1.20023
14	1.22893	1.38033	1.29478	1.25229	1.65288	1.29571	1.41416	1.36131	1.94685	1.24167	1.41996	1.64785	1.42492	1.38776	1.34711	1.28558	1.27764	0.91441	1.77356	1.30048	1.23288	1.27132	1.14534	1.36001	1.3587	1.1489	1.84812	1.53807	1.25878	1.56883	1.17365	1.12553	1.16248	1.70771	0.97972	1.12264	1.18575	1.23667	1.223	1.23532	1.3428	1.53861	1.28835	1.42029	1.29684	1.62792	1.43517	1.08801	1.15616
15	1.15908	1.52448	1.30819	1.22657	1.70385	1.37987	1.36782	1.30883	1.84938	1.35747	1.39959	1.60395	1.3519	1.51069	1.28696	1.32258	1.30035	0.899216	1.66067	1.288	1.18253	1.26941	1.1831	1.43522	1.38534	1.15176	1.76395	1.43813	1.36726	1.59707	1.14279	1.06496	1.08595	1.63866	0.993819	1.18597	1.17448	1.35946	1.25598	1.21135	1.27638	1.48354	1.24337	1.41532	1.29961	1.53669	1.4422	1.03434	1.11879
16	1.15074	1.5458	1.2836	1.19122	1.66163	1.31744	1.35142	1.23639	1.76755	1.30662	1.39183	1.55327	1.30293	1.46581	1.34393	1.25144	1.22745	0.902985	1.61038	1.26159	1.20766	1.2586	1.1999	1.50387	1.34782	1.22028	1.79701	1.43297	1.33888	1.49896	1.13708	1.14578	1.08413	1.74072	0.995269	1.12998	1.142	1.30631	1.18164	1.21834	1.22194	1.56531	1.2165	1.42629	1.34879	1.51336	1.44188	1.09132	1.13453
17	1.18835	1.45435	1.2273	1.18285	1.62344	1.30601	1.30588	1.26957	1.7133	1.30746	1.4293	1.48563	1.27854	1.50321	1.32664	1.22949	1.26971	1.03138	1.60387	1.25373	1.29745	1.28504	1.18147	1.41785	1.27669	1.18699	1.68023	1.41946	1.31832	1.48429	1.12843	1.18083	1.1112	1.67196	1.00565	1.17181	1.14169	1.33311	1.19289	1.25178	1.20138	1.49555	1.16503	1.33329	1.42528	1.45026	1.46633	1.12621	1.09301
18	1.16089	1.40942	1.18655	1.1546	1.59421	1.3092	1.37061	1.19778	1.71367	1.37895	1.43561	1.49225	1.21716	1.4552	1.32396	1.26173	1.23083	1.02499	1.60867	1.26072	1.23783	1.26093	1.14676	1.45217	1.28741	1.15098	1.63474	1.47014	1.40918	1.45017	1.14988	1.13313	1.07119	1.5926	0.997639	1.20274	1.1434	1.36126	1.17067	1.22659	1.17274	1.49276	1.19415	1.29114	1.39303	1.43795	1.59896	1.22027	1.06641
19	1.13099	1.34383	1.21943	1.14287	1.54591	1.3139	1.35217	1.24598	1.66804	1.4031	1.40923	1.48745	1.20847	1.37064	1.28347	1.2374	1.16915	1.00088	1.58892	1.31708	1.20981	1.20264	1.19718	1.46444	1.33922	1.13295	1.59035	1.44148	1.37003	1.449	1.23457	1.16418	1.15401	1.56031	0.951719	1.17147	1.12336	1.34365	1.17657	1.19676	1.1611	1.46541	1.19582	1.26753	1.35678	1.40559	1.53793	1.26915	1.04855
20	1.12228	1.37424	1.33844	1.13625	1.47765	1.30631	1.33704	1.22609	1.69727	1.36065	1.36072	1.49651	1.22025	1.32266	1.30152	1.28754	1.15068	1.04206	1.5729	1.27893	1.27284	1.27049	1.29702	1.41445	1.2821	1.14731	1.52896	1.39636	1.3732	1.42337	1.25359	1.10287	1.14375	1.59031	0.993107	1.13865	1.08862	1.31136	1.1935	1.15875	1.23454	1.4664	1.1717	1.26762	1.31169	1.34778	1.51954	1.24046	1.10434
21	1.07815	1.35514	1.31905	1.24535	1.44169	1.36869	1.27644	1.18859	1.71458	1.34039	1.32493	1.44881	1.22838	1.27972	1.3689	1.22591	1.15545	1.09201	1.53231	1.29283	1.22751	1.30842	1.25385	1.35335	1.27366	1.24605	1.55756	1.38836	1.3822	1.39408	1.19002	1.0723	1.10896	1.5817	0.955216	1.09918	1.11966	1.29731	1.27297	1.15334	1.19362	1.53748	1.1978	1.26374	1.28022	1.36784	1.45598	1.21786	1.10134
22	1.03606	1.38014	1.33098	1.21723	1.47717	1.32846	1.24997	1.17811	1.64521	1.29467	1.29676	1.42042	1.17676	1.22873	1.40304	1.17797	1.1412	1.08087	1.58336	1.28973	1.23827	1.36094	1.21888	1.37208	1.22389	1.2101	1.52453	1.33823	1.37943	1.41678	1.1615	1.06015	1.09759	1.54236	1.01769	1.06194	1.09192	1.30079	1.27578	1.17485	1.16441	1.50299	1.22149	1.22596	1.24119	1.45067	1.40828	1.18098	1.03867
23	1.01072	1.34804	1.41841	1.18238	1.44738	1.36349	1.29278	1.22866	1.61018	1.30044	1.24656	1.38534	1.14275	1.2529	1.49616	1.21607	1.15272	1.04427	1.56982	1.31814	1.26763	1.38138	1.22751	1.44093	1.20435	1.22762	1.48182	1.35123	1.44213	1.51641	1.10711	1.07276	1.1095	1.49827	0.978671	1.0273	1.06542	1.26847	1.25144	1.22929	1.14784	1.53273	1.18215	1.28042	1.22702	1.4295	1.38951	1.14896	1.03713
24	0.995299	1.3211	1.37567	1.14453	1.46785	1.30686	1.37826	1.21634	1.55783	1.28628	1.23104	1.41096	1.16831	1.20483	1.48167	1.1931	1.1035	1.06545	1.60935	1.32836	1.32376	1.3635	1.2001	1.42529	1.20904	1.24933	1.44251	1.28324	1.43374	1.45892	1.10128	1.13949	1.07839	1.46205	0.983048	1.03798	1.10495	1.3107	1.20953	1.18076	1.15425	1.49785	1.14074	1.24875	1.28077	1.42675	1.41025	1.17207	0.982761
25	1.01282	1.26592	1.33088	1.15537	1.44388	1.28521	1.39122	1.21169	1.57768	1.2278	1.28022	1.48761	1.14542	1.19565	1.4086	1.20479	1.08928	1.01708	1.5489	1.33821	1.28874	1.3672	1.16886	1.37382	1.23159	1.25886	1.37805	1.24479	1.45268	1.53766	1.07883	1.23458	1.06221	1.44797	0.945479	1.02525	1.10332	1.32746	1.27675	1.14608	1.11426	1.52658	1.12389	1.21072	1.29493	1.41015	1.41909	1.13518	0.970774
26	1.08933	1.26982	1.28491	1.14209	1.4078	1.28149	1.34727	1.20042	1.59002	1.24703	1.33207	1.52169	1.21307	1.18301	1.3805	1.21969	1.0934	0.969244	1.5515	1.29812	1.25086	1.33232	1.14611	1.33969	1.18392	1.25194	1.3929	1.26546	1.40169	1.52628	1.03724	1.33069	1.03024	1.4949	0.990634	1.04016	1.07375	1.32388	1.29047	1.14259	1.14164	1.47755	1.0947	1.19818	1.32701	1.45405	1.46588	1.16184	0.94091
27	1.05907	1.26777	1.23285	1.1284	1.3614	1.25414	1.29255	1.15901	1.52741	1.27025	1.30766	1.52699	1.18182	1.17045	1.33754	1.26504	1.14538	0.99772	1.51966	1.29726	1.20812	1.31196	1.12559	1.31413	1.15805	1.24139	1.35961	1.30647	1.40464	1.49201	1.00608	1.28276	1.0215	1.45415	0.998222	1.07112	1.07844	1.27377	1.29242	1.1199	1.10154	1.44642	1.10217	1.24096	1.26231	1.48898	1.46864	1.13556	0.98349
28	1.08809	1.25677	1.22414	1.1069	1.39803	1.26733	1.31549	1.17041	1.48762	1.26184	1.273	1.50656	1.16629	1.20135	1.28149	1.22923	1.14704	0.974336	1.50776	1.28877	1.1648	1.33029	1.13655	1.3568	1.16721	1.19005	1.39166	1.29995	1.38785	1.50498	0.981143	1.24608	1.01192	1.4816	0.971781	1.06874	1.05464	1.24446	1.26539	1.07712	1.0743	1.41432	1.07902	1.33419	1.24761	1.44278	1.42003	1.13838	1.05352
29	1.10045	1.26448	1.24959	1.10179	1.3633	1.25461	1.30848	1.15404	1.50911	1.22797	1.24406	1.48766	1.1864	1.17357	1.28163	1.24445	1.12074	1.04823	1.51244	1.31056	1.15228	1.32771	1.19552	1.30094	1.13204	1.17749	1.35325	1.28467	1.37255	1.45543	0.951955	1.24945	1.05576	1.44533	0.991856	1.05043	1.07995	1.26244	1.23616	1.05248	1.10424	1.38578	1.1181	1.30049	1.24155	1.43869	1.40792	1.1851	1.02974
30	1.15372	1.30441	1.26228	1.10456	1.34017	1.25553	1.36881	1.17293	1.4669	1.26763	1.21015	1.48956	1.21132	1.16096	1.26453	1.21099	1.09929	1.07749	1.47647	1.28013	1.14393	1.39416	1.29818	1.31804	1.11073	1.16038	1.36433	1.27408	1.44427	1.44213	0.983358	1.27749	1.0191	1.4155	0.966028	1.08776	1.06256	1.24152	1.26833	1.0868	1.08542	1.34729	1.0791	1.33724	1.20947	1.42714	1.41074	1.21118	1.00836
31	1.12332	1.25194	1.24284	1.09441	1.38069	1.24043	1.32152	1.18172	1.43739	1.24656	1.1944	1.4397	1.20246	1.12696	1.26311	1.23341	1.12783	1.06457	1.48972	1.25897	1.15512	1.44986	1.25662	1.26012	1.07281	1.17321	1.31728	1.24691	1.40166	1.45175	0.956392	1.35571	1.07635	1.39561	0.934465	1.09176	1.08675	1.21202	1.24856	1.05475	1.04028	1.36068	1.03927	1.4381	1.20065	1.43435	1.3828	1.22302	1.03525
32	1.11652	1.25321	1.23608	1.08399	1.34455	1.20802	1.32394	1.14751	1.45291	1.28084	1.20019	1.41209	1.17074	1.12936	1.25796	1.26105	1.08611	1.10481	1.43875	1.23017	1.12464	1.43232	1.27015	1.2231	1.07275	1.14222	1.27381	1.21519	1.42829	1.41797	0.935168	1.32496	1.06346	1.39264	0.925312	1.05076	1.04863	1.20827	1.30816	1.06163	1.01828	1.32792	1.04989	1.51934	1.19657	1.39395	1.38043	1.18395	1.05201
33	1.1217	1.2218	1.21664	1.08081	1.36369	1.22286	1.30903	1.1259	1.49554	1.26946	1.15769	1.3746	1.18531	1.10496	1.27749	1.24527	1.11726	1.10343	1.43076	1.24106	1.10306	1.42353	1.30069	1.18629	1.06284	1.14799	1.25089	1.17984	1.42693	1.38716	0.969482	1.30255	1.04988	1.37737	0.903687	1.03731	1.03403	1.20777	1.30122	1.03416	1.03681	1.31109	1.07976	1.49609	1.20774	1.38845	1.33524	1.17576	1.03935
34	1.10609	1.18973	1.23922	1.05585	1.34278	1.19606	1.34546	1.15426	1.5474	1.22675	1.14109	1.37571	1.17924	1.09527	1.28399	1.21312	1.11188	1.0692	1.41952	1.21745	1.06985	1.4194	1.28737	1.21216	1.06117	1.14919	1.27653	1.17849	1.4236	1.40198	1.00044	1.25291	1.00681	1.39281	0.909424	1.05782	1.03115	1.23372	1.2848	1.03325	1.09685	1.28416	1.10201	1.49316	1.17986	1.44165	1.33463	1.19915	1.02434
35	1.0883	1.17836	1.25565	1.06466	1.29641	1.20415	1.33529	1.13344	1.5046	1.22003	1.12147	1.35642	1.17815	1.04775	1.25848	1.1972	1.08929	1.08937	1.42082	1.19188	1.0464	1.39253	1.27686	1.18205	1.07771	1.13423	1.26147	1.16449	1.42214	1.37085	0.978192	1.2616	1.00793	1.3812	0.864948	1.05075	1.00909	1.22553	1.27312	1.085	1.07946	1.31926	1.08919	1.46141	1.19905	1.42271	1.28869	1.19319	1.0607
36	1.13533	1.13345	1.22289	1.05689	1.30882	1.21874	1.30463	1.14002	1.47079	1.20727	1.12784	1.34808	1.14863	1.06164	1.22866	1.19837	1.1178	1.12268	1.40222	1.16851	1.01791	1.39951	1.25086	1.14192	1.06136	1.12745	1.28461	1.15845	1.39862	1.36718	1.01576	1.24033	0.985287	1.36371	0.882522	1.10067	1.02564	1.22211	1.25517	1.06547	1.09897	1.34863	1.10546	1.44599	1.17511	1.44132	1.28844	1.1651	1.04787
37	1.15488	1.12445	1.22705	1.05602	1.27286	1.25531	1.32196	1.13464	1.45741	1.23308	1.11258	1.40386	1.1592	1.10154	1.20087	1.21767	1.09846	1.11067	1.39012	1.15654	1.00723	1.37859	1.28034	1.13123	1.08674	1.13579	1.27701	1.17472	1.37538	1.34605	0.977895	1.23813	0.961648	1.34857	0.878242	1.12676	1.00629	1.20257	1.2265	1.02887	1.06596	1.31116	1.09878	1.43597	1.16241	1.42351	1.30549	1.19649	1.10286
38	1.14199	1.12729	1.20831	1.06936	1.27606	1.24658	1.29874	1.14825	1.44691	1.2439	1.10019	1.3921	1.1474	1.13761	1.19936	1.18182	1.08888	1.07394	1.42357	1.14482	0.986311	1.34439	1.33537	1.15584	1.07327	1.12912	1.24003	1.1568	1.39298	1.30507	0.967141	1.21786	0.982836	1.3592	0.867013	1.1129	0.994003	1.18612	1.20891	1.00869	1.05784	1.27379	1.07544	1.41913	1.14193	1.39905	1.29499	1.18835	1.15094
39	1.13269	1.14377	1.2283	1.04524	1.29639	1.22742	1.27868	1.15401	1.40489	1.25542	1.09648	1.37267	1.09931	1.1197	1.20424	1.16086	1.11461	1.04422	1.41292	1.12081	1.00343	1.34427	1.39812	1.12185	1.07502	1.10966	1.26005	1.1468	1.37237	1.3166	0.944108	1.21005	1.02423	1.35022	0.872796	1.13907	1.01105	1.16441	1.20128	1.0351	1.06982	1.25619	1.09272	1.39885	1.16102	1.36092	1.26686	1.20261	1.11226
40	1.12446	1.17393	1.27795	1.04453	1.27134	1.25104	1.2672	1.14157	1.40001	1.23748	1.10244	1.4022	1.07457	1.15813	1.22218	1.14903	1.09233	1.04959	1.37878	1.14271	0.993772	1.37346	1.35778	1.1297	1.08317	1.15706	1.26916	1.14414	1.34664	1.29218	0.915554	1.17921	0.995985	1.33662	0.873095	1.13726	1.00063	1.14976	1.22993	1.01323	1.05205	1.23723	1.06506	1.36571	1.14994	1.3485	1.2616	1.17427	1.1321
41	1.1405	1.15741	1.27248	1.04577	1.30017	1.22292	1.2568	1.13252	1.3782	1.21871	1.07734	1.45371	1.06248	1.138	1.19993	1.1278	1.09856	1.09915	1.36309	1.13751	0.981299	1.3578	1.36691	1.11673	1.07998	1.16029	1.2577	1.11625	1.35171	1.28782	0.94296	1.16223	1.02436	1.31862	0.879273	1.11121	1.00308	1.16553	1.24413	0.980702	1.037	1.20611	1.04519	1.34472	1.1273	1.33166	1.22008	1.16619	1.13001
42	1.11371	1.18171	1.24936	1.02508	1.26506	1.23486	1.29909	1.15853	1.36753	1.25493	1.058	1.43624	1.08605	1.09406	1.2155	1.14668	1.09167	1.0895	1.36351	1.09879	0.964857	1.32679	1.33346	1.11056	1.06183	1.19273	1.23151	1.09149	1.33771	1.25881	0.942891	1.15826	0.995184	1.29211	0.869678	1.07967	0.986227	1.16268	1.27304	0.950374	1.02074	1.22087	1.07503	1.3144	1.10732	1.33443	1.21933	1.15612	1.10711
43	1.08142	1.18963	1.24188	1.0165	1.27069	1.2123	1.29122	1.19206	1.39296	1.30286	1.07266	1.4297	1.07733	1.0845	1.21899	1.13777	1.06287	1.07798	1.34044	1.08866	0.953606	1.33446	1.31759	1.0936	1.1009	1.17495	1.20912	1.07699	1.31328	1.22923	0.95968	1.18839	0.979998	1.3032	0.886537	1.06557	0.988293	1.14704	1.2676	0.937408	1.01176	1.22091	1.10514	1.32208	1.12935	1.32154	1.23023	1.15288	1.14095
44	1.08622	1.1665	1.2843	1.0189	1.24291	1.17404	1.26887	1.18217	1.34666	1.32897	1.08774	1.46814	1.08747	1.09287	1.21571	1.10518	1.05882	1.08855	1.36146	1.09092	0.956891	1.30642	1.29281	1.09775	1.08104	1.15767	1.20607	1.09463	1.29915	1.22274	0.986688	1.1952	0.972355	1.33703	0.890497	1.08282	1.00699	1.11698	1.23904	0.942244	1.00739	1.22202	1.08661	1.30615	1.12169	1.34817	1.20117	1.1491	1.11436
45	1.05829	1.17822	1.26178	1.008	1.25138	1.16293	1.24469	1.23944	1.32785	1.31374	1.08974	1.43909	1.08291	1.09186	1.2171	1.09139	1.07938	1.07598	1.31595	1.08442	0.929054	1.28884	1.31192	1.13635	1.07871	1.14014	1.23712	1.09182	1.28244	1.24807	0.982129	1.20785	0.983505	1.31346	0.866563	1.13989	1.04565	1.11985	1.23029	0.92425	1.01301	1.1991	1.12067	1.31661	1.12903	1.3346	1.18567	1.14064	1.12505
46	1.05999	1.16031	1.25188	1.0316	1.25564	1.20023	1.23757	1.23589	1.3219	1.29943	1.08649	1.41197	1.07055	1.0781	1.18586	1.11251	1.07953	1.06373	1.30635	1.08224	0.933717	1.27736	1.35867	1.12453	1.0884	1.12822	1.21197	1.0773	1.28734	1.30741	0.973572	1.19353	0.971881	1.28408	0.870121	1.1348	1.03364	1.08863	1.30362	0.935948	0.985586	1.17936	1.1774	1.32021	1.11298	1.30188	1.16565	1.1237	1.09674
47	1.07286	1.13555	1.23638	1.06595	1.26117	1.16943	1.23737	1.23318	1.31492	1.2687	1.07418	1.40007	1.06715	1.07804	1.18795	1.09614	1.06431	1.04812	1.27586	1.07866	0.935384	1.26256	1.32012	1.14647	1.0815	1.15619	1.22595	1.04617	1.26115	1.27984	0.991345	1.17498	0.977968	1.25573	0.897877	1.13566	1.04273	1.06706	1.31312	0.920282	0.994316	1.15748	1.15934	1.30812	1.11948	1.28227	1.15087	1.14268	1.12692
48	1.0635	1.14282	1.23852	1.05789	1.23978	1.14532	1.24211	1.20424	1.32089	1.27288	1.0798	1.37095	1.06739	1.06934	1.17158	1.10329	1.05596	1.03786	1.30018	1.03945	0.91902	1.28853	1.31955	1.11014	1.06839	1.13615	1.2332	1.02438	1.23795	1.26834	1.01786	1.15611	0.964449	1.22198	0.886766	1.12602	1.02891	1.09118	1.30657	0.940114	0.990691	1.13309	1.14181	1.29079	1.14427	1.25971	1.17373	1.19147	1.13702
49	1.09401	1.1263	1.22054	1.07327	1.21485	1.11952	1.25367	1.21378	1.33174	1.28895	1.08143	1.37345	1.0907	1.04344	1.18451	1.12116	1.04831	1.01247	1.27737	1.04584	0.891878	1.29439	1.29264	1.08283	1.04916	1.12822	1.22259	1.03058	1.22317	1.24473	0.993625	1.16839	0.941104	1.22051	0.874399	1.10928	1.03226	1.07438	1.29119	0.924288	1.00366	1.11398	1.16609	1.26888	1.12315	1.2203	1.17609	1.25836	1.1661
50	1.07204	1.14648	1.21215	1.05657	1.19964	1.097	1.24579	1.20119	1.30706	1.28536	1.07639	1.40214	1.06651	1.03586	1.17558	1.17949	1.02829	0.997513	1.27561	1.03042	0.877567	1.26084	1.29174	1.09551	1.01999	1.11586	1.19096	1.03654	1.21862	1.25898	0.996733	1.19412	0.952043	1.21196	0.890937	1.10691	1.01836	1.05871	1.29075	0.935842	0.992099	1.13571	1.1375	1.25452	1.13735	1.22578	1.14902	1.23335	1.16248
51	1.07522	1.14554	1.2096	1.08119	1.18732	1.10922	1.28925	1.18495	1.30642	1.28189	1.08679	1.39742	1.05483	1.05682	1.16548	1.15848	1.02996	1.01997	1.27775	1.03721	0.895967	1.25794	1.27544	1.10672	0.997955	1.12636	1.19997	1.02375	1.19237	1.29376	0.99158	1.18458	0.938433	1.21938	0.878638	1.10081	1.01116	1.05815	1.28485	0.923226	0.988423	1.13156	1.14468	1.24984	1.16395	1.24179	1.15666	1.25888	1.15234
52	1.03847	1.12776	1.17993	1.09764	1.16741	1.10427	1.29708	1.16445	1.31178	1.30589	1.09627	1.40457	1.05296	1.04461	1.18806	1.13033	1.03811	1.03783	1.2581	1.0443	0.882518	1.24256	1.28196	1.08657	0.990702	1.18653	1.18259	1.02715	1.19681	1.32721	1.00048	1.17441	0.948628	1.21768	0.877029	1.08814	1.0385	1.06595	1.27589	0.951343	1.00795	1.12243	1.14432	1.25556	1.13469	1.25968	1.14563	1.23341	1.12308
53	1.02269	1.13178	1.175	1.13307	1.14924	1.09629	1.29279	1.17359	1.28728	1.28514	1.11887	1.35881	1.05334	1.02587	1.21275	1.14021	1.01414	1.02922	1.26394	1.03755	0.879086	1.2476	1.26708	1.10171	0.976864	1.18414	1.17323	1.0359	1.20964	1.2983	1.01998	1.20239	0.939613	1.20034	0.871972	1.07261	1.09403	1.08194	1.25014	0.941248	0.988838	1.11905	1.12802	1.25786	1.14451	1.30778	1.12033	1.22758	1.12554
54	1.03916	1.1548	1.16644	1.12262	1.15261	1.11353	1.29917	1.14049	1.30073	1.26477	1.13715	1.34174	1.04657	1.03526	1.25065	1.18843	1.00382	1.02417	1.24092	1.03087	0.911335	1.2218	1.2567	1.08461	0.966522	1.18108	1.16274	1.0453	1.25997	1.30264	1.05126	1.19308	0.922814	1.17546	0.85446	1.09022	1.07956	1.10725	1.24219	0.957193	0.98011	1.11193	1.1218	1.26953	1.15601	1.29619	1.13598	1.22632	1.13497
55	1.03606	1.19656	1.18341	1.11264	1.14042	1.13909	1.30046	1.127	1.29148	1.26688	1.15755	1.33884	1.03771	1.05252	1.22	1.17591	1.03187	0.997585	1.2522	1.01386	0.977117	1.19813	1.26698	1.1018	0.989376	1.16881	1.1678	1.03848	1.24828	1.29618	1.04313	1.18477	0.907098	1.18334	0.868239	1.09686	1.0752	1.09385	1.22478	0.987892	0.969345	1.08924	1.11079	1.24986	1.16987	1.28917	1.12237	1.2305	1.12283
56	1.02968	1.16606	1.16647	1.10178	1.12674	1.1307	1.28796	1.13894	1.31112	1.29821	1.14432	1.32635	1.02951	1.03022	1.20857	1.15704	1.02011	1.00749	1.30009	1.01578	0.966531	1.21393	1.29261	1.10681	0.988043	1.15109	1.15848	1.01141	1.26403	1.3173	1.06996	1.16612	0.900423	1.2039	0.869256	1.08037	1.08544	1.08605	1.24188	0.981843	0.969641	1.10488	1.09545	1.26083	1.15853	1.26175	1.11833	1.24925	1.14323
57	1.04613	1.18452	1.17987	1.08641	1.15415	1.11433	1.28533	1.11403	1.28944	1.25974	1.15241	1.35119	1.03652	1.02153	1.1962	1.15229	1.03175	0.997148	1.28861	1.01836	0.951805	1.2006	1.34095	1.10656	0.980244	1.158	1.17528	1.02088	1.23379	1.29501	1.04403	1.16702	0.908839	1.2223	0.874696	1.05761	1.07943	1.07641	1.25592	0.966773	0.950951	1.09379	1.09856	1.24208	1.17479	1.25465	1.10781	1.23176	1.13029
58	1.04043	1.21949	1.1675	1.06825	1.12856	1.1041	1.27326	1.12316	1.28441	1.24523	1.13636	1.34209	1.03981	1.0162	1.18246	1.12753	1.03296	1.00368	1.27738	1.00217	0.93519	1.21328	1.32364	1.09842	0.98333	1.14177	1.19167	1.00911	1.25569	1.30514	1.0643	1.15816	0.908177	1.19909	0.902972	1.07438	1.09555	1.09947	1.23318	0.948113	0.948198	1.09683	1.11406	1.2517	1.15664	1.24896	1.10575	1.21436	1.12002
59	1.03076	1.19353	1.15895	1.08196	1.11677	1.1023	1.26291	1.12686	1.27445	1.2236	1.15246	1.33109	1.05249	1.03418	1.18785	1.13808	1.01876	0.99497	1.26494	1.01443	0.954209	1.22402	1.29902	1.12513	1.01331	1.15923	1.19117	1.0245	1.25711	1.33832	1.08964	1.13672	0.902695	1.19911	0.897403	1.0565	1.0641	1.09683	1.24646	0.937461	0.929467	1.08097	1.10353	1.2795	1.16284	1.27576	1.10949	1.20136	1.10705
60	1.00989	1.19794	1.14415	1.08118	1.10342	1.08799	1.26737	1.10776	1.25043	1.19473	1.14784	1.30589	1.06623	1.07452	1.1761	1.13478	1.01827	0.984794	1.23455	1.00073	0.944816	1.25421	1.28584	1.12425	1.00421	1.13538	1.18417	1.0193	1.23385	1.3258	1.08812	1.12661	0.899377	1.21122	0.915281	1.04559	1.06772	1.08096	1.22041	0.930168	0.924003	1.05743	1.10674	1.27809	1.15701	1.25871	1.13172	1.19575	1.08728
61	1.00612	1.21983	1.13291	1.09599	1.09002	1.10896	1.25485	1.08919	1.27115	1.18432	1.13842	1.29524	1.04066	1.06353	1.16562	1.14584	1.02472	1.02583	1.24276	0.993785	0.924064	1.24103	1.29346	1.15559	0.996771	1.14725	1.18707	1.01183	1.2458	1.3034	1.08479	1.14326	0.910663	1.20629	0.898726	1.05858	1.04906	1.06941	1.19925	0.955527	0.931712	1.06165	1.12871	1.26865	1.1496	1.27136	1.12748	1.21889	1.08127
62	0.998639	1.21277	1.11629	1.08143	1.10625	1.14985	1.25284	1.09868	1.2611	1.17934	1.12483	1.29387	1.05364	1.06629	1.1644	1.13006	1.03653	1.00818	1.23088	1.01224	0.907218	1.2333	1.30466	1.14655	1.01212	1.15592	1.16992	1.01928	1.25299	1.29132	1.07854	1.13109	0.931649	1.19505	0.940122	1.04502	1.03929	1.07833	1.21231	0.991859	0.931077	1.05542	1.14389	1.24458	1.14257	1.24666	1.11566	1.20817	1.06507
63	1.00863	1.18659	1.11287	1.07421	1.10954	1.13243	1.24675	1.08569	1.24316	1.19662	1.10583	1.27447	1.03471	1.08006	1.17251	1.11946	1.05102	0.988934	1.22348	1.01152	0.921732	1.2199	1.29562	1.14592	1.00903	1.16151	1.17359	1.01371	1.2472	1.27192	1.06662	1.1137	0.936849	1.17697	0.921556	1.0423	1.043	1.05132	1.21325	1.03716	0.9308	1.0534	1.13191	1.22383	1.14386	1.22971	1.10382	1.20892	1.07008
64	1.03404	1.18482	1.10554	1.08549	1.11354	1.12398	1.22455	1.09834	1.22917	1.19136	1.10654	1.26532	1.04091	1.09483	1.15588	1.10893	1.02893	0.980088	1.24566	1.00146	0.923322	1.20676	1.27974	1.15296	1.00092	1.15005	1.15811	0.992222	1.24678	1.28903	1.04816	1.12659	0.926397	1.16281	0.896449	1.05489	1.04207	1.05099	1.20164	1.01656	0.913281	1.03205	1.1216	1.21317	1.13259	1.21765	1.09661	1.18914	1.06748
65	1.02643	1.19756	1.1015	1.07448	1.10588	1.10379	1.22426	1.09111	1.22038	1.18304	1.11201	1.25921	1.02345	1.08349	1.15581	1.12427	1.03595	0.959843	1.21987	0.995743	0.943548	1.19513	1.28151	1.13949	1.02831	1.14372	1.14209	0.985078	1.22745	1.27512	1.03997	1.13005	0.902616	1.16551	0.911533	1.03881	1.03731	1.02336	1.20211	1.00063	0.910018	1.02031	1.1047	1.2153	1.1201	1.21475	1.09795	1.19412	1.05569
66	1.00214	1.18169	1.09686	1.05528	1.10993	1.09525	1.23007	1.10455	1.21706	1.20293	1.09574	1.24489	1.0464	1.08134	1.14823	1.13059	1.01855	0.950824	1.21805	1.00609	0.95667	1.19911	1.30293	1.14681	1.0357	1.13915	1.15281	0.992522	1.23381	1.25775	1.02037	1.13359	0.911782	1.16365	0.940324	1.04338	1.02625	1.02557	1.19566	0.999555	0.89184	1.04397	1.09226	1.23964	1.13241	1.23918	1.08994	1.2108	1.07346
67	0.997386	1.18066	1.09387	1.05138	1.13099	1.10859	1.24324	1.09435	1.2127	1.18801	1.07626	1.22962	1.05101	1.06266	1.14745	1.17962	1.00866	0.925785	1.19695	0.991339	0.948669	1.19118	1.28546	1.14925	1.02616	1.12729	1.14135	0.988702	1.21065	1.25911	1.01454	1.14831	0.906016	1.16083	0.923397	1.06151	1.03314	1.00947	1.18424	1.00562	0.895916	1.04991	1.08959	1.23044	1.1333	1.23083	1.09533	1.21864	1.11316
68	1.00803	1.17286	1.08048	1.04494	1.13126	1.13666	1.22228	1.08605	1.20056	1.17254	1.06446	1.23884	1.07119	1.05924	1.14111	1.17302	1.00701	0.923414	1.20367	0.993302	0.94109	1.19035	1.2765	1.12704	1.01045	1.1317	1.12853	0.98899	1.1885	1.27537	1.01199	1.13303	0.908899	1.15241	0.908438	1.04835	1.04335	1.02261	1.17814	0.983775	0.89617	1.06902	1.07933	1.25701	1.13536	1.22728	1.08056	1.20658	1.10071
69	1.04106	1.15401	1.09584	1.03211	1.15188	1.17482	1.22458	1.10154	1.21709	1.19288	1.04879	1.23012	1.05876	1.04022	1.13107	1.16686	1.00376	0.954076	1.16699	0.99576	0.959991	1.18121	1.27143	1.12051	1.00253	1.13216	1.1439	0.995278	1.17413	1.2504	1.01317	1.1154	0.902843	1.1599	0.895007	1.04793	1.03036	1.05501	1.16592	0.968582	0.886338	1.08095	1.08703	1.24851	1.1348	1.23953	1.06429	1.20125	1.13152
70	1.04029	1.15157	1.13005	1.02929	1.14495	1.14893	1.20621	1.08147	1.20275	1.16891	1.04947	1.21507	1.04416	1.04328	1.15039	1.16988	1.0108	0.947546	1.14714	0.979287	0.954562	1.19929	1.27135	1.11916	1.01061	1.13267	1.12612	0.994554	1.16552	1.23407	1.03617	1.0929	0.898856	1.1424	0.882859	1.0409	1.0329	1.05836	1.15651	0.97403	0.875239	1.1127	1.09483	1.23063	1.15205	1.24216	1.08497	1.20798	1.12337
71	1.06038	1.15032	1.12035	1.01635	1.12232	1.13505	1.18924	1.07426	1.21494	1.17475	1.05169	1.21687	1.03862	1.05361	1.14284	1.19167	1.02014	0.931988	1.1329	0.982418	0.957746	1.19102	1.24436	1.10839	0.982747	1.11996	1.13142	0.99515	1.14781	1.21971	1.03397	1.10164	0.889937	1.12744	0.883471	1.02023	1.04118	1.05281	1.14815	0.954601	0.869241	1.09879	1.12847	1.22613	1.14071	1.22708	1.06533	1.19107	1.1149
72	1.05339	1.14464	1.14644	1.02747	1.11603	1.12687	1.17628	1.07329	1.20615	1.19346	1.04128	1.19432	1.04372	1.04684	1.16473	1.17519	1.01727	0.918215	1.12846	0.972559	0.976768	1.20362	1.22857	1.0872	0.972592	1.1123	1.14248	1.00127	1.15894	1.20198	1.0468	1.09411	0.904648	1.11883	0.904536	1.02469	1.06096	1.03961	1.15281	0.950599	0.872633	1.08631	1.11332	1.22068	1.13474	1.21292	1.10858	1.175	1.09797
73	1.05683	1.15717	1.13821	1.03137	1.11926	1.11463	1.16748	1.08539	1.1979	1.2057	1.03134	1.21313	1.0483	1.07393	1.14062	1.16477	1.01881	0.905599	1.1189	0.959059	0.979716	1.2231	1.23504	1.10276	0.973969	1.12562	1.16043	0.99194	1.15183	1.19354	1.07068	1.08734	0.895184	1.12736	0.888012	1.02085	1.05606	1.03322	1.17139	0.938856	0.863868	1.05961	1.1042	1.20312	1.14015	1.19583	1.09893	1.16487	1.11173
74	1.05087	1.18246	1.15214	1.0226	1.11231	1.11112	1.16776	1.08201	1.19944	1.20231	1.0444	1.18961	1.03309	1.07013	1.12553	1.15371	1.0201	0.907943	1.13197	0.959967	0.962789	1.20549	1.2342	1.09817	0.967773	1.1368	1.15634	0.979451	1.17177	1.19843	1.06152	1.10572	0.896442	1.12399	0.883601	1.02465	1.05728	1.03935	1.16374	0.928519	0.869522	1.06033	1.10906	1.21887	1.14396	1.18453	1.08439	1.15377	1.11757
75	1.05861	1.16397	1.14158	1.03229	1.1211	1.09532	1.17069	1.06996	1.19832	1.22056	1.0365	1.17101	1.02678	1.06282	1.12012	1.16763	1.00966	0.893877	1.11348	0.945088	0.954232	1.2047	1.22622	1.08483	0.959861	1.11676	1.16364	0.990715	1.16558	1.18372	1.05778	1.09503	0.891768	1.11021	0.889363	1.0172	1.05082	1.03705	1.17797	0.925503	0.863603	1.05991	1.12867	1.19727	1.1277	1.1778	1.06264	1.14513	1.13762
76	1.0837	1.14395	1.14036	1.02283	1.11547	1.09481	1.17363	1.05533	1.19155	1.21261	1.03474	1.17256	1.04947	1.06855	1.11742	1.15633	0.999985	0.892194	1.10211	0.955782	0.970804	1.20245	1.24252	1.08753	0.956401	1.11848	1.14584	0.987407	1.16397	1.18665	1.06351	1.08961	0.890108	1.10354	0.919727	1.02235	1.06779	1.02933	1.1915	0.915657	0.871513	1.04095	1.11826	1.18916	1.11986	1.18926	1.05977	1.1386	1.1331
77	1.07786	1.13242	1.12227	1.03492	1.13538	1.09935	1.16031	1.05794	1.18351	1.19987	1.06714	1.17084	1.03388	1.0703	1.11503	1.16492	1.01307	0.89929	1.11275	0.964489	0.967904	1.19369	1.28054	1.08043	0.951391	1.10987	1.1442	0.984958	1.13801	1.18124	1.06618	1.08568	0.894222	1.09507	0.912649	1.01119	1.05573	1.03013	1.21118	0.918023	0.898323	1.04289	1.11056	1.18774	1.12776	1.17982	1.06721	1.12414	1.11576
78	1.07926	1.13937	1.11222	1.03325	1.13036	1.0924	1.15056	1.06536	1.18093	1.17553	1.06318	1.1594	1.03601	1.05097	1.1114	1.19027	1.01743	0.912529	1.10728	0.962872	0.970019	1.18137	1.26531	1.09384	0.938246	1.11851	1.13754	0.977324	1.13744	1.16687	1.05543	1.09428	0.902962	1.09101	0.906669	1.00827	1.05043	1.03759	1.22594	0.919505	0.893728	1.05779	1.11187	1.18744	1.11536	1.16644	1.08505	1.11786	1.10195
79	1.09984	1.13316	1.10422	1.01223	1.12918	1.10732	1.14266	1.06554	1.1737	1.15672	1.05242	1.15811	1.05455	1.04253	1.12145	1.18528	1.00309	0.90495	1.09972	0.984089	0.969277	1.17735	1.24894	1.11645	0.937358	1.1141	1.14583	0.972535	1.13324	1.15529	1.05452	1.09792	0.89565	1.07959	0.903943	1.00428	1.03811	1.06863	1.20961	0.913653	0.886574	1.09366	1.10171	1.17984	1.13189	1.16866	1.06986	1.10229	1.11002
80	1.08959	1.14823	1.11961	1.01121	1.11481	1.09879	1.14203	1.07117	1.16846	1.15134	1.04339	1.16087	1.06808	1.03632	1.12737	1.20337	0.997942	0.916079	1.09269	0.98992	0.984364	1.19659	1.24812	1.15098	0.931441	1.1087	1.14266	0.968036	1.12901	1.14216	1.04704	1.08869	0.89836	1.07158	0.919495	1.00169	1.05161	1.05974	1.19175	0.911194	0.877954	1.07294	1.10341	1.15609	1.14221	1.15973	1.05811	1.09813	1.11186
81	1.07471	1.12897	1.11109	1.01973	1.13814	1.08841	1.13451	1.07587	1.1931	1.15426	1.0343	1.16151	1.08087	1.01935	1.13222	1.1946	0.995398	0.918287	1.09951	1.00623	0.97924	1.18988	1.27533	1.13797	0.936075	1.10008	1.14096	0.966819	1.14395	1.14306	1.03466	1.09285	0.923122	1.06018	0.912618	0.999818	1.04654	1.09019	1.17882	0.918921	0.87252	1.06928	1.08647	1.15513	1.16983	1.16481	1.03573	1.0999	1.12268
82	1.08485	1.12804	1.1232	1.04113	1.12986	1.09536	1.12642	1.06311	1.19	1.16158	1.03347	1.17681	1.06876	1.01651	1.15572	1.20181	0.994094	0.930101	1.09568	1.03365	0.95115	1.20146	1.31089	1.13361	0.955281	1.08816	1.12337	0.95244	1.14164	1.15722	1.03038	1.07561	0.921133	1.04508	0.895666	1.0048	1.03481	1.084	1.16313	0.942215	0.889793	1.06518	1.06763	1.14389	1.15236	1.15886	1.04015	1.09896	1.11014
83	1.10711	1.12277	1.1165	1.03293	1.11944	1.08374	1.13507	1.05408	1.20004	1.16466	1.02229	1.16462	1.08181	1.0024	1.14698	1.20893	0.983957	0.947083	1.09031	1.0203	0.946251	1.1899	1.30416	1.13122	0.944192	1.0807	1.10669	0.951822	1.15192	1.15061	1.02227	1.07951	0.907639	1.04755	0.881141	1.00551	1.03261	1.07705	1.16202	0.939025	0.887705	1.05648	1.07056	1.13283	1.14017	1.15502	1.02938	1.11372	1.12312
84	1.09598	1.11284	1.12999	1.02675	1.11175	1.09516	1.12939	1.04511	1.19565	1.15996	1.03176	1.15128	1.08654	0.993846	1.12888	1.20444	0.989492	0.973635	1.08489	1.02924	0.93909	1.18753	1.29326	1.13874	0.939723	1.08151	1.08912	0.970571	1.17544	1.15239	1.01842	1.08192	0.90218	1.04904	0.886267	1.00014	1.02171	1.05933	1.16132	0.930001	0.883706	1.04111	1.05563	1.13756	1.12935	1.15173	1.03702	1.10839	1.15252
85	1.10537	1.11581	1.14851	1.03622	1.10435	1.09869	1.13925	1.03774	1.20789	1.14497	1.0245	1.14097	1.08154	0.985639	1.10983	1.19305	0.996343	0.986668	1.0887	1.02712	0.933404	1.1995	1.28729	1.1405	0.92211	1.0905	1.08594	0.965891	1.16967	1.13679	1.01175	1.07831	0.908019	1.04017	0.895644	0.99259	1.02047	1.05778	1.15921	0.911824	0.879312	1.04421	1.06063	1.14976	1.12595	1.14039	1.02999	1.11507	1.14047
86	1.10655	1.12422	1.15066	1.02292	1.11375	1.09557	1.14146	1.04774	1.19441	1.14183	1.02221	1.13537	1.10112	0.982447	1.10494	1.19	0.991886	0.974312	1.08282	1.04395	0.923218	1.21165	1.27516	1.14644	0.920562	1.08922	1.06846	0.964015	1.16691	1.12884	1.02121	1.08748	0.909069	1.04469	0.892815	0.995592	1.01276	1.06839	1.15275	0.90139	0.878372	1.04878	1.08153	1.13617	1.11816	1.12289	1.04482	1.09956	1.1281
87	1.12963	1.12011	1.13834	1.03574	1.12126	1.11442	1.12844	1.05114	1.20028	1.13247	1.04297	1.13582	1.09782	0.99405	1.11085	1.20488	1.00699	0.9986	1.09422	1.02885	0.912052	1.201	1.27943	1.13488	0.921542	1.08286	1.07437	0.974242	1.14472	1.13389	1.03879	1.07956	0.904554	1.06466	0.881773	0.983093	1.01499	1.06016	1.14472	0.907586	0.885903	1.04911	1.07401	1.13739	1.12172	1.11322	1.04068	1.10107	1.14475
88	1.1507	1.11784	1.12774	1.02421	1.14271	1.11313	1.11969	1.04655	1.19476	1.14076	1.059	1.12881	1.09214	0.988043	1.10508	1.19164	1.01574	1.00187	1.08475	1.03557	0.908852	1.19772	1.27539	1.12222	0.920821	1.08882	1.08174	0.969803	1.14334	1.12675	1.03377	1.08802	0.917226	1.05229	0.880088	0.968021	1.0158	1.07358	1.14395	0.893949	0.874761	1.03423	1.07751	1.12425	1.11627	1.10571	1.0246	1.09396	1.14548
89	1.14027	1.11756	1.13079	1.02011	1.13511	1.11319	1.1111	1.0522	1.19881	1.14591	1.04488	1.12517	1.10409	0.998977	1.09993	1.18643	1.00618	0.99759	1.07842	1.03921	0.899634	1.20423	1.2665	1.12638	0.923216	1.06866	1.0726	0.974057	1.12608	1.11703	1.05288	1.09697	0.917513	1.03992	0.870417	0.9576	1.02075	1.0589	1.16002	0.883023	0.873324	1.03296	1.07551	1.11643	1.11336	1.10593	1.03782	1.09103	1.13743
90	1.15592	1.13874	1.15881	1.01744	1.14112	1.10501	1.11056	1.05179	1.19356	1.13966	1.04112	1.12175	1.09304	1.00903	1.11223	1.18861	0.993909	0.987198	1.08546	1.03083	0.901627	1.19715	1.26369	1.14864	0.936171	1.06305	1.06341	0.982868	1.13691	1.13253	1.04161	1.08942	0.90822	1.02788	0.879918	0.960645	1.03823	1.05627	1.15127	0.874812	0.888079	1.03092	1.09132	1.13312	1.11384	1.10611	1.0116	1.11526	1.12049
91	1.1681	1.12713	1.18621	1.00434	1.13433	1.09204	1.09858	1.04493	1.18468	1.13407	1.02922	1.12146	1.08763	1.01754	1.10166	1.19643	0.999713	0.981504	1.07579	1.02064	0.918348	1.18157	1.24868	1.15537	0.932663	1.04533	1.06713	0.97423	1.12166	1.12812	1.05229	1.08236	0.900525	1.02245	0.860124	0.986371	1.03323	1.05898	1.14269	0.874277	0.914423	1.02856	1.09352	1.12765	1.10008	1.10534	1.00539	1.12624	1.11025
92	1.16653	1.13332	1.18307	1.00896	1.1436	1.09931	1.09358	1.04291	1.17403	1.13981	1.02893	1.10603	1.06885	0.998375	1.09891	1.18353	0.990903	0.966138	1.06693	1.01841	0.91587	1.18651	1.24603	1.14425	0.947589	1.04784	1.04666	0.975108	1.13524	1.11143	1.04771	1.07862	0.909986	1.01612	0.878965	0.977384	1.02284	1.05984	1.15487	0.881054	0.925241	1.04161	1.08815	1.11274	1.08873	1.12027	1.01248	1.12028	1.10497
93	1.15496	1.12644	1.17337	1.01027	1.13351	1.09517	1.10607	1.04432	1.15241	1.13048	1.01793	1.1008	1.06599	1.00536	1.1218	1.18264	0.986567	0.97632	1.05161	1.01595	0.909003	1.17019	1.25259	1.12967	0.957418	1.04868	1.03342	0.963563	1.13028	1.10516	1.05575	1.06349	0.907967	1.01334	0.877004	0.978633	1.01962	1.05951	1.14841	0.873894	0.935497	1.03385	1.08565	1.1052	1.09116	1.11788	1.00168	1.14939	1.10761
94	1.1506	1.1388	1.16864	1.02268	1.14546	1.09246	1.09711	1.03359	1.14721	1.13949	1.02958	1.10164	1.08237	1.01379	1.10838	1.17077	0.992158	0.971252	1.0414	1.02366	0.912668	1.16824	1.23588	1.12248	0.973314	1.03895	1.02773	0.960569	1.14465	1.11598	1.06821	1.07036	0.91159	1.00421	0.872102	0.972494	1.01045	1.05277	1.15257	0.885569	0.943834	1.04395	1.08593	1.11224	1.08175	1.10719	0.992085	1.13877	1.10209
95	1.14147	1.13813	1.17223	1.02459	1.12896	1.09936	1.10079	1.03639	1.15168	1.12614	1.0394	1.11653	1.08076	1.00865	1.10559	1.16623	0.979832	0.979543	1.03716	1.01949	0.931176	1.17161	1.23982	1.12168	0.963839	1.0402	1.01819	0.974275	1.1534	1.13166	1.04812	1.06598	0.903158	0.998616	0.888647	0.955321	1.01693	1.05426	1.1491	0.893246	0.946691	1.03443	1.08027	1.11922	1.09316	1.11917	0.997146	1.14799	1.10664
96	1.12549	1.13684	1.16673	1.01772	1.13344	1.09983	1.10365	1.04053	1.15586	1.11518	1.03089	1.10443	1.09727	1.00357	1.10695	1.16106	0.971985	0.994413	1.02747	1.00741	0.932427	1.16256	1.23142	1.11576	0.961544	1.03519	1.02927	0.966769	1.14428	1.14257	1.04899	1.06147	0.899681	1.00201	0.877465	0.951977	1.01774	1.03993	1.13353	0.88789	0.942586	1.0334	1.0732	1.1196	1.08599	1.12848	0.99974	1.13996	1.10893
97	1.12184	1.14246	1.16264	1.01768	1.1444	1.10096	1.09234	1.03576	1.15412	1.10887	1.04079	1.0942	1.09415	1.00721	1.09813	1.15882	0.983775	0.999909	1.03216	1.01321	0.914281	1.15546	1.22449	1.11051	0.972475	1.04008	1.02822	0.975989	1.14758	1.1302	1.0393	1.06108	0.8903	0.994727	0.884956	0.980135	1.01962	1.03086	1.12894	0.875596	0.936349	1.02696	1.0776	1.11724	1.09577	1.1276	0.989544	1.14698	1.10311
98	1.12232	1.14787	1.14922	1.00937	1.16825	1.09068	1.10557	1.04273	1.15201	1.11221	1.04058	1.10109	1.09441	0.999061	1.09064	1.1688	0.990265	1.00193	1.05214	0.995493	0.908734	1.14682	1.22251	1.10556	0.994603	1.03078	1.0462	0.965233	1.14636	1.11916	1.04269	1.0533	0.903939	1.00541	0.884405	0.977305	1.01386	1.02301	1.13505	0.8788	0.937404	1.04075	1.07004	1.1062	1.10683	1.117	0.980234	1.14319	1.10343
99	1.12483	1.14007	1.14412	1.00797	1.16694	1.07784	1.10941	1.05059	1.15591	1.10542	1.03444	1.09411	1.08854	1.00691	1.09203	1.15782	1.01276	1.00978	1.05302	0.987886	0.915755	1.14981	1.21682	1.09999	0.98771	1.04014	1.04214	0.974665	1.15966	1.10662	1.03402	1.05382	0.904592	0.995734	0.877279	0.970933	1.02489	1.01476	1.12708	0.873337	0.929293	1.04608	1.06834	1.10638	1.11685	1.12652	0.985714	1.13504	1.10355
100	1.13037	1.12857	1.13179	1.01125	1.15843	1.08145	1.10256	1.06782	1.15714	1.11123	1.02323	1.08522	1.09508	0.999101	1.07481	1.15155	1.00527	0.998315	1.04583	0.981266	0.909482	1.13756	1.21639	1.10307	0.982498	1.02749	1.03211	0.991916	1.15272	1.08719	1.04328	1.04986	0.911634	1.00195	0.870375	0.979943	1.0416	1.01029	1.10938	0.869028	0.93091	1.03085	1.0757	1.10644	1.11418	1.14431	0.974228	1.13349	1.10758
101	1.14153	1.13416	1.12643	1.0096	1.14212	1.10124	1.09571	1.05868	1.16532	1.11128	1.01827	1.07156	1.09699	1.00938	1.0688	1.16426	1.01535	1.0037	1.05336	0.983516	0.923798	1.13907	1.20858	1.11886	0.973824	1.02507	1.02508	0.994138	1.16874	1.08937	1.0424	1.06134	0.909261	1.01384	0.872061	0.964108	1.03679	1.02319	1.09307	0.861426	0.92351	1.02509	1.08512	1.09892	1.11309	1.14144	0.966376	1.11672	1.0964
102	1.13321	1.13255	1.12486	1.00401	1.13705	1.11351	1.0987	1.06765	1.15918	1.12469	1.01442	1.07401	1.11535	1.02685	1.06452	1.15295	1.01315	1.00581	1.06895	0.983185	0.919384	1.14301	1.19993	1.10693	0.987426	1.02932	1.01551	0.99466	1.15825	1.10593	1.04171	1.05811	0.927908	1.00493	0.89583	0.964223	1.02355	1.03997	1.08532	0.859192	0.91482	1.02471	1.07623	1.0912	1.10095	1.13082	0.969831	1.12907	1.08675
103	1.1223	1.1452	1.14122	1.00441	1.13682	1.11006	1.10668	1.06785	1.15881	1.12069	1.00937	1.06445	1.12209	1.02212	1.05429	1.15129	1.00714	1.0066	1.06736	0.979759	0.911727	1.14402	1.19577	1.10871	1.01467	1.04503	1.01565	1.00538	1.16909	1.13529	1.03109	1.05634	0.92312	1.00251	0.896201	0.956873	1.03277	1.03913	1.0804	0.857227	0.91594	1.01911	1.06833	1.08652	1.10366	1.1404	0.989354	1.1275	1.07867
104	1.11372	1.16298	1.13563	0.993395	1.14848	1.12122	1.10267	1.05969	1.15124	1.11061	1.01355	1.06337	1.11571	1.01214	1.05606	1.15239	1.01133	1.01152	1.05892	0.986368	0.910351	1.15688	1.20052	1.10857	1.04605	1.05738	1.02343	0.999721	1.16403	1.12157	1.02131	1.05652	0.908204	0.99873	0.885561	0.952873	1.03153	1.05654	1.09054	0.861794	0.909383	1.02363	1.07494	1.07884	1.09437	1.13425	0.986924	1.11732	1.08858
105	1.11353	1.19812	1.1341	0.987618	1.15334	1.13644	1.1028	1.05715	1.14033	1.11157	1.00776	1.06038	1.09923	0.994211	1.05212	1.14627	1.0079	1.00472	1.04926	0.986133	0.914789	1.14599	1.19019	1.1059	1.04195	1.08177	1.03151	1.00304	1.1783	1.12192	1.02	1.04807	0.917692	1.0129	0.879738	0.945274	1.02587	1.06925	1.09013	0.853717	0.899871	1.01592	1.09459	1.06967	1.09818	1.12729	0.984623	1.11466	1.0853
106	1.11874	1.19104	1.13279	0.982718	1.15058	1.12894	1.09123	1.04238	1.15463	1.10457	1.00471	1.05824	1.10156	0.991258	1.0345	1.15357	1.01621	1.02852	1.0634	0.989121	0.919548	1.1408	1.17815	1.10202	1.03477	1.10716	1.02929	0.997266	1.17343	1.1196	1.02511	1.05039	0.914802	1.02642	0.883444	0.94309	1.03604	1.08348	1.08179	0.858067	0.898537	1.01633	1.09245	1.074	1.09588	1.10874	0.983501	1.11213	1.07165
107	1.11368	1.21429	1.12348	0.984691	1.14835	1.12973	1.09605	1.04005	1.1452	1.10291	1.00034	1.06512	1.09259	0.984659	1.0348	1.16018	1.02787	1.02465	1.06897	0.973034	0.903325	1.15483	1.17211	1.10172	1.03925	1.10062	1.01774	0.994727	1.16827	1.10789	1.01896	1.04158	0.920079	1.03427	0.885578	0.939419	1.06048	1.07593	1.06864	0.85807	0.894435	1.01081	1.0885	1.08585	1.09384	1.09776	0.986211	1.11215	1.06559
108	1.10765	1.23921	1.13054	0.990587	1.14135	1.11782	1.09022	1.04283	1.13572	1.10364	0.999502	1.06049	1.10435	0.989596	1.03781	1.15455	1.02365	1.02518	1.0698	0.972595	0.920806	1.15293	1.17275	1.1013	1.04413	1.09961	1.01369	0.984779	1.1678	1.09923	1.02388	1.02884	0.916534	1.03828	0.885057	0.941054	1.05855	1.06566	1.06612	0.853839	0.90118	1.00869	1.0843	1.08727	1.09274	1.098	0.989586	1.10479	1.04995
109	1.10131	1.25972	1.12442	1.00601	1.15223	1.12771	1.10083	1.0489	1.1391	1.11805	0.993155	1.0548	1.10365	1.00148	1.03014	1.13624	1.01793	1.02129	1.07751	0.98763	0.917315	1.15681	1.17159	1.09716	1.03892	1.09561	1.00742	0.994445	1.16799	1.0926	1.03215	1.02671	0.931551	1.03862	0.892186	0.933466	1.0551	1.06973	1.0746	0.859911	0.913509	0.999914	1.07214	1.07695	1.09919	1.09843	0.977269	1.09745	1.05644
110	1.09599	1.27984	1.1141	1.01245	1.15107	1.12293	1.10168	1.06148	1.13779	1.10561	1.00436	1.05191	1.10054	1.0267	1.03156	1.148	1.01182	1.0153	1.07352	0.990552	0.916862	1.15663	1.16082	1.08633	1.04191	1.09576	1.00161	0.98322	1.17682	1.09733	1.05598	1.03492	0.928181	1.02579	0.887406	0.929095	1.06284	1.06606	1.06624	0.852237	0.940357	1.01302	1.05705	1.077	1.11775	1.10128	0.975791	1.1034	1.05802
111	1.10085	1.27238	1.11256	1.01006	1.14197	1.11258	1.09728	1.04533	1.13203	1.10528	0.998711	1.04037	1.09488	1.02541	1.02889	1.14064	1.01375	1.02702	1.06933	0.989827	0.912721	1.16188	1.14754	1.08985	1.03617	1.08871	1.01089	0.996358	1.18855	1.08469	1.04084	1.04785	0.941981	1.01273	0.884847	0.925977	1.05688	1.06402	1.06438	0.852141	0.936823	1.0184	1.04933	1.07824	1.11067	1.11696	0.971435	1.09851	1.05059
112	1.09591	1.26825	1.11151	1.00373	1.14229	1.11006	1.0939	1.04973	1.12445	1.11336	1.01017	1.04434	1.08206	1.01837	1.02981	1.13336	1.01408	1.02529	1.07812	0.987518	0.90448	1.17373	1.14496	1.08476	1.0285	1.09065	1.02021	0.995413	1.17858	1.08799	1.03188	1.04364	0.934613	1.00837	0.894007	0.921726	1.04856	1.07831	1.05384	0.843766	0.950758	1.01668	1.03888	1.06838	1.0988	1.10618	0.961513	1.09857	1.04323
113	1.09357	1.27248	1.09745	1.00898	1.13126	1.1043	1.08443	1.06386	1.11112	1.10718	1.00529	1.05588	1.07914	1.02477	1.02733	1.13105	1.00645	1.00832	1.07123	0.99077	0.904332	1.16319	1.1329	1.08389	1.01869	1.09217	1.01773	1.00013	1.17399	1.10215	1.03398	1.04906	0.92058	1.00726	0.892407	0.924932	1.05286	1.09341	1.04742	0.842496	0.954281	1.00962	1.03354	1.07789	1.09167	1.10125	0.963105	1.08451	1.03044
114	1.08224	1.26532	1.09633	1.02066	1.14118	1.09826	1.07668	1.05793	1.09438	1.11738	1.00646	1.05047	1.06533	1.01038	1.02122	1.14704	1.00069	1.00856	1.08343	0.989623	0.897528	1.15542	1.13661	1.07659	1.02473	1.08334	1.03627	1.00675	1.17621	1.09395	1.04075	1.05668	0.918403	1.00074	0.90502	0.926922	1.04747	1.08823	1.0561	0.832624	0.952838	1.02007	1.0278	1.07319	1.08945	1.09723	0.967285	1.08149	1.02351
115	1.0816	1.26005	1.09733	1.01891	1.14396	1.09428	1.07802	1.05266	1.08631	1.12029	1.01898	1.04968	1.0675	0.995812	1.02932	1.1472	0.998171	1.00244	1.07313	1.00179	0.901747	1.15025	1.12963	1.07382	1.04479	1.08819	1.0259	1.0155	1.17063	1.08425	1.05199	1.07552	0.910931	0.989617	0.904246	0.926731	1.04149	1.0843	1.04979	0.840236	0.9582	1.01638	1.0294	1.07132	1.07817	1.0963	0.959947	1.077	1.02378
116	1.07292	1.25143	1.09892	1.03037	1.1309	1.0848	1.06957	1.04388	1.08585	1.11424	1.0385	1.03449	1.0629	0.992102	1.0251	1.1394	1.00622	0.999066	1.06295	1.0033	0.910088	1.14926	1.12456	1.07708	1.03805	1.09833	1.02072	1.00842	1.16945	1.07787	1.04404	1.07394	0.900333	0.996339	0.901747	0.919983	1.04379	1.08247	1.05053	0.847418	0.955177	1.01152	1.04634	1.0757	1.07453	1.11243	0.945082	1.0883	1.02266
117	1.07213	1.24465	1.0938	1.0236	1.122	1.08307	1.07377	1.0485	1.09071	1.10787	1.06198	1.02725	1.0558	0.990107	1.02234	1.12838	0.999688	1.01568	1.0496	0.99707	0.924508	1.15216	1.12991	1.0914	1.03129	1.09327	1.01718	1.00481	1.16275	1.08285	1.04215	1.08381	0.901136	0.990055	0.910014	0.922766	1.03813	1.08614	1.04751	0.842324	0.960567	1.00337	1.04325	1.08768	1.07931	1.10717	0.942432	1.07836	1.01717
118	1.07367	1.23679	1.1034	1.01501	1.11754	1.0805	1.07099	1.06076	1.07931	1.10586	1.08994	1.02572	1.04633	0.983712	1.036	1.11314	0.997967	1.0186	1.04929	0.986122	0.920816	1.14921	1.1253	1.09528	1.02945	1.08944	1.02007	0.992837	1.16664	1.07695	1.04049	1.0767	0.890637	0.991086	0.915671	0.911975	1.0448	1.08133	1.06192	0.848255	0.95076	0.998066	1.05555	1.08297	1.06825	1.11859	0.94175	1.0896	1.02012
119	1.07198	1.2346	1.10557	1.02001	1.1063	1.07911	1.06154	1.04917	1.08888	1.10504	1.08114	1.01836	1.03861	0.986263	1.03286	1.10816	0.99412	1.01513	1.0414	0.983501	0.913497	1.14224	1.1173	1.10519	1.02803	1.08603	1.02255	0.985097	1.16041	1.06898	1.04291	1.06286	0.884936	0.990085	0.909739	0.893033	1.03528	1.0773	1.05969	0.842891	0.945046	0.997973	1.0488	1.08327	1.06171	1.10558	0.948702	1.10592	1.03731
120	1.07237	1.23305	1.10142	1.01389	1.11216	1.08079	1.0577	1.05723	1.07695	1.09919	1.08958	1.02152	1.0339	0.981493	1.02285	1.1038	1.00414	1.01468	1.05045	0.977001	0.915389	1.14531	1.11364	1.12036	1.0446	1.09549	1.04388	0.97824	1.15525	1.06317	1.04489	1.07044	0.885579	0.986365	0.905763	0.887474	1.0314	1.07298	1.07306	0.838275	0.93861	1.00942	1.06136	1.07489	1.0567	1.11232	0.944364	1.11901	1.05412
121	1.06763	1.22489	1.08454	1.00615	1.10546	1.06951	1.06978	1.06577	1.07342	1.10119	1.07627	1.01624	1.02878	0.995957	1.01395	1.11618	0.995839	1.00658	1.04803	0.974648	0.911078	1.14117	1.1055	1.12453	1.04056	1.08858	1.03773	0.979833	1.14455	1.05998	1.04499	1.06293	0.884092	0.974262	0.898996	0.898412	1.02156	1.07182	1.05837	0.841778	0.936111	1.00228	1.06296	1.06852	1.05125	1.10814	0.955326	1.11239	1.07533
122	1.06803	1.2126	1.07726	1.00889	1.08589	1.0725	1.06574	1.05102	1.08335	1.10439	1.06757	1.02045	1.02517	0.993694	1.01236	1.11175	0.992789	0.999435	1.0421	0.983683	0.908868	1.13654	1.11311	1.11285	1.03575	1.07412	1.03658	0.998436	1.13946	1.06163	1.03874	1.05402	0.897309	0.968417	0.89073	0.896327	1.02694	1.06833	1.0487	0.840731	0.944406	1.00987	1.04964	1.05908	1.0501	1.11096	0.951763	1.11344	1.06305
123	1.06234	1.19893	1.0724	1.01413	1.0754	1.06909	1.05758	1.05637	1.07874	1.10623	1.0648	1.02966	1.02119	1.00293	1.01679	1.10878	0.989472	1.00187	1.04516	1.00083	0.917469	1.14046	1.12068	1.10882	1.04336	1.08053	1.04099	1.0142	1.14761	1.06177	1.03141	1.04462	0.898006	0.957673	0.885152	0.906003	1.02519	1.05302	1.05276	0.839151	0.940794	1.00699	1.0531	1.06448	1.04373	1.11536	0.965857	1.10685	1.0557
124	1.06813	1.19041	1.0635	1.01531	1.07244	1.06971	1.06284	1.06799	1.07681	1.09686	1.064	1.0245	1.01929	1.00005	1.00824	1.11073	0.984151	0.993159	1.04127	1.00944	0.911093	1.15556	1.1232	1.09773	1.04135	1.07563	1.05354	1.02032	1.1474	1.06502	1.02846	1.0519	0.899379	0.962476	0.891255	0.928105	1.04038	1.04979	1.05875	0.827478	0.943126	1.00588	1.04657	1.05919	1.04221	1.10428	0.965251	1.10915	1.0503
125	1.05837	1.18142	1.06482	1.02058	1.07254	1.06138	1.06546	1.06427	1.089	1.08904	1.06725	1.02943	1.03217	0.999979	1.0096	1.10278	0.991351	0.985163	1.0423	1.00944	0.912949	1.15301	1.13899	1.09658	1.02796	1.06617	1.05781	1.04536	1.15255	1.06569	1.01552	1.0697	0.898357	0.962846	0.891507	0.917027	1.03379	1.05705	1.04699	0.820132	0.94391	0.991009	1.0507	1.06681	1.03446	1.103	0.968813	1.10786	1.04261
126	1.05782	1.1771	1.06271	1.01434	1.0755	1.06702	1.06712	1.05687	1.08433	1.09519	1.06532	1.04009	1.02405	1.01642	1.00961	1.10264	0.999957	0.988783	1.03939	1.00351	0.9058	1.14226	1.13937	1.09782	1.03317	1.06875	1.043	1.0457	1.16253	1.07427	1.01841	1.06891	0.907303	0.968097	0.90398	0.912055	1.02855	1.06399	1.04704	0.825656	0.945108	0.995707	1.05984	1.06119	1.04213	1.09138	0.969496	1.09921	1.03581
127	1.05407	1.18819	1.05266	1.01083	1.09591	1.06025	1.05524	1.05758	1.07882	1.10606	1.05863	1.03551	1.02771	1.00893	1.00767	1.10955	0.984827	0.985381	1.03673	1.00231	0.905911	1.13826	1.12591	1.08805	1.02751	1.0621	1.0353	1.03552	1.15341	1.08147	1.0111	1.05739	0.900463	0.965122	0.901254	0.910716	1.03321	1.0578	1.04971	0.826101	0.940242	0.991225	1.05749	1.06663	1.0315	1.09022	0.980432	1.0943	1.03701
128	1.05644	1.18197	1.05826	1.02461	1.0969	1.05359	1.05893	1.05034	1.08437	1.11539	1.05033	1.02909	1.0375	1.00359	1.00418	1.09984	0.981598	0.987208	1.03542	1.0061	0.918595	1.13734	1.1214	1.08551	1.02202	1.06116	1.02636	1.03478	1.15212	1.07701	1.01553	1.06541	0.899943	0.959902	0.898867	0.911171	1.04675	1.05659	1.06188	0.834164	0.93581	0.989187	1.06452	1.05555	1.04001	1.08388	0.994319	1.09924	1.04806
129	1.05297	1.18014	1.05529	1.04826	1.10795	1.06187	1.04864	1.05403	1.07855	1.1219	1.03832	1.03687	1.02456	1.00467	0.995834	1.08812	0.972158	0.982055	1.03293	1.00565	0.906537	1.15011	1.12733	1.07935	1.01937	1.06865	1.00812	1.03734	1.14871	1.0835	1.01257	1.05617	0.900405	0.963384	0.892824	0.904223	1.05569	1.05228	1.06786	0.842668	0.93619	0.980475	1.0751	1.06413	1.03177	1.08537	0.996631	1.10116	1.04265
130	1.04277	1.18996	1.05367	1.03251	1.09925	1.05902	1.05089	1.061	1.08209	1.1409	1.04198	1.02855	1.02039	1.01438	0.990935	1.08082	0.978016	0.984342	1.032	1.0053	0.909245	1.14281	1.11654	1.07067	1.01542	1.05811	1.00707	1.05208	1.14296	1.07824	1.02525	1.06577	0.906502	0.963644	0.893869	0.90108	1.05242	1.05502	1.06143	0.84118	0.947292	0.990599	1.0693	1.06126	1.02414	1.09593	1.00269	1.0951	1.03497
131	1.03941	1.18144	1.05271	1.02691	1.09267	1.05492	1.0553	1.05885	1.07365	1.13805	1.05819	1.03232	1.01966	0.999022	0.986767	1.06885	0.97403	0.993221	1.03492	1.0029	0.900327	1.13757	1.11447	1.07404	1.02607	1.05418	1.00602	1.04492	1.13828	1.08146	1.02095	1.07942	0.90948	0.961734	0.894652	0.914774	1.04363	1.04576	1.06452	0.841623	0.964663	0.992185	1.05439	1.05164	1.02473	1.0863	0.996635	1.08954	1.044
132	1.0351	1.18711	1.04924	1.02607	1.09858	1.05408	1.04987	1.05837	1.07694	1.13017	1.05788	1.03734	1.01164	0.995328	0.9874	1.06824	0.9732	0.987061	1.04106	1.00619	0.902287	1.13868	1.11727	1.07362	1.02269	1.05569	1.01693	1.04781	1.13525	1.09919	1.01376	1.10223	0.917948	0.962387	0.896722	0.914406	1.03712	1.04181	1.06463	0.847714	0.956855	0.981503	1.0578	1.04701	1.01544	1.08274	1.00274	1.09156	1.04894
133	1.04428	1.20564	1.04288	1.02046	1.09228	1.05304	1.04867	1.06617	1.06936	1.12614	1.05557	1.03394	1.01869	0.99187	0.98667	1.0726	0.975933	0.980133	1.0329	1.00507	0.916909	1.13263	1.11166	1.06996	1.02397	1.0529	1.01168	1.05146	1.13613	1.10015	1.01973	1.09841	0.916896	0.956079	0.891782	0.921344	1.03869	1.04101	1.06402	0.846627	0.958508	0.984653	1.0673	1.05565	1.0134	1.08923	1.00635	1.08501	1.04203
134	1.03588	1.20609	1.04139	1.02432	1.08768	1.05871	1.0515	1.06449	1.06567	1.10905	1.06432	1.02829	1.00861	0.986458	0.993748	1.0653	0.964593	0.9899	1.02873	1.01105	0.915706	1.12997	1.10717	1.06839	1.02271	1.04586	1.00162	1.04083	1.12961	1.09697	1.0374	1.09106	0.909018	0.959836	0.885245	0.911728	1.03486	1.05206	1.06098	0.857879	0.954796	0.984381	1.06268	1.0622	1.0181	1.08281	1.02351	1.09014	1.03576
135	1.03436	1.19915	1.05093	1.01496	1.0831	1.05091	1.04513	1.05879	1.06843	1.1081	1.06322	1.02836	1.01503	0.980236	0.990527	1.07615	0.961175	0.994125	1.02625	1.02498	0.918728	1.12002	1.10017	1.07848	1.03312	1.04711	0.997052	1.03492	1.12551	1.10116	1.0396	1.08726	0.909042	0.947597	0.883247	0.916368	1.02516	1.04854	1.05529	0.857645	0.960491	0.976993	1.07165	1.06819	1.01647	1.07864	1.00818	1.07651	1.03354
136	1.04607	1.20073	1.06731	1.00746	1.07987	1.04101	1.05028	1.06151	1.07302	1.1068	1.06339	1.0272	1.01495	0.988888	0.983253	1.07559	0.960067	0.99313	1.0228	1.02399	0.911824	1.11256	1.0969	1.07924	1.03309	1.05026	0.989179	1.03744	1.12311	1.08837	1.06131	1.08275	0.898037	0.95052	0.8807	0.911818	1.03106	1.05846	1.05695	0.859714	0.959419	0.971871	1.07439	1.06744	1.00976	1.08639	1.02788	1.08246	1.02584
137	1.04284	1.19114	1.06062	1.00529	1.07799	1.03756	1.04394	1.07479	1.08438	1.10724	1.05725	1.02617	1.01663	1.01047	0.986142	1.07556	0.957792	0.990312	1.01385	1.01327	0.917537	1.11017	1.10052	1.08793	1.02744	1.04417	0.988622	1.03372	1.11569	1.0916	1.05863	1.07902	0.904741	0.950926	0.887259	0.907183	1.04071	1.06306	1.05281	0.863527	0.955203	0.971625	1.09194	1.07551	1.01452	1.07579	1.03195	1.07659	1.02994
138	1.05278	1.18491	1.06703	1.01477	1.07096	1.03535	1.03989	1.08519	1.098	1.10386	1.06173	1.038	1.00259	1.01939	0.982747	1.06792	0.964988	0.988181	1.01482	1.01452	0.913224	1.11808	1.09354	1.08924	1.02064	1.04131	0.988348	1.04128	1.11192	1.08586	1.0603	1.07921	0.89892	0.937147	0.882629	0.913152	1.03783	1.05329	1.06482	0.876008	0.952042	0.968519	1.08952	1.09279	1.01462	1.07245	1.03064	1.07413	1.02601
139	1.0385	1.17857	1.05369	1.01384	1.06564	1.0301	1.03695	1.09965	1.08596	1.11443	1.05474	1.02954	1.00485	1.03635	0.980113	1.07217	0.965972	0.997669	1.02547	1.01202	0.908895	1.11265	1.08974	1.08759	1.01905	1.03877	0.982639	1.04998	1.11725	1.07761	1.05494	1.084	0.896849	0.939209	0.876572	0.909075	1.05671	1.05342	1.06259	0.893981	0.951893	0.968359	1.08808	1.1124	1.01059	1.07396	1.0307	1.07221	1.021
140	1.0339	1.18492	1.05302	1.01248	1.07153	1.02602	1.03662	1.09114	1.08083	1.1335	1.0617	1.03039	1.02124	1.04471	0.981074	1.06633	0.974029	1.00154	1.02264	1.00841	0.914601	1.11298	1.09833	1.08082	1.01772	1.03299	0.986852	1.06834	1.1157	1.07798	1.05962	1.07914	0.896316	0.940151	0.879267	0.904408	1.04552	1.04756	1.05578	0.891273	0.949204	0.9689	1.09169	1.10991	1.01232	1.06925	1.04303	1.07528	1.02484
141	1.03943	1.17898	1.05037	1.02188	1.06915	1.03005	1.04158	1.09521	1.07145	1.12077	1.05842	1.04735	1.01887	1.04408	0.983231	1.06811	0.967058	1.01364	1.01683	1.00491	0.921869	1.11014	1.09455	1.07482	1.02704	1.03577	0.97554	1.06558	1.10615	1.07974	1.05861	1.08566	0.897696	0.937623	0.869041	0.899231	1.04146	1.05456	1.05425	0.881742	0.946167	0.957545	1.08513	1.09579	1.01692	1.0638	1.0477	1.08612	1.01819
142	1.03407	1.17619	1.0451	1.02763	1.08072	1.02676	1.03625	1.10282	1.06687	1.11425	1.05713	1.03409	1.02689	1.0302	0.982984	1.06589	0.965011	1.00714	1.01431	1.00975	0.911802	1.10845	1.10278	1.06488	1.02408	1.0388	0.97375	1.0662	1.10077	1.07818	1.06663	1.08457	0.900721	0.935041	0.874533	0.894659	1.04443	1.0462	1.0515	0.884228	0.954242	0.950722	1.0893	1.09029	1.01772	1.05846	1.03922	1.07674	1.01658
143	1.03724	1.17157	1.04521	1.02141	1.09124	1.02072	1.04505	1.09572	1.06884	1.10954	1.05786	1.03371	1.017	1.02636	0.976358	1.07056	0.961642	1.00457	1.01506	1.01331	0.913012	1.10678	1.10002	1.06393	1.01745	1.0336	0.964385	1.07106	1.09403	1.08519	1.07859	1.09116	0.894501	0.943342	0.873328	0.886794	1.0506	1.05096	1.04977	0.883218	0.950982	0.947907	1.08976	1.08625	1.02686	1.05474	1.04487	1.07095	1.0168
144	1.041	1.17271	1.04432	1.01485	1.08444	1.01461	1.02929	1.10081	1.06339	1.10656	1.0624	1.02815	1.03988	1.0251	0.971975	1.07645	0.96388	1.00274	1.00652	1.01616	0.907851	1.10215	1.10119	1.06635	1.01596	1.03961	0.970903	1.06454	1.09087	1.09997	1.0894	1.09532	0.904327	0.937884	0.872714	0.883772	1.04335	1.05186	1.04754	0.879675	0.946431	0.948461	1.10258	1.08657	1.02438	1.0588	1.04607	1.06234	1.00938
145	1.04455	1.18003	1.05059	1.00554	1.08529	1.01478	1.02704	1.10844	1.06039	1.10181	1.05068	1.03019	1.03228	1.02985	0.972736	1.07486	0.97473	1.00892	1.00261	1.02255	0.894592	1.11048	1.09739	1.06197	1.01819	1.04109	0.970636	1.06336	1.09919	1.09373	1.08772	1.09638	0.895944	0.944877	0.872826	0.879234	1.04666	1.04376	1.05035	0.879768	0.943428	0.959701	1.11117	1.09382	1.02114	1.0769	1.04753	1.06244	1.0031
146	1.0424	1.17365	1.05336	1.00738	1.07809	1.01094	1.0246	1.10046	1.05748	1.09456	1.04009	1.02387	1.05767	1.02911	0.968372	1.0618	0.963762	1.00209	1.0119	1.02617	0.887052	1.10354	1.09042	1.0619	1.01381	1.02513	0.962206	1.0578	1.09566	1.09567	1.08171	1.09832	0.898608	0.942379	0.868492	0.874387	1.04064	1.04539	1.05025	0.871656	0.936301	0.951928	1.10509	1.0847	1.02618	1.06946	1.05288	1.07254	1.01135
147	1.03972	1.17278	1.04602	1.00559	1.08439	1.01358	1.03324	1.09139	1.05434	1.10169	1.03409	1.01551	1.05194	1.01879	0.964826	1.06357	0.95906	0.998454	1.02016	1.01988	0.887202	1.10874	1.0865	1.05521	1.01042	1.0227	0.963704	1.05757	1.10052	1.09078	1.07914	1.09862	0.914343	0.941974	0.86618	0.87051	1.03639	1.0576	1.04576	0.866632	0.941349	0.943673	1.10537	1.07902	1.02177	1.06807	1.0651	1.06152	1.03157
148	1.0328	1.17218	1.04083	1.00372	1.09325	1.01391	1.02592	1.09573	1.04417	1.09705	1.03069	1.0125	1.04901	1.02038	0.970051	1.06346	0.960745	1.00248	1.01476	1.01324	0.889076	1.11583	1.07644	1.06042	1.01019	1.01895	0.964122	1.05918	1.09518	1.09279	1.08684	1.09097	0.913684	0.937159	0.866283	0.86538	1.03644	1.04416	1.04504	0.868904	0.940281	0.941504	1.102	1.07634	1.02199	1.06584	1.07834	1.0651	1.05362
149	1.02966	1.17003	1.03569	1.012	1.08347	1.00942	1.02389	1.08838	1.04855	1.10507	1.03388	1.00631	1.04748	1.01495	0.970566	1.05404	0.972343	1.00016	1.02222	1.01355	0.890726	1.10582	1.0726	1.05325	1.01813	1.0193	0.966646	1.06142	1.09876	1.10152	1.09456	1.09484	0.913207	0.929252	0.854408	0.86526	1.02545	1.0507	1.05028	0.870293	0.942351	0.940682	1.11064	1.08233	1.01457	1.06827	1.06935	1.07009	1.04942
150	1.0262	1.1719	1.04004	1.01121	1.07986	1.01697	1.01917	1.08163	1.04859	1.09882	1.03345	1.00992	1.05357	1.01586	0.979467	1.05497	0.965464	0.992366	1.03964	1.00612	0.89152	1.10099	1.07636	1.05916	1.01645	1.02897	0.96373	1.05933	1.09832	1.09731	1.08934	1.08645	0.93594	0.929328	0.855923	0.866612	1.01895	1.05931	1.04564	0.867846	0.94383	0.946523	1.1119	1.07417	1.01247	1.07794	1.06493	1.06973	1.04027
151	1.02465	1.17614	1.04735	0.99723	1.07274	1.00762	1.01671	1.08404	1.04892	1.1084	1.0344	1.00682	1.04546	1.0068	0.986485	1.06072	0.960567	0.997096	1.03122	1.01332	0.90336	1.09833	1.07232	1.05545	1.0198	1.04619	0.963432	1.06576	1.10101	1.10492	1.08266	1.08945	0.924834	0.927547	0.854856	0.873647	1.02505	1.0527	1.03514	0.877192	0.942227	0.948221	1.10953	1.07374	1.00553	1.07037	1.06174	1.06651	1.03726
152	1.0318	1.16892	1.04041	0.991321	1.07369	0.999651	1.02427	1.09107	1.05821	1.11103	1.03704	1.00655	1.0463	1.01072	0.979791	1.04824	0.953757	0.993095	1.03013	1.01193	0.891442	1.10503	1.07085	1.05089	1.00884	1.0453	0.959414	1.05839	1.09098	1.10461	1.07501	1.08633	0.923925	0.926161	0.864883	0.86803	1.01206	1.04652	1.03297	0.874115	0.938571	0.944132	1.1082	1.07691	1.00267	1.05873	1.05604	1.07554	1.03049
153	1.02997	1.16567	1.05127	0.987799	1.07541	1.00503	1.02841	1.08647	1.05158	1.1062	1.03572	1.00588	1.03687	1.01594	0.971835	1.04798	0.952008	1.00356	1.03142	1.01448	0.89087	1.11218	1.06931	1.044	1.00441	1.06511	0.956688	1.0618	1.10085	1.09912	1.07192	1.07623	0.926772	0.915732	0.858808	0.868187	1.01423	1.04588	1.03128	0.869162	0.937193	0.944894	1.10244	1.06691	1.00457	1.05725	1.05196	1.08569	1.01811
154	1.02668	1.15855	1.0482	0.991215	1.07115	1.00347	1.02051	1.08401	1.05856	1.10805	1.03839	1.0073	1.03932	1.00635	0.967428	1.03581	0.949937	1.00001	1.03091	1.01203	0.888633	1.12228	1.07321	1.04028	1.00559	1.06428	0.962157	1.05941	1.09936	1.10078	1.07474	1.07519	0.941401	0.915096	0.858332	0.864536	1.01177	1.04588	1.03643	0.870207	0.947001	0.939386	1.10598	1.06553	1.00465	1.06153	1.04709	1.07865	1.01044
155	1.0228	1.16323	1.04994	0.999497	1.06885	1.00079	1.0189	1.08357	1.05114	1.10588	1.03873	1.00318	1.05237	1.006	0.969099	1.02968	0.942923	0.999833	1.02743	1.01397	0.895243	1.11966	1.06952	1.03692	1.02214	1.07481	0.960936	1.05036	1.09585	1.10889	1.0695	1.07089	0.940155	0.912227	0.8678	0.857939	1.00588	1.05638	1.03988	0.861278	0.946989	0.939837	1.11792	1.05982	0.992813	1.0587	1.03933	1.07361	1.00656
156	1.02803	1.15811	1.053	0.996314	1.06235	0.992689	1.00896	1.08236	1.06067	1.09666	1.03553	1.00724	1.05036	1.00419	0.963222	1.02536	0.945331	1.0077	1.02177	1.01363	0.903395	1.11351	1.06386	1.03841	1.02644	1.08961	0.955195	1.04908	1.0982	1.10133	1.06295	1.06392	0.950667	0.91865	0.876654	0.861231	1.00936	1.05119	1.04802	0.851832	0.943888	0.931551	1.11485	1.05773	0.990869	1.05552	1.04265	1.06416	1.01601
157	1.02322	1.16483	1.04862	1.00926	1.0584	0.994928	1.00272	1.087	1.05365	1.09691	1.01675	1.01655	1.0587	1.01461	0.969885	1.02131	0.952303	1.02338	1.0145	1.00602	0.919333	1.10595	1.06528	1.04713	1.02499	1.07524	0.961125	1.05289	1.08665	1.08995	1.0706	1.07001	0.947577	0.917022	0.872258	0.874156	1.01547	1.04952	1.04108	0.856931	0.932582	0.933347	1.10837	1.06674	0.987975	1.0497	1.03773	1.05478	1.01233
158	1.02882	1.15418	1.04538	0.99964	1.06056	0.998941	1.00424	1.07819	1.0465	1.0953	1.0198	1.02982	1.05231	1.00776	0.989081	1.01676	0.94977	1.02329	1.01309	1.00393	0.914447	1.09808	1.06356	1.05608	1.0352	1.06414	0.957374	1.04948	1.08386	1.08175	1.06984	1.06485	0.946579	0.908998	0.877375	0.869816	1.03025	1.04079	1.038	0.859004	0.936448	0.946382	1.10957	1.08153	0.989088	1.04022	1.03049	1.04575	1.0268
159	1.02123	1.14442	1.0457	0.997143	1.05719	1.00007	1.00788	1.07181	1.05677	1.09806	1.02879	1.04481	1.03812	0.999189	1.0069	1.01769	0.943331	1.03092	1.01539	1.00357	0.919381	1.10156	1.05467	1.05188	1.03397	1.05858	0.952332	1.04386	1.07716	1.07947	1.07209	1.06287	0.943925	0.911657	0.870946	0.869728	1.02657	1.0427	1.04039	0.863366	0.932236	0.948016	1.10294	1.07805	0.984674	1.04421	1.0298	1.04389	1.0275
160	1.01312	1.14416	1.05132	0.995791	1.06049	0.996457	1.00263	1.07094	1.05219	1.10749	1.02905	1.04432	1.03071	0.997144	1.00547	1.01494	0.945392	1.02532	1.02265	0.999171	0.919349	1.10438	1.05371	1.04088	1.03176	1.06068	0.953371	1.05435	1.07687	1.07767	1.07272	1.0565	0.931204	0.90754	0.86937	0.865041	1.01713	1.03862	1.03582	0.867171	0.939834	0.951554	1.09668	1.07257	0.979896	1.04584	1.03729	1.04415	1.03621
161	1.01331	1.14873	1.04765	1.00041	1.05181	1.00288	0.999683	1.07113	1.04981	1.09839	1.03215	1.04655	1.02739	1.00117	0.998495	1.01547	0.94262	1.03339	1.00434	1.00624	0.914214	1.10187	1.05164	1.04516	1.02722	1.07371	0.957035	1.05503	1.07206	1.08011	1.07689	1.05506	0.926174	0.909457	0.878978	0.86452	1.01593	1.03745	1.04059	0.874607	0.9403	0.948644	1.09259	1.0646	0.976969	1.03961	1.03331	1.05425	1.04655
162	1.00379	1.13685	1.04729	0.99572	1.04473	1.00806	0.993744	1.06695	1.03912	1.09501	1.02	1.03999	1.02508	1.01198	0.9949	1.02844	0.948432	1.02662	1.0065	1.00634	0.912712	1.10456	1.0482	1.04133	1.02424	1.09045	0.959185	1.05144	1.06863	1.07722	1.07308	1.06493	0.922699	0.902184	0.884385	0.86586	1.00862	1.04348	1.03321	0.875182	0.940677	0.948431	1.08553	1.06395	0.972268	1.05035	1.02931	1.04838	1.04776
163	1.00364	1.13124	1.05331	0.989297	1.04552	1.01725	0.985034	1.07444	1.03805	1.09775	1.01779	1.04362	1.02034	1.01903	0.990854	1.02426	0.944033	1.01944	1.0131	1.00888	0.920416	1.10208	1.05209	1.04538	1.01636	1.10978	0.967991	1.05838	1.07444	1.0745	1.06401	1.07967	0.920094	0.904451	0.899373	0.859184	1.00524	1.04142	1.02614	0.869953	0.949135	0.946526	1.09461	1.07075	0.976675	1.04541	1.01842	1.05053	1.05337
164	1.00022	1.13094	1.04524	0.988707	1.05513	1.01428	0.977953	1.06872	1.03642	1.09631	1.02611	1.03869	1.02358	1.0243	0.996535	1.02994	0.955173	1.01961	1.00578	1.00765	0.915974	1.10475	1.06395	1.03954	1.0107	1.10022	0.962773	1.05561	1.07573	1.08109	1.0689	1.09733	0.923382	0.904693	0.910434	0.853655	1.00453	1.03434	1.02979	0.868655	0.943817	0.943922	1.09111	1.08526	0.975896	1.05575	1.01588	1.04824	1.05034
165	0.998963	1.13177	1.04969	0.978608	1.0471	1.00706	0.980263	1.07069	1.0316	1.09341	1.03322	1.04639	1.0328	1.01891	0.995608	1.01994	0.948756	1.02081	0.995433	1.00806	0.906089	1.10829	1.06193	1.0385	1.00685	1.09527	0.954445	1.05492	1.0759	1.08334	1.05855	1.09436	0.920041	0.899382	0.917873	0.854151	1.00153	1.02684	1.02427	0.87632	0.948792	0.943841	1.08501	1.10169	0.976278	1.06397	1.01544	1.05678	1.03887
166	0.995858	1.13628	1.04789	0.978284	1.04476	1.00386	0.97156	1.06974	1.0254	1.10338	1.04252	1.04138	1.03036	1.02455	0.996376	1.02092	0.939738	1.01561	0.997111	1.00599	0.902347	1.12084	1.05853	1.03126	1.00834	1.09578	0.949059	1.06097	1.07229	1.09004	1.05313	1.10138	0.920303	0.898429	0.913995	0.859499	1.0014	1.02547	1.02932	0.868117	0.939488	0.946149	1.08251	1.09292	0.973151	1.07743	1.00803	1.06421	1.03611
167	0.994804	1.14834	1.05385	0.980173	1.04114	1.00542	0.978104	1.06697	1.02191	1.09365	1.04207	1.03887	1.02498	1.03533	0.987953	1.02807	0.944264	1.01735	0.992516	1.00735	0.90986	1.11106	1.05762	1.02377	1.00447	1.08728	0.951633	1.05316	1.06808	1.08867	1.04742	1.0953	0.914142	0.896307	0.907052	0.860284	0.998164	1.02681	1.03054	0.869684	0.932762	0.945998	1.08121	1.08247	0.964174	1.07512	1.00464	1.06686	1.03413
168	0.989259	1.14428	1.06332	0.975215	1.04803	1.00575	0.975079	1.07123	1.02179	1.0916	1.04315	1.03143	1.02976	1.05047	0.987043	1.04248	0.931352	1.01406	0.986044	1.01358	0.911308	1.10888	1.06365	1.01713	1.00082	1.09414	0.964538	1.04629	1.06746	1.08554	1.04901	1.09563	0.913329	0.902497	0.90602	0.866965	0.98784	1.03258	1.02559	0.870745	0.924604	0.944817	1.07542	1.07218	0.963688	1.07446	1.00727	1.06515	1.02384
169	0.983498	1.14338	1.06647	0.982644	1.04673	1.01906	0.973067	1.07527	1.01913	1.08749	1.03807	1.0232	1.025	1.04162	0.987206	1.05292	0.92612	1.01394	0.985275	1.023	0.921423	1.09735	1.07356	1.01378	0.99266	1.10838	0.959173	1.0426	1.06615	1.07477	1.0504	1.08594	0.923428	0.900091	0.905828	0.864301	0.988899	1.02615	1.02569	0.864104	0.921647	0.941043	1.07916	1.07021	0.968954	1.06614	1.00964	1.05884	1.01952
170	0.977657	1.14348	1.07343	0.98066	1.0532	1.01856	0.97541	1.06463	1.0156	1.09339	1.04015	1.01469	1.02017	1.04675	0.992774	1.05113	0.924875	1.00976	0.982269	1.02731	0.924845	1.09615	1.06146	1.00738	0.993982	1.11317	0.949241	1.04789	1.06584	1.07996	1.04511	1.08314	0.915173	0.9026	0.902169	0.861257	0.990598	1.01143	1.03209	0.879215	0.918633	0.938626	1.07378	1.07972	0.964836	1.05149	1.01586	1.05848	1.0166
171	0.979243	1.14011	1.0714	0.985638	1.04249	1.02811	0.974925	1.05436	1.01756	1.08458	1.02913	1.00704	1.0241	1.04764	0.983633	1.04073	0.930283	1.00887	0.985339	1.03424	0.916446	1.09529	1.05236	1.00563	0.991581	1.11406	0.949281	1.05045	1.0673	1.09133	1.04986	1.07495	0.909781	0.901786	0.897132	0.870347	0.98772	1.00939	1.03127	0.876829	0.918075	0.93568	1.07651	1.0976	0.970962	1.04073	1.00901	1.04613	1.01126
172	0.98695	1.14287	1.06398	0.972845	1.04647	1.01958	0.974519	1.05887	1.01379	1.08622	1.02711	1.00651	1.02021	1.0344	0.980204	1.03782	0.925797	0.998753	0.991311	1.02881	0.922351	1.09024	1.0454	1.00369	0.988362	1.11266	0.938396	1.04636	1.0737	1.0875	1.04491	1.07168	0.916942	0.908269	0.893249	0.889127	0.984237	1.01532	1.03413	0.887023	0.920284	0.944753	1.07576	1.12161	0.969926	1.03993	1.00581	1.04577	1.01294
173	0.984646	1.13739	1.06236	0.966927	1.05583	1.01396	0.967952	1.0453	1.00458	1.0774	1.02598	1.0057	1.01102	1.0375	0.987239	1.02305	0.930926	1.00178	0.996951	1.02201	0.922323	1.08057	1.04981	1.00494	0.995986	1.12051	0.936251	1.0481	1.06833	1.07991	1.04579	1.07183	0.917982	0.901644	0.891955	0.877043	0.982253	1.01064	1.03095	0.900426	0.930518	0.944709	1.07206	1.11238	0.96244	1.02795	0.995291	1.03649	1.01214
174	0.987608	1.13277	1.0539	0.973515	1.05461	1.01071	0.96311	1.0379	1.0014	1.08345	1.02403	1.01143	1.0052	1.03456	0.983625	1.02041	0.930629	0.998345	0.988772	1.02026	0.921161	1.07872	1.05916	1.00713	0.996978	1.1177	0.937004	1.05659	1.05967	1.08065	1.04068	1.06398	0.928931	0.903216	0.888733	0.872024	0.984812	1.00496	1.03135	0.894823	0.935971	0.940142	1.06906	1.10564	0.960785	1.02395	0.993599	1.03953	1.00532
175	0.991582	1.1326	1.0411	0.972874	1.0505	1.00798	0.968368	1.03291	1.00737	1.08265	1.01665	1.0165	1.00385	1.02868	0.980212	1.02097	0.922527	0.988137	0.990217	1.02066	0.917024	1.07074	1.05603	1.01256	1.00415	1.10947	0.932899	1.04912	1.06218	1.07637	1.03143	1.06412	0.92893	0.901437	0.886043	0.861178	0.990436	1.0096	1.02607	0.885683	0.933815	0.934565	1.06465	1.11057	0.96203	1.02307	1.00184	1.0367	1.00795
176	0.986305	1.13014	1.04332	0.974218	1.05031	1.01359	0.975749	1.03451	1.00261	1.08346	1.01327	1.0112	0.997114	1.03416	0.976466	1.01984	0.915062	0.99107	0.985136	1.01924	0.916432	1.06937	1.04945	1.01435	1.0048	1.09883	0.933269	1.04222	1.06108	1.06582	1.03064	1.06254	0.928723	0.910569	0.886375	0.863458	0.981772	0.990089	1.02711	0.888614	0.931289	0.930564	1.059	1.10618	0.962836	1.02733	1.00108	1.0355	0.998482
177	0.981844	1.13432	1.04445	0.973312	1.04782	1.02526	0.982279	1.03456	0.994537	1.08073	1.01193	1.0028	0.998882	1.03733	0.975718	1.01506	0.910898	0.986616	0.971531	1.01139	0.904845	1.06869	1.05364	1.0128	0.998559	1.09207	0.930429	1.04536	1.06357	1.05953	1.03839	1.05575	0.933207	0.907041	0.88742	0.853315	0.978425	0.998769	1.02134	0.895729	0.935418	0.928468	1.05401	1.10599	0.957176	1.03549	1.01083	1.03454	1.00291
178	0.97399	1.13914	1.038	0.962647	1.04857	1.02104	0.978757	1.02773	0.99011	1.0763	1.0087	0.999103	1.00021	1.03612	0.969799	1.01053	0.910409	0.984065	0.970908	1.00573	0.909462	1.05993	1.04725	1.00647	0.99452	1.0908	0.921808	1.05112	1.05626	1.06544	1.03163	1.05682	0.925143	0.895616	0.886234	0.849687	0.985209	0.990489	1.00865	0.890017	0.943909	0.925028	1.04289	1.11392	0.954316	1.03324	1.0266	1.02954	0.992207
179	0.966064	1.13181	1.04123	0.957161	1.05504	1.02048	0.976459	1.02815	0.983399	1.07835	1.0043	0.996714	0.997382	1.0443	0.964257	1.01433	0.90788	0.980683	0.968345	1.00616	0.906073	1.05598	1.03681	1.01027	0.990618	1.08678	0.925339	1.05847	1.05684	1.06457	1.03093	1.0547	0.919732	0.891478	0.887193	0.855382	0.978046	0.98329	1.00351	0.89234	0.956142	0.927448	1.03791	1.1112	0.95801	1.03914	1.02224	1.02659	0.990575
180	0.966702	1.12787	1.03709	0.952178	1.04075	1.02793	0.978403	1.03144	0.988929	1.07215	1.01163	0.994171	0.998167	1.05797	0.962284	1.01548	0.911329	0.978368	0.960262	1.00167	0.916023	1.05146	1.03623	1.02182	0.983038	1.08475	0.92631	1.05641	1.04721	1.06383	1.03776	1.0592	0.919978	0.884569	0.893329	0.853302	0.976387	0.98128	1.00283	0.891354	0.952681	0.91966	1.03374	1.09514	0.950858	1.02646	1.02285	1.01661	0.98616
181	0.977033	1.12187	1.03567	0.956759	1.04289	1.04274	0.972807	1.02419	0.98845	1.06496	1.01003	0.988505	0.996525	1.05162	0.961302	1.01105	0.903506	0.975133	0.958716	0.998718	0.911335	1.0486	1.02971	1.02302	0.981701	1.0856	0.926714	1.06111	1.0435	1.0649	1.05154	1.05733	0.915256	0.889111	0.889492	0.854198	0.980097	0.984128	1.00514	0.895654	0.940159	0.925176	1.02712	1.08501	0.947867	1.025	1.01384	1.0147	0.981036
182	0.97676	1.11515	1.04374	0.962205	1.03593	1.04164	0.974977	1.02217	0.981375	1.06656	1.00405	0.989225	0.996172	1.05444	0.955639	1.01465	0.892202	0.971593	0.952892	1.0022	0.908794	1.03993	1.03383	1.01726	0.984698	1.08746	0.931849	1.05341	1.04689	1.05551	1.04532	1.05847	0.91456	0.888184	0.88267	0.853317	0.979264	0.981922	1.00312	0.892083	0.932351	0.92204	1.03376	1.07649	0.942236	1.03265	1.01308	1.01045	0.976932
183	0.973833	1.11057	1.03956	0.958928	1.03206	1.04496	0.974151	1.01706	0.982702	1.06145	1.00352	0.980905	0.989327	1.06175	0.948971	1.02468	0.889176	0.975899	0.950774	0.998324	0.907991	1.04019	1.04261	1.0171	0.98439	1.08965	0.943139	1.047	1.03974	1.04664	1.039	1.05762	0.91862	0.8895	0.872352	0.861891	0.978312	0.974064	1.00685	0.885882	0.927872	0.917818	1.02951	1.06902	0.941903	1.04566	1.00634	1.00345	0.981987
184	0.974891	1.10727	1.02778	0.962848	1.0278	1.03594	0.967662	1.0174	0.983387	1.05432	0.993789	0.984856	0.991496	1.05973	0.944576	1.02153	0.894082	0.968362	0.947689	0.993637	0.909666	1.04767	1.04329	1.01168	0.974721	1.08579	0.931864	1.0454	1.04247	1.05048	1.04244	1.05164	0.922236	0.884699	0.875692	0.862194	0.985515	0.971824	1.00837	0.87719	0.926695	0.911671	1.02479	1.07148	0.939973	1.04302	1.00549	0.997075	0.995679
185	0.977008	1.1022	1.02648	0.964395	1.02005	1.03748	0.964254	1.0208	0.99058	1.05951	0.993991	0.984546	0.989551	1.04781	0.944781	1.02597	0.893728	0.959852	0.939388	0.995883	0.902438	1.04619	1.04562	1.01494	0.972287	1.07883	0.92931	1.03913	1.04105	1.04591	1.03844	1.042	0.921093	0.888832	0.868086	0.861963	0.981021	0.972637	1.01562	0.87014	0.923455	0.90853	1.02886	1.07299	0.940439	1.04934	1.00488	0.99136	0.997187
186	0.979762	1.09701	1.03008	0.956033	1.017	1.03352	0.963852	1.01489	0.983443	1.05377	0.993449	0.983313	0.986867	1.04952	0.950829	1.02038	0.900381	0.95711	0.937905	1.00154	0.905468	1.0496	1.03637	1.01078	0.969014	1.07752	0.93516	1.03837	1.03732	1.03885	1.04697	1.04496	0.915118	0.88194	0.873699	0.864087	0.972295	0.968983	1.01303	0.868113	0.921426	0.915437	1.0404	1.07084	0.940897	1.04239	1.00972	0.991402	0.995106
187	0.972087	1.09387	1.02962	0.957134	1.01693	1.03096	0.965004	1.01836	0.986792	1.0462	0.987476	0.978227	0.979949	1.04395	0.947304	1.02436	0.898743	0.954428	0.936694	0.996722	0.903653	1.05224	1.04375	1.00501	0.966489	1.06758	0.929581	1.03599	1.03604	1.03485	1.05536	1.04071	0.916154	0.885549	0.871387	0.853267	0.967001	0.971664	1.00097	0.869693	0.928192	0.913908	1.03612	1.07584	0.932542	1.04772	1.01924	0.992594	0.994055
188	0.97206	1.09453	1.03829	0.965464	1.02662	1.02773	0.973603	1.01132	0.9813	1.04131	0.983822	0.982385	0.983675	1.03146	0.950898	1.01942	0.896933	0.951654	0.94069	1.00057	0.902964	1.05068	1.04155	0.997087	0.966153	1.0617	0.924484	1.03744	1.04014	1.02577	1.05002	1.03957	0.911365	0.885859	0.867806	0.857557	0.968158	0.968034	0.99646	0.877204	0.939619	0.908328	1.03048	1.07	0.925388	1.04092	1.01201	1.00238	0.991643
189	0.968406	1.09935	1.05384	0.973084	1.02356	1.03331	0.965749	1.00975	0.972361	1.04221	0.986479	0.980848	0.971289	1.02709	0.945889	1.02365	0.897368	0.949621	0.934921	1.00366	0.899375	1.0536	1.03418	0.995213	0.967408	1.06646	0.921605	1.03416	1.03696	1.03023	1.04571	1.03381	0.911162	0.894021	0.862986	0.846323	0.965852	0.96589	0.988513	0.88921	0.937063	0.918642	1.02057	1.05965	0.923279	1.03194	1.00472	1.0012	0.993721
190	0.96876	1.10655	1.04789	0.968856	1.03021	1.04107	0.955103	1.01047	0.971212	1.03544	0.98408	0.975195	0.973881	1.03426	0.946629	1.03558	0.906181	0.954839	0.930703	1.00227	0.903195	1.06068	1.03188	0.984633	0.969874	1.05952	0.912452	1.03735	1.0319	1.03042	1.04813	1.0311	0.916106	0.886515	0.862087	0.840587	0.956888	0.971299	0.985656	0.882865	0.929987	0.920007	1.01787	1.05807	0.926415	1.02913	1.00389	0.998667	0.990551
191	0.969098	1.10185	1.04588	0.963057	1.03748	1.03309	0.953324	1.0103	0.968465	1.02856	0.98294	0.97403	0.967332	1.02908	0.939415	1.0314	0.919126	0.94557	0.929364	1.00433	0.896294	1.05638	1.0285	0.97632	0.964024	1.05954	0.908179	1.02851	1.02841	1.02561	1.04746	1.02778	0.913198	0.88235	0.869364	0.840479	0.954855	0.975988	0.982003	0.888904	0.922986	0.915404	1.0153	1.05085	0.919677	1.03502	0.997282	1.00105	0.990999
192	0.964725	1.10666	1.03854	0.960056	1.039	1.04373	0.947616	1.00794	0.963521	1.02561	0.980861	0.965828	0.963863	1.02775	0.934015	1.0208	0.922612	0.944515	0.925222	1.00225	0.88775	1.04675	1.02141	0.974427	0.961836	1.05455	0.907946	1.021	1.0236	1.02187	1.05269	1.03023	0.911509	0.879911	0.861752	0.83877	0.952207	0.968609	0.97067	0.885387	0.927663	0.91507	1.02191	1.0437	0.928844	1.03588	1.00115	1.00576	0.985395
193	0.967318	1.10507	1.03643	0.952044	1.03761	1.03784	0.9472	1.01069	0.965421	1.01857	0.973774	0.966445	0.950693	1.02973	0.922931	1.01641	0.914671	0.937112	0.929937	0.991544	0.877419	1.04241	1.02302	0.976824	0.95615	1.05849	0.900381	1.01261	1.02703	1.00887	1.06371	1.04107	0.903237	0.864823	0.856682	0.834637	0.958905	0.972144	0.966908	0.876788	0.929749	0.897939	1.02173	1.04568	0.938851	1.03772	1.01265	1.01345	0.987612
194	0.952031	1.10607	1.02889	0.944254	1.03739	1.04445	0.945068	1.01997	0.962649	1.02217	0.964129	0.960216	0.950014	1.02687	0.920856	1.01479	0.91365	0.929283	0.933727	0.988933	0.873987	1.03648	1.02233	0.971066	0.951183	1.06801	0.89987	1.00914	1.02672	1.00241	1.05549	1.03314	0.905082	0.862924	0.852795	0.833313	0.94948	0.967599	0.972525	0.869881	0.9195	0.887651	1.01637	1.04874	0.935933	1.02787	1.02837	1.00927	0.980934
195	0.948039	1.10501	1.02358	0.945065	1.03437	1.04107	0.949951	1.03237	0.953463	1.01644	0.960329	0.9576	0.951794	1.02139	0.919442	1.00874	0.911447	0.922947	0.943126	0.990416	0.868201	1.03049	1.0167	0.9639	0.946762	1.06663	0.8979	1.00599	1.02473	0.997131	1.05044	1.02955	0.899687	0.865387	0.852325	0.831584	0.953081	0.962488	0.970715	0.871778	0.912051	0.886094	1.01531	1.03956	0.929902	1.01257	1.0254	1.0005	0.973987
196	0.943317	1.09979	1.02544	0.941273	1.03191	1.04565	0.943023	1.03935	0.950856	1.01125	0.959103	0.962961	0.946226	1.02394	0.919916	1.00438	0.903881	0.919321	0.928996	0.991434	0.87185	1.02947	1.00859	0.955668	0.940134	1.06468	0.888118	1.00578	1.01914	0.999166	1.0465	1.02622	0.891245	0.874795	0.844622	0.819152	0.952378	0.96844	0.965481	0.870072	0.906493	0.882826	1.0126	1.03395	0.931637	1.00939	1.01672	0.993391	0.968752
197	0.942842	1.10071	1.02259	0.936994	1.02673	1.04422	0.947581	1.0446	0.949426	1.00788	0.964823	0.953967	0.94396	1.02347	0.916484	1.00277	0.901347	0.919481	0.921178	0.983346	0.876021	1.03524	1.00238	0.955857	0.9349	1.06301	0.882579	1.00272	1.02071	1.00607	1.03922	1.02021	0.893916	0.868876	0.842374	0.819775	0.946604	0.961013	0.967392	0.864266	0.898348	0.875416	1.0051	1.03235	0.927052	1.00604	1.0121	0.986602	0.968852
198	0.93849	1.10024	1.02407	0.925946	1.02511	1.04102	0.939175	1.03929	0.95845	1.00135	0.964425	0.946055	0.9346	1.02773	0.916774	0.99354	0.90982	0.919918	0.915139	0.976552	0.869843	1.04343	0.995102	0.955982	0.931537	1.05691	0.876022	1.00438	1.02283	0.999532	1.03859	1.02261	0.884425	0.878591	0.837082	0.816692	0.946872	0.968055	0.967528	0.856822	0.890806	0.875499	1.00249	1.03251	0.91695	1.00041	1.01211	0.980519	0.974358
199	0.931416	1.1057	1.01737	0.925407	1.01811	1.02813	0.933576	1.03069	0.952615	0.98959	0.963942	0.948307	0.932648	1.01708	0.918486	0.984247	0.925153	0.917908	0.909894	0.979276	0.870649	1.05207	1.00019	0.95931	0.930436	1.04956	0.877278	1.00759	1.0249	0.994424	1.03124	1.02497	0.874114	0.871628	0.836225	0.809705	0.945905	0.959396	0.968117	0.848879	0.88836	0.879273	1.00027	1.03214	0.914754	0.991668	1.00098	0.980673	0.990516
200	0.92603	1.10479	1.02088	0.932211	1.01393	1.0289	0.93316	1.02773	0.948365	0.988265	0.976109	0.936735	0.93823	1.01568	0.914362	0.987447	0.94024	0.925114	0.90773	0.984647	0.866859	1.04785	1.00171	0.956152	0.935864	1.05	0.863771	1.00909	1.03832	0.99887	1.03032	1.02052	0.869238	0.861536	0.847281	0.809458	0.938483	0.958931	0.961183	0.858509	0.882687	0.879096	0.995259	1.02811	0.919478	0.996064	1.00508	0.990443	0.990638
201	0.906642	1.08648	1.00543	0.91486	0.991268	1.01329	0.91773	1.01276	0.929632	0.969129	0.957246	0.923095	0.922089	0.998455	0.893932	0.971181	0.92371	0.906402	0.890284	0.968223	0.848587	1.02908	0.986924	0.941223	0.917728	1.03032	0.846753	0.99311	1.01691	0.983276	1.01323	1.00445	0.85414	0.841051	0.833185	0.794822	0.919892	0.942517	0.943893	0.840441	0.865937	0.8622	0.978795	1.01108	0.904652	0.977413	0.987684	0.975818	0.974054
202	0.89349	1.07266	0.988763	0.898164	0.973415	0.997189	0.898745	0.999907	0.917387	0.954474	0.940621	0.906234	0.906272	0.981583	0.879727	0.953886	0.908624	0.889873	0.87348	0.955044	0.831912	1.01712	0.973844	0.923448	0.900981	1.01461	0.832122	0.978208	1.00446	0.969849	0.999847	0.989226	0.838314	0.829923	0.818786	0.780898	0.90441	0.932827	0.928262	0.824902	0.853529	0.84495	0.96144	0.996116	0.889736	0.960753	0.973722	0.96092	0.959273
203	0.87635	1.05662	0.970534	0.883426	0.957344	0.980717	0.882541	0.987485	0.904246	0.936553	0.922303	0.889544	0.892294	0.968824	0.865956	0.935874	0.894493	0.875035	0.858649	0.942208	0.813724	1.00308	0.962513	0.911632	0.884921	0.998694	0.815185	0.960877	0.990602	0.955403	0.986162	0.974909	0.820914	0.815334	0.803867	0.766604	0.886681	0.918998	0.911915	0.806136	0.840049	0.831563	0.946487	0.980881	0.8773	0.946115	0.955952	0.944327	0.943192
204	0.861304	1.03839	0.957177	0.868116	0.940693	0.96524	0.866779	0.975918	0.888845	0.920854	0.907271	0.873127	0.876241	0.953399	0.854528	0.922735	0.881546	0.862102	0.844136	0.928501	0.798325	0.987349	0.949807	0.900025	0.869202	0.982174	0.801534	0.949241	0.973094	0.940043	0.970969	0.961872	0.803562	0.804582	0.791331	0.751344	0.872595	0.908702	0.897989	0.791722	0.826397	0.815311	0.934346	0.966503	0.864757	0.930488	0.940847	0.930658	0.929512
205	0.847013	1.0204	0.943481	0.851511	0.928037	0.949931	0.851879	0.964203	0.872632	0.90358	0.891972	0.858027	0.862482	0.938288	0.843008	0.910121	0.867067	0.846557	0.832097	0.913786	0.781468	0.97527	0.93419	0.887592	0.853987	0.965891	0.788977	0.935346	0.956703	0.924523	0.955239	0.944306	0.786833	0.789329	0.780078	0.739656	0.856521	0.893748	0.883934	0.778696	0.813566	0.799297	0.917707	0.949336	0.856463	0.916035	0.924038	0.916015	0.916974
206	0.835823	1.01074	0.927031	0.838402	0.917065	0.936265	0.836769	0.952991	0.861263	0.888211	0.877429	0.842304	0.850193	0.922553	0.828054	0.896673	0.853148	0.834174	0.818871	0.899628	0.766204	0.963846	0.919896	0.873259	0.839663	0.951351	0.77733	0.921902	0.94187	0.913839	0.943181	0.929026	0.771024	0.775686	0.76866	0.726131	0.842431	0.880521	0.870028	0.764014	0.7974	0.788633	0.904541	0.934976	0.843578	0.90305	0.910972	0.903006	0.9028
207	0.820476	0.99331	0.907765	0.822472	0.90317	0.920983	0.822359	0.942229	0.849764	0.877136	0.866474	0.827764	0.834751	0.912019	0.81422	0.880376	0.84224	0.822689	0.806814	0.883733	0.749383	0.951432	0.905795	0.862334	0.825467	0.934668	0.76507	0.90954	0.926827	0.901548	0.92914	0.914621	0.760184	0.763116	0.756749	0.713144	0.826502	0.869621	0.857085	0.749656	0.785073	0.778926	0.891071	0.9183	0.831087	0.892382	0.895437	0.893571	0.890083
208	0.80812	0.978413	0.894345	0.809087	0.890436	0.906706	0.81062	0.931238	0.837803	0.860619	0.850555	0.812973	0.822279	0.898328	0.801257	0.868158	0.829601	0.809284	0.796411	0.87232	0.737654	0.938421	0.893534	0.850702	0.811776	0.927132	0.751147	0.898345	0.912713	0.890206	0.915029	0.900705	0.747567	0.752252	0.743539	0.704677	0.81354	0.859162	0.843691	0.736988	0.7705	0.766649	0.876015	0.905185	0.820305	0.877664	0.882071	0.885217	0.878066
209	0.795434	0.966709	0.883897	0.793448	0.874572	0.892278	0.795009	0.920956	0.826673	0.845078	0.83869	0.799224	0.809421	0.887926	0.787251	0.856199	0.817293	0.79812	0.78443	0.858178	0.725495	0.925098	0.881735	0.838004	0.800307	0.91432	0.739807	0.886297	0.89756	0.879275	0.901568	0.888582	0.736584	0.740715	0.732021	0.694381	0.79957	0.849245	0.830408	0.722792	0.760141	0.756507	0.864603	0.890095	0.81069	0.863097	0.866261	0.87301	0.863851
210	0.782108	0.950474	0.869992	0.777989	0.862998	0.879774	0.779264	0.908554	0.810944	0.83418	0.82744	0.785461	0.796728	0.877084	0.77415	0.843493	0.802474	0.784855	0.772536	0.844318	0.71399	0.913267	0.870545	0.826644	0.78609	0.90154	0.726779	0.875422	0.884355	0.866616	0.887021	0.874843	0.724422	0.727813	0.720207	0.684365	0.786468	0.837591	0.820489	0.709818	0.747346	0.743127	0.851906	0.875249	0.798515	0.85213	0.851159	0.861131	0.849753
211	0.770228	0.938499	0.856146	0.765639	0.850859	0.866719	0.766313	0.893477	0.798748	0.820335	0.818888	0.771633	0.785031	0.862597	0.762141	0.834746	0.789171	0.773059	0.762199	0.834549	0.703361	0.901764	0.859565	0.815316	0.772737	0.887714	0.713761	0.859807	0.874129	0.855053	0.874532	0.862363	0.710685	0.718518	0.710656	0.673453	0.772414	0.827957	0.806514	0.700394	0.73646	0.730686	0.840347	0.86165	0.788312	0.841303	0.838014	0.851226	0.835523
212	0.756657	0.926963	0.844571	0.755602	0.838915	0.853466	0.75597	0.881731	0.789811	0.808147	0.809321	0.759219	0.773486	0.850588	0.748584	0.821426	0.778557	0.763127	0.752929	0.821112	0.690731	0.888369	0.84802	0.800931	0.75946	0.875181	0.703399	0.846883	0.86034	0.841548	0.865374	0.84914	0.699399	0.706538	0.69821	0.663707	0.760163	0.815291	0.79377	0.689366	0.728014	0.719549	0.826436	0.848147	0.777398	0.830882	0.826626	0.841151	0.822525
213	0.745249	0.91199	0.832466	0.745161	0.827327	0.839885	0.741617	0.870598	0.778518	0.795437	0.793444	0.747122	0.762376	0.838249	0.738344	0.807174	0.76845	0.753664	0.739975	0.808573	0.681085	0.876251	0.834631	0.788839	0.749323	0.864997	0.692447	0.834574	0.848431	0.828301	0.854758	0.836133	0.688884	0.695675	0.68948	0.652212	0.74715	0.806951	0.783965	0.680118	0.717224	0.707238	0.811075	0.836203	0.766545	0.819856	0.814452	0.828993	0.807931
214	0.730124	0.901441	0.818923	0.73695	0.814645	0.82937	0.733084	0.859249	0.768706	0.783352	0.782392	0.736533	0.748618	0.827066	0.727931	0.792621	0.756589	0.744278	0.731574	0.797867	0.669752	0.862531	0.821925	0.774694	0.737678	0.852759	0.683463	0.822855	0.836635	0.817499	0.844512	0.823271	0.678164	0.68261	0.680341	0.64354	0.734519	0.794931	0.769322	0.669165	0.706286	0.698699	0.800347	0.824123	0.75584	0.80883	0.801351	0.817395	0.797305
215	0.717487	0.890874	0.809535	0.726665	0.803421	0.821211	0.722575	0.84428	0.755374	0.769775	0.771943	0.726008	0.736031	0.814797	0.715747	0.780399	0.744744	0.734882	0.721929	0.783144	0.660101	0.851374	0.809894	0.764187	0.72596	0.838651	0.670587	0.813029	0.822509	0.806812	0.829349	0.811307	0.66871	0.673313	0.672012	0.633854	0.721958	0.784699	0.757716	0.659187	0.695559	0.690673	0.789046	0.8146	0.743657	0.800337	0.78983	0.806973	0.78691
216	0.708063	0.879812	0.799152	0.713889	0.793921	0.809214	0.710425	0.834089	0.747599	0.760292	0.759708	0.715078	0.72247	0.802974	0.703392	0.768922	0.733883	0.723287	0.709804	0.773716	0.65059	0.839394	0.798042	0.753181	0.714493	0.825655	0.660357	0.803909	0.811517	0.794908	0.818777	0.800961	0.659191	0.660313	0.663508	0.623988	0.711826	0.774722	0.750318	0.647252	0.683565	0.683301	0.777512	0.802407	0.735131	0.790901	0.777935	0.797013	0.775502
217	0.697866	0.868844	0.785664	0.705098	0.784244	0.798247	0.699369	0.819405	0.73777	0.752395	0.749356	0.703927	0.710242	0.793074	0.688723	0.757229	0.724777	0.714295	0.699467	0.759448	0.637683	0.827151	0.787314	0.742093	0.701414	0.813043	0.648672	0.793354	0.800578	0.785736	0.805747	0.787944	0.648326	0.650355	0.653949	0.613375	0.702618	0.764398	0.737913	0.635554	0.673631	0.672085	0.766683	0.790755	0.723173	0.78109	0.765849	0.79008	0.764309
218	0.687432	0.858553	0.775742	0.697075	0.772807	0.785696	0.689761	0.808108	0.724874	0.740464	0.740081	0.693675	0.700991	0.78324	0.677417	0.748789	0.71411	0.705509	0.68715	0.746982	0.626612	0.816511	0.775071	0.731965	0.692345	0.800388	0.637869	0.781758	0.789556	0.774596	0.790949	0.773779	0.638917	0.642492	0.645453	0.603362	0.689879	0.7544	0.724559	0.624181	0.666537	0.661293	0.757388	0.781105	0.709405	0.768743	0.756437	0.779969	0.754442
219	0.678574	0.845443	0.766197	0.686311	0.763343	0.771872	0.677915	0.795648	0.713134	0.727919	0.73212	0.683136	0.691501	0.769943	0.66652	0.73743	0.703816	0.696831	0.678537	0.735276	0.61462	0.804383	0.762034	0.721082	0.679891	0.788588	0.629795	0.776766	0.781864	0.761886	0.778166	0.7645	0.626422	0.634047	0.634534	0.59633	0.678693	0.74372	0.712354	0.61586	0.655227	0.648941	0.745408	0.772036	0.700308	0.761828	0.748444	0.770832	0.742505
220	0.667324	0.835426	0.754938	0.678345	0.751219	0.759723	0.667497	0.785533	0.702576	0.719099	0.721093	0.673883	0.68239	0.756439	0.653609	0.728948	0.695341	0.687116	0.667735	0.72715	0.603267	0.795088	0.750393	0.713464	0.669184	0.77741	0.624055	0.766433	0.773072	0.749185	0.764907	0.754228	0.61619	0.625742	0.625121	0.587837	0.668888	0.73323	0.701807	0.607008	0.646974	0.638294	0.734838	0.761665	0.691996	0.752232	0.737656	0.762465	0.733032
221	0.656202	0.824676	0.744509	0.664273	0.738767	0.748414	0.656327	0.774165	0.69301	0.711281	0.711133	0.663649	0.676696	0.745446	0.640619	0.717525	0.686414	0.676358	0.658323	0.71737	0.594022	0.788965	0.739294	0.702835	0.660277	0.764411	0.618398	0.759318	0.76482	0.736033	0.756162	0.742612	0.60673	0.616986	0.617167	0.579044	0.656926	0.726731	0.690129	0.598691	0.637316	0.627795	0.722132	0.750462	0.686761	0.740559	0.729552	0.752242	0.722823
222	0.645907	0.813886	0.733692	0.654246	0.727247	0.73747	0.643929	0.760844	0.682598	0.702702	0.701739	0.652419	0.668966	0.734234	0.630185	0.709709	0.678262	0.667957	0.651283	0.706493	0.584211	0.779035	0.731821	0.691102	0.650483	0.756412	0.609723	0.749373	0.751751	0.722383	0.7455	0.730047	0.597372	0.607743	0.6072	0.572293	0.646919	0.716533	0.683559	0.589259	0.629345	0.619279	0.713004	0.740535	0.678462	0.728394	0.721499	0.742111	0.711554
223	0.634003	0.80411	0.721969	0.647145	0.714532	0.72944	0.63211	0.746506	0.673719	0.692758	0.692154	0.644392	0.659306	0.723451	0.619898	0.699905	0.670004	0.658858	0.639909	0.695173	0.579773	0.767825	0.721487	0.681063	0.639545	0.745716	0.60433	0.739082	0.743245	0.712275	0.736827	0.721725	0.58929	0.596929	0.600219	0.564491	0.636471	0.708769	0.67292	0.57909	0.620737	0.609683	0.700409	0.731692	0.67196	0.716889	0.71153	0.731115	0.702879
224	0.625538	0.792865	0.708205	0.639721	0.707411	0.71786	0.62359	0.73589	0.664926	0.683454	0.681915	0.63518	0.650501	0.714965	0.60983	0.690913	0.65899	0.650769	0.629654	0.686139	0.573392	0.758203	0.71123	0.672779	0.630605	0.736572	0.596203	0.728697	0.733739	0.705839	0.727999	0.711742	0.580251	0.585449	0.589621	0.555808	0.628738	0.700942	0.663862	0.569455	0.612843	0.600872	0.692102	0.722579	0.664682	0.705207	0.703152	0.720844	0.695528
225	0.616655	0.779118	0.696347	0.632819	0.699184	0.707662	0.615914	0.727913	0.65467	0.672462	0.675131	0.62814	0.641417	0.705583	0.600788	0.683075	0.651006	0.642273	0.623392	0.677177	0.566382	0.748971	0.702826	0.664476	0.622166	0.723409	0.589113	0.719798	0.724054	0.697485	0.718866	0.701755	0.571588	0.579816	0.581695	0.54728	0.620128	0.693666	0.654023	0.562898	0.604348	0.590969	0.682454	0.713044	0.656157	0.695845	0.692877	0.713036	0.68669
226	0.606654	0.768616	0.684691	0.624926	0.690531	0.698641	0.604055	0.717598	0.642474	0.66271	0.668808	0.618019	0.635121	0.695044	0.588599	0.672303	0.642864	0.63342	0.614617	0.667718	0.557284	0.739505	0.693959	0.655029	0.612708	0.712173	0.583483	0.709197	0.712922	0.68983	0.709163	0.690664	0.56401	0.570211	0.574406	0.538621	0.609236	0.68724	0.644202	0.55231	0.595813	0.583986	0.6764	0.705436	0.645089	0.685507	0.683511	0.705671	0.675489
227	0.598209	0.759687	0.675547	0.616421	0.68206	0.692465	0.594722	0.708359	0.635665	0.654302	0.657989	0.613131	0.626966	0.684647	0.578834	0.664822	0.63548	0.623014	0.606534	0.658553	0.54951	0.731384	0.685653	0.646648	0.605447	0.70337	0.573943	0.69863	0.702672	0.680111	0.696217	0.682329	0.554238	0.56221	0.567634	0.531728	0.600549	0.677562	0.636891	0.544423	0.58812	0.576836	0.667193	0.693131	0.636103	0.678204	0.675614	0.695792	0.668701
228	0.589524	0.751101	0.66506	0.607723	0.673908	0.685001	0.587257	0.701682	0.624754	0.645305	0.647769	0.604859	0.621302	0.674456	0.570565	0.656031	0.627284	0.613511	0.597505	0.64919	0.542043	0.72226	0.677041	0.636112	0.598621	0.694086	0.563659	0.690523	0.693414	0.673914	0.688202	0.671967	0.546854	0.554461	0.558944	0.524606	0.594037	0.669965	0.630003	0.537289	0.581974	0.568959	0.660459	0.684726	0.630148	0.668035	0.664588	0.687607	0.659757
229	0.583722	0.740852	0.654585	0.600867	0.66586	0.677595	0.578558	0.694173	0.617336	0.638346	0.637748	0.59864	0.611137	0.664951	0.561715	0.646475	0.619985	0.605529	0.590695	0.64158	0.535255	0.713207	0.668133	0.629167	0.591194	0.683751	0.554179	0.684533	0.682615	0.666477	0.678887	0.662923	0.540539	0.547596	0.553173	0.518118	0.586257	0.660889	0.62147	0.530043	0.573684	0.559788	0.651828	0.679376	0.625001	0.660904	0.656924	0.680057	0.652006
230	0.572121	0.732087	0.648565	0.593393	0.657107	0.670768	0.571172	0.684536	0.60851	0.630081	0.630704	0.590957	0.600568	0.65489	0.552796	0.638304	0.613067	0.597327	0.58477	0.633243	0.524808	0.706486	0.659046	0.621002	0.582925	0.676639	0.546532	0.678471	0.672327	0.660481	0.669872	0.656239	0.533414	0.539553	0.546241	0.508711	0.577548	0.652243	0.611477	0.524404	0.563744	0.554064	0.643511	0.667917	0.618666	0.649284	0.645507	0.672079	0.645589
231	0.564391	0.718843	0.640444	0.584842	0.648381	0.660949	0.562794	0.67856	0.601864	0.621137	0.621908	0.58394	0.59284	0.643561	0.545879	0.629592	0.604358	0.588948	0.575473	0.625163	0.516343	0.697929	0.652434	0.614097	0.574623	0.666239	0.539936	0.669681	0.663543	0.652075	0.661526	0.649021	0.524721	0.533259	0.541853	0.499443	0.572687	0.644467	0.601804	0.516321	0.555191	0.546068	0.635178	0.659132	0.612145	0.638473	0.638794	0.665182	0.638179
232	0.557294	0.711507	0.63076	0.578001	0.639044	0.651498	0.557269	0.669252	0.595277	0.611829	0.613745	0.575208	0.586495	0.63548	0.540458	0.621164	0.594712	0.582234	0.566268	0.618747	0.512094	0.686243	0.646155	0.605576	0.566989	0.658065	0.531291	0.661901	0.652124	0.645311	0.654756	0.639995	0.516619	0.526614	0.535887	0.492746	0.5652	0.635622	0.594311	0.508084	0.549576	0.538601	0.629514	0.650061	0.603525	0.630192	0.630312	0.656033	0.629473
233	0.550234	0.699951	0.623235	0.569128	0.630334	0.642415	0.549388	0.660309	0.590393	0.603226	0.603812	0.567174	0.580524	0.624857	0.531759	0.611953	0.588949	0.573221	0.560834	0.609566	0.50608	0.679052	0.638677	0.596174	0.560846	0.649899	0.526131	0.653941	0.643076	0.638825	0.646834	0.632384	0.509512	0.520815	0.52712	0.484123	0.557815	0.628005	0.584783	0.501269	0.544461	0.531219	0.623906	0.640491	0.592936	0.621805	0.623862	0.650857	0.620836
234	0.540849	0.693681	0.615173	0.560324	0.625418	0.634661	0.54219	0.650754	0.583938	0.595023	0.59771	0.56044	0.574155	0.617966	0.523993	0.604516	0.58251	0.565875	0.553696	0.601195	0.500204	0.669725	0.629309	0.58943	0.552757	0.641091	0.519007	0.646778	0.635602	0.63144	0.641719	0.623924	0.502352	0.51384	0.519377	0.478051	0.549515	0.621366	0.578742	0.492823	0.537809	0.522994	0.613616	0.633191	0.58422	0.614034	0.613813	0.641267	0.612255
235	0.535394	0.681967	0.607036	0.554696	0.620002	0.626183	0.536698	0.643448	0.579066	0.587821	0.590595	0.55366	0.565668	0.60875	0.517918	0.598733	0.57979	0.558425	0.547123	0.5934	0.496879	0.657401	0.623842	0.58331	0.546305	0.632303	0.512381	0.638165	0.628009	0.625385	0.635024	0.617269	0.49485	0.506105	0.511575	0.474206	0.543451	0.615388	0.572447	0.484715	0.531902	0.516837	0.606252	0.623556	0.576353	0.605182	0.607128	0.632138	0.603839
236	0.528365	0.67509	0.599934	0.546782	0.614747	0.619408	0.529655	0.638071	0.571689	0.579979	0.585781	0.548394	0.558924	0.603776	0.509714	0.589298	0.573384	0.554091	0.540385	0.585621	0.49177	0.651251	0.615636	0.575576	0.538223	0.623661	0.504424	0.629691	0.620466	0.61886	0.627422	0.61006	0.488121	0.500651	0.503723	0.469261	0.535433	0.60881	0.565994	0.476682	0.526341	0.508967	0.601158	0.61503	0.567144	0.597757	0.600226	0.625073	0.597114
237	0.521162	0.668573	0.593186	0.540123	0.607087	0.614386	0.523824	0.631761	0.565558	0.572335	0.576377	0.541249	0.552395	0.597189	0.502575	0.581803	0.567042	0.547946	0.534133	0.580727	0.485116	0.642001	0.608251	0.57024	0.532348	0.617247	0.498036	0.621974	0.612889	0.614348	0.61965	0.6023	0.483736	0.496162	0.498303	0.462534	0.528932	0.602658	0.559319	0.469077	0.518538	0.502108	0.591323	0.60473	0.560585	0.591358	0.592701	0.61795	0.591905
238	0.514581	0.660394	0.583488	0.533777	0.600266	0.60475	0.517871	0.625258	0.557833	0.564179	0.569327	0.535298	0.545012	0.591034	0.496164	0.575025	0.558254	0.540737	0.525486	0.571871	0.476907	0.633242	0.601587	0.561793	0.526749	0.609156	0.489947	0.614012	0.607239	0.608173	0.612366	0.594385	0.478701	0.49149	0.495031	0.454272	0.522683	0.597021	0.552525	0.459851	0.51035	0.493637	0.58654	0.596598	0.555338	0.586716	0.585436	0.61101	0.583499
239	0.508211	0.650885	0.579631	0.527695	0.59056	0.596174	0.511371	0.619352	0.550609	0.555314	0.56397	0.530632	0.538692	0.583881	0.490426	0.568379	0.551933	0.534455	0.517166	0.566693	0.470368	0.625466	0.595833	0.557951	0.51985	0.601917	0.484309	0.609717	0.600666	0.6001	0.605432	0.587737	0.471225	0.483644	0.490141	0.446745	0.516397	0.591803	0.543958	0.454522	0.50644	0.488262	0.580468	0.590559	0.548002	0.579876	0.582333	0.604116	0.575855
240	0.502676	0.64345	0.573995	0.521283	0.58363	0.587962	0.505175	0.613001	0.543038	0.550592	0.556252	0.523999	0.533594	0.577069	0.482132	0.562387	0.543988	0.529212	0.508547	0.560877	0.463989	0.617961	0.589729	0.552139	0.513415	0.592558	0.47888	0.601059	0.592853	0.591986	0.599454	0.581571	0.467528	0.476692	0.484361	0.440167	0.513304	0.583792	0.534818	0.446647	0.500694	0.481389	0.571508	0.582619	0.542762	0.573323	0.576162	0.597847	0.569188
241	0.497408	0.638201	0.564939	0.51594	0.57804	0.577988	0.497463	0.606987	0.539973	0.545571	0.547725	0.51712	0.527926	0.571625	0.477654	0.554447	0.536446	0.521723	0.501685	0.55362	0.457094	0.6133	0.582103	0.546571	0.506536	0.585767	0.474447	0.594903	0.584884	0.586338	0.594532	0.57471	0.461289	0.469943	0.481436	0.433605	0.507692	0.577479	0.529282	0.439009	0.492942	0.474622	0.565768	0.57774	0.536174	0.56674	0.571397	0.591473	0.559976
242	0.489434	0.632916	0.560373	0.50996	0.571151	0.571611	0.491116	0.599067	0.532505	0.540845	0.541099	0.510999	0.522115	0.566829	0.469906	0.547354	0.528826	0.516172	0.493746	0.547439	0.44949	0.607414	0.575533	0.54137	0.496927	0.579245	0.468268	0.589592	0.575557	0.578146	0.587526	0.567104	0.454999	0.462694	0.477297	0.428266	0.500541	0.57202	0.522666	0.434187	0.484549	0.46608	0.559293	0.569777	0.530822	0.558132	0.564458	0.58374	0.554076
243	0.481201	0.624915	0.552614	0.504382	0.565642	0.56454	0.48506	0.590855	0.525828	0.535417	0.533496	0.505052	0.516344	0.559233	0.464267	0.54167	0.522213	0.508829	0.486634	0.539715	0.443516	0.601337	0.568058	0.535629	0.492248	0.570154	0.463256	0.581014	0.568779	0.57371	0.579749	0.559354	0.451133	0.454608	0.472753	0.422645	0.493319	0.567359	0.515509	0.42604	0.478314	0.460458	0.553094	0.562881	0.524678	0.552003	0.560183	0.57985	0.548707
244	0.476081	0.622255	0.546786	0.499775	0.559898	0.559587	0.480534	0.584859	0.518983	0.527355	0.528569	0.496686	0.509363	0.55246	0.458955	0.534602	0.51728	0.502205	0.479449	0.533659	0.437061	0.594383	0.562669	0.530728	0.486582	0.561669	0.46096	0.573672	0.56169	0.56959	0.571582	0.551077	0.44614	0.44923	0.4678	0.417775	0.487568	0.563298	0.509115	0.41898	0.472918	0.454446	0.545281	0.553542	0.51995	0.5469	0.555655	0.573647	0.541297
245	0.469562	0.615088	0.540994	0.494272	0.556638	0.553079	0.473036	0.579849	0.515684	0.520366	0.522671	0.493849	0.501343	0.546246	0.453485	0.528495	0.510273	0.497088	0.472054	0.525969	0.432687	0.589089	0.55439	0.524674	0.48113	0.555302	0.455196	0.567325	0.556424	0.561188	0.566616	0.54455	0.441623	0.441871	0.460299	0.412564	0.480789	0.5562	0.50235	0.414104	0.468028	0.445294	0.5394	0.547853	0.515248	0.542829	0.550099	0.567255	0.534763
246	0.463513	0.608354	0.535168	0.487519	0.551737	0.545777	0.468341	0.574173	0.509194	0.515114	0.515859	0.488435	0.494496	0.54039	0.446291	0.523171	0.50495	0.491843	0.463895	0.516384	0.428362	0.581723	0.546805	0.520351	0.475006	0.549833	0.450748	0.564964	0.550412	0.553469	0.562077	0.539879	0.435418	0.437018	0.455747	0.408161	0.473976	0.549923	0.49743	0.40857	0.462147	0.439675	0.531742	0.541501	0.51022	0.537147	0.541627	0.558485	0.529083
247	0.457372	0.600856	0.528194	0.478182	0.54551	0.540871	0.465011	0.570041	0.502506	0.50804	0.50912	0.481599	0.490344	0.533801	0.438019	0.516242	0.499835	0.481377	0.459265	0.508208	0.424563	0.573217	0.538645	0.514287	0.470061	0.543981	0.444615	0.558495	0.542997	0.545802	0.556027	0.535899	0.42984	0.432853	0.448669	0.403194	0.468305	0.541922	0.491404	0.40304	0.456897	0.434034	0.525727	0.53694	0.502293	0.531229	0.535188	0.5535	0.524492
248	0.45334	0.589819	0.521854	0.472933	0.537252	0.531754	0.459383	0.566522	0.49695	0.501885	0.503929	0.476588	0.485145	0.527116	0.432142	0.510522	0.49591	0.475793	0.453021	0.50218	0.42013	0.565106	0.53258	0.511012	0.465419	0.53722	0.440618	0.553645	0.536584	0.539735	0.549459	0.529911	0.424644	0.428069	0.443558	0.399188	0.46169	0.53341	0.487011	0.397191	0.449606	0.427659	0.519189	0.530083	0.497421	0.523631	0.526589	0.54764	0.517931
249	0.448774	0.584657	0.515637	0.466072	0.531823	0.525455	0.454284	0.560487	0.491274	0.496676	0.497775	0.471923	0.4792	0.52143	0.42684	0.505069	0.492325	0.470931	0.447715	0.494556	0.415536	0.55833	0.526665	0.505989	0.458258	0.529953	0.438219	0.548368	0.529423	0.5352	0.540558	0.523483	0.419757	0.423805	0.438768	0.392765	0.45739	0.526624	0.482749	0.392743	0.443228	0.42081	0.513632	0.524314	0.494312	0.517358	0.5241	0.538756	0.509523
250	0.442699	0.57782	0.51001	0.461019	0.525694	0.51923	0.450245	0.554716	0.485473	0.491371	0.491957	0.466277	0.474307	0.516031	0.422226	0.500894	0.486681	0.466222	0.442577	0.487206	0.40997	0.551574	0.52241	0.500574	0.451115	0.524338	0.431955	0.542834	0.523616	0.529346	0.532795	0.516901	0.414991	0.417635	0.433462	0.388018	0.452693	0.521863	0.476339	0.386934	0.436931	0.413659	0.509298	0.518732	0.491106	0.511349	0.517698	0.533483	0.499675
251	0.438517	0.575315	0.50494	0.455449	0.517243	0.513643	0.445482	0.547592	0.481015	0.485184	0.486289	0.461749	0.46745	0.511722	0.417879	0.49385	0.478017	0.462472	0.437558	0.481241	0.405461	0.54855	0.516348	0.495439	0.446044	0.517917	0.426399	0.538307	0.518299	0.52506	0.528819	0.510232	0.409132	0.410835	0.428057	0.383209	0.446727	0.516606	0.470299	0.381369	0.432917	0.409414	0.502048	0.51602	0.484725	0.506127	0.512096	0.52583	0.494533
252	0.433214	0.568027	0.498911	0.450188	0.511436	0.508088	0.437892	0.543408	0.474541	0.480553	0.480248	0.456768	0.459861	0.507983	0.411884	0.488915	0.471372	0.456988	0.432999	0.476617	0.39854	0.543454	0.510138	0.490026	0.438888	0.510667	0.423061	0.535005	0.510391	0.520802	0.52304	0.505321	0.403513	0.404032	0.422319	0.377467	0.440888	0.511721	0.466207	0.374713	0.428979	0.404414	0.496891	0.51041	0.480137	0.503456	0.504879	0.521157	0.488213
253	0.428117	0.562391	0.4936	0.44249	0.504737	0.50147	0.430732	0.538716	0.46723	0.474812	0.475529	0.452	0.454969	0.503615	0.40806	0.48473	0.466147	0.452997	0.427169	0.472214	0.392632	0.53773	0.505218	0.483908	0.432343	0.504511	0.418513	0.529307	0.504463	0.51426	0.517589	0.498271	0.399359	0.39878	0.418864	0.37142	0.436349	0.506373	0.459808	0.372415	0.424741	0.399756	0.490402	0.506471	0.47385	0.499218	0.500092	0.512565	0.483854
254	0.421794	0.557708	0.488917	0.437001	0.500905	0.498283	0.42537	0.533435	0.46154	0.472217	0.470057	0.44658	0.44931	0.498459	0.404269	0.478754	0.45912	0.447446	0.42224	0.466855	0.388658	0.532753	0.500265	0.480402	0.427155	0.498301	0.414261	0.524376	0.49917	0.50941	0.512181	0.493608	0.393497	0.393907	0.413362	0.367418	0.430551	0.499241	0.455359	0.369723	0.419781	0.395498	0.482365	0.498422	0.46689	0.495042	0.495119	0.504636	0.480241
255	0.417477	0.552415	0.482669	0.432489	0.495906	0.492602	0.420557	0.529468	0.454997	0.46847	0.46736	0.44088	0.443974	0.492899	0.399232	0.476406	0.452348	0.44038	0.416768	0.461904	0.383204	0.527954	0.495748	0.474522	0.421791	0.490009	0.410607	0.519471	0.492599	0.505702	0.50727	0.486127	0.390129	0.388861	0.408138	0.36373	0.425381	0.492696	0.449018	0.363815	0.416594	0.389394	0.478607	0.49172	0.463024	0.491075	0.489794	0.50101	0.474523
256	0.411766	0.548157	0.47699	0.429171	0.489135	0.487434	0.416422	0.524402	0.449496	0.463011	0.46235	0.436583	0.440762	0.487132	0.395051	0.471532	0.447437	0.435694	0.412514	0.455255	0.37737	0.520086	0.490172	0.470676	0.417214	0.483035	0.407612	0.514565	0.487174	0.499114	0.503106	0.482275	0.385809	0.384753	0.404027	0.359568	0.421292	0.48718	0.442705	0.359209	0.414212	0.38487	0.474989	0.488578	0.457716	0.486035	0.484963	0.496242	0.469157
257	0.407903	0.542564	0.471301	0.424318	0.483889	0.480409	0.410067	0.518572	0.442166	0.456903	0.455838	0.432216	0.434709	0.481415	0.388402	0.466314	0.440608	0.431094	0.409155	0.451124	0.371335	0.515049	0.484761	0.467432	0.412544	0.476014	0.404211	0.509823	0.481273	0.491846	0.499629	0.47735	0.382447	0.378372	0.399811	0.356583	0.417198	0.481699	0.438263	0.354331	0.409945	0.377379	0.46842	0.484014	0.450963	0.479852	0.47811	0.490811	0.464526
258	0.404635	0.536315	0.465859	0.419999	0.479861	0.475509	0.405998	0.515295	0.435777	0.451561	0.451185	0.426394	0.429744	0.475951	0.3827	0.460912	0.433682	0.427229	0.404393	0.445935	0.366514	0.510308	0.480903	0.461606	0.40879	0.470145	0.398396	0.505531	0.476107	0.488006	0.496399	0.471696	0.379008	0.374174	0.398091	0.351853	0.412362	0.478475	0.432107	0.350361	0.405566	0.370925	0.463777	0.478056	0.44648	0.474539	0.4729	0.484282	0.458841
259	0.39924	0.531552	0.458513	0.414552	0.475729	0.470223	0.401555	0.508726	0.428835	0.447425	0.445416	0.422059	0.425385	0.469721	0.376664	0.456883	0.42811	0.423649	0.400024	0.440274	0.362348	0.50451	0.475443	0.455021	0.403454	0.464839	0.393755	0.498924	0.470032	0.4848	0.491546	0.465383	0.373824	0.370543	0.392291	0.348939	0.405773	0.471928	0.425562	0.34697	0.402125	0.363748	0.459455	0.47355	0.442538	0.469328	0.46583	0.478688	0.453012
260	0.397617	0.525286	0.453897	0.410753	0.470975	0.464507	0.397974	0.503213	0.426808	0.442376	0.44063	0.41741	0.422035	0.46513	0.375151	0.452136	0.423269	0.419968	0.3967	0.436403	0.358385	0.4983	0.470736	0.450029	0.399175	0.458406	0.391005	0.494812	0.46623	0.480503	0.487237	0.462655	0.368557	0.366446	0.386281	0.346915	0.401125	0.466866	0.420874	0.342911	0.398001	0.358587	0.453569	0.469386	0.438345	0.46459	0.459648	0.473238	0.446026
261	0.394859	0.52115	0.451156	0.404845	0.465544	0.458915	0.392198	0.497931	0.423173	0.43729	0.435919	0.412293	0.418134	0.459967	0.370571	0.445608	0.420428	0.416179	0.392756	0.432598	0.353476	0.493975	0.466518	0.446081	0.395164	0.453123	0.385536	0.492269	0.461428	0.47596	0.483185	0.457469	0.363562	0.362595	0.380806	0.343588	0.396504	0.460516	0.414784	0.338988	0.392942	0.353257	0.447334	0.465787	0.434449	0.458348	0.45589	0.469443	0.440188
262	0.390251	0.516775	0.445566	0.400409	0.460013	0.452561	0.389698	0.495138	0.419905	0.433023	0.431113	0.408182	0.413496	0.456512	0.36588	0.440383	0.416521	0.411287	0.387272	0.427242	0.350164	0.489105	0.459488	0.441532	0.390253	0.445442	0.380429	0.487859	0.458205	0.46829	0.478023	0.453274	0.360968	0.359457	0.37692	0.338405	0.390684	0.45582	0.409014	0.336605	0.386743	0.349996	0.442642	0.460134	0.429522	0.453056	0.451701	0.464401	0.433179
263	0.38751	0.511404	0.44165	0.398177	0.456548	0.446242	0.385828	0.490511	0.416029	0.428733	0.425152	0.40294	0.408306	0.451427	0.36068	0.435937	0.413484	0.407671	0.382424	0.423713	0.346771	0.481037	0.454528	0.435831	0.38538	0.440464	0.375737	0.482165	0.455403	0.464112	0.474686	0.448373	0.355714	0.35543	0.371837	0.333752	0.3869	0.452684	0.404638	0.334016	0.3837	0.346423	0.438705	0.45481	0.425026	0.447045	0.445898	0.460323	0.430784
264	0.382668	0.508276	0.437642	0.392581	0.452252	0.441302	0.379945	0.485782	0.411591	0.422633	0.418393	0.398926	0.404713	0.447638	0.357316	0.430291	0.410105	0.403225	0.378624	0.419665	0.342994	0.477219	0.44993	0.431332	0.380116	0.435552	0.370522	0.474794	0.451592	0.459568	0.472486	0.444371	0.353233	0.351556	0.365795	0.329975	0.382672	0.447938	0.39964	0.330204	0.379426	0.343695	0.431693	0.449493	0.422317	0.445013	0.441008	0.456876	0.425168
265	0.378149	0.502856	0.432702	0.390384	0.448233	0.436754	0.376599	0.482375	0.407445	0.417438	0.413773	0.393656	0.400901	0.443637	0.354541	0.42602	0.40428	0.400705	0.373889	0.414095	0.339738	0.47251	0.447214	0.426797	0.376561	0.429477	0.367932	0.469795	0.446567	0.453156	0.466518	0.441672	0.348558	0.348438	0.361038	0.326632	0.378378	0.442352	0.394944	0.329644	0.376478	0.340254	0.426731	0.445164	0.419022	0.440138	0.435988	0.453214	0.419339
266	0.372714	0.497072	0.426038	0.386149	0.445236	0.431632	0.373164	0.478072	0.404068	0.413154	0.409334	0.387751	0.397441	0.438522	0.351997	0.420538	0.399785	0.396888	0.370756	0.407666	0.335718	0.468133	0.442882	0.421377	0.372649	0.424136	0.363674	0.463716	0.441863	0.448912	0.462564	0.437242	0.34318	0.343886	0.357728	0.323429	0.372752	0.438805	0.390876	0.326582	0.371952	0.336918	0.422389	0.44189	0.414617	0.43628	0.432558	0.449317	0.414609
267	0.369559	0.490274	0.422147	0.38201	0.440144	0.425198	0.36974	0.473938	0.398275	0.408411	0.406645	0.382496	0.393054	0.433424	0.349973	0.417739	0.395692	0.392525	0.366035	0.40234	0.334002	0.461618	0.438026	0.41908	0.367914	0.418872	0.361023	0.459176	0.438491	0.443974	0.459196	0.432173	0.338993	0.339836	0.354089	0.321082	0.368954	0.434601	0.386921	0.323676	0.367031	0.333964	0.417442	0.43789	0.411518	0.43051	0.428416	0.445513	0.411071
268	0.366888	0.484265	0.414763	0.377372	0.436366	0.421015	0.365647	0.46925	0.393476	0.406028	0.402623	0.377749	0.387272	0.429209	0.345637	0.411714	0.392258	0.387923	0.36154	0.398936	0.331049	0.458386	0.435327	0.414643	0.36337	0.413372	0.357934	0.453583	0.434469	0.438391	0.455059	0.428839	0.335907	0.336933	0.348974	0.318285	0.363618	0.432057	0.381916	0.320076	0.362968	0.329402	0.413548	0.435921	0.409292	0.426816	0.422984	0.440899	0.406
269	0.362825	0.478104	0.409941	0.372751	0.433104	0.414599	0.361704	0.465322	0.390464	0.400821	0.398415	0.373258	0.38363	0.42418	0.344661	0.406951	0.385974	0.384056	0.357873	0.39272	0.328003	0.45298	0.430739	0.412756	0.359838	0.409799	0.353424	0.448027	0.430707	0.434417	0.44968	0.424252	0.332891	0.331734	0.345442	0.31469	0.359708	0.427885	0.37777	0.315992	0.360534	0.325207	0.411901	0.431699	0.407026	0.422504	0.417317	0.435486	0.402175
270	0.359826	0.473138	0.405887	0.368703	0.428896	0.408969	0.35776	0.461432	0.386786	0.396736	0.396874	0.370934	0.378706	0.418673	0.340964	0.403155	0.383114	0.380294	0.353581	0.390002	0.32436	0.447555	0.423396	0.408895	0.355694	0.40648	0.347916	0.443644	0.425834	0.427707	0.444823	0.421158	0.3272	0.329578	0.341754	0.31131	0.353553	0.423979	0.373968	0.311703	0.357575	0.321745	0.40852	0.428751	0.403071	0.417625	0.412581	0.431247	0.398101
271	0.357335	0.467769	0.400486	0.364977	0.425147	0.404952	0.353334	0.45775	0.38226	0.392913	0.394657	0.367823	0.374455	0.411804	0.338051	0.39845	0.380157	0.377041	0.349891	0.386891	0.32135	0.442522	0.420633	0.403758	0.349737	0.402386	0.345226	0.43982	0.420471	0.423121	0.440412	0.416756	0.324156	0.326945	0.336936	0.308378	0.350101	0.420662	0.370762	0.307599	0.354301	0.317951	0.404623	0.425146	0.397328	0.41315	0.407451	0.427013	0.393116
272	0.35239	0.462401	0.396632	0.360529	0.419961	0.399457	0.349609	0.453322	0.376996	0.38861	0.391548	0.364912	0.370431	0.407187	0.334749	0.395403	0.376095	0.372572	0.345287	0.382243	0.317261	0.439788	0.416241	0.398341	0.345829	0.397337	0.341721	0.436682	0.414639	0.419071	0.435909	0.412102	0.321139	0.323748	0.332919	0.304876	0.345831	0.415952	0.366216	0.30566	0.352419	0.313564	0.401939	0.420401	0.393298	0.40852	0.403858	0.423238	0.388953
273	0.348303	0.457548	0.393453	0.357254	0.415643	0.39325	0.34584	0.449316	0.373137	0.383722	0.387718	0.361339	0.366214	0.401736	0.32905	0.390892	0.372868	0.367882	0.341199	0.378223	0.314439	0.434087	0.412379	0.393341	0.341981	0.392511	0.338906	0.431369	0.409205	0.412824	0.429192	0.408412	0.318012	0.321352	0.329522	0.301676	0.343273	0.411837	0.363067	0.303461	0.349052	0.311505	0.397155	0.415809	0.389888	0.404842	0.400511	0.419078	0.384563
274	0.34521	0.453366	0.391793	0.352473	0.41237	0.390288	0.341239	0.447346	0.369288	0.380273	0.382834	0.357251	0.363764	0.396689	0.32711	0.385124	0.368335	0.367855	0.336997	0.375875	0.311543	0.430035	0.407178	0.389476	0.338248	0.388082	0.334644	0.427657	0.404858	0.408336	0.424474	0.404362	0.314411	0.319223	0.325957	0.299471	0.340256	0.40743	0.358698	0.300723	0.346864	0.308133	0.393115	0.411825	0.386407	0.404153	0.396445	0.415014	0.379128
275	0.34256	0.448056	0.387121	0.349837	0.40705	0.386262	0.33692	0.444263	0.366022	0.376069	0.378466	0.351888	0.35986	0.392124	0.323657	0.379986	0.363365	0.365145	0.333855	0.372112	0.308193	0.426595	0.402303	0.385063	0.334451	0.384592	0.331261	0.423498	0.399957	0.403797	0.422316	0.399492	0.312627	0.318751	0.323452	0.297196	0.336643	0.402957	0.355255	0.298141	0.343673	0.303346	0.390006	0.407787	0.384242	0.401325	0.393311	0.409934	0.37428
276	0.338698	0.442185	0.383005	0.3466	0.401088	0.381123	0.331548	0.440633	0.361461	0.373488	0.375193	0.349817	0.357924	0.388009	0.320768	0.375649	0.359953	0.360605	0.330441	0.36943	0.303127	0.422331	0.396945	0.380885	0.330997	0.380563	0.326429	0.419237	0.396162	0.400492	0.418995	0.394582	0.310239	0.315623	0.320777	0.294351	0.334384	0.399787	0.35082	0.293699	0.339679	0.300569	0.386489	0.40169	0.380704	0.397314	0.390487	0.406197	0.370375
277	0.335341	0.438774	0.376456	0.34162	0.397337	0.377929	0.327669	0.436863	0.356584	0.368571	0.369848	0.346523	0.353987	0.384621	0.316399	0.370152	0.356574	0.357278	0.327104	0.365229	0.299075	0.418482	0.391917	0.377377	0.327304	0.376258	0.323862	0.416471	0.39299	0.396815	0.4168	0.390198	0.307982	0.31236	0.319013	0.290785	0.330411	0.396326	0.348434	0.292896	0.33785	0.296095	0.384621	0.39692	0.378773	0.394831	0.386766	0.402516	0.367475
278	0.333867	0.434135	0.369597	0.339131	0.392196	0.372786	0.323963	0.434456	0.35365	0.365228	0.366106	0.344285	0.3521	0.380159	0.313859	0.365934	0.353616	0.353554	0.32366	0.361678	0.295253	0.414318	0.387427	0.373943	0.324269	0.37305	0.320078	0.41274	0.389024	0.393515	0.411377	0.386523	0.303373	0.309089	0.315836	0.288265	0.326338	0.391375	0.3458	0.290833	0.333323	0.292364	0.380244	0.393316	0.375966	0.392169	0.382997	0.400487	0.363719
279	0.331176	0.43033	0.365945	0.335955	0.390239	0.369496	0.319958	0.430729	0.350169	0.361249	0.36261	0.341543	0.348417	0.3771	0.309908	0.362142	0.351208	0.350653	0.320765	0.356986	0.291988	0.410228	0.384212	0.371196	0.321714	0.368131	0.318194	0.410651	0.384997	0.391866	0.406767	0.386206	0.300543	0.305951	0.313023	0.286557	0.322502	0.388275	0.344878	0.288106	0.329537	0.290467	0.375127	0.390817	0.372779	0.387676	0.380514	0.3967	0.360665
280	0.327889	0.425894	0.361768	0.33345	0.387456	0.366256	0.316624	0.427273	0.347138	0.356626	0.359431	0.339232	0.345312	0.373773	0.307968	0.358379	0.346855	0.348036	0.317288	0.352718	0.289926	0.40483	0.379047	0.367007	0.318641	0.365058	0.312492	0.405922	0.382109	0.387142	0.402535	0.383944	0.298786	0.301696	0.31187	0.283174	0.318453	0.383866	0.340512	0.285238	0.326411	0.286324	0.372933	0.384596	0.369469	0.386851	0.37804	0.39637	0.358673
281	0.324205	0.421827	0.3597	0.33252	0.384464	0.36166	0.312385	0.424533	0.344452	0.352765	0.35613	0.336767	0.341424	0.371735	0.304873	0.354937	0.345123	0.342795	0.314598	0.348616	0.285524	0.401038	0.375804	0.365473	0.316545	0.360399	0.308546	0.401031	0.380043	0.384967	0.397707	0.381273	0.29551	0.29801	0.309392	0.280878	0.316128	0.383128	0.337416	0.282085	0.32184	0.283004	0.368786	0.381832	0.366519	0.38591	0.375379	0.392559	0.355622
282	0.320318	0.419331	0.356561	0.329765	0.381326	0.356885	0.310233	0.41971	0.342307	0.350942	0.351701	0.333452	0.337737	0.368074	0.30333	0.351695	0.340031	0.338788	0.310552	0.344586	0.281531	0.3992	0.37054	0.363128	0.313292	0.355463	0.304028	0.398473	0.37755	0.381056	0.393465	0.377564	0.293221	0.294407	0.306817	0.2792	0.310879	0.379801	0.33418	0.280313	0.318066	0.280704	0.36676	0.376725	0.363204	0.382063	0.372211	0.38886	0.353475
283	0.317564	0.415513	0.353265	0.326122	0.378044	0.354942	0.30654	0.41459	0.33916	0.348	0.347947	0.328746	0.335742	0.365035	0.299639	0.347981	0.336468	0.335846	0.307619	0.34168	0.278335	0.394093	0.365716	0.360855	0.31121	0.353187	0.301146	0.395099	0.372182	0.376976	0.389417	0.373444	0.289651	0.292925	0.304347	0.275567	0.307983	0.376823	0.330604	0.277346	0.315467	0.278271	0.362178	0.373617	0.359283	0.378737	0.369992	0.38533	0.350194
284	0.315743	0.410174	0.347533	0.32226	0.37487	0.352033	0.304084	0.411859	0.335417	0.344117	0.343139	0.325723	0.332096	0.36086	0.296807	0.343652	0.333261	0.333161	0.303347	0.337675	0.274991	0.390156	0.362209	0.357324	0.308836	0.351336	0.297376	0.391739	0.367764	0.372977	0.385978	0.36822	0.287938	0.292121	0.301563	0.274258	0.304757	0.37462	0.327652	0.274951	0.313547	0.276159	0.357626	0.369681	0.356766	0.37518	0.366411	0.381918	0.347213
285	0.312276	0.405758	0.345517	0.318533	0.372251	0.347751	0.302135	0.407696	0.332526	0.340305	0.340892	0.322622	0.329675	0.357348	0.294363	0.340929	0.329643	0.330078	0.298739	0.335327	0.271516	0.384548	0.357409	0.356442	0.308027	0.348521	0.295009	0.389557	0.365046	0.368307	0.382054	0.365551	0.284759	0.288756	0.297603	0.273734	0.300953	0.370907	0.323451	0.273937	0.310493	0.272018	0.354083	0.365389	0.353149	0.370729	0.363832	0.378738	0.344742
286	0.308008	0.403153	0.342336	0.315492	0.369476	0.344098	0.300438	0.403964	0.330706	0.336243	0.337784	0.320247	0.32624	0.355204	0.291133	0.337593	0.325968	0.326933	0.294832	0.332019	0.268852	0.382845	0.354636	0.353764	0.306078	0.345225	0.291603	0.387371	0.360716	0.363936	0.379462	0.362461	0.283293	0.286199	0.294831	0.270227	0.296287	0.3675	0.3202	0.271759	0.30835	0.26839	0.350459	0.361448	0.348299	0.367369	0.360715	0.37566	0.34246
287	0.305108	0.39967	0.339591	0.312618	0.364515	0.340736	0.296906	0.401773	0.325913	0.333324	0.334725	0.317641	0.321012	0.352259	0.288367	0.334033	0.323089	0.324396	0.292191	0.329432	0.265786	0.378358	0.35147	0.348744	0.304864	0.341005	0.288463	0.38191	0.357278	0.360947	0.376551	0.359596	0.280626	0.283059	0.291207	0.267958	0.294508	0.364749	0.31577	0.268747	0.303854	0.265362	0.347718	0.357498	0.344541	0.364828	0.357059	0.372702	0.338848
288	0.30145	0.396866	0.336644	0.310056	0.360855	0.336247	0.294182	0.398577	0.323073	0.331	0.331867	0.316322	0.318102	0.349543	0.287132	0.33088	0.320503	0.320953	0.289661	0.327911	0.263336	0.375239	0.348481	0.344273	0.301908	0.337704	0.286785	0.37918	0.354026	0.355612	0.372808	0.356196	0.276385	0.28159	0.288373	0.266566	0.290887	0.362211	0.313554	0.267188	0.300509	0.264214	0.345173	0.355155	0.341002	0.361245	0.353958	0.368151	0.336252
289	0.296828	0.394156	0.333157	0.306617	0.358311	0.334425	0.290922	0.395778	0.319492	0.328052	0.329471	0.313858	0.313799	0.346947	0.284584	0.328092	0.317086	0.316952	0.289209	0.324427	0.261572	0.37177	0.34576	0.341538	0.298912	0.334715	0.282914	0.375707	0.34853	0.352465	0.370541	0.351736	0.274117	0.278112	0.285566	0.265096	0.287422	0.359138	0.309735	0.264721	0.296406	0.26314	0.342252	0.353671	0.339385	0.357479	0.349766	0.365163	0.334165
290	0.29455	0.391507	0.330972	0.303211	0.355657	0.331018	0.287938	0.391329	0.317133	0.324803	0.326471	0.309302	0.310505	0.343227	0.281318	0.324274	0.314722	0.314612	0.284896	0.323122	0.260671	0.367874	0.341614	0.340051	0.295845	0.332627	0.280429	0.371689	0.344204	0.347924	0.369319	0.348057	0.269551	0.274854	0.283004	0.262373	0.285229	0.355378	0.307457	0.262115	0.294786	0.261034	0.339149	0.349641	0.336038	0.354589	0.346661	0.361757	0.331306
291	0.290742	0.388839	0.328958	0.300759	0.351527	0.327677	0.28282	0.385552	0.313647	0.321363	0.324576	0.305965	0.30762	0.340487	0.2797	0.323073	0.311663	0.311686	0.281343	0.320468	0.258985	0.364343	0.339249	0.335825	0.294814	0.329378	0.277619	0.369273	0.339444	0.344536	0.366694	0.344201	0.266833	0.272457	0.281384	0.258953	0.282784	0.35359	0.3033	0.259769	0.293364	0.258192	0.335319	0.345562	0.333622	0.352261	0.340949	0.359	0.330093
292	0.28767	0.383604	0.325325	0.29864	0.350243	0.323884	0.279477	0.380547	0.309456	0.319682	0.321224	0.302835	0.305226	0.337996	0.277894	0.321142	0.310102	0.309949	0.277941	0.317447	0.256838	0.361795	0.334737	0.334	0.292248	0.325119	0.274656	0.365359	0.335876	0.340911	0.363532	0.341149	0.264817	0.268155	0.278885	0.257005	0.282	0.350685	0.300875	0.258953	0.292113	0.257347	0.33429	0.340947	0.332106	0.348299	0.339003	0.357016	0.327179
293	0.2832	0.381702	0.323338	0.294769	0.348392	0.32237	0.275681	0.375763	0.305852	0.316441	0.318603	0.300679	0.302513	0.333142	0.275009	0.318996	0.308088	0.307973	0.275522	0.314754	0.255112	0.357182	0.33093	0.331632	0.290109	0.322774	0.271307	0.362142	0.3328	0.339478	0.361561	0.336478	0.262882	0.266195	0.276783	0.255211	0.280371	0.348362	0.297006	0.256135	0.290708	0.255337	0.331515	0.340118	0.329349	0.344293	0.33519	0.356144	0.324528
294	0.280641	0.376952	0.322295	0.291067	0.344797	0.320793	0.272834	0.372548	0.302023	0.312089	0.315054	0.297693	0.297957	0.32951	0.27203	0.314268	0.307716	0.305987	0.272538	0.311144	0.25293	0.355362	0.328528	0.328259	0.288085	0.319172	0.268024	0.359531	0.328655	0.336432	0.359129	0.333833	0.261406	0.264303	0.274144	0.253393	0.277874	0.344471	0.295819	0.253127	0.289363	0.252749	0.327795	0.335033	0.324397	0.341286	0.330736	0.354385	0.321812
295	0.277174	0.371743	0.31895	0.288092	0.342182	0.318398	0.270003	0.369035	0.300066	0.309014	0.311661	0.296145	0.294829	0.327226	0.268841	0.310904	0.305612	0.303649	0.27083	0.308423	0.252112	0.353246	0.324798	0.326686	0.284923	0.315833	0.266488	0.355772	0.325632	0.332739	0.355651	0.33185	0.258666	0.261023	0.271807	0.24987	0.27499	0.341036	0.293039	0.250354	0.286453	0.251001	0.325091	0.332479	0.322476	0.336841	0.327474	0.350735	0.317355
296	0.274232	0.36944	0.315763	0.284355	0.341082	0.316085	0.266752	0.365031	0.296567	0.306626	0.308953	0.293395	0.292891	0.323355	0.265517	0.307675	0.303048	0.302298	0.269154	0.30506	0.249363	0.350678	0.321744	0.323762	0.281943	0.312162	0.264338	0.353899	0.323365	0.329964	0.352161	0.328886	0.256695	0.25947	0.26835	0.245975	0.27224	0.337464	0.289753	0.247728	0.283896	0.249569	0.323838	0.328936	0.320143	0.333804	0.325593	0.347586	0.313544
297	0.271161	0.364461	0.31186	0.283653	0.33847	0.313373	0.264389	0.363438	0.293924	0.303106	0.305904	0.291238	0.28982	0.321733	0.2653	0.304132	0.300323	0.300522	0.267103	0.301972	0.247341	0.347833	0.318429	0.319912	0.277954	0.308973	0.262005	0.351969	0.320876	0.328186	0.349884	0.327131	0.254346	0.25707	0.266074	0.243409	0.269183	0.33462	0.287656	0.244796	0.281594	0.246484	0.321	0.326411	0.317464	0.329919	0.322849	0.344323	0.310831
298	0.26838	0.361364	0.309507	0.279451	0.333895	0.308549	0.260707	0.360488	0.291268	0.300685	0.304747	0.289448	0.288554	0.318782	0.262447	0.302937	0.296425	0.298755	0.26364	0.299975	0.245218	0.345075	0.315437	0.317104	0.274473	0.305846	0.258499	0.348814	0.319263	0.323071	0.347396	0.324947	0.251488	0.254387	0.264543	0.2407	0.267143	0.331064	0.285027	0.242276	0.278435	0.243009	0.317933	0.323557	0.313608	0.328017	0.319051	0.343347	0.307598
299	0.26587	0.358881	0.307059	0.276222	0.330875	0.305531	0.258019	0.358015	0.288404	0.298469	0.301765	0.288092	0.286474	0.315408	0.261281	0.300217	0.29316	0.296664	0.262039	0.296291	0.241742	0.341427	0.312388	0.315738	0.272772	0.304459	0.255667	0.345213	0.315341	0.321457	0.344375	0.322471	0.249391	0.251043	0.262246	0.238844	0.264448	0.330103	0.284125	0.239944	0.27617	0.241742	0.313638	0.319001	0.312336	0.325929	0.316403	0.340828	0.30552
300	0.262547	0.356312	0.30489	0.274229	0.328529	0.302615	0.254057	0.355046	0.285367	0.295795	0.299911	0.285246	0.283191	0.310996	0.259533	0.298873	0.290311	0.294573	0.260388	0.29348	0.239254	0.338829	0.31037	0.313489	0.269454	0.30165	0.253106	0.343039	0.31277	0.318537	0.341668	0.319712	0.246825	0.250176	0.26117	0.237813	0.262985	0.327478	0.282941	0.240036	0.274808	0.239278	0.309765	0.316797	0.311304	0.32388	0.31303	0.336874	0.302269
301	0.257931	0.354639	0.301735	0.27158	0.32495	0.301035	0.251522	0.353174	0.281151	0.293297	0.298663	0.282799	0.280013	0.308358	0.257686	0.29699	0.288364	0.291626	0.257733	0.291109	0.23728	0.337913	0.30796	0.310434	0.266168	0.298525	0.250975	0.341158	0.31069	0.315244	0.338538	0.317472	0.245913	0.24831	0.257544	0.235808	0.261718	0.324069	0.281827	0.237247	0.274068	0.236897	0.308217	0.314662	0.310067	0.321767	0.310176	0.335421	0.301394
302	0.255771	0.354064	0.299421	0.268722	0.320873	0.298447	0.249998	0.348797	0.280449	0.291913	0.295801	0.281094	0.278669	0.306546	0.254651	0.293211	0.286477	0.291308	0.254844	0.287773	0.234442	0.334443	0.306032	0.307942	0.265086	0.295783	0.248814	0.338458	0.308386	0.31253	0.335174	0.314579	0.243001	0.245824	0.256355	0.233613	0.25881	0.322514	0.280421	0.23587	0.272276	0.235053	0.305323	0.312714	0.307648	0.320392	0.308189	0.331936	0.299021
303	0.253172	0.351127	0.295991	0.264207	0.319414	0.298108	0.247264	0.344876	0.279801	0.289459	0.292523	0.278629	0.275133	0.30401	0.251347	0.290353	0.283598	0.28989	0.252702	0.285322	0.231211	0.332226	0.303509	0.306712	0.26222	0.292544	0.246646	0.335823	0.30452	0.310218	0.331991	0.312554	0.241441	0.244938	0.256179	0.232229	0.256095	0.321084	0.276879	0.235183	0.271039	0.232575	0.302845	0.309195	0.302754	0.318496	0.303439	0.328467	0.296708
304	0.251658	0.350277	0.291226	0.262185	0.319351	0.295467	0.244546	0.341151	0.276771	0.285893	0.290744	0.276462	0.273342	0.302542	0.249173	0.28891	0.281301	0.288108	0.250321	0.283219	0.228699	0.328734	0.300484	0.303778	0.260227	0.290267	0.244116	0.334698	0.3024	0.308074	0.329423	0.309613	0.238731	0.242621	0.254103	0.230587	0.253762	0.31909	0.274866	0.23299	0.26981	0.229756	0.298054	0.305294	0.300115	0.317701	0.301901	0.326325	0.295238
305	0.250202	0.346125	0.288601	0.260662	0.316552	0.291624	0.242354	0.338127	0.273735	0.282951	0.288672	0.273334	0.270493	0.300179	0.248165	0.286044	0.278594	0.285113	0.248396	0.281755	0.22557	0.326067	0.297251	0.300658	0.258328	0.287905	0.242481	0.330447	0.299673	0.307076	0.326754	0.306849	0.237942	0.240425	0.252222	0.227583	0.251034	0.316152	0.27299	0.230592	0.267541	0.228947	0.296731	0.302562	0.296927	0.315801	0.299809	0.322361	0.291208
306	0.248852	0.343131	0.286575	0.257906	0.313346	0.289679	0.241022	0.334954	0.271202	0.281	0.285495	0.26992	0.267895	0.298926	0.24684	0.282897	0.276115	0.283096	0.244704	0.279468	0.224213	0.322736	0.294357	0.298229	0.255976	0.283557	0.241472	0.328197	0.296386	0.305951	0.321227	0.302968	0.23529	0.236566	0.250341	0.224683	0.250227	0.31449	0.27149	0.228773	0.265804	0.227568	0.295	0.300076	0.293887	0.312927	0.297518	0.31981	0.289287
307	0.246654	0.341288	0.284761	0.25641	0.310148	0.286912	0.23747	0.330984	0.268051	0.278887	0.283149	0.267335	0.265948	0.295525	0.243459	0.279625	0.273424	0.281454	0.242654	0.278545	0.222595	0.318572	0.293345	0.29533	0.253491	0.280203	0.240086	0.324862	0.293529	0.302256	0.317059	0.300751	0.233333	0.234158	0.246922	0.223518	0.249393	0.311808	0.268933	0.227608	0.264667	0.226591	0.292123	0.298778	0.291868	0.31056	0.295109	0.317417	0.286322
308	0.244165	0.338733	0.283751	0.254	0.306256	0.283409	0.235942	0.328637	0.265609	0.277357	0.28089	0.26489	0.262617	0.291709	0.241786	0.276184	0.271917	0.279328	0.240532	0.2777	0.221964	0.317186	0.291418	0.292005	0.251561	0.27792	0.238534	0.322258	0.290974	0.29958	0.313032	0.298332	0.231788	0.23137	0.245272	0.221718	0.24577	0.307427	0.266355	0.227204	0.26499	0.225737	0.289632	0.29607	0.28906	0.307446	0.29321	0.315622	0.283856
309	0.241563	0.33642	0.282589	0.251453	0.304417	0.281202	0.234239	0.322274	0.264109	0.274316	0.279763	0.26302	0.25995	0.2895	0.239632	0.274599	0.269713	0.276566	0.238594	0.275178	0.221143	0.315916	0.288138	0.290851	0.249205	0.274555	0.235796	0.319629	0.288593	0.2986	0.310977	0.29657	0.228872	0.229322	0.243652	0.219036	0.243348	0.304936	0.265356	0.225061	0.262398	0.22424	0.287007	0.293502	0.286732	0.303581	0.291216	0.312731	0.280769
310	0.238542	0.333717	0.280145	0.25017	0.300612	0.278161	0.232767	0.320051	0.261371	0.271214	0.278968	0.262107	0.257616	0.28699	0.237479	0.27186	0.268126	0.273938	0.235539	0.273169	0.2194	0.315177	0.285207	0.288687	0.248175	0.274446	0.234205	0.317309	0.286163	0.29552	0.308059	0.294951	0.227457	0.226021	0.243005	0.218186	0.241671	0.301406	0.261572	0.223748	0.260987	0.223244	0.284702	0.291327	0.283907	0.300999	0.290607	0.308794	0.27936
311	0.23576	0.332459	0.278595	0.247609	0.298672	0.275902	0.231188	0.316618	0.259603	0.268482	0.277264	0.261291	0.254704	0.284279	0.236379	0.269836	0.265656	0.269751	0.234132	0.270285	0.217186	0.312425	0.283547	0.285761	0.246534	0.271611	0.23303	0.314293	0.284235	0.292965	0.303103	0.294003	0.225533	0.223684	0.23981	0.216786	0.239672	0.298843	0.259932	0.221645	0.260017	0.22168	0.28217	0.290726	0.282015	0.297934	0.2873	0.305712	0.277378
312	0.233583	0.330541	0.277232	0.24622	0.295294	0.274713	0.229286	0.314046	0.257689	0.265861	0.274572	0.2596	0.252692	0.281407	0.235104	0.268474	0.263733	0.267008	0.233591	0.268926	0.216548	0.309161	0.280504	0.282954	0.244571	0.269849	0.229441	0.311559	0.281227	0.290609	0.29933	0.291697	0.223297	0.221894	0.237817	0.215456	0.237178	0.296688	0.257175	0.220729	0.258919	0.219955	0.279776	0.288529	0.279971	0.2939	0.285101	0.302029	0.275837
313	0.231741	0.328083	0.275022	0.244604	0.29308	0.27213	0.226343	0.311021	0.256055	0.263145	0.272006	0.258094	0.249496	0.278988	0.232938	0.265911	0.261988	0.264703	0.230562	0.266649	0.215837	0.306497	0.278773	0.279968	0.242922	0.268151	0.228854	0.308678	0.277466	0.288511	0.297678	0.288984	0.220843	0.220778	0.237156	0.215189	0.234779	0.295161	0.255545	0.21895	0.25712	0.217506	0.277432	0.287219	0.277523	0.290232	0.282786	0.298952	0.273613
314	0.229782	0.327122	0.272965	0.243672	0.290413	0.27014	0.224129	0.310122	0.25388	0.260693	0.270185	0.256812	0.247824	0.275799	0.231061	0.264716	0.260061	0.263132	0.229872	0.264079	0.213733	0.304591	0.27671	0.277969	0.241336	0.265991	0.226457	0.307878	0.275603	0.285925	0.296236	0.286955	0.219649	0.220129	0.236812	0.213523	0.232617	0.293115	0.253109	0.216755	0.253556	0.214588	0.274489	0.283833	0.275793	0.289232	0.28227	0.297322	0.272873
315	0.228112	0.322523	0.270006	0.242127	0.288158	0.269551	0.222723	0.307164	0.252818	0.260294	0.267744	0.25587	0.245691	0.273953	0.228437	0.263941	0.258759	0.261152	0.228116	0.26173	0.212283	0.302499	0.274064	0.276579	0.239146	0.2639	0.225035	0.304001	0.273149	0.283583	0.293594	0.283709	0.218544	0.219278	0.235438	0.211568	0.230665	0.289852	0.25148	0.214826	0.251691	0.213003	0.272586	0.282164	0.274071	0.286751	0.279883	0.295102	0.269922
316	0.227018	0.320145	0.268722	0.240022	0.287242	0.267075	0.221634	0.305169	0.249963	0.25782	0.265442	0.252443	0.24412	0.272094	0.227419	0.261552	0.2572	0.259008	0.227639	0.260538	0.210975	0.300512	0.270997	0.274623	0.235946	0.262052	0.22448	0.300965	0.271859	0.282199	0.29189	0.281236	0.217311	0.217094	0.233379	0.210287	0.229562	0.287463	0.249882	0.213329	0.248278	0.211702	0.270732	0.279668	0.273006	0.285056	0.277752	0.293251	0.268212
317	0.22527	0.317939	0.268517	0.238106	0.28457	0.26508	0.220184	0.302805	0.247911	0.254874	0.262452	0.250585	0.242672	0.270015	0.225881	0.259972	0.253739	0.258143	0.226452	0.257374	0.208698	0.297732	0.269341	0.272219	0.233755	0.259865	0.223297	0.297754	0.270566	0.281345	0.29014	0.280477	0.214647	0.215009	0.232016	0.209445	0.227704	0.284097	0.247652	0.21195	0.2468	0.211604	0.268217	0.277764	0.270226	0.285359	0.275595	0.291973	0.266719
318	0.223623	0.314539	0.26727	0.237486	0.28105	0.264158	0.216766	0.301436	0.245481	0.252293	0.258697	0.247256	0.240677	0.267592	0.224267	0.258469	0.25118	0.255275	0.225406	0.256181	0.20722	0.295746	0.26825	0.269315	0.232055	0.256585	0.22115	0.296233	0.26905	0.279543	0.287356	0.278287	0.215118	0.214518	0.230869	0.207135	0.225519	0.280572	0.247026	0.210839	0.24553	0.211428	0.266321	0.276491	0.268403	0.282913	0.273271	0.290316	0.263856
319	0.22176	0.31213	0.265098	0.236946	0.279235	0.261197	0.213586	0.299703	0.245101	0.250346	0.255378	0.245496	0.238999	0.264552	0.222238	0.255959	0.249114	0.252668	0.222763	0.254668	0.205787	0.291717	0.266546	0.266337	0.229587	0.254983	0.218344	0.294634	0.266657	0.27855	0.284436	0.275669	0.214633	0.211975	0.228688	0.205019	0.222321	0.278827	0.245322	0.209404	0.242311	0.208896	0.264845	0.274487	0.266678	0.280904	0.271465	0.288401	0.262132
320	0.219566	0.309739	0.264414	0.236618	0.277207	0.258884	0.210119	0.297807	0.242513	0.248178	0.253009	0.24352	0.237166	0.261412	0.220768	0.253819	0.246386	0.25156	0.221459	0.25312	0.203352	0.289333	0.264437	0.264195	0.228413	0.252447	0.216225	0.29176	0.265616	0.276454	0.281199	0.274493	0.212893	0.210719	0.226482	0.203791	0.221332	0.277621	0.243565	0.207771	0.241077	0.207795	0.261922	0.271716	0.264803	0.278357	0.269232	0.286069	0.260558
321	0.217021	0.307381	0.26251	0.235635	0.276308	0.256136	0.209771	0.29649	0.239924	0.245792	0.252936	0.242824	0.234279	0.26008	0.217551	0.251002	0.244946	0.249192	0.220411	0.251488	0.201931	0.285824	0.263191	0.261162	0.225349	0.249074	0.213827	0.289628	0.262941	0.27548	0.279558	0.272554	0.210699	0.20957	0.223747	0.203467	0.220223	0.27554	0.241813	0.207041	0.240622	0.205172	0.259133	0.270155	0.263546	0.276042	0.266953	0.283258	0.258796
322	0.216876	0.303819	0.260574	0.233127	0.27456	0.253979	0.207633	0.292292	0.238493	0.243676	0.252533	0.240594	0.232409	0.257947	0.215731	0.24966	0.243934	0.246954	0.218859	0.249282	0.200781	0.283416	0.261366	0.259356	0.223786	0.248306	0.212456	0.286972	0.260863	0.27243	0.276148	0.270875	0.209321	0.207202	0.221435	0.202357	0.219219	0.275131	0.239938	0.206504	0.239553	0.202861	0.257307	0.267775	0.262731	0.27372	0.265934	0.281754	0.256338
323	0.21501	0.298261	0.257607	0.23207	0.272926	0.250572	0.205286	0.289953	0.236419	0.242126	0.250238	0.239936	0.230531	0.256441	0.214114	0.248496	0.242449	0.244634	0.218564	0.245977	0.198731	0.281034	0.257299	0.257119	0.221634	0.246828	0.211513	0.285451	0.259735	0.270854	0.274681	0.269135	0.206918	0.20464	0.219646	0.20036	0.218175	0.274141	0.238248	0.205061	0.237987	0.201098	0.255242	0.264757	0.260357	0.270382	0.264792	0.278669	0.25416
324	0.213913	0.297029	0.255468	0.229507	0.271311	0.248592	0.204403	0.289442	0.234975	0.240654	0.248214	0.237755	0.229137	0.25461	0.213128	0.247532	0.24081	0.242681	0.217759	0.244896	0.196685	0.2789	0.255291	0.253888	0.219867	0.244767	0.210064	0.285157	0.258285	0.269147	0.27128	0.267979	0.204276	0.203508	0.218964	0.199272	0.216978	0.272334	0.236094	0.203677	0.237027	0.199011	0.253549	0.262649	0.258395	0.267748	0.262067	0.276168	0.251953
325	0.212483	0.295737	0.253863	0.226749	0.268291	0.246117	0.203059	0.286331	0.233483	0.238286	0.246881	0.237539	0.22769	0.254027	0.211507	0.245691	0.23912	0.241863	0.218163	0.242094	0.19528	0.276881	0.252958	0.25326	0.217187	0.243493	0.209507	0.282914	0.255984	0.267277	0.270577	0.265703	0.203067	0.202391	0.216736	0.198089	0.215184	0.270226	0.233823	0.201505	0.235895	0.199373	0.251763	0.261514	0.256447	0.265664	0.260642	0.274823	0.248874
326	0.210128	0.29416	0.252237	0.225	0.266622	0.24252	0.200543	0.284736	0.231945	0.23649	0.244726	0.23669	0.224921	0.251954	0.210245	0.245918	0.236528	0.239674	0.216279	0.240194	0.194551	0.273521	0.25121	0.251439	0.214573	0.241457	0.208524	0.279764	0.25433	0.265811	0.266686	0.26325	0.202475	0.200099	0.216019	0.197789	0.21374	0.267414	0.231016	0.198791	0.234497	0.198273	0.248766	0.258961	0.255614	0.264298	0.259742	0.272871	0.246191
327	0.208668	0.292633	0.250147	0.223597	0.263837	0.242916	0.199385	0.28269	0.231573	0.23545	0.243	0.234638	0.223384	0.249681	0.208886	0.24374	0.23385	0.237619	0.212852	0.238641	0.194035	0.272713	0.250477	0.248474	0.213105	0.239079	0.207432	0.278977	0.25288	0.26342	0.264103	0.262283	0.200363	0.198301	0.213536	0.197007	0.212964	0.264672	0.230495	0.197686	0.233609	0.197343	0.246704	0.256629	0.253713	0.262452	0.258546	0.270885	0.243613
328	0.207149	0.290532	0.249029	0.221758	0.260972	0.241571	0.197871	0.277864	0.230605	0.23461	0.241233	0.232777	0.221566	0.247947	0.206483	0.241126	0.232381	0.234977	0.210434	0.237127	0.192372	0.270968	0.248837	0.246985	0.211514	0.23736	0.207193	0.277245	0.250474	0.262403	0.262929	0.259619	0.198827	0.196504	0.211423	0.196727	0.211339	0.262038	0.228966	0.19772	0.232175	0.197551	0.244707	0.255818	0.252275	0.258942	0.258309	0.26944	0.241847
329	0.205886	0.287596	0.246394	0.220684	0.260122	0.239197	0.197796	0.275301	0.229176	0.23367	0.240193	0.23129	0.220663	0.246287	0.206259	0.238863	0.23103	0.232974	0.208917	0.234775	0.190753	0.269569	0.246618	0.245442	0.209457	0.236796	0.206263	0.275963	0.248271	0.259981	0.26093	0.257867	0.197581	0.194838	0.210504	0.19558	0.209054	0.259599	0.227691	0.197576	0.231346	0.198182	0.242792	0.254758	0.251423	0.256404	0.256311	0.267562	0.239388
330	0.203412	0.287088	0.244312	0.21999	0.257834	0.23682	0.197143	0.272867	0.227948	0.2332	0.238267	0.230519	0.219865	0.245145	0.204644	0.237457	0.229958	0.231168	0.208299	0.232209	0.188854	0.268	0.24387	0.242784	0.20838	0.235345	0.204419	0.273455	0.245817	0.258027	0.259609	0.255666	0.196119	0.193315	0.209996	0.195118	0.207491	0.258141	0.226111	0.196412	0.230438	0.197777	0.240715	0.2528	0.249821	0.254758	0.254503	0.265927	0.236764
331	0.200496	0.28618	0.243113	0.21857	0.257312	0.234949	0.19601	0.270367	0.225217	0.232388	0.237492	0.228527	0.220281	0.243805	0.202788	0.237396	0.22803	0.229794	0.207897	0.230903	0.187384	0.265751	0.242277	0.240801	0.205653	0.234035	0.20278	0.271906	0.243227	0.258591	0.25708	0.252677	0.194591	0.190722	0.208181	0.194944	0.206373	0.256559	0.225991	0.19407	0.22966	0.197515	0.238986	0.251128	0.247989	0.253592	0.252262	0.263544	0.236331
332	0.199227	0.284357	0.240813	0.217346	0.254737	0.233837	0.193904	0.267399	0.223692	0.230405	0.236068	0.227373	0.218836	0.241434	0.201444	0.236792	0.227439	0.22836	0.206385	0.22974	0.185613	0.263271	0.239195	0.238509	0.20466	0.232314	0.202405	0.271544	0.242029	0.258207	0.256059	0.251868	0.192885	0.189614	0.207149	0.193018	0.204536	0.254622	0.224876	0.192168	0.227132	0.195802	0.237033	0.250494	0.247968	0.251672	0.25033	0.262929	0.234926
333	0.196655	0.284251	0.238748	0.216107	0.252371	0.232043	0.193395	0.265263	0.221558	0.228657	0.234246	0.226266	0.217202	0.239602	0.20024	0.235475	0.226409	0.227715	0.205958	0.227853	0.186054	0.259532	0.23747	0.2365	0.20446	0.231118	0.202221	0.271024	0.241058	0.257814	0.254176	0.249699	0.191526	0.188344	0.205787	0.19136	0.202433	0.253964	0.2224	0.190492	0.225148	0.194949	0.234158	0.248327	0.245807	0.250016	0.248402	0.262035	0.232939
334	0.194258	0.282667	0.236103	0.215587	0.252495	0.229131	0.192592	0.263395	0.220919	0.22585	0.233198	0.225087	0.216257	0.237979	0.199251	0.23484	0.224733	0.226417	0.204641	0.226469	0.186758	0.25626	0.236312	0.23576	0.203165	0.22854	0.200599	0.269035	0.23854	0.256356	0.251862	0.247883	0.191581	0.186751	0.204261	0.190404	0.202426	0.253054	0.220509	0.188608	0.222284	0.19385	0.2316	0.245079	0.244917	0.248127	0.246765	0.260022	0.230757
335	0.191391	0.282113	0.232982	0.21337	0.251439	0.22742	0.191477	0.25872	0.219921	0.224348	0.232636	0.225203	0.21401	0.236668	0.197569	0.232726	0.223488	0.225656	0.203549	0.225675	0.185415	0.254816	0.235427	0.234582	0.202668	0.22682	0.19986	0.267668	0.236849	0.257206	0.251532	0.246278	0.191696	0.186303	0.203511	0.188781	0.200998	0.251982	0.218545	0.188485	0.220053	0.19273	0.230911	0.242558	0.244406	0.246388	0.246338	0.258616	0.228587
336	0.190128	0.280154	0.230303	0.21297	0.250182	0.226792	0.190195	0.258241	0.218628	0.223539	0.231092	0.224073	0.212383	0.233951	0.196261	0.230879	0.223148	0.223953	0.203667	0.223277	0.185011	0.253758	0.23339	0.232846	0.201854	0.225107	0.198442	0.266369	0.234579	0.255756	0.251658	0.244552	0.190242	0.184286	0.202571	0.187306	0.200898	0.249183	0.216665	0.187459	0.217264	0.191227	0.229532	0.241658	0.244107	0.244087	0.245058	0.257387	0.227044
337	0.188189	0.279233	0.229525	0.212606	0.249427	0.224642	0.188501	0.256573	0.21758	0.221461	0.232019	0.223075	0.211009	0.231409	0.195342	0.229147	0.221693	0.222565	0.202352	0.220981	0.184904	0.252533	0.231423	0.230221	0.201714	0.225038	0.197369	0.265041	0.233498	0.254291	0.250824	0.242865	0.189071	0.183422	0.201784	0.185626	0.199029	0.248415	0.214713	0.187291	0.215986	0.189947	0.227279	0.239453	0.243413	0.242665	0.241833	0.256537	0.224725
338	0.186885	0.278095	0.227733	0.212429	0.24796	0.224046	0.187547	0.255059	0.216881	0.220343	0.230337	0.221994	0.210088	0.2295	0.193564	0.229107	0.220435	0.220763	0.201012	0.219288	0.183107	0.250746	0.230029	0.229487	0.200818	0.22469	0.196247	0.263528	0.232129	0.252054	0.249387	0.241747	0.188934	0.181914	0.200143	0.184304	0.19784	0.246395	0.212553	0.186189	0.21438	0.189102	0.226993	0.237039	0.241718	0.240982	0.239553	0.255265	0.2224
339	0.185998	0.277818	0.226866	0.211259	0.245694	0.223027	0.186808	0.253491	0.213825	0.218044	0.228948	0.218976	0.208951	0.227747	0.192017	0.228724	0.218766	0.219976	0.200114	0.218159	0.180613	0.248227	0.22817	0.227253	0.200334	0.224171	0.195385	0.262368	0.229941	0.250552	0.248156	0.240758	0.187406	0.180127	0.199675	0.18337	0.196952	0.244603	0.211776	0.184922	0.212901	0.18622	0.223906	0.235498	0.240476	0.239422	0.236685	0.252294	0.220576
340	0.184005	0.27768	0.22661	0.208991	0.242773	0.221183	0.186505	0.252291	0.21057	0.215858	0.228417	0.218259	0.207064	0.225159	0.191483	0.226805	0.216905	0.21866	0.200087	0.216619	0.179517	0.24711	0.226212	0.225307	0.199347	0.222879	0.195114	0.260517	0.228773	0.249613	0.246405	0.239373	0.185281	0.178246	0.197628	0.181144	0.196862	0.24312	0.209656	0.183094	0.211092	0.184542	0.222571	0.234965	0.239017	0.237717	0.234344	0.249825	0.220786
341	0.182398	0.275871	0.225148	0.207535	0.241448	0.221081	0.184789	0.248934	0.209931	0.214396	0.228494	0.217908	0.206675	0.223164	0.189544	0.226043	0.216118	0.21768	0.200074	0.215035	0.177885	0.2458	0.224821	0.225226	0.198296	0.22175	0.195164	0.25662	0.227824	0.249904	0.246193	0.237351	0.184234	0.176709	0.19546	0.180379	0.195312	0.240959	0.208642	0.18292	0.211079	0.18332	0.221948	0.233974	0.236293	0.235749	0.231895	0.248352	0.220054
342	0.179919	0.27632	0.223336	0.205965	0.241181	0.220904	0.183017	0.247438	0.206784	0.213238	0.226952	0.217006	0.204984	0.222039	0.188238	0.22587	0.214157	0.216562	0.200181	0.213328	0.17765	0.245159	0.223924	0.22464	0.197974	0.220275	0.194391	0.255264	0.225899	0.249124	0.244382	0.235485	0.183008	0.176227	0.194152	0.180728	0.193904	0.239425	0.206424	0.182954	0.210295	0.181424	0.219699	0.231623	0.234682	0.234246	0.230431	0.245756	0.218217
343	0.178388	0.274729	0.222018	0.205523	0.239431	0.219414	0.181595	0.245386	0.205719	0.211698	0.226389	0.216852	0.20356	0.220479	0.187173	0.2237	0.213128	0.215271	0.19949	0.211841	0.176508	0.243946	0.221477	0.222828	0.196604	0.21723	0.192665	0.253202	0.224671	0.24775	0.243876	0.234634	0.181903	0.175228	0.191831	0.179662	0.193071	0.238742	0.205769	0.181794	0.209418	0.180722	0.217686	0.230321	0.232349	0.233073	0.227877	0.245063	0.217668
344	0.178364	0.274206	0.220138	0.20449	0.238384	0.217666	0.180912	0.244101	0.20492	0.21034	0.22455	0.215677	0.201716	0.2189	0.185358	0.223761	0.211766	0.212592	0.197531	0.21111	0.176369	0.242644	0.22057	0.222792	0.196688	0.215282	0.191923	0.249826	0.223065	0.246529	0.243404	0.233723	0.180168	0.173756	0.189965	0.178376	0.191996	0.237143	0.205156	0.180541	0.208384	0.179815	0.215787	0.229213	0.231581	0.232322	0.226799	0.243557	0.216279
345	0.17706	0.273259	0.217922	0.203567	0.236516	0.21579	0.180628	0.242786	0.204269	0.208272	0.222369	0.214525	0.200807	0.217509	0.184879	0.222096	0.210386	0.209389	0.196555	0.210951	0.175333	0.241761	0.220444	0.222673	0.196496	0.214778	0.191335	0.248549	0.22155	0.246085	0.24189	0.23291	0.179649	0.173386	0.188756	0.178004	0.190922	0.23524	0.20284	0.179431	0.207225	0.179657	0.215008	0.228396	0.229423	0.231004	0.225056	0.242982	0.214504
346	0.176292	0.27192	0.21618	0.202117	0.236246	0.214914	0.180327	0.242279	0.202111	0.207383	0.220724	0.21355	0.200364	0.214643	0.183325	0.221328	0.208895	0.20717	0.194984	0.209961	0.174214	0.24044	0.219121	0.222615	0.195173	0.213766	0.189502	0.246543	0.219667	0.244433	0.240978	0.231637	0.179172	0.170981	0.188676	0.177765	0.19052	0.233948	0.202158	0.178969	0.205415	0.179577	0.21317	0.22676	0.227484	0.229362	0.222776	0.241766	0.213285
347	0.175664	0.270325	0.215213	0.200867	0.235905	0.213452	0.179614	0.240157	0.201629	0.207767	0.221226	0.212377	0.198537	0.213349	0.180931	0.219367	0.208959	0.205951	0.193768	0.207931	0.173044	0.238684	0.218788	0.222449	0.195087	0.212311	0.188354	0.243936	0.219041	0.242839	0.240599	0.230284	0.177741	0.169868	0.187001	0.177562	0.187678	0.232419	0.201279	0.17865	0.204665	0.177512	0.212195	0.225009	0.225985	0.229301	0.221458	0.239875	0.211485
348	0.174439	0.269339	0.212975	0.200558	0.235981	0.212778	0.177847	0.239288	0.199443	0.208058	0.219203	0.212574	0.1965	0.211689	0.180595	0.217751	0.207795	0.203175	0.192231	0.206717	0.172401	0.238134	0.218161	0.221709	0.194645	0.211017	0.187036	0.242654	0.21738	0.24036	0.238391	0.22832	0.177115	0.169814	0.187141	0.176199	0.186256	0.23015	0.201318	0.177461	0.203187	0.176406	0.211147	0.222965	0.225694	0.22706	0.220195	0.238788	0.211022
349	0.173779	0.269349	0.213096	0.19934	0.234143	0.211362	0.176165	0.23736	0.198157	0.20611	0.218083	0.211957	0.194396	0.20916	0.178024	0.215717	0.207081	0.202526	0.190864	0.205499	0.171286	0.237839	0.216332	0.220903	0.192515	0.209565	0.186143	0.24187	0.215741	0.238649	0.23751	0.226784	0.175508	0.168475	0.185324	0.176186	0.185329	0.229311	0.200127	0.17765	0.201486	0.175852	0.210529	0.220869	0.223847	0.224842	0.218089	0.237078	0.210373
350	0.173575	0.269133	0.211815	0.198946	0.231767	0.20982	0.175338	0.236187	0.197425	0.2048	0.216422	0.210844	0.193726	0.207559	0.177828	0.213943	0.206131	0.200845	0.189741	0.205178	0.170407	0.236318	0.214784	0.220271	0.191393	0.207851	0.184968	0.240004	0.214735	0.236747	0.235116	0.224538	0.175459	0.167802	0.183883	0.175002	0.184235	0.227295	0.200696	0.177019	0.200095	0.1761	0.209639	0.219567	0.2228	0.224389	0.216404	0.235601	0.2092
351	0.17347	0.267539	0.210374	0.197435	0.229323	0.208204	0.174543	0.235608	0.195846	0.203902	0.214171	0.210352	0.19342	0.207097	0.17677	0.211325	0.205684	0.199273	0.189439	0.204948	0.16882	0.235304	0.214006	0.218465	0.191536	0.20678	0.184775	0.238477	0.21352	0.234703	0.233814	0.223778	0.175275	0.16761	0.183037	0.174229	0.184036	0.225491	0.199709	0.17633	0.199455	0.175652	0.208378	0.219534	0.219947	0.222235	0.213987	0.2343	0.207877
352	0.172464	0.268591	0.20953	0.195672	0.228096	0.20702	0.174901	0.234674	0.194803	0.202081	0.213728	0.210253	0.192089	0.205705	0.175689	0.208133	0.204332	0.198513	0.18937	0.204956	0.16811	0.232985	0.212938	0.217793	0.189872	0.20579	0.184179	0.23776	0.212182	0.233453	0.231723	0.221764	0.175066	0.168886	0.18116	0.174025	0.182438	0.223707	0.198135	0.176159	0.198545	0.174897	0.208662	0.217354	0.218533	0.221969	0.21191	0.232555	0.207281
353	0.171921	0.267983	0.208056	0.194888	0.227789	0.206045	0.174006	0.233798	0.194767	0.201164	0.211731	0.208986	0.19097	0.205651	0.174852	0.207538	0.202085	0.196923	0.188981	0.203321	0.168492	0.231411	0.211912	0.217128	0.188653	0.204483	0.183737	0.237058	0.210609	0.232315	0.231099	0.220698	0.173847	0.168428	0.179654	0.172617	0.180287	0.223102	0.196691	0.174108	0.197098	0.174178	0.207273	0.216334	0.21691	0.220166	0.210178	0.231299	0.206086
354	0.171592	0.267616	0.206873	0.194284	0.225887	0.205774	0.172175	0.232458	0.195375	0.200306	0.212325	0.208719	0.190422	0.204667	0.175022	0.206612	0.20143	0.195663	0.18797	0.203032	0.167477	0.231479	0.209416	0.21646	0.186905	0.203668	0.182722	0.236725	0.2085	0.230248	0.229853	0.219955	0.172709	0.167817	0.178219	0.172592	0.17908	0.222302	0.194856	0.174192	0.196349	0.174031	0.206064	0.215792	0.214838	0.219666	0.20826	0.230535	0.205489
355	0.172052	0.266417	0.206007	0.194942	0.223369	0.204165	0.170783	0.232213	0.193949	0.198212	0.211656	0.208081	0.189864	0.202883	0.173165	0.204922	0.20002	0.19407	0.186183	0.201374	0.168385	0.230879	0.208797	0.215091	0.184978	0.202069	0.181268	0.236714	0.206113	0.229573	0.227495	0.219651	0.17108	0.166429	0.177042	0.172678	0.178026	0.220959	0.194914	0.173786	0.196442	0.173023	0.204252	0.214273	0.21376	0.218214	0.206625	0.228743	0.204637
356	0.1713	0.264305	0.203915	0.19441	0.221203	0.2024	0.16961	0.230368	0.192935	0.198014	0.211752	0.207562	0.188602	0.199927	0.172155	0.20413	0.198328	0.192227	0.18547	0.200539	0.168097	0.229489	0.207238	0.214072	0.183787	0.201932	0.180785	0.235577	0.203962	0.228361	0.224883	0.21813	0.170277	0.166857	0.176611	0.171327	0.177079	0.22096	0.193752	0.172795	0.196215	0.171968	0.203275	0.212132	0.213288	0.216377	0.204541	0.227663	0.2035
357	0.17037	0.263333	0.20296	0.193879	0.220769	0.202357	0.169047	0.228525	0.192014	0.197439	0.211055	0.207291	0.1872	0.197705	0.171318	0.202589	0.197642	0.191644	0.18506	0.200276	0.168562	0.228517	0.205512	0.212875	0.182798	0.200532	0.17939	0.235671	0.201588	0.227191	0.22243	0.217263	0.169093	0.166	0.174839	0.169967	0.176682	0.220071	0.19331	0.172415	0.196702	0.17251	0.203451	0.210834	0.211755	0.214585	0.202573	0.225385	0.201206
358	0.1695	0.262944	0.201086	0.193477	0.219594	0.201301	0.168379	0.225724	0.191449	0.196599	0.210791	0.206234	0.186151	0.196256	0.170086	0.203317	0.196979	0.190951	0.184621	0.199023	0.168108	0.228338	0.205427	0.213673	0.180773	0.199472	0.178502	0.235146	0.200408	0.226383	0.220292	0.217152	0.168183	0.166244	0.1735	0.168995	0.174312	0.21952	0.192686	0.171134	0.196246	0.172426	0.201956	0.209505	0.211715	0.214502	0.201214	0.223968	0.200366
359	0.168902	0.260344	0.200056	0.193188	0.218365	0.200338	0.168118	0.224022	0.190645	0.195111	0.2093	0.205057	0.184798	0.195104	0.169989	0.203554	0.195697	0.190363	0.183136	0.197522	0.168219	0.227234	0.204318	0.214098	0.179925	0.198013	0.177031	0.233316	0.199168	0.225102	0.219019	0.217099	0.167655	0.167056	0.171705	0.169708	0.172887	0.216643	0.192269	0.169082	0.194832	0.171242	0.200285	0.208265	0.210832	0.213809	0.200766	0.223301	0.19892
360	0.168137	0.259184	0.200408	0.191825	0.217142	0.199291	0.167705	0.221645	0.187956	0.192924	0.208316	0.203684	0.184265	0.194528	0.168257	0.202095	0.194117	0.190351	0.18177	0.19771	0.167437	0.225283	0.203586	0.213827	0.180038	0.19722	0.17644	0.231962	0.198188	0.223289	0.216618	0.217176	0.167134	0.16563	0.17145	0.168335	0.173075	0.214438	0.190958	0.168791	0.194418	0.171303	0.199111	0.20665	0.209172	0.212396	0.198899	0.221852	0.196773
361	0.167171	0.257878	0.201283	0.191439	0.215193	0.19959	0.167146	0.220378	0.187593	0.191649	0.207729	0.20305	0.18399	0.194199	0.166115	0.201376	0.192232	0.188971	0.180923	0.195826	0.166575	0.224207	0.202419	0.212751	0.179052	0.196171	0.175236	0.230186	0.196099	0.221136	0.215171	0.216423	0.166972	0.165387	0.171452	0.168737	0.171222	0.213091	0.190422	0.168661	0.193058	0.169059	0.197712	0.205631	0.207348	0.212007	0.198125	0.220746	0.196297
362	0.166664	0.255734	0.200811	0.190768	0.212775	0.199009	0.165741	0.219533	0.18681	0.18909	0.207358	0.201964	0.183368	0.193396	0.164713	0.200048	0.191177	0.188227	0.179735	0.194572	0.167101	0.223597	0.199773	0.212621	0.177433	0.19519	0.175434	0.227387	0.19576	0.219177	0.215245	0.215418	0.166225	0.164464	0.170914	0.168211	0.169733	0.211328	0.189807	0.167372	0.192269	0.168202	0.19676	0.203838	0.206792	0.210337	0.195742	0.219072	0.195704
363	0.165798	0.253102	0.199996	0.189149	0.211733	0.197357	0.165517	0.21773	0.184958	0.187942	0.205854	0.20219	0.181729	0.193548	0.163669	0.198155	0.189549	0.186969	0.178668	0.194448	0.166372	0.22203	0.198123	0.211523	0.176652	0.1945	0.175131	0.226973	0.195232	0.217752	0.213068	0.21503	0.165455	0.163954	0.169303	0.168433	0.170271	0.210136	0.189015	0.167477	0.191523	0.167743	0.194736	0.203814	0.206091	0.209447	0.19463	0.216882	0.194045
364	0.165368	0.252349	0.198997	0.187077	0.209725	0.19634	0.165475	0.215095	0.18418	0.185896	0.205212	0.201873	0.181314	0.193507	0.161982	0.197577	0.189012	0.184821	0.177466	0.193375	0.166191	0.220916	0.196833	0.210812	0.176495	0.194273	0.17407	0.224441	0.194053	0.216746	0.211914	0.215046	0.164631	0.162214	0.16985	0.16869	0.169059	0.208573	0.188135	0.166937	0.19144	0.167954	0.192784	0.203434	0.204252	0.207806	0.193214	0.214348	0.193881
365	0.164371	0.249938	0.197591	0.185536	0.208054	0.19467	0.164988	0.214795	0.183268	0.184744	0.204079	0.201674	0.181169	0.192711	0.160928	0.196282	0.188134	0.1833	0.175121	0.192642	0.16411	0.22	0.196023	0.209851	0.176439	0.192523	0.173141	0.222527	0.191591	0.215944	0.209892	0.213477	0.163587	0.161294	0.1697	0.168797	0.167364	0.207102	0.186226	0.166139	0.191839	0.167756	0.191692	0.202421	0.203882	0.207107	0.192599	0.212845	0.193999
366	0.163913	0.247496	0.197222	0.184127	0.20747	0.19228	0.165189	0.212367	0.182762	0.184294	0.202247	0.200561	0.180997	0.191862	0.160771	0.194992	0.18667	0.181117	0.17489	0.192384	0.163061	0.219246	0.194022	0.208441	0.17669	0.191634	0.173601	0.221638	0.190251	0.215412	0.208895	0.212512	0.163324	0.159702	0.168485	0.168362	0.1658	0.206505	0.185312	0.166191	0.189984	0.167386	0.189979	0.201889	0.202803	0.206825	0.190749	0.212723	0.193438
367	0.163822	0.245039	0.195155	0.183082	0.205622	0.190692	0.164441	0.21095	0.182937	0.182887	0.201248	0.199198	0.180661	0.191203	0.159983	0.194064	0.185185	0.179539	0.175004	0.191552	0.163061	0.218531	0.192184	0.206029	0.175649	0.191026	0.173887	0.220638	0.188944	0.213928	0.208761	0.211347	0.162575	0.159859	0.16684	0.16746	0.163246	0.20408	0.185352	0.166644	0.189021	0.167234	0.190628	0.199999	0.202089	0.205564	0.189842	0.211544	0.192547
368	0.164273	0.244032	0.194501	0.182079	0.205083	0.189584	0.162633	0.210135	0.182488	0.181764	0.200027	0.197876	0.179791	0.189938	0.160774	0.192938	0.184301	0.178964	0.173649	0.190687	0.162206	0.217805	0.189977	0.204696	0.174507	0.190711	0.173089	0.219891	0.187746	0.212844	0.207795	0.209979	0.160745	0.159805	0.166009	0.166816	0.162144	0.20255	0.184336	0.166103	0.187833	0.166324	0.188965	0.198743	0.201463	0.203296	0.18878	0.212211	0.191326
369	0.163274	0.243059	0.192974	0.182498	0.204085	0.187941	0.162068	0.209082	0.18118	0.180998	0.199229	0.196494	0.178715	0.189074	0.15961	0.19208	0.183776	0.178641	0.173186	0.189799	0.160249	0.217084	0.189153	0.20406	0.174338	0.189569	0.173107	0.218489	0.186422	0.21191	0.208242	0.208281	0.160064	0.158966	0.165198	0.166174	0.160441	0.200673	0.183169	0.165154	0.187036	0.166136	0.188115	0.197128	0.199494	0.20115	0.187292	0.21273	0.190052
370	0.162402	0.240019	0.190849	0.182123	0.202735	0.187705	0.161701	0.206366	0.181546	0.180431	0.198625	0.194624	0.177698	0.186753	0.159469	0.190895	0.184828	0.179076	0.172459	0.189962	0.158557	0.216337	0.187887	0.203404	0.17453	0.18893	0.172315	0.216956	0.184925	0.210008	0.208218	0.207375	0.15936	0.15737	0.164537	0.164735	0.1602	0.199182	0.182625	0.164408	0.185475	0.16605	0.186797	0.195688	0.196814	0.199871	0.186818	0.211022	0.189531
371	0.16179	0.238727	0.190961	0.181887	0.20167	0.185899	0.16129	0.20624	0.180971	0.180183	0.197751	0.194	0.176655	0.186025	0.159525	0.190756	0.184438	0.177551	0.172111	0.188899	0.15883	0.214823	0.186614	0.202149	0.173937	0.189236	0.17082	0.215643	0.183421	0.209747	0.208906	0.207227	0.159747	0.157712	0.164114	0.163754	0.159187	0.197899	0.18158	0.163388	0.184496	0.166249	0.185708	0.195071	0.195501	0.199396	0.185994	0.210904	0.18843
372	0.160496	0.235355	0.189945	0.182349	0.200819	0.185057	0.15923	0.204415	0.180413	0.180488	0.197267	0.192206	0.175869	0.185269	0.157515	0.190489	0.183551	0.176542	0.170534	0.18792	0.158167	0.213829	0.185931	0.202803	0.173336	0.18914	0.171485	0.214297	0.181837	0.207612	0.207974	0.206061	0.158901	0.157187	0.163188	0.163097	0.158551	0.197238	0.180381	0.162253	0.183793	0.165413	0.184743	0.192265	0.193386	0.199262	0.185707	0.208878	0.187286
373	0.158995	0.233424	0.190495	0.180424	0.19954	0.183766	0.157888	0.204089	0.178764	0.17888	0.196702	0.191113	0.175419	0.184847	0.156536	0.189473	0.183018	0.17701	0.170743	0.186749	0.157952	0.212543	0.183428	0.202301	0.172592	0.188221	0.170598	0.214073	0.180663	0.206549	0.20745	0.204356	0.158314	0.156942	0.161544	0.162086	0.158137	0.197146	0.180144	0.161258	0.182917	0.165785	0.185449	0.190578	0.192603	0.198561	0.184444	0.207913	0.186235
374	0.157625	0.233271	0.190503	0.180466	0.198506	0.181796	0.157323	0.202307	0.178437	0.1776	0.196811	0.189074	0.174697	0.184575	0.155517	0.187672	0.181922	0.176138	0.169732	0.186855	0.157336	0.210922	0.182536	0.200317	0.171007	0.188078	0.169008	0.213758	0.178843	0.205851	0.206505	0.204298	0.157049	0.155822	0.161251	0.16189	0.157882	0.196223	0.179338	0.16014	0.180752	0.165955	0.184791	0.189853	0.191603	0.197803	0.18399	0.207628	0.183851
375	0.157217	0.231259	0.189562	0.17856	0.197424	0.180378	0.156322	0.201753	0.176339	0.176912	0.195758	0.188422	0.174437	0.183352	0.154608	0.188	0.181581	0.174716	0.169937	0.188266	0.157825	0.208756	0.182038	0.199313	0.170443	0.18775	0.169568	0.213147	0.177761	0.204546	0.206109	0.20419	0.155797	0.155645	0.161004	0.160754	0.156911	0.194182	0.178162	0.159935	0.179898	0.166361	0.183901	0.188544	0.191795	0.197513	0.183757	0.206697	0.183169
376	0.155738	0.230881	0.189573	0.177504	0.197057	0.179281	0.155979	0.201388	0.17461	0.176662	0.195318	0.187651	0.173749	0.183398	0.154975	0.186164	0.181224	0.173267	0.170086	0.186789	0.157714	0.20758	0.1811	0.198644	0.169128	0.187142	0.169692	0.212164	0.175627	0.202648	0.204848	0.203805	0.154761	0.155275	0.159922	0.161599	0.156171	0.193502	0.177361	0.159109	0.179688	0.165569	0.182998	0.187939	0.190554	0.197108	0.181822	0.206583	0.182839
377	0.155269	0.228489	0.188784	0.176713	0.194853	0.178411	0.155763	0.200494	0.173782	0.175272	0.194495	0.186865	0.17318	0.183646	0.153508	0.184731	0.17977	0.173297	0.169823	0.186218	0.157736	0.20532	0.181506	0.197763	0.169435	0.186761	0.168728	0.210745	0.174397	0.200795	0.203492	0.202383	0.154385	0.155323	0.159644	0.161121	0.155673	0.192995	0.177888	0.158057	0.178725	0.165757	0.181747	0.187142	0.188598	0.196368	0.181834	0.206239	0.181982
378	0.155488	0.227629	0.188112	0.177018	0.194739	0.176714	0.154431	0.20045	0.173072	0.175097	0.194206	0.186966	0.17215	0.182597	0.152682	0.183774	0.179602	0.174013	0.170482	0.185573	0.156569	0.205267	0.180215	0.197039	0.169582	0.185936	0.16949	0.209966	0.173192	0.200291	0.202596	0.201768	0.153565	0.155758	0.158257	0.160381	0.155461	0.192103	0.177328	0.156924	0.177171	0.165013	0.181458	0.185584	0.186368	0.19768	0.180306	0.205102	0.180768
379	0.155838	0.226624	0.187635	0.177211	0.194161	0.175005	0.15489	0.199473	0.172222	0.174268	0.193846	0.185681	0.170924	0.182103	0.151896	0.184321	0.179477	0.172961	0.169891	0.184516	0.155189	0.204475	0.17819	0.195573	0.16866	0.184066	0.168996	0.208889	0.172045	0.200126	0.202349	0.200842	0.154796	0.154806	0.156868	0.159862	0.154815	0.190466	0.175605	0.154645	0.176498	0.16437	0.180062	0.185949	0.18523	0.19715	0.178698	0.204148	0.180528
380	0.155466	0.226826	0.187803	0.175728	0.192706	0.174109	0.154901	0.199506	0.172655	0.173329	0.193898	0.183973	0.169788	0.181855	0.152108	0.184644	0.179119	0.172155	0.169879	0.184526	0.154977	0.203313	0.175419	0.19436	0.168262	0.184248	0.169712	0.207234	0.17102	0.198799	0.201139	0.200029	0.154706	0.154307	0.155586	0.159439	0.155038	0.190076	0.173802	0.153591	0.175646	0.162737	0.178661	0.184953	0.184582	0.196191	0.177664	0.203409	0.178206
381	0.153629	0.226085	0.187608	0.174399	0.192843	0.174332	0.154277	0.197896	0.171089	0.172398	0.192891	0.182229	0.169751	0.181134	0.15136	0.183905	0.176401	0.171066	0.170886	0.183348	0.154191	0.20218	0.173843	0.193076	0.168096	0.182954	0.169938	0.20575	0.170089	0.19775	0.199369	0.19924	0.154799	0.154216	0.154916	0.159115	0.155319	0.189173	0.174001	0.153278	0.17604	0.16247	0.177554	0.184186	0.182976	0.194873	0.176343	0.201989	0.177292
382	0.152547	0.225798	0.186449	0.17371	0.192592	0.173912	0.15411	0.197183	0.170881	0.171359	0.192303	0.181411	0.168389	0.180824	0.151638	0.183718	0.175098	0.170981	0.171996	0.183697	0.153175	0.20078	0.173802	0.192643	0.166548	0.181269	0.169395	0.204165	0.169327	0.196339	0.198271	0.198696	0.153956	0.154418	0.154095	0.158386	0.155171	0.188489	0.17324	0.153967	0.175925	0.162384	0.17731	0.183522	0.181851	0.193753	0.175676	0.20024	0.177145
383	0.150862	0.22442	0.184359	0.173233	0.192137	0.173385	0.152487	0.196691	0.171126	0.170996	0.191282	0.180731	0.168304	0.180032	0.151573	0.184087	0.17476	0.170776	0.171292	0.184245	0.151233	0.199946	0.172915	0.192621	0.166299	0.17956	0.169512	0.202858	0.168312	0.196435	0.198077	0.198458	0.153591	0.153927	0.153183	0.158016	0.154726	0.18853	0.17228	0.154133	0.175548	0.161624	0.176088	0.183255	0.182352	0.193401	0.175059	0.19914	0.1766
384	0.150921	0.221704	0.183252	0.173258	0.191882	0.172243	0.151804	0.195581	0.170008	0.170154	0.190878	0.178779	0.167986	0.179269	0.151525	0.183054	0.174767	0.169631	0.169498	0.183706	0.150796	0.198214	0.171102	0.191198	0.166256	0.177995	0.169104	0.200889	0.167757	0.196933	0.197794	0.19818	0.15334	0.152486	0.153182	0.15807	0.15434	0.186925	0.170531	0.153271	0.174927	0.161594	0.174466	0.182075	0.18177	0.192242	0.174779	0.196847	0.174278
385	0.150219	0.221246	0.181932	0.173236	0.189787	0.171711	0.151914	0.195129	0.169507	0.168709	0.189278	0.178785	0.167466	0.177741	0.151165	0.183575	0.173924	0.169291	0.16813	0.183222	0.151267	0.197599	0.170697	0.191532	0.165329	0.178498	0.168526	0.199578	0.167986	0.195604	0.196462	0.198135	0.15243	0.152631	0.15254	0.15703	0.153968	0.185209	0.169358	0.153059	0.173675	0.161695	0.173695	0.180514	0.18085	0.191364	0.174062	0.194969	0.173429
386	0.149696	0.221353	0.181991	0.172725	0.188182	0.171437	0.15202	0.194818	0.169057	0.167314	0.188168	0.179054	0.166634	0.175782	0.150558	0.183573	0.172766	0.168747	0.167286	0.182607	0.151114	0.196468	0.170622	0.19102	0.164118	0.177619	0.168167	0.198485	0.168332	0.193326	0.194843	0.197849	0.152682	0.152667	0.151542	0.157203	0.15286	0.184696	0.168299	0.152137	0.172317	0.162014	0.173224	0.180481	0.180284	0.190128	0.173493	0.193882	0.172537
387	0.148547	0.220739	0.181666	0.172001	0.186642	0.170099	0.152158	0.192596	0.168179	0.166702	0.186926	0.178518	0.165984	0.175634	0.149517	0.183013	0.173147	0.168589	0.165568	0.182161	0.149392	0.195601	0.169373	0.190104	0.163807	0.176143	0.16747	0.197681	0.167806	0.192809	0.194015	0.196688	0.152912	0.152484	0.151471	0.156669	0.15201	0.183843	0.167592	0.151679	0.172263	0.161049	0.173273	0.180964	0.178995	0.189174	0.172397	0.19262	0.170291
388	0.147706	0.221392	0.181121	0.170937	0.185891	0.169691	0.150734	0.190322	0.167632	0.16612	0.186236	0.178094	0.165707	0.175216	0.149267	0.182097	0.173376	0.168087	0.165694	0.181276	0.148724	0.194526	0.169325	0.18945	0.163255	0.174539	0.16751	0.196175	0.167065	0.192436	0.193296	0.196161	0.153067	0.151559	0.151596	0.156367	0.151535	0.181396	0.167002	0.150705	0.171725	0.160884	0.172588	0.179692	0.17759	0.187939	0.172154	0.192423	0.170264
389	0.147185	0.221497	0.180388	0.170283	0.185228	0.168707	0.150892	0.188537	0.167263	0.165518	0.185039	0.17617	0.165396	0.174707	0.149016	0.182598	0.172726	0.167738	0.165504	0.181087	0.14817	0.192664	0.167573	0.189035	0.162123	0.173448	0.166937	0.195107	0.166613	0.190928	0.192378	0.195619	0.152519	0.151691	0.151572	0.15568	0.15172	0.180683	0.166619	0.149042	0.170488	0.16039	0.171888	0.179553	0.176331	0.186543	0.172321	0.191914	0.169458
390	0.146967	0.218586	0.180425	0.170726	0.183993	0.168828	0.150127	0.18849	0.165596	0.164816	0.185161	0.174978	0.165508	0.173095	0.149374	0.180978	0.171749	0.166433	0.165247	0.179685	0.148578	0.192405	0.167414	0.18855	0.162339	0.173446	0.167054	0.194744	0.166264	0.190624	0.191282	0.195901	0.152592	0.15095	0.151117	0.155527	0.150446	0.179406	0.166157	0.147932	0.168719	0.159627	0.171461	0.179129	0.174773	0.18588	0.172451	0.191749	0.169308
391	0.147068	0.218063	0.179294	0.170652	0.183561	0.168571	0.14942	0.187728	0.16568	0.163723	0.185172	0.173639	0.165029	0.172642	0.148558	0.180146	0.170204	0.166709	0.164571	0.178834	0.147952	0.191735	0.16696	0.187038	0.161819	0.172488	0.166856	0.193111	0.16448	0.190826	0.191567	0.196033	0.152021	0.150282	0.151464	0.154537	0.149586	0.178178	0.166137	0.148452	0.167812	0.159624	0.170629	0.177647	0.173046	0.184406	0.171555	0.191344	0.167615
392	0.145985	0.217851	0.177866	0.169204	0.182391	0.16745	0.14847	0.185622	0.165354	0.163239	0.185399	0.172852	0.163867	0.172725	0.146833	0.179178	0.169511	0.167292	0.164047	0.178163	0.147274	0.191043	0.165269	0.186701	0.161259	0.17148	0.166714	0.191877	0.162524	0.189759	0.19115	0.195588	0.150944	0.149823	0.151078	0.153804	0.149034	0.177462	0.166163	0.14877	0.168052	0.158984	0.170436	0.176689	0.172281	0.184325	0.171131	0.191597	0.168017
393	0.146056	0.21811	0.176896	0.1684	0.181774	0.16708	0.147406	0.185409	0.164634	0.162864	0.185104	0.17261	0.163726	0.172535	0.146558	0.177558	0.168886	0.167579	0.163801	0.177978	0.147818	0.190313	0.164738	0.184845	0.160871	0.170234	0.166548	0.191333	0.161761	0.188903	0.190733	0.196358	0.151233	0.149581	0.15074	0.153749	0.148406	0.175983	0.165504	0.148116	0.167609	0.158676	0.170256	0.177159	0.172148	0.183049	0.171168	0.190618	0.167584
394	0.145167	0.21776	0.176121	0.16791	0.181008	0.166088	0.147256	0.184962	0.163594	0.161535	0.184963	0.172004	0.162775	0.172102	0.145992	0.177643	0.168146	0.1686	0.163247	0.177747	0.147227	0.189199	0.163432	0.183717	0.160901	0.169366	0.165763	0.190684	0.160509	0.18872	0.190364	0.19595	0.151307	0.148806	0.149928	0.153878	0.147851	0.176137	0.165856	0.147384	0.167278	0.15866	0.169136	0.174904	0.171512	0.181355	0.170839	0.190254	0.1674
395	0.144403	0.216809	0.175029	0.167727	0.180964	0.165455	0.147028	0.184245	0.162191	0.161957	0.184723	0.171804	0.162636	0.171876	0.14596	0.177073	0.167778	0.168001	0.162289	0.177179	0.147413	0.187182	0.162742	0.183464	0.159895	0.169462	0.165616	0.189696	0.15943	0.18825	0.190187	0.194767	0.150299	0.14816	0.149085	0.153176	0.147876	0.174578	0.165004	0.146806	0.165764	0.158672	0.167928	0.173762	0.171643	0.181676	0.169734	0.190343	0.166585
396	0.14334	0.213775	0.173895	0.16772	0.180224	0.164661	0.145993	0.184061	0.161737	0.162006	0.185196	0.171947	0.162388	0.172345	0.145342	0.177323	0.167706	0.168346	0.160904	0.175821	0.145983	0.186112	0.16283	0.182731	0.159102	0.169466	0.164077	0.187915	0.158376	0.187247	0.190403	0.194246	0.149749	0.147865	0.14919	0.153019	0.147784	0.173645	0.165054	0.145842	0.165485	0.158117	0.167105	0.172907	0.170676	0.180635	0.169394	0.188768	0.166881
397	0.142498	0.213292	0.172578	0.16657	0.180051	0.164251	0.145664	0.182821	0.161881	0.161601	0.185387	0.170622	0.161862	0.171559	0.144893	0.17672	0.168568	0.168102	0.160228	0.176212	0.144675	0.185027	0.161505	0.181374	0.158917	0.170073	0.163069	0.18769	0.156926	0.186092	0.190096	0.192311	0.149768	0.147457	0.149426	0.152442	0.147607	0.173419	0.165959	0.146063	0.164613	0.157375	0.166385	0.171529	0.169817	0.179689	0.169424	0.188631	0.166982
398	0.143255	0.211667	0.17286	0.165784	0.180103	0.163845	0.145831	0.182359	0.161799	0.161288	0.184322	0.170398	0.161597	0.170662	0.145372	0.176342	0.167831	0.168041	0.159348	0.176451	0.143672	0.184676	0.161679	0.180474	0.158377	0.170633	0.162276	0.186765	0.157196	0.184548	0.18943	0.191137	0.149587	0.146464	0.149626	0.153544	0.147899	0.172727	0.16563	0.145061	0.16403	0.156365	0.166768	0.170134	0.169015	0.178816	0.168805	0.188465	0.167386
399	0.142286	0.210027	0.171212	0.164778	0.179709	0.163284	0.145632	0.181992	0.162206	0.162076	0.184499	0.16963	0.161418	0.17042	0.144515	0.176105	0.167563	0.167732	0.158415	0.174896	0.143232	0.18264	0.161212	0.179671	0.158249	0.170355	0.162576	0.185514	0.15703	0.184089	0.188978	0.189788	0.149246	0.146715	0.1479	0.152901	0.1463	0.172408	0.165422	0.144562	0.163488	0.15524	0.165421	0.169275	0.168768	0.179079	0.168252	0.187263	0.166581
400	0.141452	0.207842	0.170463	0.163606	0.177577	0.16308	0.145046	0.180842	0.161145	0.16149	0.184099	0.168337	0.160792	0.168985	0.14397	0.17596	0.165947	0.166674	0.157846	0.174768	0.143301	0.182088	0.160468	0.178872	0.157532	0.170335	0.162139	0.185345	0.156657	0.185039	0.188207	0.189187	0.148461	0.147189	0.148528	0.152591	0.14682	0.171461	0.165929	0.143679	0.163885	0.155405	0.164963	0.168263	0.168655	0.177822	0.168175	0.18641	0.167428
401	0.140905	0.20611	0.170475	0.162662	0.176284	0.162832	0.145046	0.179324	0.160025	0.162028	0.182956	0.168275	0.1611	0.169452	0.143582	0.175443	0.1652	0.166046	0.158137	0.17386	0.143099	0.181797	0.1601	0.178473	0.156631	0.169285	0.161158	0.185508	0.156499	0.184281	0.187936	0.187925	0.147379	0.14618	0.148844	0.15186	0.146823	0.170283	0.164801	0.144096	0.162583	0.155081	0.16547	0.167573	0.169235	0.177164	0.168182	0.1854	0.167763
402	0.140698	0.205116	0.169725	0.162646	0.17477	0.162424	0.144367	0.178567	0.158887	0.162351	0.181381	0.168356	0.160428	0.168796	0.143666	0.175414	0.16529	0.165324	0.157376	0.172883	0.14324	0.181271	0.159396	0.177523	0.155442	0.168878	0.160762	0.185241	0.155283	0.183499	0.187564	0.187141	0.147804	0.145545	0.149552	0.151228	0.146685	0.168574	0.165325	0.142998	0.162059	0.153686	0.164834	0.167705	0.168989	0.177072	0.167367	0.184026	0.167366
403	0.140897	0.203343	0.168275	0.162046	0.173847	0.161466	0.145125	0.178108	0.158388	0.162096	0.180024	0.168226	0.159597	0.16804	0.142687	0.175465	0.16524	0.1649	0.156905	0.171967	0.141938	0.180508	0.158295	0.177605	0.155489	0.168392	0.160588	0.184639	0.15451	0.183036	0.187163	0.185785	0.147003	0.145303	0.14982	0.150613	0.146419	0.16795	0.16518	0.143259	0.162191	0.152155	0.163973	0.167399	0.168119	0.176487	0.167611	0.183708	0.166996
404	0.140248	0.203573	0.16836	0.160718	0.174079	0.161982	0.14409	0.177341	0.157619	0.1612	0.179186	0.167123	0.159112	0.167556	0.141503	0.174993	0.164008	0.164463	0.157722	0.171868	0.141756	0.180605	0.15822	0.176589	0.155086	0.167775	0.160466	0.183819	0.153703	0.182584	0.186787	0.18486	0.146597	0.145332	0.14953	0.150762	0.144597	0.167981	0.165365	0.143709	0.161501	0.151378	0.164074	0.16669	0.167091	0.175071	0.167374	0.18326	0.167783
405	0.139381	0.203438	0.16766	0.15876	0.173824	0.160808	0.143857	0.177094	0.157349	0.161002	0.179464	0.165973	0.158156	0.166623	0.14172	0.174822	0.163222	0.164036	0.15712	0.170746	0.141935	0.180148	0.157299	0.176723	0.154481	0.16678	0.160667	0.183058	0.153417	0.180577	0.186502	0.184534	0.146517	0.145179	0.149933	0.150872	0.144441	0.16709	0.164703	0.143202	0.16055	0.150936	0.162907	0.166394	0.165663	0.174557	0.167148	0.183965	0.166867
406	0.138966	0.203177	0.167154	0.157402	0.173662	0.160748	0.143003	0.177571	0.156726	0.160516	0.17958	0.165212	0.157911	0.16597	0.139993	0.174541	0.162411	0.164337	0.157307	0.169791	0.142207	0.180093	0.157061	0.175579	0.154175	0.165973	0.160993	0.182342	0.152507	0.180096	0.186818	0.184463	0.145268	0.143943	0.150074	0.149873	0.144641	0.165792	0.164005	0.142853	0.159787	0.150185	0.162417	0.165601	0.164899	0.172852	0.166259	0.183564	0.167054
407	0.139385	0.201825	0.167284	0.157225	0.172675	0.160034	0.142947	0.177901	0.156158	0.159664	0.179498	0.16443	0.157904	0.164927	0.139373	0.17341	0.161741	0.164611	0.156313	0.170418	0.142672	0.179457	0.156849	0.175865	0.153824	0.164942	0.160914	0.180448	0.15246	0.180422	0.185378	0.18472	0.144989	0.143185	0.150411	0.150099	0.1447	0.1661	0.163114	0.142229	0.159545	0.149328	0.161869	0.164474	0.164233	0.170838	0.165548	0.182999	0.166452
408	0.138884	0.201175	0.166998	0.156735	0.172285	0.159174	0.14202	0.177692	0.15594	0.159717	0.178094	0.163062	0.157911	0.164878	0.139266	0.172561	0.161165	0.165025	0.156259	0.169885	0.142748	0.179059	0.156316	0.175058	0.153965	0.164256	0.160348	0.179712	0.152254	0.179611	0.18447	0.184555	0.144583	0.142222	0.150364	0.149388	0.145282	0.166343	0.162551	0.142303	0.159273	0.148659	0.161275	0.162601	0.162706	0.169854	0.165122	0.181775	0.165979
409	0.137956	0.200051	0.166648	0.155837	0.170604	0.15854	0.142043	0.177451	0.155802	0.15999	0.177318	0.163361	0.157536	0.164404	0.138652	0.171306	0.160745	0.164732	0.15703	0.169291	0.142633	0.178487	0.156334	0.173777	0.153065	0.16243	0.160126	0.179172	0.152477	0.178867	0.184699	0.184503	0.143463	0.141799	0.149976	0.149473	0.144991	0.16577	0.162941	0.142361	0.158299	0.148415	0.160775	0.162387	0.162534	0.168085	0.16481	0.181781	0.16468
410	0.13779	0.199174	0.166826	0.155896	0.168623	0.158622	0.141739	0.17714	0.155652	0.158957	0.17593	0.16201	0.157958	0.165041	0.138815	0.170581	0.161537	0.164291	0.155966	0.168963	0.141898	0.178267	0.155132	0.17214	0.153702	0.161742	0.16024	0.177589	0.152487	0.179321	0.183758	0.184509	0.143284	0.141295	0.149396	0.148175	0.146019	0.165412	0.162477	0.142238	0.157152	0.147732	0.160255	0.160932	0.161526	0.167599	0.164343	0.181809	0.16515
411	0.13699	0.199238	0.167322	0.156151	0.168108	0.158212	0.141222	0.175994	0.15518	0.15895	0.176688	0.160844	0.156483	0.164719	0.138814	0.169824	0.160892	0.163595	0.15457	0.168286	0.141516	0.17829	0.154257	0.171217	0.152931	0.162054	0.158592	0.176171	0.151849	0.179161	0.182987	0.184306	0.142957	0.14052	0.149601	0.148382	0.145825	0.165839	0.163068	0.142849	0.157299	0.14734	0.160291	0.160515	0.161286	0.167126	0.163741	0.180774	0.165035
412	0.136622	0.199099	0.16623	0.155637	0.166702	0.157358	0.140676	0.175712	0.156034	0.158334	0.177106	0.161481	0.155719	0.163638	0.137949	0.16902	0.160726	0.16197	0.154736	0.168497	0.141925	0.178842	0.153483	0.170529	0.152939	0.161269	0.158772	0.175958	0.152429	0.178489	0.182572	0.183041	0.142732	0.141317	0.14908	0.148579	0.14537	0.16587	0.161927	0.14325	0.157273	0.147617	0.159892	0.160763	0.160875	0.167782	0.164082	0.179902	0.164892
413	0.136503	0.198346	0.165665	0.15494	0.16553	0.157681	0.140213	0.17511	0.155568	0.157957	0.176884	0.161756	0.154723	0.16297	0.137505	0.168069	0.160878	0.161177	0.15437	0.16769	0.141756	0.178814	0.153329	0.170149	0.152975	0.160919	0.158722	0.175402	0.151589	0.177465	0.183369	0.182385	0.142001	0.140591	0.148852	0.148919	0.144973	0.165051	0.162255	0.142793	0.156826	0.147613	0.158643	0.160753	0.160044	0.167763	0.163827	0.179743	0.164438
414	0.136977	0.198863	0.164293	0.155108	0.164251	0.157665	0.14048	0.17542	0.155766	0.157574	0.176508	0.162357	0.154477	0.162613	0.136678	0.168042	0.160762	0.161156	0.154496	0.167342	0.140649	0.178721	0.153257	0.169952	0.153178	0.161428	0.15893	0.174428	0.151861	0.176294	0.183665	0.181787	0.141165	0.140856	0.14859	0.1482	0.144893	0.164928	0.16205	0.143076	0.156957	0.146463	0.158351	0.161208	0.158932	0.167546	0.163452	0.179351	0.163484
415	0.135519	0.198207	0.163356	0.155266	0.163775	0.15713	0.140093	0.175074	0.155593	0.157651	0.175349	0.160852	0.153961	0.162131	0.137514	0.167555	0.160408	0.160713	0.153665	0.165912	0.139361	0.179167	0.15257	0.169638	0.152819	0.160428	0.158466	0.174534	0.151085	0.1757	0.184493	0.181692	0.141257	0.139777	0.147344	0.147666	0.145167	0.164821	0.161851	0.14263	0.15668	0.146394	0.157465	0.160923	0.158936	0.1671	0.161967	0.1787	0.16355
416	0.135784	0.196821	0.162672	0.155049	0.163905	0.156898	0.139603	0.172924	0.155383	0.15684	0.174626	0.159263	0.153341	0.16169	0.136794	0.166503	0.160829	0.160076	0.153661	0.165398	0.13887	0.178764	0.152334	0.168905	0.152598	0.160587	0.158506	0.173868	0.151488	0.174961	0.183025	0.180824	0.140496	0.139136	0.148036	0.147569	0.145825	0.164788	0.160985	0.143113	0.157361	0.146008	0.157392	0.160702	0.158666	0.166222	0.161127	0.177417	0.162387
417	0.134874	0.19672	0.162128	0.154625	0.163374	0.155977	0.139698	0.171149	0.155547	0.156437	0.174003	0.157827	0.154124	0.160902	0.136085	0.165787	0.16055	0.15988	0.152706	0.165029	0.138369	0.177862	0.1524	0.166956	0.152349	0.159859	0.157966	0.172467	0.150994	0.174641	0.182708	0.180042	0.140108	0.138894	0.14825	0.147044	0.145997	0.162801	0.160786	0.142163	0.15748	0.145989	0.156451	0.159657	0.159207	0.16419	0.160512	0.177792	0.161753
418	0.135332	0.195901	0.161072	0.15474	0.162855	0.154999	0.139564	0.170862	0.15455	0.155074	0.17326	0.157384	0.154588	0.160944	0.136053	0.166035	0.159996	0.160039	0.152389	0.16504	0.138009	0.178106	0.152053	0.166653	0.152593	0.15957	0.157449	0.171832	0.150408	0.174484	0.183415	0.179055	0.139398	0.138492	0.147671	0.146574	0.145761	0.163288	0.159966	0.141992	0.156962	0.145905	0.156267	0.158616	0.159632	0.164064	0.160388	0.177195	0.160935
419	0.135501	0.196664	0.161877	0.155036	0.161475	0.154422	0.139334	0.170428	0.154384	0.155213	0.173118	0.156266	0.154489	0.159524	0.135223	0.165661	0.160632	0.160823	0.1511	0.164804	0.13815	0.177096	0.152169	0.166517	0.150706	0.158029	0.15696	0.170603	0.149718	0.173281	0.183086	0.178736	0.139319	0.139699	0.147169	0.146529	0.146329	0.163214	0.160285	0.142341	0.156879	0.145508	0.156169	0.158002	0.159267	0.163163	0.159415	0.176769	0.16092
420	0.135665	0.1974	0.160754	0.155023	0.160861	0.154236	0.138662	0.17012	0.15375	0.15493	0.172423	0.156778	0.154293	0.158188	0.135086	0.164831	0.159741	0.15924	0.150103	0.164291	0.137448	0.176459	0.151924	0.167211	0.150124	0.157266	0.156202	0.169429	0.148947	0.172385	0.182095	0.177889	0.139681	0.139761	0.14692	0.146642	0.147394	0.163582	0.160407	0.14121	0.15634	0.144641	0.154866	0.157715	0.159078	0.163118	0.158982	0.176072	0.160319
421	0.1361	0.197186	0.159713	0.154936	0.160091	0.153142	0.13729	0.17072	0.154051	0.15401	0.171585	0.156614	0.153999	0.156861	0.134653	0.16538	0.158927	0.158175	0.150164	0.164339	0.137287	0.176653	0.151937	0.166815	0.149727	0.156791	0.156469	0.169454	0.149216	0.171758	0.181452	0.177605	0.138822	0.139569	0.146834	0.145877	0.147794	0.162522	0.160015	0.140693	0.155236	0.143727	0.154888	0.157389	0.15789	0.163342	0.15768	0.175398	0.161039
422	0.136515	0.196948	0.159322	0.154363	0.159939	0.153178	0.137323	0.17042	0.154048	0.153332	0.171059	0.156285	0.153195	0.156742	0.134929	0.164394	0.158201	0.156674	0.150121	0.164154	0.13737	0.175782	0.151824	0.166599	0.149915	0.157335	0.155631	0.168159	0.149038	0.170709	0.182218	0.17732	0.138409	0.138696	0.14738	0.145527	0.146744	0.162391	0.159684	0.139744	0.155762	0.143954	0.155017	0.155772	0.156782	0.162605	0.157872	0.175083	0.160742
423	0.137058	0.196509	0.158266	0.154484	0.159513	0.152544	0.136955	0.168863	0.15256	0.152547	0.170883	0.155702	0.153075	0.156344	0.134577	0.163894	0.157853	0.155472	0.149659	0.163722	0.13689	0.174868	0.151855	0.166707	0.149384	0.156447	0.155886	0.167497	0.148322	0.170294	0.183355	0.177553	0.138298	0.139245	0.146967	0.144721	0.147122	0.162628	0.160374	0.139299	0.156112	0.144164	0.154956	0.15539	0.155901	0.162756	0.157343	0.174512	0.16045
424	0.13638	0.195494	0.15791	0.155099	0.158693	0.152433	0.136657	0.168425	0.153209	0.152014	0.170239	0.155489	0.152147	0.155545	0.134699	0.16351	0.157297	0.154976	0.148659	0.162931	0.138052	0.17418	0.152163	0.167104	0.149775	0.156186	0.156099	0.16659	0.147365	0.169596	0.182673	0.177029	0.137427	0.140675	0.147168	0.144324	0.146356	0.161832	0.160177	0.138837	0.155871	0.143824	0.154267	0.155327	0.155444	0.161709	0.157089	0.173705	0.16009
425	0.136792	0.194834	0.156854	0.154511	0.158057	0.151848	0.136662	0.167557	0.153903	0.151177	0.168472	0.155029	0.151061	0.155767	0.135287	0.162426	0.157289	0.154366	0.14814	0.163193	0.138338	0.173618	0.151546	0.16688	0.148777	0.156646	0.156693	0.165448	0.147482	0.169228	0.181776	0.176084	0.136706	0.139862	0.146673	0.144002	0.146527	0.162282	0.160033	0.1392	0.155372	0.143526	0.154551	0.15428	0.154513	0.160494	0.156926	0.173654	0.159808
426	0.136155	0.19258	0.157287	0.153521	0.158342	0.151168	0.136158	0.167224	0.153543	0.149714	0.167476	0.154495	0.149383	0.155609	0.134596	0.162079	0.157398	0.153872	0.148306	0.162511	0.138167	0.172347	0.150398	0.166529	0.148097	0.156819	0.155778	0.16486	0.147333	0.169716	0.181178	0.174225	0.136755	0.140107	0.146331	0.143115	0.145049	0.161078	0.15918	0.138476	0.155452	0.142763	0.153678	0.153461	0.153744	0.159594	0.156108	0.173032	0.159937
427	0.136062	0.192304	0.156987	0.152699	0.157122	0.15159	0.135839	0.166236	0.152699	0.149715	0.166688	0.154213	0.148732	0.15485	0.134128	0.161843	0.157015	0.153231	0.147682	0.162229	0.138078	0.171808	0.149624	0.166401	0.147972	0.156475	0.155356	0.164442	0.147047	0.169267	0.180635	0.1741	0.136728	0.140104	0.146	0.142665	0.144113	0.161057	0.159111	0.138259	0.154168	0.142459	0.154479	0.152765	0.153263	0.159538	0.155856	0.173449	0.159003
428	0.135372	0.190789	0.156512	0.15123	0.157573	0.151658	0.13508	0.165349	0.152941	0.149585	0.166107	0.154523	0.148574	0.154079	0.133745	0.161412	0.156274	0.152723	0.147366	0.161895	0.138153	0.170666	0.149797	0.166728	0.14768	0.155631	0.154439	0.16464	0.145905	0.169247	0.180592	0.173638	0.137214	0.141531	0.14543	0.142666	0.143133	0.160322	0.158415	0.137631	0.153298	0.14376	0.153026	0.152558	0.152845	0.159322	0.154432	0.17433	0.158556
429	0.136097	0.189582	0.156344	0.151702	0.157128	0.150451	0.134759	0.165496	0.152821	0.148606	0.16689	0.154405	0.148848	0.152722	0.134435	0.160819	0.156087	0.152395	0.146629	0.16095	0.136673	0.169585	0.149689	0.167146	0.147949	0.15563	0.154313	0.164301	0.146302	0.168824	0.180572	0.173495	0.137177	0.140503	0.145683	0.142301	0.143279	0.159803	0.157485	0.13636	0.152116	0.144495	0.153306	0.151434	0.152721	0.159278	0.153559	0.174209	0.15868
430	0.135369	0.188221	0.156203	0.151222	0.156753	0.150722	0.134447	0.166221	0.152125	0.148431	0.166354	0.153877	0.148636	0.152405	0.133716	0.159976	0.155836	0.152375	0.146293	0.160637	0.135615	0.168485	0.149536	0.167767	0.148077	0.155671	0.154323	0.164249	0.145573	0.167215	0.179729	0.173278	0.136939	0.140463	0.144547	0.141491	0.142306	0.160238	0.158455	0.134972	0.152212	0.145448	0.152969	0.151339	0.152345	0.158431	0.153898	0.174189	0.159619
431	0.135652	0.186557	0.15622	0.151117	0.157235	0.150167	0.134793	0.166628	0.150727	0.147527	0.166216	0.154457	0.147904	0.15224	0.133619	0.159727	0.155261	0.152798	0.145387	0.160627	0.135824	0.167279	0.148941	0.16689	0.148325	0.155629	0.153923	0.164073	0.145783	0.166671	0.179088	0.172816	0.137006	0.140251	0.144052	0.140907	0.142382	0.159782	0.158351	0.135154	0.151727	0.145474	0.152565	0.15033	0.151765	0.157538	0.152294	0.174575	0.159785
432	0.135133	0.184727	0.155288	0.150671	0.15709	0.150913	0.134501	0.166446	0.150533	0.147715	0.16721	0.153525	0.147325	0.151492	0.133495	0.158553	0.154975	0.152422	0.145704	0.16019	0.134833	0.166079	0.149462	0.165774	0.1478	0.15569	0.152909	0.163412	0.146262	0.165538	0.177963	0.172246	0.137313	0.139838	0.14428	0.141266	0.141976	0.159123	0.157924	0.134365	0.151128	0.145508	0.151479	0.14969	0.152116	0.15773	0.152319	0.17383	0.159499
433	0.135231	0.184921	0.154169	0.150998	0.157449	0.150565	0.134722	0.165738	0.149733	0.146493	0.167253	0.153481	0.147611	0.151733	0.133349	0.158474	0.155208	0.151751	0.145323	0.15944	0.134629	0.166105	0.148546	0.164975	0.147837	0.156531	0.152984	0.162804	0.146487	0.165056	0.176879	0.172177	0.136853	0.138459	0.144011	0.140756	0.142469	0.158131	0.156538	0.134432	0.150167	0.14561	0.151221	0.148774	0.152116	0.157068	0.151235	0.173701	0.159598
434	0.134536	0.184661	0.154559	0.151303	0.157197	0.150394	0.13415	0.1658	0.150383	0.146344	0.167243	0.153032	0.146904	0.151469	0.133198	0.157923	0.155154	0.150479	0.145193	0.15885	0.133989	0.165312	0.147416	0.164984	0.147488	0.156156	0.152227	0.16227	0.14641	0.165257	0.176689	0.172675	0.137146	0.138712	0.14285	0.140244	0.142536	0.157741	0.156869	0.135585	0.149718	0.144847	0.151013	0.148876	0.151976	0.156463	0.15135	0.173228	0.158677
435	0.134963	0.183329	0.153699	0.150446	0.155835	0.150833	0.134305	0.164331	0.149645	0.145672	0.167842	0.152712	0.146718	0.151494	0.133034	0.158576	0.154771	0.149066	0.145769	0.158976	0.133686	0.164089	0.147476	0.164732	0.147974	0.156086	0.151033	0.161754	0.145498	0.165605	0.177	0.172568	0.137145	0.139609	0.142016	0.140243	0.141825	0.157559	0.156343	0.136725	0.14932	0.144662	0.150245	0.14806	0.151666	0.156001	0.151336	0.171799	0.158954
436	0.134633	0.182237	0.154188	0.150766	0.15375	0.150222	0.134429	0.164373	0.148685	0.145009	0.168146	0.151751	0.14629	0.15102	0.133201	0.157308	0.154532	0.149135	0.144552	0.158395	0.133958	0.163761	0.146735	0.164868	0.147932	0.155103	0.15129	0.160718	0.145342	0.164838	0.177082	0.17281	0.137467	0.140044	0.141007	0.139631	0.142111	0.157056	0.156207	0.136659	0.148382	0.143979	0.149552	0.148447	0.151177	0.155331	0.151951	0.171492	0.160073
437	0.133843	0.181726	0.154292	0.151404	0.153147	0.150811	0.134577	0.163863	0.148262	0.144801	0.167834	0.151361	0.146321	0.150616	0.132824	0.157052	0.155102	0.148418	0.145023	0.157637	0.133997	0.163082	0.146622	0.164305	0.147645	0.154723	0.151314	0.160335	0.144947	0.164676	0.176847	0.172939	0.13691	0.139616	0.140612	0.140012	0.141515	0.157167	0.15682	0.136942	0.149086	0.142691	0.149645	0.147722	0.15114	0.154813	0.151653	0.170954	0.160085
438	0.134326	0.180334	0.153754	0.151055	0.151989	0.150113	0.13458	0.164808	0.147438	0.144228	0.167969	0.151171	0.146073	0.150742	0.133013	0.15747	0.154965	0.147779	0.1453	0.157863	0.134763	0.163318	0.145595	0.163614	0.147447	0.154533	0.150873	0.160051	0.144715	0.164413	0.17668	0.172149	0.136642	0.139918	0.140296	0.140194	0.141159	0.155847	0.156273	0.137133	0.149182	0.143066	0.149104	0.147008	0.150318	0.153828	0.151196	0.171305	0.159215
439	0.134494	0.180767	0.153765	0.150295	0.152615	0.150058	0.134119	0.165165	0.146956	0.144081	0.168124	0.151089	0.145425	0.149579	0.133275	0.157331	0.153787	0.147603	0.145034	0.157424	0.134512	0.163086	0.145745	0.163766	0.146998	0.154576	0.151372	0.158966	0.14422	0.164232	0.175228	0.171384	0.136574	0.140814	0.140158	0.140622	0.141321	0.155755	0.155443	0.137239	0.149058	0.1428	0.148154	0.147274	0.149038	0.153836	0.150277	0.170942	0.159082
440	0.134251	0.178775	0.15372	0.150784	0.152652	0.149862	0.13425	0.164706	0.146988	0.14452	0.16681	0.151218	0.145318	0.147919	0.13386	0.157065	0.153038	0.147055	0.144138	0.157655	0.135853	0.162811	0.145486	0.164283	0.146816	0.153716	0.150676	0.159016	0.143598	0.164046	0.173573	0.171015	0.136059	0.141075	0.139293	0.140026	0.141168	0.154636	0.154669	0.136655	0.149222	0.142589	0.14833	0.146863	0.148453	0.152636	0.149965	0.169021	0.158245
441	0.134499	0.179083	0.152535	0.149805	0.152989	0.149127	0.135421	0.163645	0.14639	0.143702	0.16596	0.151314	0.145029	0.147851	0.133659	0.15653	0.151649	0.147003	0.143574	0.158014	0.136346	0.163014	0.145603	0.163133	0.145966	0.154076	0.149951	0.158312	0.142688	0.164083	0.1711	0.170592	0.136227	0.140237	0.13848	0.140302	0.141942	0.155137	0.15393	0.137381	0.149545	0.142714	0.149337	0.146843	0.147669	0.152259	0.14955	0.168219	0.157844
442	0.134108	0.179155	0.152561	0.150034	0.153237	0.147872	0.135	0.161801	0.145785	0.143381	0.165478	0.150356	0.144742	0.147678	0.133144	0.156284	0.151976	0.146202	0.142877	0.157992	0.137174	0.162336	0.144981	0.163013	0.146263	0.153994	0.149933	0.157007	0.141664	0.163096	0.170102	0.170609	0.13641	0.140486	0.13784	0.139749	0.142232	0.154789	0.153148	0.137198	0.150259	0.141925	0.150135	0.146412	0.14786	0.152751	0.149374	0.168022	0.157709
443	0.13377	0.179168	0.15189	0.149791	0.153155	0.147189	0.135533	0.162255	0.146338	0.142749	0.165045	0.150299	0.144838	0.147724	0.133298	0.155455	0.152518	0.146206	0.142331	0.157725	0.136671	0.161362	0.145088	0.162971	0.145628	0.15372	0.149416	0.157505	0.141388	0.161696	0.169843	0.170417	0.136578	0.140551	0.137626	0.139259	0.142415	0.154384	0.152256	0.1383	0.150911	0.142119	0.149581	0.146305	0.147184	0.15185	0.148837	0.166835	0.156943
444	0.133186	0.177802	0.151573	0.149785	0.151407	0.147035	0.135771	0.161211	0.145883	0.142726	0.16398	0.150485	0.144999	0.14782	0.132967	0.15573	0.152128	0.145789	0.142683	0.156944	0.137304	0.160752	0.145071	0.161915	0.14567	0.153413	0.149219	0.157245	0.141585	0.162389	0.16875	0.169847	0.137307	0.141112	0.138293	0.139664	0.142245	0.154172	0.150862	0.138893	0.15034	0.14223	0.149408	0.144971	0.147048	0.150613	0.148449	0.166656	0.155553
445	0.132765	0.17767	0.150364	0.149706	0.150017	0.147474	0.135574	0.161301	0.14559	0.142557	0.162933	0.150218	0.145126	0.148059	0.133225	0.15592	0.152599	0.14582	0.14292	0.156317	0.137084	0.160288	0.145168	0.161378	0.145115	0.152545	0.149317	0.156301	0.141194	0.161959	0.167622	0.170375	0.137138	0.140245	0.138909	0.139779	0.141927	0.153728	0.151198	0.13848	0.150432	0.141593	0.149152	0.143776	0.147524	0.149978	0.148624	0.16622	0.156092
446	0.132821	0.177935	0.150698	0.14966	0.148176	0.148197	0.135609	0.161324	0.145037	0.142168	0.162649	0.150304	0.144822	0.147563	0.133265	0.155924	0.152378	0.14607	0.143193	0.156477	0.136721	0.160023	0.145433	0.16109	0.144039	0.153215	0.149334	0.155648	0.141379	0.160509	0.167719	0.170267	0.137426	0.140284	0.138511	0.13885	0.142453	0.153926	0.151031	0.138638	0.150262	0.141432	0.148809	0.142325	0.147287	0.149497	0.148505	0.165651	0.155526
447	0.132372	0.177787	0.150639	0.149592	0.147308	0.148402	0.135522	0.161357	0.144344	0.142495	0.162099	0.150623	0.144338	0.14712	0.133574	0.155897	0.151937	0.145119	0.143061	0.155908	0.135414	0.159664	0.145995	0.160452	0.14445	0.152585	0.149418	0.155744	0.141288	0.160369	0.166381	0.169075	0.137487	0.139471	0.138507	0.139049	0.141807	0.152964	0.15056	0.138592	0.149727	0.142004	0.148573	0.14274	0.147257	0.148841	0.148281	0.165023	0.154846
448	0.131979	0.176726	0.150247	0.149133	0.146981	0.147639	0.134906	0.160596	0.144527	0.14186	0.162324	0.150148	0.143464	0.146893	0.132459	0.15558	0.151194	0.145159	0.142385	0.154336	0.135854	0.159978	0.14613	0.161647	0.143902	0.152094	0.149036	0.15537	0.140606	0.159583	0.165431	0.168867	0.138237	0.13918	0.138857	0.138948	0.142633	0.152568	0.149923	0.137641	0.150294	0.141697	0.148834	0.143313	0.147176	0.148517	0.147803	0.164909	0.154308
449	0.131669	0.176095	0.150216	0.149258	0.146151	0.146968	0.135056	0.160642	0.145017	0.142378	0.162404	0.149531	0.143076	0.146826	0.132381	0.153974	0.150508	0.144612	0.142615	0.153891	0.136331	0.159928	0.145439	0.161154	0.144237	0.151492	0.149322	0.15518	0.139931	0.158974	0.164862	0.169384	0.137847	0.138793	0.139768	0.139002	0.1428	0.152591	0.149702	0.136869	0.150058	0.142645	0.148243	0.143946	0.146719	0.14838	0.147676	0.164186	0.154365
450	0.131404	0.175829	0.149458	0.148667	0.144892	0.146522	0.135598	0.161436	0.14556	0.141575	0.162536	0.148948	0.142392	0.145831	0.132086	0.153547	0.150467	0.143416	0.1438	0.153835	0.136627	0.159714	0.145731	0.16118	0.143174	0.15152	0.14953	0.155078	0.139861	0.158107	0.164545	0.168728	0.138316	0.13848	0.139195	0.139716	0.143016	0.152728	0.149906	0.1372	0.149756	0.142797	0.147485	0.144822	0.146035	0.146178	0.147107	0.1644	0.153084
451	0.131151	0.176255	0.149123	0.149233	0.144024	0.145961	0.13593	0.161339	0.145187	0.141027	0.16273	0.149514	0.142629	0.145335	0.132793	0.152591	0.150369	0.142779	0.143254	0.153211	0.137189	0.159068	0.145424	0.160179	0.142561	0.152068	0.149799	0.155285	0.139892	0.157222	0.164265	0.168848	0.138448	0.139114	0.138851	0.139377	0.142884	0.152734	0.149485	0.137178	0.148293	0.141815	0.146967	0.144783	0.145008	0.146499	0.146831	0.163395	0.153569
452	0.13071	0.176976	0.149206	0.149174	0.143994	0.146415	0.135917	0.160788	0.145387	0.141496	0.161943	0.149881	0.142271	0.145393	0.133708	0.152097	0.150226	0.142467	0.143907	0.153004	0.136315	0.15865	0.144912	0.160006	0.141882	0.151831	0.149367	0.154885	0.13923	0.156912	0.163467	0.168785	0.137727	0.137698	0.139068	0.139917	0.142423	0.151041	0.149438	0.13696	0.147506	0.141624	0.146484	0.145091	0.144445	0.147047	0.146399	0.163445	0.153252
453	0.130093	0.176756	0.148163	0.148576	0.143179	0.146037	0.134969	0.161432	0.145571	0.141284	0.161036	0.149984	0.142251	0.14404	0.133961	0.152628	0.150464	0.14328	0.144054	0.153004	0.135054	0.157995	0.143598	0.159804	0.140934	0.152071	0.14944	0.15469	0.139646	0.155842	0.162882	0.169164	0.138443	0.137846	0.138622	0.140478	0.141572	0.150857	0.149765	0.136546	0.147602	0.141132	0.146697	0.145112	0.144454	0.148275	0.146149	0.162465	0.15275
454	0.130085	0.175248	0.148164	0.148574	0.142762	0.146079	0.134332	0.161241	0.145867	0.141202	0.160893	0.149391	0.142265	0.143698	0.133732	0.151633	0.150292	0.142936	0.143902	0.153698	0.135278	0.158174	0.143386	0.159365	0.140146	0.152287	0.149646	0.15436	0.139743	0.155967	0.162573	0.169582	0.138322	0.138595	0.138586	0.140456	0.142726	0.15034	0.14957	0.13717	0.146797	0.141575	0.146374	0.145428	0.144598	0.147318	0.145882	0.162026	0.152597
455	0.129055	0.174599	0.147731	0.148605	0.143346	0.14587	0.133843	0.160986	0.145473	0.14124	0.159633	0.148272	0.142108	0.142668	0.133475	0.151519	0.150478	0.143018	0.144344	0.153021	0.135439	0.157262	0.14342	0.159196	0.140823	0.151715	0.149357	0.153826	0.139744	0.156007	0.162244	0.168736	0.137597	0.139107	0.138904	0.141552	0.142489	0.149952	0.149822	0.137427	0.147237	0.142379	0.145862	0.145562	0.144338	0.147509	0.145813	0.162323	0.151844
456	0.129257	0.173469	0.148334	0.148701	0.143992	0.145771	0.134068	0.161139	0.146515	0.140604	0.159152	0.148213	0.142197	0.141911	0.133133	0.150831	0.150164	0.141874	0.144088	0.152677	0.135073	0.157622	0.143396	0.158945	0.140973	0.151682	0.149044	0.153664	0.139359	0.155195	0.162417	0.16791	0.137521	0.138718	0.139434	0.141684	0.141751	0.149915	0.149985	0.13676	0.14714	0.143518	0.145759	0.145859	0.144313	0.14824	0.145112	0.161511	0.151623
457	0.129205	0.173883	0.146903	0.14894	0.143465	0.14572	0.134017	0.160872	0.146649	0.139838	0.158941	0.148638	0.141975	0.142151	0.132562	0.150797	0.149	0.141781	0.143579	0.152949	0.134668	0.157493	0.142904	0.158965	0.1411	0.150734	0.149153	0.153471	0.139526	0.155091	0.163032	0.167945	0.136871	0.138164	0.139671	0.141712	0.140384	0.14989	0.149805	0.136888	0.147036	0.143723	0.145277	0.14605	0.145632	0.147805	0.14542	0.161256	0.152784
458	0.128671	0.174363	0.147483	0.148758	0.143524	0.146234	0.134699	0.159931	0.147346	0.138939	0.15829	0.148773	0.142302	0.141861	0.132559	0.151451	0.148728	0.141102	0.143016	0.153156	0.13469	0.157943	0.142706	0.15865	0.140733	0.150708	0.149313	0.152718	0.138641	0.155165	0.163118	0.168274	0.137117	0.136625	0.139523	0.141329	0.140898	0.148921	0.149257	0.137865	0.146509	0.144662	0.144816	0.145805	0.146251	0.147248	0.144857	0.160652	0.152921
459	0.128784	0.174464	0.148118	0.149046	0.142128	0.14582	0.135405	0.159736	0.146716	0.138893	0.157786	0.149126	0.141622	0.142082	0.132585	0.150623	0.14824	0.140581	0.142973	0.152841	0.134775	0.157837	0.142838	0.158593	0.140464	0.150748	0.149567	0.152311	0.137891	0.154512	0.162822	0.168017	0.136548	0.136584	0.138039	0.141093	0.139929	0.148277	0.149586	0.138225	0.145731	0.143933	0.143835	0.146272	0.14588	0.147083	0.144284	0.159898	0.153038
460	0.12912	0.173785	0.147587	0.149126	0.142184	0.146409	0.135249	0.158642	0.146079	0.13898	0.15652	0.148426	0.141335	0.143127	0.131823	0.151193	0.147933	0.140188	0.141916	0.151937	0.136036	0.157194	0.141854	0.157811	0.139617	0.150383	0.150252	0.151589	0.13767	0.154241	0.162433	0.167633	0.137733	0.136584	0.138009	0.140648	0.140479	0.147483	0.148704	0.138018	0.144957	0.143905	0.142867	0.146548	0.145847	0.146775	0.14432	0.159255	0.152752
461	0.129229	0.17261	0.146699	0.1487	0.141212	0.146493	0.135532	0.157787	0.145581	0.138555	0.156436	0.14774	0.141622	0.143724	0.131502	0.151375	0.147555	0.141075	0.141235	0.151438	0.137078	0.157733	0.140771	0.157448	0.139251	0.150318	0.150316	0.150897	0.137491	0.154282	0.162159	0.167791	0.137109	0.13622	0.137348	0.140773	0.139656	0.147123	0.147763	0.138197	0.146127	0.145016	0.14263	0.146476	0.146203	0.146949	0.144038	0.159167	0.152701
462	0.129014	0.172459	0.146815	0.148081	0.140998	0.145566	0.135184	0.156952	0.145544	0.137902	0.155305	0.147466	0.141462	0.14449	0.131372	0.151151	0.147675	0.141116	0.141596	0.151075	0.136683	0.156597	0.139846	0.158454	0.139163	0.150025	0.149885	0.15144	0.137512	0.154307	0.162004	0.168038	0.136878	0.135249	0.137568	0.140572	0.139971	0.145887	0.147376	0.138103	0.14616	0.145024	0.142608	0.14643	0.145544	0.146223	0.144365	0.158454	0.152703
463	0.12863	0.171102	0.147145	0.147183	0.14095	0.144993	0.135009	0.157355	0.145671	0.138384	0.15569	0.147482	0.140588	0.143151	0.131202	0.150681	0.147941	0.14202	0.141433	0.15143	0.137548	0.156572	0.139177	0.158605	0.139068	0.14966	0.15019	0.151634	0.137382	0.153821	0.162074	0.167657	0.137253	0.134535	0.137785	0.140858	0.140661	0.145645	0.146996	0.13831	0.146688	0.145355	0.143299	0.146024	0.144123	0.146797	0.144073	0.158233	0.152114
464	0.129154	0.170224	0.146225	0.147562	0.140821	0.14495	0.134414	0.157918	0.144869	0.138711	0.1558	0.147079	0.140046	0.142957	0.130547	0.150885	0.147656	0.141715	0.14048	0.150807	0.136814	0.1565	0.138894	0.157125	0.138498	0.14847	0.149717	0.151197	0.138197	0.153869	0.162645	0.167951	0.138109	0.133613	0.137436	0.140872	0.140809	0.145287	0.147657	0.13821	0.146686	0.145648	0.143198	0.146786	0.144202	0.146626	0.144398	0.157695	0.151531
465	0.129702	0.169595	0.146142	0.146974	0.141127	0.144952	0.134139	0.157608	0.144089	0.139121	0.155532	0.147416	0.139777	0.143194	0.130906	0.151029	0.14726	0.141677	0.140177	0.150481	0.136549	0.156357	0.13859	0.157201	0.137776	0.148128	0.149634	0.1511	0.138474	0.153735	0.162017	0.167133	0.138013	0.133597	0.137928	0.140839	0.140802	0.144286	0.147283	0.138418	0.147116	0.145594	0.143766	0.146396	0.143986	0.146128	0.144184	0.157623	0.151332
466	0.129673	0.168808	0.14672	0.146873	0.140852	0.144297	0.134239	0.156711	0.142917	0.139927	0.154759	0.147662	0.13979	0.143175	0.130527	0.15052	0.146973	0.14092	0.141021	0.150903	0.136498	0.15617	0.138126	0.157872	0.13747	0.147209	0.149617	0.150844	0.138872	0.154242	0.160607	0.167972	0.137661	0.133861	0.138175	0.14018	0.140953	0.144257	0.147736	0.138196	0.14687	0.144948	0.142753	0.146905	0.143491	0.145978	0.143502	0.157089	0.151769
467	0.129572	0.16781	0.147144	0.146719	0.13933	0.144227	0.134673	0.156353	0.142614	0.139608	0.154317	0.147107	0.138847	0.142714	0.130079	0.150681	0.146251	0.141314	0.140754	0.150535	0.136241	0.155704	0.1373	0.15776	0.137103	0.147043	0.148983	0.151336	0.13918	0.153643	0.161087	0.168589	0.137171	0.13366	0.138815	0.139738	0.139862	0.144712	0.147289	0.137565	0.146941	0.145525	0.142351	0.147464	0.143511	0.145883	0.143212	0.156863	0.151115
468	0.129825	0.166927	0.146921	0.146249	0.138883	0.144837	0.13496	0.155752	0.143077	0.138986	0.154658	0.147306	0.139671	0.142478	0.129827	0.149644	0.145422	0.140892	0.140843	0.150032	0.136463	0.155927	0.13737	0.156763	0.136681	0.14766	0.148345	0.150944	0.139546	0.153362	0.161544	0.168643	0.137704	0.132783	0.138478	0.139215	0.140193	0.144686	0.147161	0.137916	0.146641	0.14583	0.142545	0.147566	0.143841	0.145628	0.143618	0.156166	0.150498
469	0.130645	0.166796	0.146444	0.14604	0.138527	0.145366	0.135488	0.155321	0.143768	0.138846	0.154647	0.146498	0.140108	0.141666	0.129021	0.149923	0.145246	0.140381	0.141426	0.150931	0.137159	0.155635	0.136978	0.157161	0.136718	0.147907	0.147757	0.150767	0.139167	0.152689	0.160955	0.168609	0.1382	0.132556	0.138498	0.139594	0.140453	0.14431	0.146833	0.138643	0.146674	0.145735	0.142323	0.148399	0.142827	0.145213	0.143299	0.155268	0.149456
470	0.130637	0.167257	0.145987	0.146536	0.137962	0.145138	0.135427	0.155445	0.143882	0.138431	0.154079	0.147266	0.139576	0.141217	0.128808	0.150481	0.145187	0.140438	0.141256	0.150993	0.1359	0.155687	0.137111	0.157241	0.136829	0.148521	0.147369	0.149898	0.139056	0.151757	0.16131	0.167612	0.13836	0.13235	0.138283	0.13923	0.139979	0.14351	0.145701	0.138892	0.146211	0.145726	0.14191	0.148281	0.141952	0.144537	0.143384	0.155882	0.148598
471	0.130284	0.16716	0.145132	0.146821	0.138163	0.145157	0.13586	0.15536	0.144062	0.138052	0.153401	0.147924	0.139248	0.141258	0.128964	0.150412	0.144283	0.140313	0.141691	0.150068	0.135088	0.155475	0.13684	0.156664	0.13616	0.148788	0.146994	0.149438	0.138962	0.152028	0.161341	0.168129	0.138679	0.13174	0.138846	0.138899	0.138824	0.143524	0.14492	0.139644	0.145986	0.145847	0.141961	0.149413	0.142128	0.144898	0.142646	0.15532	0.148076
472	0.129636	0.166491	0.145429	0.146963	0.138104	0.145042	0.135331	0.15521	0.144323	0.137158	0.152778	0.147549	0.139005	0.141762	0.128462	0.15045	0.14463	0.140095	0.141918	0.150054	0.135825	0.155518	0.136756	0.15658	0.135895	0.148412	0.147041	0.149368	0.138619	0.151017	0.161772	0.168289	0.138268	0.131653	0.138081	0.138608	0.139123	0.143861	0.144341	0.139761	0.145937	0.146219	0.142411	0.149361	0.142166	0.144077	0.142571	0.154991	0.147665
473	0.129623	0.16611	0.144858	0.146437	0.137921	0.143937	0.135038	0.154731	0.144232	0.136493	0.152637	0.146525	0.138986	0.14128	0.128559	0.150016	0.144902	0.139352	0.141213	0.149787	0.136867	0.156469	0.136759	0.155983	0.135752	0.148358	0.147499	0.149908	0.137639	0.150179	0.162377	0.167994	0.137221	0.13277	0.138781	0.138684	0.139066	0.144352	0.14481	0.139662	0.145231	0.145567	0.141006	0.14883	0.142321	0.143947	0.142365	0.15556	0.146303
474	0.129658	0.164512	0.144139	0.146397	0.137443	0.144062	0.134966	0.154807	0.144343	0.135671	0.152813	0.146072	0.13866	0.141235	0.128685	0.15001	0.145378	0.139029	0.141119	0.150129	0.137687	0.15616	0.136136	0.155673	0.136047	0.147728	0.147036	0.150518	0.137181	0.149841	0.162299	0.167403	0.136885	0.132992	0.139335	0.139145	0.139936	0.144426	0.145026	0.1398	0.144628	0.145423	0.140839	0.148791	0.142347	0.143656	0.142692	0.154866	0.145688
475	0.129814	0.164025	0.143989	0.146002	0.13718	0.143126	0.134369	0.15374	0.144394	0.13634	0.15268	0.145985	0.138758	0.141554	0.12809	0.149758	0.146224	0.137932	0.141311	0.15025	0.13768	0.156888	0.136185	0.155152	0.137265	0.147156	0.147337	0.150478	0.137517	0.149766	0.162046	0.167055	0.13703	0.133353	0.139178	0.139632	0.139774	0.144215	0.145003	0.140235	0.144518	0.144989	0.141043	0.148013	0.141224	0.144356	0.143056	0.155052	0.14553
476	0.129731	0.162478	0.144311	0.145869	0.136834	0.14249	0.134345	0.15403	0.144202	0.136024	0.15257	0.145557	0.139345	0.141378	0.128145	0.1496	0.145495	0.138178	0.140968	0.14958	0.137885	0.156532	0.136148	0.155037	0.136991	0.146389	0.146415	0.149327	0.136851	0.149543	0.162534	0.166067	0.136737	0.132902	0.139259	0.138787	0.138804	0.143474	0.144718	0.141025	0.144895	0.144958	0.141047	0.147497	0.141682	0.144098	0.143337	0.155046	0.146139
477	0.129789	0.162403	0.144342	0.145731	0.136111	0.142679	0.134566	0.153993	0.143947	0.136414	0.152292	0.145135	0.1392	0.141222	0.128012	0.149147	0.14591	0.137989	0.140801	0.148695	0.138324	0.156277	0.13574	0.154846	0.137588	0.146699	0.145819	0.148611	0.137028	0.149642	0.163414	0.166142	0.136315	0.133045	0.13975	0.139282	0.138454	0.14329	0.144407	0.140405	0.144732	0.145688	0.140494	0.146394	0.142084	0.143556	0.143964	0.154968	0.145129
478	0.129777	0.16315	0.144353	0.145646	0.136262	0.142704	0.13436	0.154114	0.14326	0.136906	0.152827	0.144353	0.14037	0.140879	0.128276	0.148644	0.145753	0.136759	0.140664	0.148444	0.137715	0.156061	0.135666	0.154303	0.137719	0.147297	0.146076	0.147826	0.13697	0.149247	0.1639	0.166256	0.135722	0.132185	0.139773	0.13951	0.138415	0.143799	0.145815	0.140741	0.145362	0.14629	0.140395	0.145795	0.14251	0.143969	0.144074	0.154357	0.1442
479	0.130414	0.164147	0.144169	0.145715	0.136583	0.142473	0.134627	0.153896	0.142619	0.137048	0.153213	0.144197	0.140226	0.14054	0.128293	0.148738	0.145784	0.135566	0.140974	0.148014	0.137622	0.156037	0.135693	0.154417	0.13781	0.147505	0.146615	0.14728	0.13688	0.15028	0.164024	0.165887	0.135839	0.131833	0.140099	0.139203	0.138103	0.143211	0.145593	0.140281	0.145141	0.146352	0.140937	0.144733	0.142353	0.142879	0.145062	0.154593	0.142589
480	0.129601	0.164016	0.144389	0.145285	0.135694	0.141911	0.13471	0.152964	0.143074	0.137281	0.153549	0.144829	0.139722	0.14019	0.128038	0.14862	0.145635	0.135002	0.140628	0.148334	0.137639	0.15665	0.135627	0.15392	0.13841	0.147083	0.146437	0.147346	0.137355	0.150056	0.164319	0.165891	0.135658	0.132291	0.139918	0.138958	0.138203	0.143518	0.145791	0.140352	0.144165	0.146398	0.141564	0.144424	0.142189	0.143142	0.144912	0.154422	0.142692
481	0.129206	0.163665	0.144056	0.145084	0.134962	0.141219	0.134323	0.153059	0.142923	0.137079	0.152708	0.144764	0.139748	0.139736	0.127547	0.148553	0.144971	0.134944	0.139584	0.149145	0.13784	0.156697	0.135379	0.152907	0.138585	0.147301	0.146033	0.147513	0.136193	0.150306	0.16402	0.165616	0.135642	0.132064	0.139422	0.139039	0.138599	0.143679	0.145789	0.140074	0.144	0.145739	0.140731	0.144801	0.142214	0.143277	0.144738	0.154302	0.141927
482	0.12951	0.16318	0.143656	0.144141	0.134901	0.141752	0.13418	0.152984	0.142953	0.136902	0.153025	0.145034	0.140202	0.140185	0.127536	0.148159	0.144297	0.134757	0.139402	0.149307	0.137623	0.156579	0.135694	0.153061	0.138339	0.146978	0.146025	0.14793	0.135801	0.151273	0.16333	0.166304	0.134552	0.132503	0.1387	0.139281	0.13818	0.143943	0.145025	0.139819	0.14325	0.145683	0.140086	0.14421	0.141445	0.142987	0.144168	0.154716	0.141803
483	0.129489	0.162417	0.144734	0.143361	0.135162	0.141267	0.134307	0.152085	0.143515	0.137069	0.154034	0.145525	0.140683	0.139241	0.127801	0.147885	0.143308	0.134719	0.139427	0.148687	0.136539	0.156672	0.135668	0.151913	0.138051	0.146347	0.145118	0.148212	0.134892	0.150339	0.163304	0.165288	0.134709	0.132771	0.139834	0.139744	0.138147	0.143899	0.145118	0.139747	0.142914	0.145229	0.139454	0.143051	0.140798	0.142588	0.143984	0.155079	0.141942
484	0.129435	0.161613	0.144861	0.143016	0.135129	0.141758	0.134599	0.150849	0.143151	0.136375	0.154009	0.14513	0.140894	0.139419	0.127523	0.147909	0.143428	0.135194	0.139103	0.148529	0.136838	0.155264	0.136397	0.15187	0.137575	0.146647	0.143955	0.147899	0.134256	0.149589	0.163388	0.165014	0.134543	0.132783	0.139264	0.140182	0.138504	0.14393	0.144466	0.139215	0.142355	0.145433	0.138877	0.142593	0.140524	0.142112	0.143552	0.154549	0.141646
485	0.12941	0.161543	0.144271	0.142545	0.135826	0.140969	0.13471	0.150362	0.143084	0.136668	0.154897	0.143972	0.141357	0.138979	0.127469	0.148173	0.14344	0.135202	0.13931	0.148464	0.137466	0.155167	0.135705	0.151753	0.137483	0.146754	0.143777	0.147373	0.133498	0.148952	0.162449	0.164659	0.135061	0.132505	0.139072	0.13994	0.138013	0.143907	0.144509	0.139444	0.142045	0.144758	0.139524	0.142598	0.140032	0.142617	0.14288	0.154185	0.141848
486	0.129278	0.160915	0.143117	0.141874	0.136674	0.14028	0.135312	0.14924	0.142673	0.136363	0.154106	0.143884	0.141896	0.13935	0.127377	0.148216	0.143781	0.135264	0.139289	0.148081	0.138244	0.153611	0.135479	0.151484	0.13741	0.146811	0.143568	0.146499	0.133256	0.14823	0.162203	0.16394	0.134884	0.13219	0.13881	0.140566	0.136823	0.143688	0.14365	0.139068	0.14134	0.143841	0.138878	0.142086	0.140801	0.142392	0.142572	0.154259	0.141097
487	0.129504	0.159518	0.142657	0.141514	0.136946	0.139472	0.135593	0.148957	0.143025	0.13622	0.154448	0.143948	0.142012	0.139713	0.127442	0.147373	0.143898	0.135772	0.139839	0.147641	0.138021	0.153913	0.134908	0.150312	0.136939	0.146987	0.14372	0.146587	0.132495	0.148133	0.161541	0.162585	0.134403	0.132264	0.138958	0.140842	0.136896	0.143531	0.143913	0.139548	0.141505	0.143451	0.139234	0.14295	0.140223	0.143238	0.141795	0.154065	0.140384
488	0.128831	0.158699	0.142997	0.141449	0.137027	0.139235	0.136117	0.14874	0.142049	0.135953	0.154717	0.144304	0.141841	0.140082	0.127256	0.147144	0.143346	0.135397	0.140205	0.147832	0.138636	0.153859	0.134049	0.149815	0.136205	0.146932	0.143871	0.146142	0.132296	0.148299	0.160278	0.162755	0.134383	0.132548	0.139613	0.140352	0.136766	0.144094	0.144056	0.138994	0.140812	0.142982	0.139157	0.144137	0.140553	0.144158	0.141543	0.153363	0.140731
489	0.12904	0.159743	0.141884	0.141665	0.137104	0.138919	0.136598	0.147928	0.142359	0.13649	0.153839	0.144526	0.141581	0.140511	0.127195	0.147206	0.142834	0.135255	0.140724	0.147565	0.138245	0.154651	0.134186	0.150493	0.135879	0.146711	0.144049	0.14582	0.131929	0.148683	0.16009	0.162262	0.134477	0.132258	0.140741	0.139874	0.136233	0.144399	0.144016	0.13962	0.14001	0.142484	0.13893	0.144283	0.139878	0.14408	0.142309	0.153156	0.14142
490	0.128418	0.159097	0.141894	0.141873	0.136972	0.138218	0.135918	0.147115	0.141448	0.136044	0.15363	0.144844	0.142364	0.141249	0.126968	0.147113	0.142745	0.13616	0.14004	0.147555	0.139667	0.154999	0.134201	0.150019	0.13641	0.146255	0.143933	0.146147	0.131471	0.148581	0.160318	0.161767	0.134392	0.132028	0.140247	0.140028	0.136472	0.14447	0.143656	0.140192	0.139586	0.141498	0.138243	0.144217	0.140792	0.143733	0.141959	0.153115	0.141615
491	0.127888	0.15857	0.142151	0.141591	0.137154	0.137975	0.135343	0.146086	0.141246	0.135458	0.15328	0.144534	0.143343	0.141558	0.127195	0.146518	0.142543	0.136339	0.139862	0.147967	0.140407	0.155418	0.134404	0.149673	0.136807	0.146226	0.144087	0.145729	0.130912	0.148254	0.159603	0.16158	0.134014	0.132588	0.140407	0.140501	0.135498	0.144417	0.14342	0.139646	0.13969	0.141474	0.137516	0.143945	0.140237	0.142878	0.142516	0.152783	0.142021
492	0.127705	0.159615	0.142286	0.141309	0.136881	0.13824	0.135395	0.145805	0.141604	0.134835	0.152993	0.144287	0.143055	0.141766	0.127507	0.146491	0.142705	0.13626	0.139642	0.147616	0.140783	0.155165	0.134107	0.14958	0.13721	0.145662	0.143826	0.145604	0.129901	0.147899	0.160586	0.161683	0.134206	0.132309	0.140118	0.140836	0.13594	0.144587	0.143039	0.139173	0.140166	0.141321	0.13799	0.143593	0.140511	0.143039	0.142132	0.1528	0.14222
493	0.127469	0.160175	0.142964	0.141463	0.13646	0.138882	0.13456	0.144797	0.140891	0.134641	0.153137	0.143729	0.14361	0.141397	0.127537	0.146442	0.143003	0.136071	0.139573	0.147973	0.140705	0.154653	0.133698	0.149823	0.137912	0.145975	0.143205	0.1446	0.129602	0.147169	0.161081	0.161063	0.134064	0.132047	0.140022	0.141019	0.134951	0.145397	0.143928	0.139083	0.139933	0.141794	0.137939	0.142703	0.140931	0.142792	0.142406	0.152432	0.142061
494	0.127327	0.159014	0.142524	0.141702	0.136439	0.138856	0.133933	0.14459	0.140905	0.134741	0.153885	0.143943	0.143685	0.1409	0.126904	0.145825	0.143058	0.136083	0.139889	0.14827	0.140713	0.153778	0.134099	0.149966	0.137967	0.146753	0.142261	0.144344	0.129548	0.147122	0.161015	0.160411	0.133448	0.131791	0.140544	0.141135	0.134417	0.14545	0.143721	0.139578	0.139861	0.14249	0.138149	0.141981	0.141131	0.142272	0.142492	0.153407	0.141328
495	0.127514	0.158832	0.142507	0.141423	0.136072	0.138803	0.133839	0.144211	0.140942	0.134994	0.152733	0.143712	0.143223	0.140323	0.127029	0.144744	0.143058	0.136229	0.140127	0.147997	0.140539	0.153276	0.134302	0.149709	0.138028	0.146631	0.142623	0.144449	0.12908	0.146524	0.161577	0.161541	0.133288	0.132056	0.140477	0.141066	0.133926	0.144705	0.143334	0.138684	0.140129	0.143035	0.138433	0.141848	0.140799	0.141311	0.143144	0.153755	0.140945
496	0.12753	0.158531	0.141781	0.140678	0.136481	0.139325	0.134573	0.144213	0.140641	0.135142	0.152398	0.143578	0.143239	0.140153	0.127677	0.145301	0.142594	0.136744	0.140306	0.14774	0.140716	0.15328	0.133717	0.149428	0.137856	0.146757	0.14262	0.144472	0.129103	0.146251	0.16133	0.161321	0.133525	0.132802	0.141248	0.14076	0.133696	0.143803	0.143223	0.138328	0.140372	0.142459	0.138699	0.142696	0.140582	0.140361	0.143683	0.153582	0.141942
497	0.126512	0.158349	0.14225	0.140519	0.136801	0.138962	0.1351	0.143717	0.140529	0.135406	0.152694	0.143611	0.142644	0.140249	0.126841	0.144966	0.141706	0.137076	0.139499	0.147423	0.139848	0.152762	0.133626	0.149801	0.138053	0.14637	0.142296	0.144476	0.129223	0.146379	0.161059	0.161631	0.133782	0.132803	0.141237	0.140271	0.133361	0.143084	0.14329	0.137932	0.139925	0.142348	0.138159	0.14258	0.140994	0.139937	0.143578	0.153631	0.141617
498	0.126674	0.157791	0.141812	0.14005	0.137268	0.139235	0.135861	0.143719	0.140242	0.135139	0.152232	0.14332	0.14197	0.139554	0.126747	0.145234	0.141209	0.137227	0.137961	0.146986	0.140231	0.152262	0.13348	0.1491	0.137598	0.14555	0.141505	0.144077	0.129158	0.146251	0.159993	0.161253	0.134293	0.133552	0.141427	0.139159	0.133312	0.14284	0.143467	0.137254	0.1392	0.141453	0.13853	0.142553	0.141465	0.139891	0.143393	0.153554	0.141717
499	0.126561	0.15822	0.142604	0.139603	0.136525	0.138964	0.135903	0.143807	0.140057	0.134966	0.152997	0.143732	0.141872	0.139006	0.126621	0.14482	0.140414	0.137288	0.137537	0.146754	0.140651	0.15259	0.133672	0.149226	0.137187	0.145053	0.141818	0.144726	0.128918	0.146492	0.158683	0.160989	0.133918	0.133699	0.141837	0.139213	0.13352	0.143043	0.144178	0.13651	0.13883	0.140902	0.137968	0.141766	0.142218	0.140232	0.143399	0.153389	0.142037
500	0.126358	0.158266	0.142119	0.139683	0.136097	0.139371	0.135566	0.14374	0.139774	0.135289	0.153083	0.143838	0.141468	0.138566	0.126081	0.145484	0.140912	0.137718	0.137532	0.146061	0.140941	0.152069	0.132606	0.149785	0.136699	0.14489	0.141997	0.144929	0.128505	0.14624	0.158019	0.160069	0.133634	0.133921	0.142991	0.139737	0.133167	0.14222	0.144085	0.135867	0.139217	0.140547	0.138166	0.141584	0.142098	0.139971	0.143209	0.152948	0.14154
[truncated: 151 more columns]
