# Supplementary material for: Evolving scattering networks for engineering disorder
Source: Nat Comput Sci. 2023 Feb 13;3(2):128–38. doi: 10.1038/s43588-022-00395-x (PMC10766560; doi:10.1038/s43588-022-00395-x)
Supplement: Supplementary file 9 — Plot data for Fig. 5. [file 43588_2022_395_MOESM9_ESM.zip]

Archive with 18 entries (18 files):
- Data_Set_Fig_5/data_Fig5a.txt
- Data_Set_Fig_5/data_Fig5a.xls
- Data_Set_Fig_5/data_Fig5b.txt
- Data_Set_Fig_5/data_Fig5b.xls
- Data_Set_Fig_5/data_Fig5c.txt
- Data_Set_Fig_5/data_Fig5c.xls
- Data_Set_Fig_5/data_Fig5d.txt
- Data_Set_Fig_5/data_Fig5d.xls
- Data_Set_Fig_5/data_Fig5e.txt
- Data_Set_Fig_5/data_Fig5e.xls
- Data_Set_Fig_5/data_Fig5f.txt
- Data_Set_Fig_5/data_Fig5f.xls
- Data_Set_Fig_5/data_Fig5g.txt
- Data_Set_Fig_5/data_Fig5g.xls
- Data_Set_Fig_5/data_Fig5h.txt
- Data_Set_Fig_5/data_Fig5h.xls
- Data_Set_Fig_5/data_Fig5i.txt
- Data_Set_Fig_5/data_Fig5i.xls
