# Supplementary material for: Evolving scattering networks for engineering disorder
Source: Nat Comput Sci. 2023 Feb 13;3(2):128–38. doi: 10.1038/s43588-022-00395-x (PMC10766560; doi:10.1038/s43588-022-00395-x)
Supplement: Supplementary file 9 — Plot data for Fig. 5. [file 43588_2022_395_MOESM9_ESM.zip › Data_Set_Fig_5/data_Fig5a.txt]

xx_data_Fig5a	yy_data_Fig5a	degree_data_Fig5a
0	0	0.302213485797544
0.645772409278372	0	-0.599913175474273
0.542773054415938	-0.104600213550154	-1.18243700433565
0.676626034973621	-0.151243837834297	-0.6533470064459
0.570679052184555	-0.252508924398669	-0.635325223581809
0.499970656719775	0.0485292371187875	-0.747771955867477
0.598256437298463	0.152004471261268	-0.922398542616156
0.443552358114592	0.20634198044193	-0.872270885831286
0.815683366820562	-0.0544064203463868	-0.547774793063615
0.755219912285812	0.107967883846919	-0.734777578870999
0.851028029806483	-0.206011133217392	-0.603629400773903
0.968502353000988	-0.122350300278209	-0.746651766404389
0.709492063642887	-0.318203704317203	-0.54226379577446
0.862103818726635	-0.370495979332557	-0.393580966407216
0.578587191718178	-0.415389685365579	-0.813056915488005
0.735742767939749	-0.46691655856311	-1.16717592676094
0.711490870732065	0.268849996465608	-1.01920474206217
0.563529502983261	0.31489436582244	-1.095036847003
0.938656589164011	0.0472218035144747	-0.510062630372934
0.872921005655741	0.193969532323337	-1.19428131230418
0.667446342136861	0.430667598688514	-0.757223768319084
0.841925596352242	0.355574032449228	-0.997242998611266
0.805566941820941	0.511938611444756	-0.662897562158145
0.673886945316643	0.60549391697157	-0.909828534111925
0.538833060662145	0.520199661459273	-0.679026224436122
0.462074033837732	0.397670924094958	-0.91400553650976
0.339453782146321	0.335214659521651	-1.34106359784879
0.364876179424429	0.508228036024151	-0.91643294979758
0.234678470886683	0.445937070747977	-0.56493591318945
0.279783380002912	0.170968232159724	-1.154226187139
0.364213772102009	0.0492695259925555	-0.713102751143356
0.178185938162026	0.295335586196509	-0.68759628697387
0.399913889737465	-0.126061670963148	-0.778164051073299
0.271433846150168	-0.0391529018370857	-0.742428544120333
0.434669986076831	-0.307945775711501	-1.18364642025931
0.176027260389075	0.112020833940673	-1.29290088401155
0.289859414387248	-0.206449544655149	-1.07557821710457
0.433118405784103	-0.468249646229402	-0.856471033908615
0.300873482996287	-0.377491899406487	-0.774370550972411
0.0352167388092254	0.215338593610224	-0.942732485611857
0.0481160811304849	0.0547848112303532	-0.361999070556201
0.142568398869105	-0.0712933715713419	-1.03560472066286
0.151457410569025	-0.232158017340222	-1.20941461481827
0.0131124736694879	-0.127583639777482	-1.34558978334068
0.277921019047897	-0.533790321212155	-0.808004989795845
0.17711205133191	-0.39690497270427	-0.612316247664646
0.0841747448282941	0.426676677496994	-1.36504736918816
-0.119890468659945	0.154963568102131	-1.29091137466337
-0.0898096518337413	0.00491422470021379	-0.909898178860398
0.0224225424305703	-0.307098022765827	-1.0710160345661
-0.109366897151524	-0.209413181521653	-0.810656683568096
-0.248742173412453	0.0948859243384365	-0.825571397697531
-0.197143922706588	-0.0770535303919219	-0.84859457126667
-0.058854708706094	0.342299457296614	-1.04103508932928
0.610117611409563	-0.560089302922776	-1.04907704380082
0.459814268316383	-0.606046454450043	-0.668247589155737
0.0973214200400694	-0.488465768300002	-1.04315158315135
0.14852421291462	-0.632640190307727	-0.483979565691783
0.327174527669476	-0.688531661800386	-1.13420700263844
-0.205795261714865	0.273020213905169	-1.13375383587662
-0.330690806131894	0.219012296865586	-1.11985231329847
-0.0544826727489577	-0.402750774567943	-1.21098172340771
0.199468292798038	0.593530343743835	-0.873740340448558
0.507845280861475	0.658118919432254	-0.868337732384334
0.345474068319503	0.64365887246039	-1.18024457670299
0.0320683333063744	0.579389947779405	-0.827042180856206
-0.103580276878441	0.490844272252693	-0.864507898233239
-0.184988594360937	-0.34991412714648	-1.28839306088485
-0.294643626267033	-0.217770255972954	-0.835426202338869
-0.338722364026956	-0.0705900508698004	-1.20453243727007
-0.403284453747297	0.0798232141651147	-0.793612301529148
-0.49048536490946	0.192772343639159	-0.897862446157078
-0.250170532447472	0.415827447243016	-1.29361410937575
-0.391270602083689	0.352895619243545	-0.572942446766013
0.213068462154525	-0.765601174985787	-0.73099189519592
0.417351213552376	0.776403346511467	-1.07464772800674
0.101826177375442	0.718704929366342	-1.08821485705353
0.240133503940718	0.74222728129824	-0.59043671274644
-0.547693893739209	0.323440953239477	-0.410944351844718
0.577813904986458	0.776666901512108	-0.921340531927774
-0.456334385288488	-0.167211451212519	-0.893827838513916
-0.502214963800141	-0.0126246969879738	-1.09101937705083
-0.613193754454583	0.0975153349848736	-0.724194943198986
-0.668993568015903	0.235642322695787	-1.03882405301
-0.624123536211406	-0.0892260603402887	-0.515329549917008
-0.395211492739823	-0.323615107037371	-1.23199630382765
-0.0591072520056427	0.695158448486377	-1.1341746652949
-0.16878298598412	0.600625555874128	-0.86696249330229
-0.307270260564548	0.530922942123793	-0.805652987550811
-0.464528076576555	0.487870731906388	-0.743895503879671
-0.297898444256114	-0.436571834106745	-0.553466481159831
-0.16329739143894	-0.521465317583243	-1.17838151442752
-0.0194876181443184	-0.553619767830522	-1.21063760431917
0.00129005089348726	-0.684392444565878	-0.864038617607929
0.0736220934180463	-0.822972672354107	-1.06983369226733
0.95219104196732	-0.277285966518149	-0.757617409388025
0.474264579978033	-0.772839056222471	-1.09514475722732
0.352900618979693	-0.848958429131007	-0.691484394568925
0.207560955179113	-0.917733891278321	-0.692746052719929
0.0963216288969494	0.857645624191709	-0.813619240798408
0.25387105872152	0.871785005800392	-1.05473166205559
-0.0636019227045544	0.834962805874434	-1.33105921133002
-0.21831340854581	0.751439681004289	-0.596350111265174
-0.623838157636482	0.422243165262073	-0.84761462656581
-0.751935709699695	0.372479285777031	-0.813002684505209
-0.357996339041234	0.65901804661733	-1.37955308922756
-0.743427852408468	0.0594491398613089	-0.96389083340597
-0.819635988444445	0.17242560331704	-0.909377419356968
-0.576576215208286	-0.247788218626589	-0.934827481923432
-0.376405322605373	0.819871084936534	-1.08965136021776
-0.23908332999902	0.891524211294749	-0.837422204755944
-0.353098580977491	-0.554851929504967	-1.0783986215526
-0.231979810623436	-0.631863554656779	-0.822997983271485
-0.118939486267634	-0.713201078210607	-0.996022102701131
-0.069176558539279	-0.858284637284847	-1.01877971559188
-0.489176346414613	-0.452475044055005	-0.882633812782848
-0.357055458712779	-0.709555500862878	-1.15721586440445
-0.226747442480909	-0.818734546966046	-0.456837844462058
-0.481752193288605	-0.619462238946277	-0.896636057841153
0.0675007755432726	-0.957619854176674	-0.713354018625426
-0.368433828202164	-0.891061085102784	-1.16967852940386
-0.488773636436593	-0.778809546117494	-0.645649896860293
-0.202799552615167	-0.958042753158285	-0.684332816137191
-0.0799876223863569	-0.984692660646261	-1.26000125137551
0.788937791880885	-0.600922502157163	-1.27751474249603
-0.726685260061685	-0.169158437583655	-0.882138948912808
-0.934244947444203	0.071164577052313	-0.680580376656589
-0.819158862026615	-0.0391464039974507	-0.558049720519736
-0.63446949836369	-0.511586781175741	-0.675787219339195
-0.678423122191035	-0.345673846281801	-1.1922690505209
-0.616072239416335	-0.673645541070799	-0.878252984482014
-0.561361689418185	-0.369756353440823	-0.766316468511281
-0.762806868159713	-0.62621996684157	-1.09070287661625
-0.784652242223502	-0.473407210123683	-0.48967880152966
-0.906579335878842	-0.145924635301153	-1.39949448861966
-0.772113104425153	0.525437021129197	-0.624046626076916
-0.635053671007717	0.554226892442188	-0.961131183082299
-0.486077036708558	0.647393829692738	-1.04746278486812
-0.823899417094655	-0.293118162771898	-0.93910755130838
-0.263200195200484	0.0430440840794667	-1.13312226477127
-0.687357246056196	0.695175367132775	-1.24534958945511
-0.0829949603185766	0.968889117181157	-0.553973147078508
0.0741396028200276	0.989721613789038	-1.09442348299149
-0.541505949828333	0.772546833516353	-0.882298667541985
-0.213962121157594	-0.222743798034871	-1.04427723479749
-0.909582438906857	0.288606438026385	-0.198043848471596
-0.997650708552898	-0.0464197951418543	-1.04248827568719
-0.899624236557085	0.420572630935627	-0.926937336807811
0.448386370485302	-0.0248174888671571	-0.59186936405742
0.196816362580667	0.97504638356367	-0.844010568686845
-0.180290787597366	0.375152639962007	-1.24903228625549
0.324459186952311	-0.300873524567239	-1.14289016563553
0.459315310464701	-0.204615630691731	-1.06443281713453
-0.0431445155827939	0.0875115241107186	-0.93134391349145
-0.0505291802375727	-0.214623336319498	-0.856760613507642
0.0312898028514809	-0.0818712844742204	-1.0198777313151
-0.114992134318894	-0.0728749174344376	-1.00073866912794
0.133865605067961	-0.195388716016992	-1.10263516021389
-0.120699626616808	0.225898464189985	-1.26176716633605
0.0352167388092254	0.215338593610224	-0.942732485611857
0.106302227109526	0.0726341469306595	-1.22580093969818
0.207048738517961	-0.0326599558091436	-0.754013321245259
0.266276737433358	-0.158833592170721	-1.04263825408218
0.194149743427301	-0.323170537439706	-0.908921450715099
0.0500674129126873	-0.356609433636914	-0.971582068043544
-0.288453957718798	0.217144718052291	-1.04601105873342
-0.174438692688914	0.0944760931801084	-0.976423386362116
-0.00202172598159603	0.357515837515201	-0.982117146820999
0.135858979605296	0.300894286149162	-0.822235878285972
0.202864974295315	0.175479407122122	-1.10199824664714
0.314595988339892	0.278762008019957	-1.12573832294615
0.306923081839561	0.0673915693041618	-0.847122051425246
0.412529164404809	0.157661581928363	-0.863634853737514
-0.350894951353394	0.340468643645447	-0.677291093199818
-0.458018218672209	0.275161592219184	-0.677337052514776
-0.668689022455897	-0.0155483402354299	-0.654181379969919
0.665042923033249	-0.694082097532035	-0.901694458079745
-0.906808754959213	-0.407383835511322	-1.07947687709125
-0.408605304435136	0.135038352778076	-0.874471281270945
-0.565306684490001	0.143254564696295	-0.64860435608339
-0.956068643194282	-0.245476705088275	-0.921822019492969
-0.500316452774635	0.000314358139869384	-1.0757178867549
0.00241556769856376	0.48055787717007	-0.954425726594076
0.143441341548645	0.52955880178222	-0.997434054667869
-0.351480690469759	-0.00861455572985855	-1.4312367181701
-0.22487577867794	-0.1018756983817	-0.715878177132229
-0.387137537062682	-0.127134618424135	-0.991428740311972
-0.537132608205797	-0.153127880836705	-0.587224507115892
-0.448603611962892	-0.301176432702072	-1.0697851601657
-0.314516519677135	-0.320501601684256	-1.07986681930417
-0.160043515360758	-0.369202118159225	-1.16694823563434
-0.319957167500128	-0.454645509003302	-0.6655628181499
-0.450456004649754	-0.470716921570458	-1.18658347375551
0.0504206572045519	0.651114969215247	-0.808566275424487
0.281706612433814	0.424774149008563	-0.679078607184877
0.135881964101678	0.396066513941953	-1.1448169636652
-0.406215853870525	0.482328487443275	-1.02270837034725
0.34074059832313	-0.0932160794225277	-0.879229079281927
-0.526808567394117	0.413962261581699	-0.956351932621827
-0.51544468065443	0.557253596577868	-0.495929734487575
0.369582974886037	0.928343677279717	-0.873081861291598
0.449495856187758	0.298508652778425	-1.30785493896596
0.536433883538843	-0.369011728515576	-0.683406097340372
0.14852421291462	-0.632640190307727	-0.483979565691783
0.196359391700371	-0.483478035489092	-0.922036609901337
0.0630462540478819	-0.496553192167773	-1.29335473216187
-0.105673489496733	-0.510277979748585	-1.07095542720768
0.305512264691303	-0.591311309853224	-1.11878776587766
0.38267139726449	-0.450337595479378	-0.742152170001365
-0.0376623452364338	-0.00901690499224677	0.00710462776870768
-0.0280038359785362	-0.636296378153496	-0.671195878532778
-0.988383641179971	0.135602614395397	-0.863044762250668
0.578736342839526	0.245277627045876	-0.967793162682849
-0.632366287213536	0.274121188973347	-0.82321362918866
-0.206482204211248	0.525368407977848	-0.83854864082023
-0.0660336042582942	0.553445804973955	-0.943216515080114
-0.16710596138711	0.67182364717712	-0.72036687982012
-0.293152097732894	0.616932199612462	-0.935843759924728
-0.0873404655830816	0.380615796832936	-0.855724364012806
0.570702974771673	0.0797601956038947	-1.06031003172547
0.659957693765909	-0.0415210187047682	-0.566568709500967
0.771862203200461	-0.171513515659284	-0.795206579175809
0.621429994717179	-0.193744277042149	-0.537822752075775
0.708498134168394	0.130545092678545	-0.514076234127598
0.818784438476756	0.0077170900256068	-0.772950334721867
0.504419400055844	-0.0675906754433713	-1.1157139316672
0.709492063642887	-0.318203704317203	-0.542263795774459
0.11938753193907	-0.0365642382538794	-1.0155192619312
0.0244853397917627	-0.152118955386614	-1.43919264463067
-0.0316817557684826	-0.318084335551168	-1.19292989643822
-0.321070805448854	-0.197585879723751	-0.798802878735825
-0.175667309707659	-0.637408509049314	-1.03012574752147
-0.149259746571527	-0.221720469872137	-0.993310587911726
-0.256721484212154	-0.530770174722571	-0.938656803197297
0.467802264750148	0.415042364158452	-0.809053900540262
0.0409456178087918	0.108359433328712	-1.03827351515335
0.393726543888173	-0.250213619381439	-1.25791231378399
-0.0483698214866657	0.218977844492727	-1.41774382497453
0.379769022790066	0.538915840614584	-1.07162929617834
0.494378652985774	0.600668496298862	-0.656756448819383
0.233227988108775	0.609104400725164	-0.935357957141743
0.07610304125132	0.258309610840857	-0.736056145921008
-0.670880552628579	-0.216119708709711	-1.18852417967148
-0.772221460695523	0.290689739268392	-0.96828048508357
-0.725718304360665	0.147438022336657	-0.68178371298705
0.271153162742235	0.268103704494945	-0.84584500701635
-0.227449033230655	0.279915897783964	-1.17831475619179
0.763642597748499	0.302347493159683	-0.859209594006656
0.11671662930157	-0.768125456350642	-1.10537811982585
-0.874122664772551	0.211020403330221	-1.00126361383077
-0.851486039271968	0.0519597835712748	-0.701079524016174
-0.805304087309038	-0.119261663454967	-0.903894617130904
-0.334504769551998	0.149519125820297	-0.920800264532281
0.203404489222239	0.130342855017032	-1.14606426194314
0.493478212314463	-0.551305359547341	-0.870338816297386
-0.217670560029259	0.437343949437272	-1.32981750152728
-0.0437682331523746	0.724737550660995	-1.18715517720183
0.0357950241578647	0.862680153343515	-1.15112378995135
0.142865313218167	0.746378043050622	-1.04851596324088
-0.139222812783741	0.847955705711645	-1.22487253153537
0.173424732990786	-0.184214138734609	-0.95693786326413
0.0848869304505272	-0.277791357721305	-1.12471211391834
0.0106778007482695	-0.447132060194455	-1.4114862441603
-0.234627467268138	-0.00471810093138393	-0.966803373286852
-0.156546408979673	0.134214420276732	-0.958807881257256
-0.0898096518337413	0.00491422470021379	-0.909898178860397
-0.501641176976753	-0.244190055105539	-0.856656293893794
0.664958953850049	-0.497959862214623	-1.0933437455957
-0.601167121636047	-0.555363028239605	-0.531102079318618
-0.348912793851898	0.461680291927848	-1.06468003261623
-0.251267308493359	0.763515200320438	-0.802302169948183
-0.406139331081255	0.751013657060177	-1.19792282950426
-0.470063516714388	-0.599752873868707	-0.855629128785204
0.509264522742919	-0.211694423582478	-1.00330122995958
0.326241166869722	0.742353088914149	-0.530989021690378
0.38960353656964	0.0927591702775963	-0.84979082270367
0.256246229081301	0.0183859394608837	-0.576127059502073
0.257855308438769	-0.767264549703611	-0.785039916660347
0.410281520049022	-0.695742091903895	-0.770690909910409
0.476594257362331	0.870805850181007	-0.9665313909015
0.414422939297322	0.235692953238461	-1.0518083896313
0.528824960147955	0.132949399770507	-1.04307024192321
0.873227089655774	-0.477919407887138	-0.943601662596739
0.304683314746143	0.40001194945418	-0.929367892622271
0.609605228207337	0.478404035193272	-0.903679806646286
0.630577179579202	0.330835826081433	-1.00794478974712
0.741790334947048	0.448183153781361	-0.515578861571354
0.905609377420874	0.408898312799449	-1.03269696111784
0.557566921510754	-0.702264986221028	-1.44971885596684
-0.136800614421642	-0.456907174970068	-1.01360005964166
-0.218091606824867	-0.336139794192863	-1.28404254955864
-0.149877740208244	-0.137414662161106	-0.803984739189496
-0.0258112764295673	-0.157827333068436	-1.06925274592891
0.164681583088859	-0.383860807874631	-0.578440757989882
-0.0945880811055446	-0.300726968365504	-1.26886829214409
-0.425390002929311	-0.00374202241957571	-1.06649929859153
-0.517117558613739	0.117638096776081	-0.730185405894449
-0.471988716136173	0.2692176106035	-0.633199439685471
-0.634713150799016	0.0155563931626643	-0.671093840697732
-0.522645587909364	-0.1024253163421	-0.743452891878535
-0.331495124486885	0.333165602610006	-0.768406671564133
-0.307866041827824	-0.760771595715119	-1.15377707881731
-0.344976474738035	-0.621024139844755	-0.81848771628387
0.258728938619036	-0.273789557946938	-1.09382804213689
0.325743388755002	-0.12897093128879	-0.98346577163628
0.299738900376544	-0.433394921333441	-0.716086972704658
0.397767068002755	-0.335853732085	-0.990149292432734
0.545823051230846	-0.386178289250002	-0.681103758650623
-0.0151450124928666	-0.777451215476718	-0.765821079702114
-0.153100986133275	-0.805332244315647	-0.731399102229295
-0.807660024630399	-0.304029988710563	-0.944754049876025
-0.684775581405792	-0.39803706957612	-1.22868770607091
-0.363132730831192	-0.355010377311994	-0.999875252752525
0.448386370485302	-0.0248174888671571	-0.59186936405742
0.121887766470982	-0.0226961987300649	-0.974851497379004
-0.528457778585275	-0.37091051726401	-0.518206796709155
0.375507434518036	-0.916310498611138	-0.792463229064746
-0.674719195044102	-0.097757486632135	-0.601580862896454
-0.642588916487755	-0.756215253090326	-0.773869549963195
-0.512632204864373	-0.689957908569824	-1.18643237238181
0.954933588422447	0.279386864243633	-1.09333919903475
0.182943018898428	-0.138439043777731	-0.824596895078426
-0.665814628131028	0.442165205546503	-0.659391540851778
-0.38611566032008	-0.171425502434575	-0.94556348450987
0.672714485311039	0.660982372407273	-0.621184710325456
-0.367370373047622	0.594451955155217	-1.21891297740936
-0.398448801393582	0.911319503400282	-0.906403672656514
-0.266701620437116	0.944516707395824	-0.634466032182474
-0.133230190266659	0.281748820639665	-1.18531524067548
-0.0137892244015809	0.359598113398582	-0.97103181819065
0.0544831465225017	0.533413243915024	-1.01355977653599
0.152270051089999	0.426305028418438	-1.11825095058256
-0.0332955650261114	0.1788106503071	-1.45065672281573
-0.013161755620352	0.0150049358556663	0.257394161237688
0.10379945027301	0.123091294386442	-1.53522071725855
0.148154283937864	0.26164866488293	-0.834962954201276
0.781127499117461	0.60276631238644	-0.798265123438591
-0.0880499246980859	0.502638446782618	-0.841263150609671
-0.56967930048298	0.64047350755079	-1.04747831155855
0.615640129984986	-0.0449505236543851	-0.650947314801344
0.745743629267403	-0.017340012003889	-0.818347225565721
-0.806202038425087	0.383088804425042	-1.16923672991172
-0.652183611416451	-0.2706235080662	-1.26803289763913
0.834199139812101	-0.297963986279193	-0.508028359367963
0.278407949869559	0.190487190691755	-1.11196737931619
-0.316041134863475	-0.0637939565114375	-1.15101154014307
-0.253774678016864	-0.196847818160894	-0.820042995180531
-0.173285043125862	-0.685620861327385	-1.19965314384374
-0.442582827316239	-0.500741764771771	-1.32413386933578
-0.540665639184768	0.840236524291235	-0.586007808897233
-0.23668195094399	0.19182547342977	-0.765235520715962
-0.37282731756636	0.123474121057242	-0.859312947752954
-0.205766200434538	0.0637267638546154	-0.951511238476273
-0.15771028236005	-0.0835032961446065	-0.994901963478857
0.215694694951379	0.559102081446038	-0.815186908269782
0.976046175040819	0.155219241925367	-0.606934869351571
0.836802916901552	0.168364325843098	-1.34141992064298
0.676402001297985	0.140076120499946	-0.529411702857128
0.867978210616482	-0.138033346479732	-0.35469440326935
0.7227622049825	-0.16394225096164	-0.858269578120471
0.156721314052654	-0.594847557334117	-0.537918708898186
0.0107099011906013	-0.631248218925391	-1.01410784934293
0.315267507070408	-0.59634246606008	-1.14108936086111
0.452639728166005	0.435889365447585	-0.773191119580555
0.357062815862397	0.593501232031151	-1.29278901039029
0.326584460694696	0.065068353896004	-0.859926711125706
0.54124505967886	-0.834209099639738	-0.602185751728157
0.991296944039178	-0.0367650070267629	-0.964676684683274
0.464108045060705	0.690353262384294	-0.974125120525043
-0.514558207768581	0.420801204309895	-0.935027454429275
-0.606654995965799	0.312474648060525	-0.572467359566736
-0.601195630038782	0.164062570337583	-0.825710942863574
-0.822085324376917	0.562472170865985	-0.606736023250694
0.175264649904991	0.86268631746149	-0.831621697319539
0.230976154282812	-0.464809476021202	-0.882396312134255
0.397007642620543	-0.477451496947614	-0.937725068059349
0.376819695953439	-0.153041256989648	-0.823280870107643
0.272589948437403	-0.277777190104039	-1.08743334054298
0.106235252361844	-0.300398933039592	-1.05876705574793
0.0551229527986009	-0.164363712805741	-1.4589489479171
0.551398936037621	-0.193442955190424	-0.815666998498208
0.646211923882689	-0.309557408489467	-0.361444076523178
-0.0862151273578891	0.114228719629219	-1.45885831808795
0.253554207293551	-0.0292834088394989	-0.686573196624362
0.0170575599956723	-0.0330654069176733	-0.0862944724360773
-0.17959884980469	0.399774844230341	-1.28718387514597
-0.276559200696399	-0.958664192898263	-0.612107405500269
-0.679236111989823	0.537892810669265	-0.768011102731077
0.592506770673954	0.578526253281789	-0.933803815519481
-0.160858511259796	0.6043809227476	-0.904841933270316
0.747244466361661	-0.415705972076295	-1.10051456430632
0.136062672497116	0.678461752986561	-0.990120108552646
-0.0195771480024222	0.648928151320663	-0.930310122863244
-0.735738064279754	0.207749140300221	-0.681871047091529
-0.735413047696198	0.059738376762671	-0.986004445503439
0.434669986076831	-0.307945775711501	-1.18364642025931
-0.424761749169515	0.269562002881581	-0.906552829447277
-0.34417844179178	0.407107204519737	-0.936854659663876
-0.270410215822274	-0.446922720825999	-0.666427440221487
-0.508899296173665	-0.0147126364976531	-1.08602348371522
-0.280833553052211	0.25650818863743	-1.13360328054968
0.0401222333494484	0.380969994862829	-1.10105672641272
0.563529502983261	0.31489436582244	-1.095036847003
0.390634499782528	0.309346757811302	-1.41045240495271
0.489648899259767	0.185374568340673	-0.868400951274078
0.234168830828784	0.351652942008833	-0.504105237484963
0.324064712927331	0.465435502954822	-0.77738951749069
0.157794128157646	0.0488695865575179	-1.10804072172842
0.485987111695836	0.0290431983865785	-0.636193289565516
-0.0994933080994574	0.294821119168657	-1.24161065604072
0.851005702142158	0.0422762359846775	-0.842693468376041
0.0836918322728555	-0.494186354963176	-1.14609368484333
-0.256666500081773	0.537532935182716	-0.650910080574738
-0.0666447430739599	-0.502153036245501	-1.17255526164142
-0.0129203531629442	-0.354384083182247	-1.24318660110472
-0.05360091966442	-0.210961526120106	-0.843100828620934
-0.158348664142184	-0.353661619648589	-1.26285768039015
0.252880618593871	-0.962281211194595	-0.868267910163615
-0.268113106500769	-0.26476489123402	-1.10220208751619
-0.421187491394962	-0.270273010168169	-1.29123582170862
0.0914474652979864	0.542050607815901	-0.978475311108061
-0.544204930269556	-0.200962056739372	-0.687444999145576
-0.408311110617342	-0.120296403968601	-0.990615860151005
-0.322095290237356	0.0243315376143473	-1.44848955977582
-0.433642626948974	0.125098923257294	-0.831092797171686
-0.771174888137879	-0.446962520311575	-0.647016008217674
0.996319369310957	0.0683415293565898	-0.416218730258962
0.227176246652628	-0.622403446268273	-0.864390506006855
0.118079737376213	-0.686752698470481	-0.785749770971852
0.542093943129354	-0.51356551413045	-1.07767216380327
0.0491844544735028	0.164650035621438	-1.26547709734709
0.150161845300135	-0.136120246696212	-0.935544340612696
0.468918934646161	-0.118202009224217	-1.07232526565965
0.587838449169024	0.00258546520623693	-0.797771071097487
0.754045535419992	0.28384771887887	-0.896311671502447
0.629731828459951	0.192432199343628	-0.791566293776786
0.30367593150338	0.180366927581557	-1.20940896151151
0.177255492294467	0.228813120631611	-0.927373544471276
0.0671929392687419	0.313533851867678	-0.856952245501005
-0.0625126472337707	0.473298616821334	-0.737785898326682
0.381661606560497	-0.0271435973839879	-0.54482935763451
-0.01188611975892	0.000224074618048546	0.273130818687751
0.285109477517196	-0.128947586824772	-1.05816984738387
0.477378537877011	0.505803007708594	-0.703032559180737
0.325044353436973	0.813492277736503	-0.724780666666581
0.269905809804689	0.697013102339591	-0.608727644200452
-0.189476108469598	-0.523193712512657	-1.18289508232611
-0.879147600500818	-0.00552391997837343	-0.473402507236481
-0.138546055058193	0.986806135022233	-0.449862211824488
-0.950382409645614	0.291722274025573	-0.338152301157637
0.693548850697118	0.0730417859730154	-0.470032078050583
-0.170280006067083	-0.0376129992296398	-1.1371668509539
0.197876897476499	-0.838123534555183	-0.837062249667332
0.336382561176541	-0.780022065899183	-0.702715151089885
-0.0775061213360068	-0.653088059875257	-0.576955212182226
0.441395415787998	-0.618083072222477	-0.623649620290584
0.975774750889565	-0.208475559639711	-0.611905841874895
-0.573818572332641	0.0611614492211573	-0.698166303881412
0.6513513550825	0.75780071204242	-0.570752747486278
0.589914771519829	0.424084140595248	-0.74443959712552
0.796124448323203	-0.266441317967093	-0.69721606079164
0.0943416456042119	-0.333307489309306	-0.86136321440055
-0.224339254925327	0.691924207560571	-0.38929666604372
-0.251876587804878	-0.140953738349783	-0.707649169611927
0.228836407464674	0.493527051288683	-0.647482508597948
0.24161027088271	-0.34149111675343	-0.819290770517149
-0.542449646527895	-0.838371146297941	-0.74596731260818
-0.789685206232114	-0.20752362316053	-0.675828139206911
-0.728714548096274	-0.0633441757013789	-0.561603767623959
-0.587013410259968	-0.489358916441586	-0.740951974333008
-0.403935403757508	-0.789087286245056	-0.741860052873596
-0.310205304224984	-0.621306354511101	-0.749650048669023
0.176889314848294	-0.468123988466226	-0.886006898414715
0.085828720244508	-0.93299493768776	-0.588086709760264
-0.0209375379650239	-0.832902752532207	-0.70093255795629
-0.838899428011051	-0.529428950783958	-0.550502740940596
-0.673452874838112	-0.58254073484981	-0.664061070459369
-0.590095161985116	-0.106430077863547	-0.535357410006487
0.351043767605916	-0.45256289821411	-0.734057558537117
0.487873152999863	-0.392372254598765	-0.541966002240626
0.619142586472364	-0.355217997173036	-0.433140707892689
-0.222907857562315	0.135444857183379	-0.595854908849339
-0.0906593260702653	-0.158248867249927	-0.736985333715163
0.455338276533093	0.118742528830213	-0.740888318359736
-0.332782029607778	-0.410072794799911	-0.593004954702877
-0.505090908752062	-0.368426661836579	-0.467107574786924
0.686194668219548	-0.0941433944451635	-0.586820269901082
0.860518508814036	-0.0922667188701123	-0.374709273989558
0.921503221476066	-0.376959371696719	-0.430221203707725
0.671920848494142	-0.607553245916576	-0.555469530553574
-0.670849928674932	0.358441285545341	-0.247334486282015
-0.543035339192314	0.244779214988668	-0.481975383067635
-0.467149273467204	0.360949810273391	-0.448701532932968
-0.477961270817365	0.547665701125723	-0.414997442591672
0.618206976454605	-0.225644541988755	-0.499571387259044
0.741790334947048	0.448183153781361	-0.515578861571354
0.167751260484112	0.0128841951084541	-0.929294468598467
0.217571566099205	0.349108576575904	-0.498762517657004
0.326503227203827	0.0298290401283526	-0.664819300591466
-0.224627466863378	-0.833431696139587	-0.433830947919977
