# Supplementary material for: Evolving scattering networks for engineering disorder
Source: Nat Comput Sci. 2023 Feb 13;3(2):128–38. doi: 10.1038/s43588-022-00395-x (PMC10766560; doi:10.1038/s43588-022-00395-x)
Supplement: Supplementary file 9 — Plot data for Fig. 5. [file 43588_2022_395_MOESM9_ESM.zip › Data_Set_Fig_5/data_Fig5a.xls]

## Sheet: Sheet1
xx_data_Fig5a	yy_data_Fig5a	degree_data_Fig5a
0	0	0.302213
0.645772	0	-0.599913
0.542773	-0.1046	-1.18244
0.676626	-0.151244	-0.653347
0.570679	-0.252509	-0.635325
0.499971	0.0485292	-0.747772
0.598256	0.152004	-0.922399
0.443552	0.206342	-0.872271
0.815683	-0.0544064	-0.547775
0.75522	0.107968	-0.734778
0.851028	-0.206011	-0.603629
0.968502	-0.12235	-0.746652
0.709492	-0.318204	-0.542264
0.862104	-0.370496	-0.393581
0.578587	-0.41539	-0.813057
0.735743	-0.466917	-1.16718
0.711491	0.26885	-1.0192
0.56353	0.314894	-1.09504
0.938657	0.0472218	-0.510063
0.872921	0.19397	-1.19428
0.667446	0.430668	-0.757224
0.841926	0.355574	-0.997243
0.805567	0.511939	-0.662898
0.673887	0.605494	-0.909829
0.538833	0.5202	-0.679026
0.462074	0.397671	-0.914006
0.339454	0.335215	-1.34106
0.364876	0.508228	-0.916433
0.234678	0.445937	-0.564936
0.279783	0.170968	-1.15423
0.364214	0.0492695	-0.713103
0.178186	0.295336	-0.687596
0.399914	-0.126062	-0.778164
0.271434	-0.0391529	-0.742429
0.43467	-0.307946	-1.18365
0.176027	0.112021	-1.2929
0.289859	-0.20645	-1.07558
0.433118	-0.46825	-0.856471
0.300873	-0.377492	-0.774371
0.0352167	0.215339	-0.942732
0.0481161	0.0547848	-0.361999
0.142568	-0.0712934	-1.0356
0.151457	-0.232158	-1.20941
0.0131125	-0.127584	-1.34559
0.277921	-0.53379	-0.808005
0.177112	-0.396905	-0.612316
0.0841747	0.426677	-1.36505
-0.11989	0.154964	-1.29091
-0.0898097	0.00491422	-0.909898
0.0224225	-0.307098	-1.07102
-0.109367	-0.209413	-0.810657
-0.248742	0.0948859	-0.825571
-0.197144	-0.0770535	-0.848595
-0.0588547	0.342299	-1.04104
0.610118	-0.560089	-1.04908
0.459814	-0.606046	-0.668248
0.0973214	-0.488466	-1.04315
0.148524	-0.63264	-0.48398
0.327175	-0.688532	-1.13421
-0.205795	0.27302	-1.13375
-0.330691	0.219012	-1.11985
-0.0544827	-0.402751	-1.21098
0.199468	0.59353	-0.87374
0.507845	0.658119	-0.868338
0.345474	0.643659	-1.18024
0.0320683	0.57939	-0.827042
-0.10358	0.490844	-0.864508
-0.184989	-0.349914	-1.28839
-0.294644	-0.21777	-0.835426
-0.338722	-0.0705901	-1.20453
-0.403284	0.0798232	-0.793612
-0.490485	0.192772	-0.897862
-0.250171	0.415827	-1.29361
-0.391271	0.352896	-0.572942
0.213068	-0.765601	-0.730992
0.417351	0.776403	-1.07465
0.101826	0.718705	-1.08821
0.240134	0.742227	-0.590437
-0.547694	0.323441	-0.410944
0.577814	0.776667	-0.921341
-0.456334	-0.167211	-0.893828
-0.502215	-0.0126247	-1.09102
-0.613194	0.0975153	-0.724195
-0.668994	0.235642	-1.03882
-0.624124	-0.0892261	-0.51533
-0.395211	-0.323615	-1.232
-0.0591073	0.695158	-1.13417
-0.168783	0.600626	-0.866962
-0.30727	0.530923	-0.805653
-0.464528	0.487871	-0.743896
-0.297898	-0.436572	-0.553466
-0.163297	-0.521465	-1.17838
-0.0194876	-0.55362	-1.21064
0.00129005	-0.684392	-0.864039
0.0736221	-0.822973	-1.06983
0.952191	-0.277286	-0.757617
0.474265	-0.772839	-1.09514
0.352901	-0.848958	-0.691484
0.207561	-0.917734	-0.692746
0.0963216	0.857646	-0.813619
0.253871	0.871785	-1.05473
-0.0636019	0.834963	-1.33106
-0.218313	0.75144	-0.59635
-0.623838	0.422243	-0.847615
-0.751936	0.372479	-0.813003
-0.357996	0.659018	-1.37955
-0.743428	0.0594491	-0.963891
-0.819636	0.172426	-0.909377
-0.576576	-0.247788	-0.934827
-0.376405	0.819871	-1.08965
-0.239083	0.891524	-0.837422
-0.353099	-0.554852	-1.0784
-0.23198	-0.631864	-0.822998
-0.118939	-0.713201	-0.996022
-0.0691766	-0.858285	-1.01878
-0.489176	-0.452475	-0.882634
-0.357055	-0.709556	-1.15722
-0.226747	-0.818735	-0.456838
-0.481752	-0.619462	-0.896636
0.0675008	-0.95762	-0.713354
-0.368434	-0.891061	-1.16968
-0.488774	-0.77881	-0.64565
-0.2028	-0.958043	-0.684333
-0.0799876	-0.984693	-1.26
0.788938	-0.600923	-1.27751
-0.726685	-0.169158	-0.882139
-0.934245	0.0711646	-0.68058
-0.819159	-0.0391464	-0.55805
-0.634469	-0.511587	-0.675787
-0.678423	-0.345674	-1.19227
-0.616072	-0.673646	-0.878253
-0.561362	-0.369756	-0.766316
-0.762807	-0.62622	-1.0907
-0.784652	-0.473407	-0.489679
-0.906579	-0.145925	-1.39949
-0.772113	0.525437	-0.624047
-0.635054	0.554227	-0.961131
-0.486077	0.647394	-1.04746
-0.823899	-0.293118	-0.939108
-0.2632	0.0430441	-1.13312
-0.687357	0.695175	-1.24535
-0.082995	0.968889	-0.553973
0.0741396	0.989722	-1.09442
-0.541506	0.772547	-0.882299
-0.213962	-0.222744	-1.04428
-0.909582	0.288606	-0.198044
-0.997651	-0.0464198	-1.04249
-0.899624	0.420573	-0.926937
0.448386	-0.0248175	-0.591869
0.196816	0.975046	-0.844011
-0.180291	0.375153	-1.24903
0.324459	-0.300874	-1.14289
0.459315	-0.204616	-1.06443
-0.0431445	0.0875115	-0.931344
-0.0505292	-0.214623	-0.856761
0.0312898	-0.0818713	-1.01988
-0.114992	-0.0728749	-1.00074
0.133866	-0.195389	-1.10264
-0.1207	0.225898	-1.26177
0.0352167	0.215339	-0.942732
0.106302	0.0726341	-1.2258
0.207049	-0.03266	-0.754013
0.266277	-0.158834	-1.04264
0.19415	-0.323171	-0.908921
0.0500674	-0.356609	-0.971582
-0.288454	0.217145	-1.04601
-0.174439	0.0944761	-0.976423
-0.00202173	0.357516	-0.982117
0.135859	0.300894	-0.822236
0.202865	0.175479	-1.102
0.314596	0.278762	-1.12574
0.306923	0.0673916	-0.847122
0.412529	0.157662	-0.863635
-0.350895	0.340469	-0.677291
-0.458018	0.275162	-0.677337
-0.668689	-0.0155483	-0.654181
0.665043	-0.694082	-0.901694
-0.906809	-0.407384	-1.07948
-0.408605	0.135038	-0.874471
-0.565307	0.143255	-0.648604
-0.956069	-0.245477	-0.921822
-0.500316	0.000314358	-1.07572
0.00241557	0.480558	-0.954426
0.143441	0.529559	-0.997434
-0.351481	-0.00861456	-1.43124
-0.224876	-0.101876	-0.715878
-0.387138	-0.127135	-0.991429
-0.537133	-0.153128	-0.587225
-0.448604	-0.301176	-1.06979
-0.314517	-0.320502	-1.07987
-0.160044	-0.369202	-1.16695
-0.319957	-0.454646	-0.665563
-0.450456	-0.470717	-1.18658
0.0504207	0.651115	-0.808566
0.281707	0.424774	-0.679079
0.135882	0.396067	-1.14482
-0.406216	0.482328	-1.02271
0.340741	-0.0932161	-0.879229
-0.526809	0.413962	-0.956352
-0.515445	0.557254	-0.49593
0.369583	0.928344	-0.873082
0.449496	0.298509	-1.30785
0.536434	-0.369012	-0.683406
0.148524	-0.63264	-0.48398
0.196359	-0.483478	-0.922037
0.0630463	-0.496553	-1.29335
-0.105673	-0.510278	-1.07096
0.305512	-0.591311	-1.11879
0.382671	-0.450338	-0.742152
-0.0376623	-0.0090169	0.00710463
-0.0280038	-0.636296	-0.671196
-0.988384	0.135603	-0.863045
0.578736	0.245278	-0.967793
-0.632366	0.274121	-0.823214
-0.206482	0.525368	-0.838549
-0.0660336	0.553446	-0.943217
-0.167106	0.671824	-0.720367
-0.293152	0.616932	-0.935844
-0.0873405	0.380616	-0.855724
0.570703	0.0797602	-1.06031
0.659958	-0.041521	-0.566569
0.771862	-0.171514	-0.795207
0.62143	-0.193744	-0.537823
0.708498	0.130545	-0.514076
0.818784	0.00771709	-0.77295
0.504419	-0.0675907	-1.11571
0.709492	-0.318204	-0.542264
0.119388	-0.0365642	-1.01552
0.0244853	-0.152119	-1.43919
-0.0316818	-0.318084	-1.19293
-0.321071	-0.197586	-0.798803
-0.175667	-0.637409	-1.03013
-0.14926	-0.22172	-0.993311
-0.256721	-0.53077	-0.938657
0.467802	0.415042	-0.809054
0.0409456	0.108359	-1.03827
0.393727	-0.250214	-1.25791
-0.0483698	0.218978	-1.41774
0.379769	0.538916	-1.07163
0.494379	0.600668	-0.656756
0.233228	0.609104	-0.935358
0.076103	0.25831	-0.736056
-0.670881	-0.21612	-1.18852
-0.772221	0.29069	-0.96828
-0.725718	0.147438	-0.681784
0.271153	0.268104	-0.845845
-0.227449	0.279916	-1.17831
0.763643	0.302347	-0.85921
0.116717	-0.768125	-1.10538
-0.874123	0.21102	-1.00126
-0.851486	0.0519598	-0.70108
-0.805304	-0.119262	-0.903895
-0.334505	0.149519	-0.9208
0.203404	0.130343	-1.14606
0.493478	-0.551305	-0.870339
-0.217671	0.437344	-1.32982
-0.0437682	0.724738	-1.18716
0.035795	0.86268	-1.15112
0.142865	0.746378	-1.04852
-0.139223	0.847956	-1.22487
0.173425	-0.184214	-0.956938
0.0848869	-0.277791	-1.12471
0.0106778	-0.447132	-1.41149
-0.234627	-0.0047181	-0.966803
-0.156546	0.134214	-0.958808
-0.0898097	0.00491422	-0.909898
-0.501641	-0.24419	-0.856656
0.664959	-0.49796	-1.09334
-0.601167	-0.555363	-0.531102
-0.348913	0.46168	-1.06468
-0.251267	0.763515	-0.802302
-0.406139	0.751014	-1.19792
-0.470064	-0.599753	-0.855629
0.509265	-0.211694	-1.0033
0.326241	0.742353	-0.530989
0.389604	0.0927592	-0.849791
0.256246	0.0183859	-0.576127
0.257855	-0.767265	-0.78504
0.410282	-0.695742	-0.770691
0.476594	0.870806	-0.966531
0.414423	0.235693	-1.05181
0.528825	0.132949	-1.04307
0.873227	-0.477919	-0.943602
0.304683	0.400012	-0.929368
0.609605	0.478404	-0.90368
0.630577	0.330836	-1.00794
0.74179	0.448183	-0.515579
0.905609	0.408898	-1.0327
0.557567	-0.702265	-1.44972
-0.136801	-0.456907	-1.0136
-0.218092	-0.33614	-1.28404
-0.149878	-0.137415	-0.803985
-0.0258113	-0.157827	-1.06925
0.164682	-0.383861	-0.578441
-0.0945881	-0.300727	-1.26887
-0.42539	-0.00374202	-1.0665
-0.517118	0.117638	-0.730185
-0.471989	0.269218	-0.633199
-0.634713	0.0155564	-0.671094
-0.522646	-0.102425	-0.743453
-0.331495	0.333166	-0.768407
-0.307866	-0.760772	-1.15378
-0.344976	-0.621024	-0.818488
0.258729	-0.27379	-1.09383
0.325743	-0.128971	-0.983466
0.299739	-0.433395	-0.716087
0.397767	-0.335854	-0.990149
0.545823	-0.386178	-0.681104
-0.015145	-0.777451	-0.765821
-0.153101	-0.805332	-0.731399
-0.80766	-0.30403	-0.944754
-0.684776	-0.398037	-1.22869
-0.363133	-0.35501	-0.999875
0.448386	-0.0248175	-0.591869
0.121888	-0.0226962	-0.974851
-0.528458	-0.370911	-0.518207
0.375507	-0.91631	-0.792463
-0.674719	-0.0977575	-0.601581
-0.642589	-0.756215	-0.77387
-0.512632	-0.689958	-1.18643
0.954934	0.279387	-1.09334
0.182943	-0.138439	-0.824597
-0.665815	0.442165	-0.659392
-0.386116	-0.171426	-0.945563
0.672714	0.660982	-0.621185
-0.36737	0.594452	-1.21891
-0.398449	0.91132	-0.906404
-0.266702	0.944517	-0.634466
-0.13323	0.281749	-1.18532
-0.0137892	0.359598	-0.971032
0.0544831	0.533413	-1.01356
0.15227	0.426305	-1.11825
-0.0332956	0.178811	-1.45066
-0.0131618	0.0150049	0.257394
0.103799	0.123091	-1.53522
0.148154	0.261649	-0.834963
0.781127	0.602766	-0.798265
-0.0880499	0.502638	-0.841263
-0.569679	0.640474	-1.04748
0.61564	-0.0449505	-0.650947
0.745744	-0.01734	-0.818347
-0.806202	0.383089	-1.16924
-0.652184	-0.270624	-1.26803
0.834199	-0.297964	-0.508028
0.278408	0.190487	-1.11197
-0.316041	-0.063794	-1.15101
-0.253775	-0.196848	-0.820043
-0.173285	-0.685621	-1.19965
-0.442583	-0.500742	-1.32413
-0.540666	0.840237	-0.586008
-0.236682	0.191825	-0.765236
-0.372827	0.123474	-0.859313
-0.205766	0.0637268	-0.951511
-0.15771	-0.0835033	-0.994902
0.215695	0.559102	-0.815187
0.976046	0.155219	-0.606935
0.836803	0.168364	-1.34142
0.676402	0.140076	-0.529412
0.867978	-0.138033	-0.354694
0.722762	-0.163942	-0.85827
0.156721	-0.594848	-0.537919
0.0107099	-0.631248	-1.01411
0.315268	-0.596342	-1.14109
0.45264	0.435889	-0.773191
0.357063	0.593501	-1.29279
0.326584	0.0650684	-0.859927
0.541245	-0.834209	-0.602186
0.991297	-0.036765	-0.964677
0.464108	0.690353	-0.974125
-0.514558	0.420801	-0.935027
-0.606655	0.312475	-0.572467
-0.601196	0.164063	-0.825711
-0.822085	0.562472	-0.606736
0.175265	0.862686	-0.831622
0.230976	-0.464809	-0.882396
0.397008	-0.477451	-0.937725
0.37682	-0.153041	-0.823281
0.27259	-0.277777	-1.08743
0.106235	-0.300399	-1.05877
0.055123	-0.164364	-1.45895
0.551399	-0.193443	-0.815667
0.646212	-0.309557	-0.361444
-0.0862151	0.114229	-1.45886
0.253554	-0.0292834	-0.686573
0.0170576	-0.0330654	-0.0862945
-0.179599	0.399775	-1.28718
-0.276559	-0.958664	-0.612107
-0.679236	0.537893	-0.768011
0.592507	0.578526	-0.933804
-0.160859	0.604381	-0.904842
0.747244	-0.415706	-1.10051
0.136063	0.678462	-0.99012
-0.0195771	0.648928	-0.93031
-0.735738	0.207749	-0.681871
-0.735413	0.0597384	-0.986004
0.43467	-0.307946	-1.18365
-0.424762	0.269562	-0.906553
-0.344178	0.407107	-0.936855
-0.27041	-0.446923	-0.666427
-0.508899	-0.0147126	-1.08602
-0.280834	0.256508	-1.1336
0.0401222	0.38097	-1.10106
0.56353	0.314894	-1.09504
0.390634	0.309347	-1.41045
0.489649	0.185375	-0.868401
0.234169	0.351653	-0.504105
0.324065	0.465436	-0.77739
0.157794	0.0488696	-1.10804
0.485987	0.0290432	-0.636193
-0.0994933	0.294821	-1.24161
0.851006	0.0422762	-0.842693
0.0836918	-0.494186	-1.14609
-0.256667	0.537533	-0.65091
-0.0666447	-0.502153	-1.17256
-0.0129204	-0.354384	-1.24319
-0.0536009	-0.210962	-0.843101
-0.158349	-0.353662	-1.26286
0.252881	-0.962281	-0.868268
-0.268113	-0.264765	-1.1022
-0.421187	-0.270273	-1.29124
0.0914475	0.542051	-0.978475
-0.544205	-0.200962	-0.687445
-0.408311	-0.120296	-0.990616
-0.322095	0.0243315	-1.44849
-0.433643	0.125099	-0.831093
-0.771175	-0.446963	-0.647016
0.996319	0.0683415	-0.416219
0.227176	-0.622403	-0.864391
0.11808	-0.686753	-0.78575
0.542094	-0.513566	-1.07767
0.0491845	0.16465	-1.26548
0.150162	-0.13612	-0.935544
0.468919	-0.118202	-1.07233
0.587838	0.00258547	-0.797771
0.754046	0.283848	-0.896312
0.629732	0.192432	-0.791566
0.303676	0.180367	-1.20941
0.177255	0.228813	-0.927374
0.0671929	0.313534	-0.856952
-0.0625126	0.473299	-0.737786
0.381662	-0.0271436	-0.544829
-0.0118861	0.000224075	0.273131
0.285109	-0.128948	-1.05817
0.477379	0.505803	-0.703033
0.325044	0.813492	-0.724781
0.269906	0.697013	-0.608728
-0.189476	-0.523194	-1.1829
-0.879148	-0.00552392	-0.473403
-0.138546	0.986806	-0.449862
-0.950382	0.291722	-0.338152
0.693549	0.0730418	-0.470032
-0.17028	-0.037613	-1.13717
0.197877	-0.838124	-0.837062
0.336383	-0.780022	-0.702715
-0.0775061	-0.653088	-0.576955
0.441395	-0.618083	-0.62365
0.975775	-0.208476	-0.611906
-0.573819	0.0611614	-0.698166
0.651351	0.757801	-0.570753
0.589915	0.424084	-0.74444
0.796124	-0.266441	-0.697216
0.0943416	-0.333307	-0.861363
-0.224339	0.691924	-0.389297
-0.251877	-0.140954	-0.707649
0.228836	0.493527	-0.647483
0.24161	-0.341491	-0.819291
-0.54245	-0.838371	-0.745967
-0.789685	-0.207524	-0.675828
-0.728715	-0.0633442	-0.561604
-0.587013	-0.489359	-0.740952
-0.403935	-0.789087	-0.74186
-0.310205	-0.621306	-0.74965
0.176889	-0.468124	-0.886007
0.0858287	-0.932995	-0.588087
-0.0209375	-0.832903	-0.700933
-0.838899	-0.529429	-0.550503
-0.673453	-0.582541	-0.664061
-0.590095	-0.10643	-0.535357
0.351044	-0.452563	-0.734058
0.487873	-0.392372	-0.541966
0.619143	-0.355218	-0.433141
-0.222908	0.135445	-0.595855
-0.0906593	-0.158249	-0.736985
0.455338	0.118743	-0.740888
-0.332782	-0.410073	-0.593005
-0.505091	-0.368427	-0.467108
0.686195	-0.0941434	-0.58682
0.860519	-0.0922667	-0.374709
0.921503	-0.376959	-0.430221
0.671921	-0.607553	-0.55547
-0.67085	0.358441	-0.247334
-0.543035	0.244779	-0.481975
-0.467149	0.36095	-0.448702
-0.477961	0.547666	-0.414997
0.618207	-0.225645	-0.499571
0.74179	0.448183	-0.515579
0.167751	0.0128842	-0.929294
0.217572	0.349109	-0.498763
0.326503	0.029829	-0.664819
-0.224627	-0.833432	-0.433831
