# Supplementary material for: Evolving scattering networks for engineering disorder
Source: Nat Comput Sci. 2023 Feb 13;3(2):128–38. doi: 10.1038/s43588-022-00395-x (PMC10766560; doi:10.1038/s43588-022-00395-x)
Supplement: Supplementary file 9 — Plot data for Fig. 5. [file 43588_2022_395_MOESM9_ESM.zip › Data_Set_Fig_5/data_Fig5c.xls]

## Sheet: Sheet1
xx_data_Fig5c	yy_data_Fig5c
-9.94975	0
-9.84925	0
-9.74874	0
-9.64824	0
-9.54774	0
-9.44724	0
-9.34673	0
-9.24623	0
-9.14573	0
-9.04523	0
-8.94472	0
-8.84422	0
-8.74372	0
-8.64322	0
-8.54271	0
-8.44221	0
-8.34171	0
-8.24121	0
-8.1407	0
-8.0402	0
-7.9397	0
-7.8392	0
-7.73869	0
-7.63819	0
-7.53769	0
-7.43719	0
-7.33668	0
-7.23618	0
-7.13568	0
-7.03518	0
-6.93467	0
-6.83417	0
-6.73367	0
-6.63317	0
-6.53266	0
-6.43216	0
-6.33166	0
-6.23116	0
-6.13065	0
-6.03015	0
-5.92965	0
-5.82915	0
-5.72864	0
-5.62814	0
-5.52764	0
-5.42714	0
-5.32663	0
-5.22613	0
-5.12563	0
-5.02513	0
-4.92462	0
-4.82412	0
-4.72362	0
-4.62312	0
-4.52261	0
-4.42211	0
-4.32161	0
-4.22111	0
-4.1206	0
-4.0201	0
-3.9196	0
-3.8191	0
-3.71859	0
-3.61809	0
-3.51759	0
-3.41709	0
-3.31658	0
-3.21608	0
-3.11558	0
-3.01508	0
-2.91457	0
-2.81407	0
-2.71357	0
-2.61307	0
-2.51256	0
-2.41206	2e-05
-2.31156	4e-05
-2.21106	2e-05
-2.11055	4e-05
-2.01005	2e-05
-1.90955	0.0002
-1.80905	0.00046
-1.70854	0.0007
-1.60804	0.0013
-1.50754	0.00192
-1.40704	0.00324
-1.30653	0.00646
-1.20603	0.00842
-1.10553	0.0121
-1.00503	0.01762
-0.904523	0.0233
-0.80402	0.02954
-0.703518	0.03718
-0.603015	0.04786
-0.502513	0.05584
-0.40201	0.06608
-0.301508	0.07348
-0.201005	0.07774
-0.100503	0.07982
0	0.07754
0.100503	0.0674
0.201005	0.057
0.301508	0.04562
0.40201	0.03526
0.502513	0.03304
0.603015	0.0259
0.703518	0.02484
0.80402	0.0204
0.904523	0.01672
1.00503	0.01352
1.10553	0.0106
1.20603	0.00774
1.30653	0.0056
1.40704	0.00416
1.50754	0.00294
1.60804	0.00218
1.70854	0.0017
1.80905	0.00124
1.90955	0.00104
2.01005	0.00056
2.11055	0.00056
2.21106	0.00028
2.31156	0.00016
2.41206	0.00012
2.51256	6e-05
2.61307	8e-05
2.71357	0.00014
2.81407	6e-05
2.91457	4e-05
3.01508	8e-05
3.11558	0
3.21608	0
3.31658	0
3.41709	2e-05
3.51759	0
3.61809	0
3.71859	0
3.8191	0
3.9196	0
4.0201	0
4.1206	0
4.22111	0
4.32161	0
4.42211	0
4.52261	0
4.62312	0
4.72362	0
4.82412	0
4.92462	0
5.02513	0
5.12563	0
5.22613	0
5.32663	0
5.42714	0
5.52764	0
5.62814	0
5.72864	0
5.82915	0
5.92965	0
6.03015	0
6.13065	0
6.23116	0
6.33166	0
6.43216	0
6.53266	0
6.63317	0
6.73367	0
6.83417	0
6.93467	0
7.03518	0
7.13568	0
7.23618	0
7.33668	0
7.43719	0
7.53769	0
7.63819	0
7.73869	0
7.8392	0
7.9397	0
8.0402	0
8.1407	0
8.24121	0
8.34171	0
8.44221	0
8.54271	0
8.64322	0
8.74372	0
8.84422	0
8.94472	0
9.04523	0
9.14573	0
9.24623	0
9.34673	0
9.44724	0
9.54774	0
9.64824	0
9.74874	0
9.84925	0
9.94975	0
