# Supplementary material for: Evolving scattering networks for engineering disorder
Source: Nat Comput Sci. 2023 Feb 13;3(2):128–38. doi: 10.1038/s43588-022-00395-x (PMC10766560; doi:10.1038/s43588-022-00395-x)
Supplement: Supplementary file 9 — Plot data for Fig. 5. [file 43588_2022_395_MOESM9_ESM.zip › Data_Set_Fig_5/data_Fig5d.txt]

xx_data_Fig5d	yy_data_Fig5d	degree_data_Fig5d
0	0	6.17533239038008
0.645772409278372	0	0.479498327129402
0.542773054415938	-0.104600213550154	-2.19270830901402
0.676626034973621	-0.151243837834297	-1.09395561576007
0.570679052184555	-0.252508924398669	-0.799396008644813
0.499970656719775	0.0485292371187875	1.03117406462453
0.381661606560497	-0.0271435973839879	-0.0521811402843517
0.349565659308662	0.124364748534505	-3.46349868781886
0.413699473724157	-0.187418685345167	-1.3694239450146
0.229415698082876	0.0357450623559997	4.21856904257622
0.265666530893714	-0.142592452572505	-0.436119471903299
0.251604264464289	-0.285750756813354	-1.56288721415315
0.197653477838272	0.188433473493177	-1.77640563638165
0.0712015296775901	0.101852707398267	-1.98795602894027
0.30911591053859	0.30334344617474	-0.830989006351454
0.455140747295171	0.247985935120101	-1.74250706374742
0.153720267674861	0.356454865980378	-1.80294579612828
0.0454531849845867	0.252922106309171	-1.1538128581648
-0.00806111615057383	0.400872998112958	0.185368999090503
0.0926157965655602	-0.0522885919674859	0.260878433965049
0.11795664693877	-0.205597644428195	-1.44740030429033
0.598256437298463	0.152004471261268	-1.04746771814371
0.744275564088866	0.136170487766113	-0.799246525876994
0.462074033837732	0.397670924094958	-0.631095978936765
0.307817975515659	0.444479308767188	-1.21208782037419
0.615931101279841	0.31383257123721	-1.0320986742017
0.169410138639435	0.505141287975769	-1.06722572152325
0.623825077324341	0.4647139478833	-0.80867821328861
0.458782595120379	0.554572891482582	-1.17629597507164
0.795356519961104	-0.0194936542805639	-1.39870608666643
0.905713012165662	0.0930851169072141	-0.419566224332316
0.312973270324818	0.605751898739019	-0.698539760179116
0.609801988975557	0.626110415404256	-1.30013244575354
0.75801486590215	0.350316260334181	-1.01499738988556
0.888463394672817	0.237664215380998	-0.946440401359092
0.430312170726259	0.712211975308961	-1.09780828628252
-0.0847554925116639	0.235882357461051	0.0848899865868085
-0.0623467602303068	0.0753642868392169	-2.40545274751562
-0.161272038796031	0.357777176031441	-2.14571770138071
-0.0394004877772764	-0.107947022360685	-3.97754652007966
-0.201342071945144	0.158417827809739	-1.27235108947303
-0.188423793269984	-0.00983530122698843	4.36262010663752
-0.300413455527669	0.285320977041154	-1.25105876050179
0.751973205837355	0.518674089991515	-0.677858047131233
0.905609377420874	0.408898312799449	-0.776059357211543
0.561785908124097	0.795085315802296	-0.688518758796292
-0.31960233771866	0.0622170282350849	-2.4297926032386
0.413645048436897	-0.317125812177346	-1.84314127989063
0.128068549153417	-0.38670008935191	-2.04441960051294
0.294960521916346	-0.432850192070552	-1.61701932739466
0.00435549847934084	-0.288811070134986	-1.50100538841218
0.723021116882853	0.684971149973742	-0.871720714683838
0.235195842754371	0.711666478103924	-0.599961802807928
-0.122618379597254	-0.201513312105678	3.53223592254659
0.118329662853314	0.653719998294338	-1.30238508797123
-0.0105588149517767	-0.454104009912729	-2.11110755193476
0.00850087418079644	0.56368899699635	-1.2871873757351
-0.157205833935243	0.529902808939033	-0.832455502499788
-0.295827346859559	0.455325362500818	-0.921651200735556
-0.0597247395308519	0.682108426209014	-1.83100157224244
0.0579279668788686	0.779883298076414	-0.508015660911144
-0.435622374401693	0.382595851628184	-0.994755912275059
0.423127725364621	0.877625980552365	-1.1083364545518
0.321106230778523	0.789208232502915	-0.831197597140637
0.212553061679667	0.870870726483348	-1.09556529085334
-0.240335728440953	0.663630591888748	-1.57372149588675
-0.132191378777167	-0.359363063100801	-1.27702742480986
0.133274218349334	-0.537249223184729	3.91499782937904
0.461891231520372	-0.463635810960985	-1.24803657633245
0.570366683644723	-0.374148089436895	-0.567505666363994
0.737775361849863	-0.33703258501606	-0.734004726229375
0.626247053650625	-0.496570889940094	-0.464394707501811
0.797981019263394	-0.188399444505251	-0.914711125299835
0.921804799471203	-0.0912284728169846	-1.40702992865972
0.896195944566853	-0.291191714073825	-1.11351657584845
-0.402275222206002	0.203062856049981	-0.975784214939872
-0.274555725767429	-0.0990410559490657	-2.77279126788957
-0.250817050894845	-0.243058631698831	-1.65723723892442
-0.375916702259066	0.5746360336754	-0.702966195018049
-0.516739446154706	0.5109280613645	-0.859455647794423
-0.129505918509705	0.811070335337316	-0.886606028972267
0.10570317095123	0.985832553251577	-0.973095961991134
-0.0262644255554208	0.928666484785944	-0.66235046848412
0.292703119922743	0.94720941160359	-0.993264172624073
-0.408311110617342	-0.120296403968601	-1.15346001807169
-0.446280743827078	0.0224514288192075	3.58462696430774
-0.58765294298575	0.331774341891267	-1.56310634323416
-0.522502888032232	0.194441660000992	-1.41862135282373
-0.671314501511451	0.466784279938952	-1.87878105796948
0.276095333161702	-0.575430438809071	-1.08667462915595
-0.576026607102923	0.0562769052732604	-1.69070831173402
-0.667470304748225	0.179447589667294	1.25939412793993
-0.571410527596175	-0.108258380453431	-0.885338426259856
-0.755918217786067	0.331636089423662	-0.275821365512075
-0.408389430169983	-0.269733418512721	-1.380883134714
-0.30524301624024	-0.39351692534356	-1.04045975997368
-0.0182735757386183	-0.605718346748578	-1.04117821761173
-0.173694039698559	-0.526681933472862	-1.61652787730512
0.120349396144086	-0.667269984557432	-1.87885627131965
0.264450703388435	-0.725941515851172	-0.874960078845203
-0.553825286565121	-0.259336430769915	-0.809107659604705
-0.716638102114972	0.0117082435446743	-1.78218052364135
-0.47230686045718	-0.400828869501975	-1.27582065150099
-0.352026893396242	-0.544817688129125	-1.0447322951486
-0.807810545820541	0.158310435626412	-1.08601309721247
-0.718591541497981	-0.154472510875961	-0.723149930587379
0.403205934149536	-0.616351062247824	-0.879946397663454
0.551616777987477	-0.612374524595937	-0.742556735379026
-0.439513959852026	0.706218598076687	-1.0305772853909
-0.297328920087006	0.789858539742327	-1.34183226172556
-0.598052425937201	0.63605979887721	-1.25314037294808
-0.217250003493486	0.938621145593452	-0.983369553838355
0.444027146502449	-0.762792526209089	-1.13904798473245
0.130065179236811	-0.817872959082795	-0.937815218142201
-0.00917818726854558	-0.768781304012423	-0.88530175020217
0.314628040640076	-0.870479268161479	-0.781411024097767
0.756592756699882	0.21466477881987	-0.88346141178967
-0.754884166708658	0.602443561791716	-0.203333230745328
-0.821148424391064	0.464280764092955	-0.689019503850539
-0.506654522152919	-0.582018220075145	-0.995379789220789
-0.614855144238011	-0.460439221299296	-1.36112272287739
-0.666053763285464	-0.317006683764004	-0.643900040650038
-0.0786080344743024	-0.0318107886332428	-3.69414194425613
-0.852209952300179	-0.0633002271140443	-0.577404234387157
-0.17928560521357	-0.661889168413147	-1.89260070423667
-0.34679387912327	-0.680621310412213	-1.15442702744196
0.0151014452999575	-0.924329175222637	-0.514545695658938
0.86800775852825	-0.428619217643573	-1.26942165707663
-0.479893879734935	-0.733578247464879	-1.08958157388821
-0.796085911598119	-0.364274925436975	-1.29325666462072
-0.638492560575014	-0.639295418546276	-1.12491111794792
-0.356419580407046	-0.833677994524059	-1.17195319530008
-0.19258392134038	-0.815704707880145	-1.0348744955565
0.22785535155022	-0.0571318534256907	-1.34916579260318
-0.371642491307342	0.902029731641458	-1.00879352243122
-0.907811755034018	0.28365596217408	-0.735295826721288
-0.74028782521364	-0.523067474515237	-1.18133406664415
-0.857417676830633	-0.216705277635254	-1.43139791671109
-0.942203760878206	0.115421004582012	-0.901929103870426
0.76949372010291	-0.532902194594973	-0.605951019120127
0.705684444321005	-0.671075407926873	-0.625823009862441
0.454116552467876	0.147236023709986	-1.09062649767317
0.601640477023383	-0.79712950004945	-1.05282191996661
0.308478263435433	0.218253164236415	-1.47618751894493
0.179754168645407	0.274776890428855	-1.57861846841787
-0.0814085359343541	0.466449878741922	-1.46709216300538
0.0705171974418258	0.434617284946008	-0.467288380332453
0.164307353939589	0.12032527996658	-1.28123569982002
0.0833711048182174	-0.0182510191276478	2.9190465144183
-0.00620680366289258	0.126545188147384	-2.35246735430372
0.0653594036742217	-0.152612599932437	-2.46250758250893
0.40899896404022	-0.114102229763708	-0.448146193837383
0.326503227203827	0.0298290401283526	-2.4951017474935
-0.0482490167376129	0.317532285003626	-1.97257486104474
-0.191145977901992	-0.140164289349817	3.13811898959724
-0.148472640787631	0.203547106733298	-0.482255085061129
-0.300652500154763	0.166023872553721	-2.6055114560539
-0.177050143283116	0.0643710016572672	4.90024996537601
-0.233446017434734	0.336636481322157	-1.46446633730743
-0.375650790865082	0.315163752336414	-2.17845108194352
-0.497002337367719	0.847662229991577	-1.20338684012775
-0.06430040231914	-0.255763905309935	-1.80602366736889
-0.282297359391252	-0.0168704437123814	-2.3644177545182
-0.403284453747297	0.0798232141651147	2.58663823996123
-0.118114355447939	-0.911922326511438	-0.671700676738207
-0.252210930261421	-0.967145398025442	-0.80026291397396
-0.992924061912725	-0.0493264520444712	-0.638355817071933
-0.642093393043045	0.760460825458486	-1.10592813422708
0.0778704671459096	0.247033703218941	-0.640864114046646
0.0913085509933184	-0.320286546633753	-1.23873506717344
0.212146046874459	-0.205583821712506	-1.13206786188928
0.359179250686025	-0.243109501798865	-1.420586426951
0.249264094671048	-0.358003678412878	-1.08330958469366
0.175575191246489	-0.491551597691838	2.1053929277705
0.454919204927146	-0.890062389787988	-1.01045820972744
-0.215842270953945	-0.356229551177323	-0.277549399971045
-0.24552220654181	-0.497213310548494	-1.91289324940145
-0.397538069029508	-0.445247325252599	-1.38473837249488
-0.328634971251592	-0.281753841794735	-2.03382001441744
-0.0820582488340618	-0.440685984021399	-1.34716890367322
-0.0741736821100675	-0.759210447602454	-0.733506776147576
0.230991602139865	0.386142351164341	-1.25652116402056
0.238865825966713	0.561642131107806	-0.649399963836672
0.489225760183318	-0.0199914409355182	2.98280873893786
0.15553155133114	-0.974063802993123	-0.960779375256488
0.0599219824400779	-0.462638037761793	-1.52269175913563
-0.0759638036370756	-0.564213485346734	0.219735167355866
0.579229360770862	0.260218791824764	-1.03441393979496
0.370383891401458	0.49330502739766	-0.872102025998411
0.541212018259587	0.46282715427476	-1.5243138119487
0.413494266792219	0.333409567407757	-1.99945429188611
-0.528807777910877	-0.0319356739488427	-2.09706142968148
0.998270387595093	-0.00501789652665251	-0.92897340369882
-0.387137537062682	-0.127134618424135	-1.15762640822911
-0.498371095016119	-0.204600137481607	-0.920246989300516
0.381667869112311	-0.490768565307867	0.225623125458101
0.529230410242281	-0.174534499940359	-1.65733101909109
0.051390248976424	-0.627754948805613	-2.25718128120248
0.452195966456046	-0.350759146159233	-1.78634425239445
0.640432778625016	0.100197484673145	0.986610199987323
0.632937609084615	-0.050613649090564	-0.798325672003309
-0.836611228548876	0.0236609306904362	0.325905739637636
0.140596341710395	0.0106208481789509	-1.57932279266675
0.354554070897885	-0.715749511738235	-0.424700965880124
-0.699653214430646	0.269412680364401	-1.27984571889165
-0.222352083077355	-0.179518056252144	2.00815856990049
-0.63774966877487	0.101009624356066	2.54537055228155
-0.105981083974098	0.635498148950926	-1.19366334437242
-0.239636184109788	0.543430710070241	-1.65250313943061
0.0514121822012348	0.587171797896915	-0.616867314041444
-0.533495170600752	0.360606197463696	-1.02229424676656
-0.397452281879277	0.440116165831808	-0.77678272502692
-0.239198458248482	0.425550238932384	-0.753845173059828
0.249100564089626	0.125153822000263	2.52249039322913
-0.494124231273377	0.146253702946709	-2.44187284040998
-0.585517725252965	0.234807016565686	-1.01673934917455
-0.436999241296037	0.255853090174483	-1.06326639017781
-0.602188653550465	-0.790600093892929	-0.407376323926552
-0.264654325485135	-0.705746562158445	-1.10021715864752
-0.971016493889645	-0.206183379225523	-0.576197519739585
-0.916264755056105	-0.377507419457782	-0.801024194540464
-0.658233973062991	-0.0936805671105469	0.026270981366622
-0.735643046036032	-0.233925101098297	-0.697824825912793
-0.855527782420177	-0.514703496055131	-1.30986570111898
0.221233204819263	-0.655563899603011	-1.97853970137384
-0.0923336641769869	-0.0734034234524759	-4.71112721597049
-0.0144427426294867	0.0240405617606304	4.493258888725
-0.249331923323516	0.200009877781661	-1.68703212109256
-0.7430125512265	-0.66760394028672	-0.901105809920212
-0.562291979376439	-0.383684637412902	-1.6429710520825
-0.477565198024413	-0.872579897592739	-0.927373184418995
-0.0953018634727943	0.12018930713891	-3.29612359507303
-0.130882012609645	0.30667058982764	-1.85527645610905
0.483388847222489	-0.525902444429338	-1.84557653337226
0.543602040315533	-0.687332469606809	-1.0634592080845
0.679640677558832	-0.24372137415778	-1.54573276497496
0.714557003813745	-0.398109456453566	-0.955004740347673
0.36014294393828	-0.390830283277087	-0.12048175763892
-0.530766392292991	-0.522165703302787	-0.938084749764985
-0.605904589284126	-0.203203307502786	-1.67305869403453
0.283953552178462	-0.0956271393853196	-1.62194784963971
0.143395959198816	-0.118627454210994	-2.42079477499671
0.0244853397917627	-0.152118955386614	-3.05817882426899
-0.103580276878441	0.490844272252693	-1.64744818291069
0.0106946027188381	1.3439241207959e-05	7.03244352877787
0.499929765188845	0.627238514845476	-0.790636322078016
0.788706649224843	0.0401749720241675	-1.39796003007741
0.975774750889565	-0.208475559639711	-0.70882935835944
-0.688712861611005	-0.46615343271898	-1.32550618851908
-0.413273560644103	-0.625716141760925	-1.14448067245265
0.146950335875303	-0.290207072321976	-1.68824497806076
0.0152589357074649	-0.36774890660557	-0.573122127019997
0.22215420800294	-0.802149399595552	-1.06198469267098
0.269552069150794	-0.959219084949412	-0.749336112553813
-0.103909657437794	-0.658738291565767	-1.02255962180567
-0.237464987575166	-0.593224332722549	-1.15321437673691
-0.441035947995193	-0.329409107177488	-1.14145335249643
-0.00933270380860186	0.192751540057552	-1.28984244150776
0.051574981618789	0.360759623199706	-1.46412359342725
0.761595083380678	-0.0981570997363378	-1.22707108132734
-0.101816692585563	-0.275187241200507	-2.24657110752074
-0.177298678105633	-0.406904232855732	-0.324160745652449
0.139562489215828	0.196209390602929	-1.8724507026301
0.296421734527263	-0.229332230205524	-1.56379708344165
0.382707645887614	0.637940878037449	-1.14528899889556
0.573750263112936	-0.356572584169519	-0.773862395526494
0.320237550348474	-0.558985289105946	-1.03736653429699
0.0172210805888731	0.0271360808842645	6.80718298162745
0.492497740158017	0.147456632650386	-1.13045770147182
0.217112128429113	-0.426769227935493	-2.26063901127277
0.454706410519682	-0.234932738360788	-1.26374145411043
-0.477961270817365	0.547665701125723	-1.00681297902353
0.072922773350543	-0.746406674455276	-0.109832354907953
-0.335697262791533	-0.473211011082918	-1.83830615939082
-0.278516206701232	-0.319134170341998	-1.53754506198168
0.129229095965301	0.85408429407481	-1.27016584081546
0.137035796589028	-0.872303111285406	-1.23904298485493
0.090825293203916	0.484385474165973	-1.08468683025185
-0.00244408800223814	0.777974814370944	-0.55349073022698
-0.374649192832174	-0.0120094614035398	2.00522352002946
-0.344965628668101	-0.174405845867318	-1.08706345293244
-0.494538572387046	-0.0802395011876907	-1.71926462563601
-0.609520931438278	0.441673683001059	-1.42237995057383
0.146290092077472	0.717756245665082	-1.322926503956
-0.181798913629329	0.708060019891839	-1.39705011041036
-0.335207942204406	0.642832344818631	-0.45682496873834
0.311904463466685	0.254093131876673	-1.02506803280217
-0.754950697267008	0.124927128125947	-1.08266899755174
-0.828973227272387	0.207854573492031	-0.774925679680095
-0.377801252345674	0.132274507580118	-0.291443911578148
-0.237908224825764	0.0497362866767679	2.69449677846376
0.647228265129369	-0.554193290823854	-0.80815122738593
-0.915689101511338	0.390801193547383	-0.939947879482856
-0.54558322547437	0.0357020354616225	-2.80734578000159
-0.703188835347616	-0.0322759773311607	-1.04962055052172
-0.823518763991622	-0.142660879621263	-1.73588918048185
0.510681501356418	0.321842313066345	-1.37564760474605
0.38925649330173	0.433224615249252	-0.584546480800623
-0.157303727082501	0.841845138611236	-1.10792263132777
0.26037985940895	0.395848212777586	-1.11700934890204
0.358158613322862	0.0845595097701515	-3.78845170486093
0.600583029364615	-0.195558536840192	-0.600203085482457
0.0488571002951314	-0.534780899738678	-0.494597883376479
0.0561039787890168	0.0254168414878907	5.71387980616709
0.381416412098237	0.232415719272048	-0.864126894440219
0.416064553433843	-0.0782853392427018	1.22421000400337
0.668563180506892	0.224217231485396	-1.86712981001908
0.682101466050565	0.37890468997001	-1.12960928309359
-0.493318865245479	0.719073196140742	-1.07147369145079
-0.359681918405125	0.773171618970049	-0.968826565151802
0.79818860615124	-0.271041742724448	-1.14053427839228
0.867978210616482	-0.138033346479732	-0.868668658571075
0.0237519966200787	0.674765625893229	-1.22920260323456
-0.0909745532850834	0.995790850566894	-0.623745019180836
0.189192958207478	0.552587411782442	-0.817488794572339
0.809472389949679	0.409248647236223	-1.06446151729879
0.795465434347694	0.262890228737256	-0.636428738364719
-0.197143922706588	-0.0770535303919219	0.670800192895775
0.55099110688128	-0.026678058189114	-1.24142042940177
0.970706579299369	0.227248237552234	-0.538121932715468
0.524742260856052	0.72896664555046	-0.735615560968178
-0.0767779008413118	0.381600859064775	-0.904960225922597
0.494384307309998	0.0891675846731413	-0.363352537091763
-0.103886382606969	-0.992411546901039	-0.915179355710472
-0.127446888471408	0.0390325381478061	1.41625995345342
0.186607296937247	-0.574318205700538	2.21764185396117
-0.0208570056599735	-0.850982335059945	-1.6014846315248
0.0269541796398646	-0.997406294282656	-0.720734218343042
0.557658938157434	-0.478106598450662	-0.420746558961394
-0.10215527641421	-0.481098227745867	-1.60466583252073
0.0561039787890168	0.0254168414878907	5.71387980616709
0.159288633472082	-0.0499913168589666	-3.39763716189798
-0.0108988691493939	0.867258796061939	-0.906070587289701
-0.0228194539267932	0.526022200502115	-2.22507461219699
0.0561039787890168	0.0254168414878907	5.71387980616709
-0.337346459856876	0.517093782224823	-1.42876967604004
-0.464781505938389	-0.505021352190256	-1.27957188290768
-0.590823810756832	-0.601310643603504	-1.0958857722347
-0.274523963654232	0.36755187977364	-0.776826926011819
-0.751935709699695	0.372479285777031	-0.702252621340821
-0.109735280789629	-0.16322946757337	2.82451887550808
-0.201593209212925	-0.282664995377433	-2.1034588428222
-0.0341191787530608	-0.303796402673835	-1.92714341946464
0.123247311617488	0.342332577475331	-1.81058833677565
0.247562183254419	0.255785748475142	-2.24595159510401
0.231543701582072	0.0575929903905293	5.06791670840003
0.669634562041403	0.0387516018210503	1.57911245209131
0.0866431966296125	0.158545962948564	-3.10365882950333
0.0528215268772814	0.0150944615787257	6.44259927889395
-0.242882912241736	0.23625930383587	-0.991425857109811
-0.110379683230691	0.176370310060454	-1.35224639193773
0.686194668219548	-0.0941433944451635	-1.10465931224415
0.317806574455811	-0.0947180962935229	-2.13209679619134
-0.299018481682366	-0.785354383392328	-1.03618341309982
-0.370516144447169	-0.920573427160395	-0.590803922060796
0.61666937122639	0.555485504338895	-0.419843902493506
0.374753667610297	0.779794850380372	-0.608391870295936
0.820835419916477	0.565411068612163	-0.774667653673923
0.726375599073156	-0.452058635609401	-1.10142217521479
0.795971790233132	-0.603912758896766	-0.793789606456656
0.0196843996335738	0.0194141654480138	7.24870231466105
-0.200463108403219	-0.876111048504311	-1.09102697872252
-0.138692360970928	-0.755378230992865	-0.677636986706446
0.627189376577988	-0.314127812145528	-1.46168149675758
0.441778617482667	-0.595376269662339	-1.29711804635512
-0.653909721447032	-0.319837754093396	-0.694734783293966
-0.036609733277602	-0.653993854341751	-1.11314151517117
-0.638097756009588	0.583562555593386	-1.30624276633304
-0.178824371161676	0.578689176367991	-0.705397343018783
0.316058054605428	-0.33912058204627	-0.721428620347673
-0.00658664540433033	0.268740344504278	-1.71431048942339
0.423296574624919	-0.00159579805091471	3.3674233249106
0.490436938996572	0.512496145607837	-1.55152780962229
0.00144927363982687	-0.192212243956959	-2.754658276056
0.493117994548455	-0.36207219581332	-1.4786444665502
0.249703812833514	0.713201772056124	-0.58326315333091
-0.505054740534598	-0.234181514660958	-0.624150048463084
-0.227254778961159	-0.430516943633276	-0.983578908295479
-0.363132730831192	-0.355010377311994	-1.11736936854376
0.164241239211775	-0.24298503062135	-1.66582492930153
0.13072819990065	-0.376415320802191	-2.02426852580724
0.988558309452327	0.106623745425475	-0.87374307413404
0.865453751312737	0.0424488800590011	-0.58554262397889
0.533032560235584	0.17393362457963	-1.28001499307471
0.842159908967138	0.15462604202426	-0.734288352308894
0.577497913733098	0.378826020650988	-0.966618342108557
-0.376678165545791	0.298679907227838	-2.18621835016185
-0.519998851106039	0.302695160358553	-0.330733466200673
-0.478651331754936	0.43116115187236	-1.48607843485495
-0.502961095142884	0.599490683062801	-0.79048156581837
-0.401721519196364	-0.019703685563348	3.3546561778429
-0.442564694127899	0.121071999874552	-0.192172020842983
-0.357343880397432	-0.210122161802569	-1.27044454413862
-0.488593321294875	-0.714107150237647	-1.01566443114541
0.700785512241435	0.510497195485093	-0.655841150902452
0.369869051371695	-0.46465610915341	0.470509517282661
-0.27856276572814	0.121793728437859	-3.36749298715066
0.0170575599956723	-0.0330654069176733	5.4873337910022
-0.796085911598119	-0.364274925436975	-1.29325666462072
0.945760782935731	0.31982802669302	-0.378615235838259
0.342151430664878	0.548237854612636	-0.856875891696538
-0.773734599599444	0.514535336624391	-0.224260726066018
-0.175663435819167	-0.181498655489494	4.44317546150591
-0.253881183879781	-0.12161768986536	-1.10911237833916
-0.144518557461442	-0.581014486572416	-0.507584874746544
-0.15678606981222	-0.168226635824372	4.80449333834784
-0.148458754596576	-0.168393402637563	4.74449158569131
-0.148458754596576	-0.168393402637563	4.74449158569131
-0.642588916487755	-0.756215253090326	-0.436013415194504
0.384029390160578	0.387422434377831	-0.990505353748162
-0.335680305087525	-0.610600208199456	-1.00681910121418
-0.148458754596576	-0.168393402637563	4.74449158569131
0.244649763009015	0.445016266862312	-1.11882287688023
0.144630353055135	0.586178734177207	-0.896280826341306
-0.192199913271984	0.442620933108659	-0.947654451852524
-0.165990229535147	0.261195851591308	-0.893301015829001
-0.480757802099556	-0.13836374463535	-2.02970250475693
-0.506112335788312	-0.333820998202929	-1.32799589535646
0.125162688790116	-0.717149870576726	-0.768296532498494
-0.775781633015624	0.0492974300925453	-1.20663923559597
-0.899250975921977	0.005085198671569	-0.0403130015215866
-0.929851959453112	-0.282865204379993	-0.396992038258227
-0.99223553262881	-0.11459497784396	-0.623854237067906
-0.622345697543323	0.131738827539471	2.99600466777673
-0.676820474604933	0.278357401271273	-1.48534469867909
-0.636768967077221	-0.058578094401135	-0.152147711338955
-0.670880552628579	-0.216119708709711	-1.36492249427208
-0.330793961740607	-0.0509022399827471	-2.50500114691716
-0.971282840108783	0.208792464728392	-0.879102158725077
-0.346172201950186	0.415783815991048	-0.376290528984748
0.182943018898428	-0.138439043777731	-1.0647710133433
0.296421734527263	-0.229332230205524	-1.56379708344165
0.0353408666364648	-0.0165759370106446	7.02228118117389
-0.827285398851667	0.290230034700024	-0.592611858267436
-0.445075200943618	-0.0137071319840115	3.06431260094945
-0.995852730499324	0.0595134062604721	-0.901029707759095
0.34074059832313	-0.0932160794225277	-2.00658840595738
0.47724914065808	-0.167092868754767	-2.12134321042242
-0.196780485258044	-0.172171250774842	3.62711209049676
0.645178904549999	-0.643559427347185	-0.912386140079619
-0.734376035213349	0.663187252850296	-0.469790821824824
-0.204991260025074	-0.00167443473378796	4.68511955637236
-0.14634247459699	-0.339934067141138	-1.77593669103611
0.329141994143127	-0.816295313882397	-0.973109235377309
0.319557994908253	-0.649198763922874	-1.02976223152038
0.445038350680115	-0.712099610881868	-0.743293153150018
0.265826720502522	-0.508998798756948	-1.31290699592064
-0.119890468659945	0.154963568102131	-1.91553516203015
-0.196780485258044	-0.172171250774842	3.62711209049676
0.691355322866326	0.0895459908940323	1.23005305490071
0.570400784810395	0.0358865755775667	-1.29093490397863
-0.499786656753963	0.232884453050837	-0.845053611640997
-0.0193890512387473	0.390294754937045	-0.0551066393992832
0.459785041087497	0.0150277037165565	4.04197824252643
0.477355801275591	-0.0237140673118672	3.64021382303829
0.4542124173377	-0.0039955641581214	4.50156969836041
0.4542124173377	-0.0039955641581214	4.50156969836041
-0.414077166182928	0.0200489165727892	4.60847464549749
-0.414077166182928	0.0200489165727892	4.60847464549749
-0.414077166182928	0.0200489165727892	4.60847464549749
-0.414077166182928	0.0200489165727892	4.60847464549749
0.448386370485302	-0.0248174888671571	4.36281991232908
0.210209799874327	0.0190714040979638	2.43438602505157
0.260449420178129	0.110768872966652	2.97665176838805
-0.699286527906857	-0.0776467122813562	-0.223078264372811
0.226428174806503	0.0754631101532487	5.02967423419566
0.231543701582072	0.0575929903905293	5.06791670840003
0.231543701582072	0.0575929903905293	5.06791670840003
0.231543701582072	0.0575929903905293	5.06791670840003
-0.194008071637068	0.049033947122478	5.84508472214415
-0.177604405646706	0.0110618926484888	5.36014320211766
-0.194008071637068	0.049033947122478	5.84508472214416
-0.177604405646706	0.0110618926484888	5.36014320211766
-0.177604405646706	0.0110618926484888	5.36014320211766
-0.194008071637068	0.049033947122478	5.84508472214416
-0.177604405646706	0.0110618926484888	5.36014320211766
0.268676216709231	0.615561168927407	-0.482791309821711
0.133274218349334	-0.537249223184729	3.91499782937905
0.0170310518364352	-0.00148043969030782	7.34378409057448
0.174264481853139	-0.562679447891298	3.14849136944534
0.132986024538675	-0.522029482752541	3.82193097542468
0.132986024538675	-0.522029482752541	3.82193097542468
0.176410050810353	-0.528214285670005	3.58170404895556
-0.030638500174035	-0.51814866475994	-1.35695150873272
0.132986024538675	-0.522029482752541	3.82193097542468
0.603294311058883	-0.467356197975039	-0.135496145957966
0.0152589357074649	-0.36774890660557	-0.573122127019997
0.669634562041403	0.0387516018210503	1.57911245209131
0.671075823145464	0.0976601522877698	1.36705097889734
0.0853181036944893	0.458192723043328	-0.836710985367223
-0.870323396623413	0.121077015923193	-0.365233513146038
-0.366170772749119	0.623624117593157	-0.3145641114469
-0.653117965941031	0.114410244755801	2.82353635879231
0.360793736525481	-0.428942335835785	0.338694929993612
-0.635576511808644	0.138717539675372	3.15389899598985
-0.640208401595932	0.133000346994402	3.17865059311497
-0.650703661640632	0.140306747444352	3.01075542615655
-0.864152637088648	-0.0271570906752115	0.0412045770074149
0.218330909269386	0.0920470182521619	4.27825925065211
-0.415409701930369	0.0994550337120314	1.6478176997675
