# Supplementary material for: Evolving scattering networks for engineering disorder
Source: Nat Comput Sci. 2023 Feb 13;3(2):128–38. doi: 10.1038/s43588-022-00395-x (PMC10766560; doi:10.1038/s43588-022-00395-x)
Supplement: Supplementary file 9 — Plot data for Fig. 5. [file 43588_2022_395_MOESM9_ESM.zip › Data_Set_Fig_5/data_Fig5d.xls]

## Sheet: Sheet1
xx_data_Fig5d	yy_data_Fig5d	degree_data_Fig5d
0	0	6.17533
0.645772	0	0.479498
0.542773	-0.1046	-2.19271
0.676626	-0.151244	-1.09396
0.570679	-0.252509	-0.799396
0.499971	0.0485292	1.03117
0.381662	-0.0271436	-0.0521811
0.349566	0.124365	-3.4635
0.413699	-0.187419	-1.36942
0.229416	0.0357451	4.21857
0.265667	-0.142592	-0.436119
0.251604	-0.285751	-1.56289
0.197653	0.188433	-1.77641
0.0712015	0.101853	-1.98796
0.309116	0.303343	-0.830989
0.455141	0.247986	-1.74251
0.15372	0.356455	-1.80295
0.0454532	0.252922	-1.15381
-0.00806112	0.400873	0.185369
0.0926158	-0.0522886	0.260878
0.117957	-0.205598	-1.4474
0.598256	0.152004	-1.04747
0.744276	0.13617	-0.799247
0.462074	0.397671	-0.631096
0.307818	0.444479	-1.21209
0.615931	0.313833	-1.0321
0.16941	0.505141	-1.06723
0.623825	0.464714	-0.808678
0.458783	0.554573	-1.1763
0.795357	-0.0194937	-1.39871
0.905713	0.0930851	-0.419566
0.312973	0.605752	-0.69854
0.609802	0.62611	-1.30013
0.758015	0.350316	-1.015
0.888463	0.237664	-0.94644
0.430312	0.712212	-1.09781
-0.0847555	0.235882	0.08489
-0.0623468	0.0753643	-2.40545
-0.161272	0.357777	-2.14572
-0.0394005	-0.107947	-3.97755
-0.201342	0.158418	-1.27235
-0.188424	-0.0098353	4.36262
-0.300413	0.285321	-1.25106
0.751973	0.518674	-0.677858
0.905609	0.408898	-0.776059
0.561786	0.795085	-0.688519
-0.319602	0.062217	-2.42979
0.413645	-0.317126	-1.84314
0.128069	-0.3867	-2.04442
0.294961	-0.43285	-1.61702
0.0043555	-0.288811	-1.50101
0.723021	0.684971	-0.871721
0.235196	0.711666	-0.599962
-0.122618	-0.201513	3.53224
0.11833	0.65372	-1.30239
-0.0105588	-0.454104	-2.11111
0.00850087	0.563689	-1.28719
-0.157206	0.529903	-0.832456
-0.295827	0.455325	-0.921651
-0.0597247	0.682108	-1.831
0.057928	0.779883	-0.508016
-0.435622	0.382596	-0.994756
0.423128	0.877626	-1.10834
0.321106	0.789208	-0.831198
0.212553	0.870871	-1.09557
-0.240336	0.663631	-1.57372
-0.132191	-0.359363	-1.27703
0.133274	-0.537249	3.915
0.461891	-0.463636	-1.24804
0.570367	-0.374148	-0.567506
0.737775	-0.337033	-0.734005
0.626247	-0.496571	-0.464395
0.797981	-0.188399	-0.914711
0.921805	-0.0912285	-1.40703
0.896196	-0.291192	-1.11352
-0.402275	0.203063	-0.975784
-0.274556	-0.0990411	-2.77279
-0.250817	-0.243059	-1.65724
-0.375917	0.574636	-0.702966
-0.516739	0.510928	-0.859456
-0.129506	0.81107	-0.886606
0.105703	0.985833	-0.973096
-0.0262644	0.928666	-0.66235
0.292703	0.947209	-0.993264
-0.408311	-0.120296	-1.15346
-0.446281	0.0224514	3.58463
-0.587653	0.331774	-1.56311
-0.522503	0.194442	-1.41862
-0.671315	0.466784	-1.87878
0.276095	-0.57543	-1.08667
-0.576027	0.0562769	-1.69071
-0.66747	0.179448	1.25939
-0.571411	-0.108258	-0.885338
-0.755918	0.331636	-0.275821
-0.408389	-0.269733	-1.38088
-0.305243	-0.393517	-1.04046
-0.0182736	-0.605718	-1.04118
-0.173694	-0.526682	-1.61653
0.120349	-0.66727	-1.87886
0.264451	-0.725942	-0.87496
-0.553825	-0.259336	-0.809108
-0.716638	0.0117082	-1.78218
-0.472307	-0.400829	-1.27582
-0.352027	-0.544818	-1.04473
-0.807811	0.15831	-1.08601
-0.718592	-0.154473	-0.72315
0.403206	-0.616351	-0.879946
0.551617	-0.612375	-0.742557
-0.439514	0.706219	-1.03058
-0.297329	0.789859	-1.34183
-0.598052	0.63606	-1.25314
-0.21725	0.938621	-0.98337
0.444027	-0.762793	-1.13905
0.130065	-0.817873	-0.937815
-0.00917819	-0.768781	-0.885302
0.314628	-0.870479	-0.781411
0.756593	0.214665	-0.883461
-0.754884	0.602444	-0.203333
-0.821148	0.464281	-0.68902
-0.506655	-0.582018	-0.99538
-0.614855	-0.460439	-1.36112
-0.666054	-0.317007	-0.6439
-0.078608	-0.0318108	-3.69414
-0.85221	-0.0633002	-0.577404
-0.179286	-0.661889	-1.8926
-0.346794	-0.680621	-1.15443
0.0151014	-0.924329	-0.514546
0.868008	-0.428619	-1.26942
-0.479894	-0.733578	-1.08958
-0.796086	-0.364275	-1.29326
-0.638493	-0.639295	-1.12491
-0.35642	-0.833678	-1.17195
-0.192584	-0.815705	-1.03487
0.227855	-0.0571319	-1.34917
-0.371642	0.90203	-1.00879
-0.907812	0.283656	-0.735296
-0.740288	-0.523067	-1.18133
-0.857418	-0.216705	-1.4314
-0.942204	0.115421	-0.901929
0.769494	-0.532902	-0.605951
0.705684	-0.671075	-0.625823
0.454117	0.147236	-1.09063
0.60164	-0.79713	-1.05282
0.308478	0.218253	-1.47619
0.179754	0.274777	-1.57862
-0.0814085	0.46645	-1.46709
0.0705172	0.434617	-0.467288
0.164307	0.120325	-1.28124
0.0833711	-0.018251	2.91905
-0.0062068	0.126545	-2.35247
0.0653594	-0.152613	-2.46251
0.408999	-0.114102	-0.448146
0.326503	0.029829	-2.4951
-0.048249	0.317532	-1.97257
-0.191146	-0.140164	3.13812
-0.148473	0.203547	-0.482255
-0.300653	0.166024	-2.60551
-0.17705	0.064371	4.90025
-0.233446	0.336636	-1.46447
-0.375651	0.315164	-2.17845
-0.497002	0.847662	-1.20339
-0.0643004	-0.255764	-1.80602
-0.282297	-0.0168704	-2.36442
-0.403284	0.0798232	2.58664
-0.118114	-0.911922	-0.671701
-0.252211	-0.967145	-0.800263
-0.992924	-0.0493265	-0.638356
-0.642093	0.760461	-1.10593
0.0778705	0.247034	-0.640864
0.0913086	-0.320287	-1.23874
0.212146	-0.205584	-1.13207
0.359179	-0.24311	-1.42059
0.249264	-0.358004	-1.08331
0.175575	-0.491552	2.10539
0.454919	-0.890062	-1.01046
-0.215842	-0.35623	-0.277549
-0.245522	-0.497213	-1.91289
-0.397538	-0.445247	-1.38474
-0.328635	-0.281754	-2.03382
-0.0820582	-0.440686	-1.34717
-0.0741737	-0.75921	-0.733507
0.230992	0.386142	-1.25652
0.238866	0.561642	-0.6494
0.489226	-0.0199914	2.98281
0.155532	-0.974064	-0.960779
0.059922	-0.462638	-1.52269
-0.0759638	-0.564213	0.219735
0.579229	0.260219	-1.03441
0.370384	0.493305	-0.872102
0.541212	0.462827	-1.52431
0.413494	0.33341	-1.99945
-0.528808	-0.0319357	-2.09706
0.99827	-0.0050179	-0.928973
-0.387138	-0.127135	-1.15763
-0.498371	-0.2046	-0.920247
0.381668	-0.490769	0.225623
0.52923	-0.174534	-1.65733
0.0513902	-0.627755	-2.25718
0.452196	-0.350759	-1.78634
0.640433	0.100197	0.98661
0.632938	-0.0506136	-0.798326
-0.836611	0.0236609	0.325906
0.140596	0.0106208	-1.57932
0.354554	-0.71575	-0.424701
-0.699653	0.269413	-1.27985
-0.222352	-0.179518	2.00816
-0.63775	0.10101	2.54537
-0.105981	0.635498	-1.19366
-0.239636	0.543431	-1.6525
0.0514122	0.587172	-0.616867
-0.533495	0.360606	-1.02229
-0.397452	0.440116	-0.776783
-0.239198	0.42555	-0.753845
0.249101	0.125154	2.52249
-0.494124	0.146254	-2.44187
-0.585518	0.234807	-1.01674
-0.436999	0.255853	-1.06327
-0.602189	-0.7906	-0.407376
-0.264654	-0.705747	-1.10022
-0.971016	-0.206183	-0.576198
-0.916265	-0.377507	-0.801024
-0.658234	-0.0936806	0.026271
-0.735643	-0.233925	-0.697825
-0.855528	-0.514703	-1.30987
0.221233	-0.655564	-1.97854
-0.0923337	-0.0734034	-4.71113
-0.0144427	0.0240406	4.49326
-0.249332	0.20001	-1.68703
-0.743013	-0.667604	-0.901106
-0.562292	-0.383685	-1.64297
-0.477565	-0.87258	-0.927373
-0.0953019	0.120189	-3.29612
-0.130882	0.306671	-1.85528
0.483389	-0.525902	-1.84558
0.543602	-0.687332	-1.06346
0.679641	-0.243721	-1.54573
0.714557	-0.398109	-0.955005
0.360143	-0.39083	-0.120482
-0.530766	-0.522166	-0.938085
-0.605905	-0.203203	-1.67306
0.283954	-0.0956271	-1.62195
0.143396	-0.118627	-2.42079
0.0244853	-0.152119	-3.05818
-0.10358	0.490844	-1.64745
0.0106946	1.34392e-05	7.03244
0.49993	0.627239	-0.790636
0.788707	0.040175	-1.39796
0.975775	-0.208476	-0.708829
-0.688713	-0.466153	-1.32551
-0.413274	-0.625716	-1.14448
0.14695	-0.290207	-1.68824
0.0152589	-0.367749	-0.573122
0.222154	-0.802149	-1.06198
0.269552	-0.959219	-0.749336
-0.10391	-0.658738	-1.02256
-0.237465	-0.593224	-1.15321
-0.441036	-0.329409	-1.14145
-0.0093327	0.192752	-1.28984
0.051575	0.36076	-1.46412
0.761595	-0.0981571	-1.22707
-0.101817	-0.275187	-2.24657
-0.177299	-0.406904	-0.324161
0.139562	0.196209	-1.87245
0.296422	-0.229332	-1.5638
0.382708	0.637941	-1.14529
0.57375	-0.356573	-0.773862
0.320238	-0.558985	-1.03737
0.0172211	0.0271361	6.80718
0.492498	0.147457	-1.13046
0.217112	-0.426769	-2.26064
0.454706	-0.234933	-1.26374
-0.477961	0.547666	-1.00681
0.0729228	-0.746407	-0.109832
-0.335697	-0.473211	-1.83831
-0.278516	-0.319134	-1.53755
0.129229	0.854084	-1.27017
0.137036	-0.872303	-1.23904
0.0908253	0.484385	-1.08469
-0.00244409	0.777975	-0.553491
-0.374649	-0.0120095	2.00522
-0.344966	-0.174406	-1.08706
-0.494539	-0.0802395	-1.71926
-0.609521	0.441674	-1.42238
0.14629	0.717756	-1.32293
-0.181799	0.70806	-1.39705
-0.335208	0.642832	-0.456825
0.311904	0.254093	-1.02507
-0.754951	0.124927	-1.08267
-0.828973	0.207855	-0.774926
-0.377801	0.132275	-0.291444
-0.237908	0.0497363	2.6945
0.647228	-0.554193	-0.808151
-0.915689	0.390801	-0.939948
-0.545583	0.035702	-2.80735
-0.703189	-0.032276	-1.04962
-0.823519	-0.142661	-1.73589
0.510682	0.321842	-1.37565
0.389256	0.433225	-0.584546
-0.157304	0.841845	-1.10792
0.26038	0.395848	-1.11701
0.358159	0.0845595	-3.78845
0.600583	-0.195559	-0.600203
0.0488571	-0.534781	-0.494598
0.056104	0.0254168	5.71388
0.381416	0.232416	-0.864127
0.416065	-0.0782853	1.22421
0.668563	0.224217	-1.86713
0.682101	0.378905	-1.12961
-0.493319	0.719073	-1.07147
-0.359682	0.773172	-0.968827
0.798189	-0.271042	-1.14053
0.867978	-0.138033	-0.868669
0.023752	0.674766	-1.2292
-0.0909746	0.995791	-0.623745
0.189193	0.552587	-0.817489
0.809472	0.409249	-1.06446
0.795465	0.26289	-0.636429
-0.197144	-0.0770535	0.6708
0.550991	-0.0266781	-1.24142
0.970707	0.227248	-0.538122
0.524742	0.728967	-0.735616
-0.0767779	0.381601	-0.90496
0.494384	0.0891676	-0.363353
-0.103886	-0.992412	-0.915179
-0.127447	0.0390325	1.41626
0.186607	-0.574318	2.21764
-0.020857	-0.850982	-1.60148
0.0269542	-0.997406	-0.720734
0.557659	-0.478107	-0.420747
-0.102155	-0.481098	-1.60467
0.056104	0.0254168	5.71388
0.159289	-0.0499913	-3.39764
-0.0108989	0.867259	-0.906071
-0.0228195	0.526022	-2.22507
0.056104	0.0254168	5.71388
-0.337346	0.517094	-1.42877
-0.464782	-0.505021	-1.27957
-0.590824	-0.601311	-1.09589
-0.274524	0.367552	-0.776827
-0.751936	0.372479	-0.702253
-0.109735	-0.163229	2.82452
-0.201593	-0.282665	-2.10346
-0.0341192	-0.303796	-1.92714
0.123247	0.342333	-1.81059
0.247562	0.255786	-2.24595
0.231544	0.057593	5.06792
0.669635	0.0387516	1.57911
0.0866432	0.158546	-3.10366
0.0528215	0.0150945	6.4426
-0.242883	0.236259	-0.991426
-0.11038	0.17637	-1.35225
0.686195	-0.0941434	-1.10466
0.317807	-0.0947181	-2.1321
-0.299018	-0.785354	-1.03618
-0.370516	-0.920573	-0.590804
0.616669	0.555486	-0.419844
0.374754	0.779795	-0.608392
0.820835	0.565411	-0.774668
0.726376	-0.452059	-1.10142
0.795972	-0.603913	-0.79379
0.0196844	0.0194142	7.2487
-0.200463	-0.876111	-1.09103
-0.138692	-0.755378	-0.677637
0.627189	-0.314128	-1.46168
0.441779	-0.595376	-1.29712
-0.65391	-0.319838	-0.694735
-0.0366097	-0.653994	-1.11314
-0.638098	0.583563	-1.30624
-0.178824	0.578689	-0.705397
0.316058	-0.339121	-0.721429
-0.00658665	0.26874	-1.71431
0.423297	-0.0015958	3.36742
0.490437	0.512496	-1.55153
0.00144927	-0.192212	-2.75466
0.493118	-0.362072	-1.47864
0.249704	0.713202	-0.583263
-0.505055	-0.234182	-0.62415
-0.227255	-0.430517	-0.983579
-0.363133	-0.35501	-1.11737
0.164241	-0.242985	-1.66582
0.130728	-0.376415	-2.02427
0.988558	0.106624	-0.873743
0.865454	0.0424489	-0.585543
0.533033	0.173934	-1.28001
0.84216	0.154626	-0.734288
0.577498	0.378826	-0.966618
-0.376678	0.29868	-2.18622
-0.519999	0.302695	-0.330733
-0.478651	0.431161	-1.48608
-0.502961	0.599491	-0.790482
-0.401722	-0.0197037	3.35466
-0.442565	0.121072	-0.192172
-0.357344	-0.210122	-1.27044
-0.488593	-0.714107	-1.01566
0.700786	0.510497	-0.655841
0.369869	-0.464656	0.47051
-0.278563	0.121794	-3.36749
0.0170576	-0.0330654	5.48733
-0.796086	-0.364275	-1.29326
0.945761	0.319828	-0.378615
0.342151	0.548238	-0.856876
-0.773735	0.514535	-0.224261
-0.175663	-0.181499	4.44318
-0.253881	-0.121618	-1.10911
-0.144519	-0.581014	-0.507585
-0.156786	-0.168227	4.80449
-0.148459	-0.168393	4.74449
-0.148459	-0.168393	4.74449
-0.642589	-0.756215	-0.436013
0.384029	0.387422	-0.990505
-0.33568	-0.6106	-1.00682
-0.148459	-0.168393	4.74449
0.24465	0.445016	-1.11882
0.14463	0.586179	-0.896281
-0.1922	0.442621	-0.947654
-0.16599	0.261196	-0.893301
-0.480758	-0.138364	-2.0297
-0.506112	-0.333821	-1.328
0.125163	-0.71715	-0.768297
-0.775782	0.0492974	-1.20664
-0.899251	0.0050852	-0.040313
-0.929852	-0.282865	-0.396992
-0.992236	-0.114595	-0.623854
-0.622346	0.131739	2.996
-0.67682	0.278357	-1.48534
-0.636769	-0.0585781	-0.152148
-0.670881	-0.21612	-1.36492
-0.330794	-0.0509022	-2.505
-0.971283	0.208792	-0.879102
-0.346172	0.415784	-0.376291
0.182943	-0.138439	-1.06477
0.296422	-0.229332	-1.5638
0.0353409	-0.0165759	7.02228
-0.827285	0.29023	-0.592612
-0.445075	-0.0137071	3.06431
-0.995853	0.0595134	-0.90103
0.340741	-0.0932161	-2.00659
0.477249	-0.167093	-2.12134
-0.19678	-0.172171	3.62711
0.645179	-0.643559	-0.912386
-0.734376	0.663187	-0.469791
-0.204991	-0.00167443	4.68512
-0.146342	-0.339934	-1.77594
0.329142	-0.816295	-0.973109
0.319558	-0.649199	-1.02976
0.445038	-0.7121	-0.743293
0.265827	-0.508999	-1.31291
-0.11989	0.154964	-1.91554
-0.19678	-0.172171	3.62711
0.691355	0.089546	1.23005
0.570401	0.0358866	-1.29093
-0.499787	0.232884	-0.845054
-0.0193891	0.390295	-0.0551066
0.459785	0.0150277	4.04198
0.477356	-0.0237141	3.64021
0.454212	-0.00399556	4.50157
0.454212	-0.00399556	4.50157
-0.414077	0.0200489	4.60847
-0.414077	0.0200489	4.60847
-0.414077	0.0200489	4.60847
-0.414077	0.0200489	4.60847
0.448386	-0.0248175	4.36282
0.21021	0.0190714	2.43439
0.260449	0.110769	2.97665
-0.699287	-0.0776467	-0.223078
0.226428	0.0754631	5.02967
0.231544	0.057593	5.06792
0.231544	0.057593	5.06792
0.231544	0.057593	5.06792
-0.194008	0.0490339	5.84508
-0.177604	0.0110619	5.36014
-0.194008	0.0490339	5.84508
-0.177604	0.0110619	5.36014
-0.177604	0.0110619	5.36014
-0.194008	0.0490339	5.84508
-0.177604	0.0110619	5.36014
0.268676	0.615561	-0.482791
0.133274	-0.537249	3.915
0.0170311	-0.00148044	7.34378
0.174264	-0.562679	3.14849
0.132986	-0.522029	3.82193
0.132986	-0.522029	3.82193
0.17641	-0.528214	3.5817
-0.0306385	-0.518149	-1.35695
0.132986	-0.522029	3.82193
0.603294	-0.467356	-0.135496
0.0152589	-0.367749	-0.573122
0.669635	0.0387516	1.57911
0.671076	0.0976602	1.36705
0.0853181	0.458193	-0.836711
-0.870323	0.121077	-0.365234
-0.366171	0.623624	-0.314564
-0.653118	0.11441	2.82354
0.360794	-0.428942	0.338695
-0.635577	0.138718	3.1539
-0.640208	0.133	3.17865
-0.650704	0.140307	3.01076
-0.864153	-0.0271571	0.0412046
0.218331	0.092047	4.27826
-0.41541	0.099455	1.64782
