# Supplementary material for: Evolving scattering networks for engineering disorder
Source: Nat Comput Sci. 2023 Feb 13;3(2):128–38. doi: 10.1038/s43588-022-00395-x (PMC10766560; doi:10.1038/s43588-022-00395-x)
Supplement: Supplementary file 9 — Plot data for Fig. 5. [file 43588_2022_395_MOESM9_ESM.zip › Data_Set_Fig_5/data_Fig5e.txt]

xx_data_Fig5e	yy_data_Fig5e
-9.94974874371859	0
-9.84924623115578	0
-9.74874371859297	0
-9.64824120603015	0
-9.54773869346734	0
-9.44723618090452	0
-9.34673366834171	0
-9.24623115577889	0
-9.14572864321608	0
-9.04522613065327	0
-8.94472361809045	0
-8.84422110552764	0
-8.74371859296483	0
-8.64321608040201	0
-8.5427135678392	0
-8.44221105527638	0
-8.34170854271357	0
-8.24120603015075	0
-8.14070351758794	0
-8.04020100502512	0
-7.93969849246231	0
-7.8391959798995	0
-7.73869346733668	0
-7.63819095477387	0
-7.53768844221106	0
-7.43718592964824	0
-7.33668341708543	0
-7.23618090452261	0
-7.1356783919598	0
-7.03517587939699	0
-6.93467336683417	0
-6.83417085427136	0
-6.73366834170854	0
-6.63316582914573	0
-6.53266331658291	0
-6.4321608040201	0
-6.33165829145729	0
-6.23115577889447	0
-6.13065326633166	0
-6.03015075376884	0
-5.92964824120603	0
-5.82914572864322	2e-05
-5.7286432160804	0
-5.62814070351759	4e-05
-5.52763819095477	0
-5.42713567839196	0
-5.32663316582915	0
-5.22613065326633	0.00012
-5.12562814070352	8e-05
-5.0251256281407	8e-05
-4.92462311557789	0.0001
-4.82412060301508	0.0001
-4.72361809045226	0.00028
-4.62311557788945	0.00022
-4.52261306532663	0.0002
-4.42211055276382	0.00034
-4.32160804020101	0.00052
-4.22110552763819	0.00042
-4.12060301507538	0.00082
-4.02010050251256	0.00104
-3.91959798994975	0.00102
-3.81909547738693	0.00152
-3.71859296482412	0.00174
-3.61809045226131	0.00206
-3.51758793969849	0.00196
-3.41708542713568	0.0029
-3.31658291457286	0.00372
-3.21608040201005	0.00354
-3.11557788944724	0.00424
-3.01507537688442	0.00532
-2.91457286432161	0.00614
-2.81407035175879	0.00652
-2.71356783919598	0.00752
-2.61306532663317	0.0084
-2.51256281407035	0.00934
-2.41206030150754	0.00958
-2.31155778894472	0.01224
-2.21105527638191	0.0119
-2.1105527638191	0.01474
-2.01005025125628	0.0164
-1.90954773869347	0.01768
-1.80904522613065	0.01958
-1.70854271356784	0.02328
-1.60804020100503	0.0254
-1.50753768844221	0.02962
-1.4070351758794	0.03556
-1.30653266331658	0.03788
-1.20603015075377	0.04366
-1.10552763819095	0.04888
-1.00502512562814	0.04864
-0.904522613065327	0.04936
-0.804020100502513	0.04628
-0.703517587939699	0.0405
-0.603015075376884	0.03444
-0.50251256281407	0.02748
-0.402010050251256	0.02252
-0.301507537688442	0.01848
-0.201005025125628	0.0137
-0.100502512562814	0.01024
0	0.00758
0.100502512562814	0.00612
0.201005025125628	0.00452
0.301507537688442	0.00384
0.402010050251256	0.0038
0.50251256281407	0.00362
0.603015075376884	0.00304
0.703517587939699	0.00304
0.804020100502513	0.00248
0.904522613065327	0.00278
1.00502512562814	0.00274
1.10552763819095	0.00232
1.20603015075377	0.00248
1.30653266331658	0.00292
1.4070351758794	0.00352
1.50753768844221	0.00302
1.60804020100503	0.00372
1.70854271356784	0.00364
1.80904522613065	0.0035
1.90954773869347	0.00344
2.01005025125628	0.004
2.1105527638191	0.0047
2.21105527638191	0.00448
2.31155778894472	0.0039
2.41206030150754	0.0039
2.51256281407035	0.00516
2.61306532663317	0.00444
2.71356783919598	0.00564
2.81407035175879	0.00476
2.91457286432161	0.00558
3.01507537688442	0.005
3.11557788944724	0.00492
3.21608040201005	0.00558
3.31658291457286	0.0061
3.41708542713568	0.00558
3.51758793969849	0.00512
3.61809045226131	0.00484
3.71859296482412	0.00606
3.81909547738693	0.0054
3.91959798994975	0.0056
4.02010050251256	0.0063
4.12060301507538	0.00534
4.22110552763819	0.00538
4.32160804020101	0.00552
4.42211055276382	0.0052
4.52261306532663	0.00458
4.62311557788945	0.00454
4.72361809045226	0.00408
4.82412060301508	0.0045
4.92462311557789	0.00392
5.0251256281407	0.00424
5.12562814070352	0.00364
5.22613065326633	0.0034
5.32663316582915	0.00322
5.42713567839196	0.0031
5.52763819095477	0.0026
5.62814070351759	0.00202
5.7286432160804	0.00218
5.82914572864322	0.0017
5.92964824120603	0.00142
6.03015075376884	0.00222
6.13065326633166	0.00192
6.23115577889447	0.00222
6.33165829145729	0.00168
6.4321608040201	0.0017
6.53266331658291	0.00138
6.63316582914573	0.0014
6.73366834170854	0.00104
6.83417085427136	0.00068
6.93467336683417	0.0011
7.03517587939699	0.00066
7.1356783919598	0.00064
7.23618090452261	0.00046
7.33668341708543	0.00072
7.43718592964824	0.00064
7.53768844221106	0.00038
7.63819095477387	0.0003
7.73869346733668	0.00034
7.8391959798995	0.00018
7.93969849246231	0.0006
8.04020100502512	0.00032
8.14070351758794	0.00032
8.24120603015075	0.00016
8.34170854271357	8e-05
8.44221105527638	0.00022
8.5427135678392	4e-05
8.64321608040201	0.00018
8.74371859296483	6e-05
8.84422110552764	0.00018
8.94472361809045	2e-05
9.04522613065327	0
9.14572864321608	0
9.24623115577889	4e-05
9.34673366834171	0
9.44723618090452	0
9.54773869346734	0
9.64824120603015	0
9.74874371859297	0
9.84924623115578	0
9.94974874371859	0
