# Supplementary material for: Evolving scattering networks for engineering disorder
Source: Nat Comput Sci. 2023 Feb 13;3(2):128–38. doi: 10.1038/s43588-022-00395-x (PMC10766560; doi:10.1038/s43588-022-00395-x)
Supplement: Supplementary file 9 — Plot data for Fig. 5. [file 43588_2022_395_MOESM9_ESM.zip › Data_Set_Fig_5/data_Fig5e.xls]

## Sheet: Sheet1
xx_data_Fig5e	yy_data_Fig5e
-9.94975	0
-9.84925	0
-9.74874	0
-9.64824	0
-9.54774	0
-9.44724	0
-9.34673	0
-9.24623	0
-9.14573	0
-9.04523	0
-8.94472	0
-8.84422	0
-8.74372	0
-8.64322	0
-8.54271	0
-8.44221	0
-8.34171	0
-8.24121	0
-8.1407	0
-8.0402	0
-7.9397	0
-7.8392	0
-7.73869	0
-7.63819	0
-7.53769	0
-7.43719	0
-7.33668	0
-7.23618	0
-7.13568	0
-7.03518	0
-6.93467	0
-6.83417	0
-6.73367	0
-6.63317	0
-6.53266	0
-6.43216	0
-6.33166	0
-6.23116	0
-6.13065	0
-6.03015	0
-5.92965	0
-5.82915	2e-05
-5.72864	0
-5.62814	4e-05
-5.52764	0
-5.42714	0
-5.32663	0
-5.22613	0.00012
-5.12563	8e-05
-5.02513	8e-05
-4.92462	0.0001
-4.82412	0.0001
-4.72362	0.00028
-4.62312	0.00022
-4.52261	0.0002
-4.42211	0.00034
-4.32161	0.00052
-4.22111	0.00042
-4.1206	0.00082
-4.0201	0.00104
-3.9196	0.00102
-3.8191	0.00152
-3.71859	0.00174
-3.61809	0.00206
-3.51759	0.00196
-3.41709	0.0029
-3.31658	0.00372
-3.21608	0.00354
-3.11558	0.00424
-3.01508	0.00532
-2.91457	0.00614
-2.81407	0.00652
-2.71357	0.00752
-2.61307	0.0084
-2.51256	0.00934
-2.41206	0.00958
-2.31156	0.01224
-2.21106	0.0119
-2.11055	0.01474
-2.01005	0.0164
-1.90955	0.01768
-1.80905	0.01958
-1.70854	0.02328
-1.60804	0.0254
-1.50754	0.02962
-1.40704	0.03556
-1.30653	0.03788
-1.20603	0.04366
-1.10553	0.04888
-1.00503	0.04864
-0.904523	0.04936
-0.80402	0.04628
-0.703518	0.0405
-0.603015	0.03444
-0.502513	0.02748
-0.40201	0.02252
-0.301508	0.01848
-0.201005	0.0137
-0.100503	0.01024
0	0.00758
0.100503	0.00612
0.201005	0.00452
0.301508	0.00384
0.40201	0.0038
0.502513	0.00362
0.603015	0.00304
0.703518	0.00304
0.80402	0.00248
0.904523	0.00278
1.00503	0.00274
1.10553	0.00232
1.20603	0.00248
1.30653	0.00292
1.40704	0.00352
1.50754	0.00302
1.60804	0.00372
1.70854	0.00364
1.80905	0.0035
1.90955	0.00344
2.01005	0.004
2.11055	0.0047
2.21106	0.00448
2.31156	0.0039
2.41206	0.0039
2.51256	0.00516
2.61307	0.00444
2.71357	0.00564
2.81407	0.00476
2.91457	0.00558
3.01508	0.005
3.11558	0.00492
3.21608	0.00558
3.31658	0.0061
3.41709	0.00558
3.51759	0.00512
3.61809	0.00484
3.71859	0.00606
3.8191	0.0054
3.9196	0.0056
4.0201	0.0063
4.1206	0.00534
4.22111	0.00538
4.32161	0.00552
4.42211	0.0052
4.52261	0.00458
4.62312	0.00454
4.72362	0.00408
4.82412	0.0045
4.92462	0.00392
5.02513	0.00424
5.12563	0.00364
5.22613	0.0034
5.32663	0.00322
5.42714	0.0031
5.52764	0.0026
5.62814	0.00202
5.72864	0.00218
5.82915	0.0017
5.92965	0.00142
6.03015	0.00222
6.13065	0.00192
6.23116	0.00222
6.33166	0.00168
6.43216	0.0017
6.53266	0.00138
6.63317	0.0014
6.73367	0.00104
6.83417	0.00068
6.93467	0.0011
7.03518	0.00066
7.13568	0.00064
7.23618	0.00046
7.33668	0.00072
7.43719	0.00064
7.53769	0.00038
7.63819	0.0003
7.73869	0.00034
7.8392	0.00018
7.9397	0.0006
8.0402	0.00032
8.1407	0.00032
8.24121	0.00016
8.34171	8e-05
8.44221	0.00022
8.54271	4e-05
8.64322	0.00018
8.74372	6e-05
8.84422	0.00018
8.94472	2e-05
9.04523	0
9.14573	0
9.24623	4e-05
9.34673	0
9.44724	0
9.54774	0
9.64824	0
9.74874	0
9.84925	0
9.94975	0
