# Supplementary material for: Evolving scattering networks for engineering disorder
Source: Nat Comput Sci. 2023 Feb 13;3(2):128–38. doi: 10.1038/s43588-022-00395-x (PMC10766560; doi:10.1038/s43588-022-00395-x)
Supplement: Supplementary file 9 — Plot data for Fig. 5. [file 43588_2022_395_MOESM9_ESM.zip › Data_Set_Fig_5/data_Fig5f.xls]

## Sheet: Sheet1
xx_data_Fig5f	yy_data_Fig5f
-9.94975	0
-9.84925	0
-9.74874	0
-9.64824	0
-9.54774	0
-9.44724	0
-9.34673	0
-9.24623	0
-9.14573	0
-9.04523	0
-8.94472	0
-8.84422	0
-8.74372	0
-8.64322	0
-8.54271	0
-8.44221	0
-8.34171	0
-8.24121	0
-8.1407	0
-8.0402	0
-7.9397	0
-7.8392	0
-7.73869	0
-7.63819	0
-7.53769	0
-7.43719	0
-7.33668	0
-7.23618	0
-7.13568	0
-7.03518	0
-6.93467	0
-6.83417	0
-6.73367	0
-6.63317	0
-6.53266	0
-6.43216	0
-6.33166	0
-6.23116	0
-6.13065	0
-6.03015	0
-5.92965	0
-5.82915	0
-5.72864	0
-5.62814	0
-5.52764	0
-5.42714	0
-5.32663	0
-5.22613	0
-5.12563	0
-5.02513	0
-4.92462	0
-4.82412	0
-4.72362	0
-4.62312	0
-4.52261	0
-4.42211	0
-4.32161	0
-4.22111	2e-05
-4.1206	0
-4.0201	0
-3.9196	0
-3.8191	0
-3.71859	0
-3.61809	0
-3.51759	8e-05
-3.41709	6e-05
-3.31658	2e-05
-3.21608	6e-05
-3.11558	0.00012
-3.01508	0.00022
-2.91457	0.00034
-2.81407	0.0004
-2.71357	0.00046
-2.61307	0.00056
-2.51256	0.00088
-2.41206	0.0008
-2.31156	0.00136
-2.21106	0.00126
-2.11055	0.0017
-2.01005	0.00188
-1.90955	0.0026
-1.80905	0.00246
-1.70854	0.00252
-1.60804	0.0029
-1.50754	0.00372
-1.40704	0.00426
-1.30653	0.00606
-1.20603	0.0078
-1.10553	0.00926
-1.00503	0.01362
-0.904523	0.01716
-0.80402	0.02158
-0.703518	0.0288
-0.603015	0.03636
-0.502513	0.04674
-0.40201	0.05534
-0.301508	0.06782
-0.201005	0.07384
-0.100503	0.0746
0	0.07038
0.100503	0.064
0.201005	0.05162
0.301508	0.03958
0.40201	0.02776
0.502513	0.02142
0.603015	0.01822
0.703518	0.01574
0.80402	0.01214
0.904523	0.0111
1.00503	0.01018
1.10553	0.0082
1.20603	0.0078
1.30653	0.0064
1.40704	0.00564
1.50754	0.00564
1.60804	0.005
1.70854	0.00526
1.80905	0.00498
1.90955	0.0043
2.01005	0.00464
2.11055	0.00442
2.21106	0.00428
2.31156	0.00494
2.41206	0.00422
2.51256	0.00412
2.61307	0.00358
2.71357	0.00374
2.81407	0.00408
2.91457	0.00442
3.01508	0.00452
3.11558	0.00388
3.21608	0.00366
3.31658	0.00422
3.41709	0.00388
3.51759	0.00318
3.61809	0.00362
3.71859	0.00286
3.8191	0.00358
3.9196	0.00284
4.0201	0.00312
4.1206	0.00254
4.22111	0.0029
4.32161	0.00246
4.42211	0.0022
4.52261	0.00212
4.62312	0.00244
4.72362	0.00256
4.82412	0.00186
4.92462	0.0013
5.02513	0.00154
5.12563	0.0012
5.22613	0.00088
5.32663	0.00126
5.42714	0.00124
5.52764	0.00114
5.62814	0.00078
5.72864	0.00068
5.82915	0.00118
5.92965	0.00056
6.03015	0.00102
6.13065	0.00034
6.23116	0.0003
6.33166	0.00014
6.43216	0.00072
6.53266	0.00028
6.63317	0.00038
6.73367	0.00012
6.83417	6e-05
6.93467	6e-05
7.03518	0.0002
7.13568	0.00016
7.23618	6e-05
7.33668	0.00014
7.43719	2e-05
7.53769	2e-05
7.63819	0.0002
7.73869	0
7.8392	6e-05
7.9397	0
8.0402	2e-05
8.1407	0
8.24121	0
8.34171	4e-05
8.44221	0
8.54271	0
8.64322	0
8.74372	0
8.84422	0
8.94472	0
9.04523	0
9.14573	0
9.24623	0
9.34673	0
9.44724	0
9.54774	0
9.64824	0
9.74874	0
9.84925	0
9.94975	0
