# Supplementary material for: Evolving scattering networks for engineering disorder
Source: Nat Comput Sci. 2023 Feb 13;3(2):128–38. doi: 10.1038/s43588-022-00395-x (PMC10766560; doi:10.1038/s43588-022-00395-x)
Supplement: Supplementary file 9 — Plot data for Fig. 5. [file 43588_2022_395_MOESM9_ESM.zip › Data_Set_Fig_5/data_Fig5g.txt]

xx_data_Fig5g	yy_data_Fig5g	degree_data_Fig5g
0	0	0.0125917870055467
0.645772409278372	0	-0.864438514412419
0.542773054415938	-0.104600213550154	-1.08329032359857
0.676626034973621	-0.151243837834297	-0.534814449559993
0.570679052184555	-0.252508924398669	-0.865405084074448
0.50680494208077	0.0588544749086821	-0.250860825979056
0.633190756270053	0.166398001198333	-0.917540544967224
0.480480862199281	0.217308972804477	-0.378648432336456
0.351353677030979	0.138090301185644	-1.03924459877925
0.362325291833918	-0.0157180919277242	-1.04054611203987
0.341674959715778	0.288860413003436	-0.43309452639877
0.210209799874327	0.0190714040979638	-0.680566093308052
0.238956438752991	-0.135702021969979	-0.922940320082833
0.400320277064013	-0.195491474009502	-0.725339610941443
0.251604264464289	-0.285750756813354	-0.436909328604225
0.197653477838272	0.188433473493177	-0.953051300050835
0.204885612870585	0.334814959884045	-0.646182105437324
0.272864668304755	0.469431307195758	-1.03781502572088
0.405613242324253	0.427606498873303	-1.09181317143763
0.52382484507588	0.328747606728676	-0.717861564803845
0.357062815862397	0.593501232031151	-1.18982557505313
0.6821349516313	0.305934174004472	-1.08501504386707
0.791568538042909	0.166001796432165	-1.14301759206246
0.821099949210855	0.315585425035149	-0.776900862155883
0.767152692506247	0.0279693253378618	-0.832335441856742
0.709492063642887	-0.318203704317203	-0.879931813125474
0.606029074813476	-0.436246389053903	-0.858577583972334
0.571703990054847	0.452153025199186	-0.867640318103835
0.487219769154274	0.558274430938461	-0.774229719107113
0.635151774760367	0.613959075312965	-0.625597137512404
0.713180829471219	0.467190386965642	-1.57656725769882
0.476518583566256	0.717544120466355	-1.45394983414971
0.609421982105239	0.774548459996253	-0.947919290500993
0.476594257362331	0.870805850181007	-0.893002890361676
0.341371737820379	0.774139709204557	-1.39261165433544
0.075728791271939	-0.0511874764083523	-0.542198206748243
0.107481097933417	-0.193486690489132	-1.14840485360446
0.0712015296775901	0.101852707398267	-0.791402038385311
0.07610304125132	0.258309610840857	-1.01043401850619
0.423837931741712	-0.34351124616633	-1.05882454054322
0.295447050561751	-0.435914446413553	-1.0106935215611
0.453351473429479	-0.488274286297104	-1.1001151003366
0.13072819990065	-0.376415320802191	-1.13496148469334
0.551616777987477	-0.612374524595937	-1.50819018421908
0.913331632892276	0.0212367640249795	-0.862020490332348
0.918715138044734	0.175852608710959	-1.08689531209484
0.81213424813355	-0.125492808351691	-0.572185465646536
0.230786552999483	0.651287588174271	-1.20709035249288
0.159828461109252	0.523036526098937	-1.04348314616188
0.0841414694517323	0.406303787727522	-0.420359617417654
0.375823106531431	-0.618509445404144	-1.16685443921867
0.470765398807168	-0.73975117416001	-1.13025023953735
0.221783821603378	-0.544116063548701	-0.744267833902817
-0.0629975188318561	-0.125387441042186	-1.19095188659539
-0.0252072502447675	-0.294271246621111	-0.803740417863431
-0.0749840136832989	0.0365008920194919	-0.732384168479584
-0.0492823011926466	0.188013378365325	-0.92058998173635
-0.058854708706094	0.342299457296614	-0.82823326779584
-0.00837543870117834	0.493653551862586	-0.991530712297441
0.0696623955578794	0.62737974711442	-1.16366067179003
0.162699668842063	0.773403145040756	-0.922088273979836
-0.176151032403192	0.198794694189487	-1.15897928847341
-0.208367238931728	0.340504478409336	-1.02453164922972
-0.167413733016729	0.477204011759642	-0.719664734097677
-0.21923668774605	0.0221146263132143	-0.950754794329328
-0.338993478357758	0.297352108796453	-0.578403086930694
-0.316909477432408	0.146459585415191	-0.95224421258772
-0.315437814788803	0.465409622976834	-1.27402165583353
0.0191608557488688	0.781778076524717	-0.914570828865225
-0.0851354670782825	0.663850834657147	-0.87145192919197
-0.246704194304923	0.614067557509436	-0.733832052588549
-0.381012863848578	0.00383048812807767	-1.07095786242675
-0.171198135792145	-0.231023519188569	-0.579473059719501
-0.276871552076752	-0.124802929530964	-0.483657807097366
-0.467280693197195	0.379207349159963	-1.02962447679088
0.0630462540478819	-0.496553192167773	-0.652021675536278
-0.0577121120001653	-0.422625208668883	-0.728988898843697
-0.466115285538016	0.194789100070917	-1.04561017780938
-0.558784727697169	0.0570746049914559	-0.995831273631374
-0.604816933978041	0.261276600562425	-0.591755461634455
-0.156744180824982	0.791906114069964	-0.4049584118881
-0.688228476056283	0.124129487942537	-0.880290659125465
-0.0543282669980848	0.9187825397418	-0.808604989322426
-0.148750042613111	-0.0910256329522067	-1.04807210976805
-0.47623753075823	-0.104568201149866	-0.256952122307185
-0.382909821352866	-0.230694390905475	-0.68208279634922
-0.657235113136458	-0.0388627810853135	-0.658187606709078
-0.243154229838642	-0.325978890280649	-0.317285008565181
0.106604110076961	0.917984399945028	-1.30447361090222
-0.426914917496528	0.544699683259055	-1.29407506287071
-0.571266189530419	0.465979749267416	-1.1678722614278
-0.708465759885422	0.392385759270784	-0.977800988857451
-0.788329676999395	0.256143839182029	-0.934059948199434
-0.333195215258889	0.689984842822877	-1.14785407074063
0.845381573304573	0.473087610594481	-0.945011637978279
-0.0398428714069977	-0.597340668365016	-0.871852779857105
-0.181905613670168	-0.500324899957036	-1.08634004940533
0.108579372617585	-0.669205156190815	-0.701924417043746
0.264450703388435	-0.725941515851172	-0.925531250796561
0.153551760601852	-0.821765673232073	-1.21443757626387
-0.00917818726854558	-0.768781304012423	-0.965894753866872
-0.336671269380191	-0.413801490118154	-1.10809440085077
0.250746449862713	0.888011894443526	-1.04369138988083
-0.480716782322378	-0.342841315534948	-0.733625843907623
-0.153581407367936	-0.687083719912524	-0.481980837228713
-0.575725671628634	-0.225856286261734	-0.8805717489167
-0.275227569957172	-0.587761570364896	-1.01749073287867
-0.422912779797043	-0.515155680341499	-0.970874417245993
0.330358288491925	-0.835923932088761	-0.804828188979725
0.898835177897789	-0.246500605003426	-0.65968699009831
0.98162624592826	-0.129024398030553	-1.33786210245441
0.538417308819135	-0.324384087804662	-1.0223280549183
0.828212681243577	-0.409616016183035	-0.521124631806443
0.729036549712833	-0.539537437393127	-0.887555145529735
0.0848869304505272	-0.277791357721305	-1.14761262435511
-0.567232351574115	-0.466859120511687	-0.527048663293085
-0.195000969515233	0.966052759151614	-1.22342228842753
-0.275265406444308	0.847179809767502	-0.914801983389181
0.451924229904742	-0.0591118307221074	-1.00991054029486
-0.809072948892384	-0.0279706892489961	-0.310088336254015
-0.656147445104388	-0.344777333970119	-0.660949303350695
-0.845013979828646	0.121888813323937	-0.75917945152066
-0.735891296060193	-0.186974615548674	-0.932007330186213
0.217528836890006	0.131989349637267	-0.894481516849421
-0.341405473389242	-0.737516484373662	-1.1699521574944
-0.474501278898536	-0.656558724992309	-1.24221481634578
-0.19804414142071	-0.831817465200443	-1.30984088687851
-0.0258112764295673	-0.157827333068436	-1.38015945052006
-0.382909821352866	-0.230694390905475	-0.682082796349218
0.381452535099438	0.110562349856161	-1.15027256747104
0.311904463466685	0.254093131876673	-0.334876449537118
0.290504045262183	-0.0184602241835053	-0.665878372606197
0.0950969239675523	-0.00251013141243854	-0.492694481444593
-0.0913413478412583	-0.292975122532804	-0.804215350466884
-0.0650958008523554	0.0211961359990388	-0.564737369079649
0.0276325598352017	0.133856070582694	-0.998614351555018
-0.156546408979673	0.134214420276732	-1.02079869796687
0.201149258439109	-0.138929449337263	-0.86740622146301
0.249377100244313	-0.304549119925054	-0.501670356177724
0.359234912478125	-0.182471067912637	-0.978946481817676
0.529230410242281	-0.174534499940359	-0.486352344077889
-0.0482490167376129	0.317532285003626	-0.807116679199204
-0.192007581137937	0.314213520010945	-1.06848251432595
-0.224095675121121	0.0109914717228142	-0.964966199611325
-0.300652500154763	0.166023872553721	-0.922226811045288
-0.341255787680941	0.312484244629643	-0.604566357832987
-0.343582894933236	0.464868398276697	-1.12961833060257
-0.219444925192556	-0.173108243114852	-0.460707363601787
-0.433581690216406	0.0807353887251002	-0.73495995962532
-0.473219184826568	0.207256037262433	-0.996477438431685
-0.467280693197195	0.379207349159963	-1.02962447679088
-0.338722364026956	-0.0705900508698004	-0.819127280683996
-0.121128455638334	0.459752181097136	-0.840474699187363
0.176757895021266	0.312622185153322	-0.704869593449731
-0.134365462428981	0.192723042278917	-1.18467180475826
-0.514292829234094	-0.111231628894273	-0.34615947672251
-0.0487316446897369	0.590714437817671	-0.929388034352657
0.0528988844127	0.244584361466055	-0.93407481170778
0.0509952264379732	0.434363371463112	-0.458108324897109
0.100367144273679	0.597208856176373	-1.21629546487653
0.182818768612285	0.143843519273509	-0.905763010365038
0.181478550558225	0.485799952054688	-1.11047548345616
-0.54558322547437	0.0357020354616225	-0.880387537811758
-0.65274630438003	-0.0891365849773258	-0.581012820086719
-0.746647362822534	0.537469618975296	-0.743682387866423
-0.608702901212813	0.585440582473477	-1.4218824313023
-0.21743366621104	0.617298804820784	-0.754871042513146
0.130820678997697	-0.43297124349778	-1.02906598580603
0.53399123241654	0.122888986828978	-0.729612027900326
0.413862689298534	-0.334995902964519	-1.0153558169055
0.299738900376544	-0.433394921333441	-1.0283665539194
0.441935143589379	-0.498113635852524	-1.15402338887976
0.344696903867721	0.39748019687913	-0.939421829055295
0.212454838008996	0.350142295046984	-0.711077250771315
0.0772141604276476	-0.153683607985967	-1.35292892345413
0.615398979544902	-0.0243727258975311	-0.795317545219496
0.676402001297985	0.140076120499946	-0.490841156985131
-0.197090869392402	-0.403595460322319	-0.846020407447811
-0.0686462763543912	-0.457574642994185	-0.698050287638927
-0.852375682940368	0.42490454172597	-0.693991237407082
0.0950969239675523	-0.00251013141243854	-0.492694481444593
-0.0394004877772764	-0.107947022360685	-1.13743427172832
0.504996339467205	0.274327602539026	-0.450775956653919
0.654006606202559	0.298268573329064	-1.14929330114352
0.357102083571422	0.230101305516996	-0.614622095533975
0.243994842561134	-0.000459919987649788	-0.586947799948776
-0.925610924282832	0.270176627969453	-1.11815447975499
0.448386370485302	-0.0248174888671571	-0.96537314808124
0.365601954906299	0.0987839013962847	-1.02698357478419
-0.595449819636537	0.244017540446007	-0.642515803023111
-0.688228476056283	0.124129487942537	-0.880290659125464
-0.453966316494473	0.547349108528671	-1.22666450717501
-0.477768119349416	0.695468925472351	-1.35345243267916
0.224960000489431	-0.561984937410465	-0.858326001198712
0.0224225424305703	-0.307098022765827	-0.936654465439328
0.367570943316036	-0.629627582378383	-1.11517803539302
0.0725441296902686	-0.546603577499416	-0.577736002626977
0.507830184179264	0.427148207027539	-0.774259729961033
0.506273412533374	0.58602694143323	-0.818805779991332
-0.314437234596819	-0.364433323353167	-0.519185643411347
-0.471234797134159	-0.378990847641443	-0.840110840068075
-0.0691282727475786	-0.605228362637992	-1.07018631749449
-0.189476108469598	-0.523193712512657	-1.13489809178136
-0.366359385161242	-0.49050756406217	-0.936375713795931
-0.575725671628634	-0.225856286261734	-0.8805717489167
-0.00620680366289258	0.126545188147384	-1.08182899280156
-0.98033648743877	0.110724737973289	-0.87370376501935
-0.526794970733223	-0.801968697905936	-0.712026271570191
0.119227596267238	-0.663436341992648	-0.707428486298
-0.0654475420025985	-0.920246998685682	-0.72478122544187
0.683593817319167	-0.19163471197789	-0.522203599443293
0.250679954683849	-0.707427451763386	-1.0082508886306
-0.36999076063371	-0.876061420024635	-1.38194599874681
-0.198745266666203	-0.962750487161058	-0.90326083832624
-0.37041261303682	0.0205017625543486	-1.11682643829191
-0.27856276572814	0.121793728437859	-0.837538291624925
-0.427923987054759	0.846411233995037	-1.07057186650455
0.348314119950672	-0.125400799418295	-1.06695029182759
0.141091936778376	-0.385802190537307	-1.14554026534237
0.251604264464289	-0.285750756813354	-0.436909328604225
0.17037814741017	-0.162634935627066	-0.867207504436135
-0.0348559349693796	-0.425780884663801	-0.696389093344947
-0.147204145490346	-0.272202949034269	-0.799354176586143
-0.283852855631669	-0.189793429849143	-1.01899289162393
-0.44791280432234	-0.110216898004985	-0.265250620294556
-0.398265376018851	-0.245781701235	-0.568736489775416
0.299738900376544	-0.433394921333441	-1.0283665539194
0.224960000489431	-0.561984937410465	-0.858326001198712
-0.177604405646706	0.0110618926484888	-1.17318482985433
-0.565380182360106	-0.545828756494806	-0.897625164322762
-0.140353626961703	-0.132800090599859	-0.671821319277725
-0.296266220236337	-0.0770611468177704	-0.631371622969237
-0.63266183370548	-0.682256587631271	-0.97216989546446
-0.72926500181526	-0.534054096845309	-1.0308050328862
-0.753893812817426	-0.377587731639361	-1.23384490479342
-0.863451933448715	-0.450251061784112	-1.14308006211456
-0.263792477794811	-0.342739461832628	-0.224668666557974
-0.781794378974719	-0.243741351459882	-0.684857677664829
-0.911694755745186	-0.314064075220214	-1.14429928179133
-0.891001096760947	-0.163014963543252	-1.04925104909296
-0.982673094595234	-0.0296457112728691	-0.616949556680465
0.379211721415132	-0.266514461602874	-0.928030154834184
0.068110417910199	-0.270200691294273	-1.16699731679605
0.198595163612854	0.158082942041426	-0.945061739405939
0.511619502211994	0.0919442598953269	-0.467132437340799
0.07610304125132	0.258309610840857	-1.01043401850619
-0.0482490167376129	0.317532285003626	-0.807116679199204
0.0295105775812252	0.430220984524885	-0.533011064838154
-0.0151450124928666	-0.777451215476718	-0.948079237887319
0.381984188944773	0.396164592004274	-1.11132872485319
0.342151430664878	0.548237854612636	-0.995304950650618
0.481426248154652	0.249888886840997	-0.346693486647646
0.249697764740196	0.685443341679815	-1.27030356198843
0.228836407464674	0.493527051288683	-1.13150141872203
0.113077085264083	-0.908871697440388	-0.813889640998873
0.672415922526088	-0.0338278055468734	-1.00112753170526
0.819541180815562	-0.0967380273830815	-0.625026137040137
-0.0559730273721139	-0.621286628421882	-0.957473410532776
-0.148374301066675	-0.730326848354873	-0.597853423413777
0.787244339479347	0.0440689237388157	-0.741544585217166
0.796124448323203	-0.266441317967093	-0.972286523394921
-0.120370105787672	0.480064467120087	-0.823752412949981
0.0418399047735531	0.764642951777567	-0.750186430756335
-0.545571738095966	0.116562119812464	-1.18877658643247
-0.820193095483616	-0.0154621069216989	-0.362861261937661
0.252880618593871	-0.962281211194595	-1.30054668114489
0.0760984839355662	-0.498702838098063	-0.730086512111529
0.656113058280404	0.16276050521351	-0.672600028331024
-0.390915833736847	0.229532420060559	-0.954836786923917
0.506610656444514	-0.160044854478777	-0.381534920930531
0.606029074813476	-0.436246389053903	-0.858577583972333
0.724315329044983	-0.370778505731337	-0.753243030578381
0.56648168204719	-0.297207766645069	-0.977289068622404
0.673971937990657	-0.181195536214063	-0.561660037459534
-0.272263463596673	-0.635728490627075	-1.0024148901662
-0.124152949920114	0.750272238832319	-0.411521279566757
-0.0310656893579627	0.00356805150068067	-0.147537405997936
-0.27163420197497	0.48396728306249	-1.18656335297457
-0.242012025404694	0.353238002252247	-1.07021932403997
-0.134365462428981	0.192723042278917	-1.18467180475826
0.0157974905261318	-0.119606683545264	-1.25827719497739
0.119174701018551	-0.0238999888250886	-0.670655565681338
0.0449965425547355	0.112000191406573	-0.911317279799163
-0.288453957718798	0.217144718052291	-0.783094319719251
-0.403284453747297	0.0798232141651147	-0.783377214904936
-0.593790554840817	0.387914714165234	-0.899718552607947
-0.435622374401693	0.382595851628184	-0.809785739042359
-0.0638995811829527	0.625604155764631	-0.896665006750035
-0.425918443695376	-0.629268154177004	-1.23986858890038
-0.0648605529138803	-0.270163646140122	-0.692991454592052
0.58503185986963	-0.606750003750189	-1.42912193288083
0.681381369435471	-0.72286210142034	-1.02894746772424
0.713125216921701	-0.530541040865277	-0.847705771516245
-0.755918217786067	0.331636089423662	-1.22187773787339
-0.477947460555962	0.226741722622825	-0.902305977534495
-0.604816933978041	0.261276600562425	-0.591755461634455
0.0808327215858959	-0.681118915577121	-0.779108845578224
-0.122325936826108	-0.413283276123411	-0.818417676349117
0.171846768253043	-0.801866680751883	-1.0874185630272
-0.496551449788431	-0.0526102829046166	-0.302280553046013
-0.363022342836425	-0.741020797468667	-1.12431189796891
0.394630848906793	0.68984580764176	-1.03132321974463
0.0673986287237914	0.61048914178799	-1.17445895135808
0.0147364482974527	0.498871652333682	-0.909607907628838
0.278664406110982	-0.134136083087756	-1.03481378879834
0.257041064335706	-0.00290718990381153	-0.570479773512878
0.22120399546463	-0.317277269020883	-0.753537281119503
0.156764733957605	-0.174913582576394	-0.889381532365837
0.368474807198201	0.085042017142118	-0.99005282719838
0.423831527426544	-0.0427523146110189	-1.11785413801136
0.353181956623964	0.262066603033486	-0.479611106311779
0.217571566099205	0.349108576575904	-0.695698529965707
0.202864974295315	0.175479407122122	-0.953812713155128
0.0670540352704356	0.288056450241121	-0.941205867318441
-0.0926113865569788	0.331965126698867	-0.980233034085694
-0.139191597314587	0.0239324975241993	-1.16568699429002
0.526643680084088	0.0427798210530789	-0.151697786699059
0.423837931741712	-0.34351124616633	-1.05882454054322
0.359261142230377	-0.194576034858729	-0.978669783027669
0.474698604348003	-0.472318485790063	-1.03663492184696
0.509264522742919	-0.211694423582478	-0.281828820942116
-0.036819145987158	0.155513456726603	-1.04865325147993
-0.120370105787672	0.480064467120087	-0.823752412949981
-0.575725671628634	-0.225856286261734	-0.8805717489167
-0.65274630438003	-0.0891365849773258	-0.581012820086718
-0.480716782322378	-0.342841315534948	-0.733625843907624
-0.624354713198242	-0.40009036266984	-0.573553596262674
0.578215907341475	-0.0605280734258753	-1.01344818042227
-0.688085945700675	0.0685345628279368	-0.874879736408787
-0.773441822031034	0.215774229876944	-0.680621346325405
-0.845013979828646	0.121888813323937	-0.75917945152066
-0.213905656375086	0.600053977701749	-0.699743285649703
-0.350080655251556	0.713468499519413	-1.3230960996898
-0.233183103300246	0.773510539452494	-0.917037354326609
0.0862357777897923	0.420405955188621	-0.421127421124924
-0.222509248958595	-0.53244746279656	-1.20828964671893
-0.366359385161242	-0.49050756406217	-0.936375713795931
-0.407768720642592	-0.226849311072708	-0.545021947818916
-0.533972710642249	0.0664341049457619	-1.02759808122515
-0.214805325377385	-0.241805020879319	-0.805076528953028
-0.293934934360204	-0.353042179507385	-0.30599807402245
-0.111491275549643	-0.136507124897424	-0.857488640395579
-0.466425876314922	-0.0923209716399508	-0.24211528895557
-0.308707221003915	-0.0809187217321218	-0.669186444816238
-0.37435532782451	0.0410911481691295	-1.02759413515928
0.405613242324253	0.427606498873303	-1.09181317143763
-0.248742173412453	0.0948859243384365	-0.751558776707576
-0.08253463223928	0.884993889768668	-0.842456202970861
0.380007848085441	-0.602975340745487	-1.22934948854193
0.32662023587582	-0.453737530739137	-1.15054810525894
0.332211335748107	0.5625450895993	-1.04455764887734
-0.575725671628634	-0.225856286261734	-0.8805717489167
-0.735891296060193	-0.186974615548674	-0.932007330186213
-0.640865183504071	-0.0719751569147585	-0.575581899149802
-0.787294376384388	-0.0163265040755708	-0.292412930492495
-0.696211913148986	-0.323348060083052	-0.533968387818058
-0.276752399917715	0.362868851196593	-1.13194165620554
-0.224627466863378	-0.833431696139587	-1.20379734346914
-0.332561971116874	0.900577289257542	-0.534952958310505
0.623825077324341	0.4647139478833	-1.16456469973817
-0.0464907514079346	-0.581379639077856	-0.913635353279402
-0.191903112933976	-0.666785356477192	-0.644208737337006
-0.375916702259066	0.5746360336754	-1.38725061649655
-0.27163420197497	0.48396728306249	-1.18656335297457
0.444027146502449	-0.762792526209089	-1.00502065030008
0.517585691296857	0.295656834233049	-0.591982053854499
0.108127717009695	0.0380099142737594	-0.609024597610458
-0.470818778318811	-0.382078573885493	-0.845280360651052
-0.388867650331391	-0.242350229598336	-0.621206783132044
-0.587013410259968	-0.489358916441586	-0.578186523359802
-0.733687179238943	-0.523952478384539	-1.05003589834842
-0.192191834572917	0.223317448902993	-1.13397101703034
0.243807266776739	0.0218106894355203	-0.570388769688249
0.0455134054545567	-0.448382477844937	-0.682708536017572
0.0274184704118058	-0.248353398100134	-1.20173100327709
-0.269575717185137	-0.138638276567808	-0.520581896307449
-0.17951765282719	-0.000225588654469702	-1.20539954690705
0.13072819990065	-0.376415320802191	-1.13496148469334
-0.51117015504461	-0.774994750323143	-0.876772802622464
0.533685946972848	0.160519661244808	-0.787454861220573
-0.711782089075435	0.0985653403298063	-0.918508477369083
-0.634120308199869	0.468060702735683	-0.924033082651483
-0.00256011345568452	-0.0754256197521923	-0.603241369804289
0.251604264464289	-0.285750756813354	-0.436909328604225
-0.059381320721543	-0.377992554551148	-0.835671724243426
-0.181905613670168	-0.500324899957036	-1.08634004940533
-0.300436512877999	-0.644758198201131	-1.0677225755589
0.150161845300135	-0.136120246696212	-0.951308549889049
-0.380807855032224	-0.50785270449922	-0.870552038875665
-0.50848350490847	-0.590832796709323	-1.27841989403539
-0.0926113865569788	0.331965126698867	-0.980233034085694
0.814814324672037	0.156495586331489	-1.30613115569415
-0.1695884517101	-0.294732865907784	-0.894767301039888
-0.00747564866086906	-0.793167472548457	-1.0127678407872
-0.0654475420025985	-0.920246998685682	-0.72478122544187
0.0675007755432726	-0.957619854176674	-0.847507616624744
-0.906579335878842	-0.145924635301153	-0.955073997281541
-0.26125488566689	-0.375225361661148	-0.488270355809067
-0.0623467602303068	0.0753642868392169	-0.925215971891957
-0.390905222439792	0.275835049777628	-0.707195351603261
0.0799482875337519	-0.289382231831564	-1.13187115826539
-0.54595852825731	0.56693863032549	-1.10473998109506
0.297485015297603	-0.735118912256861	-0.846688025698881
0.36703935060991	-0.867551793987804	-0.779889788451585
0.186607296937247	-0.574318205700538	-1.04751446911822
0.0886786855637443	-0.649393111635782	-0.637700906298416
0.413645048436897	-0.317125812177346	-1.00919250903263
0.151616700687706	0.173507842384267	-0.910349321204687
0.0454531849845867	0.252922106309171	-0.910043088599154
0.215765481761365	0.303746234300988	-0.5288825581167
0.228836407464674	0.493527051288683	-1.13150141872203
0.334831603280823	0.193221624968305	-0.778147285361389
0.156836695468051	0.653271851574815	-1.25601986215648
0.343497074617325	0.355353940255667	-0.795734962874105
0.151587597113896	0.800111256801485	-0.875166586705932
0.00993212793444454	0.752693104373675	-0.88616484553909
-0.674202551080836	0.235574099628144	-1.04219606758739
-0.117486237083616	0.189840833868505	-1.14827434483447
-0.573254995318478	0.74288365432512	-1.08119818559069
-0.208367238931728	0.340504478409336	-1.02453164922972
-0.120370105787672	0.480064467120087	-0.823752412949981
-0.292531584985477	0.19136897495098	-0.870888253205274
-0.0796809292107021	0.624427991675363	-0.846088382466875
-0.21743366621104	0.617298804820784	-0.754871042513146
0.0833711048182174	-0.0182510191276478	-0.425502809742549
0.0276325598352017	0.133856070582694	-0.998614351555017
-0.533495170600752	0.360606197463696	-1.01438217317749
-0.693797439161766	0.399789533564634	-0.919714389181568
-0.0372280040166058	-0.132159456550896	-1.28948286584964
-0.455778555886968	0.148724903777083	-1.00869316881591
-0.144966675643236	0.757356290598844	-0.351426457521138
-0.709542884661508	0.691061275590946	-1.15192875935533
-0.570691382122779	0.0384255393118403	-0.894276237753802
-0.477489781437371	-0.0808642211560792	-0.242472280619004
-0.374908778146815	0.0297429936908458	-1.06555507185255
-0.554377347279758	-0.236187561226123	-0.888056595132425
-0.158291660517283	-0.206200274043885	-0.378432902836095
-0.0611205443481521	-0.297967287904196	-0.772730719271564
-0.0898096518337413	0.00491422470021379	-0.845071115051015
-0.219250709195832	-0.0598321629461703	-0.726396464801445
-0.245723413274251	0.0963969131560252	-0.74655262311687
-0.00607063911073071	-0.568314986790994	-0.519660839447707
-0.104076397116391	-0.422958291695521	-0.773076609044765
0.292640922671506	-0.0784785936263912	-0.943348799071685
0.43081197226158	-0.0662929101973617	-1.0497865391527
0.372989159543952	-0.194198963890681	-0.918914013887267
-0.351357003104679	0.300087230054034	-0.575799115216147
-0.426658716653368	0.425587751592159	-0.749088632050849
-0.764752059281027	0.542517327370146	-0.774085085575023
0.203404489222239	0.130342855017032	-0.897999916700873
-0.382909821352866	-0.230694390905475	-0.682082796349218
-0.471234797134159	-0.378990847641443	-0.840110840068075
0.368474807198201	0.085042017142118	-0.99005282719838
0.0599219824400779	-0.462638037761793	-0.709760952954395
-0.118939486267634	-0.713201078210607	-0.436045451237873
0.256246229081301	0.0183859394608837	-0.539283047438537
0.194317804679052	-0.14781622498122	-0.859277979149457
0.510608607288442	-0.165552170694245	-0.373832525275898
0.600032754919914	-0.321572956943254	-1.02867525103047
0.573041020994374	-0.470433269736661	-0.919881451274053
0.111562776451314	0.0104750681773093	-0.593789710815201
0.251604264464289	-0.285750756813354	-0.436909328604224
0.230976154282812	-0.464809476021202	-0.737517114663661
-0.750864720574625	-0.183263244947797	-0.990826685314121
-0.59343182417984	-0.453187938472403	-0.459660685452154
-0.66442421125863	-0.330690730597174	-0.629285906881124
-0.638492560575014	-0.639295418546276	-0.923826697563926
-0.829261607696367	-0.316332582791159	-0.85813498395644
-0.553925761613198	0.266205541941083	-0.437439693438929
0.6821349516313	0.305934174004472	-1.08501504386707
0.821099949210855	0.315585425035149	-0.776900862155883
0.475411173645988	0.540616126556959	-0.79707939023155
0.980795523171323	0.0536673897227691	-0.908337936357177
0.669634562041403	0.0387516018210503	-0.88823973596029
0.83346099870205	-0.00261840356478413	-0.627735127295761
0.649148780909445	0.632240269448402	-0.566476804100489
0.721440177953208	-0.124043876252821	-0.462485455405577
0.857351977364081	-0.15185324711721	-0.676380652937704
0.744022506382654	-0.255258235534513	-0.750818862795234
0.86800775852825	-0.428619217643573	-0.64362647216677
0.913442513122716	-0.291095155692537	-0.82355254129826
-0.640865183504071	-0.0719751569147585	-0.575581899149802
-0.874122664772551	0.211020403330221	-0.610254833724948
0.69190898714404	0.172563593980946	-0.350557531383077
-0.865400773359537	0.380316809247393	-0.57102680165567
-0.933708885270073	0.0687639075724847	-0.759084128964761
-0.809072948892384	-0.0279706892489961	-0.310088336254015
-0.967140953166435	-0.0657295595889307	-0.484979182516454
0.0145030355424036	0.339238982565454	-0.651806684388786
0.174139079932962	0.346598628376354	-0.723748304162478
0.0710495369076029	0.45789481195725	-0.496703471860037
0.311904463466685	0.254093131876673	-0.33487644953712
0.480480862199281	0.217308972804477	-0.378648432336456
-0.309416262155363	-0.111836129664215	-0.604188988143183
-0.47623753075823	-0.104568201149866	-0.256952122307185
-0.175663435819167	-0.181498655489494	-0.320148638108372
-0.278516206701232	-0.319134170341998	-0.201696866157953
0.731358811361541	-0.420210331164211	-0.635961480019053
0.526643680084088	0.0427798210530789	-0.151697786699059
0.547499052196721	0.38324904895201	-0.631709886352284
