# Supplementary material for: Evolving scattering networks for engineering disorder
Source: Nat Comput Sci. 2023 Feb 13;3(2):128–38. doi: 10.1038/s43588-022-00395-x (PMC10766560; doi:10.1038/s43588-022-00395-x)
Supplement: Supplementary file 9 — Plot data for Fig. 5. [file 43588_2022_395_MOESM9_ESM.zip › Data_Set_Fig_5/data_Fig5g.xls]

## Sheet: Sheet1
xx_data_Fig5g	yy_data_Fig5g	degree_data_Fig5g
0	0	0.0125918
0.645772	0	-0.864439
0.542773	-0.1046	-1.08329
0.676626	-0.151244	-0.534814
0.570679	-0.252509	-0.865405
0.506805	0.0588545	-0.250861
0.633191	0.166398	-0.917541
0.480481	0.217309	-0.378648
0.351354	0.13809	-1.03924
0.362325	-0.0157181	-1.04055
0.341675	0.28886	-0.433095
0.21021	0.0190714	-0.680566
0.238956	-0.135702	-0.92294
0.40032	-0.195491	-0.72534
0.251604	-0.285751	-0.436909
0.197653	0.188433	-0.953051
0.204886	0.334815	-0.646182
0.272865	0.469431	-1.03782
0.405613	0.427606	-1.09181
0.523825	0.328748	-0.717862
0.357063	0.593501	-1.18983
0.682135	0.305934	-1.08502
0.791569	0.166002	-1.14302
0.8211	0.315585	-0.776901
0.767153	0.0279693	-0.832335
0.709492	-0.318204	-0.879932
0.606029	-0.436246	-0.858578
0.571704	0.452153	-0.86764
0.48722	0.558274	-0.77423
0.635152	0.613959	-0.625597
0.713181	0.46719	-1.57657
0.476519	0.717544	-1.45395
0.609422	0.774548	-0.947919
0.476594	0.870806	-0.893003
0.341372	0.77414	-1.39261
0.0757288	-0.0511875	-0.542198
0.107481	-0.193487	-1.1484
0.0712015	0.101853	-0.791402
0.076103	0.25831	-1.01043
0.423838	-0.343511	-1.05882
0.295447	-0.435914	-1.01069
0.453351	-0.488274	-1.10012
0.130728	-0.376415	-1.13496
0.551617	-0.612375	-1.50819
0.913332	0.0212368	-0.86202
0.918715	0.175853	-1.0869
0.812134	-0.125493	-0.572185
0.230787	0.651288	-1.20709
0.159828	0.523037	-1.04348
0.0841415	0.406304	-0.42036
0.375823	-0.618509	-1.16685
0.470765	-0.739751	-1.13025
0.221784	-0.544116	-0.744268
-0.0629975	-0.125387	-1.19095
-0.0252073	-0.294271	-0.80374
-0.074984	0.0365009	-0.732384
-0.0492823	0.188013	-0.92059
-0.0588547	0.342299	-0.828233
-0.00837544	0.493654	-0.991531
0.0696624	0.62738	-1.16366
0.1627	0.773403	-0.922088
-0.176151	0.198795	-1.15898
-0.208367	0.340504	-1.02453
-0.167414	0.477204	-0.719665
-0.219237	0.0221146	-0.950755
-0.338993	0.297352	-0.578403
-0.316909	0.14646	-0.952244
-0.315438	0.46541	-1.27402
0.0191609	0.781778	-0.914571
-0.0851355	0.663851	-0.871452
-0.246704	0.614068	-0.733832
-0.381013	0.00383049	-1.07096
-0.171198	-0.231024	-0.579473
-0.276872	-0.124803	-0.483658
-0.467281	0.379207	-1.02962
0.0630463	-0.496553	-0.652022
-0.0577121	-0.422625	-0.728989
-0.466115	0.194789	-1.04561
-0.558785	0.0570746	-0.995831
-0.604817	0.261277	-0.591755
-0.156744	0.791906	-0.404958
-0.688228	0.124129	-0.880291
-0.0543283	0.918783	-0.808605
-0.14875	-0.0910256	-1.04807
-0.476238	-0.104568	-0.256952
-0.38291	-0.230694	-0.682083
-0.657235	-0.0388628	-0.658188
-0.243154	-0.325979	-0.317285
0.106604	0.917984	-1.30447
-0.426915	0.5447	-1.29408
-0.571266	0.46598	-1.16787
-0.708466	0.392386	-0.977801
-0.78833	0.256144	-0.93406
-0.333195	0.689985	-1.14785
0.845382	0.473088	-0.945012
-0.0398429	-0.597341	-0.871853
-0.181906	-0.500325	-1.08634
0.108579	-0.669205	-0.701924
0.264451	-0.725942	-0.925531
0.153552	-0.821766	-1.21444
-0.00917819	-0.768781	-0.965895
-0.336671	-0.413801	-1.10809
0.250746	0.888012	-1.04369
-0.480717	-0.342841	-0.733626
-0.153581	-0.687084	-0.481981
-0.575726	-0.225856	-0.880572
-0.275228	-0.587762	-1.01749
-0.422913	-0.515156	-0.970874
0.330358	-0.835924	-0.804828
0.898835	-0.246501	-0.659687
0.981626	-0.129024	-1.33786
0.538417	-0.324384	-1.02233
0.828213	-0.409616	-0.521125
0.729037	-0.539537	-0.887555
0.0848869	-0.277791	-1.14761
-0.567232	-0.466859	-0.527049
-0.195001	0.966053	-1.22342
-0.275265	0.84718	-0.914802
0.451924	-0.0591118	-1.00991
-0.809073	-0.0279707	-0.310088
-0.656147	-0.344777	-0.660949
-0.845014	0.121889	-0.759179
-0.735891	-0.186975	-0.932007
0.217529	0.131989	-0.894482
-0.341405	-0.737516	-1.16995
-0.474501	-0.656559	-1.24221
-0.198044	-0.831817	-1.30984
-0.0258113	-0.157827	-1.38016
-0.38291	-0.230694	-0.682083
0.381453	0.110562	-1.15027
0.311904	0.254093	-0.334876
0.290504	-0.0184602	-0.665878
0.0950969	-0.00251013	-0.492694
-0.0913413	-0.292975	-0.804215
-0.0650958	0.0211961	-0.564737
0.0276326	0.133856	-0.998614
-0.156546	0.134214	-1.0208
0.201149	-0.138929	-0.867406
0.249377	-0.304549	-0.50167
0.359235	-0.182471	-0.978946
0.52923	-0.174534	-0.486352
-0.048249	0.317532	-0.807117
-0.192008	0.314214	-1.06848
-0.224096	0.0109915	-0.964966
-0.300653	0.166024	-0.922227
-0.341256	0.312484	-0.604566
-0.343583	0.464868	-1.12962
-0.219445	-0.173108	-0.460707
-0.433582	0.0807354	-0.73496
-0.473219	0.207256	-0.996477
-0.467281	0.379207	-1.02962
-0.338722	-0.0705901	-0.819127
-0.121128	0.459752	-0.840475
0.176758	0.312622	-0.70487
-0.134365	0.192723	-1.18467
-0.514293	-0.111232	-0.346159
-0.0487316	0.590714	-0.929388
0.0528989	0.244584	-0.934075
0.0509952	0.434363	-0.458108
0.100367	0.597209	-1.2163
0.182819	0.143844	-0.905763
0.181479	0.4858	-1.11048
-0.545583	0.035702	-0.880388
-0.652746	-0.0891366	-0.581013
-0.746647	0.53747	-0.743682
-0.608703	0.585441	-1.42188
-0.217434	0.617299	-0.754871
0.130821	-0.432971	-1.02907
0.533991	0.122889	-0.729612
0.413863	-0.334996	-1.01536
0.299739	-0.433395	-1.02837
0.441935	-0.498114	-1.15402
0.344697	0.39748	-0.939422
0.212455	0.350142	-0.711077
0.0772142	-0.153684	-1.35293
0.615399	-0.0243727	-0.795318
0.676402	0.140076	-0.490841
-0.197091	-0.403595	-0.84602
-0.0686463	-0.457575	-0.69805
-0.852376	0.424905	-0.693991
0.0950969	-0.00251013	-0.492694
-0.0394005	-0.107947	-1.13743
0.504996	0.274328	-0.450776
0.654007	0.298269	-1.14929
0.357102	0.230101	-0.614622
0.243995	-0.00045992	-0.586948
-0.925611	0.270177	-1.11815
0.448386	-0.0248175	-0.965373
0.365602	0.0987839	-1.02698
-0.59545	0.244018	-0.642516
-0.688228	0.124129	-0.880291
-0.453966	0.547349	-1.22666
-0.477768	0.695469	-1.35345
0.22496	-0.561985	-0.858326
0.0224225	-0.307098	-0.936654
0.367571	-0.629628	-1.11518
0.0725441	-0.546604	-0.577736
0.50783	0.427148	-0.77426
0.506273	0.586027	-0.818806
-0.314437	-0.364433	-0.519186
-0.471235	-0.378991	-0.840111
-0.0691283	-0.605228	-1.07019
-0.189476	-0.523194	-1.1349
-0.366359	-0.490508	-0.936376
-0.575726	-0.225856	-0.880572
-0.0062068	0.126545	-1.08183
-0.980336	0.110725	-0.873704
-0.526795	-0.801969	-0.712026
0.119228	-0.663436	-0.707428
-0.0654475	-0.920247	-0.724781
0.683594	-0.191635	-0.522204
0.25068	-0.707427	-1.00825
-0.369991	-0.876061	-1.38195
-0.198745	-0.96275	-0.903261
-0.370413	0.0205018	-1.11683
-0.278563	0.121794	-0.837538
-0.427924	0.846411	-1.07057
0.348314	-0.125401	-1.06695
0.141092	-0.385802	-1.14554
0.251604	-0.285751	-0.436909
0.170378	-0.162635	-0.867208
-0.0348559	-0.425781	-0.696389
-0.147204	-0.272203	-0.799354
-0.283853	-0.189793	-1.01899
-0.447913	-0.110217	-0.265251
-0.398265	-0.245782	-0.568736
0.299739	-0.433395	-1.02837
0.22496	-0.561985	-0.858326
-0.177604	0.0110619	-1.17318
-0.56538	-0.545829	-0.897625
-0.140354	-0.1328	-0.671821
-0.296266	-0.0770611	-0.631372
-0.632662	-0.682257	-0.97217
-0.729265	-0.534054	-1.03081
-0.753894	-0.377588	-1.23384
-0.863452	-0.450251	-1.14308
-0.263792	-0.342739	-0.224669
-0.781794	-0.243741	-0.684858
-0.911695	-0.314064	-1.1443
-0.891001	-0.163015	-1.04925
-0.982673	-0.0296457	-0.61695
0.379212	-0.266514	-0.92803
0.0681104	-0.270201	-1.167
0.198595	0.158083	-0.945062
0.51162	0.0919443	-0.467132
0.076103	0.25831	-1.01043
-0.048249	0.317532	-0.807117
0.0295106	0.430221	-0.533011
-0.015145	-0.777451	-0.948079
0.381984	0.396165	-1.11133
0.342151	0.548238	-0.995305
0.481426	0.249889	-0.346693
0.249698	0.685443	-1.2703
0.228836	0.493527	-1.1315
0.113077	-0.908872	-0.81389
0.672416	-0.0338278	-1.00113
0.819541	-0.096738	-0.625026
-0.055973	-0.621287	-0.957473
-0.148374	-0.730327	-0.597853
0.787244	0.0440689	-0.741545
0.796124	-0.266441	-0.972287
-0.12037	0.480064	-0.823752
0.0418399	0.764643	-0.750186
-0.545572	0.116562	-1.18878
-0.820193	-0.0154621	-0.362861
0.252881	-0.962281	-1.30055
0.0760985	-0.498703	-0.730087
0.656113	0.162761	-0.6726
-0.390916	0.229532	-0.954837
0.506611	-0.160045	-0.381535
0.606029	-0.436246	-0.858578
0.724315	-0.370779	-0.753243
0.566482	-0.297208	-0.977289
0.673972	-0.181196	-0.56166
-0.272263	-0.635728	-1.00241
-0.124153	0.750272	-0.411521
-0.0310657	0.00356805	-0.147537
-0.271634	0.483967	-1.18656
-0.242012	0.353238	-1.07022
-0.134365	0.192723	-1.18467
0.0157975	-0.119607	-1.25828
0.119175	-0.0239	-0.670656
0.0449965	0.112	-0.911317
-0.288454	0.217145	-0.783094
-0.403284	0.0798232	-0.783377
-0.593791	0.387915	-0.899719
-0.435622	0.382596	-0.809786
-0.0638996	0.625604	-0.896665
-0.425918	-0.629268	-1.23987
-0.0648606	-0.270164	-0.692991
0.585032	-0.60675	-1.42912
0.681381	-0.722862	-1.02895
0.713125	-0.530541	-0.847706
-0.755918	0.331636	-1.22188
-0.477947	0.226742	-0.902306
-0.604817	0.261277	-0.591755
0.0808327	-0.681119	-0.779109
-0.122326	-0.413283	-0.818418
0.171847	-0.801867	-1.08742
-0.496551	-0.0526103	-0.302281
-0.363022	-0.741021	-1.12431
0.394631	0.689846	-1.03132
0.0673986	0.610489	-1.17446
0.0147364	0.498872	-0.909608
0.278664	-0.134136	-1.03481
0.257041	-0.00290719	-0.57048
0.221204	-0.317277	-0.753537
0.156765	-0.174914	-0.889382
0.368475	0.085042	-0.990053
0.423832	-0.0427523	-1.11785
0.353182	0.262067	-0.479611
0.217572	0.349109	-0.695699
0.202865	0.175479	-0.953813
0.067054	0.288056	-0.941206
-0.0926114	0.331965	-0.980233
-0.139192	0.0239325	-1.16569
0.526644	0.0427798	-0.151698
0.423838	-0.343511	-1.05882
0.359261	-0.194576	-0.97867
0.474699	-0.472318	-1.03663
0.509265	-0.211694	-0.281829
-0.0368191	0.155513	-1.04865
-0.12037	0.480064	-0.823752
-0.575726	-0.225856	-0.880572
-0.652746	-0.0891366	-0.581013
-0.480717	-0.342841	-0.733626
-0.624355	-0.40009	-0.573554
0.578216	-0.0605281	-1.01345
-0.688086	0.0685346	-0.87488
-0.773442	0.215774	-0.680621
-0.845014	0.121889	-0.759179
-0.213906	0.600054	-0.699743
-0.350081	0.713468	-1.3231
-0.233183	0.773511	-0.917037
0.0862358	0.420406	-0.421127
-0.222509	-0.532447	-1.20829
-0.366359	-0.490508	-0.936376
-0.407769	-0.226849	-0.545022
-0.533973	0.0664341	-1.0276
-0.214805	-0.241805	-0.805077
-0.293935	-0.353042	-0.305998
-0.111491	-0.136507	-0.857489
-0.466426	-0.092321	-0.242115
-0.308707	-0.0809187	-0.669186
-0.374355	0.0410911	-1.02759
0.405613	0.427606	-1.09181
-0.248742	0.0948859	-0.751559
-0.0825346	0.884994	-0.842456
0.380008	-0.602975	-1.22935
0.32662	-0.453738	-1.15055
0.332211	0.562545	-1.04456
-0.575726	-0.225856	-0.880572
-0.735891	-0.186975	-0.932007
-0.640865	-0.0719752	-0.575582
-0.787294	-0.0163265	-0.292413
-0.696212	-0.323348	-0.533968
-0.276752	0.362869	-1.13194
-0.224627	-0.833432	-1.2038
-0.332562	0.900577	-0.534953
0.623825	0.464714	-1.16456
-0.0464908	-0.58138	-0.913635
-0.191903	-0.666785	-0.644209
-0.375917	0.574636	-1.38725
-0.271634	0.483967	-1.18656
0.444027	-0.762793	-1.00502
0.517586	0.295657	-0.591982
0.108128	0.0380099	-0.609025
-0.470819	-0.382079	-0.84528
-0.388868	-0.24235	-0.621207
-0.587013	-0.489359	-0.578187
-0.733687	-0.523952	-1.05004
-0.192192	0.223317	-1.13397
0.243807	0.0218107	-0.570389
0.0455134	-0.448382	-0.682709
0.0274185	-0.248353	-1.20173
-0.269576	-0.138638	-0.520582
-0.179518	-0.000225589	-1.2054
0.130728	-0.376415	-1.13496
-0.51117	-0.774995	-0.876773
0.533686	0.16052	-0.787455
-0.711782	0.0985653	-0.918508
-0.63412	0.468061	-0.924033
-0.00256011	-0.0754256	-0.603241
0.251604	-0.285751	-0.436909
-0.0593813	-0.377993	-0.835672
-0.181906	-0.500325	-1.08634
-0.300437	-0.644758	-1.06772
0.150162	-0.13612	-0.951309
-0.380808	-0.507853	-0.870552
-0.508484	-0.590833	-1.27842
-0.0926114	0.331965	-0.980233
0.814814	0.156496	-1.30613
-0.169588	-0.294733	-0.894767
-0.00747565	-0.793167	-1.01277
-0.0654475	-0.920247	-0.724781
0.0675008	-0.95762	-0.847508
-0.906579	-0.145925	-0.955074
-0.261255	-0.375225	-0.48827
-0.0623468	0.0753643	-0.925216
-0.390905	0.275835	-0.707195
0.0799483	-0.289382	-1.13187
-0.545959	0.566939	-1.10474
0.297485	-0.735119	-0.846688
0.367039	-0.867552	-0.77989
0.186607	-0.574318	-1.04751
0.0886787	-0.649393	-0.637701
0.413645	-0.317126	-1.00919
0.151617	0.173508	-0.910349
0.0454532	0.252922	-0.910043
0.215765	0.303746	-0.528883
0.228836	0.493527	-1.1315
0.334832	0.193222	-0.778147
0.156837	0.653272	-1.25602
0.343497	0.355354	-0.795735
0.151588	0.800111	-0.875167
0.00993213	0.752693	-0.886165
-0.674203	0.235574	-1.0422
-0.117486	0.189841	-1.14827
-0.573255	0.742884	-1.0812
-0.208367	0.340504	-1.02453
-0.12037	0.480064	-0.823752
-0.292532	0.191369	-0.870888
-0.0796809	0.624428	-0.846088
-0.217434	0.617299	-0.754871
0.0833711	-0.018251	-0.425503
0.0276326	0.133856	-0.998614
-0.533495	0.360606	-1.01438
-0.693797	0.39979	-0.919714
-0.037228	-0.132159	-1.28948
-0.455779	0.148725	-1.00869
-0.144967	0.757356	-0.351426
-0.709543	0.691061	-1.15193
-0.570691	0.0384255	-0.894276
-0.47749	-0.0808642	-0.242472
-0.374909	0.029743	-1.06556
-0.554377	-0.236188	-0.888057
-0.158292	-0.2062	-0.378433
-0.0611205	-0.297967	-0.772731
-0.0898097	0.00491422	-0.845071
-0.219251	-0.0598322	-0.726396
-0.245723	0.0963969	-0.746553
-0.00607064	-0.568315	-0.519661
-0.104076	-0.422958	-0.773077
0.292641	-0.0784786	-0.943349
0.430812	-0.0662929	-1.04979
0.372989	-0.194199	-0.918914
-0.351357	0.300087	-0.575799
-0.426659	0.425588	-0.749089
-0.764752	0.542517	-0.774085
0.203404	0.130343	-0.898
-0.38291	-0.230694	-0.682083
-0.471235	-0.378991	-0.840111
0.368475	0.085042	-0.990053
0.059922	-0.462638	-0.709761
-0.118939	-0.713201	-0.436045
0.256246	0.0183859	-0.539283
0.194318	-0.147816	-0.859278
0.510609	-0.165552	-0.373833
0.600033	-0.321573	-1.02868
0.573041	-0.470433	-0.919881
0.111563	0.0104751	-0.59379
0.251604	-0.285751	-0.436909
0.230976	-0.464809	-0.737517
-0.750865	-0.183263	-0.990827
-0.593432	-0.453188	-0.459661
-0.664424	-0.330691	-0.629286
-0.638493	-0.639295	-0.923827
-0.829262	-0.316333	-0.858135
-0.553926	0.266206	-0.43744
0.682135	0.305934	-1.08502
0.8211	0.315585	-0.776901
0.475411	0.540616	-0.797079
0.980796	0.0536674	-0.908338
0.669635	0.0387516	-0.88824
0.833461	-0.0026184	-0.627735
0.649149	0.63224	-0.566477
0.72144	-0.124044	-0.462485
0.857352	-0.151853	-0.676381
0.744023	-0.255258	-0.750819
0.868008	-0.428619	-0.643626
0.913443	-0.291095	-0.823553
-0.640865	-0.0719752	-0.575582
-0.874123	0.21102	-0.610255
0.691909	0.172564	-0.350558
-0.865401	0.380317	-0.571027
-0.933709	0.0687639	-0.759084
-0.809073	-0.0279707	-0.310088
-0.967141	-0.0657296	-0.484979
0.014503	0.339239	-0.651807
0.174139	0.346599	-0.723748
0.0710495	0.457895	-0.496703
0.311904	0.254093	-0.334876
0.480481	0.217309	-0.378648
-0.309416	-0.111836	-0.604189
-0.476238	-0.104568	-0.256952
-0.175663	-0.181499	-0.320149
-0.278516	-0.319134	-0.201697
0.731359	-0.42021	-0.635961
0.526644	0.0427798	-0.151698
0.547499	0.383249	-0.63171
