# Supplementary material for: Evolving scattering networks for engineering disorder
Source: Nat Comput Sci. 2023 Feb 13;3(2):128–38. doi: 10.1038/s43588-022-00395-x (PMC10766560; doi:10.1038/s43588-022-00395-x)
Supplement: Supplementary file 9 — Plot data for Fig. 5. [file 43588_2022_395_MOESM9_ESM.zip › Data_Set_Fig_5/data_Fig5i.txt]

xx_data_Fig5i	yy_data_Fig5i
-9.94974874371859	0
-9.84924623115578	0
-9.74874371859297	0
-9.64824120603015	0
-9.54773869346734	0
-9.44723618090452	0
-9.34673366834171	0
-9.24623115577889	0
-9.14572864321608	0
-9.04522613065327	0
-8.94472361809045	0
-8.84422110552764	0
-8.74371859296483	0
-8.64321608040201	0
-8.5427135678392	0
-8.44221105527638	0
-8.34170854271357	0
-8.24120603015075	0
-8.14070351758794	0
-8.04020100502512	0
-7.93969849246231	0
-7.8391959798995	0
-7.73869346733668	0
-7.63819095477387	0
-7.53768844221106	0
-7.43718592964824	0
-7.33668341708543	0
-7.23618090452261	0
-7.1356783919598	0
-7.03517587939699	0
-6.93467336683417	0
-6.83417085427136	0
-6.73366834170854	0
-6.63316582914573	0
-6.53266331658291	0
-6.4321608040201	0
-6.33165829145729	0
-6.23115577889447	0
-6.13065326633166	0
-6.03015075376884	0
-5.92964824120603	0
-5.82914572864322	0
-5.7286432160804	0
-5.62814070351759	0
-5.52763819095477	0
-5.42713567839196	0
-5.32663316582915	0
-5.22613065326633	0
-5.12562814070352	0
-5.0251256281407	0
-4.92462311557789	0
-4.82412060301508	0
-4.72361809045226	0
-4.62311557788945	0
-4.52261306532663	0
-4.42211055276382	0
-4.32160804020101	0
-4.22110552763819	0
-4.12060301507538	0
-4.02010050251256	0
-3.91959798994975	0
-3.81909547738693	0
-3.71859296482412	0
-3.61809045226131	0
-3.51758793969849	0
-3.41708542713568	0
-3.31658291457286	0
-3.21608040201005	0
-3.11557788944724	0
-3.01507537688442	0
-2.91457286432161	0
-2.81407035175879	2e-05
-2.71356783919598	2e-05
-2.61306532663317	0
-2.51256281407035	0
-2.41206030150754	8e-05
-2.31155778894472	2e-05
-2.21105527638191	0.00014
-2.1105527638191	0.00016
-2.01005025125628	0.00032
-1.90954773869347	0.00042
-1.80904522613065	0.00034
-1.70854271356784	0.00064
-1.60804020100503	0.001
-1.50753768844221	0.00162
-1.4070351758794	0.0026
-1.30653266331658	0.00314
-1.20603015075377	0.0041
-1.10552763819095	0.00486
-1.00502512562814	0.00664
-0.904522613065327	0.00876
-0.804020100502513	0.01078
-0.703517587939699	0.01346
-0.603015075376884	0.01686
-0.50251256281407	0.02086
-0.402010050251256	0.024
-0.301507537688442	0.03014
-0.201005025125628	0.03642
-0.100502512562814	0.04026
0	0.04592
0.100502512562814	0.05108
0.201005025125628	0.0464
0.301507537688442	0.03964
0.402010050251256	0.0354
0.50251256281407	0.03374
0.603015075376884	0.03162
0.703517587939699	0.03216
0.804020100502513	0.03078
0.904522613065327	0.03114
1.00502512562814	0.02916
1.10552763819095	0.0285
1.20603015075377	0.0276
1.30653266331658	0.02544
1.4070351758794	0.02278
1.50753768844221	0.02186
1.60804020100503	0.01984
1.70854271356784	0.02022
1.80904522613065	0.0165
1.90954773869347	0.01762
2.01005025125628	0.01704
2.1105527638191	0.01476
2.21105527638191	0.01276
2.31155778894472	0.01346
2.41206030150754	0.01092
2.51256281407035	0.01098
2.61306532663317	0.00904
2.71356783919598	0.00938
2.81407035175879	0.00804
2.91457286432161	0.0063
3.01507537688442	0.00736
3.11557788944724	0.00554
3.21608040201005	0.00566
3.31658291457286	0.00484
3.41708542713568	0.00368
3.51758793969849	0.00284
3.61809045226131	0.00304
3.71859296482412	0.00216
3.81909547738693	0.00248
3.91959798994975	0.00226
4.02010050251256	0.00214
4.12060301507538	0.00194
4.22110552763819	0.00114
4.32160804020101	0.00146
4.42211055276382	0.00108
4.52261306532663	0.00104
4.62311557788945	0.00064
4.72361809045226	0.00032
4.82412060301508	0.00032
4.92462311557789	0.00044
5.0251256281407	0.00028
5.12562814070352	0.00034
5.22613065326633	0.00014
5.32663316582915	0.00026
5.42713567839196	0.00014
5.52763819095477	0.0001
5.62814070351759	0.0001
5.7286432160804	0.00012
5.82914572864322	4e-05
5.92964824120603	8e-05
6.03015075376884	6e-05
6.13065326633166	2e-05
6.23115577889447	4e-05
6.33165829145729	6e-05
6.4321608040201	0
6.53266331658291	0
6.63316582914573	0
6.73366834170854	0
6.83417085427136	0
6.93467336683417	0
7.03517587939699	0
7.1356783919598	8e-05
7.23618090452261	0
7.33668341708543	2e-05
7.43718592964824	0
7.53768844221106	0
7.63819095477387	0
7.73869346733668	0
7.8391959798995	0
7.93969849246231	0
8.04020100502512	0
8.14070351758794	0
8.24120603015075	0
8.34170854271357	0
8.44221105527638	0
8.5427135678392	0
8.64321608040201	0
8.74371859296483	0
8.84422110552764	0
8.94472361809045	0
9.04522613065327	0
9.14572864321608	0
9.24623115577889	0
9.34673366834171	0
9.44723618090452	0
9.54773869346734	0
9.64824120603015	0
9.74874371859297	0
9.84924623115578	0
9.94974874371859	0
