# Supplementary material for: Evolving scattering networks for engineering disorder
Source: Nat Comput Sci. 2023 Feb 13;3(2):128–38. doi: 10.1038/s43588-022-00395-x (PMC10766560; doi:10.1038/s43588-022-00395-x)
Supplement: Supplementary file 9 — Plot data for Fig. 5. [file 43588_2022_395_MOESM9_ESM.zip › Data_Set_Fig_5/data_Fig5i.xls]

## Sheet: Sheet1
xx_data_Fig5i	yy_data_Fig5i
-9.94975	0
-9.84925	0
-9.74874	0
-9.64824	0
-9.54774	0
-9.44724	0
-9.34673	0
-9.24623	0
-9.14573	0
-9.04523	0
-8.94472	0
-8.84422	0
-8.74372	0
-8.64322	0
-8.54271	0
-8.44221	0
-8.34171	0
-8.24121	0
-8.1407	0
-8.0402	0
-7.9397	0
-7.8392	0
-7.73869	0
-7.63819	0
-7.53769	0
-7.43719	0
-7.33668	0
-7.23618	0
-7.13568	0
-7.03518	0
-6.93467	0
-6.83417	0
-6.73367	0
-6.63317	0
-6.53266	0
-6.43216	0
-6.33166	0
-6.23116	0
-6.13065	0
-6.03015	0
-5.92965	0
-5.82915	0
-5.72864	0
-5.62814	0
-5.52764	0
-5.42714	0
-5.32663	0
-5.22613	0
-5.12563	0
-5.02513	0
-4.92462	0
-4.82412	0
-4.72362	0
-4.62312	0
-4.52261	0
-4.42211	0
-4.32161	0
-4.22111	0
-4.1206	0
-4.0201	0
-3.9196	0
-3.8191	0
-3.71859	0
-3.61809	0
-3.51759	0
-3.41709	0
-3.31658	0
-3.21608	0
-3.11558	0
-3.01508	0
-2.91457	0
-2.81407	2e-05
-2.71357	2e-05
-2.61307	0
-2.51256	0
-2.41206	8e-05
-2.31156	2e-05
-2.21106	0.00014
-2.11055	0.00016
-2.01005	0.00032
-1.90955	0.00042
-1.80905	0.00034
-1.70854	0.00064
-1.60804	0.001
-1.50754	0.00162
-1.40704	0.0026
-1.30653	0.00314
-1.20603	0.0041
-1.10553	0.00486
-1.00503	0.00664
-0.904523	0.00876
-0.80402	0.01078
-0.703518	0.01346
-0.603015	0.01686
-0.502513	0.02086
-0.40201	0.024
-0.301508	0.03014
-0.201005	0.03642
-0.100503	0.04026
0	0.04592
0.100503	0.05108
0.201005	0.0464
0.301508	0.03964
0.40201	0.0354
0.502513	0.03374
0.603015	0.03162
0.703518	0.03216
0.80402	0.03078
0.904523	0.03114
1.00503	0.02916
1.10553	0.0285
1.20603	0.0276
1.30653	0.02544
1.40704	0.02278
1.50754	0.02186
1.60804	0.01984
1.70854	0.02022
1.80905	0.0165
1.90955	0.01762
2.01005	0.01704
2.11055	0.01476
2.21106	0.01276
2.31156	0.01346
2.41206	0.01092
2.51256	0.01098
2.61307	0.00904
2.71357	0.00938
2.81407	0.00804
2.91457	0.0063
3.01508	0.00736
3.11558	0.00554
3.21608	0.00566
3.31658	0.00484
3.41709	0.00368
3.51759	0.00284
3.61809	0.00304
3.71859	0.00216
3.8191	0.00248
3.9196	0.00226
4.0201	0.00214
4.1206	0.00194
4.22111	0.00114
4.32161	0.00146
4.42211	0.00108
4.52261	0.00104
4.62312	0.00064
4.72362	0.00032
4.82412	0.00032
4.92462	0.00044
5.02513	0.00028
5.12563	0.00034
5.22613	0.00014
5.32663	0.00026
5.42714	0.00014
5.52764	0.0001
5.62814	0.0001
5.72864	0.00012
5.82915	4e-05
5.92965	8e-05
6.03015	6e-05
6.13065	2e-05
6.23116	4e-05
6.33166	6e-05
6.43216	0
6.53266	0
6.63317	0
6.73367	0
6.83417	0
6.93467	0
7.03518	0
7.13568	8e-05
7.23618	0
7.33668	2e-05
7.43719	0
7.53769	0
7.63819	0
7.73869	0
7.8392	0
7.9397	0
8.0402	0
8.1407	0
8.24121	0
8.34171	0
8.44221	0
8.54271	0
8.64322	0
8.74372	0
8.84422	0
8.94472	0
9.04523	0
9.14573	0
9.24623	0
9.34673	0
9.44724	0
9.54774	0
9.64824	0
9.74874	0
9.84925	0
9.94975	0
