# Supplementary material for: Evolving scattering networks for engineering disorder
Source: Nat Comput Sci. 2023 Feb 13;3(2):128–38. doi: 10.1038/s43588-022-00395-x (PMC10766560; doi:10.1038/s43588-022-00395-x)
Supplement: Supplementary file 10 — Plot data for Fig. 6. [file 43588_2022_395_MOESM10_ESM.zip]

Archive with 46 entries (46 files):
- Data_Set_Fig_6/data_Fig6a_alpha_0.txt
- Data_Set_Fig_6/data_Fig6a_alpha_0.xls
- Data_Set_Fig_6/data_Fig6a_alpha_minus_0_2.txt
- Data_Set_Fig_6/data_Fig6a_alpha_minus_0_2.xls
- Data_Set_Fig_6/data_Fig6a_alpha_minus_0_3.txt
- Data_Set_Fig_6/data_Fig6a_alpha_minus_0_3.xls
- Data_Set_Fig_6/data_Fig6a_alpha_minus_0_4.txt
- Data_Set_Fig_6/data_Fig6a_alpha_minus_0_4.xls
- Data_Set_Fig_6/data_Fig6a_alpha_minus_0_5.txt
- Data_Set_Fig_6/data_Fig6a_alpha_minus_0_5.xls
- Data_Set_Fig_6/data_Fig6a_alpha_minus_0_6.txt
- Data_Set_Fig_6/data_Fig6a_alpha_minus_0_6.xls
- Data_Set_Fig_6/data_Fig6a_alpha_plus_0_2.txt
- Data_Set_Fig_6/data_Fig6a_alpha_plus_0_2.xls
- Data_Set_Fig_6/data_Fig6a_alpha_plus_0_3.txt
- Data_Set_Fig_6/data_Fig6a_alpha_plus_0_3.xls
- Data_Set_Fig_6/data_Fig6a_alpha_plus_0_4.txt
- Data_Set_Fig_6/data_Fig6a_alpha_plus_0_4.xls
- Data_Set_Fig_6/data_Fig6a_alpha_plus_0_5.txt
- Data_Set_Fig_6/data_Fig6a_alpha_plus_0_5.xls
- Data_Set_Fig_6/data_Fig6a_alpha_plus_0_6.txt
- Data_Set_Fig_6/data_Fig6a_alpha_plus_0_6.xls
- Data_Set_Fig_6/data_Fig6a_Crystal_149.txt
- Data_Set_Fig_6/data_Fig6a_Crystal_149.xls
- Data_Set_Fig_6/data_Fig6a_Crystal_253.txt
- Data_Set_Fig_6/data_Fig6a_Crystal_253.xls
- Data_Set_Fig_6/data_Fig6a_Crystal_377.txt
- Data_Set_Fig_6/data_Fig6a_Crystal_377.xls
- Data_Set_Fig_6/data_Fig6a_Crystal_385.txt
- Data_Set_Fig_6/data_Fig6a_Crystal_385.xls
- Data_Set_Fig_6/data_Fig6a_Crystal_401.txt
- Data_Set_Fig_6/data_Fig6a_Crystal_401.xls
- Data_Set_Fig_6/data_Fig6a_Crystal_408.txt
- Data_Set_Fig_6/data_Fig6a_Crystal_408.xls
- Data_Set_Fig_6/data_Fig6a_Crystal_432.txt
- Data_Set_Fig_6/data_Fig6a_Crystal_432.xls
- Data_Set_Fig_6/data_Fig6a_Crystal_529.txt
- Data_Set_Fig_6/data_Fig6a_Crystal_529.xls
- Data_Set_Fig_6/data_Fig6a_Poisson.txt
- Data_Set_Fig_6/data_Fig6a_Poisson.xls
- Data_Set_Fig_6/data_Fig6b.txt
- Data_Set_Fig_6/data_Fig6b.xls
- Data_Set_Fig_6/data_Fig6c.txt
- Data_Set_Fig_6/data_Fig6c.xls
- Data_Set_Fig_6/data_Fig6d.txt
- Data_Set_Fig_6/data_Fig6d.xls
