# Supplementary material for: Evolving scattering networks for engineering disorder
Source: Nat Comput Sci. 2023 Feb 13;3(2):128–38. doi: 10.1038/s43588-022-00395-x (PMC10766560; doi:10.1038/s43588-022-00395-x)
Supplement: Supplementary file 10 — Plot data for Fig. 6. [file 43588_2022_395_MOESM10_ESM.zip › Data_Set_Fig_6/data_Fig6a_alpha_0.txt]

xx_data_Fig6a_alpha_0	yy_data_Fig6a_alpha_0
0.12181290066391	1.15852233525021
0.131357671449031	1.08793347029331
0.119660301538063	1.0416256710693
0.11516990284849	0.933540880315481
0.117902030947081	1.0718431134278
0.116288077322459	1.02515870165798
0.123236376328683	1.1745069940186
0.127716077711263	1.2076136291478
0.119410916218585	1.04715000020099
0.114027060756046	1.19819860254682
0.119007109223055	1.08891941232207
0.119418816263666	1.22684416490308
0.120202395898116	1.14715231085848
0.126076521622776	1.12930811834894
0.119574510236708	1.06893124824144
0.122221121716651	1.10396006444583
0.113753668036633	1.06102520121359
0.137165220598834	1.16979812017414
0.11791528885972	1.16986115992761
0.121923049899548	1.13733868990726
0.13749745445491	1.06896868235649
0.124376657538294	1.1522774137845
0.11869899715708	1.13316693556247
0.117466112006217	1.13965799386204
0.114790526516173	1.14893097718565
0.121712025532975	1.07836853791672
0.125219688969411	1.11759552221143
0.120418977774344	1.11494543788607
0.118158074021964	1.03210968892366
0.128358259389144	1.17145778323947
0.125715765264446	1.09688184455699
0.117433349297286	1.08311022650086
0.124646150645611	1.04098022731967
0.124817438101507	1.102050607143
0.14427601795082	1.13029189806732
0.124698583807095	1.06273979765169
0.125466717620971	1.09980716670897
0.129067843823528	1.04929443375164
0.120695598361987	1.08371044355249
0.127130352101752	1.17144744458794
0.129690142649442	1.11801876042174
0.128387741301473	1.07758065172524
0.11939455304463	1.03258455786942
0.13122967807677	1.09159694840437
0.122195837780518	1.10609972606112
0.121231286319961	1.08047226081305
0.124361800441732	1.12210385285168
0.123370967861847	1.11786964059996
0.12648006939289	1.04073146628308
0.118841924050861	1.02699233414222
0.117927358209811	1.13070297555073
0.125563267572629	1.15020850532051
0.13059436662212	1.19443127140796
0.124923419164266	1.1647820949523
0.125981054870668	1.1049201756382
0.125550204935043	1.06777845758675
0.116461672253755	1.10789139683373
0.126041157015302	1.06608377507022
0.118118220569383	1.21935821557202
0.123695653799607	1.10926304782671
0.127946464703509	1.09650520855154
0.124147620900429	1.10321677158327
0.12792433271813	1.09766996397703
0.122767064685709	1.06286486432358
0.116672897288412	1.07290984773464
0.129240394428283	1.11101619811441
0.117910629168192	1.10727885369574
0.126219033007141	1.10033543127276
0.129112494762623	1.12781272695847
0.12236016977876	1.11948295930219
0.130412564038612	1.16981286749846
0.122499158603526	1.04402850394563
0.136914230291081	1.2310169978266
0.128825015197697	1.14783526266953
0.121153957096319	1.04876400380736
0.117490480391189	1.15864568810744
0.125374078800126	1.07197300102852
0.132634697951122	1.17276734484836
0.1252788858719	1.10696037885083
0.127885210511221	1.08688151824536
0.119861056902175	1.09562937602981
0.118965985416424	1.04663604340242
0.12139106360275	1.09273615478902
0.120357286986887	1.14865922338462
0.123721026496312	1.06029325562587
0.117226832781676	1.091813682199
0.121575078677345	1.06392676854591
0.120586641306675	1.1078691811762
0.120434897063811	1.05109458046036
0.114331884504444	1.07247370307718
0.120560285747673	1.06215475349784
0.119702745443502	1.12158405637203
0.135895964150103	1.09557561861796
0.119566972471924	1.11462138290508
0.124191020742805	1.11313170744171
0.126819205869987	1.12105301955036
0.125489129351409	1.07721714695273
0.118436578971378	1.07790234142933
0.123581671177947	1.01289833339851
0.118737886497995	1.02439892045583
