# Supplementary material for: Evolving scattering networks for engineering disorder
Source: Nat Comput Sci. 2023 Feb 13;3(2):128–38. doi: 10.1038/s43588-022-00395-x (PMC10766560; doi:10.1038/s43588-022-00395-x)
Supplement: Supplementary file 10 — Plot data for Fig. 6. [file 43588_2022_395_MOESM10_ESM.zip › Data_Set_Fig_6/data_Fig6a_alpha_minus_0_2.txt]

xx_data_Fig6a_alpha_minus_0_2	yy_data_Fig6a_alpha_minus_0_2
0.124489936513996	1.30062773857427
0.140244691901706	1.32170455192385
0.126559722774958	1.38050094182139
0.127101014799268	1.31118916416171
0.125089500396478	1.23202545598346
0.129938313797541	1.32411064062727
0.124268317148938	1.27251038344551
0.143047297393903	1.31864476129181
0.126733957399174	1.28349590389811
0.128009260671851	1.33389148092048
0.122608870891004	1.3411046351733
0.12757935687677	1.45881282324926
0.123304096968424	1.29645098470921
0.126956489009486	1.42863970022542
0.122534863868292	1.22423588307725
0.135187241511519	1.35830278195603
0.125495701796401	1.37889554483708
0.138647573378061	1.31232143731771
0.121870120680611	1.22035117747192
0.128190823249278	1.24413004219307
0.139224978888032	1.30745905289492
0.125249818930536	1.31043677709743
0.128388798114083	1.34829419182308
0.120823371470809	1.37046794396533
0.122753422626436	1.50732666488083
0.125314899316802	1.2012952442832
0.119836458216991	1.32988802196731
0.118172040529076	1.2717958515643
0.128079906474245	1.3731419665339
0.138270572449667	1.3430539512685
0.12519829194063	1.40764738258391
0.122897127290189	1.23943520628074
0.120869098806977	1.3868140169232
0.127754072441175	1.2798266276579
0.157235552444462	1.16744097553843
0.128681416539577	1.17491311764966
0.131577099403054	1.23557237227307
0.132443453231038	1.37064789469661
0.122030781874477	1.27337490319355
0.12086559118756	1.24887480090778
0.15182006191141	1.28767364475401
0.131035568113788	1.43250541397045
0.128103592448772	1.33731168777243
0.140406609755109	1.31287413133545
0.124072167743126	1.26957623821912
0.134888950501391	1.33214258555228
0.124604528911441	1.28764769876745
0.136547729312858	1.28611676300703
0.134344316827177	1.45634184065195
0.1247922577921	1.21018724701601
0.124883013094994	1.20718113670001
0.13088113894456	1.251915784432
0.132467631961081	1.23506674178849
0.139223140936013	1.31887687108226
0.122795075152827	1.2095119824736
0.130060844946382	1.27242504786472
0.125455755471491	1.37713916757515
0.15169116651546	1.20391640297695
0.123192447103022	1.22520425730621
0.12809084134326	1.42573873514773
0.131799871493889	1.4278381719155
0.126039610312351	1.25917808611287
0.131405053112878	1.26826101211755
0.128831589172216	1.33520410086509
0.122416126172951	1.31944414733989
0.133991790836492	1.25313003125117
0.133111120703309	1.22142872924695
0.127679084673169	1.22351242921152
0.125662983940671	1.31543813086904
0.132463915616753	1.27497146655831
0.117712188383714	1.33774065753882
0.139420862966643	1.33229256934609
0.141755493334577	1.21315118806585
0.121662247343707	1.21312086425117
0.121235371535966	1.32218208881634
0.131633353428505	1.34437563144325
0.123283922143261	1.29852758458849
0.136670150150749	1.165957758018
0.151147859438141	1.45854371940043
0.129423023593666	1.26607779096161
0.127581002499872	1.32412268693983
0.120818642567822	1.35159058112846
0.122470622682106	1.27300291220361
0.126178224609543	1.28613247925448
0.124088852830657	1.2399406345199
0.116949340990428	1.26599386916487
0.121976019005719	1.30656147415165
0.13527097461462	1.26734000880514
0.132754043365168	1.30937756236894
0.120181487809265	1.28861866382177
0.135293004998895	1.38288598366455
0.124777897079221	1.33188250615573
0.132311191656076	1.33033378634719
0.124721820337797	1.3040408812191
0.127131276790707	1.21124341251037
0.123663471594311	1.19904506017168
0.128063014804698	1.265925774494
0.12098425091471	1.25913541420733
0.12114501440186	1.3257380301444
0.126888800548972	1.36765672615109
