# Supplementary material for: Evolving scattering networks for engineering disorder
Source: Nat Comput Sci. 2023 Feb 13;3(2):128–38. doi: 10.1038/s43588-022-00395-x (PMC10766560; doi:10.1038/s43588-022-00395-x)
Supplement: Supplementary file 10 — Plot data for Fig. 6. [file 43588_2022_395_MOESM10_ESM.zip › Data_Set_Fig_6/data_Fig6a_alpha_minus_0_3.txt]

xx_data_Fig6a_alpha_minus_0_3	yy_data_Fig6a_alpha_minus_0_3
0.1352149394365	1.45856598417208
0.133653825991566	1.4288567781315
0.137815323857327	1.49654116500281
0.124018361724958	1.29429386277596
0.128802798845095	1.23830301547698
0.131510734079349	1.41108810605472
0.125302344063755	1.29115166200506
0.147238162033539	1.3212104681558
0.137017950713948	1.4575258983369
0.132662385442459	1.46274015968559
0.135292411431427	1.23325231782082
0.125585524003845	1.47294356820188
0.136128049961918	1.46737701859116
0.125592524961694	1.45593746404466
0.12433198340315	1.32658161394963
0.132243682110028	1.48371492657352
0.121622263211563	1.57561355207051
0.169560367618937	1.62659324173145
0.129739771862937	1.46190873473051
0.124805662409703	1.26375802476477
0.168253164794805	1.62225266293541
0.13881785268756	1.2763278866223
0.121034954260736	1.25265933090132
0.124727368360826	1.35737033201579
0.126567571190375	1.52053958038276
0.127381826650386	1.33469537697489
0.132498425586007	1.31992314686767
0.123313695121106	1.33601029518204
0.130488756777587	1.49485226663879
0.137467843766349	1.4386328937747
0.12896114313419	1.46319678716205
0.132836434943546	1.33580026375984
0.131278745876565	1.43287530686312
0.143698692313715	1.41400975368244
0.175725386722828	1.64925715328473
0.129266196673528	1.29737585264098
0.122231634819989	1.39612088096709
0.135533160538554	1.42992380004243
0.128775256310036	1.49375440753634
0.123937715028239	1.38335493180571
0.166242578811223	1.61970556144793
0.133860049470777	1.40179386324106
0.132678344073052	1.45529095416489
0.133659393635915	1.26822904813081
0.131867359445968	1.35483545257048
0.129692329071601	1.29607635714196
0.13140695337895	1.27651592627719
0.138496623488444	1.36134546112058
0.146283618857052	1.40852002104416
0.126561347653486	1.52955401083923
0.123725868382078	1.4298614607174
0.126779408023254	1.36792211138038
0.142210530776321	1.43585251047366
0.132113670741847	1.5018734562696
0.122257115760534	1.29251663476183
0.135027583631676	1.48479211911029
0.132723247204171	1.47244409176294
0.166850608436706	1.46874615857609
0.128260740682332	1.48422148081268
0.13556331825977	1.42165989643538
0.134099547585886	1.36291175756213
0.134942264316236	1.55752154508656
0.131925896917557	1.28246199265231
0.134977643441863	1.40159723191178
0.127192296149022	1.34440760185544
0.135874863151784	1.39252762178548
0.129456132343319	1.3609526534855
0.142989833930275	1.41897203646422
0.127844398017513	1.47311516849195
0.132435848012339	1.47554677633018
0.122316207550817	1.26977156067914
0.139999995934738	1.39829490307359
0.138188164331628	1.42225679656527
0.128382114651032	1.50749100295705
0.137168355805141	1.2832332743243
0.130423697841632	1.48048332932161
0.129756854435489	1.34709624503849
0.145239850109045	1.6131114846414
0.134084773416036	1.39050868550606
0.119145340175793	1.33866293502778
0.132938671534928	1.46789020194417
0.125364033321936	1.27241799488387
0.121243960819233	1.25922757912641
0.13241510180064	1.48834127795398
0.12724592971952	1.50511670276138
0.128859086180921	1.40878113504109
0.122989497542778	1.39657502887474
0.135363906083546	1.3393309972486
0.142625517319971	1.31366925204359
0.126659108836974	1.61612983627572
0.12950998071429	1.38028417953086
0.124998446699148	1.28802150790453
0.135997990982281	1.49773271489589
0.120578237986573	1.32791564506448
0.130719428809132	1.32874188335166
0.141398766295189	1.43361765462746
0.129862363642612	1.44528592604338
0.131300185070291	1.46555216499731
0.131449754966322	1.57500532206316
0.121351572049676	1.39601117320043
