# Supplementary material for: Evolving scattering networks for engineering disorder
Source: Nat Comput Sci. 2023 Feb 13;3(2):128–38. doi: 10.1038/s43588-022-00395-x (PMC10766560; doi:10.1038/s43588-022-00395-x)
Supplement: Supplementary file 10 — Plot data for Fig. 6. [file 43588_2022_395_MOESM10_ESM.zip › Data_Set_Fig_6/data_Fig6a_alpha_minus_0_3.xls]

## Sheet: Sheet1
xx_data_Fig6a_alpha_minus_0_3	yy_data_Fig6a_alpha_minus_0_3
0.135215	1.45857
0.133654	1.42886
0.137815	1.49654
0.124018	1.29429
0.128803	1.2383
0.131511	1.41109
0.125302	1.29115
0.147238	1.32121
0.137018	1.45753
0.132662	1.46274
0.135292	1.23325
0.125586	1.47294
0.136128	1.46738
0.125593	1.45594
0.124332	1.32658
0.132244	1.48371
0.121622	1.57561
0.16956	1.62659
0.12974	1.46191
0.124806	1.26376
0.168253	1.62225
0.138818	1.27633
0.121035	1.25266
0.124727	1.35737
0.126568	1.52054
0.127382	1.3347
0.132498	1.31992
0.123314	1.33601
0.130489	1.49485
0.137468	1.43863
0.128961	1.4632
0.132836	1.3358
0.131279	1.43288
0.143699	1.41401
0.175725	1.64926
0.129266	1.29738
0.122232	1.39612
0.135533	1.42992
0.128775	1.49375
0.123938	1.38335
0.166243	1.61971
0.13386	1.40179
0.132678	1.45529
0.133659	1.26823
0.131867	1.35484
0.129692	1.29608
0.131407	1.27652
0.138497	1.36135
0.146284	1.40852
0.126561	1.52955
0.123726	1.42986
0.126779	1.36792
0.142211	1.43585
0.132114	1.50187
0.122257	1.29252
0.135028	1.48479
0.132723	1.47244
0.166851	1.46875
0.128261	1.48422
0.135563	1.42166
0.1341	1.36291
0.134942	1.55752
0.131926	1.28246
0.134978	1.4016
0.127192	1.34441
0.135875	1.39253
0.129456	1.36095
0.14299	1.41897
0.127844	1.47312
0.132436	1.47555
0.122316	1.26977
0.14	1.39829
0.138188	1.42226
0.128382	1.50749
0.137168	1.28323
0.130424	1.48048
0.129757	1.3471
0.14524	1.61311
0.134085	1.39051
0.119145	1.33866
0.132939	1.46789
0.125364	1.27242
0.121244	1.25923
0.132415	1.48834
0.127246	1.50512
0.128859	1.40878
0.122989	1.39658
0.135364	1.33933
0.142626	1.31367
0.126659	1.61613
0.12951	1.38028
0.124998	1.28802
0.135998	1.49773
0.120578	1.32792
0.130719	1.32874
0.141399	1.43362
0.129862	1.44529
0.1313	1.46555
0.13145	1.57501
0.121352	1.39601
