# Supplementary material for: Evolving scattering networks for engineering disorder
Source: Nat Comput Sci. 2023 Feb 13;3(2):128–38. doi: 10.1038/s43588-022-00395-x (PMC10766560; doi:10.1038/s43588-022-00395-x)
Supplement: Supplementary file 10 — Plot data for Fig. 6. [file 43588_2022_395_MOESM10_ESM.zip › Data_Set_Fig_6/data_Fig6a_alpha_minus_0_4.txt]

xx_data_Fig6a_alpha_minus_0_4	yy_data_Fig6a_alpha_minus_0_4
0.136859909478136	1.57681939354477
0.157208494914512	1.45304287867884
0.138167442502673	1.63120537820342
0.123813053376007	1.69948319078925
0.13679963560934	1.66640484385762
0.130508625975887	1.47384489757012
0.131465889346118	1.60292415553635
0.170335465278678	1.6302834240063
0.135533646602886	1.49468137578619
0.132698971951217	1.50062179379926
0.132711828436587	1.46127844901804
0.140160921408602	1.52063397385609
0.137670400625871	1.48739991041542
0.122354444935058	1.51494316848477
0.140307131611143	1.59347593446914
0.138684633265953	1.61544971579437
0.129693267866348	1.55695818637077
0.207495317724445	1.81566678248634
0.132839702283229	1.5347249744215
0.129996386623135	1.53358891811801
0.175291708133775	1.72461977549798
0.147670446969595	1.58745176507431
0.132494855815887	1.56405566321339
0.132571907738837	1.49886776378944
0.135199856242844	1.52475977200083
0.128304179216975	1.46310902964342
0.135060481671172	1.48364050973415
0.139198131644236	1.55184355548643
0.142315996306631	1.60211087955573
0.152331036805552	1.83503766640276
0.138360944647143	1.47636332451135
0.12761468081806	1.41000957654257
0.140816294151861	1.78021263983434
0.14373316881485	1.4166701034593
0.180989807050529	1.57745873419242
0.132771916583482	1.32821557707908
0.133303999900542	1.57983734707528
0.139196451675991	1.43272477492604
0.147210656062768	1.61096559161025
0.130210174054401	1.53844315448604
0.212799700940385	1.58240005958125
0.135210082463617	1.61029850309885
0.143317709525369	1.57679959451007
0.136471527729144	1.46616984085506
0.127103532908904	1.29910630476175
0.152824540320954	1.63563712699055
0.131035136044461	1.41536779958089
0.148511498007233	1.76932589151072
0.14546603669962	1.46900389461069
0.125867109698028	1.51119833905603
0.131220942101752	1.47737819531323
0.144869386249247	1.55336717396785
0.15362389538139	1.34361440185631
0.158670753617786	1.44040348344893
0.121787195151683	1.47315839507951
0.143369577934678	1.60039465514846
0.132926619189005	1.55830127618954
0.165242581047792	1.63249139595154
0.136272529648938	1.5252124666199
0.132202902905216	1.55743718115257
0.154697309684147	1.58859766983022
0.141052244330133	1.7699164682977
0.141901353015196	1.52880424253219
0.14656461265245	1.56335218196691
0.13353707613357	1.49466469512664
0.14718521093522	1.51790281575245
0.14361053683284	1.44984185793839
0.141571656067839	1.61929999339174
0.123997153241406	1.35575854902747
0.13195811488445	1.52131908190933
0.125894054645758	1.37883524631805
0.142647250193513	1.4472539979416
0.174801745311711	1.79093441054678
0.128522219439295	1.54039284730361
0.144575271158295	1.72051363075046
0.129786888666073	1.42980999939921
0.125626344760305	1.4333376164521
0.172826088597297	1.85460263982491
0.169685483062503	1.68772936092588
0.126388711365523	1.60897475958895
0.131233107574385	1.44895795055461
0.130840179641601	1.54673096155733
0.130939837250903	1.58237791386295
0.130534676924343	1.62583495878241
0.127597668810239	1.39478067228201
0.133627730321679	1.40864436478759
0.133050408181358	1.67300141008599
0.135186509673744	1.61294763097368
0.172143982597364	1.73314398913637
0.131319179100705	1.61533723340592
0.132101728663565	1.43551624373284
0.128059640481851	1.54012957356091
0.13465417599469	1.60533898599765
0.137283882341128	1.50752333660654
0.132694080479673	1.62290195338862
0.134057371389993	1.57726159594859
0.135044183033982	1.62062518967177
0.123319137123433	1.52456626634097
0.139532235230191	1.55479575127824
0.125010237169457	1.33681371996536
