# Supplementary material for: Evolving scattering networks for engineering disorder
Source: Nat Comput Sci. 2023 Feb 13;3(2):128–38. doi: 10.1038/s43588-022-00395-x (PMC10766560; doi:10.1038/s43588-022-00395-x)
Supplement: Supplementary file 10 — Plot data for Fig. 6. [file 43588_2022_395_MOESM10_ESM.zip › Data_Set_Fig_6/data_Fig6a_alpha_minus_0_5.txt]

xx_data_Fig6a_alpha_minus_0_5	yy_data_Fig6a_alpha_minus_0_5
0.132376344197778	1.70532174955844
0.146370134399702	1.56410482306904
0.142564004408823	1.46779052980192
0.126693375030883	1.49496411623325
0.136390615764049	1.59126971661943
0.136296001944908	1.64038576510568
0.142916526202626	1.5345271770836
0.19443864690277	1.7503536199215
0.144747988410262	1.46023329799982
0.149910295533646	1.82000910881388
0.140318931166599	1.70426413848275
0.143274657285098	1.74640876252769
0.151300110145831	1.73431717576905
0.127727953946103	1.71423360161808
0.143885140877311	1.57055343467977
0.13806042523998	1.5525779038639
0.133434131381401	1.57387425844571
0.169973097341981	1.52557659936458
0.145492117609554	1.66216463258298
0.139268528798669	1.48353966735193
0.192248237562227	1.93731161056512
0.137115359971697	1.64486224946352
0.142803572294616	1.69592057845075
0.134452584281167	1.62141832748943
0.134140711778105	1.52322398501532
0.126870121511382	1.4947934119002
0.137065685833405	1.6430802658785
0.139433464055268	1.71143508148357
0.146220620149693	1.70750278903184
0.164186332759624	1.76715816852408
0.13962450803583	1.792220335808
0.145614767988778	1.79678211356592
0.142706683803136	1.73205586019207
0.158893869228579	1.67100918122755
0.171284499257326	1.79925826955405
0.144742049490719	1.79415839114541
0.134966602708293	1.5367222203107
0.157130623191217	1.7617760294508
0.15467249650154	1.69797711448962
0.132828674641896	1.59882369494077
0.247566089674017	1.84966772381994
0.146176415074919	1.5200989093555
0.159035745417125	1.8834811662114
0.141155077072614	1.60223181333795
0.13201462646006	1.77701575027297
0.156608172688189	1.63736140631645
0.131756318660803	1.58376598785735
0.159122396708474	1.71498569555767
0.174024385533917	1.74869383688291
0.133235691981192	1.60360447509142
0.132912669762628	1.65595853536672
0.142998301902784	1.82927824338234
0.175887721456724	1.77659104557377
0.146768531076885	1.77216088013163
0.137533078239448	1.67593133701319
0.136459117785694	1.65624758429607
0.131474905000226	1.52740285123763
0.222719472564045	2.10343580851804
0.139556261761336	1.60801823000703
0.150348868985494	1.6165093160875
0.172204741978736	1.88065803068736
0.142604341711896	1.65953669562524
0.145612194237989	1.83283720074768
0.141555995105865	1.67381671947258
0.132448023237538	1.56502552748383
0.162726517473321	1.85028223840154
0.148029203372507	1.49673597087605
0.138222518261133	1.80184481667117
0.124247552307454	1.67204820693916
0.145643049023223	1.6505148705005
0.119167589054312	1.466758988516
0.169351169818771	1.67842197440069
0.172694541920518	1.76781462771509
0.140665544034196	1.67738219511313
0.148090522609748	1.74937747192991
0.142379003742645	1.70139631920832
0.130539325554387	1.55505169274468
0.178958858127633	1.68098406152304
0.198855919947447	2.04679882793673
0.13271864373995	1.58383809826445
0.140402308107403	1.53328107057887
0.128780054819049	1.58847813689089
0.133887255093977	1.5530736000957
0.151789559734379	1.90160314307645
0.130468788202235	1.6935674194477
0.129656567002904	1.62902684883546
0.131311854389834	1.72661180071408
0.13979601803813	1.449396077894
0.169527246975098	1.55170222874481
0.125636081513223	1.58846852377461
0.139636948853545	1.5431908758795
0.130841486977176	1.6163417358197
0.138983457917031	1.59582834634312
0.139976593550617	1.63999720690874
0.135064550916109	1.58202935393016
0.142265020440449	1.58355950239302
0.144696920954381	1.64290957569944
0.133821805710819	1.6145821617215
0.156359403555298	1.87521175534163
0.136508493844178	1.73488753500585
