# Supplementary material for: Evolving scattering networks for engineering disorder
Source: Nat Comput Sci. 2023 Feb 13;3(2):128–38. doi: 10.1038/s43588-022-00395-x (PMC10766560; doi:10.1038/s43588-022-00395-x)
Supplement: Supplementary file 10 — Plot data for Fig. 6. [file 43588_2022_395_MOESM10_ESM.zip › Data_Set_Fig_6/data_Fig6a_alpha_minus_0_6.txt]

xx_data_Fig6a_alpha_minus_0_6	yy_data_Fig6a_alpha_minus_0_6
0.153921422210666	1.9585825178702
0.168717179030942	1.83263725328802
0.147019046822203	1.86780072181975
0.138407329661094	1.8202967597359
0.137569241788697	1.97237928249472
0.140248053683189	1.73784065768482
0.149662547965151	2.0938452382799
0.207574961735864	1.9136940803571
0.155500306173333	1.78290094124019
0.160745123555021	1.96991015949916
0.146404763645868	1.64566858063613
0.153777378423006	1.66036083571697
0.15753192799797	1.83771084761859
0.128745192306524	1.67948961940634
0.1498321687671	2.07516393805685
0.150099199085917	1.91807544480119
0.143069839500585	1.88094060350077
0.267684709273531	2.31709362450309
0.149090612650043	1.90875946540933
0.134453260461231	1.48286476886389
0.207639632104671	1.88764122171148
0.158829179480002	1.80894983375136
0.146296225309519	1.90909037656494
0.142611513785884	1.78343476440889
0.155529430715836	1.79665490135159
0.142144559793452	1.82489448462708
0.13919148527416	1.67242711951411
0.149272835828404	1.64959691140035
0.153594448018571	1.77076474366552
0.178095443942281	1.73387096187456
0.14249433592658	1.63636353640046
0.150195017629596	1.66839450328133
0.162985428220486	1.88559198461651
0.179310649146632	1.75137188284035
0.23655617623104	1.84663327260624
0.152243492410068	1.82839062656228
0.155177877162669	1.98329566645612
0.158196799197707	1.65952087658947
0.154874719867666	1.6188250871533
0.137156369409931	1.66650798336928
0.276971936213156	1.8982612944695
0.145029018212067	1.51324965300337
0.159193254880011	1.96784659716829
0.164117625381266	1.87898316984275
0.139200150746279	1.83350068528229
0.185983104082405	1.94547434086899
0.142209558039914	2.00269123083972
0.193607434768192	2.12130611354599
0.174411516733872	1.68254194759935
0.149892765118848	1.83341589508715
0.138307659893736	1.7794364136045
0.148156326956679	1.70918447711972
0.20614328372767	2.02448903318507
0.177695498001962	1.74180730699439
0.126442623198895	1.52936894427489
0.155081747427068	1.90624109008705
0.135170179192459	1.64025251089099
0.248084213442667	1.78162378975317
0.155418933188779	1.90615350842515
0.160415165567478	1.88394861937919
0.176471553250529	1.9045407256595
0.143792691660617	1.908910822677
0.15927740458125	1.92701531089749
0.161089756878616	1.83330007664329
0.148993846043137	2.02195669562762
0.160901891975612	1.84853023469706
0.154895195358339	1.71437198389351
0.164029964573374	1.94038333888973
0.129339415800841	1.64388019521416
0.154458242993136	1.73957148430507
0.147052779794958	1.81903334594029
0.185370013895364	1.90481052753931
0.212311888772077	2.05935334210344
0.135237794153325	1.67961112797011
0.176714609733811	1.83103567885619
0.174634347168973	2.0956759814132
0.14333858964236	1.70660064166057
0.243597766584232	1.67011558134687
0.245339971422752	1.87944792200439
0.135901893345285	1.71494276129857
0.143812375389502	1.71040432973543
0.130802075770279	1.75526637425561
0.128562589974219	1.80984269892649
0.1436424604946	1.88204408725777
0.136288746973715	1.76385005008842
0.133896780643763	1.71302525619744
0.137970553854164	1.64649764378254
0.148294400629946	1.77852679514419
0.195050662958666	2.09224440968499
0.13781322627311	1.71785068668308
0.144767758451273	1.81235135448977
0.138433739905581	1.7597142440862
0.15861571294156	1.69904942107928
0.137218049966189	1.73086628264203
0.139590130955634	1.87960073930163
0.140068018487479	1.77277153683878
0.148146633152861	1.81450878778447
0.151071952398505	1.9368975318617
0.156681576586867	1.97361577160915
0.138507632824926	1.87223809368389
