# Supplementary material for: Evolving scattering networks for engineering disorder
Source: Nat Comput Sci. 2023 Feb 13;3(2):128–38. doi: 10.1038/s43588-022-00395-x (PMC10766560; doi:10.1038/s43588-022-00395-x)
Supplement: Supplementary file 10 — Plot data for Fig. 6. [file 43588_2022_395_MOESM10_ESM.zip › Data_Set_Fig_6/data_Fig6a_alpha_plus_0_2.txt]

xx_data_Fig6a_alpha_plus_0_2	yy_data_Fig6a_alpha_plus_0_2
0.122926007875409	0.975006670825328
0.127245583460861	0.944488895976369
0.12548944476048	0.913094199351898
0.125856417471514	0.873246339488827
0.12465725942224	0.975297182529753
0.131046357783722	0.965309328791859
0.120719448227034	0.918194828335964
0.126862659968838	0.962465661312994
0.123560757482907	0.922917349364042
0.126051296499555	0.910620456790402
0.118607603024324	0.954036484739446
0.123378835902299	0.939485863607281
0.128733953593437	0.920818274951608
0.127978680947387	0.938464671781894
0.124218810952301	0.886596467722916
0.120932074109042	0.915794504290897
0.121727112176111	0.966309328979757
0.120519451395775	0.927507164050732
0.121786927423627	0.985098673057829
0.130891540290379	0.898609170072592
0.130062025552053	0.94137743505788
0.119353084714736	0.907330013935365
0.120694436631946	0.894865552256458
0.12256168314529	0.9830341683039
0.119744308569791	0.96198776689219
0.126204206098979	0.929115113297235
0.124546919135572	1.02573130492431
0.121394833317458	0.899187824241042
0.127118124109395	0.914314478427041
0.123686881122983	0.943640256423533
0.127120238962241	0.90175749721642
0.125724628655085	0.913786851507907
0.119796750192953	0.888606341146069
0.121821484421757	0.9324844515457
0.125553765970693	0.918411570908487
0.131068659128893	0.917229384566595
0.135131681037062	0.93208664239292
0.128267735917255	0.897834448174772
0.120434099039655	0.951797506937971
0.134837662727586	0.952766146396733
0.137480931058364	0.941911188237671
0.123605694257961	0.916747313069887
0.119576245098828	0.924329582406598
0.124761979289113	0.948308069153777
0.127976582436915	0.960009212967142
0.127310713512747	0.910845135250847
0.129449915636221	0.901093546045498
0.126004054377814	0.939165951556366
0.127909611228735	0.919452036911555
0.125938615085957	0.91933117479618
0.124864718631123	0.913294967897762
0.122929251496881	0.958420753393762
0.120057435887353	0.886663638259126
0.128696534591106	0.889553735617959
0.12570315737386	0.919251714834627
0.131115006007865	0.943530225553477
0.120442493830605	0.93756867151162
0.130481602949583	0.925050187552801
0.115225168313575	0.956659864821568
0.122675528443002	0.966809328199275
0.126182339145947	0.944451380148278
0.121815258738949	0.966992636485418
0.121004745231194	0.879676449843465
0.127017913470862	0.895477593228391
0.11530849707114	0.948657556918376
0.130094209282604	0.978610030569973
0.124281869563865	1.00237357116526
0.124821801432986	0.933711198361846
0.135041748865009	0.966885779007228
0.121154856360773	0.897553404241031
0.123460348610256	0.895797029804916
0.127380365351735	0.9085483130845
0.129895326802062	0.938714399858544
0.12869569500128	0.953764898490311
0.117323386045686	1.00220261839002
0.128144628227043	0.885082414868373
0.126227300419328	0.92633641837984
0.134980468721355	0.899603589464086
0.126433695514756	0.959939413545146
0.129015089973913	0.939738412005594
0.12329975312012	0.96018097555206
0.129140396879083	0.950026056447309
0.122227891597363	0.920565122411368
0.118883405766837	0.977281045501403
0.126634228109237	0.846643787307571
0.127724848473692	0.920699112396596
0.12474991735815	0.887019881280371
0.125227380734693	0.980189871333924
0.117928442860814	1.00493544607338
0.121571455462841	0.889345324772636
0.122926994825944	0.909658026314785
0.126814149422486	0.916305531447702
0.13629757671478	1.01167795670238
0.128819377850003	1.00711852678178
0.127614822887726	0.907784904547353
0.122801373646815	0.877450148132535
0.135211715605766	0.947453900279037
0.134743837863833	0.943764102086753
0.130552928605451	0.935936590963339
0.123191780065281	0.892842210962842
