# Supplementary material for: Evolving scattering networks for engineering disorder
Source: Nat Comput Sci. 2023 Feb 13;3(2):128–38. doi: 10.1038/s43588-022-00395-x (PMC10766560; doi:10.1038/s43588-022-00395-x)
Supplement: Supplementary file 10 — Plot data for Fig. 6. [file 43588_2022_395_MOESM10_ESM.zip › Data_Set_Fig_6/data_Fig6a_alpha_plus_0_3.txt]

xx_data_Fig6a_alpha_plus_0_3	yy_data_Fig6a_alpha_plus_0_3
0.135971263506213	0.879753850761834
0.141233470110777	0.837441349613523
0.237525052121403	0.949140054333742
0.13844642979529	0.861860872149663
0.234160099463293	1.00419697731846
0.137954570967042	0.867752274377408
0.130526860423785	0.902189731730986
0.203090092623632	0.917697452158889
0.243280882655066	0.99586440631243
0.172259498163933	0.906720516581082
0.178799222841366	0.8652764976199
0.220050699585111	0.939921918452364
0.192163457369518	0.899155733787979
0.203419490726392	0.993288706128539
0.130759841248075	0.891761566047424
0.131069086855442	0.813788173373091
0.123833790255946	0.835213009624617
0.152703120452261	0.947879834635562
0.25523554576697	0.96661458342291
0.131306669378857	0.852428671723939
0.321564378045077	1.00961838029675
0.205964234788505	0.876006172283418
0.144338618920993	0.867490340366046
0.131360593731478	0.843444598737217
0.128439835557379	0.885219267729681
0.155095175061558	0.866270123484264
0.221478827490538	0.924618581950269
0.120987347293716	0.868661888735088
0.130215799433215	0.820287437683711
0.131878287252	0.779427258228643
0.211587667501428	0.90872184905932
0.260752955112714	1.03038813443929
0.186269608114782	0.944130826144463
0.131606257766565	0.8845680647707
0.145542972012544	0.866117497909622
0.129703431127229	0.916620370840349
0.147915030290028	0.912437902282649
0.120375535643948	0.905274221075841
0.237876371254337	0.943793604160397
0.179904390405242	0.958999041275335
0.131769953229802	0.836377542009748
0.131190013989214	0.846341390968193
0.189807881175988	0.889339266924674
0.201090577896486	0.945767545096382
0.128181031636846	0.880790440677302
0.138947988118226	0.89270738080335
0.132559537449832	0.958091823782057
0.211209256243658	0.960930442494617
0.202443260012721	0.912775497120264
0.161319035560809	0.920160698660055
0.135069844818362	0.881716166345966
0.130029482093171	0.872180779580645
0.211811322463951	0.916241931519778
0.142112513802174	0.911427115414503
0.146246066056877	0.913599838316956
0.140166282471929	0.930697666364132
0.209772678717916	0.884864481221182
0.140741999398991	0.837915113138772
0.130955290936478	0.874005850071884
0.128488368414633	0.896509168141224
0.229038583990903	0.923923480162063
0.177504060531618	0.882581241429945
0.175439403500855	0.975305025007979
0.219691112221888	0.86387291552777
0.129144130812209	0.896769580005172
0.150196480381333	0.877774231943379
0.145333153179074	0.885395740230623
0.158517537509206	0.856235890721792
0.15074040248555	0.918434221555409
0.215043274274594	0.972803285297277
0.133499932120871	0.956337869643666
0.228606375779819	0.905278467290201
0.221612389996053	0.933135560660783
0.150418402307855	0.848942975023024
0.126284848328335	0.869039758673035
0.131276357204793	0.860568918989885
0.141598386026944	0.857864930068416
0.136375631982194	0.871717043010205
0.137114801679302	0.920494313627888
0.132911847653541	0.845987405329397
0.134421361662214	0.842124593866846
0.142828314837084	0.906891893769408
0.211403224291109	0.87144652343962
0.136281988168567	0.85905796319612
0.131066066361426	0.879646570792835
0.177167242154772	0.917426142267568
0.146855782463525	0.86262114828287
0.196985135397744	0.970378553684459
0.188441873027632	0.906794869052166
0.128335635176084	0.954362304522005
0.135411033631705	0.868213331613993
0.148780170212358	0.872463306502018
0.136636306823333	0.91163409523735
0.132102273071212	0.843768521533357
0.134952206806142	0.915839673415177
0.139288512317461	0.862677101481366
0.126494150164448	0.923421738847343
0.179924793590823	0.929059376744284
0.138935820258731	0.862356815424758
0.140951736772999	0.898799156970496
