# Supplementary material for: Evolving scattering networks for engineering disorder
Source: Nat Comput Sci. 2023 Feb 13;3(2):128–38. doi: 10.1038/s43588-022-00395-x (PMC10766560; doi:10.1038/s43588-022-00395-x)
Supplement: Supplementary file 10 — Plot data for Fig. 6. [file 43588_2022_395_MOESM10_ESM.zip › Data_Set_Fig_6/data_Fig6a_alpha_plus_0_4.txt]

xx_data_Fig6a_alpha_plus_0_4	yy_data_Fig6a_alpha_plus_0_4
0.24205338595547	0.888302148293702
0.215550138512599	0.8707468284557
0.231932296872745	0.829838699963944
0.322027102403345	0.982319976347898
0.262027161974777	0.87448836762773
0.165729724535226	0.7508007225052
0.238705319833819	0.855555307696125
0.213610101292271	0.823424790093393
0.261449911390671	0.810917777051031
0.257818798020143	0.897581446716588
0.222194212496773	0.87353385300417
0.392202858824374	0.964760287411229
0.308368522036268	0.920860693048988
0.214273041517924	0.877103162799779
0.251960399688393	0.918592050038984
0.294220788149024	0.964402199964425
0.271144934528828	0.898026364301009
0.437643060025788	0.943229407480098
0.295601709826282	0.917285015013255
0.210089501362044	0.804073406719558
0.538857319066331	1.00400913937846
0.241341265657796	0.867876306561794
0.395359839249192	1.06639634547757
0.234080138665798	0.854133554549328
0.35464444740022	0.985673106976847
0.246784931088881	0.914167371879959
0.271417944805569	0.8867940932776
0.356967218354142	0.917837906870514
0.227100883618368	0.899453909845665
0.359576497502558	0.977450194694727
0.190017331112636	0.849004179114194
0.287523662421015	0.839860334249188
0.311407552243814	0.8249097518916
0.274987773177184	0.872115651207955
0.249058768741845	0.792197190432131
0.264606325745926	0.895725023838741
0.223378674244236	0.936073234395262
0.256565520093783	0.976099357268707
0.244042165386633	0.897361455052108
0.257716660312818	0.926996493217777
0.367425470055482	0.977466833297902
0.27284997904745	0.870084492655926
0.370251330988547	0.996563034762275
0.285862565844898	0.87549966132138
0.245103168630802	0.932078659350054
0.32159081348763	0.981764837446985
0.261096623240391	0.927530059122317
0.307060852146052	0.938249950636959
0.291727042122313	0.863824312956512
0.24553785479114	0.849502577823145
0.218723370253189	0.908814431222275
0.19070375411847	0.811282904772183
0.266036785302857	0.902989795902082
0.218639608709847	0.834098305306122
0.226630422826936	0.855695979091327
0.24191582836943	0.859657046097217
0.28299120669812	0.909859297005072
0.386337577981806	0.939837087615919
0.283208704636804	0.908292708073622
0.312595027481413	0.858924211959108
0.311270422459622	0.959373280914688
0.299685803516969	0.886720749105165
0.26830748682892	1.01231976291471
0.481773055536324	1.11714213576257
0.192520401138774	0.886352584045685
0.512410509839481	1.12975471516359
0.19427609045235	0.86583426234602
0.253136952669829	0.871690261102425
0.210527732447212	0.868507207418686
0.39897527184487	1.01274856775048
0.209189820772711	0.825982358506545
0.368832092880395	0.994363341404227
0.303286944682648	0.854313946116325
0.200641273051281	0.848679701232753
0.383153910157509	1.07069065531824
0.271394407937792	0.893235766187092
0.270910815544545	0.898770831942501
0.292326613443084	0.905362865998227
0.251629778346414	0.858149495515546
0.264708196608751	0.923460322007094
0.264485743300205	0.886895093042387
0.311730136686975	1.0006533756731
0.234320332986262	0.87339213489583
0.339217265893652	0.986821521296585
0.27776367999971	0.954646719474885
0.194898314637051	0.801731054927251
0.237800899635746	0.817148507771175
0.351142391377509	0.939359834648275
0.485467045915848	1.04620920569327
0.265698456598947	0.886554819333432
0.248108693769364	0.914174588984857
0.315521666027871	0.990761664947367
0.165475742853073	0.835392591028453
0.294349209099587	0.925922972197167
0.182749662587484	0.803429032885343
0.262275036323879	0.908821173068128
0.182578412946637	0.787878347067788
0.193588867676495	0.832812520942683
0.216742266457582	0.87218879632901
0.243579780988803	0.855937409743391
