# Supplementary material for: Evolving scattering networks for engineering disorder
Source: Nat Comput Sci. 2023 Feb 13;3(2):128–38. doi: 10.1038/s43588-022-00395-x (PMC10766560; doi:10.1038/s43588-022-00395-x)
Supplement: Supplementary file 10 — Plot data for Fig. 6. [file 43588_2022_395_MOESM10_ESM.zip › Data_Set_Fig_6/data_Fig6a_alpha_plus_0_5.txt]

xx_data_Fig6a_alpha_plus_0_5	yy_data_Fig6a_alpha_plus_0_5
0.454231959708115	0.95174027319666
0.537315930395068	1.07248321198562
0.74945581120549	1.23864113951101
0.555413320092183	1.01893765799441
0.408278268728651	0.945797015746097
0.745193358556338	1.32063475126084
0.578226021953027	1.14183743436708
0.562965087814537	1.09283143788015
0.843481089176854	1.29052371725482
0.782251342602963	1.41157778269431
0.572002269116214	1.11825989854838
0.438275044396742	0.912553092460055
0.50318792488217	1.03811153631667
0.481871343318489	1.11496283909322
0.738673047951932	1.28444648355446
0.530658865608548	1.06986890182227
0.448974281816046	1.04308699110885
0.610665711613124	1.05815324514903
0.634643147318193	1.14943883011524
0.720276933889562	1.31610828531181
0.691274869433077	1.03254658469944
0.633548117969545	1.21144016311108
0.769846458040685	1.30966349821561
0.512413493848289	1.02253341247185
0.598200114846531	1.12917914006213
0.755612978553372	1.29024901813024
0.529257655902474	1.14907248860109
0.445136915010531	0.963404436959324
0.548332414343896	1.0476988361793
0.742762003036111	1.1383048361182
0.254693064683878	0.857448576807965
0.406266718563074	0.872376071329072
0.548600734544447	0.934571053472274
0.804789497362452	1.19660618819262
0.586288589769786	1.08316130857464
0.471125759666341	1.05348842916794
0.402528107299957	0.93233278186413
0.501673154577069	0.997573242488632
0.770053605995106	1.25644206086392
0.379116174165349	0.89219511337571
0.688575116645599	1.05961622970785
0.482920991234436	1.01900431312048
0.261930987662915	0.782500449794043
0.562673393769931	1.03232271081178
0.616490383312319	1.19918039097099
0.52525612523642	1.01849328263809
0.347522332305159	0.821668666765435
0.723627478314586	1.34063049771473
0.654160723206935	1.12249122940905
0.469463523740963	1.01785356100141
0.685656612369284	1.22397672166
0.502162559503631	0.906524660913138
0.706261329180307	1.21991235140137
0.669588558219195	1.21023223565783
0.70428795087461	1.16560016694786
0.444310838718417	0.954560900603883
0.463780921027667	0.927576059396987
0.84050731319912	1.24139611241618
0.764799316074478	1.25206526297979
0.773719954954714	1.31767681345171
0.62807121213455	1.0564682424992
0.516157311078896	1.11967124729398
0.591052212535434	1.0627019914484
0.811304812454739	1.3423376849671
0.919029448914158	1.41770388857516
0.906022717127317	1.36979314174577
0.767022959857166	1.38240616016675
0.477675169070161	0.934730460959407
0.395677328370372	1.06380770056272
0.407502883684297	1.01148934710167
0.470038770325046	0.975596646644254
0.769500163070516	1.18066233566365
0.737013399271145	1.23898623037728
0.412800569089245	0.982941197126161
0.469361043543094	1.12605714004856
0.851905428068012	1.39203680597197
0.561205416492297	1.05305306568182
0.685604964824514	1.14877159699884
0.536195757963951	1.0869689635542
0.352923622441224	0.944998344464864
0.615115845872918	1.04011289641203
0.640792966457211	1.19078578200038
0.412161328895531	0.919675938097361
0.632723378737201	1.21748934083362
0.565064402785684	1.03902111921086
0.629760764764816	1.09638968219636
0.7692333285625	1.32553024615539
0.603810098087593	1.04506043654935
0.65191425416746	1.12726844895582
0.596153325906581	1.14590634587848
0.561026801297206	1.08922670586413
0.656459146356494	1.34624972648276
0.484223786399301	1.0261817565454
0.599274126323997	1.11641209141359
0.395937233655712	0.950986246444291
0.548995210808767	1.08347209902123
0.598440591709369	1.15107945604769
0.565151693956458	1.1287087059048
0.699652605636034	1.23124649942901
0.446811593506361	1.02421051559274
