# Supplementary material for: Evolving scattering networks for engineering disorder
Source: Nat Comput Sci. 2023 Feb 13;3(2):128–38. doi: 10.1038/s43588-022-00395-x (PMC10766560; doi:10.1038/s43588-022-00395-x)
Supplement: Supplementary file 10 — Plot data for Fig. 6. [file 43588_2022_395_MOESM10_ESM.zip › Data_Set_Fig_6/data_Fig6a_alpha_plus_0_6.txt]

xx_data_Fig6a_alpha_plus_0_6	yy_data_Fig6a_alpha_plus_0_6
0.715886207452855	1.09561702436085
0.87612831925683	1.29908224655001
0.791384544353955	1.21961138826394
0.77272522136766	1.15326098746372
0.925863986777919	1.24070146255209
0.900343002113449	1.44411971752657
1.06375552698956	1.43479452784541
1.00612552183373	1.43546903983124
1.07281041597807	1.57102613605412
0.794477725127095	1.33821530876669
0.940032060979706	1.31670888242554
0.717208741095778	1.07013699205449
0.886045134749711	1.31773122395955
0.738557659506832	1.12733141089363
0.918614582046944	1.39792123542712
0.991172693855425	1.47967926800383
0.832699855021563	1.30816242950129
1.08855563965593	1.27252288263016
1.11973470382459	1.53948982744027
0.883648922000744	1.31674866468452
1.09358336278665	1.43601635824824
0.907427754578536	1.22271973734804
0.879170175682406	1.23477264522084
0.962400178681818	1.38355530744452
0.867512960824874	1.27566264735505
0.897626610668097	1.31974347467958
0.813896880175134	1.31411386892732
0.789944765714792	1.16916113819054
1.11725640761352	1.64276602007508
1.00392308678232	1.37440331638533
0.881512888254101	1.31435308384633
0.934752775034208	1.35024408647435
0.907521057179431	1.26016330057544
0.959491059255676	1.13929042709055
0.973992429988132	1.45086158886191
0.53370899868009	0.998187282460821
0.639094923564465	1.0420945478631
0.910952508165621	1.3193523124768
0.907590032873884	1.34258799937309
0.964686587108485	1.53654617243195
1.08534471955178	1.46349836302536
0.883103019955507	1.31685669002494
1.06173881245573	1.56968861404327
0.910925150373752	1.23041296434526
0.924175207005117	1.53121024787585
0.831390216723821	1.18400848985842
0.655683581769553	1.08272068869341
1.08813326186501	1.51168840295096
0.860245820900507	1.20704921536828
0.736533227209384	1.13089005417435
0.984408438799124	1.45863637010785
0.838546701414212	1.29749230579671
0.896231093917074	1.25157733012706
0.846406977366164	1.21013484879289
0.909541300060521	1.37380330999714
0.92482591437832	1.38037605637839
0.828197172487157	1.20742285301044
1.02258693721041	1.3910486171727
0.950966868716103	1.48957911595078
1.14171817278049	1.60012201522672
1.08379163285761	1.57371050955472
0.935636736792672	1.26430141548314
0.988678833884982	1.41168616999841
1.07746348269772	1.60993879210793
1.03123815575949	1.51159074322309
1.02872303402292	1.48080162888387
1.02551163066679	1.42901682469753
0.854089537639466	1.38148079775464
0.752971797533909	1.20529915553351
0.990121964600411	1.38065286206691
0.855449337253216	1.4289485316149
1.01313823229373	1.25112560984199
1.02407768449011	1.43885578044055
0.643241839827229	1.10859698481204
0.918658528537043	1.36727180774965
0.834548559795317	1.36355989149457
0.792269776672718	1.19832235003889
1.10098706153107	1.50718557672443
1.03408111039332	1.4306501932105
0.903483120453366	1.39045622534574
0.830666320206788	1.24023370310723
0.941498414800824	1.48667533141883
0.875463196109636	1.35856191776868
0.948484229646669	1.41400293609707
1.02707255541572	1.42879838340529
0.69328103896493	1.08046213997476
0.642216712190451	1.04913503346673
1.02946804432389	1.37039759709845
1.21990808085928	1.64323611968104
0.955862936120845	1.40065085946277
0.968896442941721	1.47612111127153
0.817808868112372	1.24117300814343
0.7273975125236	1.20461890761601
0.887001178653933	1.21105724980286
0.973624707074652	1.56737110930436
0.813195346602415	1.33358876688168
0.767275851426102	1.21204702260311
0.863984109682279	1.30942032950938
0.906476945145572	1.30829205898035
0.983827404983837	1.41199771600206
