# Supplementary material for: Evolving scattering networks for engineering disorder
Source: Nat Comput Sci. 2023 Feb 13;3(2):128–38. doi: 10.1038/s43588-022-00395-x (PMC10766560; doi:10.1038/s43588-022-00395-x)
Supplement: Supplementary file 10 — Plot data for Fig. 6. [file 43588_2022_395_MOESM10_ESM.zip › Data_Set_Fig_6/data_Fig6a_Crystal_253.txt]

xx_data_Fig6a_Crystal_253,yy_data_Fig6a_Crystal_253
0.141639599935425,1.10045108590223
