# Supplementary material for: Evolving scattering networks for engineering disorder
Source: Nat Comput Sci. 2023 Feb 13;3(2):128–38. doi: 10.1038/s43588-022-00395-x (PMC10766560; doi:10.1038/s43588-022-00395-x)
Supplement: Supplementary file 10 — Plot data for Fig. 6. [file 43588_2022_395_MOESM10_ESM.zip › Data_Set_Fig_6/data_Fig6a_Poisson.txt]

xx_data_Fig6a_Poisson	yy_data_Fig6a_Poisson
1.23768849378664	1.01983370213752
1.17406849673146	0.946848379751682
1.21154481917879	1.04183874827493
1.28914493699518	0.989429995555895
1.50123449277843	0.982217690877426
1.2765946259562	1.04359534411766
1.33209391845363	1.00527055201961
1.38075532765286	0.931653627179103
1.10261807442991	0.971379664274262
1.07741718929578	1.01156507444797
1.22699463034351	0.999579114997012
1.20910618919807	1.1606364456884
1.25565472702068	0.996504318467215
1.26979983043361	1.04899768302089
1.13833474893098	0.928409054789832
1.19296280298919	1.08836304590173
1.14758217722046	1.04657205997744
1.28668322337575	0.975248244186769
1.27508938026127	1.06901522993506
1.18552084897886	1.03828558603603
1.20572202666732	1.0553392282729
1.14124534149902	0.992017804680765
1.1787657170721	0.985395981251087
1.24042237876357	0.97832546057839
1.24100990549549	0.984092169017173
1.14158147915029	0.950636282390868
1.34896337935929	1.02754970855249
1.33423556365589	0.979047940475272
1.25795542309979	1.04634804857748
1.31682995462426	1.03761546537432
1.36382036466001	0.98356477195525
1.42206896500619	0.967214599757434
1.28603113519134	0.990471607170191
1.2182008620978	0.956674435875418
1.34730079137572	1.08516266927362
1.24285253219154	0.941265048536114
1.33071221696848	1.02151454370665
1.21275995202569	0.886087278619472
1.17673191601073	1.01659590389921
1.24904277890762	1.00091588432225
1.13803813306339	0.943128185663384
1.10894251464215	1.04571897914542
1.31226841591543	0.982380455233285
1.16530265675244	0.919001099898874
1.3391565668709	1.0060419224202
1.17802617441377	0.987055300069152
1.24043313929829	0.924745850320902
1.15106045332932	1.07514945924468
1.20397646640464	0.979068454229305
1.26834106237738	1.02731704061531
1.30128278842086	1.06234427503687
1.12101217483866	0.961170895654479
1.29814056458411	1.05095841735759
1.17855525591012	1.02862855797147
1.11087512526126	1.0257658487145
1.30496223946387	0.892520654272587
1.10433867182151	1.00055794584043
1.26538596351124	1.09172111633968
1.11051962068255	0.958006474134832
1.18505603199977	0.999247868542412
1.35841557777046	0.995283092761956
1.16521410986951	0.952957756513214
1.36941433894358	1.03715990892446
1.26765112190472	0.953335678475501
1.07191901188882	1.01032836957131
1.05601752024883	1.04186133469577
1.28307275565465	0.974411735785601
1.29125088439412	0.908993289938087
1.33384484873685	1.0271723930188
1.22645208382826	1.041457511297
1.2601995728281	0.931833481117939
1.27269676775297	1.02246918562384
1.20245119991951	0.989755294769496
1.24145797864292	0.934335610791733
1.31678947038516	1.0288049829379
1.30602453836816	1.04563004818529
1.1659305676647	0.957512289566112
1.12866111979178	0.990818536899751
1.20597712906237	0.929722615811084
1.31329807554933	0.951560461893385
1.3333742503	1.03966313376118
1.23323449810477	0.974091933792121
1.23618301805291	0.990624056321392
1.22826104334166	1.00763794724435
1.13142337602507	1.02022927606117
1.21425391530826	1.03241670307613
1.24706795568446	0.988397313247306
1.3090566459962	0.976400658168885
1.24514286913161	1.05480156464613
1.20630371241422	0.958601630336888
1.11372212499458	0.937048779209006
1.19137963796948	1.0310859834228
1.17593028068464	1.01358144810326
1.308365832884	0.995010878259077
1.16802238817258	0.964622529428159
1.28337690008238	0.982262527104801
1.32023488508602	0.971645432684748
1.17701258863297	0.915436752679185
1.20009039680051	1.03374551638422
1.29835187849981	0.97522758635135
