# Supplementary material for: Evolving scattering networks for engineering disorder
Source: Nat Comput Sci. 2023 Feb 13;3(2):128–38. doi: 10.1038/s43588-022-00395-x (PMC10766560; doi:10.1038/s43588-022-00395-x)
Supplement: Supplementary file 10 — Plot data for Fig. 6. [file 43588_2022_395_MOESM10_ESM.zip › Data_Set_Fig_6/data_Fig6b.txt]

xx_data_Fig6b	yy_data_Fig6b_KL_1	yy_data_Fig6b_KL_2	yy_data_Fig6b_KL_3	yy_data_Fig6b_KL_4	yy_data_Fig6b_KL_5	yy_data_Fig6b_KL_6	yy_data_Fig6b_KL_7	yy_data_Fig6b_KL_8	yy_data_Fig6b_KL_9	yy_data_Fig6b_KL_10	yy_data_Fig6b_KL_11	yy_data_Fig6b_KL_12	yy_data_Fig6b_KL_13	yy_data_Fig6b_KL_14	yy_data_Fig6b_KL_15	yy_data_Fig6b_KL_16	yy_data_Fig6b_KL_17	yy_data_Fig6b_KL_18	yy_data_Fig6b_KL_19	yy_data_Fig6b_KL_20	yy_data_Fig6b_KL_21	yy_data_Fig6b_KL_22	yy_data_Fig6b_KL_23	yy_data_Fig6b_KL_24	yy_data_Fig6b_KL_25	yy_data_Fig6b_KL_26	yy_data_Fig6b_KL_27	yy_data_Fig6b_KL_28	yy_data_Fig6b_KL_29	yy_data_Fig6b_KL_30	yy_data_Fig6b_KL_31	yy_data_Fig6b_KL_32	yy_data_Fig6b_KL_33	yy_data_Fig6b_KL_34	yy_data_Fig6b_KL_35	yy_data_Fig6b_KL_36	yy_data_Fig6b_KL_37	yy_data_Fig6b_KL_38	yy_data_Fig6b_KL_39	yy_data_Fig6b_KL_40	yy_data_Fig6b_KL_41	yy_data_Fig6b_KL_42	yy_data_Fig6b_KL_43	yy_data_Fig6b_KL_44	yy_data_Fig6b_KL_45	yy_data_Fig6b_KL_46	yy_data_Fig6b_KL_47	yy_data_Fig6b_KL_48	yy_data_Fig6b_KL_49
1	1	1	1	1	1	1	1	1	1	1	1	1	1	1	1	1	1	1	1	1	1	1	1	1	1	1	1	1	1	1	1	1	1	1	1	1	1	1	1	1	1	1	1	1	1	1	1	1	1
2	0.995440388221799	0.988174887934785	0.998440379504761	1.00621541947338	0.991742378579014	1.00562352329621	1.01548857127227	1.00295956716112	1.04891433164194	0.987147534805718	1.02074267923531	1.00552439954745	0.987496963527682	0.986713044189869	0.998590081547596	0.990603364063985	0.983039904586218	1.00569247895552	0.959051578047539	1.00770519122128	1.04035652178327	1.00409651246981	0.987665525655996	1.00678528468503	1.00242492826672	0.990933030881791	0.991947727866246	0.98913023247551	1.00134180180913	1.00679731974567	0.978510138049417	1.0004718605011	0.974429418262937	0.978931061397518	0.982432719825279	0.989198944584145	1.00764026206634	1.00737678329595	0.997180912732713	0.999265854598225	0.973664580616842	1.00963813278736	0.951568131592738	0.995893049941753	1.00385676521963	0.987978132365083	0.950788007459233	0.872874215749051	0.986719921137228
3	0.89548402262254	0.902000433198931	0.910860988025947	0.904422834370799	0.865608608708842	0.9029937070161	0.927948350571616	0.903024231790797	0.918139944455884	0.897740344805089	0.909650117677571	0.912198125835759	0.901630221501911	0.891055953095495	0.907719697187478	0.864389646784572	0.89823096024321	0.901629259925514	0.892208204639499	0.905413057346478	0.907331352302858	0.896439836575305	0.898816941495875	0.902178695087901	0.906097987989735	0.913102167545862	0.881016294290544	0.902065071617573	0.911708297269392	0.911901744485497	0.874140017246979	0.899720704936788	0.90096047181251	0.87469229581007	0.891283162303466	0.900139781053769	0.909524250749738	0.902645153191611	0.899937064430028	0.888843097384159	0.880574988800908	0.912959510673651	0.886352067583583	0.902332223809337	0.907276501879953	0.888332030696052	0.888188511104039	0.757861658715025	0.910201767078555
4	0.772438951574015	0.769313904963715	0.783641535666063	0.785251267353499	0.763537766773188	0.787404291258494	0.806061562035607	0.789511296717632	0.798184868007271	0.778086759736984	0.794702782939333	0.775548611915998	0.782771696819899	0.77413838570644	0.789447700291336	0.756457336247177	0.77163922602376	0.788575207590865	0.775582393213219	0.792664796377445	0.805302234336091	0.759831135841307	0.781530608005172	0.787690174234554	0.789611351977754	0.789493490990232	0.767481518815374	0.796402689679839	0.792011472121215	0.794487764753085	0.764359450067797	0.787738765077849	0.791027994068488	0.741074035902722	0.779691716038168	0.785504881637238	0.787633035430437	0.788427066318668	0.77287232608631	0.762039647999269	0.764460925970482	0.785785987677045	0.800203155488683	0.787754153002	0.787352736527543	0.779013468897883	0.804831439496458	0.700317523346148	0.78459521731468
5	0.721790549732885	0.729390118733676	0.730952057624491	0.739753703346161	0.693406217397356	0.731695105016309	0.736159766719387	0.738130825810837	0.762881567162708	0.73493398275641	0.732046197401173	0.739677162235434	0.729213873047986	0.731122314974768	0.737511304612766	0.702152822178161	0.719932921812031	0.738669206104995	0.738500264259198	0.734420222870177	0.755296071155002	0.692944742301958	0.732758521333172	0.7335245910371	0.73230215962978	0.73658316385993	0.730118993412233	0.742206432392689	0.740869858792275	0.734855035977977	0.703664891516938	0.73523505481028	0.736886816183807	0.696531652454742	0.730446483170322	0.727147277432643	0.728967311260999	0.729094969091925	0.730765908503217	0.706361889507158	0.738940602657173	0.731632409760687	0.809680481313829	0.734252048405613	0.737468101278592	0.737046598217525	0.735988517310614	0.667182023063187	0.730337659013422
6	0.66683233537679	0.678920473910031	0.678068834067429	0.688792453243803	0.629152078579589	0.686269364639199	0.709419867670748	0.693034253659492	0.704165320393516	0.683567727772537	0.677923040250178	0.650990180978302	0.686893107301148	0.686090472474759	0.694210597315702	0.657833498932924	0.678438579463659	0.688169240297928	0.6888781571473	0.696421094501376	0.693022176678455	0.659094926680961	0.683616355957927	0.682046751314926	0.685477001458494	0.696608125845558	0.67619864825024	0.7023508358316	0.693568856756279	0.690562219640727	0.661785534936266	0.696327703229809	0.692529305335604	0.629217887613045	0.684104921519501	0.67639934955631	0.688246388049091	0.679777295555237	0.69030210219168	0.673860426751773	0.681054624000771	0.678546588308698	0.75648296609641	0.692233102024897	0.691497715683622	0.691592674048333	0.69349572267881	0.648003077588518	0.681290297409441
7	0.64354186204743	0.632720905985782	0.634888893240945	0.649845552916912	0.589630768497479	0.662181977729757	0.65412647814977	0.662072837268858	0.676825297952338	0.652119700217539	0.642171280019222	0.595659499896685	0.655780473007958	0.661229620998854	0.662355299441234	0.616379604238005	0.646324701773002	0.655371120435853	0.647415640047354	0.661739438539349	0.654500341904598	0.633407808184388	0.644682900472564	0.654209987084592	0.656312738343642	0.669554123886783	0.637799702838097	0.668221641549417	0.656380752841448	0.647842535225669	0.620615243698077	0.662421324255942	0.643375040977696	0.601808541266971	0.643358583777046	0.638216152439945	0.646656520078375	0.648159711173275	0.653910494946585	0.650177109505485	0.645514580216759	0.647119149924695	0.694839581785327	0.654624081151363	0.663826696814434	0.657084480723072	0.647879204658345	0.609762213463155	0.65434964413291
8	0.612328192932682	0.612678806193582	0.611637383511049	0.624572862193694	0.582709036672666	0.631134352211134	0.632620433429225	0.628682779150555	0.637055538695222	0.629292499777366	0.613677124460614	0.807149283928523	0.613095515489524	0.630497990581871	0.630742236645249	0.592042168578734	0.608921453740384	0.628512061588755	0.629094252470513	0.63655134763948	0.630213671847998	0.612009010540912	0.620356310302091	0.614988574781338	0.636549259064749	0.640734713141822	0.600869028277679	0.638763271384324	0.637754921102439	0.621787865272449	0.617851429761196	0.632183332152023	0.608612039682952	0.578636722028441	0.622550620801853	0.624462488796609	0.626701956635897	0.618387822810557	0.628385734954292	0.619373747262227	0.599400210855542	0.618162687276765	0.65853317190967	0.621127663640588	0.636414873179944	0.633545740470656	0.611174522840413	0.605338800453703	0.62725566988033
9	0.592632605582879	0.58407406316314	0.584826748302473	0.591159288918292	0.558020068365296	0.607168535720576	0.612591575395697	0.59556261739413	0.61965586090105	0.611285061872643	0.577051463017314	0.742434218780982	0.589467628543934	0.601297215453524	0.619294962113683	0.573185509771904	0.582781494572837	0.605274590937633	0.607330096178954	0.619027239813198	0.609278350477251	0.584391854561181	0.583714997780843	0.599705593721808	0.612837224114551	0.621626084211996	0.578882730280103	0.610849496137043	0.608685989804286	0.598135231655297	0.600904509812525	0.596662604317029	0.559810320783437	0.56412245064051	0.59520481603848	0.603644934183066	0.606105859760575	0.596147038038415	0.585304477263358	0.598211686538646	0.547863589209966	0.599881943610115	0.633504913224315	0.600630006495472	0.602722925549489	0.603933093086743	0.589628155374487	0.582969517600712	0.607487932870348
10	0.564091878187195	0.561406968088112	0.55911830272358	0.570763734200708	0.53658308244486	0.58432096143542	0.564246324797628	0.573544851131704	0.592436628244197	0.582837532113463	0.561423204708497	0.695226991228899	0.566778748275989	0.583565427895063	0.593753953039483	0.559279370040718	0.550312921481803	0.578594616871864	0.582134734944708	0.592380910785023	0.58391753952666	0.557625473040256	0.562971911714441	0.575925241598261	0.591183980047029	0.596965061558652	0.559190164897144	0.589247118953277	0.577213581459811	0.577643419511219	0.565615654347616	0.575515601788258	0.540258137498283	0.542092068414072	0.576211093105506	0.571902783034414	0.572115517269601	0.573476181277366	0.558744486709563	0.555055436221861	0.687222361994266	0.570320203186586	0.602424478641631	0.583921620551616	0.579640440467853	0.582650994213795	0.57414289323764	0.555731760841154	0.594762389511591
11	0.553008174299493	0.54835981567926	0.540291241938555	0.546393052774851	0.530701754089331	0.57556855746719	0.519200620029225	0.55059825438711	0.579567286925186	0.568064376936694	0.5425246886258	0.664825289661174	0.556683913242473	0.576935224212706	0.565981871476438	0.555485251602149	0.540771185919921	0.557952450008238	0.556338090253547	0.565850269109456	0.567255802383092	0.54617577625566	0.550920763499876	0.553337985932957	0.573361055304358	0.577777295979777	0.542473584738658	0.570999678873556	0.557251495379644	0.548273635699905	0.536054658539527	0.560073542673358	0.528243895818536	0.521188118380812	0.555619678230727	0.556226382232028	0.559036443735918	0.553117177681442	0.541946076810035	0.544866753564556	0.655443086899482	0.548900428091492	0.579964589876729	0.574230915911289	0.565625949551781	0.567376585950479	0.56247893953449	0.538568538729324	0.57413772088194
12	0.535982044972262	0.535745421234179	0.528412584267332	0.535210351973947	0.515823756954663	0.553692838272036	0.635746852598331	0.53185961153644	0.560686172341097	0.554287012173182	0.524896122583063	0.636653561002335	0.541533862396705	0.562202297010329	0.559504561218984	0.548115242181115	0.532047018438512	0.539804028750553	0.535583319706718	0.551921845371624	0.547827789031709	0.528984287841445	0.547332585405319	0.539351380677426	0.550526388832558	0.566816734191359	0.525069172965458	0.557079528863044	0.532777412126417	0.529475556816773	0.492569077971173	0.550089998156663	0.516922669398828	0.509902801305471	0.544441864352715	0.536410632674018	0.548005872625197	0.540371317573177	0.525585863017671	0.541890940187853	0.608272919265455	0.531143402608695	0.570047754574464	0.554860356760059	0.543347894427159	0.552818128084556	0.548219654921541	0.527577717414267	0.555779325676429
13	0.518304702467383	0.516763236588119	0.513568531477806	0.518155425381899	0.493033064240024	0.528599918493667	0.593194721917916	0.514226132089038	0.549577820742166	0.538949597092124	0.506382898260788	0.620030178067253	0.516821677469176	0.551594117199129	0.543661791720769	0.525421239527426	0.502924174718758	0.520875719433329	0.515345180346623	0.539335349434081	0.531347248932811	0.513125809843446	0.53891179913543	0.529350068859338	0.530235458106803	0.51805097189012	0.510507427310234	0.540146921690259	0.510180127288974	0.51035010778901	0.612809087082689	0.538026173106722	0.512246615717341	0.494396674514772	0.524991471626882	0.521320919452878	0.532598800726521	0.520301541760848	0.510502504825117	0.52931304447468	0.579124448258801	0.515406339544769	0.554746895870586	0.535766364136456	0.523475345524265	0.543905102069704	0.540057707973314	0.517387731453453	0.539619933596728
14	0.509233660192698	0.500238501364163	0.500481212970502	0.497250720659829	0.486216704261927	0.524386131767304	0.56246176615509	0.496597556443613	0.540936224272433	0.530918078160611	0.497500983619517	0.601619065098715	0.504577965875666	0.526431010979052	0.521417892416751	0.500980281948105	0.49230857982698	0.505112622183045	0.499088362996787	0.519401187213738	0.520057523233731	0.501289256134778	0.515984100390024	0.524506402040322	0.524828253025208	0.503708435791575	0.491669348017714	0.52832627543285	0.501119766477376	0.497953805720325	0.596006719637673	0.530358213308197	0.478538722780695	0.488592366272872	0.514157762062515	0.507796277101513	0.514080390483955	0.504777320493453	0.498483174084619	0.510691746865491	0.559762135501965	0.492447630215115	0.540190626043376	0.525254238068128	0.51874535220611	0.530450583531815	0.531222184730518	0.504322427606605	0.518311914177141
15	0.49643918797135	0.489908471271954	0.489341878969946	0.487393801869545	0.480785679402564	0.515502781254997	0.538962890304224	0.479223558986276	0.54202899379961	0.516441598965754	0.490997236453374	0.586900848502629	0.496431358158513	0.518514080707723	0.509172327567742	0.484722965068275	0.479158558016383	0.491047676179415	0.484638657314466	0.502700932779163	0.499692159573461	0.485971517375723	0.511878040763728	0.511742550088058	0.5052489282799	0.495145889731449	0.48524659001711	0.513767831102951	0.495074596629339	0.48192310288283	0.573159969600431	0.527523567401202	0.585891199728543	0.475882275316265	0.500816993648576	0.491566582389413	0.499327663991219	0.482274825357563	0.488679263476358	0.496338594303036	0.532974834637909	0.476891544956478	0.518174519790177	0.510573766677251	0.508546445119348	0.519184194445808	0.524746446093972	0.486474640616846	0.499707425399649
16	0.48089692902611	0.473489365211118	0.485052103189161	0.47336328026916	0.47201730457922	0.495873933572577	0.527133896286832	0.465851340583944	0.51837783534388	0.506178923973238	0.476395702339986	0.578411364518518	0.487876776218173	0.499630273220867	0.496185488968589	0.472679166153121	0.468319259828698	0.476322926776118	0.469243986474133	0.493660069022911	0.482645530610277	0.469592163503193	0.490323133999213	0.50078556251946	0.493233599648615	0.48704449460628	0.477291498427308	0.502996005037744	0.491698530798049	0.466350315152412	0.535663706763805	0.518036757863364	0.557821001370658	0.463912565088376	0.486369171516572	0.478451905911493	0.485637606703197	0.471904156287001	0.473650791619057	0.495490090540108	0.515801906105606	0.464321440739029	0.50535538763303	0.500942871190276	0.484853683122369	0.514107611818993	0.517159697966868	0.474550853930417	0.475832197471664
17	0.47484169668828	0.462572198806046	0.469080791972553	0.457378565800571	0.471004398589037	0.483136931734934	0.519453240614767	0.458895034021603	0.500559531059503	0.491036178544029	0.463251097338265	0.547346379966292	0.475016144381187	0.481610780066079	0.489661569805077	0.466821827117119	0.452744811255107	0.470364539128274	0.460571413136626	0.473180780944683	0.471178138558052	0.463508424559269	0.472283527630915	0.483096644451066	0.48712472525582	0.478326577005043	0.470368133584261	0.479891169961109	0.473565256319558	0.455873523562007	0.529438480209607	0.510493454569116	0.53912812417891	0.449745986473238	0.469239883237677	0.465501482813568	0.473313900015187	0.459516891680809	0.46251674924977	0.477241674306739	0.50867884255055	0.453410300737936	0.488911759004455	0.505618315717009	0.471606833142681	0.500086469708582	0.510679993694251	0.464362860216899	0.466440076709971
18	0.462614991603552	0.453883879409605	0.460153930113882	0.443362521491814	0.467935536560466	0.476501576379809	0.498724115565066	0.44193124341953	0.49237807986787	0.474379298678199	0.439465329125057	0.532660011578508	0.461775948589323	0.469072038924166	0.476002033884477	0.466227539481947	0.437002064063959	0.460577619866185	0.447157570404345	0.459152721024814	0.461674108194851	0.460196334336621	0.454523282117764	0.472899416618056	0.481525966434413	0.466674510376853	0.457595930946904	0.464624211225117	0.461088896146217	0.452172708839874	0.509850027605853	0.501762325949457	0.528088570832088	0.440635332596209	0.462737010935249	0.458667270163425	0.46859036122161	0.444739575069865	0.459364506201484	0.483988124255431	0.496230363504959	0.436906453976936	0.470986987495889	0.488743776747341	0.468923987392434	0.475862965189796	0.494427393539377	0.460368404484927	0.455438038395643
19	0.455450417111864	0.448387715742145	0.45232035272749	0.429154110710317	0.463406304334393	0.468604996775337	0.475147910125817	0.423552503616827	0.481485622621586	0.465629812041593	0.431018158321322	0.514819659088619	0.450372931678586	0.458019718931868	0.454332622823334	0.450374186133975	0.484460629372586	0.448590306756317	0.441158810099087	0.450630948537199	0.453572457828357	0.445840648304662	0.495136401905411	0.466837043216234	0.47188258715355	0.450471865058942	0.439433713421257	0.449637529086506	0.448623817307459	0.446132084153311	0.497407925033466	0.495324073126753	0.521214652088351	0.430623024988589	0.445122437357817	0.451217475023126	0.462669174466062	0.434177095846568	0.449410107081803	0.475747829314693	0.482121809141467	0.425119184777755	0.463757268440654	0.471627396673802	0.464121528336332	0.456822064937806	0.470980436112211	0.449495638258099	0.452742967358402
20	0.440386024438672	0.43151263645591	0.43640354144585	0.421034555222628	0.455223972491547	0.461658641686978	0.459699004233596	0.419650894430966	0.471019530733573	0.457652893351646	0.422534215095005	0.493494917709777	0.444792457197821	0.444888932308074	0.43721124596948	0.442257907790624	0.462229807969572	0.430424285232294	0.434440141927729	0.451791450914915	0.434371295989955	0.430323526938179	0.505008182588234	0.445090571045815	0.466437191225916	0.439929971217796	0.436885899052029	0.436754040813659	0.435079933828039	0.431644540587495	0.493564845063136	0.489123375272244	0.507085962390123	0.421229459417885	0.440624170580311	0.437410204037148	0.44713635317755	0.427757396097873	0.443110927017142	0.465564133133193	0.475634041031819	0.417967871565489	0.459457221132761	0.457359284061677	0.454842258773729	0.449523002966507	0.467567252897178	0.443159977906222	0.442662946429114
21	0.426901631564445	0.420768954985562	0.435579618271307	0.413672100614327	0.444829461868287	0.449476458564016	0.453834396077799	0.406481157409045	0.464608515621897	0.441257085757273	0.415321676726694	0.478117052346775	0.435965847555141	0.435282577209687	0.425634723611515	0.433955396707869	0.450335470477011	0.431407823379424	0.424291375164671	0.440107997909334	0.421572756920199	0.428086873051231	0.494205116962393	0.440900428794407	0.459912720925457	0.434869094755425	0.428372097731504	0.429053757128447	0.4514117608602	0.427443533886625	0.468169694932026	0.485519769935286	0.495651031766806	0.412065000020643	0.429766812554857	0.432361342641579	0.439803130418461	0.420601989648964	0.435135438468447	0.434359718727761	0.467007880682306	0.407316143331568	0.450741788013285	0.449998642960053	0.447642444658253	0.43972695815981	0.450974642928596	0.433504990473774	0.434730398406401
22	0.417479634401438	0.414553945704795	0.431157091960495	0.404676207951985	0.434306442266044	0.442038453244607	0.448621502845493	0.395770154935143	0.455838178443369	0.428776513355562	0.404801886760086	0.467781962187825	0.425954277669447	0.427019639669949	0.417407733671466	0.427193431727437	0.443919056348845	0.41970917013937	0.419933460785564	0.43096697706451	0.412658751087196	0.424234561552929	0.484311161149643	0.433298793017961	0.445612051430277	0.425833163557184	0.423726316922652	0.422513339285188	0.451654136526253	0.416496606112233	0.45578161405855	0.481960038829985	0.48095266662972	0.405713253068961	0.415870597318161	0.414319138049696	0.429164686938927	0.403532171844031	0.427225928121647	0.427899168810834	0.458952292183586	0.399998677534625	0.429662450713093	0.429438216290697	0.439638202675279	0.432301462241934	0.440468285594558	0.426964654389043	0.421766368788441
23	0.410852842038581	0.405390269504278	0.425003683550021	0.394604943725795	0.420937163873914	0.432382885316264	0.439195400100729	0.391746108133912	0.445881444719371	0.423370414773804	0.398976308607857	0.463334653974311	0.414950921615748	0.426435561008545	0.416190099695182	0.404621006937646	0.430780445603916	0.41347575377391	0.412701641402389	0.436256896773661	0.406464445085394	0.418086815436766	0.465039265929739	0.426336428285084	0.439602385228475	0.417128651356818	0.416363162155243	0.426745691704825	0.443374689912497	0.406642419117116	0.441546018022537	0.477846431009002	0.470726296447638	0.397937701752647	0.409322418528897	0.405694201297744	0.422243570235878	0.392247452803422	0.418933178281769	0.426451614119576	0.449662930816626	0.394671438909149	0.416242523093257	0.416826463564946	0.429128908996219	0.422417555896741	0.43086126954918	0.410892508233152	0.417395774628083
24	0.404530099975602	0.405443324952543	0.421978937888322	0.386368402547874	0.425478970600348	0.415774729040908	0.43268195998232	0.381545371930178	0.436522837295272	0.415306100977561	0.38853498090283	0.456765378904521	0.411854253568121	0.419197880460099	0.402265366539711	0.402441928214002	0.416136725568107	0.405849829355593	0.408957760744646	0.423072601894467	0.398484902905692	0.40569397053079	0.458292279857051	0.412168253978592	0.430564445742599	0.415022833338642	0.409748630107064	0.418072484731444	0.430277604932821	0.393048358246415	0.425019654297552	0.467391738345884	0.456696815782205	0.389399440951192	0.404032146749876	0.395866163837862	0.419248387808822	0.370802751740684	0.414959728407987	0.407901709190459	0.446691282250489	0.385454339341709	0.409724734469412	0.411217876896281	0.420237410364861	0.414672480375665	0.418260008871225	0.406784430210129	0.409464339295381
25	0.397609986740937	0.394381567065411	0.417260623193554	0.378846355978089	0.410992388302068	0.406794191253827	0.428064838423589	0.370279576605958	0.427057409320178	0.404390341048209	0.381446351309936	0.449488361358093	0.406937205870725	0.409833164319971	0.394053113492204	0.396576684973241	0.410567838768507	0.396028553969423	0.408083047415711	0.415607055303437	0.395974372182359	0.401976677973516	0.446659655893485	0.401944198435929	0.424991159082225	0.409762022095116	0.398229861831461	0.41234444664534	0.420732931002738	0.381591119067396	0.415931458951726	0.453434916919391	0.447585160448535	0.382513149563186	0.392168116862608	0.384015075861656	0.413803702061132	0.364074895984296	0.410031942671913	0.404069583263247	0.439766752602442	0.381890121476412	0.408285682997858	0.3909863595597	0.411514927211957	0.409622610672054	0.409336903862428	0.394717003922708	0.399906810055906
26	0.392721725207954	0.386830958455101	0.416285141728309	0.365178091955497	0.402162357842547	0.404480832555603	0.411539543342263	0.393143171806149	0.406206735479824	0.392227294226103	0.379354845863671	0.439582200346571	0.400591064005569	0.403246648135054	0.380706131773199	0.392450707551266	0.393119510441511	0.395842855654342	0.395367291657545	0.400730314831961	0.386396202804117	0.40219736506212	0.445627751356022	0.397674522565396	0.421217757274875	0.39933445293726	0.388670591456794	0.403658138747391	0.420835772438908	0.378470084205368	0.402605488615033	0.444541735883327	0.438304532602659	0.375652158885246	0.384728157861298	0.382749353908497	0.40912860011905	0.356730483305624	0.404030194026274	0.399583786635957	0.438297570252819	0.375411912099802	0.407868895202219	0.387841267418788	0.409477896991964	0.398412276339611	0.401801814451792	0.383254880593924	0.389697535831396
27	0.385184361875915	0.37783659990596	0.410238526669866	0.406180543630233	0.387954938396739	0.406117072790146	0.406963464538195	0.386324759693605	0.400280480941273	0.388387482401553	0.3674144784503	0.427121604945494	0.39876182207958	0.394287770349339	0.367978305046464	0.38976037704756	0.382178494450908	0.389697214626355	0.383371744664649	0.398087975232551	0.380680664949528	0.392963356124498	0.435493215787172	0.390165088915632	0.403788248993213	0.396821396779778	0.386569866462033	0.396826664364833	0.430444190406018	0.369143466835295	0.39064136098759	0.433647322029922	0.427070021718495	0.371355705394318	0.377389805661648	0.374799870122493	0.40288367627554	0.352783459409897	0.394749855366911	0.393247323414163	0.432446290870129	0.370440022359215	0.406534283168359	0.382992048325954	0.406413489187702	0.388258844305557	0.393598252006616	0.376402097262983	0.372033773145557
28	0.374463498311775	0.367986623335003	0.41156310974657	0.398740101169119	0.379522456777184	0.406927564076843	0.395926058636674	0.378444360666935	0.387791112176859	0.381915835143746	0.36671434828239	0.413646129782551	0.389928059387979	0.380027724287011	0.366934998489145	0.385567712383636	0.376624602220741	0.383173199455278	0.372890495954817	0.391073951035877	0.374604379923528	0.385475186526957	0.42824690330462	0.38247655111288	0.389085943926546	0.391506500976981	0.381842081927826	0.390050907471213	0.415861686407337	0.366956200111614	0.379520709923993	0.425416595474387	0.414349780709095	0.363551017637188	0.374219023849126	0.370907890373609	0.395605402582781	0.34451263001296	0.390004563419447	0.389342597396608	0.430030256777688	0.36175482744924	0.398288311529603	0.371986383443669	0.401268577347607	0.378478225476603	0.381778577527133	0.370346476863673	0.362905159187594
29	0.368645738323807	0.365004651360668	0.40794501277043	0.382752136660184	0.368811384347294	0.403391571224412	0.387996670930431	0.375432604410378	0.385291451157544	0.380263131586653	0.357174122502812	0.404964806508313	0.382828157192217	0.374537283170583	0.35190444825609	0.375735643107227	0.364946886121407	0.377367650140402	0.360900082446165	0.377736257130702	0.366003134645781	0.391081884671356	0.423738841897737	0.374290921792485	0.384175259449082	0.382358189872891	0.373586510990968	0.381055444853846	0.414298538114923	0.363644924140203	0.374836957142047	0.42058341034112	0.400382619912699	0.359712737780703	0.364272617138369	0.370201626981393	0.385919853734817	0.33901819139159	0.373573600898099	0.38507813546756	0.425113566168308	0.351004953198376	0.394239460154067	0.364284283691453	0.395659988591842	0.36859975959723	0.378936878677172	0.36385081738967	0.358383703627881
30	0.365679224937893	0.360562030634818	0.404663561472025	0.367431574914311	0.360710240274743	0.391677350705618	0.379598790718273	0.367718524485681	0.382258269026699	0.373655602402148	0.356233730799384	0.396415916069783	0.37550694901936	0.37296456334537	0.395158155949283	0.367825843879587	0.358936115478489	0.381525067881453	0.423445323915417	0.402763550963727	0.361352159502296	0.385243658290967	0.421355898545843	0.364362772446885	0.370547579619708	0.37694768329695	0.365258347397271	0.370924559865427	0.410686907208353	0.365010481493304	0.367042786923889	0.412386359732301	0.392936822759593	0.385073694637243	0.362327827760773	0.365524970864808	0.383196638932026	0.332397560532711	0.367419287305284	0.387234880652607	0.417154611124066	0.338636874862095	0.388038919404287	0.352978860373424	0.392529257260629	0.351501757018356	0.376385927518012	0.355200968564042	0.353948019343543
31	0.354183150520922	0.355298206283416	0.399451090651107	0.364764230008589	0.355126641096857	0.388322902633842	0.371169407797354	0.362459385257635	0.373524605227856	0.369862246177226	0.353361602914401	0.390993350212844	0.372881353469086	0.36592222536197	0.394739974435709	0.365332759064498	0.350076727319697	0.375543736676246	0.416949157902898	0.391220188565701	0.353205707536709	0.384689981097252	0.413958468406486	0.355063433549257	0.362322840701453	0.37158702607308	0.354448658782422	0.366226311572488	0.405045867743268	0.347699696186391	0.354871922171125	0.404294477407908	0.393055564437605	0.379135501999158	0.351481604907385	0.344111386168628	0.379441454896965	0.325600411320988	0.359959290786038	0.376348072103436	0.409236554881745	0.335410555296675	0.376473721559529	0.348078593933889	0.386203041474925	0.389068520254596	0.371332458086473	0.351964888316821	0.348301334683032
32	0.340005962876482	0.347524028294571	0.391903287858675	0.359287374264177	0.345582736511703	0.378004134012027	0.363557531288575	0.364921166731605	0.366930696383285	0.365921362812058	0.348915701569856	0.383310806396324	0.359530048845121	0.359669948457145	0.374708977445921	0.361824701507051	0.341795228211517	0.368671259443649	0.396889234435669	0.387445928744344	0.346770057011048	0.380881655040754	0.410965675643972	0.353501600312393	0.355669081163514	0.36278634432345	0.342521072705997	0.358420918807924	0.394741007301361	0.345603467007758	0.349866271214312	0.396410600610649	0.388674045458964	0.374882361245443	0.344112911364786	0.364171726401534	0.376241282019714	0.315511265379316	0.358298750436777	0.360302217078915	0.39496776907958	0.334515735575049	0.367432898177856	0.340254920863366	0.384770726700349	0.379469004929633	0.35890879998741	0.342667002317393	0.342828057761746
33	0.334385766100918	0.343650424497377	0.382062285160227	0.357046518669983	0.33892929939815	0.370733220927445	0.354614306720346	0.355648116717128	0.362755341493683	0.358956967924608	0.344980735886551	0.372612512335411	0.352578483742294	0.360563106662018	0.367537682369253	0.360538939826182	0.351631266251768	0.361783826425243	0.387727795266306	0.382373429573814	0.335312882078837	0.372446600531929	0.40157425774535	0.349324716215752	0.347337849519201	0.361870757374972	0.338147575737839	0.352273507105926	0.387559031234764	0.340696038484627	0.345331690380163	0.392331655570113	0.379698489610949	0.366282311273921	0.334859948969408	0.35761288962665	0.369708798280815	0.312510252644236	0.348929682400263	0.354451045850004	0.385432063349224	0.3257298934298	0.360133394653348	0.338425112726434	0.378057499525932	0.368466991294977	0.353887204559326	0.33672770753282	0.347847694327914
34	0.329630725675729	0.340792942506034	0.37100207762025	0.357732434287923	0.338167729198209	0.365651457192285	0.35027809721433	0.353673864756481	0.353697027917242	0.35470363788201	0.33767877467239	0.362573249450017	0.349647983549507	0.354808413689613	0.357886347236445	0.351472276429915	0.343645774425332	0.352889579876833	0.376294480889608	0.378982357992741	0.328940155581885	0.361422138857483	0.391457798629512	0.33747562642161	0.341351390468536	0.351827578101208	0.335395361079328	0.340461674374694	0.376868667950339	0.334353562924577	0.342347031456557	0.383702266680604	0.369733998650978	0.353731393043566	0.330434560669648	0.348520273886403	0.361209548419404	0.309760930300933	0.334910320204832	0.345813267599626	0.381725639822291	0.324579490198829	0.353419723288847	0.332967539128283	0.36898610919345	0.36336065861191	0.343744601537095	0.330140485958982	0.341526380015061
35	0.322015818856697	0.33615749587959	0.362553510258716	0.353066465163369	0.33356327711547	0.365059057360425	0.348730478343753	0.339303705598064	0.345557034674061	0.3457685701313	0.332397739154912	0.350214135943995	0.349668328013533	0.349611665878037	0.347028779342882	0.340121297903707	0.341960876217704	0.348260228160851	0.369041090777815	0.372229766257563	0.325403810495514	0.35173720502264	0.385575334553706	0.33032575727008	0.336597633643685	0.347267527850924	0.326672714025715	0.351581101160584	0.367218255629083	0.323476930926649	0.339142839104747	0.373328883460275	0.36492475941531	0.346066793401879	0.328103726921007	0.345376384938848	0.349531840396735	0.305786870253907	0.332084925577202	0.339905040804292	0.377456735241906	0.323599100983605	0.344366200561748	0.332198501868537	0.357750960579285	0.359203093103091	0.342369650024468	0.322310199072537	0.329161040529337
36	0.318099468975979	0.329353876493143	0.358094717132973	0.345024806491215	0.328004094601243	0.359584273791191	0.341696894340402	0.334029532025933	0.349561692211716	0.337441022025242	0.326577421399501	0.34666675311846	0.34675183052894	0.344078349530064	0.340051562793206	0.332587265737424	0.331825925777325	0.341995846781022	0.355412921495839	0.362792439239304	0.322147980892984	0.347131577300805	0.376714997418376	0.314071466013438	0.328057597152292	0.339433216507949	0.326965505142255	0.335962917170591	0.358267410705916	0.319160087301637	0.333298641510844	0.359142098570421	0.356890341208769	0.335137864054448	0.315856962086477	0.341911861923075	0.341001307607014	0.305042595284768	0.332363739767387	0.329982598621938	0.366899802539247	0.317306490413546	0.339497897336429	0.326408433011612	0.352735189864098	0.351617728548611	0.337768023940115	0.31901853614785	0.326085687397794
37	0.307147913374339	0.3242741346425	0.356111962593939	0.341202280974073	0.32355958516095	0.355403085349323	0.337368518487111	0.329405568588622	0.345789422143098	0.3322797417632	0.319169137656203	0.342338634087705	0.339712058592739	0.336492141724856	0.336258695349354	0.325394469546552	0.324054487249309	0.334685117419205	0.350035287890057	0.356336141800351	0.321113884135157	0.343512994178547	0.372514406902751	0.308412045822205	0.326177342503903	0.337391309249696	0.322711503011768	0.331571886120288	0.350292633730528	0.312434312594659	0.32874246733403	0.354211098772104	0.349223932583682	0.332514610927853	0.310170323195895	0.335612411829759	0.333814604617041	0.305137269675526	0.324478951237202	0.322646912270969	0.363535154999119	0.310879569728727	0.331301174597503	0.321599778214218	0.350740252935119	0.340847217911046	0.337523574776588	0.310766288658908	0.322224683481432
38	0.300982270255318	0.320438411150919	0.347938503620403	0.339248189180462	0.313749691894442	0.348001609222876	0.332501628709526	0.328061942779843	0.34114632386752	0.319455329799735	0.316292093288055	0.33756390458854	0.330546853814445	0.331134663984859	0.329977600220197	0.321505212321526	0.320274807822532	0.323941012929998	0.34485090625869	0.352300547170957	0.317126718375376	0.337040432158453	0.3622784883324	0.308418913671487	0.32040282468202	0.332896078869666	0.315734697422475	0.325697812000125	0.346384125454917	0.306630920271202	0.32267663251562	0.347206606049599	0.345523092711612	0.326952469809341	0.300287483810442	0.331851866686227	0.330353049010693	0.293874765623026	0.313429105655929	0.321368701617141	0.356879095065784	0.308899858728878	0.321760945902546	0.322384442000423	0.347307720546843	0.324988642669242	0.335514253493709	0.308512152561421	0.318094590722554
39	0.29350025328162	0.317819862930129	0.342485004457744	0.337958041395685	0.306069345633091	0.336279421158349	0.327886601948766	0.320629955227482	0.329969224636847	0.320203907450619	0.30961725003128	0.335332717595847	0.330009290552712	0.326731604891023	0.323969080276584	0.317884976674236	0.315059152071775	0.319677286539664	0.335913405069398	0.34557744673211	0.309607964615365	0.327993197790048	0.350483728468368	0.304508096198394	0.31552887209169	0.326125840007287	0.310840380963999	0.320316763737848	0.336025655416991	0.310433323037836	0.319640187786191	0.34902116404206	0.340993540964331	0.31646827230101	0.30018118514467	0.334820433462072	0.320417592629287	0.292629789206395	0.305467281054528	0.317241578361192	0.348445322951789	0.309287952243829	0.319305821508282	0.316201107390616	0.339703096080138	0.317029116611065	0.334199798886888	0.304038244353213	0.31580777677688
40	0.291275818890026	0.313638099543605	0.337864023083898	0.328746872207288	0.297786259681489	0.327177316657244	0.323851235983651	0.319235015253062	0.326926278959478	0.311496702204888	0.305626616676402	0.331173192256946	0.328794864872041	0.323367321553512	0.318266821262394	0.313572184923249	0.307174804952117	0.314782664611681	0.329164909233832	0.341144714043169	0.305606541967553	0.317773284052664	0.348684315158996	0.298930946326664	0.307312369851578	0.329798290838897	0.306791979089023	0.313469264457863	0.332220542880682	0.303252547003336	0.313280027574152	0.346588341550077	0.333569112525755	0.313538757417249	0.295051102431748	0.334156088770687	0.312177189738596	0.287936562263915	0.299455535205548	0.310247517344631	0.342130408268553	0.306720194996278	0.316506473287443	0.30985331837535	0.335035148200427	0.30984128644419	0.328986937490557	0.298558504777443	0.310109149552564
41	0.308465870158927	0.308969050691253	0.330844205980864	0.322833868605243	0.295659406493273	0.3193080886223	0.318604205757237	0.307671696623514	0.322606082632985	0.308444634059192	0.297859373600021	0.323018835850323	0.317268049637493	0.318572061514412	0.311772599782625	0.303903214561199	0.301490011438892	0.309408021110708	0.323750565793252	0.333808570291569	0.299201961969739	0.317640107277941	0.338263282361384	0.293100306668217	0.299844342340707	0.345523178226809	0.29597258519223	0.309986860945876	0.329142297408775	0.297184534030108	0.307990932318448	0.341347307445703	0.324665037188689	0.305738143026409	0.288982502972114	0.329534843194501	0.305902344222663	0.283636115733849	0.300927587683836	0.304182979036946	0.335167621042513	0.302188687441739	0.314101044817496	0.321900227778812	0.331294444934268	0.306411836235065	0.322166328493764	0.293391097522097	0.306663760322561
42	0.294960953428063	0.298336946209701	0.327604882274842	0.320390943824427	0.293353879966203	0.316954429178918	0.317356839495779	0.303018905956526	0.31636290681259	0.306070813190053	0.294380394570106	0.314426060510081	0.309751616071636	0.310751034530997	0.306001130532317	0.298722074751965	0.297892928552335	0.307111764239533	0.316431356679748	0.329205395827497	0.291096798898146	0.31416816181581	0.333064960947215	0.291698796692382	0.290157355453153	0.340693568833858	0.292274506659135	0.308149865790762	0.324144342899964	0.292226506111828	0.305094145945326	0.337371614973183	0.32134042184991	0.298645625262453	0.293702393420353	0.321234385210582	0.30185458713948	0.284393639233835	0.296771765565808	0.299751983114506	0.322750086918769	0.295389716895972	0.312572102960199	0.322100064931844	0.326407712008161	0.298327310139452	0.307202560569025	0.285581868844234	0.304372097034188
43	0.29074157149988	0.297665565654891	0.317595010382972	0.311056292820243	0.28421712981127	0.308218265180612	0.314178533892886	0.301093548598244	0.310724852137858	0.304306697962432	0.290867307474829	0.31108270546408	0.308076422857246	0.304193479716881	0.300405673108488	0.292594646156036	0.295693963037981	0.299362654951591	0.309327117731539	0.325768239334221	0.286323317685063	0.307093445950731	0.328671680635707	0.285581654625888	0.287568341979141	0.337133899778662	0.286844548741909	0.308101390693676	0.315769433104457	0.286319436684549	0.300394801202283	0.329771838175326	0.313487215531569	0.294935610727942	0.292800457623703	0.315790568006293	0.297283812167141	0.280923900322653	0.29065074631349	0.298012742278804	0.31692023186097	0.28735228173849	0.303788168364337	0.311528435945148	0.317478200900791	0.296184254981812	0.298741173852357	0.283209206837463	0.301764182954489
44	0.281493258343206	0.290238394875191	0.308092510969716	0.308757050049754	0.279007677037509	0.303263269104423	0.307385417833006	0.298193348608555	0.308684905409527	0.296804706884452	0.28424350993485	0.305537374680548	0.303731394512004	0.297056151983526	0.296209981809304	0.286988805092412	0.290452370231144	0.298338416891442	0.304938551621908	0.319811939059346	0.281619652145972	0.303621005251398	0.321998653322646	0.278759354137562	0.282021414785972	0.332026328710173	0.281471971451701	0.306231224944855	0.311769361626129	0.280169532157795	0.296045088508516	0.321699585173416	0.306220298725285	0.289300768929703	0.27903360064839	0.311850781649368	0.290669545895819	0.276581125005331	0.287153454746618	0.293048972705901	0.312732464074227	0.28437158352627	0.294132111823782	0.312252791254882	0.309114004482035	0.295216487723359	0.318621059288183	0.280880796288321	0.293658043166301
45	0.276306076325258	0.285659077677434	0.302343403290676	0.304246039036633	0.274026168990688	0.29590651806904	0.300580475709701	0.293780350441766	0.305099380223296	0.292806314306959	0.284214896164537	0.29968510638196	0.294630413298971	0.289554626118132	0.294785433977504	0.277671816632015	0.286899493930597	0.292946952957595	0.295179894139762	0.317363879705529	0.278025268953866	0.30350679089317	0.316173452149327	0.296204615157869	0.281305116384558	0.324140038294225	0.278020596666959	0.294831618201593	0.306399895776411	0.27725115302737	0.291420429096098	0.315015019368759	0.304031181230514	0.283495167414188	0.280215729494491	0.304669900868819	0.288190725774923	0.276768886246705	0.281612844481173	0.284651868783235	0.308813675088184	0.280978713595245	0.287160978983103	0.306058038569781	0.297183147058856	0.290302111886712	0.311658162626023	0.273047214315449	0.286208181414345
46	0.269900034330307	0.276905992456154	0.296001390383169	0.30093711034941	0.272333053465909	0.288573982110296	0.292033808121417	0.291592309483729	0.303953775392982	0.287790574760725	0.273567179344715	0.295293383036832	0.285702977339684	0.28557311807096	0.293175722223986	0.274354031729684	0.280961176768999	0.285425720573705	0.287731592514731	0.312860970343888	0.279243225532086	0.302270341135291	0.308953803382698	0.2833711590536	0.274767313864647	0.316185820692793	0.275208153447218	0.290957682026213	0.301250874845083	0.271561893715754	0.288924546789263	0.311420723338426	0.298223123667424	0.279150590414908	0.274078670059363	0.302507142924187	0.285982804672023	0.272907040145411	0.272485947390607	0.281884129508044	0.305626513288002	0.276654483375585	0.280500205316646	0.307039827696599	0.295091422644319	0.286580794962076	0.302157683271179	0.271091097773563	0.281636372196059
47	0.26695086933671	0.272771712532221	0.291309100796948	0.292856327216188	0.266824361240874	0.32564084116423	0.285999889324022	0.291367935690961	0.302832772304349	0.274773034863841	0.264514134567834	0.285164288583431	0.277485291758855	0.283325686128278	0.288170948894729	0.266664100027826	0.276963573399475	0.274554207512183	0.28533673777858	0.31127396407379	0.273709442758101	0.299018180147174	0.300630169083462	0.279155031147611	0.269032899569922	0.312181083014597	0.272998558680384	0.284962950641396	0.295451288778579	0.270474623005628	0.283286028023375	0.302983317917441	0.292710364526293	0.276001225144047	0.279111457339029	0.296585981816884	0.283130848132764	0.268638444783864	0.270984823090284	0.281007197294738	0.300634753162907	0.266612182782525	0.27771475492932	0.302714936104731	0.287417168147475	0.28550548111384	0.294149099438699	0.270745194879189	0.278958494643919
48	0.263540878686961	0.267395433672014	0.289733501813719	0.288006807915491	0.262199571135787	0.318549917160843	0.284316342462195	0.286855241839006	0.295072173217	0.272344708344488	0.265095959042005	0.277256709635738	0.271699310733867	0.270410302914976	0.282860800502994	0.259748828552833	0.271884453198175	0.27598107889323	0.276738791977443	0.309118453171334	0.270960606077937	0.294048285673177	0.296247847112763	0.277736518007261	0.260796501967037	0.302832371959924	0.264442267402256	0.278489582482153	0.290289612434535	0.27202811012193	0.27864379224522	0.298371667099202	0.287173567944946	0.270674147825585	0.277740795395512	0.291837473849078	0.279998585153662	0.267677489291232	0.267118720546888	0.276714508179145	0.2952062625031	0.263332726690492	0.282433447813581	0.297393476821517	0.286639876749746	0.281711519460173	0.286782191475727	0.267641826621372	0.275443148979161
49	0.264812818904619	0.262953276069431	0.284020889784761	0.28229413243872	0.256891462174408	0.316100621181738	0.27462808986745	0.285647970671083	0.289565287445399	0.270209034846795	0.259947301058315	0.272523458182266	0.267305127109448	0.269597133842824	0.282251602755073	0.258511565560582	0.266588162672315	0.269881595622969	0.273173869221012	0.30440468159475	0.268092599347615	0.289173775471009	0.294815247445111	0.274581176300334	0.270725687564874	0.299068508519089	0.291317492346961	0.276258139432649	0.289618089045948	0.27072828824697	0.274151740771978	0.293543705764456	0.283290409419627	0.268790472801738	0.27687874948455	0.289134538557205	0.277086300447848	0.26611537949937	0.264802370640998	0.276243989240945	0.289999817339659	0.260185628349286	0.279614903723991	0.290462256665662	0.282221478016358	0.279584602481845	0.283558840059583	0.298068223812308	0.272406485632952
50	0.256978999132898	0.260126061560092	0.276650651425459	0.275720015164782	0.251373906973971	0.311323729273324	0.271588605445953	0.281783290256321	0.289519264085732	0.264400909778065	0.256110951082982	0.268148878131318	0.2569161406466	0.266964282561573	0.278954441563729	0.253669551611089	0.263333294846013	0.265292264787121	0.26653909684918	0.293681354900809	0.259503735165592	0.285583971905607	0.286577889796649	0.269390018171284	0.265915249542228	0.291701757987026	0.287833288998062	0.275791481181928	0.289546603489106	0.26705870487547	0.268569381181616	0.289069773521013	0.28429680228007	0.265120216073173	0.266352979071975	0.286229211947994	0.270618000442599	0.261911147948608	0.257151374115836	0.27333784241439	0.283173791156142	0.256299016449062	0.272559889215875	0.28272704983629	0.274547983866271	0.276026092118644	0.276519321347267	0.293380556086906	0.264926261993268
51	0.258072445829655	0.257174124539639	0.272864052372402	0.270878948382819	0.249204178765859	0.310327972701994	0.264781709695634	0.277663278042122	0.281000453074577	0.259390929433413	0.251157906443512	0.265279646816877	0.279949049464438	0.265104641185359	0.276299259061862	0.247323520955652	0.260619116589778	0.26032135301692	0.260884716027886	0.28936908037793	0.257014469144376	0.279961361267554	0.284878472751753	0.266190810757686	0.267661684008874	0.290133225451029	0.285978133321945	0.26792162459909	0.277938285126698	0.261807274795062	0.265577544696157	0.283476700552336	0.271450586424319	0.262656363890706	0.261194181041808	0.279167171828403	0.273127619440205	0.258681150299885	0.254580890600361	0.269036765729254	0.277283371206528	0.24801325211515	0.271990001098667	0.28103500344888	0.262559312210693	0.271547849842509	0.273484017082315	0.283795892336483	0.262663524560233
52	0.256132761849951	0.24695092011792	0.268584240351106	0.265436059270785	0.244968763285758	0.304265427874056	0.259973825478139	0.269714825161474	0.280924366855561	0.253391990367704	0.270032737335703	0.261881319253795	0.272615083999569	0.262631398057095	0.270696618863155	0.245209672116409	0.256521274397535	0.259159648968372	0.253173957444378	0.28026731091343	0.255586827164082	0.274219452833308	0.28509605705082	0.260758425922855	0.265967331614506	0.285009798673764	0.280328997430096	0.261927401808606	0.272084804285732	0.259508934798204	0.262658251479904	0.282110261782782	0.270938773390071	0.260518928237292	0.261781583218044	0.272660548309265	0.267840039804022	0.254773740119359	0.246192798712048	0.261371494758947	0.275880654170487	0.242904374468421	0.269508837946408	0.28144761799632	0.263022721046517	0.268218045902863	0.267405959336167	0.280216848955462	0.260220344701952
53	0.252483926492075	0.261342591304735	0.262761397336526	0.259378502858284	0.241989016246474	0.301273194274975	0.257761265151948	0.262944536270218	0.274461338808238	0.248057193780665	0.268640786105153	0.259772374657258	0.269876489263254	0.291214681388099	0.26802940163059	0.237492061397909	0.250436118040341	0.257157246431117	0.253907023219427	0.275387949545015	0.251048475721698	0.271751885125286	0.280917953985283	0.255360688089047	0.264074735964122	0.282701504333596	0.272645148115118	0.260070964530783	0.268049864469945	0.25623253891389	0.260270473777328	0.282955003493001	0.266799473898196	0.255955603605296	0.258415910823445	0.268323201012053	0.264771908959486	0.253152076402723	0.2426531009353	0.256394914032781	0.268529590860651	0.271064041101077	0.265218681946969	0.277199688963851	0.257842579721675	0.262734402158383	0.264691292501818	0.27080928932053	0.254171412443288
54	0.245304382391146	0.262308364175355	0.262245747385079	0.258739047204804	0.266550666248743	0.292695405974465	0.254094834827113	0.257293053066306	0.273259269468824	0.244599146603558	0.264019791560331	0.256408880617191	0.268401826572725	0.283268461580993	0.263289024836256	0.234033792482045	0.246442533873146	0.251282947960003	0.24901511240829	0.270151454156003	0.250478337698835	0.270134110711444	0.277431356132845	0.255691008038733	0.26338580226576	0.279292841165496	0.26858234591152	0.255493751484066	0.26450662584129	0.250149516981805	0.254644689809696	0.278680241070305	0.261512832591158	0.251621453474239	0.257952543363278	0.265586463265585	0.26092374865376	0.248972465834655	0.239664628406605	0.250867055140768	0.265434785162911	0.261438048587385	0.259591943841694	0.265638781206594	0.253451876621817	0.261905490377706	0.259141455004473	0.267957173740967	0.252721917762683
55	0.241179718366329	0.259368734425057	0.260200112464718	0.25454763694872	0.257528982704585	0.283811194317106	0.250229103680318	0.25072924160106	0.267183973218391	0.244182046433831	0.2569481920923	0.251336599824146	0.264224382108728	0.282334265494661	0.257982774308955	0.230566979315799	0.237389409847737	0.261583883271864	0.243724848552713	0.266300615743095	0.247143237527945	0.266551755743459	0.271993968086379	0.252177680960638	0.255295339352293	0.274758181920805	0.2659874337047	0.250328422405153	0.25942327693842	0.265523357701899	0.252261750742229	0.273874400314453	0.260119341088666	0.249811003939411	0.25183644804163	0.262466616810159	0.258963950865325	0.260895961850776	0.254042481897298	0.247399175562878	0.262266028864311	0.259172444558686	0.252964066487713	0.26452636908625	0.245943786120279	0.255189987514155	0.24976777860371	0.267200873135246	0.251041101817736
56	0.23756454087854	0.254858334498557	0.255115338644534	0.253243269841431	0.249689735174079	0.273497300102462	0.245609920245271	0.251384323561923	0.265028348369539	0.24156945720993	0.254093628118977	0.250694336324995	0.259062167914406	0.27936492215933	0.254618813975303	0.226484474475961	0.235689293040923	0.260437149389193	0.24128269438538	0.263375692647879	0.244221491140928	0.265428419944149	0.267515414234519	0.247951198445684	0.255520225018486	0.26950013277208	0.257659169728482	0.245943803404533	0.257018001146707	0.261516963506069	0.253921585126404	0.27175467062471	0.257444397262427	0.249059653049549	0.246248031633934	0.261873224904712	0.256099385497937	0.249647382289708	0.251041057296578	0.244616024609388	0.261227397454037	0.254143675354126	0.24915758783984	0.264420400597306	0.240951095532912	0.251147560291331	0.243001518516534	0.263555855901653	0.248139811541832
57	0.234617179680078	0.25248215796467	0.25173699877463	0.244800871378049	0.245514635197458	0.270008526017088	0.240524460565864	0.250540147569396	0.263988212099821	0.239401987130494	0.252637222579052	0.246513846724382	0.249480885741765	0.279457863834537	0.246348928238618	0.22658282311967	0.234386519163864	0.25842066755186	0.240660372047296	0.259313983240977	0.239322282497096	0.259626520829162	0.263504060562713	0.247847348326717	0.25199883045039	0.26587406724528	0.250192937790621	0.244056926605605	0.252343506861243	0.257254642981288	0.252355263244418	0.270968967880444	0.251866841856343	0.248183536334281	0.246409518356055	0.258183826160092	0.254998272375701	0.243652135469119	0.244900350110914	0.242374003305064	0.258054651590999	0.250069682880591	0.239074623931668	0.263001731537415	0.239299968285027	0.244539667644144	0.237473631559139	0.260191043370055	0.244440719748865
58	0.230909795012525	0.252598563935846	0.251749279516415	0.239068384469607	0.241223747402041	0.264995462029851	0.234118463128352	0.251535953948609	0.257026957685141	0.235238651276686	0.24857996637975	0.245207284700251	0.245079742886126	0.277894423520191	0.247090457562489	0.222436269531609	0.228579906672495	0.251249452746092	0.234760690477073	0.255003897845492	0.236586325641624	0.259158155278491	0.257554891976448	0.242306149411643	0.247390675383566	0.262211625996405	0.245309143218765	0.236877296821463	0.25069898896269	0.246308563849219	0.247747746346355	0.262174409474352	0.249074294149302	0.242529569869743	0.243861675651527	0.254876114591611	0.251191067485204	0.239104927387769	0.239724818700414	0.241210694048308	0.254641951393639	0.247794135471951	0.23255536411526	0.261603975727163	0.23471417339879	0.238578367836606	0.233507012755692	0.255856779626544	0.243935925162158
59	0.225800753461953	0.248213987105677	0.25508812958601	0.235400271888947	0.236259268737358	0.258095205972475	0.233144747220309	0.245122003594551	0.255011333878485	0.233336417204234	0.242234240407025	0.242175223105259	0.244226073256135	0.275253085334139	0.247143080718557	0.218871097256655	0.226909757028413	0.249571720675643	0.233504828579098	0.255698285143474	0.236602019738605	0.255241941938957	0.25377605888901	0.23828737237401	0.246382111937567	0.258767428166951	0.242534313739105	0.233978813038612	0.244623932739051	0.245333416660347	0.245816789994473	0.268590238498872	0.246873730601853	0.237786640580331	0.242041629467663	0.253074377846831	0.25290411028569	0.236747986491748	0.238824150471426	0.241035731239748	0.252015764533716	0.239849035109811	0.232436259504026	0.255328732062864	0.23118697359364	0.230076637860899	0.232888913535702	0.251140672149202	0.239096864453128
60	0.219837428742072	0.240293754080435	0.24863617813613	0.233281967469189	0.232989436765098	0.254630715928275	0.22846932838755	0.240908652404141	0.254401066235056	0.232016631139373	0.240055870564024	0.240352995976745	0.241273946483348	0.264820605130862	0.244104093907032	0.216559341486525	0.225482983609217	0.245422525568281	0.227054419799263	0.253374915061599	0.231306132586646	0.25196690719606	0.2487370680627	0.232885454112678	0.245819161264007	0.255021118815387	0.237973340209302	0.231166655680175	0.242099854547734	0.244257710299172	0.244218169754264	0.280799434501956	0.244316099514762	0.23483817601787	0.23658055053378	0.246724263666478	0.251040629903172	0.230516963091796	0.235825702018082	0.238798232825469	0.247674147685548	0.234962536010311	0.229712005657292	0.249815908233198	0.228793109315771	0.22555403420215	0.230815655804727	0.24851586718139	0.235958064064334
61	0.217232582842611	0.23780500573926	0.248382453695664	0.227456068328519	0.228908912300651	0.251338079969598	0.22338954654603	0.239499157807665	0.251981340623559	0.230712747202273	0.233359782559998	0.236779436000807	0.235871068029699	0.258916937515263	0.23923421066575	0.215027985931565	0.219472978372452	0.240596503528265	0.225537669644268	0.252153168176256	0.221350950408383	0.247402692036899	0.249109896211222	0.232791394959342	0.241898706066447	0.247409455428895	0.229359345459201	0.229870402216008	0.23921887606222	0.239914318209868	0.245251407082557	0.272976392754564	0.241916121772706	0.229350734246532	0.233186276520193	0.245107992964744	0.250338784363098	0.226749892426782	0.232171188010385	0.237794295844543	0.245052552017051	0.231671865366527	0.229882372784481	0.2437781386553	0.220636918917516	0.225557781289953	0.228033651492998	0.245907503714142	0.23281825754241
62	0.216580871326914	0.233528130383461	0.246270803873444	0.225404830196555	0.226995085279485	0.248694681808443	0.217265915273215	0.237970507778555	0.24573749058233	0.225728687373558	0.22987868234661	0.236208045088046	0.234999619403252	0.253986736482475	0.236917388191075	0.213871981651339	0.219593067659449	0.236663030337444	0.222662743754618	0.251791760526595	0.221060605540557	0.239598351302608	0.245791855095849	0.23172709359567	0.240113390689565	0.248520870674303	0.227491355419066	0.224028031914215	0.234801961830387	0.233177004487817	0.244786896270273	0.271160501281208	0.239301849101418	0.2259309020114	0.229876366845381	0.240552769615447	0.248116881957304	0.222936798580771	0.230465162853659	0.235183705922195	0.241528521457598	0.231476553512491	0.228111808982819	0.241309595796217	0.246083786491279	0.222139115411159	0.227218914103719	0.241039113298857	0.230108106132263
63	0.214221935841452	0.231375096978623	0.240594642021495	0.225269476075689	0.223872910245887	0.241607550317257	0.216217038321135	0.233572564375833	0.240584414324323	0.225698082051258	0.224144962448389	0.232663452884719	0.230541944196557	0.249812644458947	0.234937718828963	0.212717682724473	0.220087953717523	0.23336403257934	0.21973999341358	0.250792456356838	0.217657007735942	0.238517071715028	0.242046806018178	0.225923530284846	0.238217132888722	0.244464001925977	0.226164940185038	0.223143502445421	0.227960530011189	0.230817542966552	0.243859998743024	0.264284149277451	0.235073163895839	0.222445067706911	0.22678266511109	0.237073770754466	0.245999490474774	0.222916306296117	0.227857196588155	0.231825644173971	0.233083766644998	0.230396496348611	0.22376913771175	0.241282397684785	0.238346034211298	0.218804793262699	0.225503048071307	0.233960017154103	0.227020361244884
64	0.213349879561103	0.227627361768665	0.237578010633076	0.216124412119276	0.216622062349777	0.240937936251164	0.215134175850764	0.230959574841681	0.236786589915687	0.226461422452774	0.22157856970958	0.226461976129874	0.221277424426055	0.246904043474579	0.228287260142529	0.209997640226905	0.216198398222011	0.230350831313248	0.217586524214541	0.24872750795425	0.214121994557735	0.235166968531936	0.240165378496702	0.22391775658934	0.235170958898826	0.244219841786811	0.219967050468678	0.21955638071896	0.226699296015456	0.226935554073771	0.239649495023501	0.258698988841109	0.23159132501624	0.220634234230158	0.224888881470862	0.233176246833788	0.244730054119044	0.220532263277635	0.227251456050075	0.230843289915591	0.229749494585954	0.229100627601035	0.221217999645813	0.238825372871868	0.232746820349621	0.215885323487816	0.225306036838729	0.230173868215355	0.224234334399963
65	0.207020232219733	0.224497240153489	0.226094362637425	0.211664971116202	0.21561059839474	0.238928052201063	0.2147543542667	0.229751118327629	0.237700908472112	0.223303047737457	0.220015744008519	0.224835683007553	0.21946956435949	0.244683791762108	0.224694303281835	0.206484402622316	0.216321561782142	0.229237977192678	0.21350684939249	0.245476593953346	0.211647459153881	0.228445886547471	0.235075894003941	0.220428358793712	0.231849095060923	0.241774718533272	0.218408423385452	0.217938164193478	0.224222060740538	0.22481138626838	0.23688651177324	0.25439777528793	0.229520069366814	0.219052615795978	0.219548699872928	0.234275298001184	0.240720231289922	0.218952726191717	0.227035477657646	0.230907179038354	0.226833069722877	0.225788662550615	0.218460070315209	0.235198173233784	0.232337913414702	0.214321963290435	0.219643317129381	0.225886615972244	0.225568872743124
66	0.204467810134037	0.22042764028991	0.220711480826625	0.206246578357802	0.212363886227561	0.230022392428711	0.214733919959548	0.225886359432069	0.237368720030764	0.222610450495068	0.218956829747027	0.220525080493578	0.21824748223584	0.245369134957434	0.221781633650653	0.205407630720308	0.215366352410044	0.227954507593587	0.211473256643328	0.243108502278309	0.208154143593438	0.222595293583369	0.231589103959022	0.217097017048815	0.227606472918989	0.238930720384392	0.215810116999355	0.21281843412222	0.221431160318954	0.221155209899057	0.234718074884498	0.250918041007109	0.226673485402301	0.21789989894755	0.215690055244737	0.230258221168524	0.2388713962192	0.2173641856644	0.224226172722848	0.227716292394948	0.226479906178959	0.220164078433162	0.213982840901538	0.234896525403854	0.229980950940546	0.213842240729519	0.216916859084457	0.226475525204773	0.220390143759392
67	0.200518082346833	0.214930590669212	0.23713048123646	0.204665061745832	0.208869447858004	0.220851907634203	0.211955512757009	0.223143804241166	0.234440795069157	0.219795856755688	0.215312345810813	0.220927828378861	0.218085918810195	0.242747155832042	0.21678276446687	0.205049691199514	0.211800427078209	0.224048259375907	0.210995209497304	0.240440141364792	0.20751187456528	0.223070367045769	0.229271484566534	0.213204023623491	0.225128465686233	0.234415356563699	0.21408822863039	0.210590743192995	0.221348676170899	0.220760092657349	0.2347920750667	0.244676707358524	0.224601153060148	0.215384722190724	0.214401488476757	0.228119298537363	0.234084674594275	0.216189509734195	0.222923154824405	0.223853022803779	0.224590499949602	0.216766841390269	0.212489594279941	0.231930754001402	0.227826145214435	0.212932457972025	0.213316133127194	0.22168429839173	0.219948947101128
68	0.198284217901364	0.215024529149331	0.231186881005923	0.202155094371761	0.207865970527186	0.217646144785317	0.211355644688545	0.21920478821486	0.230805487446599	0.217170011584449	0.212311315067262	0.218631674471796	0.216943735301121	0.241163887246552	0.210230849155575	0.203729665113951	0.210246625990139	0.22108180108492	0.209561799564156	0.238306857860259	0.205740480411013	0.220366233739965	0.227091781736786	0.209938900563205	0.224361203196482	0.232456194269094	0.212957036893106	0.205643206536324	0.220690505202347	0.216014568166137	0.227955156508928	0.24359255684516	0.223429721687888	0.214477671879605	0.208508515935423	0.221632681394984	0.225023551698653	0.21304647892434	0.217038565882728	0.221940338446652	0.221031251217453	0.213481985794653	0.208813974716004	0.229539896487971	0.218410226357119	0.213846015367016	0.209066070861248	0.2224400992217	0.21415088071969
69	0.194483449299434	0.213078299048784	0.230777926026493	0.199927563611887	0.20186442439506	0.215514693186155	0.211139390769795	0.215189131630944	0.228736633613046	0.225812806170024	0.21197460635255	0.216845545198862	0.212979579285578	0.240551965787191	0.209738943394882	0.20261900884736	0.205751740428537	0.222237995054328	0.207933384035477	0.230738908904826	0.204987878508591	0.218540812423944	0.227066815454042	0.208488288680758	0.218798879443381	0.229004794660964	0.210639156634982	0.204128587275003	0.21996899677433	0.210792876171069	0.221790233019247	0.240354165658673	0.222673025468649	0.212373911747078	0.204456893464211	0.21787973941031	0.224579873181724	0.212441752010438	0.213800998185483	0.219122279543395	0.218570003888526	0.215486753740575	0.20668798141433	0.230890740969013	0.215501225496033	0.214120263219648	0.204851414293829	0.220574167096341	0.21085650570369
70	0.191914837864949	0.212902397985346	0.227769592177247	0.198573097083425	0.201720524105991	0.213110577315174	0.211626004906038	0.212757517765636	0.221930910318729	0.224891561326901	0.211328032085259	0.218346476539833	0.21073840495864	0.235433484622293	0.206907094908368	0.19935738168526	0.204120731586669	0.218866889769263	0.206612205042756	0.227976605628722	0.204419571790516	0.213837178501811	0.22553583547158	0.207893038267162	0.217163248391414	0.225157411949235	0.210256241053749	0.200223722216382	0.21569478272154	0.207219041027843	0.222048742087011	0.236718708141358	0.221549512754136	0.210755904201014	0.204793408959758	0.215103368285578	0.231841407180371	0.209228137377987	0.210022707247611	0.213845156386628	0.217847161290961	0.211564863372738	0.205829779718915	0.227454325450186	0.215376130832691	0.211520832809581	0.203983078607438	0.218042532008197	0.207534848470085
71	0.190891581550336	0.210189385451784	0.2215584475249	0.197252019304373	0.197629750730259	0.211152318392471	0.208593503150187	0.212475845801137	0.219529472903055	0.224450005580312	0.20716438259545	0.216315966118083	0.205571276330142	0.234632068567829	0.20444490666567	0.199174292419376	0.199378596187666	0.214692070829017	0.205048807216474	0.222084249260681	0.200655229437809	0.210137806368485	0.218931784812561	0.206929972808281	0.216483131713263	0.223230165426077	0.20938199833298	0.19720542552919	0.213625487391596	0.206422849708186	0.223183864137363	0.231379567488497	0.215724569408949	0.207693664255827	0.201812701831662	0.211160441879646	0.224241639569653	0.205525197219667	0.207254827952707	0.207005947619489	0.212869988026527	0.206504719949658	0.200700108663119	0.225305697036532	0.209475617423547	0.207393701473678	0.204051779790539	0.214139255574201	0.20272738229737
72	0.191228751779969	0.206386871554978	0.219952217365369	0.195730328196592	0.193197879519773	0.208574457634215	0.206674895182926	0.211481791969737	0.217848307488112	0.226449732181776	0.205129723236209	0.21572529923512	0.202581134928011	0.228857627216649	0.199966232937179	0.19774148550154	0.196665108528605	0.210392586689072	0.201154006888197	0.217724009036345	0.197573576338786	0.20812382778367	0.218172627223273	0.204660162665516	0.215785857526787	0.220599497839842	0.207349299501978	0.193364404788423	0.212852241472879	0.206932947006944	0.223656192072714	0.22988595279722	0.213683508473056	0.204717435924023	0.195720147431254	0.209033173727474	0.220370910104278	0.201165247008146	0.205558818375943	0.203406733035705	0.210919619440171	0.204262390156874	0.196682802142444	0.221414281883927	0.208794911237133	0.205425567538002	0.203591064839233	0.212834679432136	0.203791211551744
73	0.186512127587149	0.201230041228985	0.219544994280233	0.192682989670067	0.191969255298179	0.206378584029128	0.206806732115763	0.210790409909818	0.217425647306706	0.225689801370789	0.200980832867703	0.213628638364905	0.200680963998507	0.22500654654903	0.196709295076375	0.196546439461032	0.191895529027624	0.206674146990101	0.199394715249302	0.215619898843167	0.193711674379399	0.206064223581021	0.213580052667672	0.203444205996728	0.215456804919785	0.218043163028889	0.203265069302582	0.191256894064465	0.210960297695376	0.201658380651652	0.219872746170457	0.226208152758448	0.209654158461521	0.202011142880069	0.193273979782728	0.204736284214759	0.216962948156068	0.196495395630882	0.203370790486519	0.197281089852098	0.210531950139907	0.201550436057588	0.194921431650079	0.2186035312734	0.207020519055353	0.20145704899878	0.202482205580572	0.212784754644835	0.201684019994551
74	0.183941156663991	0.197619971287961	0.217740046562209	0.192029289424558	0.190393643197446	0.202596020971811	0.203518892012027	0.209123263415256	0.213249757218817	0.219284837177334	0.196781056992991	0.211283635676948	0.198625494858244	0.224226488516201	0.195517211429911	0.195035021886325	0.187950962797738	0.202210247128111	0.197526791546448	0.211589761748684	0.19185431276954	0.202728633183419	0.208750892847282	0.204383470385686	0.211277000737143	0.21731203742271	0.201440957861063	0.19062447131378	0.205632673298007	0.200907043822772	0.214704482627779	0.224137065529853	0.205251819191976	0.198143398483055	0.193310184469321	0.203216100633668	0.214152063281925	0.194220880343524	0.200611202934448	0.19283725161861	0.206284330319175	0.197942009232893	0.191909337987263	0.213778601853681	0.20747717637384	0.199448493177291	0.20036465144081	0.206465563206078	0.200199150631466
75	0.183808374734238	0.198640946514812	0.215362060207857	0.190644411779255	0.188517131471326	0.200454226596915	0.203472765722903	0.204412906927938	0.208198942669605	0.217841407355921	0.193811615303003	0.209124005759838	0.19617645057894	0.218981114545071	0.192697148689983	0.19262843571086	0.18656893156602	0.201918317910873	0.194448266220909	0.208337021804101	0.192884622113429	0.197921326895226	0.205866943546879	0.202109544979192	0.209998708643397	0.21673686338491	0.19978099980889	0.186915769536254	0.2014156592564	0.200006406192116	0.210130280031965	0.218332123341146	0.201922442992267	0.19616637466045	0.190335192106304	0.199881887370249	0.21388254634252	0.192168340156834	0.198943327203207	0.189590972536837	0.202558378291122	0.197402082390499	0.188256060150693	0.210379280260515	0.20486435145941	0.197901181951161	0.200233052514709	0.205628122007555	0.198355598236989
76	0.184875992846523	0.197246982406098	0.212599560641267	0.190176951607226	0.186878891399451	0.198177109195602	0.204022272033367	0.206542253795122	0.203337971291012	0.212254553657725	0.188341303469905	0.206318961165937	0.193950210777789	0.21785611292414	0.192406744213214	0.188920260858867	0.184902560237337	0.201329442229222	0.19385563317142	0.204852741928381	0.191158867686764	0.192432109161263	0.203936654388584	0.199143613519248	0.207517361561493	0.214491566528144	0.198182224975127	0.185811114840414	0.195104854863588	0.196674991263423	0.209415229633572	0.215698438973267	0.198348533356538	0.194649752088239	0.190852133758746	0.200504559082115	0.210003821812692	0.189198343715321	0.199865922153937	0.188636108219475	0.199952328779247	0.195921554667717	0.187514050774767	0.208475242850827	0.201816075970491	0.196629520715297	0.193715460610028	0.202896348723721	0.195156854148335
77	0.184538237234308	0.193359286884174	0.212130330554519	0.188028114041006	0.18397411567981	0.197805622979868	0.201805431227007	0.205195281167166	0.201762779622168	0.208496063123003	0.190046739780488	0.203080196590053	0.195136668196188	0.213798203796396	0.191621480705012	0.186174749130651	0.183219163719221	0.19893285831347	0.191101034474187	0.200663525098622	0.189742898244395	0.192620321099115	0.203085114263043	0.198801095396635	0.20436720119555	0.211004538951028	0.193861581597553	0.184396477925404	0.19563439926666	0.193376547693325	0.208061442197339	0.209187018540568	0.19914700024107	0.195025420768312	0.190034540068719	0.200200958984397	0.20479126483836	0.183729794448456	0.198087801493501	0.189056390033819	0.198601179867794	0.191910425913598	0.18445217979858	0.206460647203773	0.201741191613088	0.194097582576624	0.193021937568585	0.20141582523787	0.193477996592795
78	0.181342323334651	0.193892483657559	0.210754711053673	0.184980316603205	0.181740709262573	0.196385563990192	0.200468425047008	0.203218748832681	0.198937282310922	0.205884760574676	0.189005375748573	0.199582497250007	0.194547030632629	0.211915012694332	0.190141522814384	0.185175128391054	0.18250494627362	0.196670720853997	0.190253234237916	0.198079048976373	0.188554026522639	0.191662007937919	0.201290887281537	0.195558576686469	0.200867504316966	0.210344736559789	0.192752702839448	0.182663792721971	0.19364371649999	0.190274004286153	0.205423667346071	0.206028041159721	0.196554381915952	0.194778262969787	0.187737203153086	0.198796158002448	0.201107927648957	0.183297991763345	0.198350766973832	0.188360454799994	0.197729693445142	0.191294167335796	0.1819724567945	0.202129113989357	0.200920180346238	0.189959867799166	0.193390602104624	0.19991880332167	0.192117095129048
79	0.181923978083649	0.190296208028398	0.207066304868306	0.184389108672428	0.179752403370188	0.196561888058905	0.197442974500591	0.20183400043628	0.19726711960451	0.204473783252995	0.186298915372558	0.195989580772344	0.190549665799956	0.211162472164585	0.187433549957392	0.183151063905547	0.183787264318664	0.192488452588823	0.189661724762471	0.19804599967753	0.185845292339303	0.186803133549355	0.200688583054789	0.195018600179649	0.201437443149688	0.210165089747043	0.188495327939734	0.182213945703114	0.193490191123239	0.188028839056348	0.204659694895508	0.202882536544322	0.195072503421334	0.192539901289132	0.185123291916289	0.196480730698543	0.199876088770848	0.183025116690742	0.199367106757516	0.184216162295765	0.196104815149192	0.189641971131734	0.181884453147207	0.200362237153059	0.198730542803455	0.186407914477036	0.192363225931044	0.200551063318075	0.190739821944155
80	0.179882301144487	0.188452296196252	0.203481727749534	0.182665249937592	0.177425159214258	0.197149131054679	0.19418321281236	0.201255438457979	0.196310792643921	0.199514440170651	0.185640214267701	0.196021913013198	0.189319978028852	0.210185074772593	0.187622039586955	0.182369469882368	0.181946269578055	0.192703506702888	0.187042796977006	0.197121155308807	0.185714363480979	0.186743007095281	0.201512577254273	0.191752765289854	0.198443971383947	0.206630237485977	0.185726788220525	0.18179958215886	0.194493187683888	0.186078045520553	0.201053718887213	0.200477060693482	0.195933647788861	0.192501383696113	0.185544124565876	0.196796557769133	0.198656807385541	0.184275550618044	0.197410835141653	0.182823053750526	0.194241676201209	0.189231713794895	0.181167148236711	0.195560883080497	0.196662572890658	0.185511826847136	0.191929547090887	0.1971071325382	0.188214655035547
81	0.178558862511228	0.188464810681296	0.203357745526674	0.181742082748655	0.178028032786614	0.192138471389669	0.192240498628878	0.20125779338923	0.195343537432432	0.197906605126948	0.183888039231048	0.193856181135125	0.188084164219361	0.204291363873476	0.184402402402982	0.178575642431459	0.178090822785353	0.1904953502587	0.18737770016073	0.197466286416487	0.183194053682248	0.186389069384219	0.200224655406341	0.188926179386615	0.196347148077714	0.204653667702772	0.186012877907377	0.181116628976227	0.193105582947204	0.184950716512513	0.196216711340024	0.19705482378528	0.193943739656047	0.192705709393561	0.183675253011993	0.196408971304436	0.197874701157233	0.183361141076804	0.19677991347362	0.183426700645491	0.194296424755885	0.185981216608013	0.178236812091126	0.192630813312252	0.197341914015575	0.181627060796295	0.191671271983141	0.193278586903153	0.185485302729896
82	0.176615573091197	0.189471677870447	0.204286913946435	0.180549032988369	0.178263970566895	0.189353260788718	0.192036277096561	0.200606208333697	0.194231747052718	0.197444593223753	0.180224269256706	0.192654232373057	0.188029542113291	0.202600432092798	0.182061281341322	0.177004241676899	0.17492504558965	0.190674230326779	0.183875487598717	0.196599938752154	0.182386821475843	0.18731726994681	0.198144875721343	0.186678090364968	0.194145794767436	0.202543964566742	0.18790616335656	0.179946555895559	0.191342777560514	0.18180237167867	0.195313495862113	0.198246989745079	0.191550424470392	0.193106661672862	0.184829976369205	0.194692353971388	0.192406103105295	0.178836983878498	0.196986386383826	0.181943458399556	0.194232623356387	0.18535651534758	0.177417483270444	0.189044645041395	0.195226046059225	0.180703107166337	0.187103080734908	0.191986934426806	0.18580445436912
83	0.177168100705387	0.187826913841544	0.202850695121666	0.180040305562334	0.17564048687587	0.18654745693571	0.191145949351808	0.196701957237274	0.194650797834213	0.197312467752587	0.178405371587976	0.190598686030306	0.186991784633665	0.20022122629089	0.17857034787985	0.177223707300724	0.174828491526213	0.186996773710205	0.182698649322693	0.194423865329322	0.181723121564834	0.185459819128955	0.1964530384989	0.185260876501975	0.19394009557904	0.201790905386315	0.186028993032895	0.178435512781334	0.18969492638335	0.182124580756061	0.193687662113554	0.195779106421233	0.189069645260758	0.190859521532538	0.184378695513295	0.192312845884307	0.19052125231171	0.179821315192645	0.195653442786585	0.183784977573544	0.192931472643065	0.181357567346554	0.177632388820252	0.189292943434084	0.191376864649214	0.177745363464166	0.183252233894633	0.188674464920949	0.18567075577325
84	0.17524401443534	0.187606317259344	0.198299592052518	0.177973866124068	0.174446490488996	0.188163788621222	0.191758369120775	0.19463127400305	0.19135807517604	0.196730667503919	0.177480614935028	0.190815015896954	0.185721126630362	0.196966516727926	0.178892565355471	0.177225369713471	0.173959450125572	0.186596085217602	0.18038731028017	0.192378518722365	0.180854696847595	0.185499206449671	0.194601402016636	0.183937618940079	0.192551480053039	0.201184617731855	0.183755003692864	0.179356844027149	0.189268398755606	0.179890883526544	0.193099561293722	0.193817635318377	0.188139014498928	0.188232533734644	0.183271144875918	0.189463727101365	0.188091040421666	0.177923685474535	0.194014127441583	0.182102063456356	0.190776750966277	0.179576944270676	0.175987676756172	0.184689594905323	0.18857827196331	0.175736838240747	0.182712666552851	0.186641585510977	0.183862612017746
85	0.174751203687315	0.187188317056536	0.195394014294904	0.176712855828638	0.172902446758942	0.188691003391823	0.18998172982662	0.194034370899701	0.191862229408682	0.196897682003553	0.174024183362745	0.191068900709689	0.18361096800449	0.193059318893331	0.178163258909694	0.17406905271428	0.170095128265573	0.185865695703583	0.178851086894449	0.191775996606455	0.180279985883922	0.182973889133033	0.191171611685728	0.181499650915078	0.191686802068082	0.197861054956926	0.184724718686391	0.177334819158615	0.189654773647498	0.176422345103114	0.189925027688527	0.190646867755778	0.186934491017095	0.187141578597214	0.182216121426575	0.187727751296613	0.184911098394675	0.177079897821347	0.19469036004216	0.182156908446925	0.189573080553405	0.179197661816116	0.174885833271247	0.184264865700228	0.186887268961356	0.173186952848848	0.18048615646136	0.185400533453821	0.184967823941138
86	0.171492019915376	0.1844936352757	0.187634569291071	0.174382377542953	0.170520292367577	0.18540219712318	0.189029243316748	0.192048929629756	0.190741907354449	0.196927592707548	0.172643678334593	0.191577284205105	0.181884820897217	0.191318942217658	0.175580043467198	0.171549443139678	0.168518970235915	0.18127609220156	0.175636201659913	0.191090556589546	0.177904549605829	0.182509094610868	0.188283417901933	0.180944966085482	0.189221820678735	0.194779305998676	0.183828961996424	0.175914792416527	0.188621602753931	0.175227528831677	0.187416666507886	0.191096860051605	0.184819975428529	0.18611472391338	0.182271006809578	0.184652069678496	0.182137262560533	0.173361641735657	0.191972310065127	0.180449185828831	0.188789899365344	0.178281207293202	0.170894314712724	0.181758135877195	0.185608153340472	0.171871418075479	0.177459564492315	0.184898961058677	0.184009248561296
87	0.170428523057117	0.180032801135845	0.185741827576421	0.173903585367557	0.169565853437431	0.185043742621217	0.188704641414955	0.189494136803006	0.188168242136329	0.193318802776131	0.170214994230486	0.189315670209398	0.182241753178031	0.188587695283978	0.174376507842829	0.17092926036155	0.167791172765257	0.176852183821767	0.175174980830071	0.189937552569621	0.175503558239863	0.179876137273023	0.186610629116751	0.179064799772338	0.186287198208217	0.191826221531482	0.180321616857033	0.17746294983286	0.186107165715461	0.172994603559182	0.185600997645126	0.190499547903881	0.184831566997903	0.183982554810688	0.180720659146419	0.1818531483608	0.180546019017645	0.172955662360404	0.191992807234622	0.181092773205655	0.186550024130193	0.176524044422131	0.17007555150796	0.182427031235444	0.1833271844152	0.172295044703392	0.175684641757114	0.183017803688257	0.18443378351911
88	0.168175136667465	0.179289466786997	0.18155629724483	0.173665122791408	0.169229593580257	0.183227146330361	0.185937479033133	0.189093616407469	0.186813983259163	0.1916373351036	0.171308213688763	0.189290603781441	0.180057986219088	0.188178766669663	0.174587786551215	0.172009298608875	0.167401334553478	0.17489952667779	0.173910190505139	0.189044916944587	0.172528256406925	0.179733281141949	0.184207021581372	0.179260976028324	0.182915235796793	0.185847453391097	0.177847678232514	0.176885090794343	0.183726447670485	0.174248007673143	0.185331216181775	0.18995490993324	0.184154436250517	0.182357276521052	0.178733939301791	0.180300518446007	0.176357781273465	0.173035846745477	0.191419210277983	0.179978479595372	0.183448619263528	0.176355309978791	0.167142501486181	0.182548341065651	0.181638714907762	0.172072144080734	0.175177618365515	0.181454572369394	0.183098874850576
89	0.16609731226084	0.176268448374916	0.179949757232003	0.173399144418902	0.168217324639216	0.180833015459485	0.182790940666521	0.186620615130146	0.187520949816445	0.18992037054357	0.171259729633074	0.186809080663021	0.179272537844738	0.185620860764764	0.173172408227114	0.170195794264452	0.164914875580571	0.173253882852778	0.169322051932428	0.187770204858222	0.171893755596675	0.179184033706192	0.181786674936903	0.179442652845938	0.177552074593813	0.185844353492118	0.178311626149099	0.178669013639884	0.17992517373641	0.17383348601458	0.18403269136518	0.18590612476549	0.183895426450801	0.17976302858265	0.175071929950734	0.179858866045122	0.174008784427589	0.170349452797546	0.188941311054208	0.181145251091993	0.180184942545744	0.172183077571507	0.164278641008495	0.180471328825203	0.18167729279531	0.171983474678608	0.174642788255094	0.178961821979451	0.180214271622593
90	0.164287116020023	0.174328122497486	0.179935931183622	0.172552699667184	0.167953022333322	0.180651763441771	0.180860542403774	0.183253543319503	0.189472887924682	0.187225257222738	0.168822628417119	0.180900189780717	0.176813969049481	0.182897501302169	0.172920359921547	0.169709373972808	0.165026754027748	0.172895428854261	0.169205150988789	0.186393735773637	0.185026612256349	0.17639465713021	0.179397955135234	0.177815256536276	0.173293039646932	0.182768850699665	0.176779956913265	0.176617565896717	0.179037873028423	0.172400219054869	0.180928438945891	0.183177247326632	0.184603030664609	0.177981744273428	0.177202917407201	0.178553197889691	0.173390390598609	0.167401618577372	0.187040744076014	0.179145399907791	0.176779953318709	0.172187664425919	0.162867199980028	0.180209839954043	0.18183427435756	0.171571577216859	0.173091922274724	0.177466658341947	0.174836318364209
91	0.163089237242793	0.172121670522593	0.17847026858623	0.171036905085448	0.167762771517148	0.179130677621341	0.179230089393463	0.182981203731296	0.188055732706398	0.185194546997061	0.169800172344063	0.178206507618074	0.174243965016702	0.182780332781409	0.173194547506473	0.167604245147118	0.164328808061181	0.172508940244421	0.166203196545594	0.189002114212389	0.182683679433612	0.175712448187547	0.177313193641653	0.175219913088799	0.172182587000597	0.178656953821506	0.175597873672121	0.174561768290662	0.17533285732707	0.171153491260971	0.18088408529541	0.181302567012805	0.18465936507681	0.17489661791598	0.17891415963933	0.178589169811151	0.171201710880453	0.166546645605584	0.186935388832066	0.178284663975836	0.173123862783439	0.172840445592607	0.161640029698275	0.179612961427678	0.180258417732293	0.170872355713924	0.172334805832584	0.17483852955046	0.17230900030136
92	0.15982611311165	0.169185982856191	0.17732151813094	0.170869207887562	0.166928408832427	0.176126518716499	0.178161890008333	0.182057934435699	0.18338297865636	0.185433221810883	0.166979995297982	0.174686790382767	0.171751645107469	0.18192094177661	0.173029243764638	0.189521004226009	0.161781530971765	0.173882141569893	0.16685112986846	0.187986100223599	0.180810223308309	0.175898216946202	0.175321519713821	0.176055643676227	0.173824451909233	0.178329049419033	0.174878227795097	0.175139353508767	0.172940608305189	0.169540559910168	0.181168543773966	0.181802457912913	0.183818526366476	0.175755484096717	0.175171471083521	0.177252098375616	0.170039606590254	0.164284081346427	0.183678842215261	0.176233352491203	0.17406926759347	0.174585417321584	0.159994333027567	0.177428628618327	0.178904409431773	0.169250261816512	0.171968127422367	0.175520660882258	0.169193287034805
93	0.155507721187623	0.16969984426005	0.17654711497848	0.172440665562978	0.164130060924599	0.173455560950704	0.175796101432807	0.179805576813884	0.181088589942822	0.183041005034193	0.165100021901135	0.174137553071257	0.170443735873614	0.181357235638966	0.171960401429949	0.186953988371724	0.160020381172522	0.172032845700538	0.166683594328265	0.185904762818753	0.176259891922451	0.175054006691613	0.173662913862719	0.176609651444719	0.172067393177155	0.178397299352245	0.173122162545478	0.171680513721103	0.169369706444528	0.169381522591335	0.181713178141194	0.178545975890204	0.183496891838	0.173402182834762	0.173571372150279	0.177719447849021	0.167473289218952	0.161716267555697	0.183373437940593	0.173443947401304	0.174081745245895	0.173508311608609	0.158813578052808	0.173739894304669	0.1788757511475	0.167710326421607	0.172752712984143	0.173722569860085	0.170885723522268
94	0.154871303790048	0.169070348398843	0.173682681504388	0.168549378825978	0.163330732538346	0.171823687128149	0.173656626722838	0.175147210236078	0.176766655974215	0.182348810911176	0.165671520169662	0.171077632323504	0.169087473108932	0.180035999050232	0.170231864412663	0.185817555150241	0.158285368286357	0.171353157645859	0.166831963821746	0.182786389318067	0.175493756483678	0.173600651173949	0.171251697807711	0.176217336013929	0.178005487845185	0.175709809439996	0.171576577711252	0.169385964458753	0.165804806298346	0.168117104597441	0.177935794804603	0.177222719046969	0.180565775853438	0.171787758771773	0.175550587597379	0.175108872940064	0.167883387379861	0.160962851473397	0.181052011864253	0.171833100217419	0.172336734710103	0.172248085874406	0.157728101197784	0.173043906473977	0.174817763066709	0.167807841203625	0.171028685431278	0.170609221547881	0.169999509866345
95	0.154352901346786	0.166487874197696	0.169806211431213	0.168515884624396	0.160942135773963	0.171688414729695	0.173136135884251	0.173481652597195	0.174532666391987	0.181900123428567	0.161924869180151	0.167790364570832	0.166877443783256	0.178691241653451	0.169768916448464	0.183764397030523	0.156132650385154	0.168621598217194	0.164444481747457	0.181695166626343	0.173329528454367	0.170873986949866	0.171462786061368	0.176382631988488	0.176431702003939	0.174586755840126	0.16977655336216	0.168933345859255	0.166430147823531	0.166317116157387	0.176964034468192	0.173892753409309	0.180797322242738	0.170819620093103	0.174615207758171	0.170234658775213	0.166395856068818	0.161221118358131	0.180611843909598	0.169587592726948	0.172333262377078	0.171043441891619	0.156027559115341	0.169837953751541	0.171926419977438	0.187188032882087	0.169092329399969	0.165529872257037	0.168168595036601
96	0.154595617524214	0.167997544887739	0.167822982148193	0.168788367349567	0.158299365804857	0.172613069873757	0.169531526686163	0.170186511963806	0.173630814006277	0.181737242737118	0.160674942140501	0.167845029254386	0.166505246275276	0.176360090373662	0.169544936791331	0.182740813218261	0.153917436587243	0.166082259273462	0.164572334287447	0.179705748208287	0.17290760249717	0.169429454135406	0.172053536855168	0.17625480712631	0.173392819897102	0.173831172322478	0.169481322000524	0.168758731880816	0.16445438828282	0.165822392914898	0.177282034508933	0.171455258250314	0.177893458737083	0.171871091747431	0.172392249970838	0.167976626551937	0.163062765300286	0.161407629373147	0.17787954208887	0.170241501494056	0.173827406414298	0.172556933790592	0.155500670611032	0.169511169084055	0.169845079374864	0.187012592743108	0.166996513929172	0.165258467770398	0.166403009651429
97	0.156502410690367	0.168148024320862	0.16738517812513	0.16908863682319	0.155641858150699	0.171399924619212	0.166540401511726	0.170902897454843	0.17303126465497	0.179830764896019	0.161300758064182	0.168380982750208	0.167508591454448	0.173011097927807	0.169886246805442	0.181582784307566	0.155385675578816	0.1640410155336	0.164313095945417	0.177194654670319	0.172110490811424	0.169233889017118	0.170679173539973	0.174920251861621	0.172435702165121	0.174725058271726	0.169694862658974	0.169895620334562	0.163108172076725	0.164718498750766	0.176604337473534	0.172239579227278	0.17550127404206	0.172492404325074	0.17151324858069	0.16821657926457	0.162767820244376	0.158786785378878	0.178391747430438	0.171216124902061	0.172554703400446	0.171417334869624	0.155546803614378	0.169165870075346	0.167986150958293	0.184860976579312	0.164961535169385	0.16589099627321	0.166805632618868
98	0.155844923249568	0.16751830991266	0.165579833726722	0.16732718700141	0.154154075468713	0.168872369085324	0.164436172286927	0.16772812194861	0.170379663641616	0.175246183801196	0.159458871133298	0.169124758735891	0.165501308138884	0.171065055968469	0.167850760805359	0.179525931742935	0.154215308175634	0.164940252022371	0.164755808901726	0.176518578439316	0.170607724885324	0.166806186344368	0.167191074524409	0.171884914934918	0.171104165027144	0.176396343056849	0.167534273031465	0.169665819816458	0.163124451056954	0.16302185488329	0.176227089259556	0.170924425151202	0.174718765633733	0.172975243297108	0.168670089007469	0.165204776157165	0.162510596484975	0.15674094375411	0.177077910446648	0.170246125802904	0.169564171636143	0.173452412194212	0.154389314512618	0.166870684419768	0.168295277485836	0.18609454151386	0.16295661134589	0.165088532193157	0.168645006416788
99	0.154104341250904	0.168763574329432	0.165263115806082	0.165013786901133	0.151808656258349	0.166667124513424	0.163548285478851	0.164716634872939	0.169930869417064	0.174277144814285	0.159417672553554	0.167770879022924	0.163906396594427	0.169665637325569	0.167595158623589	0.18034469249581	0.153681385352522	0.166507372486281	0.1627518313918	0.17589191623832	0.170345137940078	0.165698632328249	0.166625770547836	0.16951347352363	0.169787187706097	0.175230298924854	0.166763738194958	0.169989663008753	0.164049199021745	0.162167479233253	0.171906543114402	0.170859378737862	0.174278443057201	0.170704207731376	0.169093845932531	0.164250364677111	0.162579136123864	0.155776325447192	0.17455816101037	0.168201738846247	0.172187517715698	0.173537538796282	0.152895560671591	0.166015336504399	0.168302149024614	0.185611929702377	0.16373498550742	0.162622929431417	0.167089026235898
100	0.154655884813988	0.169288713207124	0.164667525372374	0.163664454134593	0.152380211015688	0.166128375747128	0.162136443173479	0.164902190855275	0.167767893072771	0.173126629893875	0.160801160170171	0.165248522326019	0.162088839420232	0.16836259111355	0.166552791309145	0.181119711215833	0.15443706543438	0.165123052976052	0.16088406889741	0.175028768952163	0.170411986702184	0.164320169935568	0.166112633777173	0.170690604244246	0.168464939169807	0.173199205411877	0.165496666550243	0.169054418503432	0.163109264179335	0.163325079513264	0.169545921561648	0.168912202124282	0.175353277518909	0.169578563942482	0.167168298431816	0.163834900097783	0.161369606833621	0.152727062309918	0.174525081083893	0.179292601448557	0.171259236024943	0.172238704783526	0.150573268845652	0.162957846176948	0.168897841163636	0.184413569697788	0.162081198209627	0.161355071886269	0.165080309698603
101	0.152905426897508	0.167039967649629	0.163516433352519	0.16231688683188	0.150435839447393	0.163908722070606	0.16217739078364	0.1622324282712	0.166150064640074	0.172408733317813	0.159995879973214	0.164839666922641	0.160843515481282	0.167782254723568	0.163858233908107	0.178783421349196	0.155725388603267	0.166065223251945	0.161491523504467	0.173546679217566	0.168697313711116	0.164580139247782	0.164213481555013	0.167060215451083	0.166372979942137	0.17328687408364	0.163200471341886	0.165236899928551	0.160642016965609	0.163500668465374	0.16972409540934	0.165857636211704	0.176041713340017	0.16900514672723	0.164500180896293	0.162923213780022	0.161484363655513	0.152639008384725	0.172722051022675	0.17769525792769	0.16923485194	0.171373632841728	0.148686522776628	0.162293749826856	0.167084140434262	0.181721036760039	0.162271265188458	0.158829900924634	0.163342035504482
102	0.15223632654974	0.165927600368203	0.163733728764503	0.159475412870332	0.148748706675955	0.164423089859365	0.159980079742471	0.163724168751512	0.164332627942721	0.17091713732853	0.159941859523454	0.164142702907522	0.16070160483229	0.163253431140502	0.160868535774828	0.176118561539464	0.154985467775071	0.166912563559629	0.161187399937288	0.169891506428793	0.166064617828483	0.164251972407491	0.162142372090864	0.169211527361613	0.165665797185516	0.174087725443854	0.160112748794952	0.166538752443485	0.158405559443416	0.162802604543725	0.168836428621995	0.165374757430347	0.175693826301787	0.167168683922474	0.16134322349718	0.162349921333021	0.163576437301851	0.153198978311521	0.171795774527743	0.175557459955663	0.166187823931349	0.171562993506392	0.150140937096463	0.16679457106627	0.166674157650329	0.180867371447475	0.160560822837682	0.159493015479687	0.164694921849463
103	0.151096480425832	0.167494611302835	0.162306191348026	0.15830921747836	0.147410886190495	0.164066765888258	0.159173757172634	0.163277284988004	0.164067516921034	0.170439746163179	0.159556707622372	0.164263046671032	0.159208928429838	0.163750651916349	0.161686321318283	0.175438994466534	0.155860075228095	0.164808229997395	0.159795443169212	0.167869869726195	0.165587141116345	0.161401208807442	0.162276966767553	0.169799314066674	0.165897705296758	0.172154947290604	0.158627805177223	0.164522075146345	0.157077471296416	0.163261311349711	0.168387668470026	0.167404935909177	0.175202841902922	0.167498441430112	0.162158097872538	0.160403231491331	0.163861910109648	0.150912013828168	0.171654023049215	0.175187067032228	0.165322123867838	0.170229930397741	0.150782037602007	0.166527830897509	0.165878125488478	0.178978454596254	0.157321942569595	0.159350840638493	0.162105658771913
104	0.151484793849067	0.167561721375587	0.159679023572403	0.156117616961383	0.146690796538421	0.163665558598839	0.15894545892268	0.162049240832235	0.162892105978659	0.167388825098677	0.160175236688752	0.163229442819821	0.155485618944474	0.162874741037255	0.160530117875726	0.176007519550204	0.155579284812982	0.163364811725769	0.15994538207133	0.167083232660348	0.165623736680059	0.163121594725831	0.161143574391378	0.170022110138319	0.167339685949207	0.170815020470914	0.159317900587411	0.162271731133946	0.15627259592833	0.162900972391674	0.167673390942836	0.166343485391551	0.173202949634534	0.166078651317745	0.161767760534451	0.161115687417749	0.165307968853866	0.150502062576277	0.168927909612921	0.174889657238344	0.162324403628919	0.169072526089164	0.148427303945414	0.163680307543072	0.164715235852721	0.178768348966672	0.154650161768804	0.158277474875504	0.162268023067286
105	0.151399005534456	0.166439051362478	0.157423583693519	0.155121769207155	0.144796265265836	0.164459793761737	0.15772384130976	0.16104605936024	0.162848361692676	0.165594026457535	0.157899673127597	0.162228059401488	0.156292512397458	0.162862113077662	0.16020205133441	0.173922159182967	0.157102375744063	0.162490210294023	0.158879943259429	0.166260618531035	0.16601915159377	0.161542048572323	0.158661220184441	0.169321507424701	0.167459525471138	0.170917259619067	0.158206415252228	0.15947161173941	0.156377934624994	0.160168413537261	0.165789750633018	0.166515030925765	0.171047296855289	0.16324508576612	0.163398569075336	0.161161881698441	0.163297163018729	0.148956634473624	0.164505921851619	0.172123648162618	0.161599955830719	0.166881445038226	0.147706594508114	0.163028728914289	0.161687466665155	0.177396825293653	0.153960511187999	0.159413946474496	0.162545063939332
106	0.149340843072121	0.164875692165916	0.157798631908899	0.155736249433502	0.145027820675096	0.162318779486892	0.156661294476618	0.160058238488545	0.163083928157312	0.165390906013798	0.156551660889127	0.16167496088361	0.155124753653235	0.16034604756141	0.167325855064121	0.172428500061782	0.154466413503972	0.162278422001149	0.157599849508517	0.164909884179399	0.165229304440939	0.162761926104307	0.155654595361272	0.169710337169457	0.16621196599892	0.171351416762967	0.158426780975291	0.15886915761262	0.156491882261828	0.159176324499794	0.164406080838669	0.165348279751804	0.167236467189042	0.161563168517301	0.163966472917098	0.159757256730724	0.162456548966773	0.150429070880651	0.164763935481806	0.171932858402926	0.160602375468339	0.166203324187109	0.148364368628288	0.15973944828737	0.158112545166289	0.175990389546652	0.152694700219673	0.160677386001831	0.16141987495099
107	0.149604645382564	0.163294529915926	0.15920494910761	0.154812388626601	0.152125742782939	0.159935812149479	0.155638177702361	0.15798662355898	0.164773480896145	0.163578135117901	0.154409402827265	0.161706780256717	0.154961867844875	0.159082757876065	0.166188833893032	0.171447903900032	0.153846479280182	0.162900206676221	0.156458978507999	0.162731224678386	0.162761533109956	0.16368962266298	0.15701355865324	0.169874534103698	0.165097724987676	0.169150932110091	0.158848766806891	0.158220431355751	0.153903457514193	0.157428308189912	0.165313941021416	0.166523544300088	0.16848081321343	0.16102586900291	0.16362225496806	0.15832848057422	0.159996320001601	0.150136021988126	0.163423901078724	0.170091551011381	0.159645225937075	0.167022718587993	0.147303628752686	0.159116231812917	0.157819280106747	0.174011900217472	0.152125006657115	0.159835910143264	0.160012025348231
108	0.149609995807208	0.163189475077386	0.158407567375836	0.154669864384103	0.153879500958698	0.160350449890164	0.155977612342872	0.157275399083639	0.164612614286641	0.162433301086747	0.15331014532239	0.160050055231302	0.153647530311801	0.157127717469671	0.165360649223235	0.170789899327683	0.152743268513521	0.16079121970722	0.152836459405496	0.161865588640275	0.160087868089293	0.161031063387778	0.155111759991149	0.16997289255191	0.164611893843449	0.167846674191173	0.158602191592004	0.15598174008762	0.154172479134171	0.158689430508078	0.161899719964403	0.164959733591165	0.167456652429628	0.159390061711321	0.162575693291307	0.158502386905809	0.157357920045904	0.149092165690905	0.162983419646925	0.168953439596492	0.159210134025147	0.166792505471275	0.148609922342131	0.159887187543345	0.158047614762101	0.17211234372124	0.15197474280761	0.159482087273757	0.159069295718216
109	0.147596615698732	0.164380969792532	0.156683803736632	0.15428510685381	0.152812247730226	0.159752619273976	0.156278163681942	0.157444111091041	0.163012392987516	0.161029534615707	0.153147914245829	0.159345250881139	0.15116421121738	0.156139995269033	0.163157905321321	0.171511923289794	0.152769083666209	0.159454190210931	0.154003149027395	0.160284223565716	0.158122372575092	0.157569940905778	0.154582357327626	0.169138635272975	0.165773303511959	0.166716780972678	0.158255224284628	0.156516065016409	0.151778483711822	0.156652322623828	0.160029634745982	0.163427029761144	0.164748169762867	0.15979396718982	0.161891572198969	0.157277614681356	0.15683110041232	0.148764889342962	0.162884869092919	0.168464771304802	0.158182297504824	0.166162199619983	0.148332209737137	0.158698905073309	0.157173425226531	0.16925671756141	0.151806917875611	0.158297490637164	0.156290859948886
110	0.147001661042666	0.164456648674237	0.15498828762442	0.153900340863345	0.152138300461066	0.157274766536224	0.155803971675576	0.155319484283652	0.163097055234934	0.160607192571479	0.149923356537856	0.15723440791789	0.150224304353667	0.155351137601052	0.16055652863165	0.169289800173127	0.150698932570379	0.15756388544747	0.152631832254861	0.160343139483808	0.156169770972008	0.156986252272411	0.15339955328701	0.167902937858556	0.165899573902765	0.16679074304591	0.159764529741405	0.157196766669572	0.151901546389773	0.156709249710445	0.157528556582309	0.162057928108228	0.161680256152732	0.158244174783831	0.159777534608353	0.159129655394248	0.157391831421713	0.148271954953518	0.159862711792836	0.16637351161018	0.15742207508198	0.166119810833304	0.147013072823799	0.156910944106022	0.155402027388259	0.170364903414176	0.151568795578539	0.156905214546439	0.153540711892141
111	0.146154293749984	0.161962466014299	0.152871039058647	0.15217992979276	0.150849852590421	0.157994685220987	0.154894187570254	0.153939830181976	0.162092745242686	0.160856528463135	0.152034933309885	0.156195058557365	0.148874120879238	0.151351040053141	0.160367831049501	0.166936740052854	0.148581617359441	0.155892383334733	0.151690080478227	0.159125935654534	0.154391448029516	0.15848338439717	0.151818256113125	0.165305430071719	0.165321001149337	0.164879417019785	0.159701349204929	0.156939975353204	0.151996229818191	0.155012145040783	0.156162226007722	0.160166435160696	0.159760151156521	0.156004121618264	0.15759803826789	0.158324136307436	0.156394875672466	0.147805711762028	0.15829429493425	0.167571000828154	0.174662995485466	0.166404124193806	0.146248929957063	0.157248115237831	0.154137408389067	0.171359657962677	0.151136330048045	0.155610211749306	0.151372445035481
112	0.14641063638653	0.158653811268083	0.151100690111701	0.151003606297865	0.149617679172118	0.156987545112452	0.153563265569132	0.151083845697334	0.159655190360977	0.159082528309054	0.151154672681458	0.15469129636662	0.149372109973417	0.149128489593975	0.160788894417888	0.166473049059343	0.14933443279545	0.155646507958497	0.151543170243685	0.158778817466069	0.152012989802585	0.157363856422341	0.151288369493172	0.163698916343569	0.164915322837559	0.162590482657682	0.157107208813113	0.158431332936321	0.150573332265058	0.153149304860622	0.15579436115127	0.158735783217021	0.160857426080575	0.154270587273927	0.155381710720289	0.156527820425607	0.155852990317039	0.146422718239158	0.156534054673758	0.166576343359644	0.174355386375205	0.167907447093077	0.145354778447569	0.158021727137318	0.1536259363375	0.171021683516908	0.151100462608153	0.152059480883092	0.154541184918807
113	0.145497536229187	0.157527545759343	0.149386763684952	0.149534215285961	0.151254764490614	0.156236236120442	0.153541309387302	0.148244597576707	0.157624562314855	0.155451789879558	0.152068308803737	0.155547552139928	0.150164167319328	0.149671157898083	0.160303092032325	0.166653997310452	0.148308016313017	0.153125118908581	0.148956693174731	0.157394323107401	0.150900608564503	0.157993813037157	0.14971916955808	0.16440551238868	0.166101904706494	0.161662630239941	0.155435408933511	0.155634416031929	0.150306006906306	0.154550982971528	0.156067355231381	0.158702533844222	0.161437005281115	0.152295423558129	0.154655148468956	0.154571240913616	0.154574616408433	0.143984144868509	0.155257832424522	0.164482972771553	0.173132484873134	0.166431325855843	0.145622867775715	0.164538463372231	0.151814721404396	0.170363554047526	0.150168472800862	0.152411963057317	0.155006784073752
114	0.144215002134887	0.156963339028267	0.149809552491907	0.149661468367976	0.151471213682577	0.156872516518079	0.153514638159923	0.146643137546819	0.155172671872794	0.153663705475079	0.152343883995699	0.155419934975125	0.150664695346031	0.150562268033464	0.15918204685259	0.166803750419686	0.147069871065132	0.152217359972127	0.149057653975169	0.154957018978647	0.149855518842434	0.157846255716015	0.148974594685454	0.162810441129552	0.164269464643239	0.161621066940668	0.154767030521225	0.155950710981258	0.148847621700601	0.152354668790718	0.1551416854206	0.157546710709957	0.162112602194785	0.152414505321955	0.15496854637425	0.154277682738649	0.153068413249548	0.14437508556934	0.153397573969447	0.161002233222583	0.171487278340445	0.165618584330723	0.145297920481761	0.164009177291862	0.152307620946038	0.168272817614124	0.147357854509515	0.152277484633168	0.155305943727428
115	0.143623505154031	0.156878479260061	0.150393325690258	0.14938438213346	0.151806850116359	0.156212689016263	0.152347648686098	0.147589757598963	0.151737468539159	0.152471024001978	0.150777976372351	0.15529052507312	0.149707145043864	0.150414127035873	0.159614228318928	0.165439836465037	0.146276717989824	0.150225417988457	0.148272949217368	0.154300760690233	0.147737057018926	0.157172486803291	0.147743072290075	0.160558316961511	0.162506636247104	0.162290273147828	0.154602091403562	0.157080004231814	0.149026147470538	0.150538981607249	0.155089021101727	0.155027726518043	0.159734924581128	0.151008835484142	0.152437414146151	0.153035760745482	0.150323713808905	0.143739711890675	0.152986342122456	0.159706640211892	0.170236443583322	0.165204571518201	0.144820285609708	0.16323945056253	0.151682054356704	0.167334547443049	0.152525821498235	0.149478232863301	0.15538359993068
116	0.142458518145773	0.154477054641013	0.149087945750031	0.150180770914268	0.151009642036041	0.154292057116284	0.151162342075184	0.147291531504263	0.153963377470524	0.152304254445518	0.149708935236401	0.15493801747713	0.148286391153833	0.14703657907354	0.157891462155724	0.165829310101792	0.143744956902129	0.149383454232672	0.147103613596597	0.155137925571385	0.145792828407458	0.155079005503335	0.148912161825497	0.160664353125737	0.162990573296825	0.161514432761424	0.159401695854826	0.154481614943843	0.148616441937815	0.166319839054054	0.154076005880408	0.154037029282035	0.159379871220662	0.149849592191974	0.151255892677953	0.153216340070143	0.146598923574004	0.144406285478855	0.153459244355041	0.159110607246743	0.171669769139945	0.162730007699076	0.143246098659985	0.163333321556377	0.152226635334301	0.168631825034415	0.152095965675879	0.147690498281062	0.157134776460416
117	0.142216759138427	0.15477892157975	0.148946894048727	0.150972382796955	0.150855728980112	0.153827521438635	0.152495932482591	0.14702589729813	0.155615326765235	0.151533762787653	0.148478068920722	0.15580843286114	0.145886049602982	0.146140292382196	0.158259234028298	0.165001215919091	0.144257040618564	0.150307581225657	0.146255264389741	0.154456494511534	0.145859125622555	0.154442657409754	0.147871051350364	0.158531947170327	0.160591691256228	0.159926897813814	0.15837269975368	0.151482574613154	0.148027379519965	0.164973548060922	0.155256378055585	0.152797673454988	0.160503837657638	0.146550653443701	0.150033041109501	0.152052740425706	0.14317540212219	0.144957597066521	0.152126991486668	0.157938972604445	0.173161346668514	0.162146803910441	0.145130456807829	0.160427524327963	0.150887240838765	0.16902829518675	0.151335708599421	0.146077277475924	0.156066366059051
118	0.140421911843834	0.155804032004012	0.147532397829512	0.149349500149235	0.149796811868331	0.152637031093717	0.151288892708819	0.146482702377445	0.153820574807124	0.151896355650738	0.147310373136581	0.154510278699268	0.145987671130264	0.146856278686304	0.158106423537273	0.16399601286118	0.1443228894219	0.151138511515344	0.164943780499139	0.155411778882748	0.14525414051231	0.154014538220635	0.149593812382031	0.160006114155979	0.159337825840836	0.1567372557474	0.158411513595733	0.150169807931434	0.147094748917741	0.164212595317632	0.154627403094826	0.15259841671737	0.160591446203425	0.14564010652062	0.14881999062701	0.151432817765088	0.141888931754253	0.14300137283871	0.151104178153277	0.157502341542637	0.173047399654864	0.162114765892681	0.146837548864952	0.159028819463363	0.151307496289372	0.168466569763115	0.152422220760687	0.147246173699722	0.154762642332544
119	0.138868577404554	0.154095501447832	0.148030230276216	0.149272493204372	0.148438573296217	0.150837159433074	0.151126745028575	0.144690126138079	0.154828384488361	0.152352305508633	0.144335906055251	0.153032828790272	0.145312785046302	0.146516787268594	0.156141431506921	0.163891410987641	0.142259641593757	0.15068454984769	0.164926951593109	0.154394002783931	0.14653393115585	0.153856720558596	0.150869283422884	0.159725479203506	0.155914603596086	0.155925608946762	0.157561692278748	0.150042991425087	0.145139438656428	0.164360096343412	0.152492543740966	0.151205858738403	0.159350752391982	0.144983329059903	0.148947133486306	0.150698842498342	0.140866271933081	0.143698282636808	0.150717957580671	0.158345128291517	0.172208513792471	0.161392245232747	0.148072079260239	0.15834138092138	0.152871027830864	0.169053044123254	0.151515356347574	0.147139921524368	0.154612457143547
120	0.137950064414786	0.153421306479947	0.146420739069975	0.150434030438692	0.153513760591822	0.150452124717577	0.150979476582623	0.143457213984005	0.158846748556585	0.15189670830871	0.144967585801073	0.154070843608366	0.144374468565232	0.145236745459243	0.157062585978428	0.16239492559684	0.142589767858922	0.149399338695088	0.16346066189277	0.151430601698271	0.150062989722514	0.155435130397054	0.149711835548086	0.162709452564125	0.156207880026122	0.154304982774012	0.158884149982401	0.150521987883531	0.143092106450113	0.164641236460167	0.150561923316232	0.151182622135584	0.158803726995012	0.142706515222924	0.146158976498066	0.150510674016955	0.139049864194663	0.145449321074999	0.150350863326689	0.156620063979711	0.173533063571428	0.1610616490761	0.148875932223402	0.157902156683227	0.151450619074932	0.16698927331133	0.152434850598566	0.147572818318058	0.15254051727873
121	0.139414689674541	0.153274386491464	0.14656344459251	0.150794263507067	0.154204235239879	0.149531655653459	0.15127150251618	0.143740889733705	0.158537358736496	0.151538445870008	0.145741207908581	0.153141964285398	0.143865475734498	0.145324236640126	0.157513586619888	0.162393846950571	0.142258431855223	0.147871752557671	0.164470638814209	0.150671472056502	0.151043442282451	0.155670511271023	0.151280607816777	0.163091316786506	0.154559788551858	0.152719375020712	0.156884132678342	0.15070051391591	0.142217774238433	0.16284060357527	0.150320618881737	0.152912829169441	0.156077828405269	0.140590323834905	0.145360586838637	0.149003612343597	0.138803578661665	0.145320090281056	0.149408906831178	0.156303038009881	0.173843790581625	0.161370858399072	0.149366303544645	0.157758904911405	0.152069840544033	0.165426814514695	0.150608744673649	0.148089013084745	0.15097280370687
122	0.138532427758624	0.1551119449476	0.146652742533344	0.150989058537241	0.151391472114632	0.150743483556635	0.150954169330672	0.14351469462018	0.157315036664374	0.150447394892899	0.146151124030129	0.152333827632345	0.144244161900192	0.145756347876411	0.157862004647564	0.161669654048586	0.140942802923194	0.147967529428049	0.164544733844747	0.151305022816406	0.152653797698863	0.153812932880966	0.151826229456352	0.161017699423777	0.153407763697511	0.152878732605428	0.156026219368252	0.149629776346092	0.141773638571512	0.162074410903562	0.148531341446495	0.154537386128996	0.156624020403181	0.140690118918473	0.146618871922481	0.147845658916044	0.138711940492766	0.144304826876771	0.148938991610896	0.157528807247829	0.170396604446712	0.160566218428883	0.1479272324154	0.156448390678568	0.151591201658933	0.164349381341973	0.149797395178966	0.148960231057658	0.148674314678723
123	0.139317397794675	0.154058763352348	0.145858316238017	0.152084575932994	0.147723106020446	0.150744695599644	0.150236595138754	0.14306703200884	0.157067971168469	0.150070795723335	0.146260021073077	0.152668317304076	0.144035848011937	0.145479532925835	0.15922135927327	0.160472758892852	0.141050420830696	0.149216335437337	0.164880690087887	0.150505576391657	0.153720263356032	0.153540103621656	0.151611242791864	0.161145598368253	0.152412764101953	0.152420644217289	0.154994463516563	0.150803049610288	0.142511870397244	0.159007356938968	0.14713543511115	0.15408921734631	0.156700617824863	0.139642790523807	0.148146469428575	0.148567541584391	0.138791603634863	0.142462029341408	0.149929232979151	0.157389168603437	0.167833233358052	0.159972843441277	0.145586932032559	0.156914514363553	0.149951995189716	0.163802509619393	0.147719292082594	0.147079675706146	0.148202351996189
124	0.139448036749976	0.153151854851078	0.145990044943477	0.151847316640254	0.147069468855752	0.150458106268735	0.149639473797138	0.142339971558748	0.154424109540864	0.147320475245287	0.144318166206036	0.152404119798098	0.143429577354446	0.147132126623411	0.157733527875091	0.158925154897442	0.139848294556605	0.148350390385354	0.163356471835993	0.150574526104849	0.156477095329323	0.151543318192878	0.150490738651065	0.159510171371453	0.149862285565905	0.153174540729415	0.154372328614473	0.147513799938678	0.1417879000598	0.158575528082177	0.147604905075807	0.152128649016539	0.157178503196893	0.14046924075253	0.150237232063869	0.147371931915195	0.137364401125397	0.143260291913612	0.151075269251966	0.157462332710234	0.167425349459901	0.158031412589244	0.143229415634287	0.157330471974995	0.148980808457296	0.163106812709249	0.148094412447827	0.145110237834434	0.148147318700077
125	0.140601495945634	0.154509172324415	0.145006444751505	0.151427589448159	0.147632465061075	0.150536278185151	0.148046436308382	0.141045720900335	0.151900933206498	0.145022267244278	0.146203047640245	0.150861551906185	0.143608041465566	0.147517983784185	0.157523548738297	0.15912021348257	0.138633680992731	0.147524706711936	0.163854718575554	0.149769350638483	0.158481451442564	0.152247848171497	0.150584267813171	0.159152354954973	0.149493452052353	0.152749072628483	0.153217029821119	0.148139909900212	0.141554977697157	0.157254587420554	0.147235024848605	0.152153863955149	0.1568762752092	0.141833933920055	0.149543593846572	0.146768483484153	0.136613311407843	0.14413939502777	0.152477523559251	0.154737487043032	0.167847267150308	0.156364211492643	0.142558865691253	0.158202257836697	0.147761463557337	0.161946830027343	0.148031865549749	0.145478111900822	0.149462877851214
126	0.141492723233621	0.155200552888992	0.144752938176833	0.149051389344137	0.144984664385239	0.151070656877955	0.148637257026263	0.141425891578201	0.159570793319815	0.143268417080231	0.146535950405772	0.151843109756322	0.142323805466159	0.144849326922099	0.158142677266821	0.159529902111968	0.138434856573804	0.146335509447852	0.162204198027742	0.149230339656303	0.158276932475081	0.150829614973546	0.16249391931744	0.160356200223469	0.14880121317674	0.152822237034943	0.153068153526567	0.147455924732421	0.141584372644741	0.15525616117629	0.145937839951875	0.150543686690168	0.155531431306224	0.140573144672272	0.148501817154216	0.146110994864068	0.137377000104083	0.144300686537808	0.151804591058847	0.15366816332972	0.166615754422029	0.156364087322071	0.142236145382782	0.158422673580502	0.144513607951167	0.161924041126728	0.149212030758952	0.144325989789566	0.148797847174263
127	0.142420113875457	0.155694360873461	0.145194054931989	0.148201004380827	0.145746015444093	0.149918115612692	0.148355247057785	0.140471888029208	0.160052118737578	0.142847452643082	0.145423941858643	0.151309082539942	0.142731789948136	0.147073573030397	0.156677804590012	0.158801425548616	0.1391877993451	0.146900418713381	0.162170567950397	0.150041648724514	0.157124168784693	0.151285557544921	0.162872531608249	0.160327424411102	0.146181459240806	0.151729523171294	0.152127061517623	0.147795013781742	0.14280425113877	0.155396307632483	0.144880274276	0.150541889779332	0.153925442787488	0.139450536486748	0.148403042106518	0.146677945820531	0.136624451844441	0.142223512124271	0.153331158898559	0.152893452547081	0.165944517283865	0.157458121181652	0.14027595140668	0.155210919311005	0.143680894888207	0.161261350854187	0.147045264488834	0.144773345631189	0.151525936676864
128	0.14084599537905	0.153221692939942	0.14456428767388	0.148190584501921	0.14582475388721	0.151053975648415	0.148420460782812	0.139180406872303	0.159767927513229	0.141927116157554	0.144964344243014	0.151160677244931	0.142929865142993	0.147170599589931	0.157772677111104	0.159975925241995	0.140104095999794	0.147652823453457	0.159519252941361	0.148830464002455	0.157749521983628	0.150708679348267	0.161611871610517	0.159422921091412	0.145793487344983	0.151473600792211	0.151422068130955	0.1467928824785	0.142733251931981	0.154234947031364	0.145536120038938	0.150129137924899	0.153438144716278	0.138013598932712	0.148823244967604	0.14502088335805	0.136238508146166	0.141534835329783	0.152054263385718	0.152907768085436	0.165430693962415	0.156964511929024	0.139955618385572	0.154821524736525	0.141858520574272	0.1619895231438	0.146732619331715	0.144420813158083	0.150471412735209
129	0.140553680406246	0.15158874138506	0.143949937500607	0.147297402177285	0.145729168590972	0.150041598415703	0.147587624771362	0.138855045112023	0.157716594253126	0.141127397411307	0.144019960312531	0.151151577836999	0.144342568669842	0.14652137070832	0.155523899826762	0.161957410781846	0.140360873744453	0.146450370774895	0.159718086377331	0.147194722554291	0.160222959145253	0.150229031851892	0.16101103982767	0.158343274830546	0.14660826823234	0.151053883036455	0.152523150321606	0.146557999442839	0.142089253504557	0.154822659208358	0.145625866868826	0.149159034823785	0.154228764612871	0.137726740270252	0.148005188413943	0.143352841889272	0.137700664602009	0.141245549668759	0.149281404254217	0.153056725999818	0.163909213575928	0.157448786250187	0.139678639984535	0.155830595488851	0.141169017511288	0.162074694995498	0.147592668398261	0.14437782397254	0.150645689974553
130	0.139517590765169	0.149218045256978	0.142353586497664	0.148235297931131	0.146316587762643	0.151443455089802	0.147461529323451	0.138225793367443	0.157086240938368	0.140160533988482	0.142849176043177	0.150529534713517	0.143332166256499	0.146056928461315	0.15532005362177	0.163581689618486	0.140984863306206	0.149788641025082	0.160732305219082	0.147467678096944	0.16026071068862	0.148780206689497	0.161147928369963	0.165133554967516	0.146886667450785	0.15003025399909	0.150842843372463	0.145403322924758	0.141221914283546	0.153519756178403	0.144855628601686	0.149754887363943	0.163414532040816	0.139289844172838	0.147264881990697	0.142388483579256	0.139214186406869	0.141601115555387	0.147956608691915	0.152029133148997	0.16492659386355	0.156871917148159	0.138758070255698	0.155679625802519	0.141458739642465	0.162915292250998	0.148855215000906	0.143783307498712	0.148722949588921
131	0.138156474299222	0.147233929895931	0.142801747704711	0.148284884719853	0.14605594712624	0.154279753318766	0.14550804021018	0.135684748395362	0.156786919771621	0.13940928276162	0.142262997180621	0.148900002320096	0.143086999580186	0.145280441361109	0.153917289853171	0.162857084233394	0.14056668880801	0.149845454200627	0.159154411608149	0.145347901558712	0.161051080408481	0.148288271478245	0.160290204449807	0.164592590725091	0.147004559879414	0.147387704358965	0.14942905128438	0.14905389403406	0.140854838022249	0.153107005994206	0.143857383869204	0.14959029562506	0.162211236295169	0.137393570596545	0.148158545590355	0.141848560684891	0.14048142604554	0.14250906410054	0.146242127460516	0.152291796700877	0.164733603079142	0.156176254905046	0.138288414813459	0.155424255365264	0.140097624247104	0.162507978198239	0.146241746066698	0.144275218633503	0.147715922504791
132	0.137788040234799	0.145927441019824	0.143078495898026	0.148435603782926	0.144073875533815	0.156050514041407	0.144522612410209	0.137015830703927	0.156263973678339	0.138447958879019	0.141143247791933	0.162140919936565	0.144577008884562	0.145431135847375	0.151419866729296	0.161549368390029	0.140208368798597	0.149990130175842	0.160262730884943	0.145790705021697	0.160018442241951	0.145589874965846	0.159585281221288	0.164297451555679	0.146555296944278	0.144994410551412	0.150929942488419	0.149823586655598	0.139179523831988	0.152211839435971	0.142885429435206	0.149625295969884	0.161299524356283	0.137201490543828	0.145662239368245	0.141825639981039	0.139627895191687	0.141783046546771	0.146712257789423	0.151448324784651	0.162846564136884	0.155635015267434	0.136998343903038	0.154350450501706	0.139573187288355	0.162553695607797	0.145877741062458	0.142406380546826	0.147203798233845
133	0.137840778191862	0.14530995614846	0.142053240091309	0.14593267675673	0.14523807743159	0.157503845419999	0.142248422216227	0.137548372411352	0.154882361997937	0.138584951017907	0.140694148211373	0.161322518245818	0.143551532409149	0.146700801027488	0.148918563738758	0.159562674948249	0.142284515061932	0.14957175729335	0.160595466847763	0.144145785994827	0.160127532702704	0.147209937162095	0.159195514896956	0.163299268304472	0.14529080261302	0.143262484653588	0.149701636159318	0.148223309279774	0.137029535119168	0.151042025579559	0.143423915740237	0.149525071686992	0.160243705812791	0.136882604226317	0.158657458851637	0.140533530830954	0.140372035630681	0.139462439511488	0.145417606786297	0.151002029641191	0.16108976457236	0.154921360152141	0.136721566982654	0.153208582666165	0.139323620161179	0.161671199836053	0.146292193709779	0.142819587428171	0.146997369697179
134	0.137579098949409	0.143557444457813	0.140941365716738	0.144563663942601	0.145144853139665	0.164907029338391	0.141970418748689	0.137456191299184	0.15366532854903	0.139405493833334	0.140130119914645	0.160244208446578	0.142890353878397	0.145795298971491	0.148996681597832	0.158945570383351	0.140022919096248	0.148229932148051	0.159570684835603	0.144464684725944	0.159497024938649	0.146521722152917	0.156702143972583	0.162180668484661	0.144467478429582	0.14242854064704	0.148919370505339	0.147669672108572	0.135518242382733	0.151271013300488	0.142459980663433	0.149639815097805	0.159103313582863	0.136697744259791	0.15787619065473	0.139132044671769	0.139548355295584	0.137945031223728	0.144604574889505	0.150936975297456	0.16221120978453	0.153685912545052	0.138755004858429	0.152056703888804	0.136902375016177	0.159841228977067	0.14596323626659	0.143985254382099	0.145941147459474
135	0.138582347337311	0.143088345061373	0.139168918430612	0.143466834313031	0.14675076779903	0.164483783993013	0.142006185558582	0.137932709914451	0.153767123378231	0.14042460862418	0.140242792426047	0.159877966001564	0.144265874671084	0.144293951531957	0.155870418265646	0.158051801051523	0.139829618990609	0.148524983788308	0.16002260331316	0.144946145118988	0.158317470979488	0.145025906558432	0.155677353486264	0.161449487156217	0.142891164007513	0.14236237134878	0.147185239604667	0.147074643175762	0.135254210465521	0.15052568159906	0.141586238063106	0.14916679626265	0.158014101950236	0.137402405685007	0.159847373750815	0.140250993279822	0.138747552134085	0.138213486822546	0.144615851812366	0.151321725224144	0.162987884592696	0.15240787725879	0.136853572403817	0.149771430461912	0.136584724274719	0.159394921747661	0.146219479463346	0.143356895660888	0.145093154897863
136	0.139430656374162	0.141450363829251	0.140610343280324	0.144224664497355	0.146581422199256	0.163526871760601	0.142257962271864	0.137237406784344	0.154194581666615	0.139761818346718	0.140019524150625	0.158355636931191	0.144671680892125	0.145494800257172	0.155502304419123	0.157956432358029	0.138916757697354	0.148882987105892	0.159911936978388	0.144594327209649	0.159466693098905	0.145491768099727	0.156138699359523	0.159282418926714	0.143192336722102	0.141879290288895	0.14702991779323	0.145196332622777	0.134289609237624	0.149776819814961	0.142275767171142	0.150514569900125	0.159489663107726	0.14371759366442	0.156631764336433	0.139989624400828	0.137301814978395	0.139281728507108	0.144184209761989	0.152549376447989	0.161940124395327	0.150203986995365	0.136868590572459	0.149884732227931	0.136955996798109	0.156255067212685	0.144894347898194	0.142382525652984	0.145720608465794
137	0.138532011236313	0.141160917197591	0.14181215973001	0.143073599735721	0.146655909992237	0.162496827165621	0.143453503791431	0.137951392633352	0.152612647505096	0.137410341121204	0.139735642003522	0.15681039220115	0.143605592643786	0.145063861784989	0.156219024141937	0.156905222946663	0.138830017118334	0.148702281863634	0.159359545674643	0.143905220834324	0.157103975383246	0.145438921156789	0.154904466763371	0.157701828945438	0.143174970749144	0.141374795813064	0.147535851074162	0.14539328886891	0.134179593617786	0.150812881830852	0.143139442235384	0.149934836345586	0.159818254142232	0.14473035609383	0.157054301276927	0.139880351764445	0.137400492003168	0.139475727973446	0.145152223783217	0.152497013702416	0.161744841184873	0.148388077455377	0.136142182161573	0.148450261031337	0.136762283382928	0.156140079418722	0.145338260046891	0.143273976020561	0.149788794262191
138	0.1372988013812	0.142207485813676	0.14144524060258	0.155049357815978	0.145445998006797	0.161891773465241	0.14295639878801	0.138325717992778	0.151897293289697	0.137028173092579	0.141125981701636	0.156899016371252	0.143288544151164	0.144873073871277	0.155912794762308	0.155748044083627	0.139013368514285	0.148567096595145	0.1581303252673	0.143251414406394	0.157863099268905	0.142421711322464	0.155401908695901	0.15865801945368	0.141938746239383	0.139810110816265	0.148246599608585	0.144827309977186	0.134217994630872	0.151581226198405	0.144326652872146	0.148853672331552	0.159241178464665	0.143839921330723	0.15595591469178	0.138745275501128	0.138530602448032	0.14183003165211	0.146008541577437	0.152510401040262	0.159549795654189	0.151094033912327	0.135205968088265	0.149297870068463	0.137704617242782	0.157142674043612	0.144638447319699	0.142328505015197	0.14508103084813
139	0.13592921976124	0.141161576683779	0.142292452788449	0.152815425418061	0.145600786093718	0.161360895914991	0.142871943501821	0.137826832884521	0.151168298272215	0.137990378402756	0.141532880068346	0.155144775713868	0.143530127585282	0.14592619617543	0.156112698105566	0.1529339244721	0.140098878879672	0.145229376297359	0.157975873399808	0.140736426013996	0.15976836191668	0.141605380768854	0.153614821285917	0.158241286694467	0.141233150198448	0.139912438936531	0.148630825527205	0.145365790651844	0.13371335659438	0.150353002081786	0.14445156169149	0.148912925517338	0.159086611482869	0.144200575418114	0.154736074613222	0.138440454871346	0.138857437993235	0.141604820019061	0.146324021725402	0.152615903880029	0.158721491403572	0.150734379767722	0.135053968181064	0.149308013660355	0.137375442938735	0.156034756212653	0.145020562318301	0.1443069492377	0.145849621153344
140	0.13561164229899	0.139869766511422	0.14170224203035	0.151447810926192	0.143924730006096	0.16215325314797	0.142321101214988	0.136859527458626	0.151380435635313	0.138758389738418	0.14134476327432	0.155386476427465	0.143565303711581	0.146344266277081	0.154600767270068	0.154082195184955	0.142407213292022	0.149418460545595	0.157197398223892	0.141958292816833	0.15713503708173	0.140804535409701	0.151715576336594	0.157574165557763	0.140072204593634	0.142031586314419	0.147400195263811	0.146130697299835	0.133236416632269	0.150795411145473	0.145672847949598	0.147267211389197	0.160006197649216	0.141973822150462	0.150823867261064	0.137490045647016	0.139035584681546	0.14172833758875	0.145771499764475	0.152465944587195	0.158705959924372	0.148628633134599	0.135791531358514	0.149046146674496	0.136629937185861	0.15471635930734	0.148559587101619	0.144111399476141	0.146475157881727
141	0.135980378843329	0.139916957766496	0.139699334457712	0.153827856115821	0.144233518126848	0.161039090815625	0.142877414175965	0.136330114564889	0.150744377213493	0.138762816089392	0.141821912885281	0.153244737956272	0.142662954591765	0.14429233043915	0.155790910469186	0.153606944426399	0.142650756086325	0.150070026078923	0.156682192692163	0.142047979969414	0.156241349042892	0.138913309621366	0.154209961843529	0.155997571707431	0.139998969390405	0.141609406290962	0.148379454734918	0.14677374708004	0.133112023693346	0.151382775908254	0.145695921886322	0.146964740415259	0.16058640800072	0.142943132018353	0.149129308484518	0.136845324835713	0.138455261868648	0.142126829646137	0.145687844768642	0.151026255800836	0.156792588324867	0.148563401522498	0.136070185965818	0.149722769805989	0.138520612000795	0.154937197696834	0.148397981109398	0.144049800142643	0.146586694303128
142	0.136334872659327	0.13959488729794	0.139340864189825	0.15524768104338	0.14402071441962	0.161931255204654	0.144540573996806	0.13724228634341	0.149688209556488	0.138325799377015	0.140118216480792	0.154637551960871	0.144920334195476	0.144408248251155	0.155588250971905	0.153540870694723	0.14399185878842	0.148587229750295	0.156397227910795	0.141674367848987	0.157000806179505	0.139571845725152	0.154429745367477	0.155648673910829	0.139574147755713	0.141350114784687	0.147372197865445	0.145732636107916	0.131599485699071	0.151424558109186	0.144559494283606	0.147978956840928	0.158345548977245	0.142755159180153	0.148409658685824	0.136726180061888	0.138539499809412	0.143692427088255	0.145677252147838	0.15150363354791	0.155021503702538	0.148773589403994	0.144751862438547	0.149544048659339	0.136953336279273	0.154159848379652	0.148585672860003	0.146182655648039	0.15022917864289
143	0.136727469724394	0.138962636995068	0.138864331918222	0.157602161939728	0.145650911448026	0.16119938109401	0.144075664112358	0.13746550876573	0.149013581569671	0.136566150498346	0.139782180103702	0.15203948215771	0.143413374331323	0.14290482076276	0.155206072134411	0.152963805802055	0.14403867316209	0.147605498444771	0.156521407810095	0.14272411237987	0.158056007152225	0.137954429955615	0.153988783643019	0.155962411864042	0.138905700698895	0.141568780977121	0.146600769371742	0.144834080392754	0.132326272562343	0.150021874542219	0.144798332375319	0.145320358236058	0.158771409760604	0.141356765108645	0.149266809625173	0.137994421005248	0.138018722616077	0.142344573788332	0.148635154732424	0.151499273735165	0.155304930307016	0.148525490081102	0.142220918778209	0.150911065922477	0.137215655910938	0.153580080960161	0.145607094399034	0.14583346056616	0.149875181473092
144	0.135269696466374	0.138443264624598	0.13887341366565	0.1568357373424	0.147236539960364	0.161719542474234	0.144318453037137	0.137151406245748	0.147997584688619	0.135670524643603	0.140463980013437	0.151065922648349	0.14397997399091	0.149282081712442	0.155140231587148	0.154555985247394	0.143260178225928	0.147580219245484	0.155130531666693	0.142027181169787	0.159285957155292	0.138109204881392	0.154095460668794	0.155689627324672	0.137657465980076	0.141142537504848	0.146368763060621	0.143089533302354	0.132662757573527	0.149834117201404	0.14288340116114	0.144704812103993	0.157318973753085	0.142241294241305	0.14922060924838	0.137828134104495	0.138572499980098	0.147578230701362	0.147724243857149	0.150915523660223	0.155793029296343	0.149819975408249	0.141818178314468	0.148733540290832	0.137466046712743	0.153574095842278	0.146299271386652	0.144649755011314	0.149559524347043
145	0.136075790471779	0.138415015099586	0.137027068160135	0.156977264816502	0.14680944995933	0.161896030855216	0.144598558822846	0.136940908845373	0.146848518158294	0.136853370632333	0.139663332734858	0.150028718561089	0.152227263842352	0.149312981489237	0.153214789923886	0.152690685314707	0.143257514615411	0.146341493194499	0.154464070907615	0.140565082268552	0.159718454591402	0.138927599200103	0.151504564098136	0.155462066878574	0.137084914296336	0.141522487292946	0.14605578699757	0.143063071808127	0.131829233687561	0.149234917416816	0.143144008242314	0.143008911029872	0.155840574244279	0.140447707660621	0.150003295939942	0.138352415056567	0.137736783396648	0.147002824440244	0.147031601123556	0.148078658354565	0.153325789600354	0.151224722391406	0.138711959429771	0.147099730886966	0.137187133680863	0.154282416595119	0.145288826118699	0.145149445614617	0.149845965647241
146	0.137196871938161	0.140569049799688	0.135956131407303	0.156230662947908	0.144805500520693	0.160575406967714	0.143954060027182	0.137083346328949	0.145043278212719	0.136913088220331	0.138653366200833	0.149583039413771	0.150673605348309	0.149536290813819	0.149220943197028	0.151466165501775	0.14514086549257	0.144598157317368	0.151633647011297	0.141972416664026	0.160684207376492	0.138989663346913	0.152363345401546	0.155135277996868	0.137348969551723	0.141326927309054	0.146692947021704	0.144025164064944	0.131420001894635	0.149116864215235	0.144629916468823	0.144097864217595	0.15517536252089	0.140494560510341	0.149909604238915	0.137099183306158	0.138751674144761	0.145263931886513	0.147022181980258	0.14862793109802	0.152777527514166	0.150924650925262	0.139472848155046	0.147189158468804	0.136121109366619	0.155441455636546	0.143479824656105	0.144403367118748	0.149779801239307
147	0.136633210697659	0.139706378215949	0.136860313628896	0.155422758689474	0.147144478837341	0.160318261945335	0.14395418377845	0.137888468875266	0.144446590455615	0.134314592130297	0.139153676606619	0.14864806973669	0.148702694289878	0.149242010185073	0.149090377028072	0.150409048389501	0.144385335667017	0.143908436647451	0.151245182716924	0.139615846534369	0.160839116991382	0.138912743213	0.15111287367431	0.155252673571557	0.136502217801612	0.140679695363984	0.143849450742512	0.145099633808474	0.131781895124998	0.149486825604302	0.145173785413992	0.144017029589278	0.154440261455345	0.140324787053368	0.148647354386885	0.138711714619088	0.138195190507955	0.143167007032216	0.146017547795757	0.146317632118009	0.152049783412115	0.14860809732833	0.139807614127031	0.149411432049776	0.134675766965051	0.155608709093016	0.141933537037785	0.144169408586574	0.148195736506431
148	0.135912482684347	0.14159475018224	0.136649687549699	0.152930655646523	0.147721015356132	0.158554120448113	0.144160259081737	0.13818456848143	0.14497329738833	0.132093280165854	0.140745298234547	0.147863268493164	0.147431935817427	0.150470853731543	0.148481919500361	0.149092326506212	0.149578229795445	0.144095438611831	0.151662472594583	0.141895850169007	0.160607352550774	0.139049278634197	0.150745920592339	0.153324843576054	0.135942931077269	0.140761378454179	0.142954479244724	0.145325585935272	0.132779959460826	0.146877349294543	0.14498870446695	0.146401273198451	0.152235332933623	0.140003451060772	0.148223000334691	0.138850228631382	0.138200995259991	0.141896706506633	0.144777414234808	0.147543648850976	0.15198968234604	0.147907517460128	0.139366379484134	0.150328572139227	0.133620197730501	0.15462329498933	0.140784302435179	0.14511121696473	0.148264417691589
149	0.137299963921132	0.141172410986963	0.136338735047342	0.152141469074194	0.148097855039003	0.158735200403718	0.143249541687632	0.136495680003956	0.144048965695359	0.132103219660031	0.140787683202911	0.146833422021524	0.146238558482495	0.148645666305168	0.148882277624311	0.148355497005659	0.150790816015161	0.143840574052576	0.149892592417431	0.141031909189248	0.161222260435832	0.139428270007926	0.149810073359756	0.15175416440084	0.135614709116486	0.137756753276907	0.142189234606872	0.143793088212774	0.134364704144183	0.145820834459809	0.146216500346815	0.153128170026246	0.152799568223657	0.141506052683042	0.149428846995384	0.138078811014159	0.138307136581626	0.141266625855964	0.144427285483918	0.145979109882074	0.149434143982426	0.148696862018924	0.139701593535465	0.149179051841011	0.133977025395423	0.154139321931203	0.139878112065085	0.144295552376772	0.148818734480618
150	0.138736687781281	0.141696581446001	0.135523547247926	0.150523351444375	0.14775643435011	0.158128302857401	0.144202825579682	0.137162093346362	0.142989747274559	0.130798573677117	0.141497158023479	0.146767232069776	0.147096916070013	0.148381155135032	0.149730031732364	0.148112754690221	0.150653961051327	0.143900046308784	0.149724249612984	0.141509222650782	0.159730070541772	0.137888131679762	0.148962060011397	0.152119272139422	0.134423005147457	0.133527464072282	0.142635037782075	0.143398175509324	0.135918059128877	0.144215140925088	0.14602572635758	0.150096556419421	0.150853458403403	0.141132282572078	0.149643903905643	0.137981613487783	0.137735838661592	0.141418768923282	0.144542562065873	0.145773168776867	0.147937540672662	0.148636553494401	0.138142871361438	0.150216878740577	0.145643467052954	0.15350598259155	0.140680804029532	0.144678988265017	0.148503033477318
151	0.14001005883677	0.143208087546733	0.135530731714411	0.150687296334304	0.147066783965569	0.156451337318553	0.145389029058434	0.137266672276062	0.142269879261591	0.129597314347776	0.140330266626954	0.14641853683749	0.146506475573047	0.148082390434037	0.148945485397078	0.147805623214353	0.151318621977458	0.143224069741041	0.148618360815888	0.143140980418421	0.157795496062075	0.138774914928398	0.147088794648918	0.151859901271849	0.133496946090171	0.133779596799096	0.141870641723299	0.14337577330958	0.139154626081672	0.143301081243421	0.146714933749424	0.149088810577881	0.15016203747216	0.139718523505066	0.147931361724756	0.139233382508389	0.139197050551221	0.140066966145843	0.143491659879598	0.144380342419858	0.148031318931737	0.147386137050537	0.137703281890676	0.14945065559023	0.14377940087948	0.153089225314021	0.141716922078516	0.141827256936726	0.148999221781673
152	0.142487577374614	0.144380996769689	0.135793170345959	0.150417798253289	0.146044057601602	0.154305939231979	0.145660757317995	0.137628212599401	0.141311016906757	0.13412413605424	0.141330571244826	0.14641170833872	0.147182524688787	0.147508518012767	0.149234240561758	0.147185841165777	0.15097196402803	0.141668186192435	0.149971009860261	0.149367987166113	0.156814748305024	0.138839361854994	0.147103755157149	0.152109058954299	0.13249418088951	0.13416883391614	0.142230787163036	0.142363168383754	0.140569747564838	0.143304032091968	0.145807594920961	0.148971143166367	0.150236075352054	0.140581104181835	0.148345872672458	0.137952893686397	0.138108355698799	0.137343169393805	0.142849872860875	0.144148431419677	0.147680656055074	0.14653695992187	0.136943794470026	0.148856112679199	0.142628325891302	0.15194021869665	0.141126140665857	0.14200764296351	0.148379555309681
153	0.142235375725533	0.144771134535726	0.136253287267131	0.149986189349506	0.147358926525434	0.154334567730147	0.144341440257085	0.139132510874674	0.14025700404828	0.137317831736771	0.140315833060165	0.146457472738015	0.147570865829973	0.145579014700539	0.14796437533094	0.146432229630822	0.150648926497247	0.141494510672344	0.149463036530186	0.150025920248998	0.156219617837475	0.138970595560606	0.146017883985107	0.153083857757969	0.132497444043457	0.133518315417841	0.143078854255162	0.14330815739897	0.143025782553312	0.142864839360777	0.148097703900179	0.14809624485739	0.150078988597172	0.1415299279474	0.148269731974493	0.13774838248937	0.13605779173028	0.137971236266035	0.141452384559792	0.14365168268276	0.146570280614434	0.145694365341515	0.136844753584667	0.148942577765551	0.140899024344229	0.150572524141181	0.142089961373861	0.140991724132771	0.148547851135507
154	0.144266955594686	0.146524093801006	0.135119842425875	0.14951009486245	0.14821223463427	0.151844244869355	0.142997212860846	0.139558126161034	0.140276613047172	0.138862220393203	0.140062527891011	0.145518661010918	0.148074838429519	0.144820858391277	0.147786430448492	0.145791982686414	0.150015313494358	0.141425915785494	0.148496336358338	0.149131089935187	0.155716599651203	0.139884574611366	0.145865171349342	0.153281225033686	0.131574411343583	0.133512157910088	0.142199081534869	0.141727564977594	0.141274903214823	0.143398325166017	0.148603354758956	0.145162648888618	0.148538451524679	0.14187717554926	0.147738071432793	0.139598777552451	0.135733810742317	0.13823405627449	0.139418546386767	0.144447379251889	0.144703597166234	0.145438480759092	0.136282228150133	0.149968734577724	0.137924038657661	0.147820324832585	0.140813804210242	0.140118109267768	0.147286439903633
155	0.145695358460268	0.146849291494857	0.136823921852804	0.150133703464703	0.148403043988096	0.15333511504795	0.153622105337309	0.14119499531826	0.1395925734053	0.137168328050387	0.139660298986026	0.144646428858826	0.146644181411885	0.144687524373546	0.149342416269798	0.145723626038808	0.1468073889439	0.139571056728447	0.147298965453489	0.147630292373425	0.156930951595345	0.139839529371107	0.144862942935759	0.152731463586652	0.13084417955226	0.133762740820236	0.14187679120183	0.142190337087441	0.14035843570785	0.144735610612708	0.145888055919451	0.144834340332345	0.146612840310593	0.141560205629262	0.146399455545999	0.140065218470574	0.134884529866268	0.138069315296646	0.138139696404958	0.144928206697533	0.144511961482821	0.145269393681287	0.135514824962324	0.148955138110099	0.137119251109778	0.146452063455193	0.140649205667613	0.140542834021349	0.14519818814781
156	0.147029401845654	0.146705865503971	0.138595308863318	0.148940585701802	0.148922821602892	0.152929361141784	0.15272267317192	0.144139839746928	0.13972178142201	0.136512958182832	0.135542700860599	0.145245931719942	0.146209427496499	0.143724833942854	0.149213281586614	0.145576860896038	0.144775142190886	0.139656380275779	0.146957691228385	0.146808640729511	0.157182937424354	0.145033472762901	0.144623724491751	0.1529393134627	0.131983684956416	0.133926763634976	0.139549241395406	0.140976329605635	0.141358609374222	0.144559471135913	0.145903864356763	0.144203475926019	0.146315241794499	0.141535684144987	0.145014308714832	0.141608140867342	0.135618421759257	0.13765723224304	0.137658086874519	0.143821895569093	0.144891557028196	0.144735103475568	0.133768962082122	0.147037324187174	0.136226498938729	0.144636985141349	0.140647251643233	0.141989942342433	0.145053721161927
157	0.141875496978695	0.148228210127816	0.136819960462409	0.148547068398209	0.149128367793905	0.152561464164753	0.151396422589515	0.145681196165489	0.139718274216254	0.134349404312495	0.135227933789726	0.144822420722878	0.146145363766995	0.14376375352746	0.149904827875937	0.144513920162844	0.144870881047035	0.139006944937587	0.144832183879061	0.147407235713338	0.156352568351488	0.14285928361605	0.144646768257725	0.152842775936538	0.130350934664335	0.13387620550247	0.138799534169431	0.141983814696158	0.141806888352985	0.144414639666147	0.142347785558762	0.143651361521721	0.144809066772544	0.140298220136497	0.14417518649761	0.141999910410588	0.136092137371514	0.138160521701504	0.137253556018348	0.14442840947017	0.146373413519876	0.144069512399334	0.133513453414946	0.147089876482028	0.135220164028916	0.142980762063486	0.13944417961701	0.143438854537036	0.144934807457881
158	0.141980187885621	0.147104161609357	0.13623997880331	0.148530077029865	0.147591142033448	0.151095436529131	0.150805361797989	0.146658976651062	0.138341685491738	0.132480218005209	0.138743989978413	0.142464442668328	0.144477077808362	0.143256721142663	0.149755137310017	0.14409372048049	0.145769888418436	0.13864759298451	0.144234080693967	0.147422524449562	0.157736146881487	0.142997585328929	0.144509003242116	0.150611470350727	0.128570319546421	0.134008117984325	0.139359354992497	0.140393595882528	0.140108638261594	0.142343587247981	0.142329099449279	0.144703837857109	0.144289997934475	0.140985624377966	0.143464635619262	0.143704436023359	0.135616640057916	0.137475323793265	0.134913445299189	0.142191527496819	0.146390787172161	0.143642498062496	0.13233836719686	0.147588067628584	0.134832188631028	0.142436648153619	0.139067713238282	0.146743071863709	0.144108157848191
159	0.140894189057998	0.145866189465606	0.135483356184991	0.147778296471325	0.146930009637931	0.149988769996926	0.149849472574763	0.148098788569841	0.138084543879079	0.130967474564322	0.138284571664691	0.142892309871455	0.143041358615965	0.143887699433976	0.147514237410742	0.143160271261375	0.145906737930312	0.138206259097122	0.144454173434861	0.146825063858154	0.158021636429081	0.142103398731769	0.144462282923227	0.150087252321444	0.127765840880423	0.132935547721843	0.139773615491043	0.139680344550451	0.137066297916828	0.142232569779726	0.141576498957436	0.143855423583799	0.143305246526765	0.141236608196892	0.142509618239719	0.144964004836067	0.136333545288149	0.138457936726089	0.134282131242372	0.142120531118265	0.146674882576486	0.14285759693999	0.132711056697549	0.147169887891298	0.135412132650523	0.142082305757489	0.139216583521228	0.144629630777997	0.144096920172807
160	0.141021415374654	0.144960650502129	0.136415273268374	0.146608570797972	0.145308831460952	0.149222598072709	0.149338416343715	0.161350342270115	0.138859988473228	0.131060226120141	0.1345884310776	0.142808727504381	0.142812695510212	0.143765356969033	0.14713751662319	0.143081251846837	0.143010280017325	0.138290361390635	0.145201436923645	0.144892609446028	0.157446795501793	0.140727058755952	0.144923045770567	0.14997141986197	0.127225734719248	0.133385163910918	0.13832135868811	0.136793572495498	0.139989336647872	0.141846264815292	0.141190444281653	0.142090289472721	0.143110426711047	0.139936901562818	0.140935436964513	0.14531385454152	0.138301154328038	0.136038522426792	0.134358301871208	0.142780751634493	0.145701979417002	0.141422635033633	0.133110844374892	0.14657416421339	0.135653889745993	0.142469866797264	0.14040357150532	0.144255631467438	0.143792873758732
161	0.138850679240503	0.144103996822553	0.136222448360275	0.14590565090246	0.144201067041721	0.148630443956849	0.148242890280323	0.162458237397783	0.139604187227689	0.130618761467916	0.132116205556859	0.14313997131064	0.14309624326346	0.144994233990315	0.146130663716783	0.141973584286533	0.143167177107211	0.138497614395799	0.144297516995267	0.143666514058861	0.156370233397471	0.138092340986795	0.14619174561597	0.149213708796227	0.126137707534574	0.132224874122722	0.13839489070048	0.137097639784386	0.139541425371167	0.142522793831639	0.139575148637085	0.142560943169573	0.142468317442351	0.140069786997893	0.14127856798726	0.145132029525716	0.139192934431666	0.133811369431965	0.13413163547638	0.141624590227337	0.146236166701625	0.140199168862342	0.132118993046553	0.145615161613644	0.134562488623272	0.142642518217347	0.141406692368747	0.145019842936942	0.143432168258292
162	0.137454564378225	0.140867597582952	0.136051830596999	0.146113176000147	0.143707331359983	0.147790858319801	0.146571615970542	0.162789972161728	0.138655933666829	0.13119265472219	0.132068649140738	0.143414413904875	0.142236177344779	0.144258831348949	0.14480462960643	0.141162298664691	0.144010328258016	0.138727434457207	0.141907749144053	0.143470343884804	0.155095667697009	0.138139354551443	0.14744780657188	0.149840107325909	0.126676042441316	0.130580780313812	0.137131263603488	0.136889760628786	0.136998159895337	0.144079895448018	0.13867434782591	0.141845341354295	0.141767383405279	0.139722682533378	0.14195299401091	0.142512889484813	0.140350586111207	0.132919858223831	0.133271102504621	0.142444229605507	0.146163061551227	0.140009451581453	0.131603767638935	0.144929761551765	0.134210138996335	0.142322932492709	0.139567003483162	0.143900345695818	0.144490211103162
163	0.13522773721789	0.140413633797111	0.137082872495493	0.144156132526719	0.142137565085219	0.147930083665977	0.1454546064813	0.165366494236747	0.137825873850308	0.130512596882874	0.132254583072251	0.14318694030308	0.143831169904108	0.145069074900665	0.143958132029405	0.140135865407213	0.142617562751542	0.138353557915381	0.141870571008705	0.142739737229497	0.154609926255429	0.139995987347511	0.148301846952736	0.148430359310546	0.125509465606585	0.139990096293157	0.137328808371796	0.135738462986156	0.134067116645863	0.143944552074989	0.138358104817976	0.140088969001767	0.141079607329471	0.138912612255936	0.139693129279241	0.142427084923925	0.140929007417805	0.133327160735895	0.133081372282186	0.141633855817893	0.146154186446191	0.140263129247907	0.13100251687686	0.143189002704602	0.1342497632826	0.14175862311825	0.138457208503931	0.14325738776265	0.143992314960168
164	0.134765280164889	0.141085918895427	0.136744989461686	0.141671284233927	0.141731101297958	0.147732205477046	0.143127461370508	0.166008992925156	0.137488826630584	0.130197354257814	0.131451574040769	0.142689429294239	0.14350247394441	0.145473991117314	0.143456109254356	0.138934383707121	0.141885787715036	0.138103809691392	0.141844730024037	0.142875508035988	0.152861308584116	0.139729358162204	0.146861571217264	0.147223501496097	0.124331806341641	0.138224880064152	0.136134193743194	0.136787391448986	0.133586557494123	0.142133529937456	0.137736327557028	0.140260266737362	0.141868309016482	0.138634280359852	0.138226668140126	0.143622570106055	0.141420765745237	0.133517773288974	0.133279440095987	0.139755975444046	0.145122769364159	0.138760798143417	0.130000867539435	0.143726218549444	0.135742707390551	0.14001154440812	0.139830127720877	0.142619446943976	0.141471154882912
165	0.13402042249291	0.141427125954977	0.136437555777035	0.141323796235418	0.140281910950468	0.147004947851943	0.141936947148398	0.165083875966883	0.138008553123965	0.129307786009645	0.131326526964301	0.142136532660327	0.142081552068365	0.144547013167749	0.143646517095948	0.137875125716372	0.141016313075845	0.136418151518461	0.14177861438176	0.141605959974645	0.151464361362101	0.138482654677161	0.146245750600018	0.146821008435258	0.124216959889323	0.137869536655547	0.135552434852123	0.135183564548757	0.133092649302413	0.140227369087041	0.138101821329777	0.139927160855704	0.140039148820625	0.138942041084714	0.135683069453183	0.142281207754171	0.141179824506939	0.131382204600643	0.132453596296157	0.139119191759763	0.143869234951563	0.13855783922454	0.129234863599741	0.141727007129477	0.136395982114079	0.138791583411792	0.139660309149733	0.142874229127602	0.139992037406746
166	0.134179718402814	0.14300594843687	0.134951902121459	0.141669965371451	0.139837897091964	0.1459992301403	0.139252009081376	0.162958184912649	0.138222011663634	0.127376259477572	0.131073640517016	0.142350652747633	0.141325592986593	0.142131887590514	0.142446100761363	0.13860853174285	0.14136441017736	0.136129664133369	0.14056515849451	0.142424392160067	0.150477375130411	0.139113638023432	0.145935844491312	0.146697807611836	0.125169167691916	0.135709871060785	0.135586518943522	0.133090915150728	0.132396325184516	0.139153199059024	0.13842826262316	0.140084051322509	0.139253179381463	0.140253863065191	0.135186547595807	0.141168618872985	0.142609890074988	0.131878211334259	0.130834970248173	0.138562655473145	0.144131575773383	0.138740269581681	0.129348510058499	0.140664830305015	0.136708152996223	0.13802516196	0.140192055810026	0.141358894711732	0.13867024808825
167	0.1338858605398	0.14205323511413	0.132424120184105	0.14076876754512	0.137829597880573	0.14504448621939	0.139156511743932	0.16314401225678	0.137574265344125	0.126573442465979	0.129738935110829	0.142141115440493	0.141441893781515	0.142564218261021	0.141831828430978	0.138506288144352	0.140636170034449	0.134745768702971	0.139492203954896	0.140287920236084	0.150465535621973	0.138647845320244	0.145835392010907	0.146268525569829	0.125178313247518	0.135886608493864	0.135188799353654	0.133102741581004	0.132424669008979	0.137313235825876	0.137910678367052	0.139373979814414	0.13780858260979	0.139015420183014	0.136062726255516	0.141711208748229	0.142075358037223	0.130731055746268	0.12960790402862	0.143111725575466	0.143130385852529	0.137398350343453	0.12851607284969	0.140137644846782	0.138011307343278	0.136862038995041	0.139287305054143	0.141831293497701	0.137573390590362
168	0.132197377110007	0.142427938797416	0.133192518214172	0.140299931914798	0.137639637430423	0.145021036929432	0.139700071926904	0.164733165136282	0.137283429904612	0.125229533673929	0.12657614500301	0.141006896782742	0.141295243359397	0.142540171480981	0.141196509037837	0.138703957173777	0.141085367817622	0.134129790690081	0.139021431093655	0.13921971904424	0.149689455024268	0.136920523571142	0.143876636427698	0.145968626063615	0.124833942425454	0.13508262762084	0.133927224740165	0.13264423047166	0.132353275889088	0.137078235508867	0.138249763004472	0.138528926760983	0.137595573554272	0.13835858280967	0.1357381113621	0.141595679445028	0.139577643677636	0.130276917835061	0.129961863395892	0.142649100894012	0.140858583253916	0.136281884640931	0.127533892329953	0.139085708221754	0.137437395437073	0.136321139320797	0.139732990752382	0.142443702751105	0.136356099362041
169	0.130026795681914	0.142321598123875	0.132682654003208	0.138529990699995	0.136849815079012	0.143810274735098	0.139096414816747	0.162477150869595	0.136366522390828	0.125590480085967	0.12569490356988	0.139477543091096	0.139702395670343	0.141973551304196	0.139470873204467	0.137276506780103	0.140888398272762	0.132886639046101	0.139629737070053	0.1392140035035	0.148850584351174	0.137146073145217	0.142451525009916	0.14632094961363	0.123500104934494	0.135408035762659	0.132611471780182	0.130485372221898	0.131510415001119	0.136912418539452	0.135833887057536	0.13898685173352	0.138270134217641	0.139861879886788	0.136269136761739	0.140462401077652	0.137806850902683	0.130056803861029	0.130319277376585	0.142508858691708	0.137718092597471	0.13549735778492	0.128527786720653	0.138962991174577	0.135930158839654	0.137168489682721	0.139380297566783	0.143350962707909	0.135931386354069
170	0.129177160640224	0.142613133125082	0.132135669791943	0.137850268266025	0.137129813488883	0.141157827778436	0.138891439856637	0.161946577651321	0.134229051627786	0.125476871745688	0.125693141960666	0.139880690395469	0.139843716517142	0.142409548100598	0.139855240956645	0.13606168115668	0.139697220080297	0.131266437655654	0.138849537260655	0.137502471644656	0.148754099010089	0.13733343534502	0.142281852017731	0.145032462036199	0.123676790785895	0.135366967340597	0.131910760164183	0.129568389203501	0.132803523958043	0.136864441255614	0.136188539336424	0.13821420285604	0.137245647758195	0.139913376872891	0.138212515842377	0.14035896614675	0.136314600258434	0.128270478771417	0.130736991299298	0.143197253639344	0.137236347573826	0.135278860170297	0.128918721768053	0.137294971632826	0.134932929136649	0.13811571977483	0.137467422658481	0.142475529614571	0.136386514617816
171	0.126982306480814	0.14385105716215	0.130702528657845	0.138169861395166	0.135108563126508	0.141059599745622	0.137413030568694	0.157764665060962	0.132897408779992	0.126172465735042	0.124177615577271	0.139334542447738	0.139337321585198	0.142052549075989	0.13867848899994	0.134915981395694	0.13898921418491	0.131417630147482	0.139563106496581	0.138410279547211	0.147606786026826	0.135982264342424	0.142021126550022	0.143954473202385	0.122975452349623	0.13544571941629	0.13199479195569	0.129214833160119	0.132884711492402	0.137731924731803	0.134373175822473	0.138104472198968	0.136750060629705	0.138804546970639	0.137142334916802	0.139398756797232	0.133284549295591	0.128106650980794	0.131532241117623	0.144037806331314	0.136250561201667	0.135593388212165	0.12959910699289	0.13762693174189	0.134481151266547	0.138248950938538	0.137333941682893	0.142923657453411	0.134945380996202
172	0.125188982711117	0.144525159491625	0.129268893369831	0.139126598724578	0.134450743548856	0.140018808443636	0.136863417237544	0.153986212209535	0.133275929192375	0.126751417829718	0.122430407627622	0.139297798622145	0.137370076060525	0.143332457590889	0.138660589196223	0.133584554253254	0.13857796930221	0.131215505223973	0.139762437097149	0.139574239042409	0.147502017839132	0.137024953760361	0.142309918246578	0.141549769409005	0.122958804751203	0.134911757387028	0.13080711827541	0.127574319526949	0.131547598909628	0.138632458823428	0.135455741576612	0.138110169603954	0.136402293795686	0.13806407054486	0.136543020952029	0.137693165197955	0.131045649011664	0.129789807766229	0.131733571030244	0.14502415780188	0.13538778515104	0.133998433538094	0.129548068615957	0.138089994150723	0.133859220671377	0.138393660170151	0.138536174402002	0.141132624171525	0.134022246489457
173	0.122515336477068	0.142808705267247	0.127624982620972	0.136980876158346	0.134283613412968	0.139893369739399	0.135620539369229	0.152743363076373	0.133357911601394	0.126969561130202	0.122182052031987	0.139307365652261	0.13570989547679	0.143763742534114	0.138628909318061	0.13201227982218	0.138796398640621	0.131312669867993	0.140045056810826	0.138154335852267	0.147563567702033	0.136817687745578	0.140776135965245	0.140586563914065	0.122570918787792	0.135163802683254	0.128281431404397	0.12812817154571	0.130716166881901	0.139262435152938	0.135401746236795	0.137519286305013	0.135919038189132	0.137098559886061	0.136397656750454	0.135606559399015	0.130758788718222	0.129068224271859	0.132496970591063	0.142738488611214	0.133889432537435	0.131637540034749	0.12820490151026	0.138092063133538	0.133818205911458	0.139132731418274	0.137570887443722	0.139106073314419	0.129725234476624
174	0.122496028212866	0.14160494462912	0.126103129319093	0.135241165452792	0.134196433890613	0.1397946430886	0.133966457321568	0.151197092080838	0.132947760508231	0.127707120804142	0.12210018537411	0.136852133550636	0.135388794595151	0.140957409550472	0.137828588695562	0.131682284323957	0.137732247527708	0.130455278227698	0.140745009924215	0.136407585652543	0.145514305120345	0.136134535637939	0.142608106819804	0.139310208814632	0.121110039522853	0.135879385076791	0.126328772887888	0.12804646009467	0.130511719652671	0.138936615731274	0.135055568235028	0.135518465292568	0.136219253593239	0.135328723311689	0.13468150314525	0.142684324752357	0.131438799590814	0.12839953467775	0.132352416320574	0.141513342912803	0.134230399395548	0.130873010333421	0.128249722025324	0.138691474716591	0.132612009475982	0.139091926334076	0.136079103052066	0.136537162262256	0.128827364773828
175	0.123028002239258	0.135939085659344	0.124850842268568	0.134130092850749	0.133998868749314	0.139296108031525	0.133141356678756	0.150588795439179	0.132505728896074	0.126835005105907	0.122538001681009	0.135271978237873	0.135213550791653	0.140549407809859	0.136709649153432	0.130129325576045	0.137079477338711	0.12869351121528	0.140483409669401	0.136260216147013	0.145284949608607	0.135091916125661	0.14380905940644	0.139804361043267	0.120482986105292	0.13494250753837	0.126650376787229	0.126685729588979	0.130281740527019	0.13849868149174	0.134153511439005	0.135630880442985	0.136542057666128	0.134779051143842	0.134252399357205	0.141344670543545	0.135911261649121	0.127345926861316	0.132072884236631	0.139871721169988	0.134547509884475	0.130539963823177	0.128263119263041	0.138979034285555	0.131320235466616	0.138226854996382	0.135309321332358	0.136595327298472	0.129060290795485
176	0.12306188860531	0.134640636010295	0.125136678467212	0.132866122179696	0.133303788814554	0.138813044526967	0.13264713267561	0.152005007655616	0.131918073297037	0.126560766868143	0.121344706229245	0.134581793174611	0.133584179754063	0.140075978221323	0.136532684855497	0.130003061300563	0.136046330146475	0.127809919569483	0.141468055427923	0.136480509623572	0.145190504299113	0.132756275879444	0.142816757261041	0.140620663966008	0.129726613259688	0.134542117860647	0.12663445997283	0.126833056234103	0.131087290162633	0.13911609404857	0.13442686973853	0.134086835015391	0.136915060828152	0.133068430490494	0.134293095168336	0.142415457380807	0.134546764826886	0.127798654783385	0.132238534941619	0.138492821109934	0.133846581196386	0.129477545813531	0.128894036442496	0.137997599351883	0.128915275797146	0.136735964584973	0.133712265903644	0.133758283559814	0.127727944345946
177	0.122452910989113	0.142026723606613	0.123731533321334	0.132807104602832	0.133663743166811	0.138346292446902	0.13102530102098	0.152185878447424	0.131109878482132	0.126039733763789	0.121379650759631	0.13450694295266	0.133889254604381	0.139221237436233	0.134391953505254	0.129933038925874	0.135237572326171	0.127263833965925	0.1404406709001	0.137111877338673	0.144630432046379	0.132673665432094	0.142066074464902	0.138635664467679	0.129438519011179	0.13466661513268	0.125524902917332	0.126342608720225	0.129942776959023	0.136261830277994	0.13395821156155	0.133299704060819	0.137860016879777	0.133227836898929	0.132847504570179	0.142905221702721	0.133935046845894	0.127339575473701	0.131716458635857	0.138335012931617	0.132954959100505	0.129281158835046	0.12808166552237	0.138350220848191	0.128890971041684	0.136191490893685	0.131937446553249	0.133076021544231	0.126120102961263
178	0.122928480572923	0.140294773872424	0.12301338682356	0.132194350851883	0.132826589367548	0.135896300121037	0.130463949487717	0.152519098305068	0.130725856898422	0.127046953971358	0.120597550209408	0.133751794364234	0.132772746371642	0.139222429289935	0.131786087637244	0.127990928169864	0.135417632399118	0.126792036156082	0.139073453271725	0.1371590339739	0.14264697534252	0.13243773551837	0.14083609088288	0.139230456072166	0.128552986440257	0.133873548452913	0.125944758608893	0.125881658493177	0.132152223107097	0.135824688341364	0.133455014806339	0.132464814491932	0.138226926691876	0.13389215291766	0.132796695066548	0.143564370616446	0.132080407425345	0.127485985353922	0.131227077952972	0.136054167747017	0.131780581676984	0.128089294815972	0.127756981825502	0.136949790748288	0.130191797384431	0.135453948064437	0.131804549521942	0.133046761091506	0.126658363398683
179	0.12267114516707	0.139192343417159	0.122207209897608	0.132504062557117	0.132323351626844	0.134554276097299	0.130477717936426	0.152919932301729	0.12949732488273	0.126798157989319	0.119785346907697	0.134504738186843	0.132949288894059	0.13884515576689	0.132532443795033	0.126875243773512	0.135465962394635	0.126811509013668	0.138562319556859	0.138498620286344	0.141770434806657	0.130912948912093	0.140993695994797	0.139144419345604	0.12685867585138	0.13306973763792	0.125017871554964	0.12419695707146	0.13118702306637	0.134235178886562	0.129435244159703	0.13344042568687	0.136551502665114	0.134027584327278	0.132456171837231	0.143774175153606	0.131646009356428	0.128161873891253	0.130361948841506	0.134435842574239	0.130268002688481	0.127608752259165	0.126294933625585	0.136228857002546	0.129268830274551	0.134173225782725	0.131122955273175	0.133129460105425	0.126107838847719
180	0.122719522482226	0.138060468635414	0.119311347356286	0.133134055103728	0.132307601921384	0.13417141800201	0.128493390412549	0.154377521177468	0.129466124923007	0.126905068065226	0.120914484495334	0.133371742507448	0.133123442553998	0.13971916720694	0.132369093278048	0.124950667330318	0.133551655633981	0.125794846634182	0.136738788465002	0.137074921169226	0.141198970741508	0.129413967318341	0.141355739357513	0.136873710879356	0.127889366045531	0.133871095824616	0.125495778441868	0.123046210362528	0.130488180099372	0.133087408913877	0.128378701515369	0.133511268515922	0.135336184871739	0.132988483911102	0.131131788599247	0.143499473801862	0.130900717568594	0.127431992127582	0.129026491491204	0.135545290067116	0.130543529756723	0.127917240875057	0.125409986925994	0.134954676302035	0.126949874674952	0.133197962169979	0.130991292646905	0.13132624883307	0.124808922679293
181	0.122588001845205	0.134929564408285	0.118337073808987	0.133219805139831	0.132371691424245	0.133739809170092	0.127006830954646	0.15431512941059	0.129054228565669	0.124790839307147	0.120490059679646	0.132896277801493	0.136298569661065	0.138078178121705	0.131349297544651	0.1248695844573	0.13363666796369	0.125043498536057	0.135438124238854	0.135887909220891	0.139884444197943	0.128429599187325	0.141968350404596	0.135565530359157	0.127878432380967	0.133560857716144	0.126018991460111	0.123623358478331	0.128716626391617	0.133743340462956	0.127369765527211	0.134088661626744	0.134937282707324	0.133699916258558	0.131138643665305	0.141348801513866	0.131106454346735	0.12762100446836	0.128787912162985	0.135658420388458	0.130299423338443	0.128939926077194	0.125439366970144	0.135442494573122	0.125340291371959	0.132441158406525	0.130793931944085	0.128246899365329	0.123463370869581
182	0.122341624343667	0.132153093498712	0.117584423667173	0.131280866891272	0.131212328940447	0.134501347598634	0.12770454460622	0.155552861498695	0.127630562652526	0.124509855009432	0.120194605508313	0.131491608920735	0.135741083564149	0.13789304698564	0.130543381229019	0.124786201928292	0.132667314365917	0.126290754748703	0.135741161863991	0.136315738623286	0.138488701061603	0.129755411482944	0.140920372374866	0.135175122776073	0.126909589111876	0.133497966903626	0.125274567101664	0.123867683172097	0.128591268812473	0.134078257991518	0.126668688626985	0.134129755523644	0.134441592946246	0.132799474572264	0.130627199679015	0.140059726631783	0.130247869736672	0.126707730199912	0.128805757260875	0.135055510833189	0.131162703604107	0.128620756187349	0.125014713515123	0.133917892224201	0.124857461367379	0.131304095747255	0.130420716952748	0.127973391333628	0.12285471187236
183	0.121688417008819	0.129989002622915	0.117343750985091	0.131029242959703	0.131775164936435	0.133686353392988	0.125608862229474	0.156401894587545	0.126170824296079	0.12388386498347	0.120065669079334	0.131419197339487	0.13447540997848	0.136936763404273	0.130274419984944	0.124410187847234	0.131413035150985	0.124244614712176	0.135663672203655	0.136136612780847	0.138516040735624	0.130469195609408	0.139926238063084	0.134439414986064	0.126431930609077	0.132245000987928	0.125073660679807	0.12215117631411	0.127800660081352	0.132210974479781	0.125842023542637	0.13391013084989	0.134423066874692	0.133348355588462	0.129701866570313	0.138436466823985	0.128496634635361	0.124949876910713	0.128893379651591	0.13665980498	0.142461885845731	0.127742906112313	0.124863909342285	0.131528643289428	0.123696966177914	0.131332128603115	0.128593712065259	0.127236950895431	0.122120101292212
184	0.120945849213327	0.131934202002585	0.117344478856179	0.130464895600431	0.131707090572256	0.132689735954987	0.12506005554779	0.157013896360434	0.125684867527674	0.123260365882198	0.121047862913633	0.131552897442914	0.133590482190899	0.136097689000381	0.130207336877696	0.124383784804068	0.131365387304859	0.123720878248582	0.136025676945698	0.137083109819126	0.138311477820606	0.130616807586463	0.141089333398646	0.134100843866471	0.125422950572799	0.133257607249027	0.123822529605673	0.121164356000901	0.127652966960447	0.131730896452806	0.125971838857796	0.134243791490999	0.133498905208338	0.132789772357103	0.128645928530044	0.137194591466275	0.128365146558055	0.125278254165208	0.128008345672848	0.136192896810594	0.142626531680309	0.126851821787358	0.125987670172418	0.131368948119463	0.123164714534682	0.131483066650542	0.128563636405785	0.123354184316648	0.122800859321495
185	0.119808619541339	0.131735732286885	0.117042002259287	0.12994890032703	0.130619517096685	0.132296100220533	0.124758383781098	0.158372610201403	0.12603703547258	0.123046423407459	0.121011883260047	0.13207715156221	0.132199495750111	0.136944692135704	0.129455546440902	0.124629403758133	0.129232530985376	0.123045912795756	0.136419010869397	0.134035215677864	0.137157901214434	0.129581142056919	0.141485934912248	0.134147035759342	0.124969278710971	0.134419298505446	0.123875799183866	0.120827619548592	0.127367392086544	0.132141146825537	0.125348723231014	0.133810245722231	0.132369153225723	0.133097774985817	0.127567362344195	0.136080208096587	0.12618671289667	0.123744734509222	0.127336060669934	0.135752346895888	0.142247807195515	0.127138099220302	0.124934164799201	0.131266274904504	0.122008044551912	0.130968426018011	0.128001438213762	0.124387566625589	0.121499981252584
186	0.118931571865516	0.130244409252374	0.116723054813643	0.130215654895995	0.129785629144429	0.133584522442644	0.124501126332006	0.15881025836847	0.125001730839823	0.122786621192217	0.120839281300552	0.132176913801652	0.132423897634082	0.13744602523985	0.127001006564642	0.123183734522321	0.128744870295215	0.122521614011669	0.135235296424553	0.134162581440317	0.135475045794895	0.128559144800489	0.141014464714376	0.133565816759362	0.123129757414752	0.134631947638324	0.124734051500943	0.122226401069883	0.126761455372341	0.131854918796017	0.124604730261929	0.133049868448687	0.132497788417124	0.132785970033622	0.126942018412482	0.136318243298086	0.126174901004082	0.12439949981021	0.127535076777244	0.134672381388827	0.141824033429031	0.126514034558555	0.126179958914576	0.130834453167166	0.120636165507477	0.129988593823706	0.127957783892635	0.124454211206094	0.12182596876341
187	0.116908691663908	0.130322123606118	0.116670065341107	0.129648017733672	0.128504080592819	0.134286325212318	0.12303558533875	0.158201512189513	0.125148962664122	0.124200921707438	0.120219772769039	0.132420783060382	0.131860869730765	0.136885479444167	0.126580708493809	0.121998185345903	0.12872326913181	0.121347597122364	0.135619428456498	0.134421786469232	0.13580938174428	0.128077014502049	0.141176530705054	0.132907181696547	0.121878553406755	0.133868762768582	0.124839117907878	0.122409527420194	0.12622230261283	0.13001035547282	0.12363198267061	0.132301592335889	0.132239648072803	0.132572991359817	0.125237697528183	0.135798531226321	0.124628528288375	0.124911796606743	0.12660538417053	0.134639905080962	0.141298622196929	0.124875841003937	0.123424448326172	0.132731810373186	0.120136361718812	0.129220897113141	0.12798415645348	0.12402403375523	0.120711442298195
188	0.115800478772789	0.131044272809591	0.1164610811923	0.129155296776129	0.127866704256688	0.135092624501738	0.12255606206062	0.159503957452937	0.124665520875849	0.123164515934136	0.120433115045689	0.132390286495244	0.132588843785728	0.13726670636134	0.125446002965972	0.122244340966476	0.126534719365055	0.120060846361223	0.135367829026967	0.132765183607416	0.134798995448933	0.128026450347454	0.142130735498519	0.132893902343675	0.12146058581654	0.132175947542983	0.125101943992687	0.122502873399969	0.124830878507447	0.130183394750426	0.123151911568878	0.132366332330546	0.131312524875769	0.132086774699786	0.12371003220518	0.13581241995636	0.125397227618629	0.124389820767451	0.125335459103639	0.134333040233306	0.141184646601395	0.126109950554221	0.124595615370301	0.133834061766692	0.118956242147277	0.129159048753059	0.126462796019284	0.122217760246738	0.119520676643524
189	0.114382127389345	0.132703031343038	0.117227686214201	0.130084931442994	0.127558230676658	0.133403551560662	0.121704608562514	0.159910447955013	0.124320110337505	0.12312431405385	0.120433333227307	0.133175796374387	0.132930387634973	0.136694311614591	0.125550152649834	0.122037434842679	0.124201949237839	0.118609234218557	0.135199984281258	0.13255444970583	0.133623946735292	0.128169529158241	0.142213103158288	0.132478928107584	0.122729508156632	0.132150826806491	0.125349400021834	0.121709444041973	0.123997755915159	0.128640963307251	0.122587857361428	0.132706227601677	0.129730518906272	0.131706103325943	0.122585913107517	0.135948710502003	0.125408381912844	0.124844521282442	0.124177922573341	0.133458809182771	0.139160540173969	0.126395022356162	0.123633595025263	0.135453512295527	0.119294298236222	0.128373494347323	0.125852491933596	0.121985877216396	0.118842058616063
190	0.114242801917698	0.132307697174369	0.116789923296945	0.129006637125373	0.125532775227388	0.132500041665457	0.121396533361499	0.158014915347632	0.122661838498707	0.12426052571531	0.120322246092513	0.133522349722351	0.133446613240662	0.135076205063131	0.124717002982914	0.120963034217122	0.124204968058053	0.11774354971729	0.134117594616486	0.133837356326169	0.130216524318802	0.12856885281706	0.141019047874236	0.132727914214154	0.122204129651654	0.132473061459086	0.125696254276075	0.122364690702066	0.123802434873732	0.128273805147926	0.123138418635739	0.132494383849456	0.134197239864288	0.131920193178633	0.120899678927925	0.135168663819578	0.124910400214391	0.124770260606789	0.123895078955208	0.133617981283849	0.137471964754703	0.126745047176675	0.123702387906517	0.134703645936735	0.119797948941723	0.127413989123928	0.125081858524397	0.122022524308725	0.118208347639412
191	0.112296259815613	0.131061046799255	0.116248689895304	0.128464163059892	0.12554091892945	0.13186524788203	0.121101861018076	0.156860543628791	0.123064378237054	0.123883851554729	0.12124298986233	0.133583012731316	0.132991697456333	0.134108083901203	0.124124940949748	0.119562197262454	0.123135443386549	0.118499857461117	0.132520872177812	0.132038058281185	0.131329134479775	0.12918541730307	0.139988706690438	0.132710637677726	0.121751245746204	0.131837241849075	0.125844407126471	0.120889058878739	0.122990236107385	0.127029512364944	0.124004526146707	0.132521818691067	0.133579468790101	0.131431480254612	0.120592478472611	0.135856030058011	0.12500857222322	0.125816197095941	0.121784876139909	0.13292901895214	0.1360636501997	0.124175056974139	0.123225504660683	0.134162066296041	0.120573720830764	0.126384027985122	0.124543885637322	0.122323743937256	0.116830640740055
192	0.112343947794441	0.128799159753372	0.115318914457655	0.128116357502034	0.126289085100137	0.131275136602909	0.11971601907889	0.156354478920082	0.12267215738085	0.12458503197693	0.120952475395868	0.132557151418619	0.132414096824502	0.133004740048713	0.123987904447663	0.119507915148417	0.122629372107351	0.119255907884848	0.130840058018075	0.130944202806125	0.129522948523272	0.128949940768062	0.139022650363064	0.131848408974027	0.121774364558063	0.131625088084253	0.126267159647178	0.12530884433171	0.12346307762436	0.12718745475836	0.12298358285419	0.132504866236857	0.13255052935921	0.130881506376675	0.120155062848509	0.134684250212435	0.125413188266728	0.125372481531338	0.120664309888271	0.133538328357143	0.134462137677834	0.123428797764957	0.124076439458358	0.134308196066308	0.1210874492744	0.127180474659674	0.123503046757171	0.123036227042715	0.117268476147867
193	0.111705955176294	0.130447687111678	0.11663024023737	0.12758786539792	0.126199015407164	0.130645147789466	0.118670035262753	0.155541886345225	0.120934397942189	0.124854511923893	0.120642644629228	0.130708617547258	0.13193236145886	0.131204884577088	0.125094688439746	0.118769950762856	0.122508575656895	0.119123904227343	0.130792279007264	0.130364788373223	0.129419309216256	0.128043232026571	0.139556508711918	0.130916376577516	0.121352310477154	0.130281324275024	0.126092307855488	0.125632800666848	0.123551195705063	0.126505003790045	0.123555687261849	0.132200152897404	0.130735816751609	0.129760710740379	0.121322420865538	0.133644740129441	0.125385986501473	0.125580157333575	0.11990257122352	0.131384159019447	0.133535972275547	0.123010882329835	0.123100228200348	0.133741735765553	0.12176059794634	0.12656647154092	0.123291093869305	0.122785836131759	0.116570718839905
194	0.113125115402014	0.13109638061511	0.116683242414866	0.127350019323341	0.125414979804272	0.130783399388403	0.117746942931053	0.153027116235228	0.120298165818636	0.123941652707507	0.1199119041925	0.131068153276196	0.130869192775127	0.131567876147383	0.124716648930926	0.118878586602977	0.122216557136209	0.117693911322625	0.130722829435213	0.128986428814893	0.128883150888452	0.127582499461883	0.139471900540417	0.131466171403193	0.121312728285621	0.129071169879179	0.125332629490149	0.125051973273208	0.12282793902845	0.125928487518509	0.123122540789143	0.13311722144877	0.130551102149915	0.130125811277251	0.121825795609593	0.132742273733006	0.123301703294467	0.125295047654913	0.119555927897821	0.128956979084224	0.133351595234355	0.124140291532884	0.124161658800603	0.13342379735409	0.121832547824081	0.124101394297251	0.12269920025325	0.122520472349215	0.117450296751311
195	0.112675097247085	0.130048782400591	0.117792369107066	0.127421645867348	0.125635088115211	0.130012466668317	0.117809257458726	0.151436069503511	0.118206855266879	0.124716780105766	0.130489294248915	0.131173838289381	0.131724066023457	0.132396050612615	0.12264945720203	0.11869114910147	0.122126229446542	0.118828150188865	0.130246550168344	0.12900473386562	0.128299037803307	0.126664555691824	0.140052789934806	0.130191330621306	0.121949604372454	0.128350864784257	0.123589838631961	0.124185525395612	0.122613971759562	0.124664257492789	0.123275640053859	0.133014841400565	0.128618095339333	0.130348732152328	0.122088260423077	0.131391144892192	0.123533341212866	0.125975577461035	0.119151964243927	0.127808561946701	0.133294824176528	0.123650751357066	0.12461449128877	0.133072257336531	0.121559529291232	0.124083302129177	0.121665382841283	0.123123806870712	0.11669719536582
196	0.111838452964624	0.129625252849216	0.117504651320671	0.126673950162434	0.125933564546395	0.130986676678131	0.118277518753526	0.149649769999667	0.117224678990418	0.124863252648877	0.130427463706297	0.128831638337036	0.13252862726943	0.131437477668664	0.122406418741358	0.1185234139376	0.12132228725755	0.119880635744321	0.130445348921042	0.12908345239739	0.127463172090645	0.125900712897447	0.139401251137622	0.130131851481114	0.121470766625587	0.128453094796154	0.12307310831759	0.123841320047102	0.123670593376262	0.123995634588478	0.124180653114262	0.132681796809465	0.1284373131887	0.130461055237784	0.121555655072981	0.130469218816053	0.121782123507572	0.12476465030145	0.117551497133868	0.127855945544399	0.13261366981179	0.123103567798562	0.124373231671807	0.131937409427605	0.12178551886622	0.122886013427557	0.122606473802675	0.122753748854112	0.118011472588101
197	0.112290263431134	0.129857201929094	0.116014946643095	0.126723941598442	0.126076081824264	0.130491540549151	0.11855008928115	0.148747332391166	0.116366055406304	0.123901269845365	0.129019145009439	0.126701963102973	0.132549761227929	0.131674611028802	0.122328200919858	0.118100034242769	0.120887262028518	0.119933663949828	0.130244550178428	0.129211199011713	0.126710628363332	0.124702231768983	0.137885059828379	0.130559621271523	0.12140194433871	0.129066413343169	0.121619536302687	0.123436758116598	0.123279882989554	0.121405461951345	0.125136437895318	0.131271869995029	0.128129408223106	0.130884857772234	0.120489439047875	0.130241999333215	0.121118373212268	0.124113406531334	0.116994596405593	0.128641307394991	0.133247308292566	0.122643465660314	0.123883297978397	0.131213452623443	0.121680620393967	0.121449515920153	0.12219407461914	0.123719961400853	0.117356656918897
198	0.112212385838931	0.129513269719264	0.11545658168508	0.126386090496418	0.124705962542176	0.129589045571359	0.117844271471493	0.144897445116603	0.116120018032398	0.123113914205917	0.128657148663071	0.127681092238091	0.132628313842535	0.130575163121746	0.121625194061992	0.115602455598042	0.1195813217956	0.119528073724253	0.129421682790451	0.128564501592742	0.125594123178373	0.122834024703836	0.13570734866752	0.129763546323362	0.12042140262705	0.128043396628247	0.120189134842342	0.123652036211234	0.122284445601058	0.121824215146997	0.124579076168309	0.129716034412275	0.127424902170603	0.130255216064535	0.121384272551246	0.129765081742714	0.121366697454515	0.123330243991041	0.115509104503565	0.128782434992898	0.131874593805725	0.123105369612439	0.123138338698662	0.130391341797042	0.120659186595601	0.120131689105096	0.122049418181842	0.122348331801467	0.118439578950678
199	0.112529829835835	0.128703846793157	0.114221225188169	0.125697074064262	0.124459933464969	0.128560751119434	0.116982043087691	0.143512452135611	0.114711203456607	0.12308687932255	0.128588777366234	0.127113879792385	0.132446979935394	0.130760133490562	0.12091628080544	0.116100490449214	0.118199538450837	0.119336618186195	0.130758915214912	0.130721299203881	0.125943289592033	0.123093331005673	0.13549778522116	0.130139553030896	0.120009609689917	0.128861237010629	0.119685988452799	0.123285097295229	0.122442778243809	0.120325451925597	0.124795517220891	0.127504549432718	0.127574768473401	0.129419849626029	0.121356635312437	0.130269067384667	0.121032651046398	0.122623274218947	0.115893455583747	0.128362236935582	0.130282918662603	0.122927922448874	0.12315633532601	0.129422654269176	0.120142368808572	0.119182223253068	0.120653636759051	0.122510140465349	0.118636808734583
200	0.112539132563474	0.13016964867454	0.114184530876424	0.125453992578338	0.129615584161392	0.125986600553843	0.116902321431475	0.142029944536547	0.114888175844358	0.122374942990581	0.129284094493297	0.127506933638872	0.13209614070605	0.12975977807037	0.121065175215412	0.115506951893908	0.11777568418032	0.118086810024648	0.129327910804207	0.131543078277948	0.12567509956162	0.122173053014095	0.135516072792175	0.128782155218024	0.120506328179846	0.12945583888938	0.119608124770868	0.123992565752276	0.122733955238403	0.120169399418427	0.124156414683678	0.127610398828217	0.126973120217588	0.129477535017627	0.12108378097601	0.129931884045423	0.121055297256925	0.122932444356466	0.115459334348976	0.128564517394668	0.131207482690834	0.123815381857041	0.122348990691357	0.128389797525507	0.119514018933133	0.117817287858408	0.120747378665697	0.121385919040292	0.1183965029934
201	0.113718280025542	0.130763066139787	0.114224663974918	0.127424769380944	0.128581747969134	0.126186490451593	0.116598700439862	0.141546196455091	0.115570915724393	0.121755406785901	0.128504010776753	0.128213736999141	0.131358702877538	0.129562011018429	0.119677767166022	0.116583170967201	0.117146711317145	0.117873396586696	0.128536779796798	0.131403163353059	0.124733768706569	0.122306948103845	0.134933769152758	0.129379366322338	0.121123965942254	0.128749233805723	0.118954058539484	0.123652235596507	0.125037034687251	0.120075403148916	0.123320374854617	0.127714812135882	0.126719050581827	0.129042028222777	0.119716982823564	0.130345186653494	0.120781004789925	0.123102631795018	0.115251144297118	0.128341107935602	0.130944401228556	0.123869027470595	0.121720415745552	0.127475545188108	0.119252505673144	0.117763115403209	0.121410589432334	0.122068482855389	0.119526415803828
202	0.114460255996176	0.131104350404449	0.113496674111187	0.126323761941465	0.128697134172128	0.127320807503158	0.115646822610798	0.141119283508325	0.115236662741367	0.122044502202657	0.127798021494307	0.127622715691098	0.130162068823047	0.128246726829472	0.11996873512158	0.11653287587849	0.116240161229689	0.117865907303352	0.127357714585783	0.130162950724827	0.126051792614412	0.121867241748196	0.133592693400679	0.128013434682706	0.120387106113421	0.128499458553581	0.120912655734359	0.123692077371129	0.125339827263476	0.119098451941509	0.124490286846438	0.126732228625473	0.12702638719014	0.129826477947326	0.119198018356764	0.129041406714091	0.120378240897193	0.123321601459483	0.113576072027841	0.12820035145471	0.129519289853619	0.123063787570974	0.120635375992426	0.127954678039151	0.11918562383766	0.118386676838444	0.121802265735188	0.122310167625196	0.11929782180939
203	0.11614480244845	0.129840328313362	0.113092692746592	0.126410157145129	0.127799884502214	0.126614388381091	0.115235295084161	0.140268897026395	0.114875922360148	0.122599007798388	0.126380202461862	0.126476815086668	0.130066956568948	0.127325954748966	0.119325664158921	0.117252506060289	0.117752140247783	0.117312552319811	0.126099351507269	0.130645534227739	0.125810590093244	0.120816745943186	0.131328417993772	0.127605496977802	0.120810718650244	0.129872168757105	0.119785422740225	0.12298986639288	0.125518563977329	0.118432331497206	0.123997736932153	0.125554016234415	0.125611117727094	0.129464419075078	0.118560814052825	0.128494462410806	0.120975900689011	0.123557309473165	0.11278293716695	0.126167586739326	0.129158226002027	0.123003614372811	0.120895673871724	0.128149881884424	0.119422489112953	0.117799953520766	0.120524936929909	0.122245023292203	0.119814189303095
204	0.117523592211161	0.130784283773943	0.113663176685636	0.126333806081566	0.128201088966666	0.127477835712622	0.115575274917303	0.137761121472496	0.115917971685404	0.123303985451152	0.126078609704613	0.125710514393589	0.129648750520626	0.12685106919351	0.118937585309772	0.117590155670891	0.117830733449914	0.117978974142935	0.127482982243768	0.129977896147149	0.125078493434009	0.120969971311664	0.129853961998586	0.127827052414483	0.119348075137182	0.131254761647631	0.119604871537653	0.123503419132418	0.123448248877401	0.118499134260316	0.122055500228447	0.125356042711127	0.125489114993569	0.128861604659119	0.119141770428446	0.128350903816797	0.121959092979172	0.12980610400906	0.112748138527993	0.125569222849799	0.128037461646706	0.122111644047406	0.119694891884966	0.127673695669421	0.119686612997951	0.118504602586612	0.120767295229867	0.122215234978286	0.119475881411454
205	0.117878428913472	0.131171732286221	0.115139560761745	0.127079892371817	0.129039266141742	0.126572508836496	0.115748302628087	0.136895954240965	0.116514406852096	0.120463001161412	0.125940768847069	0.124980315006799	0.127748254498486	0.127879052949942	0.118507187788371	0.116564576827224	0.118322425054761	0.119760949469474	0.127621765920823	0.128892251386616	0.124908317214301	0.120118661521771	0.129523160794015	0.126722577522006	0.119151384719065	0.130553881724766	0.121076205806231	0.1232524529859	0.123234360905446	0.117531225942451	0.122910015253386	0.123712068130954	0.124791541408832	0.128693483778039	0.119102621491297	0.128504401756521	0.120991985232062	0.129869448340512	0.113450577549749	0.126838279766637	0.127287383311603	0.122115102261095	0.11956792134145	0.1278957708145	0.118087684215039	0.118089521211284	0.120785090112787	0.122493156599944	0.118508786785226
206	0.116069592712014	0.131207808319766	0.114753635144199	0.126825712528486	0.129865304469189	0.125721243047276	0.116550246209882	0.134656576708625	0.115999675021732	0.120316103343918	0.125966277276629	0.124257889043766	0.127214418591125	0.12821221153488	0.117059838789753	0.116751712001571	0.119072045789506	0.119250310987833	0.130827636369715	0.127245820603024	0.124867415974424	0.119801357446822	0.128586484056781	0.126121880511703	0.119017049765661	0.130548893695032	0.129679622355089	0.122326785546945	0.123669993957274	0.115672059278544	0.123687364913947	0.124438750820196	0.126033538798477	0.128897220347164	0.118298094089774	0.128880946262187	0.121728407206599	0.129758209878593	0.112477498993676	0.126080267802983	0.125512557988906	0.122615228965242	0.119338774089751	0.128570102259257	0.118923940924841	0.117319281972206	0.119912544734026	0.122824904714258	0.117652456022204
207	0.115066348705418	0.131984759737703	0.115476357888522	0.127015662682174	0.130857154864619	0.124764286307829	0.116210388843668	0.132300330773436	0.1157908252987	0.120315222419803	0.126298157226795	0.123210261992138	0.126087526836122	0.12780594217546	0.115828174096262	0.116166190799342	0.117854288172082	0.120166747000429	0.130389047345533	0.128629139185422	0.123825704295761	0.120544909248502	0.127512735063682	0.124991593077823	0.118872375342549	0.13043537235666	0.131072614773642	0.121748083486762	0.122573848972104	0.114618021519372	0.124453118333559	0.124407660219801	0.125592063090824	0.127491198188799	0.116589370715726	0.128932291857502	0.122355148357786	0.129434064727244	0.111528491696082	0.12595507443579	0.125262937726078	0.123425997965867	0.11963817949055	0.126607102281714	0.11772880226141	0.117204484647103	0.118982142878355	0.123248963631436	0.11801286005209
208	0.114657946004301	0.131866787599617	0.116283548135126	0.126601053946839	0.130090415261663	0.124917290288383	0.116414272514947	0.131651145897439	0.11483889460674	0.120898557751121	0.127303320616676	0.123940499241451	0.125759540657938	0.128106463932783	0.120933470054172	0.116998290275442	0.117345468281496	0.120887377650149	0.130618017841404	0.128174080449654	0.122535835500268	0.119318567112998	0.127574507267377	0.127984951527078	0.118675840337047	0.131184010987669	0.131352339753408	0.122141776315778	0.123262158454229	0.115301346805953	0.124806329813296	0.124441627842255	0.124286627644245	0.126246588081259	0.116838806785857	0.128362828578532	0.122038515537957	0.129559868438722	0.110625525734211	0.125451555221418	0.123188114975158	0.123654374299675	0.119391951610678	0.12747234120426	0.118085238455434	0.118001123945511	0.118535051654124	0.122632366692401	0.117592132746385
209	0.112845173507474	0.13111782726105	0.116347169207501	0.126019011637556	0.129776081187007	0.12618710983484	0.116297058000621	0.131409426520807	0.11422882384216	0.121465486089858	0.126113713865853	0.12307115909365	0.126484825738022	0.127938653145225	0.120035672825674	0.117321940341777	0.11760984264074	0.121662040461593	0.130050501572506	0.128862474591909	0.122447600156426	0.11910419656813	0.127579319293354	0.127493516566114	0.118483337221865	0.131123388218584	0.131521789425014	0.122975338589853	0.122661382736652	0.115374009306852	0.124954150616606	0.123805757676825	0.123609649491042	0.126608942804036	0.117071376802054	0.129135215625586	0.122445203760017	0.129233111710937	0.110111752518734	0.126466793131428	0.122259988790715	0.124100667036181	0.119101286139209	0.128442772462055	0.118093399411186	0.118733390807356	0.118364321944125	0.121194938151774	0.117318169952942
210	0.120247295634098	0.129770217466074	0.1236680085872	0.125699153031718	0.13023977446487	0.125780595291533	0.116406304547641	0.130091130191588	0.115182399066209	0.121516819246662	0.12682907811492	0.124017562912791	0.12671316905966	0.13189126933959	0.120059459605967	0.116532924567434	0.118511935362097	0.121594588777972	0.128565447336808	0.12895484876491	0.122159265902972	0.120158116860156	0.125843465514534	0.12644243515305	0.117980406013197	0.130678839906168	0.131610560855681	0.123043612008508	0.122935599475276	0.114827442563769	0.125720583318439	0.123838254515741	0.123592740455001	0.125882761157004	0.117640538254134	0.128810382960357	0.123002175349481	0.129120632775923	0.110356036712347	0.129792392359957	0.122515735335474	0.129542451255797	0.119162211858523	0.127023507793309	0.116975298849301	0.117521687191838	0.11878666210173	0.120895004811712	0.117342244423175
211	0.120531534040317	0.129558440260802	0.123720404970203	0.125734327814011	0.13043302756595	0.12518857341248	0.115900164807035	0.130448847059337	0.114967934214539	0.121606861205919	0.126899169340362	0.122464880668623	0.125429044007868	0.131231926567737	0.119860319345312	0.117232826817767	0.118011464876975	0.121065530303919	0.127417522499203	0.130254870403097	0.121933460812508	0.120979111950905	0.124711076697095	0.126634791042416	0.117763396437202	0.129273501181152	0.131757773432662	0.122759013799261	0.123349785830063	0.115650825704767	0.126896541184148	0.124184624830196	0.123361924248065	0.125495580668266	0.122790006901854	0.128156856037172	0.123397408895446	0.12701130161149	0.11787778631809	0.129578230346264	0.122143571131892	0.128872415716209	0.118623591363753	0.127600169561896	0.115907326249682	0.116185079141865	0.116724858677346	0.119634503220563	0.118058690826756
212	0.122199834778081	0.130071148773946	0.124522881286186	0.125929092825454	0.13235509033607	0.124880253201322	0.1156397579197	0.128711563698284	0.115711537394459	0.121768904059312	0.125893197372877	0.121514102755596	0.125717577071365	0.130596164567362	0.120471356364601	0.116924098560061	0.118199944148625	0.121066541380135	0.127689498496451	0.130132416061651	0.121819689950874	0.121540717311593	0.124789314030535	0.125769520248764	0.117523129814739	0.128162567801658	0.131737012724369	0.121904699022524	0.122456638703073	0.115677409825893	0.127446137243132	0.123327200373307	0.123339935170374	0.125717614330029	0.124203894468166	0.128057838845231	0.123648074782187	0.124143709464889	0.118423399669371	0.129735588942503	0.122358320535618	0.12912547991322	0.11794182387526	0.127050256964968	0.11416916740496	0.116364346904886	0.116862675433587	0.119291570226266	0.118161456869835
213	0.122473855886127	0.129172904104047	0.124902855165114	0.125914487156679	0.131895746348547	0.123611884577324	0.116196331554598	0.128519398087652	0.116308632917461	0.121477012873556	0.125612536838244	0.120073525307422	0.126145587885636	0.130473937182248	0.119741570282776	0.117839101636223	0.117596572950532	0.121237546255811	0.127114034092052	0.129902789251702	0.121094454378349	0.122343880913557	0.1248240103964	0.124003038094628	0.11745864519928	0.127315944173789	0.130872037073801	0.121326676778603	0.122376359598725	0.116727685227172	0.127307827251159	0.124134253063485	0.123843741438181	0.125711581130544	0.123952218626609	0.127477942337545	0.12350937929456	0.12483058431976	0.118506084145635	0.128645801510818	0.122527189061362	0.129305587730635	0.118553288637746	0.126127571208599	0.112799468782621	0.115897909856038	0.116399738053213	0.119060682647379	0.117300681813345
214	0.123325174361194	0.12921487198727	0.124581888882696	0.127428244151016	0.130775457506575	0.123469757501187	0.116354795783877	0.126717815806526	0.116787680566479	0.121369370068148	0.12443630325709	0.119835448893986	0.125748031972116	0.129241854533726	0.118047742714416	0.118932862930266	0.118094853391154	0.121529513096939	0.12744157964593	0.128562222184719	0.123206914541104	0.123739015623748	0.12424402690559	0.121241745634499	0.116685083857335	0.127454760591021	0.131173470647097	0.121554150056599	0.122963139440378	0.11666445772069	0.128230581082422	0.124068562721294	0.123821691617483	0.125694621743631	0.124143272538879	0.126098347484201	0.12255903724104	0.125589268387881	0.118647123631039	0.129299993911174	0.122859501423794	0.129030057625209	0.118722265638607	0.128864264734512	0.113001065967601	0.115037526494699	0.116610631202754	0.118758677868505	0.116789792023029
215	0.124090593505042	0.128536392071652	0.124739090359618	0.125395015190431	0.130551415144785	0.123422895958554	0.117171696214622	0.126192444858957	0.117026200130738	0.122030760301819	0.123915405471025	0.119689330551119	0.126157810027075	0.128293844452111	0.118593069182966	0.118756875232438	0.11794819066355	0.120530325173524	0.127383062380758	0.126767266852975	0.123962079322895	0.124116494009788	0.123467464450856	0.121439393875023	0.11666189470317	0.126445004316074	0.131412572974059	0.121598269230299	0.123232804355966	0.116272408977983	0.127930600437481	0.123760585077896	0.123031702528773	0.124685149073303	0.122745112407199	0.125777340076319	0.122198403526459	0.124683320244245	0.119578783828462	0.129526237619592	0.123306433292832	0.129350470302461	0.120124719584856	0.128198836984639	0.120455119417373	0.12457476408989	0.117444761139403	0.119139379133878	0.116905761920066
216	0.12382585683612	0.127360167845059	0.123525814925281	0.127050127310041	0.129801998604805	0.123146486558189	0.116712737015491	0.12620299959333	0.117659133775426	0.122359376306654	0.123986596072494	0.120476666774433	0.125886106554955	0.127352755471402	0.118449190185442	0.118138905578012	0.118818632604724	0.120871744706899	0.127635463467876	0.126634273205413	0.123206880465132	0.125143441244142	0.123719109361657	0.122481781973175	0.117304793976259	0.126844197333504	0.132420106470389	0.121061759642363	0.124218789196814	0.115024092879057	0.126311331346884	0.123226708524126	0.124093152483845	0.124120655205346	0.121817011190857	0.12577956160811	0.122619863151162	0.124345568846613	0.118644829256904	0.129842204810035	0.123021969507326	0.12918034330434	0.11999558330856	0.128728919817216	0.120488215492704	0.124398636618499	0.116810728120089	0.119231756906492	0.117375602754804
217	0.12450258085758	0.126939702419305	0.122665678321431	0.126757841175323	0.129193964436098	0.123108291573826	0.116367173195122	0.125318722778191	0.118522938924694	0.123104200396415	0.124138904637783	0.119427831429205	0.124648118915139	0.126562055531735	0.11855557672092	0.125702619109364	0.118535741737806	0.12059261799254	0.127068522122349	0.126121208144194	0.1238089356681	0.12389843139577	0.12468773418949	0.123521576144702	0.117152202910715	0.125687896389311	0.133420178860923	0.12062623266882	0.124697688933075	0.115044617173791	0.125942069212848	0.122615509232817	0.123444564895986	0.124598350614825	0.121804790060413	0.126785518121005	0.122316576179693	0.123752071730366	0.118218763563583	0.12745396478933	0.122000041304748	0.128822403686284	0.119301581566308	0.128856160377666	0.120762619605094	0.124302684823665	0.116198916705219	0.119378198134378	0.116274981625383
218	0.123911566355924	0.126289681801643	0.124296278022532	0.127711470320361	0.12977101176309	0.123014860808029	0.117038782125028	0.124487507037261	0.117470638474621	0.123510997333171	0.122753368734904	0.118801440913383	0.123723610816166	0.126627270382433	0.118515834724053	0.125301697611407	0.11896935331632	0.129557076487383	0.126627673105404	0.125661168793065	0.124270065333818	0.12258987596928	0.123623824931618	0.123791689494806	0.11735045835937	0.125830342064784	0.133663337495567	0.120601974784213	0.125036899087868	0.115423929575285	0.124388422998592	0.122370546181124	0.121859413190352	0.125165283876926	0.121052439784923	0.127022907231656	0.122686119704159	0.124348048668771	0.119585572808745	0.128777226867493	0.121560496329373	0.129458970390097	0.119011327655375	0.128187336584619	0.120836347820814	0.124999063706837	0.116405924684328	0.119550248286359	0.116240704936248
219	0.124364587046455	0.127045196007238	0.124938740694668	0.128711690336798	0.129708582715994	0.122640230364595	0.11729533783598	0.12362753119051	0.116903714092225	0.124025104377662	0.121461388077189	0.117597446286373	0.123475954753263	0.126272937456471	0.118686038808514	0.123665557280093	0.119701768875445	0.12814729101152	0.125779464657986	0.125636816955502	0.12431012189573	0.122194109981659	0.123593829400629	0.124142160269365	0.11754694478053	0.126025001860904	0.132065424641263	0.120540513745219	0.124873188581244	0.115100337799373	0.125253851876614	0.123449155248998	0.121394479440978	0.124780890146172	0.120505239078119	0.126475798681327	0.123932125954759	0.124052273087193	0.11859922117476	0.129098378030499	0.121831573267117	0.128643251327718	0.11926429865048	0.12679936214631	0.120250585746189	0.124882486223582	0.115898381147384	0.119098599240763	0.116726280700545
220	0.124607546975467	0.126814691194733	0.125308752859235	0.129297837224858	0.127401931464575	0.122755550591172	0.121417165079006	0.123897251162324	0.116982167173171	0.124790014078779	0.120837530617579	0.118746476425259	0.123532836256991	0.125744983632184	0.118947319439539	0.123298662541806	0.119870748665005	0.127156944825882	0.124833492668027	0.125935887191081	0.12543460953438	0.122202033890981	0.123061513856805	0.125129677566487	0.117235471660976	0.126719761190767	0.1298869395778	0.120665037167533	0.124636893503501	0.114281613791009	0.123192685120491	0.124334485222366	0.122429144127637	0.125192954895033	0.120577525611542	0.1258523792681	0.124484003638589	0.125242952224881	0.119058068283874	0.128288124395786	0.122372467326035	0.128538991028246	0.118556413719335	0.127431417713071	0.120471579925974	0.126325389236088	0.116019116630643	0.118790321070736	0.115881283302104
221	0.12478973925523	0.126546722368952	0.125260223084695	0.128815170081631	0.126996046448188	0.121204907344295	0.12370196814669	0.124248199613325	0.116135771990252	0.12562143697482	0.120019262723189	0.119536387611033	0.124624863757704	0.124217343016989	0.119253205985898	0.122986100427377	0.121136860744885	0.127688235699318	0.125244878283883	0.124910116478386	0.124597400394949	0.122613175263541	0.123357503753439	0.125110847833521	0.117736938391807	0.127171635977104	0.12980354632956	0.120271877726981	0.124324638402218	0.125136403671071	0.122151586605466	0.125600920351374	0.12219952585269	0.125254595553591	0.119297834207669	0.125940339482268	0.123627928087195	0.125548403326682	0.119217065255614	0.12845069851976	0.122456227878053	0.12839880487629	0.118942495236964	0.126325464623655	0.120869520713521	0.125119145195765	0.114159015209327	0.117528331797566	0.114827248351446
222	0.125843103881375	0.126564835491498	0.124074724076871	0.128053062940365	0.127694782881827	0.121553408221242	0.123825889138084	0.123978235886038	0.12021187708216	0.125977497340532	0.119954318379778	0.119634061903623	0.124041350863562	0.12470352123382	0.119150297940772	0.123332240207468	0.120218478178559	0.128144555164449	0.125883168069807	0.127033048780137	0.123547427024878	0.122724494763526	0.122764160397817	0.125097273406659	0.118066383174307	0.126649384603133	0.129241241862754	0.118180000716359	0.12468887893377	0.124531875247298	0.121446342336169	0.125204701826468	0.122541790416369	0.125654231595298	0.118847184015976	0.125241788063585	0.12362111579084	0.125752791239665	0.119820583317448	0.128746491942079	0.121533002850759	0.12869610509883	0.119078156645103	0.124503308653745	0.120500159110685	0.124901392188457	0.116179420103995	0.117100943671751	0.114116474943781
223	0.126427850398068	0.126867638891521	0.123857811040107	0.12686052854009	0.127169664487569	0.121946340040757	0.123900473697541	0.126473868748503	0.118817451211631	0.126153642811488	0.120505307243557	0.1198405570027	0.122886004398423	0.124226014639461	0.119648708869145	0.123254219152153	0.120151452506139	0.128140793195949	0.125506332595203	0.127700483956313	0.12314771276655	0.122146912668725	0.122144208568008	0.124130433223116	0.117479279549497	0.126929639857936	0.130286199063434	0.118002482892037	0.124911080446981	0.123960314971294	0.120378027399748	0.125382148451449	0.121687863179319	0.124835144841632	0.119254339311243	0.124251277191799	0.122490564576675	0.124884115266239	0.12118407416322	0.12841926558569	0.121798977261802	0.128492658778547	0.122831333877272	0.124288792435243	0.12066823104176	0.124237471208647	0.115460341619827	0.117055723292422	0.114748798901226
224	0.126457914302293	0.127567767655447	0.122062725389316	0.127513534303071	0.127545123428989	0.120061812610105	0.123895370802594	0.128415299929659	0.11903242214745	0.126400389806553	0.12063688292575	0.120246077033501	0.122760688998831	0.123425493591338	0.11928784709361	0.122056969804792	0.125264788794609	0.127982088314936	0.126171190216612	0.128397567414966	0.122977785164767	0.123222244890894	0.122420878620718	0.124169938823309	0.116753351225573	0.126747255826228	0.129963430922318	0.116934934226545	0.124714560098714	0.124536699800321	0.11933465054405	0.124939323789852	0.120316620194963	0.123942569759257	0.119129357205969	0.124082356873852	0.122332210248298	0.124968881972578	0.122327458002672	0.128924880504671	0.121912602441706	0.127369964468145	0.127868321199963	0.123282698686854	0.12074683213878	0.12448591259353	0.114866568469952	0.117715613913205	0.115018088963617
225	0.126448214726539	0.127686536565687	0.120558239506558	0.126035333546887	0.127653880467198	0.119413180245686	0.123336770986245	0.128132044807191	0.118269536437028	0.125262579843504	0.121493265127698	0.119873239638912	0.121849360251817	0.122225833738981	0.119803630127998	0.122283993613676	0.124757832815417	0.127262191020219	0.126668754822707	0.128956999894108	0.121521874061363	0.123154460149577	0.121960957767158	0.124309036751595	0.117715007914998	0.126349352566343	0.130120817090674	0.117752375151627	0.124440564401413	0.123222823090805	0.119900634979178	0.125094409013709	0.119377647916684	0.123732228100251	0.11942306338262	0.12391079955395	0.123309150521147	0.125327804848589	0.123048920134435	0.128960345067702	0.121761301444542	0.126618421246523	0.126198895112099	0.123597156583914	0.120832760095448	0.124562634798979	0.115642178313371	0.115972170496539	0.115078624796137
226	0.125163147885282	0.127987598909587	0.120532987092941	0.126286771339649	0.128396497005189	0.119379163086275	0.123996310769153	0.128211211481381	0.118503465077006	0.124859692075283	0.121364990872905	0.119489316375232	0.121406295852519	0.121500002961513	0.117991939913986	0.122597493328973	0.122898680602854	0.126248085225582	0.125047025983566	0.12705218297612	0.120784824022785	0.123094053093004	0.121203464453955	0.12419840226529	0.119022069070566	0.126358817300527	0.129999715682923	0.117469051465836	0.123543096772368	0.122395114517934	0.120487234820841	0.125561844847295	0.117124267297413	0.121975808915038	0.119294359734276	0.123297490510111	0.123262164900465	0.124601092926089	0.122489592913401	0.128390750267444	0.121250104310413	0.124799992735438	0.126254542303961	0.122741479030588	0.12136908974255	0.12385663337739	0.115602384814049	0.115600624939936	0.11563481413436
227	0.125022714957639	0.129094596974772	0.119992232400668	0.127561788517573	0.129026301558104	0.118007883801827	0.12486595706841	0.128729166831817	0.118101001210909	0.125636976110085	0.120892880765097	0.119456512711474	0.12126076740814	0.120892353989128	0.118013996673873	0.122968731803124	0.122608700877149	0.124459775706267	0.125631208922211	0.127283239205484	0.120215659307458	0.123396094467176	0.121216472811767	0.124754274788372	0.118885186007752	0.126533073819391	0.129877982016926	0.116904989543099	0.123804337129811	0.123082652128006	0.12057458375518	0.125112665881237	0.11703146103011	0.121331884724405	0.120764315868404	0.122759899150287	0.12315975873162	0.123917710955796	0.12242908689356	0.128780393213466	0.120592843130684	0.124317584056932	0.126027557594105	0.121165549995348	0.121360971989574	0.123432598960106	0.115530476377807	0.120284208704182	0.116370765403389
228	0.123534015825043	0.129078448925078	0.119824165515298	0.128573839134979	0.127941678186354	0.118546298577045	0.125557511480005	0.128617897990042	0.117340817599493	0.125113343519365	0.12100850031125	0.119037311207569	0.12209341016045	0.120946667090101	0.118645007524993	0.122450697807468	0.1221925048259	0.123929945150775	0.125576363928376	0.127984219875277	0.120181115792056	0.124029147021718	0.120597380542412	0.124795525355361	0.117984203708493	0.125606958551284	0.13055681711925	0.115573667070866	0.124265752605104	0.122514378933942	0.119734837050913	0.126129338377024	0.116435021026582	0.120052933133404	0.120227839096108	0.123813061477208	0.121636322413161	0.124401289810432	0.121861463135231	0.127905914373946	0.119893215245858	0.123677239616648	0.125161806701048	0.11957058316675	0.122158522955535	0.122586316389863	0.115393293762257	0.120388609075906	0.116844554294129
229	0.122573149862049	0.12962715308934	0.120002288227447	0.128466186625703	0.127813618405506	0.119370978233822	0.125738440697576	0.128344573031196	0.117583604408342	0.123929998609478	0.119133450872263	0.11979666297972	0.122176035586777	0.121415027198522	0.117922939017155	0.12281707600389	0.121453567376295	0.12411852271514	0.126155049376192	0.127116280288159	0.11958903436338	0.124346920837158	0.118934955833046	0.124660076835884	0.118419326155609	0.12346665528873	0.130682705037319	0.115544042125484	0.124002904779755	0.12223590001516	0.119133583019363	0.126313489825286	0.118138825657674	0.11905617399266	0.120262639765799	0.123534502812173	0.120666996383864	0.124567884865218	0.122866694510958	0.127691951887	0.120022910034288	0.124160591861864	0.125603943497714	0.120321223769244	0.122080394064476	0.122515145120898	0.115515580466118	0.119749277226102	0.115958053389521
230	0.122659949593986	0.131094061679138	0.119886047477916	0.128500519824184	0.12684425400233	0.119386642242198	0.126337051069082	0.127165458423537	0.116350407089162	0.124730278729345	0.117301210532777	0.120043047985877	0.123030559909989	0.121078618048553	0.118316445394432	0.123136652928722	0.121412806559363	0.124504133576083	0.125109698480931	0.126672280581524	0.119158502187599	0.124990637215846	0.118322993851042	0.124612110321128	0.118068150581834	0.124609822465413	0.130993967542092	0.115237314368598	0.123366298584925	0.121458829148382	0.119288313287942	0.126999789407485	0.118292071780375	0.117869746340205	0.121307577440247	0.12305627720634	0.121559756499867	0.123648879153563	0.122089651806185	0.128978648745635	0.118551295186408	0.12486673422306	0.125947404328988	0.120494998174709	0.122796990245663	0.12316942926297	0.115030628505992	0.119622486654605	0.114377307274815
231	0.121908446254752	0.130226821442761	0.120290141352634	0.12816319371806	0.125615185215885	0.120549290760635	0.126019073041842	0.127277803407558	0.115372898653889	0.123880606218931	0.116708953107816	0.120155798476323	0.122800103555945	0.12150496012092	0.118784648123504	0.120757808697572	0.121715563913784	0.13296044980675	0.124774295059586	0.127991777962186	0.117585005470058	0.130316866827995	0.118183226463987	0.122422193777091	0.117800021539568	0.124999471157313	0.13211569214157	0.115841296918213	0.120491433334292	0.119665275979163	0.11971399600883	0.125820336961387	0.117273839046128	0.118192952218178	0.122053513469727	0.122134448126867	0.121785606312009	0.123388017870729	0.12176129088147	0.128159696732088	0.118219169453741	0.124769144252689	0.126679101110603	0.121096280465691	0.122705485848603	0.122580956835109	0.116569802897762	0.119257139145963	0.114583661408568
232	0.12171004759897	0.128787288999172	0.119717220621391	0.128620144535465	0.12519899900133	0.119827188674165	0.126886384560154	0.126334806529832	0.115898017210961	0.121868519703222	0.116036972775427	0.119711030913851	0.122296256916682	0.119377815127205	0.119649448623139	0.120649910076987	0.122290499071456	0.133951751097815	0.122604637569088	0.128722244945054	0.117372786582587	0.128157903924359	0.119359410610799	0.122307766104492	0.118619691058102	0.125080176890605	0.131840738501825	0.116302944964992	0.119393867002887	0.120575312135981	0.120643312622328	0.124363859248489	0.117417986321665	0.118653999173033	0.12128357549312	0.12240382808324	0.122109206809469	0.122976441065294	0.120953142077889	0.128313517189416	0.128742067795987	0.12442983548533	0.126755338202793	0.119908474221731	0.121772948789881	0.123427454254537	0.115920739720832	0.120257184299651	0.11539323822016
233	0.121148760171808	0.128177534331682	0.119158198726718	0.128512462685334	0.125784213691813	0.120431406688629	0.127392854774594	0.126304012592206	0.11623918561126	0.121839425087674	0.116315369050668	0.120253019397963	0.122077472525398	0.118368534042813	0.11944514865054	0.120528877805819	0.122198042846288	0.134486522941005	0.121956275294877	0.128071719279317	0.117962530034631	0.128477592949752	0.119134501268436	0.120722459954433	0.118091226818276	0.124924085075338	0.131767999233072	0.116803578146795	0.120214178967083	0.120778137364977	0.120759403498622	0.122256274631047	0.116907176557433	0.117943758136884	0.122043992003205	0.12367020764384	0.119646878896066	0.122876929440977	0.120356043607673	0.128239556129089	0.128360848385043	0.125619561437948	0.126094591724299	0.118955235654138	0.12143818387661	0.124345037196922	0.116434801772581	0.120366344824983	0.114724374830772
234	0.12106004432357	0.127028137011353	0.119895002131136	0.129944381612227	0.124644132934998	0.119292589430117	0.125454546245857	0.125507403960569	0.116128270172774	0.120563326196114	0.115867806235255	0.118238847191218	0.120876952983235	0.115807169967357	0.119325850112404	0.121071414595721	0.122603852160762	0.134302658423016	0.120743090200591	0.129240622628429	0.117160777155964	0.128454637569914	0.11831765845083	0.11996991858563	0.119146600314101	0.124728884536813	0.131421297461717	0.115827935468489	0.120013424089191	0.119906590131434	0.121035892492725	0.122031741499902	0.117490040485947	0.119251281193461	0.122028597948932	0.123257125267613	0.119497641473692	0.122601118068212	0.120017703794521	0.127597978209638	0.128984857241774	0.127201687082086	0.125599219639742	0.117271820017261	0.121715186262848	0.12460598429967	0.117029783103372	0.120034076208729	0.114136061487361
235	0.121109165563892	0.126444144832767	0.120165759961745	0.130586576893289	0.124845119925827	0.119117877240915	0.125358303999092	0.124697280496188	0.115959606381471	0.120635667894203	0.115521670260873	0.119195341737843	0.119970223128772	0.115358596451347	0.119240638495116	0.120825181685183	0.123117645479754	0.133458865262259	0.120011227237562	0.12897663323109	0.117143652386132	0.128285047251378	0.118626213221518	0.119919279853783	0.119521006916347	0.12451387869562	0.131572527586496	0.117446854152209	0.119058511431386	0.120129736770575	0.121074772267237	0.121200069905152	0.118050303080751	0.11882829705495	0.121726282077108	0.123303553097929	0.118897118164358	0.122328992424188	0.119280519256725	0.127310608309932	0.129711188257546	0.128511997800867	0.1243438826179	0.117119867283306	0.121652364300607	0.124903356830183	0.117328917758785	0.120467705272141	0.113564806911899
236	0.121143925054674	0.12614727565009	0.119982047118661	0.130856111525751	0.124757726801922	0.119285539990261	0.125285473131855	0.123516263159094	0.116641292727179	0.120526790878677	0.11428933221001	0.119063611105149	0.119873147599522	0.115334843059632	0.119600514807465	0.122468556359627	0.123688215322054	0.134382828250984	0.120112952302811	0.128692322808386	0.116943778412383	0.128548710980789	0.118797404465657	0.119012002123556	0.119677822478433	0.125762403740535	0.131125703296209	0.117893443683374	0.117901140024457	0.11988625531673	0.120867972492143	0.122748150993103	0.118066550982036	0.118750051693779	0.120518780677145	0.123256873195032	0.118842222989035	0.121748231208004	0.118574811033289	0.125871856253747	0.128506017002043	0.127613735170592	0.124373639343751	0.116383936792697	0.120576399850725	0.124538468668181	0.115925953100671	0.120248434238211	0.114894016373554
237	0.121790304259276	0.127657882002212	0.121100285381188	0.130288605809401	0.124506178176079	0.120075798644923	0.125069439650006	0.123862086170438	0.116363114735181	0.11941944308784	0.113314213988688	0.118199350973082	0.118961660552476	0.114813378779785	0.119315026526591	0.122525427682352	0.12407944482214	0.134900055175465	0.119566712804406	0.128709871571513	0.116469660037796	0.129143384614492	0.117065061213175	0.120012796389895	0.119987717898706	0.125743497055722	0.130698944912498	0.118340096849833	0.117697484387726	0.120267551247213	0.12018058873214	0.122561331545247	0.117936470003258	0.117954273620625	0.120926397686534	0.121959326702196	0.119130913347432	0.121817790703126	0.118480072725366	0.125525678485542	0.128105101334837	0.127530988029965	0.123488535425677	0.115820505565361	0.120861884424524	0.123754357459391	0.115990767705742	0.120633126553242	0.114979713221538
238	0.121585487062269	0.129083276953695	0.122191649153606	0.129913861865933	0.124556005997505	0.119956534330831	0.124201289787438	0.123611924138369	0.117721699292455	0.119268005850684	0.112843911613584	0.117130654829373	0.119698919367819	0.114652810611303	0.118700662456459	0.121368954584504	0.124714399356293	0.133908252374345	0.118824142939867	0.128436124647904	0.116026696853602	0.129172688487195	0.117226258575611	0.120831523307949	0.119564864435184	0.124952904871607	0.129896645334676	0.118257343492939	0.116716221618738	0.120386507492307	0.119701903297082	0.12128980186425	0.117216544838335	0.117020933330026	0.121234169712634	0.122228568031791	0.119511301402928	0.122389090967425	0.118505855436908	0.125647134214549	0.127692793660273	0.126375443648936	0.123841629348342	0.1151016722929	0.117860030431898	0.122087885238547	0.116926771949923	0.120224080900277	0.115148029699125
239	0.121157628770115	0.128949521680484	0.12257437427112	0.129778222211478	0.124101688948654	0.123274858617616	0.123690202371536	0.123642213987255	0.117978737655217	0.11897921221588	0.120484285735621	0.115649140162993	0.119527380324729	0.11476752720122	0.118986502610406	0.120184195384039	0.124409772402849	0.13331528300301	0.118867922586042	0.127670703010609	0.115780427504982	0.127868216636223	0.117691237063164	0.120975917700078	0.119727447944107	0.125829207713607	0.130311970057447	0.118121894706454	0.117200559930019	0.120306747109331	0.119362487818001	0.119780128064246	0.117335804385216	0.116788355937175	0.121201244267247	0.123003516657674	0.120388934357543	0.123188521374804	0.118366059020352	0.125058846655511	0.126871680476795	0.126731230921689	0.123219789209869	0.114020133163297	0.117244883409036	0.122474576967577	0.117670499396021	0.120626636878896	0.116269302862349
240	0.121292866146482	0.128814136096362	0.12340758188712	0.126741233427163	0.123691849257962	0.121908792640253	0.122651050856861	0.123705371039203	0.118780479182809	0.11978669586613	0.118252090961839	0.115752615587578	0.121338472471338	0.114569049742386	0.119613830318727	0.120764878806724	0.124531066124593	0.13374795747842	0.118277315671722	0.128605646213347	0.116387684249337	0.125318248612207	0.11787399598315	0.119307755474901	0.120096274495077	0.126533604940251	0.130001872899807	0.117890615809853	0.116545845567349	0.119604930521077	0.118662916732697	0.11990803848381	0.117567931083931	0.116791346380608	0.120368468509136	0.1237730757418	0.120115881969856	0.123606175954062	0.118889509140178	0.125954984636067	0.125584356048342	0.125795334691376	0.121564731903446	0.113868047321429	0.118035132912779	0.123517934450528	0.11719085441423	0.119090463227895	0.117087220056681
241	0.120552205080767	0.127941033257137	0.123520638667613	0.127148673915697	0.123562760088995	0.121495894370798	0.121456618826357	0.123718212262375	0.11907591733053	0.119706145133453	0.117923147064952	0.114966213468239	0.122206818224813	0.113261755191566	0.119361463739627	0.12006968466672	0.124377575673032	0.134258103347427	0.117402665674932	0.127561541146117	0.117045506343218	0.122683432022844	0.117914256013762	0.117018590043326	0.119544217738497	0.126878536877773	0.128878522408717	0.11806650218295	0.11572044535936	0.119661277906141	0.119294107773265	0.120514939978699	0.117895456989296	0.11656071824967	0.119626338456734	0.123730506450793	0.121322819144242	0.122543101286917	0.118598778055066	0.125971187534263	0.125187193991665	0.125062728252107	0.120827373734659	0.111825431023811	0.117245553882072	0.124359244975455	0.117968558515378	0.118472117629921	0.117673340187689
242	0.121123264253349	0.128003943895215	0.124628764810231	0.128015491838654	0.123213716790998	0.121063966344552	0.121305548620641	0.124206671103359	0.119204136364376	0.12006241491311	0.118114063600746	0.113699636500701	0.122095788877965	0.113311492818106	0.119834339899648	0.120712267413424	0.123977422944918	0.133552636844826	0.117548454481637	0.127938797102516	0.118020477412427	0.122055356219849	0.117304527571541	0.114362256747501	0.120421000047158	0.127874240989731	0.129452473752515	0.117954377632972	0.116164016437453	0.119690287589227	0.119772535389485	0.120980235809408	0.117242890546109	0.116831999021325	0.120308137626457	0.125051826647167	0.122830687943421	0.123121604649792	0.118108552142051	0.126345229219637	0.125192522203424	0.124795333663568	0.120162064715122	0.112391135691791	0.116582647017374	0.123169967999535	0.118520630151929	0.119451431388633	0.117033952275952
243	0.121667738172032	0.127867391606313	0.124159427402039	0.12693618499001	0.122357125089624	0.121891208617488	0.121547310593106	0.124108559992182	0.119459636618829	0.120628695813473	0.118609935647634	0.113989567350083	0.122062226267999	0.112907150722839	0.119493841488079	0.120530007813613	0.124134235277136	0.133539355964431	0.117514095338788	0.127131562735987	0.117837707682317	0.12316967220666	0.116544862172465	0.113337389715676	0.121284589665908	0.128724350569665	0.129010200558337	0.124792739405256	0.114974388679859	0.119595829238695	0.12127126583896	0.121924005841148	0.117323332699591	0.115973890461424	0.121548509690202	0.125587022635893	0.122362408840502	0.123516273394176	0.117606306188267	0.125392762990952	0.122100109970674	0.124303626164886	0.119305198750481	0.111558349693938	0.117389523387124	0.124839158364448	0.118135332990397	0.119797309055367	0.116307110497712
244	0.122083696138171	0.127399125135988	0.124716612729325	0.127571124804406	0.122097892357429	0.120331611458876	0.12174332257635	0.124573400390139	0.119841187526231	0.119942724234661	0.118603014003966	0.114285509578965	0.123041391534805	0.113142703592931	0.119262290940521	0.120541702690207	0.123965124178415	0.133684222892243	0.117779250007846	0.128659140100889	0.116466423059772	0.123326606491479	0.116991918044457	0.113503192922327	0.118985518367907	0.127360124474782	0.128364506797219	0.12283052282856	0.116170497807121	0.119142785878519	0.120892272646304	0.119724824557675	0.118293107476059	0.116008372214685	0.121547738184112	0.122992860126209	0.121984392735585	0.122912607848905	0.117424732912614	0.124656780672829	0.121298309877644	0.124916735190222	0.119801384591729	0.112330314559228	0.117164438684996	0.124318127558426	0.11778197342766	0.12003228163465	0.116070656616765
245	0.121893662271684	0.126496931818904	0.125304513478887	0.12820310532392	0.120924141427586	0.121563621380908	0.12105748690687	0.123315283517866	0.119753988274306	0.119006714749637	0.119588598161135	0.115509629190736	0.122167756756139	0.113876489249372	0.120276699950077	0.120965324979668	0.124584224745859	0.133706220281739	0.117627899972058	0.129520114505033	0.115701651535654	0.122182190186638	0.115573014065067	0.11360893243149	0.117015544546445	0.127850049976367	0.128058619155807	0.121762202266103	0.115903867248712	0.118837479156571	0.121756075343554	0.119476217606471	0.118925129916781	0.116358540255466	0.121803648783377	0.121670783425281	0.123192878201866	0.121692091975112	0.118220496392576	0.125376323532931	0.121320770458525	0.124662275374192	0.119261193693995	0.113917986042143	0.117525943462692	0.124611664376929	0.117573943234346	0.119997920251937	0.116839489582381
246	0.121971948207849	0.126643999691055	0.125472907122172	0.128078574763974	0.120668589819762	0.121303672825597	0.121469654983929	0.123450365195226	0.119894253821647	0.119403048623518	0.120002654694466	0.114847283601463	0.122434266648919	0.114164559448662	0.121424089132595	0.121270653354693	0.123620473294139	0.132840769470659	0.117307074388867	0.130065606483128	0.114668048032884	0.122931939816014	0.113745966454645	0.113370609930568	0.116806524858198	0.127384220467987	0.126039474102095	0.120673310474154	0.116022040527012	0.118931830034511	0.121709241156058	0.118876561485389	0.119311077193698	0.116617009254562	0.120596997067287	0.120005195533997	0.123884225271261	0.121902050951774	0.116769375673966	0.124349458237806	0.121481058928511	0.124777372083509	0.118451376202328	0.114241248706953	0.118496947716947	0.124206806495121	0.118138511600699	0.120055853989138	0.11660674391759
247	0.121397871649728	0.126458964381559	0.124895477364735	0.127197023531449	0.121045454901755	0.120892882893924	0.121395224479379	0.121178859989544	0.119318890437027	0.118684131972122	0.120341663723492	0.122843179323917	0.122849809205822	0.114465245795198	0.120808539951864	0.120727520919817	0.123606054425914	0.132820291893457	0.116920137076127	0.130541046191592	0.11531940786299	0.121500404055288	0.113373119015968	0.113767810653905	0.117213683372864	0.128621145717074	0.125468708539326	0.121009294563307	0.116664527575922	0.118124176569902	0.121148375037264	0.118397898250382	0.120222402261993	0.115557739359401	0.11938897885751	0.128266481909474	0.124653110215979	0.122604992916335	0.11645063973556	0.124687565941934	0.121914309804243	0.124888344895853	0.117922184969836	0.115044462000721	0.118200937119164	0.123323181830804	0.117796997943407	0.118873647853782	0.116669193657603
248	0.121717120162664	0.125804136908039	0.125481957540022	0.127142685162427	0.120621678629924	0.121223894621477	0.121227751358239	0.127204301209515	0.119268877832255	0.119468612252024	0.120283476270643	0.123917146216295	0.122955950870044	0.114034204014561	0.12065475604496	0.120769987527429	0.123402443922309	0.132815838899555	0.117661490068722	0.130048485456187	0.114961144808157	0.120971015410354	0.112626878503399	0.114015593648855	0.116737912518813	0.128026459154767	0.123897659832589	0.120448805864871	0.117228426034716	0.117086534363466	0.120232738542278	0.118700290755955	0.120040661734869	0.115398099323524	0.121083891665485	0.128775581648709	0.123495042453128	0.123402214492266	0.115468214448634	0.12415598482873	0.121530807882256	0.124948464563511	0.117466867026278	0.115308343359689	0.118568579615356	0.122913216495	0.118305452194415	0.11890132251971	0.115678239347542
249	0.122891969469182	0.125657553840995	0.125143164611229	0.127606721016617	0.120615246957554	0.120673062654796	0.121935297304306	0.125280775344293	0.118655613549624	0.118519552845176	0.121773393038577	0.12410060806458	0.121450412983644	0.11373361105515	0.120658084558276	0.12107717797992	0.124950024922592	0.133523217942671	0.11842713820619	0.135243932594568	0.115495722217048	0.120882209547918	0.111466265439795	0.11414773317196	0.116535194645281	0.12633891553991	0.122379239182949	0.119241411156901	0.116326643487365	0.117765868881362	0.122160387338836	0.118486793365305	0.119948306593934	0.114283439099986	0.120418259156269	0.127382159251681	0.122863303757544	0.123456045715967	0.115192451635414	0.123710938558769	0.122883313454756	0.124861251946904	0.117394503252865	0.115232549311361	0.117372439886598	0.122838626131658	0.118853995972083	0.118424510278464	0.114628268981246
250	0.124132735072676	0.125666720489692	0.125150040976596	0.128203055685498	0.119063938715758	0.1216919750673	0.121377451672685	0.125559942094791	0.118784607502079	0.118369354643623	0.121798683439682	0.125643449929606	0.121303287817962	0.11289374378319	0.120871214181657	0.120586132892041	0.124920029858175	0.133458009869726	0.118314817314881	0.134030200401593	0.115188639631113	0.12042309784841	0.111095226340072	0.113815111799195	0.116895680031442	0.125919035064157	0.121752084179064	0.119547710498826	0.116078460087	0.1171268058564	0.121371787485251	0.119203143972592	0.119726720121689	0.121607314364099	0.119902132554513	0.12608678823163	0.122364405201642	0.124078056224966	0.114775151620539	0.122720064354246	0.123728502674886	0.124429021249924	0.11613976498365	0.116793294939207	0.117104970495579	0.122917578749979	0.118722985586332	0.118143479419224	0.114670229098362
251	0.123575132821717	0.125665081627762	0.125480695816846	0.128963482116882	0.118302698564161	0.120939101336961	0.121543629811786	0.124144347138052	0.118258340038845	0.118338710612182	0.121093890849102	0.124925239570888	0.120615470773129	0.117276050090118	0.121931328361523	0.119360038377277	0.125342632672604	0.131766718497874	0.118391253889712	0.134789815983078	0.115911539566655	0.1200823721701	0.110455539126051	0.113161296244827	0.116272589961754	0.124752465273539	0.120779352082539	0.119760266706029	0.11578373692317	0.117083175170356	0.121021543001564	0.11905816852427	0.120465169615531	0.121394802850211	0.118469287710171	0.12438685462128	0.122796507667295	0.124593416949692	0.114736660975809	0.123393033546271	0.124201591198097	0.124242870307903	0.115590366622809	0.115853341531845	0.117163946429158	0.123364169548748	0.116932106973867	0.118602197709193	0.115301913035456
252	0.123145404835164	0.124950245611748	0.124887062965233	0.129869026768646	0.117390587363294	0.120939956804382	0.121905780124704	0.121065141243926	0.118051875996237	0.118085483763498	0.121471516015065	0.123902901321432	0.120970874746614	0.117435479584271	0.12048631583083	0.119639909727441	0.124652867077123	0.131150623418527	0.118909112763176	0.133962716182911	0.115118883831464	0.120145094112126	0.110388436417694	0.11309580567696	0.115948024783159	0.122878341968138	0.119854534961447	0.119993494490238	0.115519767526985	0.117335132752925	0.121082735319689	0.118944346013843	0.11991209849284	0.121205978277862	0.118621000646073	0.122884221050418	0.121821611023844	0.124201951144382	0.1138613079403	0.123967844250594	0.123660435846842	0.124595873575586	0.114845247966843	0.115866774418551	0.118151051676163	0.122963519591422	0.116081893726556	0.118166240311842	0.116752360399979
253	0.122879090222036	0.12502420528906	0.125862113500243	0.129505051551156	0.117577393593106	0.120182051192972	0.121033139160596	0.120033533390917	0.117515933448551	0.117654563715131	0.12199648848806	0.122938958979603	0.121005008883016	0.117890305674611	0.11991906288405	0.119314133038129	0.125051904085639	0.130573449019184	0.11837026497914	0.134174909793659	0.115030569900383	0.119994484581977	0.111158934854634	0.1130824572802	0.114688905041858	0.121664482548526	0.120337208994165	0.119428815664653	0.114630086932832	0.117210874436051	0.121605107084727	0.119806955359219	0.119056682586054	0.120081600139885	0.119230887024178	0.121303563214222	0.122302920394124	0.123394299893437	0.113827040776807	0.122541431544441	0.123341527708645	0.124452760649377	0.114657058433492	0.115577499651935	0.119818289681964	0.121790243038147	0.114939572169782	0.117246742737512	0.116060744863449
254	0.123179558249503	0.123430173475887	0.126568156886607	0.129071059264059	0.117633018428747	0.120178747212795	0.120315018173742	0.120903373521529	0.117824283020545	0.117667186280805	0.122428291744771	0.122646386242866	0.121111082057543	0.117618184945622	0.119534637903849	0.119327130207295	0.12386358679055	0.128963077761845	0.118248021734213	0.134472386531108	0.115605895360508	0.120150868616844	0.112183646415095	0.112446951113754	0.115093831125756	0.121776399346566	0.120908556407313	0.120178771943811	0.114962370442379	0.117296516220528	0.121067166728722	0.125987928331418	0.117075904589567	0.120492752999259	0.119151478016455	0.120623180561488	0.12375773057457	0.122871509753205	0.113749365264583	0.120639327288191	0.123524124236002	0.123537434364382	0.115393706189759	0.115529325662589	0.120858667981378	0.120441644763587	0.113703639258349	0.117193003958592	0.115873557468339
255	0.123824035848137	0.122986075394563	0.126184669321041	0.129470741953592	0.117177123245607	0.119422301341354	0.118581451275409	0.121790903192809	0.118929392271605	0.117588739974493	0.122840806989206	0.122278247628882	0.120077199704501	0.117639069145341	0.119203426979737	0.118992526825667	0.123778662366086	0.128599863761563	0.117023269012414	0.134479644580874	0.114870186219038	0.119985614391483	0.111551041886289	0.11149352975263	0.115656907720181	0.12046565401232	0.121767489588134	0.119175767831177	0.114022996989936	0.116545372388242	0.121099976646728	0.12695449320874	0.124091412883327	0.120778885185858	0.119858497418294	0.11991024242779	0.124643304373903	0.123659877685384	0.113734058986025	0.120758465484465	0.124930018611566	0.123596105501555	0.115799264759937	0.117594414318393	0.120108986668388	0.119436986386771	0.113272070877399	0.117037685350232	0.115461003454645
256	0.12343694163674	0.122992069860439	0.124835991355104	0.126957916109698	0.116993881817799	0.118358360807415	0.11831057493768	0.122144041739122	0.118431572221122	0.117404016303403	0.122758825401493	0.122626217601893	0.119490799478235	0.117220017185735	0.118281298928823	0.119011990157721	0.123695876733751	0.12898289167935	0.1170733104395	0.134697073303289	0.114955602384466	0.11990752424629	0.111530794553801	0.110416726348123	0.118582083861999	0.120544973373068	0.122339741381837	0.119816809539389	0.114056624484768	0.116277011057719	0.120428970862972	0.126672956813429	0.123621604699517	0.120873792081053	0.121385416175492	0.120795653083549	0.12325693408639	0.123381829712397	0.113377199404627	0.119705714644268	0.124040377785814	0.121975275605527	0.11657663094814	0.118409445657955	0.120265415748497	0.118110891369833	0.113553610399722	0.11606049508035	0.114783868330587
257	0.123272663669285	0.122430484125678	0.124410034565097	0.125884370171623	0.117280452354035	0.116991457019023	0.117856606874359	0.121265648877777	0.118476618549366	0.116991633136661	0.12294645726327	0.121939751123485	0.119208220012445	0.11721658584831	0.117871708328741	0.118541838032191	0.122494537669865	0.128460329355289	0.117278720445787	0.13457909197861	0.114422635783719	0.119053553986682	0.112298188339674	0.109708599380056	0.11802179310573	0.120471789259063	0.122088699594349	0.120025582751019	0.113525139172665	0.116215256635039	0.125042413252168	0.126378280691715	0.123420476004854	0.120877742628317	0.120869477098479	0.121279503673575	0.124505508791088	0.1239829414444	0.114215831281723	0.119573606904664	0.123058793764058	0.12054864265865	0.11584229316014	0.118562387302058	0.120027677537225	0.118024144653278	0.114028863266896	0.116308549161383	0.115684789436394
258	0.124085901257123	0.121675171068253	0.123586433493559	0.124125849352297	0.116758776023851	0.117552263725814	0.118258119321352	0.121571016006592	0.117719063386446	0.117010433511266	0.122282817815651	0.122556961605427	0.120039732799955	0.117274931893433	0.11904315272245	0.11843431706112	0.122155006946334	0.127369682662459	0.116535921974797	0.134337175391176	0.113241758271639	0.118931408558007	0.112206866300861	0.108939203327092	0.117601474033848	0.120107350231428	0.122309607506228	0.119838047611251	0.114188448239259	0.113655991159758	0.125170498213787	0.125345909484713	0.123083066214234	0.120638683103999	0.120849552160614	0.121261662157848	0.125183339438039	0.124539340623649	0.114763153499992	0.119121860067797	0.123140778293756	0.119769534379982	0.115816577644543	0.118066378898158	0.11909597139168	0.117643036391179	0.115332990901423	0.115690085426171	0.116017855760835
259	0.123747089508072	0.121803321139311	0.12318606131045	0.12375441133574	0.116883333127284	0.118458339492723	0.118380080009063	0.11959163288181	0.116970499052306	0.116702317100417	0.122675222509983	0.12176003427552	0.120272578372588	0.116925943204749	0.118716736371938	0.116993265232095	0.1220117196407	0.125959374221891	0.115787500808107	0.133542808449836	0.113525766202287	0.118847507387446	0.110747381775723	0.109643176382937	0.117444661207134	0.11955830893824	0.12985218486172	0.119449278854146	0.114668578946548	0.113162765023501	0.124687360110789	0.124154449836625	0.122366405086962	0.12085243805412	0.121175644072735	0.120700927571418	0.123992019149627	0.125150951000822	0.113819437481675	0.119649238261121	0.123361776802983	0.120069987417733	0.114038737860036	0.118696331276698	0.119123296446643	0.11704587734314	0.114865233284443	0.115583729278509	0.115709082812189
260	0.123657321963567	0.122344792481867	0.12341006320386	0.122840775095416	0.116612738894286	0.118021930577266	0.117799125472584	0.119541445212048	0.11597750737401	0.117142304448582	0.121842452418741	0.121852503926218	0.11990455978318	0.116404016966503	0.118757611855051	0.116204421739609	0.121438000252528	0.12541454226925	0.116328945955235	0.132797542893133	0.113666988133004	0.118994176564563	0.110027454505994	0.114883371035863	0.116731305355644	0.120061307925557	0.129430923149181	0.118053646104139	0.117049268641036	0.112654160554218	0.125198782552087	0.125271441867304	0.122435243427919	0.120410041914422	0.121275524162271	0.121320036777933	0.12340745040199	0.126020538759357	0.114438558184573	0.119724000357896	0.1228941436609	0.119533589712995	0.113791935965102	0.11813163257189	0.118209925572707	0.11809723423878	0.114924480365615	0.115313361664093	0.115160986400998
261	0.124210390313566	0.123006749783622	0.12308003944611	0.122120810159279	0.115792584015106	0.118589016535644	0.117724073347062	0.119786160860502	0.115331835100906	0.116738422189019	0.120691902800429	0.121243159043273	0.119253110927842	0.116440727474848	0.119622444946835	0.116397319556477	0.120932139635506	0.12434467913077	0.116583887515109	0.132464729899235	0.112457601452246	0.119081451097446	0.118149297562862	0.114183674250583	0.116654877923675	0.124303561901669	0.129572874635092	0.11783896906058	0.116945247336976	0.112353087349172	0.124947935196382	0.125372022554518	0.122147253317847	0.120099722958743	0.120409607589061	0.121804965659085	0.123232411911307	0.125824682213537	0.115241293264668	0.118859389785954	0.123512647053004	0.119647272243566	0.113380388825073	0.117890290802807	0.11782770431008	0.117136288480324	0.114591949628708	0.115230654797368	0.116035706295173
262	0.123371086590984	0.123917984126985	0.121917270770554	0.121692128572934	0.116206894583741	0.118752971772993	0.118135823948832	0.118963903066585	0.115283094857944	0.116767093710894	0.120097864210739	0.121718557369241	0.11858200953515	0.116105786002713	0.119553005450315	0.1155930040059	0.120950945745937	0.123914815295059	0.116384881019257	0.130749230148493	0.112531825784024	0.118917138652197	0.118078678076628	0.114764375617644	0.116385546621455	0.124637543631368	0.129366162156419	0.117840691945325	0.117003524313391	0.11213807346142	0.125273881753884	0.124515833318585	0.121426212159179	0.11871252924057	0.119894833235515	0.121635984556514	0.122665066436435	0.124577110890606	0.11436214085215	0.118374462629988	0.123707425322592	0.118056848604075	0.112364551350625	0.118847041734087	0.118594086704065	0.116690694978245	0.11383837713636	0.115595775267873	0.124045644507792
263	0.12339144829723	0.124118242883595	0.120865435097886	0.121169004545735	0.114737866138319	0.117670659114784	0.116003898071709	0.117383745274239	0.114577554521465	0.1165598699268	0.119311367469851	0.121456848659712	0.118635257504617	0.116446380566302	0.118736207241797	0.115955003401756	0.119770627587238	0.124169655647278	0.117363927565816	0.130591950910888	0.112560042504605	0.119377499508248	0.118022066757039	0.114690215930902	0.116694674614305	0.12398699738714	0.128321221383612	0.118187666820703	0.116787404982353	0.112131959277313	0.125733940943824	0.123428680020408	0.120952544692142	0.116875921356866	0.119954016872034	0.121113541567113	0.122012301324765	0.125187823528018	0.114432330856735	0.118980376022181	0.122952779484638	0.11849891577993	0.111723913746785	0.119520396626774	0.11823797437471	0.116961132359267	0.114210376681461	0.114686883320965	0.124395265197238
264	0.124055711032414	0.124835830575095	0.119102487296485	0.121401788061289	0.11474011079901	0.116410024615621	0.115548894040683	0.116767922248517	0.113794523592755	0.116713704678416	0.117948903069228	0.121822741455351	0.117652145958685	0.116804088728463	0.118531743092513	0.115316588719532	0.119377138290503	0.123225104912552	0.117119689703513	0.129465960061713	0.11318527852564	0.119775151437673	0.117390664348422	0.114664910227204	0.116575491387434	0.124503797554309	0.127506541803603	0.118097154841856	0.116132790035902	0.111558280582665	0.124140324065956	0.123759134957218	0.120569755227949	0.116227448579606	0.11994965171655	0.120701001371032	0.122424559361026	0.124411088605772	0.115487338709512	0.119067791751487	0.123585993460212	0.119405194652345	0.112014307075868	0.118533560371247	0.11871686459381	0.116791243397931	0.115259912032297	0.114609700752668	0.124247983154519
265	0.123138189065728	0.12450570770101	0.118895233077961	0.121660992843813	0.113933655199614	0.116482911682818	0.115246368683669	0.1169287738565	0.114061403144551	0.116085316349866	0.117984229749176	0.121215780862387	0.11646093010076	0.116722355556447	0.117989932362727	0.11434120682791	0.119633723253463	0.122790716829755	0.116847652714639	0.128823444687134	0.112901961650104	0.119189963752061	0.117845077167426	0.115213758404988	0.116270070546791	0.124506889915442	0.127653687796637	0.118430456629205	0.116945745873624	0.112492744587582	0.124895961829339	0.124705079601528	0.120613786788175	0.116872533848469	0.120591178826971	0.12078576118161	0.123164288870801	0.124162443404839	0.115418105773239	0.117296629718747	0.123472729903109	0.119386988922721	0.112466052188776	0.117253254268602	0.118189469534351	0.118230690895138	0.115085054121107	0.115167794929144	0.124328172478159
266	0.123870984650907	0.124065862366822	0.119726084215316	0.121744969032279	0.114391334658075	0.116934922026229	0.115475400839063	0.117028983456768	0.11451075617572	0.116427848699324	0.117380342830353	0.121241325170834	0.116554009601325	0.116649014448166	0.11801329970339	0.11430996955632	0.120014179335881	0.122605414410134	0.11729413770307	0.12910744184755	0.113209782080043	0.117813239996407	0.116834131578006	0.114762151165838	0.116424225594728	0.124452015180758	0.127447537016203	0.118545832517558	0.117045344577272	0.112634008569149	0.124238167479551	0.125196419677937	0.122151958494405	0.116187705885714	0.121502618908647	0.120743218716275	0.124205134806528	0.121951203564292	0.115120294798551	0.117176973198856	0.123931442721105	0.118520191176181	0.111076649714999	0.123563912748359	0.118540800061384	0.11850974971284	0.115108519681744	0.115217981911885	0.123648528219941
267	0.124609510038059	0.122975778996281	0.118932336235941	0.122042686207408	0.114320414967203	0.115678331538345	0.115373301101799	0.117213774822346	0.11456829818152	0.116024530256171	0.117703006966097	0.121071070286874	0.115667922454814	0.117609286326044	0.117156303192508	0.114148437198098	0.119562793671085	0.12279650123402	0.117541123223653	0.129500929913915	0.112715918717801	0.118263293844897	0.11764905302787	0.114323417392379	0.116649810290278	0.123968958541137	0.12718333910149	0.117317144042481	0.117243811454627	0.113658402724626	0.123031555064814	0.125825486387497	0.122535277903124	0.115094015247795	0.121326857229758	0.121352699633049	0.12311849705434	0.121251202544409	0.114881756616811	0.117572146194318	0.124597847778707	0.117562408907271	0.11182237497574	0.122222413504399	0.117768944799084	0.118101063500018	0.115549636671706	0.114415912322924	0.124978450205464
268	0.12523241329088	0.12325935036844	0.118647431984104	0.122725556618192	0.117356415960567	0.11500529261206	0.11473821372845	0.116395615692304	0.113938846907713	0.116104786945382	0.117810645833499	0.120967782280921	0.115276524692168	0.117700223224366	0.117277847270742	0.113484984702877	0.120115217709498	0.122052617831792	0.117590834108121	0.128662580664093	0.112391096069291	0.118375611278669	0.11711192753603	0.115355267411226	0.11653405266586	0.123315935348589	0.126080941888075	0.117855285537263	0.116939799611027	0.113487860994235	0.123948979553695	0.125465184973477	0.122860741212266	0.115148172969708	0.129332589020601	0.120745629827791	0.122834883426948	0.121495570408301	0.11444502914249	0.116920292977269	0.123760209999966	0.118666661304375	0.112054988758673	0.122064552031379	0.117141103059171	0.117050413163672	0.115891478837964	0.114154744469534	0.123907478589463
269	0.124957080656702	0.123174670061306	0.119124758267902	0.122855194934246	0.118599535986001	0.114967592239582	0.114487764648798	0.115051569583582	0.113274578517407	0.116388448640169	0.117500855445724	0.121432949472417	0.11539573444028	0.118487058285462	0.116950369763455	0.113963492080563	0.120317252519796	0.121929512420418	0.118390338115279	0.127967105245253	0.112099764071007	0.118130144511637	0.116789380820961	0.116124204200558	0.116504705636384	0.122179687235231	0.125583789088502	0.117654733542887	0.116132034909808	0.113238529441612	0.124327933927401	0.124351739261457	0.122416831162655	0.115495336616174	0.130257344394044	0.119449156611424	0.121922014484009	0.121447384312729	0.115022958634508	0.116290672776098	0.123329258331344	0.119093527084366	0.111973646893475	0.123059199167416	0.118133334145898	0.118296804128045	0.116473632195413	0.114638498879089	0.123462567223737
270	0.124933904436292	0.122143903780305	0.118706374646107	0.122457248252483	0.118284376286685	0.11446293098652	0.116430826428506	0.115683419188333	0.112952463051323	0.116195127521927	0.118036810484052	0.121978551419639	0.115024282301487	0.119167522299159	0.115345307418151	0.113985275057447	0.119227955321397	0.121300539751345	0.11752973622689	0.126764795625871	0.112824167852511	0.117656099495156	0.116066136308006	0.117521712929545	0.116060505906783	0.121723220770281	0.125616569668795	0.118315354132194	0.116489630015795	0.111640063670273	0.12443289376296	0.124927254058811	0.121360819977654	0.115003484500324	0.130745438230461	0.118405174659562	0.121946763313127	0.121251823997438	0.115495484512604	0.11714102616128	0.122727874009378	0.118834453073745	0.112318631721625	0.122838665985722	0.118426296367357	0.121905986898464	0.116613472710615	0.115009897722018	0.123006815779355
271	0.124264269646311	0.119907086130795	0.118575419085476	0.121253365942029	0.118393116176244	0.115014420045544	0.116676644677621	0.116387088323053	0.112407871608052	0.117156969617182	0.117061716941818	0.122384162584504	0.116214130187419	0.119588236954209	0.115280797303041	0.113059496815641	0.118304284584936	0.122010817532649	0.117701594822821	0.125836581520694	0.112391897220885	0.117988692515666	0.115874251919149	0.119183822547289	0.115961016727602	0.121614936437622	0.125133532001343	0.11801929762022	0.11648833726234	0.111213862126183	0.122603889908121	0.124948767990725	0.12136889948589	0.11378170794385	0.131000386935375	0.118205338776622	0.12076384358799	0.120185946720044	0.115529760806168	0.117759465367047	0.122145118778801	0.117891086011093	0.11221014467232	0.124179936921176	0.117748260166867	0.121688845040333	0.116716939597869	0.114735716266752	0.122423026051712
272	0.123962950531683	0.117769845800194	0.118567026555958	0.121312640812799	0.117358337423585	0.114318229218903	0.116650079511876	0.116867749626089	0.112447141879945	0.116620999339851	0.11681988824953	0.122316701483966	0.117039808709673	0.119035222581522	0.115328813400363	0.113143868305745	0.117616408649899	0.122626566129336	0.117474741183183	0.12626406686764	0.111696460600191	0.118988485738661	0.114896178113276	0.119076454190887	0.116022230612588	0.121096693620567	0.125044604015019	0.118023851926696	0.116752113722991	0.112098498456908	0.122791520275598	0.124499875994212	0.121921151894402	0.113518929941783	0.130577649049869	0.117500516777414	0.118764582734418	0.120040647264525	0.11578019984026	0.118651444906153	0.122758209521484	0.117183917205291	0.112074092869534	0.124593746651606	0.11815560061089	0.121593669177425	0.117023819219984	0.114686056992234	0.121236844522006
273	0.124046621454004	0.117526113311109	0.119392706330088	0.12174340331943	0.116615932347667	0.115720361178118	0.116456484177363	0.116979526663746	0.11256026663686	0.115978269409071	0.115677062217582	0.122715685188017	0.1174683462427	0.118385102328525	0.1153867587011	0.113920511250295	0.118481557791598	0.12267033387638	0.11771969604796	0.125737081054605	0.111844946752763	0.117837993347979	0.114871504481778	0.119058359409562	0.115938703894705	0.120227647301169	0.125229973732623	0.116561564767429	0.115849767850698	0.11177445113411	0.123212087693653	0.124512947761535	0.121156341058574	0.112549044946455	0.130960083247389	0.116921853263325	0.118594460580532	0.119354931791583	0.115804769633982	0.119151267127053	0.122319189103357	0.117608168661279	0.111801908213449	0.12459637057698	0.118620004776756	0.121647964313801	0.117455965949241	0.113985807474542	0.119976591469581
274	0.124427451348073	0.116757657396229	0.118472106063427	0.122246085106479	0.116924833038322	0.11550579856359	0.116129493015211	0.117642287814456	0.112287399849267	0.117203674351019	0.115390279840349	0.122022797682667	0.117276915119714	0.118185977215354	0.114847779205318	0.113801397151993	0.117953278073833	0.121822183289397	0.117103211896816	0.12590455062422	0.119260671386978	0.118191803910875	0.115320060754606	0.118758787361015	0.116527837293163	0.120693888350203	0.124755388568802	0.116705929678764	0.116461548985738	0.112175227905832	0.124283352882305	0.12366868462245	0.12102477377488	0.11246815143259	0.129708666539406	0.116757251431495	0.118433443966457	0.119176118790146	0.115817587771842	0.118515205360952	0.122121566133268	0.117243229978409	0.111614467172244	0.12485454477988	0.11863943348062	0.122824806869289	0.117257210354865	0.114526390636883	0.120715544650088
275	0.125074654948425	0.11826645459372	0.118180748592196	0.12258905452961	0.116178149413391	0.116173215690845	0.115765884075659	0.117817220881288	0.113189889923526	0.117021249234682	0.116268997638763	0.121879359762628	0.116640210807479	0.118160649460282	0.115318112419476	0.113509759225688	0.118340527087643	0.122698354263783	0.117001457263582	0.12595944991458	0.120162673871005	0.118184269990829	0.114430660308986	0.117263177797109	0.116261466405397	0.12031601424206	0.123843104460327	0.117469099329174	0.115935686948952	0.11242064264738	0.124200778314953	0.124020000627771	0.120508366436274	0.112561385046607	0.129923161261998	0.117308942314825	0.119364740373129	0.119136688788322	0.116311163777824	0.11977205648266	0.122067033753989	0.123440533098578	0.111599701132103	0.124305291827553	0.118427501412605	0.122609512205028	0.117120454283771	0.11464103985423	0.119916545723087
276	0.125326199507473	0.118030786638932	0.118140390587953	0.121850875536588	0.116353825104772	0.115797684287653	0.114649478734885	0.118068242510716	0.11312019645566	0.117824503084116	0.115688619085121	0.122180185760675	0.116565888201602	0.118190024224761	0.115221183659294	0.11395699257401	0.118116664904359	0.122724421372663	0.124666532408296	0.126461443381224	0.119027757053075	0.117952842892868	0.113946257810854	0.117040118110668	0.115518813258111	0.119905928904783	0.123122546655551	0.117240305950003	0.116612831150007	0.113495095261469	0.123212229033545	0.123360855399406	0.120004260770603	0.113425521401168	0.13014877602387	0.116904638819559	0.117123713190856	0.118149133438734	0.116982420970755	0.119913226243741	0.12225213800703	0.122977239945526	0.110452472339904	0.124179441750006	0.119774653984058	0.121686228307162	0.117393343572513	0.114625966991002	0.119452424213433
277	0.124312782620132	0.118732591441078	0.118679233361805	0.121968257935312	0.117095348487587	0.116336918944948	0.113974032991652	0.118404717741369	0.112246126175207	0.118459840884641	0.116228172018271	0.121192536922164	0.116379948462884	0.118656926336438	0.112995120090357	0.114169796598055	0.117642878517364	0.122250835159498	0.123069130146397	0.127183288465205	0.11797106800969	0.117556943154569	0.114730176836913	0.117158086499715	0.115887769904858	0.119807247236623	0.123169589184057	0.117203458685359	0.116302613131622	0.11266611935851	0.122386435949009	0.122738366288582	0.119950156437125	0.113365953250483	0.129482130451371	0.116802947053076	0.121325493403834	0.116882585298529	0.11734375739604	0.119969237486385	0.122757176744844	0.121763424683634	0.109991120168818	0.123865833261457	0.120147185309122	0.121396121556622	0.11714183909276	0.113676332157405	0.118591259242425
278	0.124325844575041	0.119891664940952	0.117651128309006	0.122056516485842	0.116749619697184	0.117451518194416	0.114285101895057	0.118743657832705	0.111570032388464	0.118176400162812	0.11557483548296	0.121177375795799	0.116118598982912	0.11778707212747	0.112352774537233	0.114635890421284	0.118679739841078	0.121695115587306	0.122576752668693	0.12696980627975	0.118090781052147	0.1183490560643	0.114983316935246	0.116821706135331	0.116020395397615	0.120246351596351	0.121495509278377	0.117259258178707	0.116738841830405	0.113102828419171	0.122487220426572	0.121809745155092	0.119310935128696	0.113830067918748	0.127762459747734	0.116427590823678	0.120639618958545	0.117018724828602	0.117269175508492	0.11976849350871	0.123365120591566	0.121632119443168	0.109352636483455	0.124806803306409	0.120017968790729	0.121400579979096	0.118235554265318	0.120720397577257	0.119453675413927
279	0.12370983433985	0.120909437726473	0.118238719090986	0.121506140623897	0.116594162155395	0.116548056851576	0.114653185375081	0.118867845107396	0.110437289700866	0.117671912037596	0.115771900746073	0.120873404658281	0.115949398271116	0.117642010835541	0.11799437916654	0.114690705442361	0.119122127394799	0.121903663132198	0.122625217859315	0.127611851577732	0.118034536315363	0.118085819446366	0.114210249380555	0.11656651790271	0.116404950703127	0.120265329033386	0.122377525481206	0.117004735390485	0.118221518074989	0.112570008818124	0.121620654949005	0.121214853575418	0.120006427602628	0.114145143355855	0.127545299144895	0.116366726868658	0.120598418663477	0.117437682296698	0.117714704557512	0.120664209768756	0.123767943346577	0.121407715963169	0.109561435415423	0.124935967092509	0.119211533699894	0.121657357209056	0.118993220913586	0.120171446880878	0.120243875808494
280	0.123491462675724	0.121383035845329	0.117422958149485	0.12945946065282	0.116918264983588	0.115416856359596	0.115161455544904	0.118589607935713	0.110611616864512	0.117992588468629	0.115840198193872	0.120704679355938	0.116544391347401	0.116936916459635	0.117750839815547	0.113539071555105	0.118843021423245	0.120468845111546	0.121675684419497	0.127138678312691	0.117754685401733	0.117975488574276	0.112709128636285	0.11665762885024	0.11561218010388	0.120655577114176	0.121439764842716	0.116154612035418	0.118731091050021	0.11223869181714	0.121369458708999	0.121327912915855	0.119778506304828	0.113274992888911	0.127958999173629	0.116140533867483	0.118933315915628	0.118049408763331	0.117951155940108	0.121838387629682	0.123972684906404	0.120830105467276	0.109117438115068	0.125285333825539	0.119427573319354	0.120737162482505	0.118764395714387	0.120795235648933	0.120113189404288
281	0.123462980736393	0.12276568348171	0.116945654287842	0.128456321029267	0.117453919540812	0.115131204751706	0.115225919425114	0.118620839367202	0.110866065841588	0.117922613576684	0.115690031211493	0.120658534452648	0.116444434690956	0.118301052385945	0.117171841112643	0.113028222103943	0.119220444060053	0.119100232531373	0.122355185877927	0.127055357674289	0.117087251784091	0.118917808587448	0.111977836730223	0.117341299857083	0.115585594951361	0.12101147257056	0.121342695651243	0.1160884114143	0.11898191292394	0.112816117126927	0.120049922949496	0.121601468309042	0.120859651058084	0.113555496136458	0.127578041498037	0.115677490699756	0.119274264524247	0.118865993863432	0.117449765513176	0.121951808087756	0.123316015377146	0.120266899707007	0.109175848676006	0.125001017899747	0.119328168156999	0.121119157340725	0.11954188333663	0.120822306099407	0.119837730992176
282	0.122103450656546	0.123642334927201	0.117291421697717	0.126959353987875	0.117773679320872	0.115115737971173	0.11538374961526	0.118241940681262	0.111078592974199	0.118533891775037	0.115239401280236	0.120263012987867	0.115524565901014	0.118811591578702	0.116778000813251	0.116904152026076	0.119007088539874	0.120101948489303	0.12220320346712	0.125503744303207	0.116726548174435	0.11797012377434	0.111452203253808	0.117641801610814	0.114519289046181	0.120953077556867	0.121236922159648	0.116538252780187	0.119326868235521	0.112196979021562	0.118741270020267	0.12152659433064	0.121392762600413	0.113303193305863	0.127922286528574	0.11504094717202	0.118440608722574	0.119625303992256	0.117412513189821	0.12289915262033	0.123572428366394	0.121087222237492	0.109190175329484	0.124645077881302	0.118721525999913	0.119497067794298	0.125475343141182	0.121246351245029	0.120337658923931
283	0.12194505368475	0.123936698948452	0.116736012199851	0.126674475967211	0.11746767561706	0.115438217685125	0.114513765133697	0.116667568442424	0.110325689966144	0.118278784553727	0.114685590679053	0.120536429745202	0.114949590145994	0.118674053439476	0.116737894788697	0.116893580905575	0.119010043807655	0.119761084755324	0.121585729130761	0.124601488243254	0.116859565901478	0.118254384119944	0.110517104413792	0.117951420015693	0.114704377196655	0.120994532786279	0.120784024421147	0.116552606944965	0.119875209285083	0.11230990950782	0.118252489727117	0.121725018759174	0.12126450364382	0.114342378306311	0.126617582564896	0.114065225015423	0.116789319859527	0.119734051099188	0.117242002416861	0.123190582111078	0.12351097694802	0.120558563373243	0.108920093686723	0.124276152904547	0.117685114187948	0.118527759155551	0.125280138481632	0.121869803855554	0.120192809525571
284	0.121199572553544	0.123669634151329	0.116995031302947	0.126028285739245	0.11729240072215	0.115850497643065	0.114240710036497	0.115951016526371	0.111048805956837	0.117935780313156	0.115062416832003	0.121183968999674	0.114308218515523	0.11871844486528	0.11726157718898	0.11629146638416	0.118412326425565	0.121037637316704	0.121067479360585	0.12369856052892	0.116471992702993	0.119207404328624	0.110766728039125	0.117623184475876	0.114748497675733	0.120848780098927	0.120232815710857	0.116503503775201	0.12119091621945	0.113378051329978	0.118242640213576	0.121148729843412	0.121100214697192	0.114491104067953	0.12672761744031	0.114618949186679	0.116935604313502	0.11949859853801	0.116272533774188	0.123582008388352	0.123564117055818	0.119250997791146	0.10870822039782	0.125274130684565	0.11763665366602	0.119443449301751	0.126107080159789	0.121617096684203	0.119678659022502
285	0.120639145460247	0.124318356973669	0.117082987037195	0.126323697116494	0.116762959906168	0.115335716623921	0.113203862699032	0.115331417520304	0.110616169227406	0.116250649344438	0.115113342583322	0.120955273528538	0.11368111625438	0.119347074429413	0.116936122211575	0.115906481580646	0.117778616657458	0.121216279394409	0.121097726000103	0.123624524354713	0.117024064438869	0.117923089457841	0.111328550284318	0.116663500147894	0.114953081352502	0.119846590912419	0.119465445995359	0.116290095907043	0.121424993310247	0.114212345777905	0.118315174302892	0.121173202742206	0.12109082148849	0.113755311417302	0.127353392182892	0.115011131206493	0.116754734412198	0.11920495906395	0.117239990991615	0.124233787388447	0.122747674947813	0.11815251919714	0.108975691401785	0.123882411897674	0.117844282526516	0.118490111915211	0.12623457153258	0.121521307334151	0.119845973521198
286	0.120372221724848	0.123105545059328	0.117334550514703	0.124976315427439	0.118301381747472	0.115521871196505	0.113243222198009	0.114288556408331	0.110662016483725	0.116291266392994	0.115524424861692	0.121343870744122	0.113504178613246	0.118618885487466	0.11698589146825	0.115733640452766	0.118124481807944	0.120551510552875	0.121416603870136	0.123314749623726	0.11709945944665	0.117568687462287	0.111971661473678	0.116855846471746	0.115156325072901	0.120263791422602	0.120547168291805	0.116418912165318	0.121728704499719	0.11354991728841	0.117979259311202	0.121796300328989	0.120285213079763	0.113322624948952	0.126881117896384	0.114409187736543	0.115708125021495	0.118793270268284	0.116657793523321	0.123515055360396	0.123243220590273	0.117562194520033	0.109164539706408	0.122696433275662	0.117034650733703	0.118359783975038	0.125785405517001	0.120873814192844	0.120441153174205
287	0.119466115187221	0.124199176206538	0.117199418698653	0.125140251554015	0.117790337634054	0.116278204730931	0.113484034129043	0.114936166990314	0.111392260749878	0.120238994168504	0.115870425610509	0.121013587369715	0.113424313260936	0.118283840754864	0.117348693994796	0.11583200378692	0.117310932657055	0.118737657770771	0.122474344093976	0.122947386379332	0.117130809951664	0.11843123102048	0.112901451110205	0.11708892049155	0.116190329055004	0.119999196883855	0.119992081102714	0.116226444468084	0.121280321370403	0.112913193561239	0.117526567829532	0.121989129984976	0.121248644977939	0.112754342677225	0.126460715450181	0.114915397882113	0.114090686479765	0.119169797695092	0.116351734814708	0.123221504629539	0.122898208020615	0.11761652161667	0.108794928648451	0.123121908673619	0.116906820000198	0.119049042900611	0.12596265990199	0.122011884587657	0.119012068942763
288	0.120020190966656	0.123942869234039	0.1169689064652	0.123781575301778	0.118237759566984	0.115706143458578	0.113574563053093	0.115083515468995	0.111245477134143	0.121008729112967	0.115151414744596	0.120128016098456	0.113586932698274	0.117238159401011	0.117001088259512	0.115305155597561	0.117605504765341	0.118788561536209	0.122994143122716	0.121938777288568	0.117283923884811	0.118856728448186	0.11390689921738	0.11689710163809	0.116067291519124	0.119462423497812	0.120454075904546	0.115976847586719	0.120778715926952	0.112760205958568	0.118132887949136	0.121870328225008	0.122403351670386	0.112411604453593	0.126375655972432	0.115422536999513	0.11271647073769	0.120339606317272	0.11607093158115	0.123330542864184	0.122840209740593	0.116753555260717	0.108007813515062	0.123414381907364	0.11681954753448	0.119117746840908	0.127083835097955	0.122180164692276	0.117535533210161
289	0.119155223546529	0.124066855668693	0.117509854731437	0.123673898378029	0.117107029068209	0.115014136939427	0.113427840728638	0.115801284810157	0.110972717172629	0.120876451152655	0.115978817177629	0.119698442022548	0.113636822998813	0.11741113375802	0.117272560268381	0.116999824202217	0.117589992516274	0.119169223365086	0.123350533927583	0.121531444643167	0.117253143291133	0.119767484128051	0.114149899089906	0.117095025591511	0.115976893895891	0.119056300066319	0.119894458620239	0.116809772726129	0.119945871760832	0.112679207079239	0.118479650522656	0.122107694553113	0.122538515822388	0.11136448759809	0.127336505601472	0.115233453843774	0.112507994510786	0.119194603106959	0.114189314757272	0.12326755314194	0.122928681330697	0.116694922887373	0.108355656703746	0.123360054316715	0.116992423946157	0.117829537717106	0.127944558126515	0.122510431777995	0.117194663597712
290	0.119638212852857	0.123170345197858	0.117639678497264	0.122342648320383	0.116842292475337	0.114909896415352	0.114145131992172	0.11626661886622	0.11071225533153	0.120697674875928	0.115893429955932	0.11930993649973	0.112840910628671	0.116397952118898	0.116125037105744	0.11667760967658	0.117950304057765	0.118589542720451	0.124277207699061	0.12215600559555	0.116367547680577	0.120635133631615	0.113949490471577	0.117432414322122	0.11600750205227	0.118463634342752	0.119163774395387	0.116207327084422	0.119976608499935	0.112451130897352	0.119521433279643	0.12249133630954	0.123358522651268	0.111655048602291	0.128094952407301	0.115448214260312	0.111740566985047	0.119173436338665	0.113672839199267	0.122899378626165	0.123318878310108	0.116794786066221	0.108761365823576	0.123557117354593	0.116363280606908	0.118301711448597	0.129433117092918	0.122529407150541	0.115940172201256
291	0.118380169780763	0.123118012767569	0.116654432463943	0.121330541251966	0.117335172240781	0.114696722267242	0.113489163093385	0.122144550047176	0.110988466510959	0.120599021584273	0.116156173091792	0.119191989484502	0.112501093261759	0.117056646941626	0.115861270232133	0.116021773631499	0.117868594925083	0.118719413419884	0.1231086328053	0.121508407826404	0.117432261587242	0.120254443380989	0.113993421598974	0.117077106442082	0.115558414012053	0.118625811149946	0.118815941146179	0.115692134052676	0.119259985306624	0.112150480951693	0.119541292916506	0.122967127271166	0.122835502115431	0.111186995539635	0.12738182851197	0.116242754717368	0.111474931086779	0.119502215452631	0.113437181682711	0.122475597288308	0.123212864744651	0.114987914166636	0.1089203846178	0.123686488077122	0.116174646770237	0.118205110477059	0.128907404159433	0.122744630314095	0.11705538856673
292	0.118150220407236	0.122537675628105	0.115861130663547	0.121254632927892	0.118099536124497	0.115295197544499	0.113998566007902	0.121735403416039	0.111607186966667	0.120429290162949	0.115344558859017	0.119943215268337	0.112611231432059	0.115809535347072	0.114995397336564	0.116664703074018	0.118273404084555	0.118079530125831	0.123196450478746	0.120947299060157	0.117979969713916	0.12053102013936	0.113740004282532	0.116880473239772	0.115567985132677	0.118510021195582	0.118909012802971	0.116056155415208	0.119423172741332	0.110950077081198	0.119142136722916	0.12357075414927	0.121627927788499	0.111598447720621	0.127234338206707	0.116341910545778	0.112126434604826	0.119314827372583	0.113295915722409	0.121294923932218	0.121732930998776	0.113011087169395	0.108214904683304	0.122857478813806	0.116723529952018	0.118342017496042	0.129460949050407	0.122582337296963	0.116902214737274
293	0.117265959423205	0.12196254572918	0.115045312350898	0.121456528344396	0.118344815907794	0.11556698607515	0.114053501207166	0.119856299340564	0.112122613588739	0.11957624893724	0.114580750036011	0.119401373523628	0.113194903357033	0.116114467674423	0.114705792549872	0.116836688679688	0.118797162310081	0.118261921430138	0.122722255184386	0.121676113249722	0.118602941262492	0.120564295393147	0.113952647293871	0.116950389292458	0.115429525556029	0.117792019116922	0.119287750911024	0.116027182460946	0.119767184270068	0.110991539064038	0.119034426559501	0.124514424137055	0.120877507470544	0.111492127128072	0.127374697032157	0.115888010483363	0.112262159051533	0.119772778347222	0.113145370042231	0.121183465413494	0.12215023831921	0.11304058107586	0.10777681146817	0.122503877005843	0.115663148661842	0.116879871626999	0.130163541076807	0.122307661496868	0.115600897798455
294	0.116828362964682	0.121839252648147	0.115666037471142	0.122461224713512	0.117955121954652	0.115559020239402	0.113372717801612	0.120056659039356	0.112425264065344	0.120161306335253	0.114880052008055	0.119260859091158	0.113463136102926	0.116634335115271	0.114882174447794	0.116779602357724	0.118524361815382	0.117446987509707	0.122818080305052	0.121682680978561	0.118833981516761	0.119198110608868	0.11321208736725	0.117239765819684	0.11618978850559	0.116782723636036	0.119629216480323	0.115182778413864	0.119346103544139	0.110785354400248	0.118984284550258	0.12524130215053	0.121695838492189	0.111414742280559	0.127069844041512	0.114737012853379	0.113020610685134	0.1198943967387	0.112569311895423	0.121633494737459	0.122346092735151	0.111644523499146	0.107921892327714	0.121747026408343	0.115008967706176	0.11637337054366	0.129646291552599	0.122278606085761	0.114346663276964
295	0.116117363767705	0.121877346737588	0.11443909419158	0.121558763099417	0.117736700384593	0.115593106205753	0.114077955817528	0.120112642296675	0.11907026934026	0.120205819510656	0.116756935584881	0.119421279931747	0.112951301256072	0.116569325481957	0.113628910657113	0.116403456769249	0.117857230792456	0.11756236320355	0.123587745155358	0.12118400213577	0.119082673038803	0.117784378733027	0.112982621732447	0.116683431972558	0.115974281772496	0.116435026331078	0.119607081516631	0.115972402090056	0.118672329339915	0.110367473450791	0.119229579677588	0.125432804718433	0.121282710444646	0.112201008314031	0.127937364935686	0.113616838255529	0.11248200444095	0.119632891080838	0.112693717852031	0.120454894260627	0.122483719421943	0.112332872987793	0.106854609874372	0.1216040360825	0.115693789199722	0.115681844128873	0.129603636295434	0.121696470449601	0.114758985806291
296	0.116886519734434	0.121409259859861	0.119992006345776	0.121703144843144	0.116696739687091	0.114951316550087	0.11390343628762	0.120199592809078	0.119572296476635	0.120640532812882	0.117153434251616	0.119387339718961	0.112560117277878	0.11624178513036	0.113712664215371	0.116097883092106	0.118171615039852	0.118287116935571	0.123867172654907	0.120836499564147	0.118973862221795	0.117007120444171	0.112774441140932	0.116658667456488	0.115792630763432	0.116486945702072	0.120227848212301	0.116311927945852	0.117399887840732	0.116269915836523	0.119185638808096	0.124396484688226	0.121191604329283	0.113359930941301	0.127381199308969	0.113464066696547	0.1123682988114	0.11851091832809	0.112206403089241	0.12074432168571	0.122019330841974	0.112014379123942	0.107502236525185	0.121594418064694	0.114799885530606	0.115658878021425	0.130372359368646	0.120909302158234	0.113694527304064
297	0.1167976626664	0.121889982333262	0.117286527464738	0.121698400777696	0.116723855194927	0.116194780961023	0.112425294257768	0.119590079460811	0.118939080740407	0.119934939366215	0.116856126816773	0.118732763677301	0.113017950263055	0.11547521608371	0.113236295245228	0.117988865122125	0.117611204815909	0.117095338871954	0.123891862909183	0.120808099451803	0.11953020118368	0.117206469653315	0.112259744450574	0.116807608238401	0.115536996282728	0.117115129281157	0.120730007609957	0.116167388405922	0.116663926482338	0.115307696433093	0.118716659088487	0.125188711970189	0.121236330491265	0.11312958843328	0.128803605641068	0.113463082322491	0.111581789129972	0.118501580291225	0.112145391835136	0.120368919178755	0.12176563210173	0.111429560183759	0.108226959348137	0.121751694730174	0.114316222832816	0.115556880802891	0.13028695539154	0.120789540200496	0.113297951637804
298	0.116429991161253	0.122547164014316	0.117024513784282	0.121312913625434	0.117705989793799	0.116064847435869	0.111586134831318	0.120247359259799	0.118732203327179	0.119735969372583	0.117390664512172	0.118379584489938	0.11312644090924	0.115693674766373	0.113147743204029	0.119004072084897	0.116491145129873	0.11724671626873	0.123545944174658	0.120592676998152	0.119101023407549	0.117574680044732	0.111840237131877	0.117377803610886	0.114813993493348	0.117338982703908	0.121896344072484	0.115370647369089	0.11597455137838	0.115441153299261	0.118623027808012	0.124264777502213	0.120432069871713	0.113219573239423	0.129365129276358	0.11290068799985	0.110667672924136	0.11886937179616	0.112691969807137	0.120092802336008	0.12070277878635	0.111325537168618	0.109763249546246	0.122266070180989	0.112843010186492	0.115908178527856	0.129593274808523	0.120778238386901	0.1135465312249
299	0.116570845565028	0.122574327269801	0.117680003073634	0.120568381014439	0.117199617786167	0.117072676092283	0.110705760704877	0.120332751757002	0.118456160025938	0.119308390277192	0.116625565931256	0.118838920159773	0.113322053437367	0.115457657257616	0.112923402545928	0.119068746677506	0.115291339768048	0.117652517101565	0.123027881885118	0.120757245989177	0.119360794392196	0.117983591415418	0.112391671269684	0.116834271885604	0.11474365067537	0.117414468646996	0.120752605606495	0.11482350459285	0.114762110935048	0.114700291253441	0.118531549418711	0.125101894371098	0.120594304181779	0.11319511309646	0.129328688256327	0.113264504683745	0.110811094511445	0.118625816363338	0.112885354330644	0.11930158357222	0.120553533843081	0.110574192577491	0.109607989134766	0.121562637325324	0.112332241479422	0.115512265802538	0.129815765499951	0.12112354631096	0.112976035980204
300	0.116049323619351	0.123440922467911	0.117673150128996	0.120353338124738	0.117181910772102	0.116585155198263	0.110180648751418	0.11916246364672	0.118934470495145	0.119337165217706	0.116573609779759	0.118380640591015	0.112530912119218	0.115896354482445	0.113547948779241	0.118544838172793	0.117874244097395	0.116311752199457	0.1229414402638	0.120965030815604	0.119045755720875	0.117965556891061	0.112378890632755	0.116677697871433	0.1143297680348	0.117161325902479	0.120310261371124	0.11380311936408	0.114631518924384	0.115581233741712	0.119020063681939	0.125220932795789	0.118056619061787	0.113105012494973	0.12878507327354	0.113328479374542	0.110299184843292	0.118787648586099	0.112879470553817	0.119355591273887	0.119202382823823	0.110907099430682	0.109613670342576	0.120778677197082	0.11153317590852	0.115867707018577	0.129679944769084	0.121041092596505	0.113201878519245
301	0.115914247834509	0.122359672591329	0.117378165292524	0.12045344053627	0.116853159766802	0.117620081847971	0.109493045032862	0.118378508855026	0.11864377219712	0.119354158108883	0.116442968970849	0.118480955798359	0.112284997984129	0.116211854742708	0.113498405240066	0.117729721057236	0.116357116441254	0.115388070714365	0.123060427849786	0.121048393850133	0.120714532626996	0.116347599310373	0.112058200271015	0.116638345666765	0.114187497571579	0.117236262195115	0.120938543580594	0.113965632452967	0.114801046760058	0.115871101995286	0.117810910966385	0.125281074612108	0.117326905133809	0.112682496795103	0.129053181665221	0.113390253743551	0.110837113783702	0.11788067622123	0.112350262057131	0.119125450914865	0.1187268943953	0.111806622598421	0.110061669724242	0.121499484195857	0.111830260646969	0.115129783206265	0.128901781829066	0.12003124150446	0.112452938455843
302	0.116007944496682	0.120716079859274	0.117281082162137	0.119083436365125	0.115151444035162	0.117202183800376	0.108976809589294	0.117999729895496	0.117905164392812	0.119224060786148	0.116574801065027	0.117879004581794	0.112169462091719	0.115931276178685	0.112394267162699	0.117522862426014	0.116489244270207	0.115406913717391	0.122335944035119	0.12135620130399	0.12166752287971	0.119482813947807	0.112251778581777	0.116923611657653	0.113182318347715	0.11762231884979	0.12091857182039	0.113588813037032	0.114691564807772	0.115267829059226	0.116538265273027	0.125480892160585	0.11722405426166	0.113076866491877	0.129091177504792	0.113701182964433	0.109971523832039	0.116316352187204	0.112437273398687	0.119104982784364	0.118399603725631	0.112442834879232	0.109329768038584	0.120873060138399	0.112693306935627	0.115220406194647	0.127553107979882	0.119498535796869	0.112002388804163
303	0.114832699492847	0.11903356005461	0.116382383554494	0.119268265693126	0.115158106217892	0.115139428075521	0.108621296732492	0.118580644802093	0.117549013485895	0.12026593972114	0.117441307757706	0.117674409850804	0.112102014883787	0.115948648261372	0.112005887212585	0.11728764483831	0.116324448482573	0.119845139595821	0.121551300111456	0.121452635416164	0.122290161474051	0.119400906374869	0.112254419139538	0.117500586019761	0.112753457877623	0.117452087541181	0.119794231777795	0.113011327922664	0.114778503984024	0.114854271292054	0.114595501595311	0.12485793004639	0.116949802139083	0.11295663531195	0.12954930497062	0.113743518727227	0.109738857083792	0.118958835846402	0.111575762100873	0.11848576738648	0.119083073827916	0.113098677178725	0.109775999269653	0.121070373620162	0.112883522536493	0.115277991166374	0.126014258057739	0.117790663899334	0.112389537602564
304	0.114391331506689	0.118095868308361	0.116771548418766	0.119518756295592	0.115965054953009	0.115096244904954	0.108379596300015	0.1185910315684	0.117164494771285	0.120779333734581	0.117363300365867	0.118328322266997	0.111556533782528	0.115234615699123	0.112301106123237	0.116228711872142	0.116679973967	0.120329089409613	0.121773846223541	0.121741370601056	0.121877774190437	0.11916462204608	0.111836610249964	0.117074879307507	0.112630090699022	0.117585443809173	0.119568934034117	0.11212872559091	0.115215393831272	0.11448687689523	0.115227078543804	0.124566390397432	0.11763706014951	0.112577417793736	0.130234112548101	0.113635159011007	0.110138486886636	0.118210960134687	0.112378058678841	0.117855739689293	0.118733812980704	0.112617589772181	0.11005992736932	0.121477255114182	0.112870987859069	0.114502964748962	0.124555130995583	0.117617864483612	0.112829056195104
305	0.113189133201968	0.118078669032557	0.116452633408421	0.119987160446277	0.116865178920958	0.116306933653165	0.108319101049493	0.119040856657659	0.117099304427123	0.120195033380277	0.116426961760064	0.120741382113956	0.111480286266514	0.113861585721815	0.11205610983112	0.116402486846129	0.116532056569971	0.119831081078736	0.12237457941166	0.120927180874628	0.121375796739169	0.118494965837333	0.110973869791123	0.117016569872901	0.111843559977728	0.117942519484577	0.119813840520494	0.11173919141353	0.115334007442007	0.11517066795511	0.11534764601032	0.123246618694967	0.116914017322155	0.112564400665134	0.131145548297422	0.112693179384741	0.110880340629536	0.117958413798969	0.112845587409802	0.115153022968914	0.118322717995308	0.112618569290443	0.110441307512303	0.121034415367025	0.112876537341564	0.113801966486887	0.123359206874418	0.116380127524036	0.113694017183971
306	0.112594103873113	0.117555673861762	0.1158859751455	0.118882106345281	0.117109416492378	0.117102958287307	0.108565237041076	0.119234387226908	0.118008443339263	0.119744047752981	0.116348229775008	0.120413207042405	0.111558311089114	0.114232002496133	0.111985799266557	0.116944647451794	0.117446026777525	0.119766250961771	0.122862857816418	0.120126911595844	0.12068389712902	0.118442227685958	0.110777562756267	0.116905237236099	0.119734774826778	0.118009034110843	0.119574653435965	0.111317599000792	0.11506942834452	0.115146955869481	0.11562057905366	0.12285153281337	0.117396773877831	0.118360393454441	0.131354532915582	0.112135470417149	0.111174918424145	0.117916631148683	0.111726586836234	0.114278519360825	0.118324624282846	0.112501673329041	0.114886940027178	0.120345443533795	0.112437194983701	0.113429421128585	0.122189575390637	0.115865267136537	0.113415015403516
307	0.112154002370608	0.11717724208692	0.116053256897797	0.118398027069803	0.118295123781087	0.11665325131398	0.108629027769503	0.118596208299149	0.117929827392668	0.119179061626212	0.116540693915445	0.120126727185635	0.111408251431864	0.114276068374549	0.112290362457294	0.116325544694265	0.117165722200221	0.120500959030985	0.123666664086211	0.11994849381373	0.119809579288288	0.117685250419412	0.110386444752666	0.117876400520565	0.119426815266181	0.119184185500538	0.11854021322903	0.111628439295487	0.114616744861513	0.115472843656638	0.115815621459384	0.122327417782484	0.117029101321569	0.118230586543107	0.129484134764235	0.112195763425434	0.111120924055845	0.119334065510398	0.111186962223056	0.120245907684538	0.118532088127409	0.112943913707063	0.113966316606626	0.121045459086179	0.112595149624335	0.114089986134874	0.122592373705291	0.115850339553235	0.112536169406978
308	0.111409928106757	0.117061249983565	0.115188578103301	0.118809211160085	0.117683481752323	0.116117043729012	0.10771866488833	0.119144382242116	0.118122560724513	0.119030767203806	0.116195553504785	0.119495992254688	0.11190177434724	0.114356011564396	0.112332817689833	0.116016028967087	0.116300005791621	0.120270473904146	0.124077210355285	0.120241848091778	0.120667606319558	0.117061130408461	0.110181480506754	0.117148005744467	0.118555440853089	0.119024819590469	0.118307686803405	0.111634805559244	0.115226247063476	0.1152028758405	0.115995440077215	0.122183218585494	0.117065728347784	0.11840927306735	0.129278205169818	0.112124778068632	0.111634535877301	0.120679570290728	0.110984449594184	0.120135164228401	0.117504605898828	0.113043969991821	0.114057026232376	0.120504199469974	0.112891281590656	0.113359821275897	0.123393163524677	0.115047926933463	0.111785955598855
309	0.111766833595033	0.120204226055719	0.115295721441977	0.117808610809007	0.118547496921137	0.116853664728257	0.1076024588976	0.119547525284646	0.116603487962135	0.118202921123695	0.115982619982222	0.119762628635406	0.112173676423931	0.11319915640004	0.111871915356548	0.116262399651259	0.116063608318672	0.119909072764221	0.123998460882461	0.119911706863874	0.121437059457423	0.116699355609647	0.110339387138318	0.116881121796767	0.117859795584206	0.120095727748836	0.118487529637445	0.11068840327819	0.115576881383969	0.114559051887859	0.115372937953245	0.121923529109403	0.116740721434384	0.117701307611208	0.128691717032032	0.111695720101202	0.110504987974393	0.119549002150067	0.11079536592746	0.119631607606332	0.117363809080721	0.1125359106624	0.11453899298949	0.120530903085211	0.112839948606625	0.113384339461861	0.122537366016105	0.115342678981097	0.111426903263903
310	0.110942765915528	0.120556732564778	0.115781754235021	0.118596475732657	0.117903758776743	0.116620994006482	0.106511545671359	0.118238542022505	0.116937360313959	0.118485097355829	0.116026370769347	0.119634337335629	0.112365302892236	0.11324314812447	0.11131226552656	0.117066743558853	0.115535808062892	0.123689263055405	0.122924963180079	0.119032385299842	0.121724254794914	0.116699585431344	0.109949175343789	0.117167475173832	0.117537922979805	0.11978574356753	0.117871160474097	0.110266755528111	0.114959028567092	0.116823207322953	0.114712822994117	0.121539898327022	0.116933096033779	0.11728049917114	0.128063565555551	0.110258826912332	0.111341994034658	0.119695303221574	0.11077410085076	0.120795748740519	0.11625223183966	0.113173707276109	0.113850466587171	0.120460253553617	0.11197041573447	0.113033210484029	0.122199670242558	0.11618398040028	0.112407276710693
311	0.110534992528668	0.119910623247945	0.115362645124255	0.119370251741165	0.117056366697149	0.121406755890198	0.106340030277206	0.118782725417529	0.116371783946235	0.119243465756767	0.11569292681943	0.119713322142294	0.11365062600871	0.112564245933395	0.111021473524634	0.116377964715308	0.114821499916455	0.123899040427723	0.122680443569727	0.119619099917302	0.121526646206262	0.115504098808515	0.110225540771301	0.116485944377022	0.117190718709201	0.120095205477485	0.117346573454432	0.110858214350087	0.114674974646979	0.116457008637541	0.114720827146769	0.12066096403239	0.116215406829728	0.116644142728603	0.127317442617805	0.110206578512667	0.111625537256621	0.118110765748548	0.110906267265284	0.120259188157658	0.116635886631853	0.114038108163397	0.114379163201107	0.120253902728043	0.11165124532353	0.113094923538476	0.122588622372138	0.116592229925053	0.11108800939985
312	0.109844447115186	0.119109354671567	0.116125986669581	0.119561551363056	0.118414126081498	0.120801796181915	0.105360678063989	0.11844907552419	0.117065224064628	0.119040565352377	0.114688703997259	0.119455798862108	0.114480575126594	0.110970371366761	0.111745821049133	0.115265833283796	0.114858229307295	0.124127746130514	0.122035854751228	0.11934931464212	0.121452658146037	0.116817822275813	0.109761164780402	0.116861697209805	0.117005778946778	0.120268030030134	0.116430768705845	0.110965884544827	0.113736778952279	0.116245951290356	0.115592543476328	0.119923420414696	0.11618616891645	0.116614323558499	0.126973523731163	0.110566981663799	0.110940952240591	0.118125633364316	0.110045844425181	0.120455159100738	0.117895144056356	0.114391686519881	0.114717769410581	0.118471528315967	0.112818119871419	0.113786244136966	0.122406564577116	0.116864696670054	0.111760475554534
313	0.109910473900697	0.117955659302064	0.116325330882279	0.120010784209486	0.117116306380281	0.12047081684043	0.105286588173124	0.117943986178109	0.116562643474024	0.119034320620973	0.114106752313592	0.119136815104744	0.114098067818687	0.11061626564199	0.112266911718546	0.114500470646198	0.115132407733502	0.124042397991215	0.121709833373408	0.118159481548119	0.121363120971333	0.11685605531201	0.110580597882414	0.115474952833764	0.117047646279009	0.120886730069449	0.116500692574971	0.111103228823286	0.112868705494233	0.116241106486318	0.115379847311926	0.119797992328869	0.115125171727247	0.117591827590273	0.12635661373195	0.110952918309259	0.110084569810816	0.117750254480565	0.110302044196397	0.122031741060093	0.117469057292696	0.113951351772893	0.114070860250088	0.117532244857347	0.113574015937848	0.114453863630288	0.122050629539758	0.116707287445836	0.111485887998384
314	0.110492194782447	0.116616305373339	0.116892833558206	0.119533274665363	0.117748770192297	0.12075621510102	0.105273422147483	0.118475328588584	0.116828350491761	0.119506755152656	0.114042623897371	0.119186786883594	0.113603930208712	0.109483844384414	0.111918334988619	0.114521237226932	0.114984900978582	0.125206305072664	0.120574183217323	0.117112807506787	0.121012949649295	0.117511233564456	0.11124287924509	0.115159631590841	0.11695010894764	0.120847606732029	0.115559735915385	0.111880676189527	0.11266280573496	0.116077319078755	0.115911971713898	0.119332244934244	0.115003413600464	0.117999733616431	0.126083880885615	0.11240660838105	0.108955288333453	0.117840207797832	0.112227242619755	0.121760676777369	0.115797688367296	0.112860199525896	0.113791801015525	0.11766040001043	0.113273514012488	0.113893710810029	0.121353738510851	0.116804400307468	0.119916378591064
315	0.109292167575004	0.116578006328569	0.116580505508255	0.119006278856919	0.11865321481402	0.121073323191151	0.105362855524692	0.118879778596439	0.116573687456147	0.119235459788598	0.113869307772429	0.118641485661409	0.113651116230094	0.109110404681635	0.111501765062364	0.11493463920669	0.115050634997708	0.125038263670294	0.119934231428559	0.124567176014204	0.120585483553931	0.117894283031447	0.111672678372513	0.115477326939015	0.117350623070887	0.121564871144294	0.116046694413392	0.112059276497211	0.111004625205836	0.116035761438732	0.116217514971855	0.119460890010129	0.11536537749925	0.117674975703512	0.125685305076854	0.112596512489034	0.107833061694064	0.118071230459638	0.112239834168354	0.12194327844408	0.114863843170401	0.112905169694346	0.113862593053527	0.118039410088757	0.113235283236268	0.113900457957244	0.121584105736447	0.116498103373009	0.119378650608166
316	0.109308946025476	0.116487371410339	0.115507981295925	0.118664502177623	0.119961921508676	0.119675101617577	0.104378624995773	0.118972317954688	0.116411677346198	0.11985337536613	0.113037915290088	0.118352432816823	0.113958601233846	0.108392765780155	0.110842980514898	0.115160915432733	0.114699422556445	0.125377711383649	0.119461263590608	0.125760435142867	0.119389454173758	0.118701323605512	0.112121909787418	0.114146445635208	0.117077773359255	0.121617744020472	0.116319567985937	0.112621003657841	0.111184263616149	0.116646783350621	0.116986864893372	0.118444738865057	0.114575513192667	0.11714720271789	0.123894976372314	0.112768039165224	0.111121970471662	0.117796086228037	0.111939199988845	0.12247649670237	0.114402253340053	0.112936588265915	0.113501255592811	0.118027359560444	0.113287181362367	0.113268814729209	0.121577345932812	0.115622987858109	0.118709455796364
317	0.110099668377269	0.116198691324274	0.115408237651582	0.118482540366761	0.119391895812646	0.118340955072051	0.104039602673799	0.118788683106246	0.116304512776359	0.1189487967777	0.11250220585419	0.118648998509267	0.113534885815607	0.109240756840412	0.110160774340769	0.114569682783096	0.114534279941487	0.125087446070393	0.118964421071421	0.125169649540548	0.119554356560961	0.118673263375326	0.112465807314243	0.11402414191239	0.116369893988541	0.122200496067131	0.117011724207192	0.112656302463113	0.11074268624496	0.116199814543233	0.117108104525025	0.118018567845414	0.114613489610448	0.117773579250603	0.122581387343666	0.112628658018941	0.110848165605	0.119281335090825	0.1112840923473	0.122154848025455	0.115580097428653	0.113026959781429	0.113869665979121	0.116710821838454	0.113352501923771	0.11237005873282	0.120986739975049	0.114439981996512	0.118436497770357
318	0.111053144840455	0.116045169172626	0.115048182895389	0.118649916386828	0.119246890374517	0.118053152026328	0.104208018305842	0.119234648354934	0.116515035828596	0.118346115800854	0.112441707333731	0.118729564321125	0.113664896174803	0.107937593886527	0.11072788255257	0.114028527293038	0.114608601964947	0.125079548291488	0.119584323944822	0.123794176529323	0.119554952995993	0.118861229121694	0.113087807328216	0.113714672762552	0.116240408691812	0.121834910287202	0.117423130738787	0.113180875433262	0.109757333662691	0.115873792995453	0.118359287954594	0.117081769223767	0.114309555292824	0.118058992579304	0.121406525705993	0.112500652926935	0.110250607554857	0.119579672996139	0.111814040771459	0.121698681649558	0.11946644377372	0.113894730270917	0.1132082190105	0.115796438510712	0.112874102319006	0.111601064665734	0.120437926087841	0.114270386654689	0.117793963545625
319	0.111494089721449	0.114696331632588	0.114997840707574	0.118798565839566	0.118730518700452	0.117282918332362	0.110117846521892	0.118616343130488	0.117120101546646	0.118384595236394	0.111701631635687	0.117999649988941	0.112681500144746	0.106947598604603	0.110952419619688	0.113707343560906	0.115084339956427	0.125267810057623	0.118888594050742	0.123940501048926	0.118751045538281	0.118474613253998	0.112311791950482	0.113527752614828	0.11648188284385	0.121542889503519	0.117371707818876	0.113212457786395	0.10945524198699	0.115153970418616	0.119024385914448	0.116206100553902	0.114575804454468	0.117415821048111	0.120033288168909	0.112418711707003	0.110242266105391	0.120546428248395	0.111769345703602	0.120118918847511	0.118488957086668	0.11411227910468	0.113871740470619	0.114435249495028	0.113394971584894	0.111325420911952	0.121280719738512	0.114715895387429	0.118133691441589
320	0.111955918604498	0.115621500059059	0.115253918628237	0.119659870404331	0.119160097208776	0.116817035749543	0.108960254110041	0.118960782894352	0.116947869229753	0.117734193351651	0.111812218341864	0.117781081970675	0.113083554154501	0.10681847677394	0.110804021646296	0.114622545389923	0.114734114444276	0.125387189803087	0.11832458219781	0.123654009375335	0.118259411289923	0.118485828408781	0.113067039036138	0.113248263849507	0.116470784033398	0.121850667888741	0.117430375513648	0.113181894481317	0.114562858512543	0.114483135353679	0.119723110339781	0.115886271582506	0.114827572438343	0.118051053261977	0.120616633264104	0.112157938814134	0.110508543206073	0.11966634256942	0.111329975724599	0.120441895121518	0.122930698213111	0.114310205073063	0.113751418609035	0.119059679684892	0.114587166444473	0.112019825256503	0.120714072902158	0.115188240244324	0.117614551366803
321	0.111550615753427	0.114889591785956	0.114978379314355	0.119570128561045	0.119864599225434	0.115867504743093	0.108354027249775	0.119125112600031	0.116453999004561	0.118028149409294	0.110671089871875	0.117527730266617	0.113259936657259	0.107183789167827	0.110638646546978	0.113379140354158	0.114119310054504	0.125484244294243	0.117614162832739	0.124535805644775	0.118441359320314	0.11873469163815	0.113331046338004	0.113754926103205	0.116501646962096	0.121539872679195	0.117112036714541	0.113301939232217	0.114168257300766	0.114308152263777	0.118955653133416	0.115629861967067	0.115084237165296	0.117697915231365	0.120792583075699	0.111342219109845	0.110425192434449	0.119453064985428	0.112065531395382	0.120331987409695	0.123799202219189	0.115202965333342	0.113258695933186	0.119595047110677	0.115231142845042	0.111680844007986	0.121125918227233	0.115744593986829	0.118185981274382
322	0.112223682967996	0.115868366704987	0.115095381578757	0.118663374244892	0.121200553975555	0.11578521260092	0.109056675650192	0.119258836173599	0.116223056013636	0.117685686894152	0.110365246170866	0.117466636706602	0.114246361352187	0.108456031870716	0.111245886051628	0.113361244389088	0.113925092234995	0.125515602782291	0.11707979972532	0.123645338603576	0.118292728453882	0.118516005726954	0.112632292983098	0.11305688365995	0.11630426254222	0.121341226410387	0.117134458488188	0.114003748447749	0.113789929526477	0.114058203247761	0.11954451130978	0.116298191382411	0.113668083018717	0.117654231716953	0.121132155604001	0.110434179890045	0.11048483086931	0.11960593871457	0.112629700094864	0.120124112332657	0.1233633539559	0.116371893078816	0.112854503447181	0.120183304036179	0.115492702182957	0.110596369464026	0.121194811412714	0.116149781586627	0.118364229631403
323	0.112758226247011	0.115166299258044	0.115271821832109	0.117657385728359	0.120729359301578	0.115901723655468	0.109524843392178	0.118764921566401	0.116135999993578	0.117693973873794	0.110382077899763	0.116931758462877	0.114494656829695	0.108625306803135	0.11006366971306	0.112936821013891	0.113723306323774	0.125968879842487	0.116413921552117	0.122303908968954	0.119168103101526	0.119014289620083	0.112676332543461	0.112596109673425	0.116258998735642	0.120186170011103	0.11668726212792	0.113716531672691	0.114235010367327	0.113559848579062	0.119943619444361	0.117026932345942	0.112608871590205	0.118309614504948	0.121704715614392	0.110466274590636	0.110995053101934	0.119421039603013	0.11691612910014	0.121024516182554	0.12171971410333	0.116410801421849	0.112761609835081	0.120132355597967	0.113505735872993	0.110569353220907	0.120742570425965	0.116166820138454	0.119017710184828
324	0.112113482156869	0.114900397792049	0.115606662304886	0.116524368235874	0.121031108700376	0.116514002585769	0.109790932708973	0.117810969962489	0.116600156281223	0.117349091557433	0.110080660465326	0.116492855648554	0.114385675651497	0.110114725883008	0.110631170024345	0.112714300956386	0.113884416482999	0.126031400050964	0.115543666856091	0.121327816346617	0.118661711174878	0.119718693423561	0.114466611818275	0.112250734430189	0.116061157405462	0.119955117377824	0.116049656799604	0.114704858370629	0.11403154877855	0.112851303249351	0.120562511949928	0.122762850238857	0.113336684209227	0.118942462065554	0.12144952459933	0.114187731595054	0.111944242683445	0.118441368319875	0.117213104283053	0.120874487804992	0.121939810278835	0.116853830201725	0.112439137556122	0.12040146956337	0.114076383888236	0.110432512548416	0.120355746967563	0.115751164897637	0.118237736321601
325	0.112311177653019	0.115164810021167	0.115770302834454	0.117439736197139	0.12143876931214	0.117138073130094	0.110168236187363	0.117343439726942	0.117218660301807	0.117198307421506	0.109573505499686	0.116843235834686	0.114697323633933	0.111303203524476	0.110769220959247	0.112845107021294	0.113375644529546	0.125387460322732	0.11573958259248	0.120920464793905	0.117509134384025	0.119302979260977	0.114175833162704	0.11231534744217	0.115891753542856	0.120202962416084	0.115470330415833	0.113860918396036	0.111951018555308	0.112364892367677	0.11959005418521	0.121277682637207	0.112296672773575	0.11911814557448	0.12239099752247	0.114250647320814	0.112563587839131	0.118298434663433	0.117958984602671	0.120898128185117	0.121253260982232	0.116811919823729	0.111932452267075	0.121536910720969	0.114080678336324	0.110335131839184	0.120393717790181	0.115716262226991	0.117533028826575
326	0.11188900950452	0.115671096655547	0.116589327187819	0.116625996479248	0.121420727922926	0.117349629454749	0.110032376936464	0.117525013317819	0.117402017434926	0.117127941435772	0.109074819582644	0.117788234115744	0.114451261999898	0.111023199968081	0.110371500046764	0.112612080734119	0.112235138458815	0.125302262868137	0.116718316072555	0.120262218297878	0.117929374665711	0.120162548968874	0.113957548857727	0.112498032764415	0.114480216952899	0.120060148676491	0.115462982810631	0.112381867027363	0.111069913159535	0.111509464746229	0.118295787089092	0.120301433751724	0.111341273790601	0.119634005218587	0.122864704317612	0.114773714950284	0.113414595768058	0.11820413621776	0.118322878998113	0.120993865284012	0.121583682599495	0.116862967969202	0.112494002046628	0.121852413401559	0.115121762583091	0.110220799689296	0.119243715510054	0.115926074736191	0.11825586648567
327	0.111956356765736	0.1150499918318	0.116704338739576	0.117233209653096	0.121313459341604	0.118207170125745	0.109978790064268	0.117498899594377	0.118074281903102	0.117248775627481	0.108657187616614	0.117784360276426	0.114184044064192	0.111456258736637	0.109690973772458	0.112540752458014	0.111971953319088	0.125069308987862	0.116434465658839	0.119233564698429	0.119102121207369	0.120050342521302	0.113297627946627	0.112145908710516	0.114030841648731	0.119894470586354	0.114536506620471	0.111647408845865	0.110853970836977	0.111989999326769	0.118261883788776	0.120265578529286	0.111388329641659	0.118499013841083	0.123344901139115	0.115183538434831	0.113208901940471	0.118355423992433	0.117821104996294	0.121319891494234	0.121452039010738	0.116501073957644	0.112814460377819	0.121980180900715	0.115037151442424	0.111208070240792	0.119109934139902	0.115078753048933	0.11812196345664
328	0.112150787804109	0.115781172853988	0.116991690167616	0.11706221306026	0.121170183588824	0.118349853363487	0.110060450514406	0.117100774112309	0.117508830220007	0.117824045242712	0.108347687190285	0.118270092786523	0.113548666648255	0.117667905046558	0.109090464267632	0.112780944498624	0.111772334985634	0.12491402555925	0.116109145520782	0.118596246826677	0.118539011706753	0.12087086664457	0.111997736398176	0.117600625329932	0.113167915175448	0.120174379607623	0.113052661812557	0.111536128941989	0.111747370998711	0.111883629445018	0.118131408026321	0.120856638702476	0.11058346323851	0.118537429442406	0.123399599662753	0.11470374008748	0.114450433673074	0.119121708898463	0.116739662140394	0.121271159503667	0.12199358377248	0.117219979661573	0.113474035549456	0.122542782794294	0.114434127380477	0.111476843577202	0.118265441637991	0.11524725924879	0.117975548613015
329	0.11193874200166	0.116093297598362	0.118288569398691	0.116776472765496	0.121055014715976	0.118240185730056	0.110068522993055	0.116623277488012	0.118134280701612	0.118105042453725	0.108057960614717	0.118325017353444	0.113711762383388	0.117773517046911	0.109328253940217	0.112789972749757	0.111547922030073	0.123958469021301	0.116540647223406	0.11832812764807	0.11876702301242	0.119523030247022	0.112199944483832	0.117271320355032	0.112522301881619	0.120090331870518	0.112622120481975	0.111566649560529	0.112142949410773	0.112168565360444	0.117069307780895	0.120085152790308	0.109628414489696	0.118130219628343	0.122758808293427	0.113973828347985	0.11539394109248	0.11852004008049	0.116952045289667	0.120968929350241	0.121476530935982	0.118218211338018	0.113355559326625	0.123442147027879	0.114163901243119	0.112362943730434	0.118867223285711	0.114622472815301	0.117789455312035
330	0.111170925776529	0.116113750709005	0.117672197901012	0.116083390728111	0.121354061711303	0.118658354300308	0.110039545956675	0.116608274408242	0.118837399346764	0.11745252699463	0.109003604506126	0.117775133215171	0.113850199630504	0.117648892885378	0.109314655900599	0.114570088735099	0.111129770266441	0.123065991596699	0.116614126035675	0.118776265200963	0.118110463077892	0.119033306379333	0.111608020217015	0.116814972339673	0.111961005392092	0.120432111486381	0.112636155886139	0.110373637022721	0.11258644723892	0.1121406210576	0.116074319383225	0.120377955749224	0.109233686825175	0.117879551834047	0.122891939405057	0.113046025075274	0.114623982736954	0.118416423624496	0.116156315461376	0.120264578938521	0.121223112319528	0.119590441830634	0.112795047323848	0.123810161526491	0.119037477798042	0.11217136055164	0.117963032753243	0.113872608332162	0.117371859733619
331	0.110936590262821	0.115944949397889	0.117463768819414	0.117321350776837	0.120996202285312	0.119773845806505	0.11026175657887	0.114702075263483	0.118975640991655	0.117523437507754	0.10865568721386	0.118613605238725	0.11407771971939	0.11769612744588	0.109796709632071	0.11463718795907	0.109488385074358	0.122751100400581	0.117082537764083	0.118990265403134	0.117819465736096	0.119183816796783	0.111335130560118	0.116267554622479	0.111223836129687	0.120676411827003	0.112759566869726	0.110802944201894	0.112823128591944	0.112697390440984	0.116084732374601	0.120473860712358	0.109390839996966	0.118292759641435	0.123440104444319	0.112696510806446	0.113872850108906	0.117326005303528	0.115431986298105	0.119445766657727	0.120740445014215	0.120728168333616	0.112433710038327	0.123533435064975	0.118463442070546	0.112202750735315	0.11875696531955	0.113368517501753	0.117575290791528
332	0.110188774997254	0.11609525224933	0.116867305862115	0.116461241151289	0.126267904517093	0.11960081498824	0.110126915549023	0.114171078971803	0.118297493477705	0.11629708381032	0.108857939910447	0.119041770783464	0.114977142554623	0.117870159410419	0.109564312420881	0.11516455227577	0.109938282823487	0.122426840594031	0.117125877992244	0.118964959174257	0.117444151945968	0.119441568826362	0.111425862840669	0.115232293585125	0.111068802387913	0.121975692635624	0.112952231397253	0.110597873400139	0.112946520743408	0.11203433542326	0.11604597711218	0.121208153940392	0.115134917631691	0.117896494292937	0.123106614650306	0.112581388518139	0.113692467028332	0.117324843876256	0.115838250338871	0.119952935179621	0.120349159259115	0.120444946625419	0.112032114778684	0.121988461629976	0.116587404983924	0.112560776255389	0.119498789809004	0.11355721595478	0.117357105872887
333	0.109390845100553	0.117013393941194	0.117047217571046	0.115866806209917	0.125796152228083	0.119344516935278	0.109880850240218	0.113811705110819	0.118481764148933	0.115486436460129	0.108399263782401	0.118086238087627	0.115281346178679	0.118239536495355	0.109894454458993	0.114989087197199	0.109617073877148	0.122085549690253	0.117677403518312	0.119203373587924	0.11699140791495	0.119524742064127	0.111153073883479	0.115620791359568	0.111174272510482	0.123318141511926	0.112307342202688	0.110954374905066	0.112542892496124	0.111572242603016	0.117406805521002	0.121857316272729	0.114887914841364	0.117971064875888	0.123113761608724	0.114626724557485	0.113294070815139	0.117737252710666	0.114684731767385	0.119477106922787	0.120639525948176	0.120958649905954	0.111747467476747	0.121308144964132	0.116522720415288	0.112196163212621	0.118902648091572	0.113863396987102	0.116159529731472
334	0.115680211267509	0.117190517541838	0.116430739562189	0.115097644228519	0.125774138702934	0.118719821049416	0.109558812956152	0.114086150726812	0.118590455646408	0.116661368068061	0.108451671692495	0.117805628806623	0.11495160334697	0.119085455921649	0.110101545732022	0.11529409495543	0.10936038944674	0.121702073247724	0.117048977983087	0.119277253502084	0.1166023056446	0.11835383848219	0.110946661384964	0.115714344432945	0.110947488054675	0.123102739988304	0.11212885296758	0.110782774761233	0.11223379984726	0.111321309384612	0.117456498803818	0.121311100742423	0.114897943320843	0.116841406278034	0.122908664611266	0.114696486703588	0.112595660746462	0.117923886511384	0.115211982113308	0.119450897093713	0.12098355832671	0.121302634782674	0.111187472109841	0.120081936925979	0.116158886670175	0.111978921595404	0.118668168266937	0.113387426598071	0.115768676526688
335	0.113372786254513	0.1173472136881	0.116372348272835	0.115869863739212	0.125835930884203	0.119128258104772	0.10920752990959	0.114100622826283	0.119589996637435	0.116118330299247	0.109091287336428	0.116914280595791	0.114525922988809	0.119815712376613	0.110563254931573	0.115547757880123	0.108866925563581	0.121456993876181	0.117501381894876	0.118717288472346	0.116560836336267	0.118035459239872	0.110531491220765	0.11613978077618	0.110604956785389	0.123367913585934	0.119367313830951	0.110533783519962	0.112140009675176	0.110614842502908	0.117063589470178	0.120980537450831	0.114490135325093	0.116924093482074	0.122421634352399	0.115605276473773	0.112611097415606	0.117645231463133	0.116029078665128	0.11948267974617	0.120655632617787	0.121764817644013	0.110819333396921	0.119192975158825	0.11644345888314	0.111819411260649	0.119178626530662	0.112631606281954	0.115815584824735
336	0.111967983244843	0.117492776786241	0.115882249508029	0.116661990518046	0.126264442990344	0.117633529515994	0.109107338353968	0.113918141171465	0.120210499296493	0.116524831078138	0.109311211731122	0.11603310300047	0.114355512183088	0.119326692524199	0.111090968363059	0.115778314601688	0.108953102197138	0.121195118568963	0.120075746783521	0.118578667270954	0.115974841377854	0.11912028806221	0.110643132486623	0.116049433311111	0.109724337689929	0.123922118661571	0.11918155346293	0.110468920950126	0.110883913377987	0.110399531277306	0.117475315627581	0.120755151086732	0.113476447969412	0.11637507385862	0.122748993446851	0.116287849100481	0.111897088743545	0.117048780593465	0.115658860041194	0.118217978486279	0.120558102924948	0.122144194627099	0.110530503125566	0.118534987570285	0.115577474555963	0.111442484240653	0.119012557536164	0.111314652470289	0.116722865857311
337	0.112641105828695	0.117486529994337	0.115744802545442	0.116550827453186	0.124958293033772	0.116539011694141	0.109264596183414	0.113235564126351	0.124061980440613	0.116906072636109	0.109182355309314	0.116136804689831	0.114587197605582	0.118965073401318	0.110982004219774	0.115386495105135	0.108925703407273	0.120357042560906	0.120167543053691	0.118707455552503	0.115719743116885	0.118126233803018	0.110349276541495	0.115717045315998	0.108387517174464	0.122963694152726	0.119263011578622	0.109804426691481	0.110691680521431	0.110470427953736	0.117457927027182	0.120898433691116	0.113572317306621	0.116262869209769	0.123114330326885	0.11647438973449	0.112243531830896	0.115985741746642	0.115402900983234	0.117980142604389	0.120626793924717	0.121072420775128	0.110558401351541	0.119729865359661	0.11450134890745	0.111505195747854	0.118340640145775	0.110176256840035	0.117459006677121
338	0.112472055763953	0.117472021783825	0.115903209402213	0.115783297118913	0.125474979493224	0.117205695974595	0.108511479582674	0.113198320786129	0.1229190384746	0.117086223030514	0.10941274424281	0.116180124222331	0.114586433919357	0.118392049746114	0.110833756395233	0.115524687640993	0.108737522417345	0.121799967774092	0.119499754253764	0.118760278109549	0.115488419872791	0.117789557933693	0.110269595885081	0.115444614040357	0.108837335635666	0.121430566257521	0.119212160315389	0.109628138222827	0.109187393491935	0.110214428499293	0.117748436195183	0.120929709195392	0.113686494191639	0.116735998290091	0.12272120718924	0.116842667607138	0.112302657791815	0.116075506362501	0.115125531503076	0.116865674429953	0.120114945861608	0.121160052861222	0.111221817083918	0.11876987425511	0.114396246235839	0.110975109203409	0.118097798581014	0.110709922061577	0.11715702639269
339	0.112458941685187	0.117992447776691	0.116111683806742	0.116771707330263	0.125012002959391	0.117332785391673	0.109184933969656	0.11282568814919	0.12330154162172	0.11739208115942	0.109283822575783	0.115344703067516	0.114617100427161	0.119410099349501	0.111049462520804	0.116028299890825	0.10918182626481	0.122661111215656	0.118908770769852	0.118641516989296	0.114504088414221	0.117517914281977	0.110257420420041	0.115683134173983	0.109160479471255	0.120277072365539	0.118893587931135	0.109946428380056	0.108977789927123	0.109973059357587	0.116524402957962	0.121706237026446	0.11419043039585	0.116670601559058	0.123219510898412	0.116663820692319	0.112390353229639	0.115601758019032	0.114766788553669	0.115887232113766	0.119992086250175	0.121013887434816	0.111405646336181	0.118050137536699	0.11476752831072	0.111258002902595	0.118302481652028	0.111601643135433	0.118198754376923
340	0.112741730201062	0.117845811866535	0.116320846901631	0.117506652977792	0.124334817236391	0.117021781954925	0.10859184284182	0.112365753952634	0.123747387855925	0.11705665123996	0.109712887535007	0.115496665899572	0.114688672180645	0.119280679613005	0.11126214023883	0.115593241842408	0.10942990232997	0.122123759147357	0.118983941119145	0.11826235210313	0.114356161250965	0.11764232904578	0.110244891329808	0.115708450062588	0.10846637676858	0.119369819253187	0.11780917691423	0.110049059114812	0.109316369009665	0.108277391803233	0.114924888148749	0.122095926388159	0.114647892222616	0.116140111852964	0.123830218195517	0.116430597974086	0.112544506899736	0.116016180018045	0.114495165056592	0.116154474007274	0.118144469015977	0.121071543620629	0.111644531986409	0.118563559639805	0.114820704094269	0.111112387604663	0.118886162324001	0.11183042118014	0.118463273770133
341	0.113959364858774	0.117216448881592	0.117443384684503	0.11754993447482	0.122634458131825	0.116454854907744	0.108271062461875	0.112078030854643	0.123759675467751	0.116340978736762	0.109470177013539	0.115451939675953	0.114575410907383	0.118680383174964	0.110623710599617	0.11532067933757	0.109445933275476	0.121046662953851	0.118735803804482	0.118379100918115	0.113882954533619	0.117492973580308	0.110123872075128	0.116305816015887	0.10838737093364	0.118087281373301	0.11753492891642	0.110138330337588	0.110471287350903	0.112838122346565	0.114630049966368	0.122532559581422	0.114636489686998	0.116098549431633	0.128092550839212	0.115557322359372	0.113325772601606	0.116461112284505	0.113907401344268	0.116163266510304	0.11767305624096	0.120549400917621	0.111189983595261	0.118161774184299	0.114885833258438	0.110404905943761	0.119785424627351	0.112557558425421	0.117712136594468
342	0.113307780744977	0.117159372417627	0.117406991498133	0.118679251527387	0.121857776620888	0.116556432694537	0.107806636623709	0.111960425838363	0.124870576022296	0.116843557812393	0.109819057490332	0.115896997657761	0.115151970416628	0.119308564989856	0.109647679801269	0.114939152189135	0.109273932392881	0.120346331301751	0.11902611124803	0.117319815287011	0.113439428329147	0.11733830657734	0.110610829665624	0.116271796692562	0.108135194938809	0.117953795659396	0.117268880425712	0.110250268835179	0.110552389087269	0.112897589928833	0.113286117226369	0.122209451790613	0.11468926415996	0.116346071354702	0.127675133794711	0.11555384187286	0.113625616756993	0.115793176962457	0.113632726034728	0.11626586591514	0.118568707119858	0.121125911697271	0.111460710022719	0.118308250351361	0.11472024114359	0.110750004860574	0.11926669563485	0.113128726207452	0.118037912461387
343	0.112743870679653	0.116572126764541	0.118006045357583	0.117526491215383	0.121530812445518	0.116763076570937	0.10736517916904	0.112362753696794	0.125087949362929	0.117218356151199	0.1102443175011	0.115592393595701	0.115466609414834	0.118763950374978	0.108527091905167	0.114697568015311	0.10980994136975	0.120600482858753	0.118590021715465	0.116804565582252	0.113563442004537	0.117431881780197	0.111369964949237	0.115882265580369	0.107965041918312	0.117952232177894	0.117167332410496	0.110279186966656	0.109640218466066	0.113110109435658	0.11237095576313	0.122212591932962	0.114599371563354	0.115883698794126	0.127526588071154	0.116054586210559	0.113816145803316	0.11658374552997	0.113508782892611	0.113974740342963	0.11912863898819	0.120458262797109	0.111577851276913	0.117726282974706	0.11455051450685	0.111265790539621	0.118382736713087	0.113446471602524	0.117576090827741
344	0.113313932394774	0.115517235098632	0.11884478682724	0.117416578779392	0.121495537875136	0.116673645233407	0.10652545722587	0.111940777940739	0.125280124296655	0.116549842054118	0.110227579514722	0.115385739953165	0.115163975023423	0.118781652734737	0.108044111423437	0.114518115839603	0.109445587885008	0.120275608377624	0.118110877534824	0.11567660368172	0.112693432552874	0.116847776655963	0.111474936542425	0.115522522586183	0.108486915071618	0.117326913924991	0.116419011980443	0.109876272235289	0.109332158157326	0.113421124880744	0.112971666989249	0.121968680995365	0.113816927939125	0.115778689560654	0.126450651485906	0.115544855731407	0.113340087736121	0.11683762827602	0.113714621403406	0.113872010447701	0.119861680970117	0.120397061482764	0.110459055592344	0.118607761539931	0.113867338242228	0.111335303295363	0.118458263305022	0.113671720000895	0.118322846874717
345	0.11328218814838	0.11499882327908	0.118848967905068	0.117718597526699	0.121014984211853	0.116807826526874	0.106851783343791	0.112161451212163	0.126189697526416	0.116712837607069	0.110264043620704	0.115582710511902	0.115049688992542	0.118990312161868	0.113740757636262	0.113408759683158	0.109964500900321	0.119216885953478	0.118372787134249	0.114982390148877	0.119741978408738	0.116702978494203	0.111270720999969	0.115653380182673	0.107820767328855	0.116452129820281	0.115948119225529	0.109489461332401	0.109762841153099	0.11384762090671	0.112786597950602	0.122041138507483	0.113962577443121	0.115422575456308	0.126021697556781	0.114604561287083	0.113633542380146	0.116777962665821	0.113853491940103	0.113868942795506	0.119006262805554	0.120262118651182	0.110782630506837	0.118401683023077	0.113839334549753	0.111960164011216	0.118193608399676	0.114165474529829	0.118790744447961
346	0.112703775251393	0.114456393275053	0.118499593270962	0.118056744143364	0.12095332982036	0.116482260514271	0.106167258318929	0.112329801459775	0.126009120047584	0.116611959532101	0.110027455110132	0.115304412497564	0.114731797409019	0.11906391659797	0.113857552399239	0.113641143380748	0.10911410389695	0.118494093896829	0.11879843504404	0.114863130879207	0.119502017227795	0.116493378125862	0.111745463769282	0.116414283437241	0.107548085354204	0.116391353795049	0.115799513733121	0.109188739764835	0.110949196927696	0.114246576712574	0.111935490809697	0.121914253957376	0.114275793604802	0.114881656426059	0.125401545600435	0.11380353218926	0.113369222338412	0.117451039083705	0.114159690294082	0.114258912111483	0.118740441520166	0.120848126897153	0.111001072771548	0.119935258025747	0.113790215246708	0.111859316984078	0.118723121160659	0.113925177844175	0.119740796121886
347	0.112534347338751	0.114852638761648	0.117747822581113	0.118625006743508	0.120889421386469	0.11751155594589	0.105745091373862	0.112723518758014	0.126603641008062	0.115808657060443	0.109485919874027	0.114741577787171	0.114843769430642	0.118205306319178	0.113865404822161	0.113536774017441	0.10928236600362	0.11844842511639	0.119125446455161	0.116077946201333	0.118778319131603	0.117001452630268	0.110891868757028	0.116408910086178	0.107394394570123	0.116480674272798	0.116526098697412	0.109093792134812	0.111230895854677	0.113945213700853	0.115460097073464	0.122183280224986	0.114316921686573	0.114908567316439	0.125979754928211	0.112972457965984	0.113501096010614	0.117575490539203	0.114757988318785	0.114469211988335	0.118014069746289	0.121168709978161	0.111130818749176	0.119737814011015	0.114138619113863	0.11210962282042	0.118686388416664	0.112870755457801	0.120575719617615
348	0.112512210298236	0.114231282561538	0.117701984420492	0.118561052028567	0.120865126453309	0.117400361634839	0.106125958997395	0.113276220378933	0.126868090489592	0.116522018503255	0.109171227051299	0.115504546899218	0.115341385811107	0.118138740426138	0.113370524438545	0.113606815974828	0.108987818304405	0.118761721010076	0.119032945784919	0.116239355737443	0.118959551214531	0.117668862223692	0.11097081958393	0.11461114188063	0.1071225466013	0.116726382602506	0.117038915265005	0.109085770902374	0.110954994266109	0.113928137843346	0.115488191673104	0.121910762471081	0.114100987967878	0.114792807074366	0.125481387836033	0.11213056332658	0.113347933269392	0.117124594171374	0.115093679256147	0.114477399357361	0.116704674530604	0.121245485652436	0.111754174433647	0.119037013994726	0.113488354468724	0.112918297653178	0.118847304279642	0.112493734441215	0.12104961978627
349	0.112505782516731	0.11422371905716	0.117027085375805	0.118312452104459	0.120418725809436	0.117254089956927	0.106151897914164	0.113505782957984	0.127268089310225	0.116714817788477	0.11559543837508	0.116087776891986	0.114825901009436	0.117625784990624	0.111366085884904	0.114565946982354	0.10884857737433	0.118215784078234	0.118089339512039	0.116060436848326	0.118842211123788	0.117747540719058	0.111380977983714	0.115100408197418	0.106255845313983	0.116230468577662	0.117092046335678	0.108669973137597	0.112231156797076	0.113325593638135	0.116072598763773	0.12185039299259	0.114814155702717	0.114631981579455	0.123983757143982	0.112023968569296	0.112217270473342	0.116661715838584	0.115221746671567	0.114520612266549	0.116556971956269	0.122300717367935	0.112450894190024	0.118311047692922	0.111418116679366	0.113193055284618	0.11836591079084	0.112525500856249	0.121087619177817
350	0.112842805420743	0.113111055984099	0.11694831646164	0.118445256370437	0.118989580946263	0.116215620356394	0.105801759554996	0.113632545295355	0.127027551277816	0.116625722477087	0.115218428677364	0.115918248360248	0.115572777192488	0.117716562642518	0.111123146118142	0.11483079535913	0.107930594597671	0.118619258796093	0.117011096127726	0.115888749077703	0.118217475635332	0.118014644875025	0.11167620618787	0.114388806244331	0.105540424839956	0.116166998338156	0.116471066941585	0.108440738928197	0.113246894061779	0.113132522009889	0.116222218328524	0.121533715376756	0.11461983854197	0.114769862077647	0.124947632465365	0.112974439476834	0.110523995567337	0.117088510832942	0.115072783687081	0.115383395444263	0.11627540505542	0.122815682676766	0.113100599357375	0.119381960374745	0.110350608446777	0.113738895020282	0.118736094917457	0.11182610262169	0.120832873531612
351	0.11320140351559	0.113272521257228	0.117941151346505	0.118956636574686	0.119521825856902	0.115554609274904	0.106099777051201	0.113586337883449	0.127013137355508	0.116278734628547	0.115471690216284	0.115245590711165	0.115586121192666	0.11624368365794	0.110781984795324	0.114760693486032	0.108463795564855	0.118652410227978	0.116452512177455	0.115661002906213	0.117811950733257	0.117971261643821	0.110848253395021	0.113725263525808	0.105483377896299	0.115635034572365	0.115538648364788	0.11475182569533	0.114233834343024	0.113062067189898	0.116183852255747	0.121168842383199	0.115127922894287	0.115707996670217	0.12420720688322	0.113101201128316	0.111739195334354	0.117435953958352	0.114849422834117	0.11577372258923	0.114959651999556	0.122626744661349	0.112993995814722	0.119097318185311	0.110923949525803	0.113593851322322	0.119534874522717	0.111503164431168	0.119976628037061
352	0.112884987895961	0.1134360087791	0.116990132267787	0.119843652898855	0.118676638677933	0.115585717337825	0.106258592272848	0.112584035649075	0.126664791948876	0.115852290905421	0.116011010344301	0.115281323233682	0.115268853261014	0.115675105298432	0.11074993424245	0.114988810571808	0.108585042534621	0.118723576868442	0.116265489980552	0.114129107626145	0.117767543174166	0.122793348044159	0.110509374837512	0.11434662705747	0.104888778317419	0.115873056780444	0.114915611727621	0.11413787997997	0.114367556869569	0.112727350943606	0.115660273615376	0.120616570585857	0.115079728326212	0.116113033009534	0.124850441994842	0.113451661369458	0.112798875437666	0.116580394637822	0.114689017986762	0.115578590998861	0.113996665847839	0.123340882013396	0.113133319794204	0.118983227192458	0.110957129681648	0.113279937213579	0.118472899263114	0.111866446750548	0.120534226831225
353	0.112580171295274	0.11385356588227	0.117181780070003	0.119315795434205	0.118522210788671	0.116731414064016	0.107097087306731	0.113158244838641	0.1258031674098	0.115098270557486	0.116226256284048	0.115246527514804	0.115606463113555	0.11540123863973	0.109800525055835	0.115318166572984	0.10846815841113	0.117677238755249	0.115777808811421	0.113964786950565	0.117926029011705	0.121813747001178	0.110595376732512	0.114065460521903	0.104975927080836	0.1155442065799	0.114104807417185	0.113681096262939	0.114749088664811	0.112872161140299	0.115594542243747	0.12023309106917	0.115781502924995	0.121625038702212	0.125909723734589	0.113286524992953	0.112901461010729	0.116232626098861	0.113981797637353	0.116618284630855	0.1141499343711	0.123394109494021	0.113198790042543	0.118655902436396	0.111175060134104	0.113337491385099	0.117286707253192	0.11119942816032	0.119772611827797
354	0.111058868219161	0.114038356724726	0.116694544919863	0.11964276074712	0.117943130861524	0.117272205861035	0.10711622651641	0.113324083848913	0.124979571004347	0.114341467591577	0.11593664858982	0.114032012226933	0.115451262370852	0.115912677845919	0.109610868590555	0.115877616097959	0.108428408073605	0.11839160041612	0.116387475286147	0.113596522165045	0.118394389353787	0.122025002441339	0.110823648973998	0.113924778655031	0.104242723937676	0.114722763996377	0.114479137894402	0.113393785053029	0.115320215499374	0.114429498098345	0.115392321727179	0.119689852381963	0.115289956111494	0.121019852196627	0.125396041228652	0.112106501094063	0.113683335668025	0.117860285334635	0.113784813542453	0.116532396849756	0.115409508857841	0.122751974565973	0.113086718732944	0.119551058878714	0.11131503938521	0.114415804928578	0.117969768467598	0.111438827566823	0.119902874383564
355	0.111165399254519	0.113890357422313	0.117201707983761	0.120063483603315	0.119055864540901	0.117534232462053	0.10670736547473	0.114605128237461	0.124509812958633	0.114252882211292	0.115382543585159	0.114028584901663	0.115116215050185	0.115873019963256	0.109344524022134	0.114879535281106	0.108509216823464	0.11821451008797	0.116845480559612	0.114325544848548	0.11852557868968	0.121248319966569	0.109751903973676	0.113721917505269	0.103766120727797	0.114812978110486	0.114504835680612	0.113552822280909	0.115241790107976	0.114466417279345	0.115368439588092	0.119494980813014	0.114779884316814	0.120950922997309	0.125117694770178	0.112407185056747	0.114800024768421	0.117397076972201	0.11392698171888	0.11647829616721	0.115407254154915	0.121612380158161	0.113450591009387	0.118090554608826	0.111676534486583	0.114387664837154	0.117843975048978	0.111790684575118	0.119839927515189
356	0.111769663103404	0.112856994239418	0.117210625838805	0.119432565141044	0.119400933214961	0.117885532230233	0.106233145626891	0.114283120006292	0.123679463835811	0.114435265036209	0.115620114606674	0.114288878924256	0.115105540207079	0.115354892373713	0.109437914151618	0.115229307621114	0.108354359026968	0.117827631253461	0.117455610033617	0.115030917452366	0.118773411472913	0.120330884711631	0.109119293730677	0.113404993947086	0.103799445196388	0.113685360146514	0.114102260132678	0.113798771251946	0.116176163706712	0.114721999664359	0.115886634587665	0.118986560189007	0.113868683298495	0.121000959053581	0.124300223502733	0.112805824081228	0.115035192098642	0.11800748167253	0.113505785977899	0.11573225410682	0.11577646247507	0.121637266170723	0.114133400871681	0.11717524342327	0.111724575359654	0.114311783199925	0.118843527480001	0.111597015417889	0.119333783516591
357	0.111594191948957	0.113074150899611	0.11664915717363	0.118705288048663	0.119122463750955	0.118142363106565	0.105268364724526	0.113506345184572	0.122774477357711	0.113674198379889	0.114607076187996	0.114052375295766	0.114797606844915	0.115116743239185	0.110116526012343	0.114892082127696	0.108297942728388	0.116986910597496	0.116622951033055	0.114862686633334	0.119483092563401	0.120247721994355	0.108336147446189	0.113614718873149	0.103493960636981	0.113734997809615	0.114289346600743	0.114465219958164	0.116557188369094	0.114996925207458	0.115796765723291	0.119587346135216	0.114120471647315	0.120880811296703	0.124023958696042	0.113817660978118	0.114938951794075	0.117349127779796	0.113722130614818	0.116524568602477	0.115326744245624	0.121265542598048	0.1143822552755	0.11680475289171	0.112741452802566	0.11441491194698	0.119193083858784	0.111423469278128	0.119697408312414
358	0.111692673802593	0.113022321876941	0.117197239862863	0.11797540510774	0.118426767066838	0.11849374562953	0.105936065984659	0.113616799940629	0.122325236379587	0.113426185040164	0.115508503702564	0.113470000555804	0.114400275665766	0.114990498491873	0.110878582460931	0.115313707708933	0.108166073248861	0.115968222717162	0.117052579384212	0.115345074554457	0.119198690218469	0.120365767854321	0.108008740006652	0.114362642143759	0.103413171777837	0.114384532431071	0.11315604947932	0.114131265902378	0.116321753243186	0.114568439595891	0.116808120736796	0.119919816641056	0.113361984028528	0.120363591973111	0.124753645909407	0.113953070439877	0.115535634602206	0.115944761582542	0.113287940718876	0.11685758526353	0.115023139907497	0.121597441469228	0.114611063718358	0.116416787120412	0.112021896427648	0.114205140351684	0.119755697207091	0.11158386407324	0.119433254217558
359	0.11230608024988	0.111440986616847	0.116014802025293	0.117695969730093	0.118234471828217	0.117556574153806	0.105871975085098	0.114440535825441	0.121900501293519	0.112776661287428	0.115307139900548	0.113805700069851	0.114588795303284	0.114795938758162	0.110166449923664	0.115937708748635	0.108316495367856	0.115783781264015	0.116858308052407	0.115247514191353	0.119859521063726	0.120004966116309	0.108374760649232	0.114579973121067	0.102986454896121	0.114811375017874	0.112574948636407	0.114104331814922	0.117107393746919	0.115351447289231	0.117318596906852	0.119808226602579	0.114061790410524	0.119761997733431	0.125613729131168	0.113427507245853	0.115568715735393	0.115983854203759	0.113183001083403	0.118486854056432	0.114694653004507	0.120943375322852	0.114412103701226	0.115413634504053	0.112442424056659	0.113828905621955	0.11893945765916	0.112005637068285	0.11899844235438
360	0.111758777403589	0.114552776043325	0.115482420000055	0.122251519784832	0.118251400817272	0.116181468366356	0.105032905809604	0.115035033781043	0.121762730654144	0.112508123704428	0.114743794654257	0.112785988419217	0.113956068865731	0.113945367358536	0.11024340621025	0.116360529110105	0.10763402338407	0.115938556361059	0.116786985567117	0.116086176009639	0.120523022645651	0.119826529073679	0.108088866776756	0.114445037729008	0.102748721581939	0.114978167186981	0.111706919960575	0.113698795164863	0.118069717209087	0.115297362098763	0.11737199828714	0.119349578531019	0.113625066277484	0.119421165258494	0.126130859047722	0.114582414744022	0.115763519274237	0.116379506979469	0.112858113685513	0.118136875894234	0.114265670356304	0.120686534280395	0.114019541934461	0.115294553574256	0.113107972061032	0.119971982279233	0.119415712328276	0.113158272550373	0.118242616262483
361	0.11231424940047	0.11446822670647	0.115852708657059	0.122142742508524	0.118860180158531	0.11601225367718	0.105329109408066	0.115681253188009	0.12196471287303	0.111366983632713	0.114954938214822	0.112671458111943	0.113250834271247	0.114833043720343	0.110694094242598	0.116573708027526	0.10725179583111	0.116122000110869	0.116659027777298	0.11600408196131	0.121097398499026	0.11966610329773	0.107995576108666	0.114072492400937	0.102919831492595	0.114485888464565	0.110793414734207	0.113927187251236	0.118312450043149	0.11542897557956	0.116618870180457	0.11957193557892	0.113767464400531	0.118985564436627	0.126817327063048	0.11493055208676	0.116087523417125	0.116738513998478	0.113191044313649	0.116808067372894	0.112952113337918	0.119543697536401	0.113216870166098	0.114898902061466	0.113203740299057	0.118537205751481	0.117872221936751	0.113343669654168	0.117571232405979
362	0.111988343357889	0.113159077872779	0.116165097657344	0.121848304290025	0.118518886272289	0.115521294276875	0.105519723805368	0.114870000533857	0.12136478843162	0.110981963107797	0.114638906422461	0.111821579019504	0.11260502443242	0.114169823172731	0.110123500119874	0.116420744078003	0.107691681851793	0.116278451096348	0.116794868287955	0.116645525879262	0.121717232151484	0.12069975101129	0.107666341339023	0.114155476728307	0.102976740978145	0.115281683811335	0.1110912582796	0.114409243417918	0.118347037635127	0.114966657219658	0.117277341470152	0.11950049949478	0.112409985262975	0.118989815545153	0.126282578434886	0.114151454501208	0.11594543853001	0.11763171705161	0.11243240420148	0.116737723091389	0.113181580542555	0.119614802953361	0.112651961929477	0.114863922800838	0.113490803198287	0.118000052375655	0.117590975750966	0.113543423385114	0.118068170115205
363	0.111622488716195	0.113484010009587	0.116624142594866	0.122311058046081	0.119054387394737	0.115240339785369	0.105813169705913	0.113933711233063	0.121280435342975	0.110765575891397	0.114311539240271	0.111475070918474	0.111118224314975	0.114164422527285	0.109934754446774	0.116213409734357	0.108416723739086	0.116044966160048	0.116241158854223	0.116466177511734	0.121644574979316	0.120740851560895	0.108015305524434	0.113460022218708	0.103086376500807	0.115326040635512	0.110626741367238	0.11470592531635	0.118364313783396	0.114726583745402	0.117019213720029	0.11865932355017	0.112330193729368	0.118894999743843	0.125146507370759	0.114827085340885	0.116779500469338	0.117821524313898	0.112012569911099	0.117858294158886	0.112852157074067	0.119603539006209	0.112633494390231	0.114193287923632	0.113532471031618	0.117524981637573	0.117021260073439	0.113739351991027	0.118564895911462
364	0.11178033136145	0.112669580525631	0.117158229509533	0.121733979951269	0.118246476343307	0.114195770909109	0.105937400802541	0.113009771817317	0.121356276610423	0.110198750046926	0.113424238634295	0.111305512055829	0.111262873718953	0.113762557622435	0.108944159986592	0.116210286786594	0.107238874665078	0.115115516383962	0.116122897561085	0.116495281404473	0.121625868898919	0.120312297769124	0.108615600099031	0.114422835215839	0.102918688397428	0.116061808682887	0.110443937219311	0.115102325952284	0.118082952695222	0.114356454998489	0.118384286010896	0.118682766009848	0.112605913343294	0.118627755168082	0.124715760923608	0.115089363792392	0.117701985177107	0.117602841614387	0.11226586793518	0.118097437296641	0.111988269732501	0.119294005207977	0.11258713877685	0.114841895197845	0.113977473839496	0.115960949320459	0.116514601712962	0.117240721448692	0.118698423841044
365	0.111477505089884	0.112746896045318	0.117768533735589	0.121364924831289	0.117618966063596	0.114271539794252	0.106561941072917	0.11280679912884	0.12150816246449	0.109933718249385	0.112257946992812	0.110150069755417	0.111059233595678	0.113006867095913	0.108787546940467	0.115750522335722	0.108131353714124	0.115494665068474	0.116448041844984	0.117006631480285	0.121653949234209	0.119769328584669	0.108478353511726	0.114399136730924	0.103017766521875	0.117023059231642	0.11096736748615	0.115627454613017	0.118613197838189	0.114238260040902	0.11874898977196	0.119158463213038	0.112885077902482	0.118699118618253	0.125453419259279	0.11542940129104	0.118106883664852	0.117104369372643	0.112488305202803	0.118322442184529	0.112015128895769	0.12004225636589	0.112887869165701	0.114950292035388	0.113297514975625	0.11599116208205	0.115881344836906	0.116497450970914	0.118725949515076
366	0.110695136934276	0.112247239179458	0.118072539673934	0.121847241476928	0.11723352967458	0.113835938593346	0.106781977004433	0.112958371254838	0.121006959676216	0.11068672072371	0.11163273202735	0.109591753705183	0.110800872783909	0.113282976395493	0.108022350146894	0.117088041203064	0.108351476753196	0.116458693992752	0.116870047986866	0.117000448454581	0.121406537643595	0.119817990032832	0.108014957349251	0.115052201942947	0.102987325877178	0.117079545157157	0.11088504160839	0.116213180141699	0.118799008512224	0.113190412628266	0.119558729869388	0.118325165861778	0.113564681817579	0.11881833006538	0.125196311340602	0.11496850656269	0.118653553582745	0.116404664054018	0.112154216175	0.11793170636521	0.111006650702354	0.119990403810964	0.11329798266291	0.11598917380723	0.113742464679563	0.114800884327082	0.120888848925315	0.116807737959181	0.119753058052715
367	0.110456304255219	0.113549778321862	0.118208012606337	0.122001652766484	0.116797528669258	0.113933431008111	0.105827354826182	0.11240252860262	0.121481143887213	0.110752589043204	0.111668685797671	0.109937725553397	0.110768757534421	0.11434694609156	0.10826662647311	0.116845665616491	0.10807138541874	0.116393786288834	0.116517027208157	0.11778283100098	0.12158817779987	0.119667131595654	0.106940614113399	0.115138307371051	0.103949933261814	0.116571954602812	0.110601417226506	0.116322512355884	0.119411067949605	0.112939029155025	0.117657515489342	0.118069265054736	0.11377903292798	0.118970756033759	0.124810095777305	0.114457442088672	0.11931767169413	0.117242022377413	0.112140061361777	0.118089664883629	0.110867288398836	0.119170066635869	0.113673430399846	0.116041586202977	0.113373950557941	0.114664892059561	0.119709155740577	0.116638066460172	0.119214769082344
368	0.110977390209799	0.113494457154368	0.117183715979442	0.121384837356652	0.117003240865981	0.114892921127706	0.106061242732564	0.111799031457009	0.121882464896898	0.111356135806255	0.111778545439518	0.109734013656539	0.111379899800438	0.11508606844303	0.10892524363406	0.116274926853288	0.108382364156409	0.116951791092881	0.116525376375704	0.118015176091691	0.121971460694411	0.119992481108293	0.106998912402026	0.115445872311501	0.10434282103869	0.115326455836988	0.111438258641001	0.116306055941305	0.119258723416731	0.112976137035982	0.117467949867973	0.118217300096478	0.113612405471429	0.118291338072325	0.124245565848847	0.114148263121365	0.118618884202276	0.117660517780334	0.118821249746294	0.117823940651992	0.111413462658427	0.118609531723798	0.114093546438758	0.115948903941007	0.114054572540056	0.115957914581296	0.119292681773937	0.116451590634218	0.118436738705816
369	0.111710272187628	0.113334256286164	0.117808353826782	0.120246530388428	0.11626559875697	0.115902028421359	0.106231596348313	0.116131662523697	0.121700769947847	0.111363523190893	0.111931256491436	0.110078148895506	0.111450614735272	0.115397651986283	0.109106819336605	0.115875340011304	0.108249907821912	0.117017488314189	0.11618745936512	0.118137391335436	0.122260086760866	0.119987174832821	0.106625888654	0.115769389878373	0.104411707484666	0.115159463051152	0.111281484757614	0.116734787927163	0.118947825843272	0.112958076736359	0.117487949118521	0.118128966873176	0.11353605489683	0.117500617619382	0.124183240630396	0.112986830935315	0.119420818293208	0.118521402764862	0.117624024996706	0.117918003056175	0.111112283418027	0.118780984818476	0.114322265884607	0.115649323465871	0.112834670376954	0.116238437253067	0.118942638352807	0.116322738719764	0.117845448598639
370	0.112200058153133	0.113641339443873	0.12369149650327	0.119466709218235	0.115591584813085	0.116228157156988	0.106375205852317	0.114725745438888	0.12096467199723	0.111590588013332	0.112030385545121	0.109564845636225	0.117182783499094	0.115902172582385	0.108884939983884	0.115573472508009	0.107806431707322	0.117298561897631	0.116208052931477	0.117342702219593	0.121993356969095	0.120333720691204	0.106075774992923	0.115578893815143	0.104543424630458	0.113754292224613	0.111039492306473	0.117134083451891	0.119191525861585	0.113595776205702	0.118187833740756	0.116965731519423	0.113272759808259	0.117658564161276	0.123401170293653	0.113082718347049	0.119207683874069	0.119788690172468	0.11754778431794	0.118041061786123	0.111856237161602	0.117983345209691	0.113627694648494	0.114413922067078	0.11251304118893	0.116612696122012	0.118690231860702	0.116821108949164	0.117000303669786
371	0.112042449467273	0.113883117294681	0.123898529254276	0.119548105030723	0.115988003954449	0.116778551300203	0.106181131567289	0.115104650346318	0.120196498929358	0.111841888781278	0.112063887546966	0.109339687159869	0.117141897639546	0.116113924071013	0.108761401721487	0.115471189646148	0.107920543260966	0.116927718504985	0.11535428637626	0.116672113029435	0.121690068154078	0.120378564135467	0.106174334506335	0.115551053246006	0.104093102616937	0.113475992851658	0.110819915779326	0.116912505687882	0.11939101767074	0.11333289820506	0.118185392086428	0.116343013906549	0.11347618282286	0.118291809053284	0.123529936283495	0.112656994427545	0.117943598908339	0.120078509399453	0.116450227115776	0.118640900616692	0.112380528635318	0.120257903365952	0.113227842811308	0.113745298512224	0.112595462422534	0.115600982603063	0.117426129118241	0.116669916687672	0.117560301332757
372	0.11284851814928	0.114205296654219	0.123335004782212	0.119572707621847	0.116691378728381	0.116461643543524	0.106209560430289	0.115761541305043	0.120276100768954	0.11216713460533	0.111736109982914	0.108362121360539	0.117917186290274	0.115120239765615	0.108463793032778	0.115199494610767	0.108317513185168	0.117374451386203	0.116113397366737	0.115816919883785	0.121268228407718	0.119150128897196	0.105680519640318	0.115616581969434	0.111401307930564	0.115031936698178	0.110384320548161	0.116488618066427	0.119207630392808	0.113337433347256	0.117640744853931	0.1163116686686	0.113775709690114	0.116883299735982	0.124012093457899	0.112838286633931	0.11727805754135	0.120289160078484	0.117237135476549	0.118142155418011	0.112256862367098	0.118888182519097	0.113136176814122	0.112206723405703	0.112817358723795	0.116468579042957	0.116636667957065	0.117539603489396	0.118213902901287
373	0.113271566184105	0.114932605733243	0.1239453039221	0.1192682815144	0.116460398974243	0.115635494356119	0.107031934430755	0.116321555078585	0.119949494226619	0.111954547840848	0.111509258624454	0.108574140265973	0.117216673734952	0.116037200292657	0.108681642600757	0.114893236828088	0.108249700694193	0.116607692507148	0.115277223438782	0.116028866853598	0.120517209192596	0.119597707653745	0.106212776783355	0.115005904000401	0.109866206816873	0.114458717677105	0.110041805545799	0.116673178850506	0.119196671256102	0.114040283326028	0.117349956228589	0.116366873793836	0.113501080424439	0.116671461758012	0.123697466625117	0.112356744541244	0.117558445458351	0.120110832536759	0.117197485341381	0.118421334107179	0.112312430475662	0.118281118957604	0.11350051891859	0.111204130324822	0.112451345697436	0.116380818559791	0.116447426639918	0.117605554927048	0.118493709408057
374	0.1135310498118	0.114431830577481	0.123984180810349	0.11862999323964	0.116543666050217	0.116490559475639	0.107381773250648	0.116972449911161	0.119140350635888	0.111780316260211	0.111344282887141	0.108502490527162	0.116508955233854	0.116041678927572	0.108397710339904	0.114848148231205	0.107784904656851	0.11545228977259	0.114507694431705	0.115080161239361	0.120314766740913	0.120310516570507	0.112318256102962	0.115247115681709	0.109704908361391	0.114534322779169	0.110860783637742	0.115689517456635	0.118898304505958	0.11429694244911	0.117905602719564	0.115816157914572	0.11397500624869	0.116456551325215	0.122577170383845	0.111768528072165	0.118156381091104	0.120759461926677	0.117302317543523	0.119319131393876	0.112270608365955	0.118285662567385	0.113318173131114	0.11107109751051	0.112592150454799	0.116695839376094	0.115818949517831	0.117569107436414	0.118856648150836
375	0.113222937814769	0.11437614475366	0.12385909543271	0.11828663670879	0.116932883971102	0.116882222451087	0.107055927307923	0.116715904500716	0.119969117376151	0.112124688121674	0.111112352633526	0.108137200034204	0.115579424725484	0.11566475068348	0.108848409262681	0.114720474186744	0.107293230330989	0.115025339904667	0.113458525822407	0.115035277236514	0.120414199033032	0.12036969485001	0.112229116160292	0.115212361283473	0.110143262784987	0.114796002331565	0.109949296595683	0.11555478782647	0.118675677349763	0.114382953396314	0.11806238374083	0.115310036917919	0.113644996972325	0.116046277947971	0.123482137391883	0.111371949959928	0.119041852254625	0.120345383526421	0.117568483435366	0.119213985981691	0.11296380990225	0.118327131975085	0.113206601442358	0.110955357344059	0.113315246787996	0.116782289830981	0.115561552425251	0.117218674137279	0.118563445111013
376	0.113141396676119	0.115239870607159	0.123231445254274	0.119353651032354	0.116797099284776	0.116363175997469	0.107055194831034	0.116431227991629	0.120619398897293	0.111448125342834	0.111698888043312	0.108676302598773	0.115175964599344	0.115510988787935	0.108423825472818	0.114412452750773	0.10789552598656	0.11473868117258	0.1132959782245	0.114832201947476	0.120562452226828	0.120380563238656	0.112126647882854	0.114817752185505	0.11076880005042	0.11505908920427	0.111173015157304	0.1152919038981	0.124401912212323	0.114677515790893	0.118490052544193	0.114918647694682	0.113238330793646	0.11551136086896	0.122522313132122	0.111384792258426	0.118860328487259	0.120316148527255	0.117882144859583	0.118380066106786	0.112662419164335	0.119378124798264	0.11386527872491	0.111745164208132	0.113561616994765	0.116738983633741	0.115448170643598	0.116800242321808	0.12390729594647
377	0.114337947916556	0.115276885607803	0.123377314538669	0.11879764279902	0.117244499762364	0.115149393191655	0.107840315609433	0.115693956427311	0.120527455208607	0.112183736751295	0.111486675000725	0.114736667263865	0.115032534852195	0.115638601205348	0.108472859256853	0.114321380865303	0.108286979939493	0.114980225075066	0.112934376967795	0.115565928736439	0.120932635219847	0.119826448867126	0.112251431209601	0.114594313085226	0.110969129336858	0.115038648690984	0.110600984886431	0.114792149978412	0.125212141664162	0.114426735524963	0.119011382703348	0.114541279957885	0.113992738952366	0.115180876012804	0.124211298776873	0.111113047778738	0.118870017217584	0.120757871007136	0.118681824026422	0.1178438800148	0.11199446734453	0.119601054229421	0.113978465065095	0.112408624097432	0.113734115491573	0.116436937854557	0.11570297643176	0.116729177974317	0.122841052554571
378	0.114252235621714	0.115916682025265	0.123134034181537	0.119088927377858	0.116246836251499	0.115810593778674	0.10746797145917	0.115338103404631	0.119674586436794	0.111705045789673	0.111418058655508	0.114022307669444	0.11460284131867	0.115286734159324	0.108720914516188	0.114954552900001	0.113764745313718	0.114496607433918	0.112883544661661	0.115767609645421	0.121397181333397	0.120301021001041	0.111583630372877	0.114724942886121	0.111594915161717	0.1149839793408	0.110994584183126	0.114934464700676	0.125749972862406	0.114624787088651	0.119154463567485	0.114244756825205	0.113784448168566	0.114732507849653	0.123994614986527	0.110998789187555	0.11971125491537	0.121588322941805	0.118692642356706	0.117043794389013	0.111958135192656	0.119239266300163	0.113510905869845	0.113812245340875	0.113601750621541	0.116862432947779	0.115349662101388	0.116534694245152	0.121887663358434
379	0.113343090471963	0.116162019486636	0.123381125126837	0.119302380491105	0.115442688697066	0.115704833963686	0.107301097431054	0.116233892365922	0.119130003231644	0.111830950405043	0.111999858101198	0.114087785682806	0.114354994564224	0.114457952946265	0.10892797901927	0.113570947153815	0.11299716866654	0.114036788503987	0.113524063320028	0.114895686803499	0.121142416734447	0.121270007170662	0.111697777264804	0.114740033655416	0.110874214849315	0.120779638458359	0.111699792188384	0.115374974458582	0.126411335478898	0.114715333862346	0.118773364984823	0.114930989769808	0.113765323174889	0.114739259493128	0.123915067105372	0.110527273951349	0.120150469219436	0.121305098029872	0.118363817556705	0.117411664681122	0.112043792129536	0.118154356810469	0.117792739848938	0.114576288356021	0.11162809868901	0.116476588390599	0.115799138411567	0.115570699226655	0.120547284154994
380	0.112510776241736	0.116785233818891	0.122567278861606	0.11923340187701	0.114196317231365	0.115381307736155	0.107112590051863	0.115159186825164	0.119078802339441	0.112157697503177	0.112950591043231	0.113806259298818	0.112748813634939	0.115299933669481	0.108293480055031	0.112419906784087	0.112445983514897	0.114492978639361	0.113871533830109	0.115041356762934	0.121423705663541	0.120574314812995	0.112437128484613	0.11415472632687	0.110483560238025	0.119080838248246	0.112014680489158	0.115722225754193	0.126484183526945	0.115199055084787	0.119240613395183	0.114176979177959	0.113900543020453	0.114578123280741	0.123429751246504	0.10992092279922	0.119867997754624	0.121788478652381	0.11793777341992	0.117528136979856	0.111789569347925	0.11915871172849	0.117722313260073	0.113624274444869	0.111280215614462	0.117050007549559	0.116144250573184	0.115640605851395	0.120741659204719
381	0.112703907267531	0.116691137096264	0.121380751438736	0.119896483887617	0.113802284315934	0.114509678615308	0.106865691047743	0.114699486923988	0.118019662074344	0.112236111617206	0.112580846536785	0.113468040184249	0.112626141141815	0.11512438475724	0.107521705487136	0.111874141865103	0.112564337921774	0.114142796510802	0.114180957426515	0.115233807614295	0.121943251193819	0.120239116857064	0.11308618089142	0.113958393223259	0.110530956535357	0.118898655455975	0.115191612889446	0.115933508433322	0.126521276410415	0.115769602387727	0.119420797282281	0.113769626040349	0.114686355176675	0.114585591851592	0.122852881984952	0.110179619110421	0.120902950712509	0.121849970580417	0.118568420507477	0.123162726448874	0.111568503022673	0.120012419559547	0.116866984469879	0.113974541562735	0.111615542249062	0.117931892664947	0.11619865099647	0.116382531381594	0.1212545530755
382	0.112447628775789	0.116769540871049	0.121181714541637	0.120066123188627	0.112901094210319	0.114345907210562	0.107609102467867	0.113641455650563	0.118758032552764	0.117681513005708	0.111967959865746	0.112685195862435	0.112879142024487	0.118239405954433	0.107162706309265	0.111994178226664	0.111985992391203	0.11376614249797	0.114391494063568	0.114907919250697	0.12199213200275	0.121218804526165	0.113703902657003	0.113520063219542	0.110737536239394	0.118047621916775	0.115682897573803	0.115949623168262	0.125956954041503	0.116342378477	0.119426326868499	0.114137656356461	0.114886950494171	0.114390462604965	0.121721041427598	0.110856732752441	0.120676277901042	0.121848843681994	0.118864206954529	0.121225367077818	0.111231331670552	0.120978079273889	0.117243408828338	0.113623518187416	0.111634762532196	0.118203734993666	0.116686542436855	0.116334208057033	0.121238892070803
383	0.111762390645225	0.116422570647679	0.12046710673619	0.11993243011022	0.112738314682585	0.11560671261904	0.10832910264866	0.113469366757275	0.119019074536407	0.117950542281094	0.11176604362758	0.112349703661555	0.113257216983807	0.118024035201187	0.106780833008534	0.11195684667931	0.111946756519531	0.113959022267378	0.116982100938116	0.11497271233539	0.121966389519365	0.121353265840341	0.114103072526435	0.113838563303114	0.111615744579579	0.118411978005581	0.115786148370587	0.116226882929441	0.126532243255179	0.115332729423523	0.119948781865569	0.113121585949538	0.114575177215888	0.113895237503083	0.120562405752517	0.109924636716762	0.121271857744087	0.12125099782253	0.118874853894735	0.120821698067685	0.110981078253333	0.120949668944556	0.117552371142687	0.113660305223424	0.117908128106746	0.118197694089195	0.117132501528515	0.116741289971694	0.121648206866706
384	0.111764726723377	0.116233250692953	0.120003899489984	0.120004618147735	0.117100418859262	0.115846745086824	0.108406586123542	0.113838728178765	0.119524810832601	0.118652470533569	0.111681905209985	0.112536352928219	0.113664368839152	0.118255185309838	0.107307836488738	0.112612703648218	0.111539165010416	0.113074665821171	0.121445145286181	0.115311825138617	0.121377863293587	0.120817191719942	0.114478817555635	0.113400514444086	0.111881329945293	0.117232157709	0.115724371918484	0.11587589137984	0.125536441622864	0.115761427210545	0.120060943742025	0.11339202695131	0.114420448848517	0.113132989127402	0.120065073319828	0.113757675716417	0.121553134271134	0.121929657052964	0.118813352082188	0.121741764672115	0.119031289505805	0.121864552168018	0.117439301413543	0.113056007490553	0.117530531504361	0.118785999532023	0.116809057262141	0.117172426369123	0.121404835102039
385	0.116832356779444	0.116567575110917	0.12051750239519	0.11969773917881	0.117268246703804	0.116338749548241	0.108509782117397	0.11286510433268	0.119447293476956	0.118500394143765	0.111701068594523	0.112605579175392	0.113865720477982	0.117616976355196	0.107463984765554	0.111829724442139	0.111653064909638	0.112695892607483	0.120849104143441	0.116033596924581	0.121375677834573	0.120481321640539	0.114851892505391	0.113102917649524	0.111816722037905	0.116029315334499	0.115578831458577	0.115278023250367	0.12543990226676	0.114948310981996	0.120785390217028	0.112670158984679	0.114265098585115	0.112760654921566	0.119927442428154	0.114579070206162	0.120098384378903	0.12275877585633	0.118868021933718	0.121937471659241	0.117672270619936	0.121453344508437	0.117964517100706	0.112715835286872	0.11717038370461	0.119917630637615	0.117346003090112	0.117022883964185	0.121719087760579
386	0.116924886909565	0.115540093412103	0.120911497284945	0.119463485542705	0.117541845368287	0.116537677326357	0.107596132799836	0.113063677327934	0.119856137475093	0.117979353114752	0.111758349380861	0.113226440684376	0.114087136309232	0.116911261390947	0.10808664334255	0.111383864176897	0.111709675273444	0.111884606014274	0.121269415571506	0.11644199617531	0.12047930936385	0.120828841954191	0.114700446488753	0.11320727125503	0.112093515975843	0.114727851977739	0.115899613636577	0.115351349107575	0.125593158742743	0.115200567615153	0.120288716550664	0.113210912698556	0.114305158691934	0.112181744978336	0.119477113930016	0.115195706207542	0.120870077854767	0.122058415221033	0.119497948479938	0.121948176967378	0.118431564623497	0.121607471004032	0.117822628997308	0.112604863031602	0.116939806194478	0.12002332999858	0.117406229953765	0.117326656136965	0.121367731292235
387	0.117679384947661	0.116431873988876	0.121115019702843	0.119726083846765	0.117956065764643	0.116771970378188	0.107145099801103	0.113514085473104	0.119806454998294	0.118082074349101	0.112004446919026	0.113333459752283	0.113814281371239	0.116392886165105	0.108418576129229	0.111268716813635	0.112099710679896	0.111912812283434	0.121900451866616	0.11668409142117	0.120138855925922	0.120272046705714	0.115557879993455	0.113529431936063	0.111968266728956	0.114632381253343	0.116147784753333	0.11580144628191	0.125422754017201	0.115325680554013	0.119110783246375	0.113960237819757	0.114347976179486	0.111406663878236	0.118936367475564	0.115589616902999	0.120199451507693	0.122124021127169	0.119303075419846	0.121024776911726	0.118433802865934	0.121848312570595	0.117830623787963	0.113653593817312	0.116433435564303	0.119790352056445	0.118093310243037	0.117301627604664	0.121160964029267
388	0.117442578616736	0.116132435683699	0.1203068682883	0.120022331052548	0.118355116935222	0.116849783627389	0.106560176112569	0.112792818216864	0.119404318622579	0.118276922069408	0.111772636156835	0.112794704185484	0.114123027181341	0.116443760344662	0.108456210755774	0.111095319693749	0.112094248979807	0.111585735194152	0.121827894835722	0.116105330556389	0.119738764525422	0.120555036317213	0.115231488628047	0.113083053498653	0.11183344454137	0.11467174881073	0.11657560417572	0.11540454327834	0.125824061423439	0.11497729406293	0.119141039531096	0.113992420780078	0.113872444450145	0.111363907101486	0.119056246442587	0.115965470680166	0.120448699130145	0.122325567243616	0.119383367106921	0.121972469263085	0.118850956603602	0.122133989682274	0.117680343376989	0.113159174083233	0.11649440073216	0.119331933900341	0.118416962543847	0.117184593259681	0.121230799845719
389	0.118268514506618	0.116520278685943	0.120660582919096	0.119562359531863	0.118379639707817	0.11657592272426	0.106536152168578	0.11307081512475	0.118514921789406	0.118497993061215	0.111556569268148	0.111419662586335	0.114220847649407	0.115736844436692	0.111963391169363	0.111283365238252	0.111850321294137	0.117180684932891	0.120684538993872	0.116623642362445	0.120273452066236	0.120543258456338	0.11423632230182	0.112432532377268	0.112100838195638	0.114780628214796	0.116098942042832	0.115708482682895	0.125700972819797	0.114892610869298	0.119734052598279	0.114563372996549	0.1138620031486	0.111263890292757	0.119772104305512	0.115741829110181	0.120936931403909	0.122407221120294	0.1195393180366	0.121687661430367	0.118018008813695	0.121846199861145	0.118014142505437	0.11339758694115	0.116539827298355	0.119235074676255	0.119622226371139	0.117485342170871	0.121823569639554
390	0.118641342594751	0.117105885958832	0.12097360988833	0.121295523014024	0.119144257860792	0.11640918190085	0.10673150141756	0.112437327012373	0.118045035836114	0.118871014331019	0.111120089820954	0.112435183462144	0.113428239804647	0.116189915801629	0.112063598603723	0.118065782359768	0.111926921805096	0.116916912815309	0.12080798732453	0.116432490185004	0.120346791970488	0.120747178057892	0.115097003259415	0.113096609806673	0.111878797864526	0.115262399809768	0.115211016125376	0.116233133460433	0.125039444470717	0.119915699394423	0.120728302522823	0.113708440748748	0.114571172500157	0.111647966057479	0.120380207061775	0.116382389715935	0.126170074293626	0.121875560950149	0.119179570573401	0.12288311567986	0.11823473889612	0.121363792805118	0.117594692683679	0.114512970263435	0.115114390588564	0.118928162295248	0.119440332359573	0.117120689338406	0.122346190680525
391	0.118576151277003	0.117769456836006	0.119687322045476	0.122133454739057	0.118327805243131	0.11649805872277	0.106585442555791	0.112278670534079	0.118669591561519	0.1183139517201	0.111091808948015	0.112150422769227	0.113192213164042	0.115854026842733	0.112079439985622	0.117703490084593	0.112136849887188	0.116063872074441	0.120610647248282	0.116321141816411	0.120849402070889	0.120674326149718	0.114661484631548	0.112763652052315	0.111265679480967	0.115109014250178	0.114948464505046	0.116740717775414	0.125409293434708	0.119749309664417	0.120522543990931	0.113262904744419	0.11532446700181	0.111178518732784	0.120420968457655	0.11638498388022	0.127179203165339	0.120810585980956	0.11854100580348	0.123812138503187	0.118555744203719	0.120585775433079	0.116942003552007	0.113946505572047	0.114702899249235	0.118548317020909	0.120001430113793	0.116278782716725	0.121863739425474
392	0.119070311429842	0.118078180624175	0.119668931774885	0.1222700904841	0.118773976833058	0.116170345038915	0.106282062961527	0.112997241873397	0.118881822592106	0.118721544024371	0.111374045260337	0.112206526461202	0.112398245302139	0.115664504650876	0.112324837272191	0.117915128081684	0.112190782122371	0.115983435404746	0.120219349482284	0.117216564234403	0.121408353846771	0.120548116655935	0.115239826339816	0.112687599373663	0.110889060781833	0.1142016408357	0.115067154756882	0.115817260342541	0.125524604607863	0.119661715689459	0.121379440557194	0.112882261314932	0.115524680637073	0.111527857586567	0.120071153063864	0.116887204584045	0.128030457388331	0.121125915646803	0.118731916631912	0.123144669871008	0.119032346127478	0.121115809935366	0.117289585060344	0.113540629966943	0.114693412572545	0.119357842311916	0.120423558406112	0.116337792479609	0.122757935727732
393	0.119017233784077	0.118242157091034	0.118881753536151	0.122050915247285	0.118987860752809	0.115434244689442	0.106287772827195	0.112771343535755	0.119666567973264	0.118547852672528	0.109899746902509	0.112451832654234	0.112121095476759	0.116597990831491	0.112196169337073	0.118366336401529	0.112130358798716	0.115736223590827	0.119881372469536	0.117684072094997	0.121884607209776	0.120154944913852	0.115690283851236	0.111553250218241	0.111102339609377	0.114282211389578	0.114117215591724	0.115798792668924	0.125191149190499	0.119546354858664	0.122330224373901	0.119369005432826	0.116053833053507	0.111566628823708	0.120091225856129	0.11731954509372	0.128706130738907	0.120044116712682	0.118314321242274	0.123524120669417	0.120031012981438	0.120485156009239	0.116917798256707	0.114252674463098	0.115649360815392	0.1202989450727	0.120751271430697	0.11634354853907	0.122251430189142
394	0.119146796823152	0.11814648834361	0.119779714594252	0.121891295068068	0.118965560888873	0.114730795638934	0.106638805807935	0.113132556773488	0.119384497054441	0.119099965726604	0.109686217464448	0.110865785496985	0.111849523674408	0.116299329606249	0.112099913647248	0.118299126928029	0.111744637059303	0.114570076912113	0.120246645016987	0.117687096619972	0.122115339407865	0.120351995791601	0.115408616845415	0.112090005434519	0.111425685250521	0.11411619191954	0.113431991282496	0.116646315147509	0.124510198307537	0.119052425750327	0.123302358683416	0.118029661987393	0.11630468046617	0.110620145891884	0.119119043551745	0.116303594674434	0.128888023120726	0.120844073572185	0.118175706052687	0.123772743217136	0.121306565884677	0.119650890030549	0.11689979223169	0.114114671173853	0.115649856094789	0.119790981621591	0.121299211017305	0.116076432417922	0.12166650428719
395	0.119502365175003	0.117471367240774	0.120120319335658	0.122407226707505	0.119071287466933	0.113062496382554	0.107035421854708	0.11374427514905	0.118992070157273	0.118870226710462	0.116391626231743	0.110523228964565	0.112593766265798	0.116124125332262	0.112238105409527	0.118268755814774	0.111652383352005	0.114141780800268	0.120035786779462	0.118186826203148	0.12209269604333	0.119702670874461	0.115410387256554	0.112460338293455	0.111096554708583	0.11432664049596	0.113692602794495	0.116882205543059	0.124415718892072	0.118748908590998	0.123495885450129	0.116974088066989	0.116210412816918	0.110162672682927	0.118419854899263	0.116087041352872	0.127857770392659	0.120957691422382	0.118032196938049	0.123238128406081	0.121845326241758	0.11982523759333	0.117331239486641	0.114866001548288	0.115765594416151	0.119749518226029	0.121054803118347	0.116089714366369	0.121312791178131
396	0.119414355899758	0.117799673289496	0.11999553456433	0.123349386738144	0.119581727785157	0.113707344737561	0.107436070424083	0.1136438942523	0.118346976747248	0.118233195532721	0.116097727550284	0.11050405281692	0.113145879735743	0.116007308523015	0.11258689740462	0.117381583665678	0.111718469754008	0.114081530669168	0.120395143346826	0.118095349372678	0.125672648029915	0.119881258305557	0.11470316737838	0.111881011016061	0.110965087536584	0.117121586469531	0.114087453240349	0.118017746385712	0.124874759476129	0.118770161474033	0.123813901560182	0.116747742112395	0.115764931334811	0.110086327827943	0.118897247785425	0.116169906160758	0.126424626191661	0.12519957387877	0.117764943457368	0.123267448616051	0.12168720192306	0.1201924651443	0.117844090675213	0.115606101165717	0.116152306680994	0.119019188968678	0.120908691601556	0.116351560333673	0.120833443159954
397	0.119644424929602	0.118885737355344	0.119746123090386	0.123237891919688	0.119977158780132	0.119685468946856	0.106835154604756	0.114288876962854	0.118000345547472	0.118419530506377	0.116661972475791	0.109199999362997	0.112876980611387	0.115560690831114	0.112232628766072	0.117149783708545	0.111917191710691	0.114438594557819	0.12099807016434	0.124943579704128	0.125421551757671	0.119798878391492	0.113987486722127	0.112946233766543	0.110989795000559	0.118414673301377	0.114841959969592	0.117955886265837	0.124738720006686	0.118636984445532	0.124132737738178	0.117168010650271	0.115465359946968	0.109381322015844	0.118711311505098	0.116864376742075	0.125717990182211	0.124151715190062	0.117151709699919	0.122051606140225	0.12110492209687	0.119975328652238	0.117863185898103	0.116203281903549	0.11647558732979	0.119606613819801	0.121721228644463	0.115931895780933	0.120435699501191
398	0.119996715460335	0.117929555516643	0.119484273035041	0.123909359611383	0.120139148861112	0.12064738335712	0.10672351492709	0.114679664560661	0.116637218303493	0.118294921391835	0.116574515883155	0.10882219414384	0.111781419820168	0.114877864302097	0.112755249335061	0.116470296848303	0.112330418121514	0.113712055685032	0.121556701244641	0.125255861412538	0.125166720113415	0.119556386689082	0.114541967324138	0.113131785215506	0.110805936242537	0.117731592532486	0.113776030934379	0.118122554206697	0.12514977034435	0.118793381131441	0.123752825135954	0.1169079408341	0.115450974405555	0.109741241700923	0.118501933386933	0.115751430143024	0.125525030185674	0.122819864010713	0.117105968193795	0.121842648855088	0.121404333001593	0.11967473992202	0.117298094118446	0.116267848053828	0.116596979199449	0.119726592202002	0.121569911191577	0.115118715082681	0.120822612543862
399	0.119853736993879	0.117969961751033	0.120081130805127	0.123846829139726	0.11976279571959	0.120036448840499	0.10684579426082	0.115575107509854	0.116671157227873	0.118276185835474	0.11609751191133	0.109679427418067	0.111561736041819	0.115253527465998	0.112281886463609	0.116109335278629	0.112544401720705	0.113554884759338	0.120984912028123	0.125957997698158	0.12518882958559	0.119051976882188	0.114714644566639	0.113010436446281	0.110020777902459	0.117739746153674	0.113812399526188	0.117807060285886	0.123727293779469	0.118422768840336	0.123542236300487	0.116485421243338	0.116053141946043	0.109777064924392	0.117615520363939	0.114671169394101	0.125209177791419	0.121524032306792	0.116314774449102	0.121800135775462	0.121221962360741	0.119658381286612	0.11733239894689	0.116627501923267	0.116174308635011	0.118869200034672	0.121618534206158	0.114691648095324	0.121063455010498
400	0.119842650063125	0.117425705451515	0.120440514213284	0.124658143001864	0.119691747364009	0.120934146283223	0.106888844426451	0.115663824968686	0.1170423935836	0.118246021821687	0.116480851371137	0.109003024326438	0.112017348850708	0.115580159294469	0.112466638106627	0.115610712626352	0.113149529575104	0.113893218158508	0.121137639941818	0.126985639170166	0.124956580931315	0.118322049327832	0.115260959930766	0.113246263695704	0.11003807101514	0.118259876888639	0.114068416323744	0.117393243469665	0.123941078033762	0.118249866730944	0.123123138977901	0.11698850881258	0.116016914687334	0.109239065538502	0.11853583090836	0.115828351321363	0.125400789587616	0.121470155876591	0.115416552794914	0.121726413170328	0.121503980706325	0.119762771746754	0.117615339811577	0.117188235698078	0.116607835146876	0.119004763897995	0.122099079746789	0.11402232003417	0.121038850189056
401	0.119843152477009	0.117035838234456	0.120025644791838	0.124565702767985	0.119829562119195	0.119310359796898	0.106792818853671	0.115730924062899	0.117499478635201	0.117850986776592	0.115180752280899	0.109280274933846	0.112249290542744	0.11547628709115	0.112179743595793	0.115850618145086	0.113780078623008	0.114322367284644	0.121641969249636	0.126855793086534	0.125168660764581	0.118044135677731	0.114904427653419	0.113117138148098	0.109412700227728	0.118933144256683	0.114181151605674	0.117040647411974	0.123215917957585	0.117741984521909	0.124199136706158	0.117021122872249	0.115883225032762	0.108213358247541	0.118541653696933	0.115851921367946	0.125268412346696	0.121393823162997	0.115079657049002	0.121449177606502	0.121069265372873	0.119476384549837	0.117095845900453	0.117439683312975	0.116669199808998	0.119214811285972	0.122248620217011	0.113833021985054	0.120941454096721
402	0.119728000934511	0.117472210569778	0.11974668858878	0.124393853632855	0.119472964703265	0.119561762050141	0.10695502342843	0.115563328712303	0.117650665724208	0.117100980384949	0.115293601492901	0.10969202027145	0.11317731723586	0.116410116404275	0.113202337742509	0.115770888618038	0.113799336876321	0.114266759126599	0.121574710826824	0.127942996581166	0.124486132983119	0.118571192472422	0.114867206471403	0.112974844795203	0.108935795898598	0.119151934928767	0.113457638920326	0.117354282420353	0.122531475356846	0.117224564273062	0.125034434234615	0.116480427050638	0.115449238551586	0.113839381526606	0.11856888253883	0.116045211473131	0.124455530629875	0.120585742941132	0.115767630020484	0.121172368667347	0.121668675364087	0.119414522512498	0.116889567491686	0.117634548698749	0.116552358772214	0.11978546130066	0.123016801730863	0.114069126056481	0.121304751094627
403	0.119928837054395	0.117973122096758	0.119410419774567	0.124600624835177	0.119878107909264	0.120182379829333	0.113014559410258	0.116210503309123	0.117145886548383	0.11746928105572	0.115623110264218	0.110139102745388	0.113696124886944	0.116228237123983	0.112839219962388	0.115304114184541	0.11391672034445	0.112953254663181	0.121745895791487	0.127848796986717	0.124450083804339	0.117684059394011	0.114605944586383	0.113441010932888	0.113127716053345	0.118840644685209	0.114490497387711	0.116335987742945	0.121672148672138	0.117631138781045	0.125848896961737	0.116816410190251	0.115573376085829	0.11313392343789	0.118207056646034	0.116563565883387	0.12472443759741	0.120300098912618	0.115132796279871	0.120584327493463	0.121228049137387	0.118399992462269	0.116715244056652	0.117188530586471	0.116167422022355	0.119021217938863	0.123162798348416	0.114190742424143	0.120586987771104
404	0.119785709573815	0.118245150885517	0.119697552615977	0.12493898622056	0.11981435181138	0.121076690925978	0.111978221652114	0.116026878009271	0.117226969226549	0.117260378592656	0.115252932858639	0.110433899613048	0.113816445829906	0.115874625961999	0.113282711714489	0.115011574634775	0.114141402859697	0.113359548993805	0.121375182091196	0.128360092649494	0.124139279428774	0.117505462650051	0.1140003146931	0.112723453784375	0.113529660373259	0.118486571995394	0.114437336719071	0.115926708894008	0.121053207769034	0.11734465957547	0.124728995943327	0.115794138716782	0.115928411536167	0.113453904219267	0.118217207503723	0.116886453993722	0.1246610966971	0.120521375481427	0.11497161199143	0.119803409342546	0.122234229225898	0.118953473599763	0.115637672212353	0.11659655626541	0.116463925749704	0.119550323227906	0.122077325857778	0.114396038818104	0.120315640406026
405	0.119098482587665	0.118526425929389	0.119437442031703	0.125660467839543	0.119633885854823	0.121053200719719	0.112067544579839	0.116254898203347	0.117410803151995	0.116764749718628	0.11557410510661	0.109807245195885	0.113171050097321	0.115517464534163	0.113307738814151	0.114636622143245	0.114047963089745	0.113216612744399	0.122044380843492	0.129065570758905	0.123311055583341	0.11823840604161	0.113779527059319	0.112875268398549	0.114090317224072	0.118328473574043	0.114531739273356	0.115869874553601	0.121146776950628	0.11735878666147	0.12398239761602	0.115767142187258	0.116932446293266	0.113955559114646	0.119230909511423	0.116999451740474	0.122872139992503	0.120702852695305	0.114634137524003	0.120285509405189	0.121841243946728	0.118454928701084	0.114865465323993	0.116507088430365	0.1164465901	0.120449413413553	0.122249296128135	0.114463894706092	0.121434425314356
406	0.119242013556279	0.119709464675346	0.119614848712991	0.126206565349749	0.119295636361811	0.12198420018051	0.11217215767254	0.117147930133716	0.116292578245869	0.1174132266266	0.115430182253532	0.109328034718445	0.113348702484642	0.114802274045516	0.113133672751992	0.114772707596133	0.114231444594171	0.113302253688376	0.122706080741309	0.12876349585865	0.122969898762692	0.117404501566823	0.11286664305363	0.112869599902353	0.114167862229014	0.118614695257237	0.113697462788124	0.115678008794634	0.12086586947837	0.117601258994827	0.123351001070947	0.115989386587563	0.117144498413272	0.115071419001517	0.119837320145608	0.117627384287868	0.121894799258996	0.120508647028454	0.114523410554988	0.119856209343251	0.121513285542338	0.119136141034794	0.11556785319938	0.116601001837006	0.116677764981526	0.120981231514684	0.122714494121385	0.114933309833732	0.121839263189767
407	0.118090689841565	0.120236169767351	0.119514208666072	0.127126020814013	0.119590201635659	0.121648536523187	0.112115887911682	0.118186219830776	0.12263684210059	0.117719032127009	0.114275497288367	0.109052756066361	0.11439943449709	0.114776332480376	0.113505934983039	0.11463810977514	0.113989133264676	0.112950124034037	0.12315873792426	0.128459781929923	0.123034653973636	0.117421179902166	0.11365694012108	0.117443827304474	0.114331214861512	0.119023515613168	0.112920237416611	0.115564097447452	0.11996674022004	0.117681086094703	0.123943982252805	0.115371206942313	0.117902110734202	0.11454640977126	0.120426353421644	0.117558992487823	0.12131209465153	0.120014772259363	0.114826410936413	0.118486053386763	0.121450726360442	0.120524786203613	0.115955641743004	0.117130870953516	0.116655195585473	0.12108171232906	0.122950627561786	0.115776716588771	0.12225115214951
408	0.116257314450103	0.11920589463019	0.11953572065568	0.128113342855014	0.119662111826373	0.120679353362894	0.111679494812724	0.118419624746627	0.122641032751461	0.118043864585466	0.113787801107737	0.108937300108449	0.113978774255013	0.11569953003055	0.113489950579614	0.115168427523511	0.113916036364426	0.112831175415702	0.123210959306574	0.128524317809812	0.123875003407996	0.117640136734947	0.114065164836994	0.118912229301111	0.113780251427848	0.119131158157207	0.112091277333207	0.115907162889226	0.118548314807727	0.123488400764599	0.124280333016576	0.115273618126109	0.118901015796342	0.114544244835551	0.120593112659962	0.11906762161787	0.121286831277918	0.120086973036248	0.114470812270131	0.118645549393446	0.121963591445757	0.121152420642454	0.114777049663153	0.117550305920884	0.117249230078204	0.120716534256307	0.122960165338418	0.116385273821009	0.12293736065333
409	0.116801551392343	0.123234955256682	0.118958190188371	0.128172840747276	0.119877280498113	0.121150052581746	0.111265955546184	0.119026663827192	0.122668286195318	0.117713105072097	0.114123223438281	0.109424145411425	0.113918211176965	0.115393467525496	0.113849691901806	0.114591731630756	0.112288801328882	0.113123234049411	0.122779126943753	0.129079724617438	0.12368966264141	0.11764417753974	0.113913407832292	0.118863790181025	0.114412558884771	0.119672999533276	0.11184081753617	0.1159354820102	0.118637583608442	0.12350243218675	0.124491216019341	0.115175810204801	0.118443410952139	0.114622496185329	0.120324019250825	0.119610689670768	0.120713303797771	0.119766450066619	0.114522968443651	0.118226718834422	0.122030190304678	0.120478051283426	0.11483349702737	0.117597700338474	0.117505047387739	0.119658474650783	0.121678778013785	0.116293744857905	0.122938595571144
410	0.11619603865904	0.122225487285769	0.118660168053814	0.128475449366408	0.120322118290904	0.120807356270751	0.111019968211661	0.119189982559692	0.122299594221416	0.117059694857985	0.113957405294513	0.109545483156777	0.114395771899442	0.115897056157961	0.113572439937836	0.114630826151465	0.112735357569419	0.11279105167027	0.121626026207558	0.129696240820231	0.122410884237929	0.117383401687382	0.113787481215451	0.118540536919252	0.114227142028292	0.119331562608263	0.110994028113073	0.119711015772386	0.118589671832672	0.123553335080169	0.124269343123112	0.115245832402328	0.118184359692565	0.114130628748607	0.122182673507173	0.120039268949706	0.120655234965893	0.119617820210711	0.113724678259576	0.119206971500219	0.122536106929562	0.120179737363315	0.114362345141058	0.117633489275812	0.117873903086865	0.119299377892188	0.121195349241253	0.11655601686605	0.123304567289941
411	0.116197328839098	0.122248855109057	0.118287335798484	0.127248800605574	0.120151487950798	0.120873574026065	0.111473457175935	0.120082968112187	0.121256934852124	0.116909422527836	0.114077416631838	0.110113514241196	0.114476934620713	0.114751140213625	0.114021000734238	0.114423611569508	0.113181706676952	0.112874861059031	0.121262338789623	0.129813658142043	0.121978143228686	0.117229945011926	0.114288147537194	0.117704017893314	0.114463506727102	0.11899755983953	0.110895012689272	0.119560015179963	0.118189030942758	0.124863629540234	0.124044832200784	0.115266381921011	0.11771503550082	0.113917488133148	0.122378413877859	0.11965655884271	0.120125314620476	0.11993100384001	0.113515361729575	0.120324441101518	0.123912842731031	0.121061653306959	0.11414605267824	0.118904855342744	0.117926420291208	0.119147886372255	0.121902214532053	0.116452466283175	0.122938151575315
412	0.115408340039047	0.122822124226034	0.118217682190496	0.126780138307904	0.119524257822335	0.120158011913306	0.111127850678477	0.120038861464336	0.121517851038237	0.117058994974031	0.114020597505509	0.109804826314924	0.114690709884713	0.114451708362457	0.113545020669251	0.113816884247872	0.112827787072085	0.112686078476936	0.121307819008922	0.130206661986708	0.121840855692584	0.116720013023432	0.114109911864801	0.117777619790766	0.114769687117348	0.118823579272033	0.110709650624954	0.119650460139788	0.119350332515739	0.124287312324953	0.122493878026159	0.115827963578265	0.118810983146702	0.113636410703372	0.122034013070284	0.120050266598654	0.118309609909673	0.120240535236855	0.11338906361987	0.120482850245983	0.12314696949214	0.120685170484702	0.114154101772063	0.120049962640454	0.117381135508011	0.118064915791079	0.122356531615447	0.116258664183323	0.123212731518823
413	0.115484806168352	0.123124794615322	0.11840306105746	0.126463886396438	0.119677447431399	0.120132707511797	0.11136517454565	0.118883636292428	0.121888619839775	0.116535668445452	0.113133691322341	0.110600112368411	0.114266890003167	0.11406000628099	0.113248483393592	0.113565042401698	0.11170019591617	0.113113210352212	0.121472195780032	0.130174590913671	0.122015468080276	0.115625038750877	0.114167863799424	0.117470124469773	0.114827000013195	0.118621837055931	0.111339436509008	0.119336748090291	0.119420354797489	0.124257434482956	0.122440823354768	0.11568530080115	0.118373494185087	0.113265196114799	0.123257269167781	0.120284587586793	0.119119708462028	0.120978753358101	0.113375661383685	0.121220447039833	0.122919889788721	0.12119832629287	0.114540157654553	0.118851718126543	0.117464012717429	0.11825295141783	0.122708184694222	0.115682884743793	0.122799907564258
414	0.115122265700624	0.121847990251134	0.118775862772566	0.126814860640261	0.118628525081862	0.119466842192601	0.111998916755374	0.119543500745791	0.121736814878231	0.116073326535392	0.11201111204566	0.111229619096548	0.114820747290786	0.113845828633801	0.113100163047627	0.113122106854815	0.111747636520079	0.113557641314168	0.120672247683908	0.129100344554855	0.121987755518832	0.115813896588341	0.11409329782495	0.117158549093062	0.1149537887326	0.11916140024682	0.110714797175757	0.119129661522355	0.118800469672744	0.12299136442139	0.125027396039707	0.115571692768425	0.118121856384295	0.112470758411156	0.123522876775704	0.120350799732007	0.118497895302446	0.1209583969753	0.113626861758462	0.121481614658009	0.123505095838187	0.121338708443662	0.114482176200243	0.11881946234093	0.11849157337775	0.11759679024003	0.122417253638266	0.115829435318208	0.122727349084263
415	0.11455823530764	0.121297823726536	0.119372605086467	0.126829890741608	0.118186355049271	0.119431965890626	0.112509898833421	0.120118604299288	0.122055547975237	0.116017293360586	0.111737141424732	0.11103140876306	0.114994770640558	0.113231690277308	0.113234608535142	0.112609284094574	0.111711800229811	0.114020327312045	0.120728536143778	0.129059641243511	0.122192491570825	0.116200978952206	0.113961682908331	0.117033933662875	0.11479620070039	0.119669136459543	0.111121456536035	0.11934516694314	0.118012358624512	0.123301982928285	0.125254088382029	0.115881232382047	0.11784376066402	0.112742832892657	0.123840644015802	0.120248460205519	0.11877437968233	0.120982246759261	0.113277984609149	0.122536577191494	0.123681685826315	0.120930909484408	0.113914660589158	0.119235888633939	0.119468861183234	0.117474605715819	0.122743006665944	0.116102368113266	0.122837251912039
416	0.113901234383901	0.121962965155545	0.120048333834368	0.12708749203877	0.118144728620276	0.118507106213936	0.111860783876528	0.120132377212024	0.122246827265964	0.115508644739271	0.111350411755666	0.111248604752219	0.11502295043949	0.113658221223215	0.113760929195674	0.112531415557517	0.111774908592322	0.114092077784021	0.119904388789515	0.128872551612091	0.122586511861334	0.116482551948925	0.113161493466932	0.117093716547005	0.115214048688207	0.119256947526181	0.111882500490354	0.118990181934925	0.118410070744835	0.123012511909453	0.125474790586971	0.115356003552061	0.118534771826897	0.112441366516664	0.124926814612719	0.120481312798143	0.117425838826077	0.121146155895031	0.113517240597962	0.123045842045818	0.123805330532171	0.121169139913096	0.114505794127998	0.118583164911605	0.119467307649483	0.117834072712153	0.12249941549176	0.116059359187471	0.122819792123822
417	0.113018176341334	0.121179537496925	0.119495670958864	0.12646189341316	0.118562520264965	0.119041579147678	0.11193829588219	0.120263595947575	0.122354289209485	0.114787014555746	0.110566699049548	0.112082241357589	0.114565168724938	0.113977474598339	0.113877687787225	0.113029816775441	0.111310464642621	0.114196198047442	0.119583872925032	0.128885129036628	0.122807488559407	0.116741464248489	0.113675680750486	0.116771164880793	0.115399068169965	0.11812487233717	0.112172937986607	0.118329737065236	0.118328414450548	0.123959640290647	0.125230000826687	0.114921192677047	0.118148275861407	0.112503805043778	0.124317350288162	0.120683641602071	0.116484068380207	0.121122826937994	0.113464864331145	0.1240296430781	0.123966304523237	0.120999998167797	0.114288281910186	0.118305037219213	0.120024410289092	0.118017258557585	0.122251526560538	0.115480399556718	0.123126980538246
418	0.112971272649284	0.122125223333124	0.119352325662581	0.126920333422506	0.11882727050125	0.118773910180782	0.112341769031156	0.120503512844965	0.122336245278927	0.11463565431878	0.11061408939756	0.11191139157118	0.114807623983482	0.113277194998522	0.113124695266783	0.113276169955796	0.111062398443783	0.114876375286276	0.119988501579224	0.128299650635247	0.122643349949661	0.116883704991761	0.113851499188754	0.116744044456899	0.115031648850641	0.118264565330579	0.112307475984604	0.117750954249034	0.117866606948728	0.123889569243942	0.125366508929005	0.115830870896713	0.118165564287826	0.111813392863296	0.122959228641486	0.120542293021851	0.115395210580744	0.121801680430846	0.114157362042145	0.124337611205715	0.123631569842251	0.121066603213374	0.114097290950447	0.118986354513249	0.120666606314427	0.118295202397772	0.122777862891334	0.115362190823593	0.123440399997738
419	0.112593249937685	0.121950142916015	0.119402035390327	0.126784688625093	0.118387477890655	0.118224344233761	0.112840593081865	0.120874801014137	0.122753199155945	0.11437919879631	0.110314164447403	0.111887073793901	0.114987814212667	0.113440298810365	0.111795766394152	0.113704917415051	0.1108452968958	0.115504198419263	0.120505724995777	0.128100018915982	0.122352189986215	0.1171038967039	0.114359393341424	0.116560595138594	0.114438148637924	0.118290349380116	0.112864128295447	0.118101720468461	0.117677845370299	0.124230465960257	0.124983218238917	0.115831156156926	0.118630842235672	0.112190706847399	0.122809970344238	0.120703431536125	0.115363367916791	0.121476229579786	0.114345847272341	0.124368338870673	0.124155786958127	0.120540211534055	0.114117548830703	0.11872935504304	0.121481389929462	0.117164397534085	0.12402780209631	0.115825218026839	0.12358456450462
420	0.112527024511399	0.122590263253987	0.118804755132112	0.126330929665794	0.117954177589495	0.11863527762364	0.113082289271167	0.119827991069829	0.12300704713726	0.114856473246249	0.110159265693193	0.112603978497375	0.114447954601661	0.112844564223286	0.111879325809077	0.113372430886538	0.110710468432163	0.115388056610111	0.120782136651969	0.127903469239099	0.123032181334448	0.117175630911726	0.113884885474672	0.116457114399383	0.115061253841882	0.117624055023057	0.11288255719613	0.118124188761168	0.117067612095787	0.124680599483288	0.124521746750259	0.11644924724162	0.119573938862838	0.112349169753351	0.122410706539664	0.120440469371381	0.11559698394321	0.121420457440729	0.114294947872032	0.124493230031223	0.125133265691142	0.120246218597993	0.113160758278725	0.120015494040013	0.121513628578737	0.117876572761258	0.124475534166192	0.115798126476087	0.124498012454903
421	0.112117914991493	0.122967080134263	0.118164977121826	0.125890747135252	0.117373597754756	0.119064852678281	0.113499999984392	0.120612984646973	0.123013718490752	0.114626624905269	0.110576755970634	0.111791768608257	0.113630257252791	0.11277484589944	0.111687445268326	0.113347453105359	0.110725665900274	0.116518382162512	0.120543196175884	0.127553354779228	0.124064175798005	0.117293825937412	0.114199434641157	0.116234194606142	0.114666632681042	0.118673603382561	0.112777432230814	0.118639547128172	0.11734564035364	0.124892869067738	0.12501235936537	0.11615525583221	0.119177518308542	0.11214855918543	0.122458972729649	0.120894143045009	0.115347656253737	0.120644081016252	0.114965840603003	0.12454084461313	0.130086500665241	0.120605275659723	0.113670870749828	0.120778591917943	0.121393245829981	0.117133786021142	0.1247033379715	0.1150457326028	0.124174008149687
422	0.112256441289571	0.123060992086454	0.118254278873486	0.126037278745441	0.117169164887319	0.118475816744282	0.113533954317725	0.120953910960694	0.12194565397052	0.114756388833077	0.110603224476474	0.117348675725897	0.113520790116552	0.112825399431847	0.111742007617919	0.113438137487887	0.110769636576761	0.117100640711709	0.12080909448369	0.1260912051762	0.124354993270826	0.116899738069011	0.114711349151992	0.115911643238146	0.114810709277534	0.119137909759246	0.113519211295579	0.118675105781947	0.11712989279274	0.12425117674031	0.125702292060213	0.115824404474499	0.119730233412866	0.111589495562438	0.123159187356405	0.121203836493519	0.116060833860329	0.122792412354157	0.115734074573779	0.124317962753959	0.129527511017967	0.120949353492502	0.113753643373335	0.121431888446974	0.121030406561891	0.123467500068309	0.129786324201574	0.115313520656432	0.124845618170764
423	0.112138241889094	0.123150965070865	0.118197665987948	0.125857950202157	0.117946962438183	0.118007420203576	0.113740620076827	0.122135453369373	0.120965752278344	0.115392328073031	0.111477991165444	0.117588556130432	0.113215071528452	0.111890459141647	0.112760880825973	0.113250935832963	0.110356344627768	0.116764365728588	0.120241088148056	0.125812766224017	0.124497758652332	0.11636943664107	0.115071150380303	0.115684631767545	0.115041746559639	0.118560825706267	0.114052727900445	0.117999977677114	0.117568203277379	0.123569489945452	0.126420031207039	0.115920907311272	0.119768549454617	0.112225165370315	0.122217916090138	0.12079595932045	0.116296582005672	0.122544921361773	0.114942586425232	0.124454414589136	0.129723784032388	0.120115247722948	0.113926732212813	0.12134421008974	0.120710726476162	0.121941280914187	0.129071570485364	0.115728913764922	0.125065488177809
424	0.111361557904177	0.12354707084063	0.118357178442085	0.125157305968892	0.11802162730169	0.118312598720106	0.113325762514937	0.122788933114701	0.121031077616044	0.114020078666776	0.111360534673277	0.117750463567712	0.113381143092733	0.112928585655303	0.112349417421402	0.113770576037612	0.110670381703181	0.117443729222198	0.119902374388133	0.126005644640482	0.124492355550402	0.115675227122889	0.115499985651924	0.116102711917081	0.115126614897411	0.118501239829794	0.114106202501431	0.117262591841526	0.117777433647525	0.123522772735215	0.126774221707679	0.115474510744375	0.118680719125186	0.111784205100942	0.122777592400275	0.120230802581865	0.11641982978874	0.121328222308174	0.115722313704042	0.125282128829938	0.129875673534663	0.120396095590239	0.113453515652045	0.122063634261	0.119345908643558	0.121850094210328	0.128323623540979	0.115505301796487	0.125313958772049
425	0.111758435404757	0.123227180289358	0.117920295596387	0.124541163111352	0.117519085521502	0.11945702131229	0.112672664039451	0.123037026938559	0.120063328307641	0.114388396940186	0.111952021423969	0.11781762380642	0.113730733605205	0.113039484770282	0.112522000968502	0.113394461563911	0.110529552346113	0.117364897321277	0.120385841502526	0.125205682521952	0.124012991354183	0.114047852577832	0.11571807442139	0.116808207797717	0.114427770072237	0.118045127017617	0.114873484268027	0.117077848341975	0.117941888080169	0.123241184173325	0.127401910292896	0.115549167173358	0.118168694039664	0.112543530240281	0.122454656438117	0.120699767864446	0.116274061892201	0.120273489625975	0.11550334842895	0.126485638553252	0.13083428849267	0.120656726157124	0.1129986313019	0.122594522065505	0.118895732299377	0.12148305525935	0.128273270668456	0.115710749762117	0.124400777565437
426	0.11152936976372	0.122467818554897	0.117976408231445	0.124013735545805	0.117798891269224	0.120318224818237	0.112803301643307	0.122770230819322	0.119863102053742	0.114288591624989	0.112267047117767	0.118058859960986	0.114544691447197	0.112639405851378	0.112762539992171	0.113272455421347	0.110841952306706	0.117012527587515	0.120516009942145	0.125279252594718	0.122916921312561	0.113797214981178	0.116103369411858	0.117003739126943	0.114600111970492	0.116295550016376	0.115394192975814	0.117026152346343	0.11828439471554	0.122987980941688	0.127605313409242	0.114834777125252	0.117231622764438	0.112228272037155	0.122710114702442	0.121301012046981	0.115382866455736	0.12011959677492	0.115887090457156	0.1270793651371	0.130793768976886	0.120561839942503	0.112838569765134	0.121588554108712	0.11945210965351	0.121651975934938	0.128589873864164	0.115257883331012	0.124255869388472
427	0.112437789383189	0.121919758348714	0.118468678728178	0.123169295387209	0.118577867541668	0.120985066220968	0.112019261603085	0.123388472247288	0.120386731520263	0.113679444676793	0.113104963653432	0.11816295070282	0.114755612541398	0.113480865285223	0.113399590708084	0.113125349290983	0.111244862550726	0.116335590110041	0.12116546547378	0.129847474452693	0.123105004868291	0.113698017318247	0.11666518671872	0.116773307952489	0.114802135352442	0.117317828296512	0.115616729018867	0.115744616254826	0.11736577724907	0.122882567788717	0.127012829395085	0.114222254448101	0.116907970299927	0.111855734177909	0.122627735331201	0.122566992821118	0.115439737440212	0.120174019621778	0.11549864140754	0.127237432070406	0.130787155205693	0.12111795091735	0.11258448607954	0.121101250394723	0.119186805149235	0.121281449834904	0.128065889412318	0.115356234127619	0.124193978224011
428	0.113239710062746	0.122736953960213	0.118339740383504	0.123237784187855	0.118843861607018	0.120634565936096	0.112234948357738	0.122747010307105	0.120861179927703	0.114002148979992	0.112632174130089	0.118780476142618	0.115014358007022	0.113443352738537	0.114173601359529	0.11369186262052	0.111441319095475	0.115363035289742	0.121135002165708	0.130606075595329	0.123231410903763	0.113952951598816	0.116144421926394	0.116935609245441	0.114665568922517	0.116957462390174	0.115297526459591	0.116271045966825	0.117592176591262	0.122807056164182	0.127495038526834	0.1145368686485	0.116472711857571	0.111211854798259	0.122926857020559	0.122679362701539	0.114954439412869	0.120541758015929	0.115857128678305	0.126452116643259	0.13110500432356	0.121106082018046	0.111974610071594	0.121573923601053	0.118474015638144	0.121259164689221	0.128441115871886	0.116307935968415	0.124901865659924
429	0.113456480805545	0.122491410869926	0.118634002839433	0.122804947664783	0.119477019562777	0.121441581679251	0.110805114244949	0.122928856554757	0.120302862165651	0.113626671898704	0.112908505804932	0.119194665147917	0.115544060983583	0.113490326683349	0.114551395998874	0.113665414463066	0.111850985027193	0.115041467892166	0.120991529036968	0.130267870757692	0.122089739159469	0.112976945895187	0.116382345483621	0.117296801928122	0.114179793888034	0.117055473946686	0.115627813918579	0.116281143754629	0.116776697473303	0.122523192776705	0.126665302564132	0.11532617285369	0.116051192692771	0.1114361897811	0.122376746479045	0.122588100236364	0.114586303128257	0.120823666945873	0.116098390151746	0.126979677729544	0.131049930796537	0.127608989945319	0.111843483292921	0.12111669253432	0.118328544516505	0.120464512727006	0.128314149809402	0.115719279231526	0.125469361982196
430	0.114177176275308	0.122518732242015	0.117807576090128	0.122862375046017	0.12038271066996	0.121804622820923	0.110890385525546	0.123224145120508	0.120038594194992	0.11351181188884	0.11252259361217	0.118923174452159	0.115113515395635	0.113578676644255	0.114800202959312	0.113686175920742	0.112129809397495	0.114569348225442	0.121544298438788	0.130648394166789	0.121674577017518	0.11268296147446	0.116431111873075	0.117472024458308	0.113262266344889	0.116306924988425	0.115906006422185	0.116257678598444	0.117050916666486	0.122202392118214	0.125138091500701	0.115175881349859	0.115147600698192	0.111605566280579	0.122747646695169	0.122731536679432	0.114402210311261	0.120557722740664	0.116314609543121	0.126663005262055	0.130701570074458	0.128365725590082	0.112092377577505	0.120580654078988	0.118708445020395	0.119943719198852	0.129264396699108	0.115352095087838	0.125893061872098
431	0.113720786155905	0.123882023948398	0.123415606320411	0.122107334797138	0.120882724029618	0.121257699722736	0.11138557312608	0.12369039769295	0.119298814795816	0.112809118066234	0.112900786530141	0.119042361107089	0.115683716148236	0.113486424208731	0.114829494084019	0.113501816583051	0.112608169875224	0.114408544792731	0.121544056910876	0.13099595679587	0.121364349723269	0.111403089578692	0.116485444991679	0.117573626338034	0.112508004079679	0.116704471606115	0.116312847081967	0.115964632896824	0.117673446539389	0.121716587576868	0.125913981709994	0.115443590734715	0.114886476511613	0.111833838138926	0.122785622342216	0.123627945052112	0.115388457935949	0.121143778332965	0.116561577143799	0.126164899433155	0.130183283643787	0.128469230451664	0.113181783196046	0.120126870546441	0.119905046084662	0.119847025953044	0.129324198019175	0.115437087229924	0.125659651348299
432	0.113571384842517	0.125087976476205	0.123400284228396	0.121319736059264	0.121805246972712	0.121017207785214	0.111381653603134	0.123743836556441	0.118616688125153	0.113376201618162	0.113096595774459	0.118628492784219	0.116265459514069	0.113847562074415	0.115663739281586	0.114135732812299	0.113226621722117	0.114629962384949	0.12204784792264	0.131684761177958	0.1211706839982	0.115765648435147	0.116268506639089	0.117104156225049	0.113190204882949	0.117225449039611	0.117001201115978	0.116074709327148	0.118063641967879	0.120920127265305	0.126829670358251	0.115918169355501	0.115265339981106	0.111908948491276	0.128034162218897	0.124167211719529	0.115427696760329	0.121186892304875	0.11673589346043	0.125717803212639	0.129109843188547	0.129344616311008	0.113278243728294	0.120134126322708	0.1201193192507	0.120424505500466	0.129500640600621	0.115784940508907	0.12590915849645
433	0.113837559012173	0.124590337468889	0.122895198435941	0.121076611908599	0.120926499714062	0.121127162214925	0.110814884950631	0.124321828618927	0.118612403064822	0.113861121898258	0.113812740918191	0.118394505177782	0.116345098242666	0.114547301795625	0.116862498152269	0.114167457263118	0.113063620022476	0.114662333429547	0.1225214818726	0.130733972313592	0.121573261724361	0.115804811139057	0.115436487331355	0.117920549703527	0.112963426325117	0.117657319844864	0.117041122829029	0.116320832840009	0.118250527869617	0.121228576581575	0.126835084630764	0.115021150500289	0.114161878176239	0.111111094418292	0.126924014638655	0.123527498806277	0.115310451870776	0.118618377982138	0.117325968507846	0.125479690750821	0.128749248683057	0.130201021764612	0.112739100849437	0.119905167648934	0.119620362781676	0.119965147750636	0.129399323145893	0.115668531682833	0.125477811997088
434	0.114486994776094	0.125197466775897	0.122602082171361	0.120371837394946	0.121296833173996	0.121364263000689	0.110858540301875	0.123669508418028	0.119500149505799	0.114334956804312	0.113811687448135	0.118320581549989	0.116112969189118	0.114997416713961	0.117595667129497	0.114893759597627	0.112789140153321	0.114614227855114	0.122496716908284	0.130253982331973	0.121984751334269	0.116440161839058	0.115739734211293	0.117590707651452	0.112900660466223	0.118205593276801	0.116428802054587	0.116697191125787	0.119221964405995	0.120887247096962	0.126378408648122	0.114583194153301	0.118801632918905	0.111300435036272	0.126348462621904	0.122087408342096	0.115856081956228	0.118530911494303	0.117441716590488	0.125359495233967	0.128313556902839	0.130534211983499	0.11335041259475	0.120657520458459	0.120062430954203	0.120738293825524	0.129483154413793	0.115623312797614	0.125972311703184
435	0.114466731851728	0.125829043280063	0.121685464414411	0.118787334083848	0.120764962036491	0.121430745433676	0.110678836176744	0.124187128729821	0.118914537201797	0.11455500162629	0.112963853982643	0.117860041034711	0.115827827295888	0.11516161071835	0.117583132491088	0.115170706463278	0.112995029180835	0.114722775274465	0.12197173165417	0.130290851212567	0.12194919458512	0.116161687094411	0.115081138838952	0.117456840537469	0.112092215934244	0.118507603117735	0.116459662520851	0.116097942611986	0.119021050531464	0.120792029648881	0.125857247202088	0.11570090618098	0.118616583481399	0.111248324481432	0.12688467893891	0.121711233416614	0.116238232216124	0.11933545680437	0.117500740813446	0.124978486918156	0.12789069432065	0.130499568633749	0.112986791003768	0.11998984256724	0.120101368981524	0.120792344662394	0.129453221803012	0.1158753498876	0.130406053203065
436	0.114780940653518	0.125719010893816	0.12153631373134	0.123835447398968	0.12054734579817	0.121085120889812	0.110433420176993	0.123872632164631	0.11810658222372	0.114483125317585	0.113728268946129	0.117403971813482	0.116011227633164	0.115750029220677	0.117588171781199	0.115187774416325	0.113195815955514	0.114703894083757	0.121637810002622	0.130054651055799	0.121391691763862	0.116798870426404	0.115399212273881	0.116722199852724	0.112312515507971	0.118402523591377	0.116938453262946	0.115691898026649	0.1183952505176	0.120913263336397	0.125726517967761	0.1157182006985	0.118512713117683	0.110703734593394	0.125406174236905	0.120286687015803	0.116648033317159	0.118999285544373	0.118061284439393	0.124753057107705	0.127206505264131	0.129426660793389	0.113064540404642	0.119525955460627	0.120415395259233	0.120662909815197	0.129446869230308	0.11661128532375	0.130098663783005
437	0.114563743604374	0.126773840268905	0.121330222747607	0.123033575819151	0.12014884455181	0.121256825707569	0.110199399566412	0.124424597250741	0.118437261392109	0.114280410796704	0.113648875347729	0.117027165868472	0.116366449552524	0.116600544033554	0.117635869702332	0.11437144377978	0.112839652841632	0.114278955695333	0.122267883827911	0.129224697397444	0.122326817289819	0.117684687669822	0.11883622187344	0.116535041852903	0.112528270310237	0.119278175258435	0.117038957970245	0.115563580382647	0.118331446995317	0.12055745271979	0.123492230773071	0.115256896714703	0.118243773938173	0.111626424244267	0.124650178525884	0.120259860543396	0.116703329982214	0.117811801442626	0.118713559970107	0.124822694849653	0.126491098833676	0.129369651624741	0.112616237102342	0.119503202772288	0.12077612790788	0.121207497577716	0.129789794273181	0.116296916962588	0.130379437077659
438	0.113858029661255	0.12672195438291	0.120799585376016	0.122635627454124	0.120178998395095	0.119893275284234	0.110296991333081	0.124897796141647	0.117520518261363	0.114491692411685	0.113633073933966	0.117777342451583	0.116500608690082	0.117271545747756	0.118336098845096	0.114441541871145	0.112552649674859	0.114652992237573	0.12187907549605	0.130038362147991	0.122477492004847	0.117580668846558	0.117865681575201	0.116116170267155	0.112578318310686	0.120322587806916	0.117168353512964	0.115070597462622	0.118278115652474	0.120308387683344	0.123009840949016	0.115711453321791	0.118343757970143	0.111799955651229	0.124908388855879	0.120832234746948	0.116504081786943	0.117265495420652	0.119216770895415	0.126153509528016	0.126195280442191	0.130025151437633	0.112457667800406	0.119376054380384	0.120758549909487	0.121438267126502	0.129627506560625	0.116489738665565	0.129534672910978
439	0.113657481864589	0.12604340033584	0.120936078648948	0.122475094560577	0.119797689754009	0.120729940426775	0.109942812937306	0.124542183929248	0.117287753728989	0.114814873034839	0.113742564604703	0.117899809468638	0.116326980620626	0.116792254413613	0.118481040010769	0.113951948844758	0.113190639262437	0.114341068006198	0.121317526012005	0.129620384848838	0.123502353274816	0.117743309508716	0.118753411571849	0.116118166162302	0.112336248168421	0.120899536035261	0.117188796745388	0.11515921970066	0.11792786573297	0.120000027569899	0.122962627120169	0.114775371793141	0.11740432596589	0.112180543928141	0.124793722682603	0.121370212617695	0.117463217304942	0.11697386152084	0.119373092445663	0.12581152595383	0.126337900167824	0.129233546103142	0.112616650129456	0.118552351942952	0.121530074173087	0.121468940615598	0.130165936904795	0.116886283911117	0.12903615686345
440	0.1129205057899	0.124283341864685	0.121513917090519	0.123184543900786	0.120074455291523	0.12151770106054	0.109884168138189	0.123718904330928	0.116183158007052	0.11538215655386	0.114340035250859	0.118733000860712	0.116937386508382	0.117805885032654	0.118326906298329	0.113963444204022	0.113030174071284	0.11446578960878	0.121298563789869	0.129630965432682	0.124216827693639	0.116328603535189	0.118652946724302	0.116006831601556	0.111682576860698	0.120954783442018	0.11803858474034	0.115639655380339	0.118173538940182	0.12019531072496	0.123282930114379	0.115289187993101	0.117211026414035	0.112233910048105	0.124194796899432	0.121636111771227	0.118002472388216	0.116701270908249	0.11932684192479	0.129156281142332	0.12551506599452	0.129318775830905	0.11256503630011	0.119163180385903	0.12127711039245	0.120694672941887	0.130789394928799	0.116904633681891	0.128750729236811
441	0.112972461438626	0.124773861315104	0.12144577798422	0.123085501309274	0.119536806859221	0.121809100485532	0.109593984671271	0.123706782939273	0.115405331767598	0.115694362577208	0.114205405339675	0.118673474315823	0.116006178994263	0.118186916340184	0.119234381461255	0.114214739060836	0.113228712968521	0.114501865528617	0.121406064219218	0.129135438421602	0.123965000314748	0.116044183081185	0.118832786744572	0.11575905835726	0.112011645851333	0.120997697622267	0.118425731836067	0.11473379634548	0.118196129675269	0.119949069519642	0.124260059066802	0.116031743154538	0.117430313986649	0.111994019780029	0.124873954646907	0.122095043214563	0.117610681259027	0.116670845308373	0.119345902412239	0.129137374417926	0.126007302874044	0.129204903434237	0.11609649303796	0.119776411568212	0.121513724858413	0.120588999844976	0.130700035901775	0.117252582308725	0.129000403484221
442	0.118860570569229	0.124937586804853	0.121109610846254	0.123800158313983	0.118837662657251	0.12159088801497	0.110022756285508	0.123837966661265	0.115762541453509	0.120547558183292	0.114218366056486	0.118532194796454	0.116384801933593	0.1173397157249	0.119952324394029	0.114370655293465	0.113674885098858	0.113652895713769	0.12081756562407	0.128758219095883	0.124171680793176	0.116787648478805	0.11892289632904	0.11611415718963	0.111609675947591	0.121364320413076	0.119462999612486	0.11426574920624	0.118039095555712	0.119762758244277	0.124892355880969	0.115662372245585	0.117626356296753	0.111957190439851	0.125424674840779	0.121958877548289	0.118362538202931	0.117453730997297	0.119557671599379	0.128427877903111	0.126714056279759	0.128383046368512	0.114222934039249	0.120416923884345	0.121317906451063	0.119967369568121	0.130695887824616	0.117324851585355	0.128605847550683
443	0.118282801346313	0.125466605612444	0.119380546066345	0.123970861730351	0.118374582170388	0.122391132437077	0.109665498818162	0.123209344566908	0.116052955421342	0.120635434958579	0.114017998109825	0.119361393746132	0.115350789313496	0.116884819862545	0.120424032316009	0.120816741189704	0.113449068215905	0.115947977728292	0.120907594618128	0.127948988443806	0.124081893512966	0.117460855130198	0.119201895650882	0.115435740666005	0.111615139761791	0.12127957090702	0.119747962323797	0.114192389391826	0.117472265279519	0.119398487996216	0.124851186461547	0.115338701114156	0.118761382252565	0.112435875498882	0.125581978130723	0.122807795156238	0.118610911804429	0.117474604113226	0.119480675236684	0.128957187006457	0.126996912948604	0.129783568939287	0.114199165106878	0.120497273043914	0.122169519555995	0.12001742187771	0.129448608030982	0.116517882520856	0.128752101360411
444	0.118057043758487	0.125738596192502	0.119046595386822	0.12396784745313	0.118720040550585	0.122683821326558	0.109690963511668	0.122570763116259	0.11593647611254	0.120619265339495	0.114755136817327	0.119225553221667	0.119028890011063	0.116434464647716	0.121009995994123	0.121165911938142	0.113380968411808	0.11617517175264	0.120314341482515	0.127716703306382	0.124260449957209	0.116907338611466	0.118888776880629	0.115361702944477	0.111995940018226	0.121529737605968	0.120081390344475	0.114172444963308	0.117197912543172	0.119598135512569	0.125435872566845	0.115228226493769	0.118762500214601	0.111513709267486	0.12497410854213	0.123410740433019	0.118482120296339	0.117974627470378	0.118758824353719	0.129092474341322	0.127601336858204	0.130155105863155	0.113465705553798	0.120098947348891	0.122702313320095	0.119789199943373	0.128613917398753	0.11582979424907	0.128394605864072
445	0.118098732963196	0.125518517997155	0.119186565998716	0.124015827892667	0.118797007954733	0.12276044881889	0.1098589315345	0.12463519813069	0.115300947840747	0.12075030909368	0.113379003648555	0.118814949161439	0.118774107592972	0.116293743499223	0.121258624948578	0.120464625780653	0.113407889575744	0.116720655798134	0.119848251446602	0.127539039679696	0.124790373854628	0.117143820797079	0.118918213112785	0.115163124672694	0.111839560337981	0.121524309359106	0.119444440291493	0.113933133616524	0.117121271306222	0.119613985541709	0.125359392851948	0.121954882673329	0.118678239699272	0.111586859775942	0.124950631994073	0.123814671328934	0.118461902366817	0.11807942680247	0.118505293869887	0.129432728337732	0.127801592416459	0.130834372311009	0.114063681759063	0.120146223798237	0.12282078368188	0.118580598980056	0.127725082463343	0.121839286687206	0.1276044129056
446	0.1175936753449	0.124467784899329	0.119330121945072	0.124087004534602	0.11846282665273	0.122484671759481	0.109706367279481	0.12400193518846	0.114337562911532	0.121329485189091	0.112850000975014	0.118779339749063	0.119162281764849	0.116104316806373	0.121543606796435	0.12084073711711	0.113028610002005	0.116140391752187	0.119779020912745	0.127463222067847	0.125326525102057	0.117324838523853	0.118839419018465	0.11508905967215	0.112017068437629	0.12143090464507	0.120218496892393	0.114266218819436	0.116502095074956	0.118638575435338	0.125765794101599	0.123046977200041	0.118676974487826	0.110987691823942	0.124674153477783	0.123649139662008	0.118777615773053	0.118265775567509	0.118709445741671	0.129760872116962	0.128316901161428	0.130864931015216	0.114471543901892	0.12084296750042	0.123581132339994	0.117612438361044	0.127446382832399	0.121241708757877	0.12849999292593
447	0.117586300733033	0.123142150918848	0.11926335651569	0.123271113171139	0.118202102987678	0.122425529435772	0.110097251176556	0.124245162737799	0.113181101692601	0.120319637763542	0.119864419139705	0.11839182639879	0.119282332741171	0.11567043096013	0.121978438179343	0.121383866296312	0.113475681361877	0.116175069833083	0.11982101477055	0.127045785763973	0.125760530780136	0.117424457152672	0.118284844604578	0.115009794017583	0.112418463831	0.121783371074701	0.120700997459379	0.114299062545918	0.116013762667661	0.119110882638784	0.126358975524439	0.1227283636434	0.1188793329889	0.111428741362609	0.124219917552407	0.123340706502206	0.119174627004544	0.117761880368503	0.119180406004834	0.130590127168379	0.12869777835463	0.12994029181007	0.11415349328572	0.121826188606308	0.123627929364924	0.118858311452713	0.127858448068183	0.120976703919913	0.1286715922508
448	0.118572810743705	0.122821353959088	0.119261726870628	0.122757786943517	0.118021347379265	0.122990068345185	0.110284058204654	0.124512328643288	0.113584390153603	0.120132190382703	0.119097381956745	0.118557614514097	0.119817227310772	0.116243681830966	0.122063143814661	0.121674181485639	0.114055534990244	0.116438048906319	0.120341859262541	0.126866435648279	0.12523841992645	0.117958224487139	0.11770621477437	0.115435386526443	0.112990929637223	0.122770048168343	0.121123003433163	0.114303458631931	0.115383772342541	0.119051812684469	0.126503622691546	0.123013910481312	0.119098184787736	0.111328164494394	0.125130001008298	0.123111689726943	0.119504841025642	0.11731545338766	0.119802365880496	0.13017249643617	0.128097488270347	0.12895953825758	0.114273454318671	0.122563832834823	0.123402820860013	0.1195093320975	0.128262336359922	0.121033812325705	0.128938216841474
449	0.118875637074078	0.123633474271812	0.119288971253796	0.122554405861964	0.11776615762887	0.123431266863414	0.110252887240225	0.124001484736713	0.113287317460042	0.12084024758146	0.119669248706888	0.11871845803996	0.119990916921618	0.116427213932931	0.122044095207264	0.12134691604405	0.114141019757254	0.116294665505589	0.120554441348412	0.126178357399691	0.124997608621089	0.117687389464022	0.11738861708523	0.115457883165374	0.11368726379536	0.12332267261046	0.11977120722933	0.115074611636589	0.11583235817394	0.119015284430249	0.125399975904664	0.123146119007	0.119195662693625	0.111265019127533	0.125652179940428	0.122787702481303	0.120213581217586	0.117544420256109	0.119629513448586	0.12998145676308	0.127470085244503	0.128184412492889	0.114010996441605	0.12196732158062	0.122783526227764	0.11913874198434	0.128119249955022	0.12146741803483	0.128565337401275
[truncated: 51 more rows]
[truncated: 151 more columns]
