# Supplementary material for: Evolving scattering networks for engineering disorder
Source: Nat Comput Sci. 2023 Feb 13;3(2):128–38. doi: 10.1038/s43588-022-00395-x (PMC10766560; doi:10.1038/s43588-022-00395-x)
Supplement: Supplementary file 10 — Plot data for Fig. 6. [file 43588_2022_395_MOESM10_ESM.zip › Data_Set_Fig_6/data_Fig6b.xls]

## Sheet: Sheet1
xx_data_Fig6b	yy_data_Fig6b_KL_ 1	yy_data_Fig6b_KL_ 2	yy_data_Fig6b_KL_ 3	yy_data_Fig6b_KL_ 4	yy_data_Fig6b_KL_ 5	yy_data_Fig6b_KL_ 6	yy_data_Fig6b_KL_ 7	yy_data_Fig6b_KL_ 8	yy_data_Fig6b_KL_ 9	yy_data_Fig6b_KL_ 10	yy_data_Fig6b_KL_ 11	yy_data_Fig6b_KL_ 12	yy_data_Fig6b_KL_ 13	yy_data_Fig6b_KL_ 14	yy_data_Fig6b_KL_ 15	yy_data_Fig6b_KL_ 16	yy_data_Fig6b_KL_ 17	yy_data_Fig6b_KL_ 18	yy_data_Fig6b_KL_ 19	yy_data_Fig6b_KL_ 20	yy_data_Fig6b_KL_ 21	yy_data_Fig6b_KL_ 22	yy_data_Fig6b_KL_ 23	yy_data_Fig6b_KL_ 24	yy_data_Fig6b_KL_ 25	yy_data_Fig6b_KL_ 26	yy_data_Fig6b_KL_ 27	yy_data_Fig6b_KL_ 28	yy_data_Fig6b_KL_ 29	yy_data_Fig6b_KL_ 30	yy_data_Fig6b_KL_ 31	yy_data_Fig6b_KL_ 32	yy_data_Fig6b_KL_ 33	yy_data_Fig6b_KL_ 34	yy_data_Fig6b_KL_ 35	yy_data_Fig6b_KL_ 36	yy_data_Fig6b_KL_ 37	yy_data_Fig6b_KL_ 38	yy_data_Fig6b_KL_ 39	yy_data_Fig6b_KL_ 40	yy_data_Fig6b_KL_ 41	yy_data_Fig6b_KL_ 42	yy_data_Fig6b_KL_ 43	yy_data_Fig6b_KL_ 44	yy_data_Fig6b_KL_ 45	yy_data_Fig6b_KL_ 46	yy_data_Fig6b_KL_ 47	yy_data_Fig6b_KL_ 48	yy_data_Fig6b_KL_ 49
1	1	1	1	1	1	1	1	1	1	1	1	1	1	1	1	1	1	1	1	1	1	1	1	1	1	1	1	1	1	1	1	1	1	1	1	1	1	1	1	1	1	1	1	1	1	1	1	1	1
2	0.99544	0.988175	0.99844	1.00622	0.991742	1.00562	1.01549	1.00296	1.04891	0.987148	1.02074	1.00552	0.987497	0.986713	0.99859	0.990603	0.98304	1.00569	0.959052	1.00771	1.04036	1.0041	0.987666	1.00679	1.00242	0.990933	0.991948	0.98913	1.00134	1.0068	0.97851	1.00047	0.974429	0.978931	0.982433	0.989199	1.00764	1.00738	0.997181	0.999266	0.973665	1.00964	0.951568	0.995893	1.00386	0.987978	0.950788	0.872874	0.98672
3	0.895484	0.902	0.910861	0.904423	0.865609	0.902994	0.927948	0.903024	0.91814	0.89774	0.90965	0.912198	0.90163	0.891056	0.90772	0.86439	0.898231	0.901629	0.892208	0.905413	0.907331	0.89644	0.898817	0.902179	0.906098	0.913102	0.881016	0.902065	0.911708	0.911902	0.87414	0.899721	0.90096	0.874692	0.891283	0.90014	0.909524	0.902645	0.899937	0.888843	0.880575	0.91296	0.886352	0.902332	0.907277	0.888332	0.888189	0.757862	0.910202
4	0.772439	0.769314	0.783642	0.785251	0.763538	0.787404	0.806062	0.789511	0.798185	0.778087	0.794703	0.775549	0.782772	0.774138	0.789448	0.756457	0.771639	0.788575	0.775582	0.792665	0.805302	0.759831	0.781531	0.78769	0.789611	0.789493	0.767482	0.796403	0.792011	0.794488	0.764359	0.787739	0.791028	0.741074	0.779692	0.785505	0.787633	0.788427	0.772872	0.76204	0.764461	0.785786	0.800203	0.787754	0.787353	0.779013	0.804831	0.700318	0.784595
5	0.721791	0.72939	0.730952	0.739754	0.693406	0.731695	0.73616	0.738131	0.762882	0.734934	0.732046	0.739677	0.729214	0.731122	0.737511	0.702153	0.719933	0.738669	0.7385	0.73442	0.755296	0.692945	0.732759	0.733525	0.732302	0.736583	0.730119	0.742206	0.74087	0.734855	0.703665	0.735235	0.736887	0.696532	0.730446	0.727147	0.728967	0.729095	0.730766	0.706362	0.738941	0.731632	0.80968	0.734252	0.737468	0.737047	0.735989	0.667182	0.730338
6	0.666832	0.67892	0.678069	0.688792	0.629152	0.686269	0.70942	0.693034	0.704165	0.683568	0.677923	0.65099	0.686893	0.68609	0.694211	0.657833	0.678439	0.688169	0.688878	0.696421	0.693022	0.659095	0.683616	0.682047	0.685477	0.696608	0.676199	0.702351	0.693569	0.690562	0.661786	0.696328	0.692529	0.629218	0.684105	0.676399	0.688246	0.679777	0.690302	0.67386	0.681055	0.678547	0.756483	0.692233	0.691498	0.691593	0.693496	0.648003	0.68129
7	0.643542	0.632721	0.634889	0.649846	0.589631	0.662182	0.654126	0.662073	0.676825	0.65212	0.642171	0.595659	0.65578	0.66123	0.662355	0.61638	0.646325	0.655371	0.647416	0.661739	0.6545	0.633408	0.644683	0.65421	0.656313	0.669554	0.6378	0.668222	0.656381	0.647843	0.620615	0.662421	0.643375	0.601809	0.643359	0.638216	0.646657	0.64816	0.65391	0.650177	0.645515	0.647119	0.69484	0.654624	0.663827	0.657084	0.647879	0.609762	0.65435
8	0.612328	0.612679	0.611637	0.624573	0.582709	0.631134	0.63262	0.628683	0.637056	0.629292	0.613677	0.807149	0.613096	0.630498	0.630742	0.592042	0.608921	0.628512	0.629094	0.636551	0.630214	0.612009	0.620356	0.614989	0.636549	0.640735	0.600869	0.638763	0.637755	0.621788	0.617851	0.632183	0.608612	0.578637	0.622551	0.624462	0.626702	0.618388	0.628386	0.619374	0.5994	0.618163	0.658533	0.621128	0.636415	0.633546	0.611175	0.605339	0.627256
9	0.592633	0.584074	0.584827	0.591159	0.55802	0.607169	0.612592	0.595563	0.619656	0.611285	0.577051	0.742434	0.589468	0.601297	0.619295	0.573186	0.582781	0.605275	0.60733	0.619027	0.609278	0.584392	0.583715	0.599706	0.612837	0.621626	0.578883	0.610849	0.608686	0.598135	0.600905	0.596663	0.55981	0.564122	0.595205	0.603645	0.606106	0.596147	0.585304	0.598212	0.547864	0.599882	0.633505	0.60063	0.602723	0.603933	0.589628	0.58297	0.607488
10	0.564092	0.561407	0.559118	0.570764	0.536583	0.584321	0.564246	0.573545	0.592437	0.582838	0.561423	0.695227	0.566779	0.583565	0.593754	0.559279	0.550313	0.578595	0.582135	0.592381	0.583918	0.557625	0.562972	0.575925	0.591184	0.596965	0.55919	0.589247	0.577214	0.577643	0.565616	0.575516	0.540258	0.542092	0.576211	0.571903	0.572116	0.573476	0.558744	0.555055	0.687222	0.57032	0.602424	0.583922	0.57964	0.582651	0.574143	0.555732	0.594762
11	0.553008	0.54836	0.540291	0.546393	0.530702	0.575569	0.519201	0.550598	0.579567	0.568064	0.542525	0.664825	0.556684	0.576935	0.565982	0.555485	0.540771	0.557952	0.556338	0.56585	0.567256	0.546176	0.550921	0.553338	0.573361	0.577777	0.542474	0.571	0.557251	0.548274	0.536055	0.560074	0.528244	0.521188	0.55562	0.556226	0.559036	0.553117	0.541946	0.544867	0.655443	0.5489	0.579965	0.574231	0.565626	0.567377	0.562479	0.538569	0.574138
12	0.535982	0.535745	0.528413	0.53521	0.515824	0.553693	0.635747	0.53186	0.560686	0.554287	0.524896	0.636654	0.541534	0.562202	0.559505	0.548115	0.532047	0.539804	0.535583	0.551922	0.547828	0.528984	0.547333	0.539351	0.550526	0.566817	0.525069	0.55708	0.532777	0.529476	0.492569	0.55009	0.516923	0.509903	0.544442	0.536411	0.548006	0.540371	0.525586	0.541891	0.608273	0.531143	0.570048	0.55486	0.543348	0.552818	0.54822	0.527578	0.555779
13	0.518305	0.516763	0.513569	0.518155	0.493033	0.5286	0.593195	0.514226	0.549578	0.53895	0.506383	0.62003	0.516822	0.551594	0.543662	0.525421	0.502924	0.520876	0.515345	0.539335	0.531347	0.513126	0.538912	0.52935	0.530235	0.518051	0.510507	0.540147	0.51018	0.51035	0.612809	0.538026	0.512247	0.494397	0.524991	0.521321	0.532599	0.520302	0.510503	0.529313	0.579124	0.515406	0.554747	0.535766	0.523475	0.543905	0.540058	0.517388	0.53962
14	0.509234	0.500239	0.500481	0.497251	0.486217	0.524386	0.562462	0.496598	0.540936	0.530918	0.497501	0.601619	0.504578	0.526431	0.521418	0.50098	0.492309	0.505113	0.499088	0.519401	0.520058	0.501289	0.515984	0.524506	0.524828	0.503708	0.491669	0.528326	0.50112	0.497954	0.596007	0.530358	0.478539	0.488592	0.514158	0.507796	0.51408	0.504777	0.498483	0.510692	0.559762	0.492448	0.540191	0.525254	0.518745	0.530451	0.531222	0.504322	0.518312
15	0.496439	0.489908	0.489342	0.487394	0.480786	0.515503	0.538963	0.479224	0.542029	0.516442	0.490997	0.586901	0.496431	0.518514	0.509172	0.484723	0.479159	0.491048	0.484639	0.502701	0.499692	0.485972	0.511878	0.511743	0.505249	0.495146	0.485247	0.513768	0.495075	0.481923	0.57316	0.527524	0.585891	0.475882	0.500817	0.491567	0.499328	0.482275	0.488679	0.496339	0.532975	0.476892	0.518175	0.510574	0.508546	0.519184	0.524746	0.486475	0.499707
16	0.480897	0.473489	0.485052	0.473363	0.472017	0.495874	0.527134	0.465851	0.518378	0.506179	0.476396	0.578411	0.487877	0.49963	0.496185	0.472679	0.468319	0.476323	0.469244	0.49366	0.482646	0.469592	0.490323	0.500786	0.493234	0.487044	0.477291	0.502996	0.491699	0.46635	0.535664	0.518037	0.557821	0.463913	0.486369	0.478452	0.485638	0.471904	0.473651	0.49549	0.515802	0.464321	0.505355	0.500943	0.484854	0.514108	0.51716	0.474551	0.475832
17	0.474842	0.462572	0.469081	0.457379	0.471004	0.483137	0.519453	0.458895	0.50056	0.491036	0.463251	0.547346	0.475016	0.481611	0.489662	0.466822	0.452745	0.470365	0.460571	0.473181	0.471178	0.463508	0.472284	0.483097	0.487125	0.478327	0.470368	0.479891	0.473565	0.455874	0.529438	0.510493	0.539128	0.449746	0.46924	0.465501	0.473314	0.459517	0.462517	0.477242	0.508679	0.45341	0.488912	0.505618	0.471607	0.500086	0.51068	0.464363	0.46644
18	0.462615	0.453884	0.460154	0.443363	0.467936	0.476502	0.498724	0.441931	0.492378	0.474379	0.439465	0.53266	0.461776	0.469072	0.476002	0.466228	0.437002	0.460578	0.447158	0.459153	0.461674	0.460196	0.454523	0.472899	0.481526	0.466675	0.457596	0.464624	0.461089	0.452173	0.50985	0.501762	0.528089	0.440635	0.462737	0.458667	0.46859	0.44474	0.459365	0.483988	0.49623	0.436906	0.470987	0.488744	0.468924	0.475863	0.494427	0.460368	0.455438
19	0.45545	0.448388	0.45232	0.429154	0.463406	0.468605	0.475148	0.423553	0.481486	0.46563	0.431018	0.51482	0.450373	0.45802	0.454333	0.450374	0.484461	0.44859	0.441159	0.450631	0.453572	0.445841	0.495136	0.466837	0.471883	0.450472	0.439434	0.449638	0.448624	0.446132	0.497408	0.495324	0.521215	0.430623	0.445122	0.451217	0.462669	0.434177	0.44941	0.475748	0.482122	0.425119	0.463757	0.471627	0.464122	0.456822	0.47098	0.449496	0.452743
20	0.440386	0.431513	0.436404	0.421035	0.455224	0.461659	0.459699	0.419651	0.47102	0.457653	0.422534	0.493495	0.444792	0.444889	0.437211	0.442258	0.46223	0.430424	0.43444	0.451791	0.434371	0.430324	0.505008	0.445091	0.466437	0.43993	0.436886	0.436754	0.43508	0.431645	0.493565	0.489123	0.507086	0.421229	0.440624	0.43741	0.447136	0.427757	0.443111	0.465564	0.475634	0.417968	0.459457	0.457359	0.454842	0.449523	0.467567	0.44316	0.442663
21	0.426902	0.420769	0.43558	0.413672	0.444829	0.449476	0.453834	0.406481	0.464609	0.441257	0.415322	0.478117	0.435966	0.435283	0.425635	0.433955	0.450335	0.431408	0.424291	0.440108	0.421573	0.428087	0.494205	0.4409	0.459913	0.434869	0.428372	0.429054	0.451412	0.427444	0.46817	0.48552	0.495651	0.412065	0.429767	0.432361	0.439803	0.420602	0.435135	0.43436	0.467008	0.407316	0.450742	0.449999	0.447642	0.439727	0.450975	0.433505	0.43473
22	0.41748	0.414554	0.431157	0.404676	0.434306	0.442038	0.448622	0.39577	0.455838	0.428777	0.404802	0.467782	0.425954	0.42702	0.417408	0.427193	0.443919	0.419709	0.419933	0.430967	0.412659	0.424235	0.484311	0.433299	0.445612	0.425833	0.423726	0.422513	0.451654	0.416497	0.455782	0.48196	0.480953	0.405713	0.415871	0.414319	0.429165	0.403532	0.427226	0.427899	0.458952	0.399999	0.429662	0.429438	0.439638	0.432301	0.440468	0.426965	0.421766
23	0.410853	0.40539	0.425004	0.394605	0.420937	0.432383	0.439195	0.391746	0.445881	0.42337	0.398976	0.463335	0.414951	0.426436	0.41619	0.404621	0.43078	0.413476	0.412702	0.436257	0.406464	0.418087	0.465039	0.426336	0.439602	0.417129	0.416363	0.426746	0.443375	0.406642	0.441546	0.477846	0.470726	0.397938	0.409322	0.405694	0.422244	0.392247	0.418933	0.426452	0.449663	0.394671	0.416243	0.416826	0.429129	0.422418	0.430861	0.410893	0.417396
24	0.40453	0.405443	0.421979	0.386368	0.425479	0.415775	0.432682	0.381545	0.436523	0.415306	0.388535	0.456765	0.411854	0.419198	0.402265	0.402442	0.416137	0.40585	0.408958	0.423073	0.398485	0.405694	0.458292	0.412168	0.430564	0.415023	0.409749	0.418072	0.430278	0.393048	0.42502	0.467392	0.456697	0.389399	0.404032	0.395866	0.419248	0.370803	0.41496	0.407902	0.446691	0.385454	0.409725	0.411218	0.420237	0.414672	0.41826	0.406784	0.409464
25	0.39761	0.394382	0.417261	0.378846	0.410992	0.406794	0.428065	0.37028	0.427057	0.40439	0.381446	0.449488	0.406937	0.409833	0.394053	0.396577	0.410568	0.396029	0.408083	0.415607	0.395974	0.401977	0.44666	0.401944	0.424991	0.409762	0.39823	0.412344	0.420733	0.381591	0.415931	0.453435	0.447585	0.382513	0.392168	0.384015	0.413804	0.364075	0.410032	0.40407	0.439767	0.38189	0.408286	0.390986	0.411515	0.409623	0.409337	0.394717	0.399907
26	0.392722	0.386831	0.416285	0.365178	0.402162	0.404481	0.41154	0.393143	0.406207	0.392227	0.379355	0.439582	0.400591	0.403247	0.380706	0.392451	0.39312	0.395843	0.395367	0.40073	0.386396	0.402197	0.445628	0.397675	0.421218	0.399334	0.388671	0.403658	0.420836	0.37847	0.402605	0.444542	0.438305	0.375652	0.384728	0.382749	0.409129	0.35673	0.40403	0.399584	0.438298	0.375412	0.407869	0.387841	0.409478	0.398412	0.401802	0.383255	0.389698
27	0.385184	0.377837	0.410239	0.406181	0.387955	0.406117	0.406963	0.386325	0.40028	0.388387	0.367414	0.427122	0.398762	0.394288	0.367978	0.38976	0.382178	0.389697	0.383372	0.398088	0.380681	0.392963	0.435493	0.390165	0.403788	0.396821	0.38657	0.396827	0.430444	0.369143	0.390641	0.433647	0.42707	0.371356	0.37739	0.3748	0.402884	0.352783	0.39475	0.393247	0.432446	0.37044	0.406534	0.382992	0.406413	0.388259	0.393598	0.376402	0.372034
28	0.374463	0.367987	0.411563	0.39874	0.379522	0.406928	0.395926	0.378444	0.387791	0.381916	0.366714	0.413646	0.389928	0.380028	0.366935	0.385568	0.376625	0.383173	0.37289	0.391074	0.374604	0.385475	0.428247	0.382477	0.389086	0.391507	0.381842	0.390051	0.415862	0.366956	0.379521	0.425417	0.41435	0.363551	0.374219	0.370908	0.395605	0.344513	0.390005	0.389343	0.43003	0.361755	0.398288	0.371986	0.401269	0.378478	0.381779	0.370346	0.362905
29	0.368646	0.365005	0.407945	0.382752	0.368811	0.403392	0.387997	0.375433	0.385291	0.380263	0.357174	0.404965	0.382828	0.374537	0.351904	0.375736	0.364947	0.377368	0.3609	0.377736	0.366003	0.391082	0.423739	0.374291	0.384175	0.382358	0.373587	0.381055	0.414299	0.363645	0.374837	0.420583	0.400383	0.359713	0.364273	0.370202	0.38592	0.339018	0.373574	0.385078	0.425114	0.351005	0.394239	0.364284	0.39566	0.3686	0.378937	0.363851	0.358384
30	0.365679	0.360562	0.404664	0.367432	0.36071	0.391677	0.379599	0.367719	0.382258	0.373656	0.356234	0.396416	0.375507	0.372965	0.395158	0.367826	0.358936	0.381525	0.423445	0.402764	0.361352	0.385244	0.421356	0.364363	0.370548	0.376948	0.365258	0.370925	0.410687	0.36501	0.367043	0.412386	0.392937	0.385074	0.362328	0.365525	0.383197	0.332398	0.367419	0.387235	0.417155	0.338637	0.388039	0.352979	0.392529	0.351502	0.376386	0.355201	0.353948
31	0.354183	0.355298	0.399451	0.364764	0.355127	0.388323	0.371169	0.362459	0.373525	0.369862	0.353362	0.390993	0.372881	0.365922	0.39474	0.365333	0.350077	0.375544	0.416949	0.39122	0.353206	0.38469	0.413958	0.355063	0.362323	0.371587	0.354449	0.366226	0.405046	0.3477	0.354872	0.404294	0.393056	0.379136	0.351482	0.344111	0.379441	0.3256	0.359959	0.376348	0.409237	0.335411	0.376474	0.348079	0.386203	0.389069	0.371332	0.351965	0.348301
32	0.340006	0.347524	0.391903	0.359287	0.345583	0.378004	0.363558	0.364921	0.366931	0.365921	0.348916	0.383311	0.35953	0.35967	0.374709	0.361825	0.341795	0.368671	0.396889	0.387446	0.34677	0.380882	0.410966	0.353502	0.355669	0.362786	0.342521	0.358421	0.394741	0.345603	0.349866	0.396411	0.388674	0.374882	0.344113	0.364172	0.376241	0.315511	0.358299	0.360302	0.394968	0.334516	0.367433	0.340255	0.384771	0.379469	0.358909	0.342667	0.342828
33	0.334386	0.34365	0.382062	0.357047	0.338929	0.370733	0.354614	0.355648	0.362755	0.358957	0.344981	0.372613	0.352578	0.360563	0.367538	0.360539	0.351631	0.361784	0.387728	0.382373	0.335313	0.372447	0.401574	0.349325	0.347338	0.361871	0.338148	0.352274	0.387559	0.340696	0.345332	0.392332	0.379698	0.366282	0.33486	0.357613	0.369709	0.31251	0.34893	0.354451	0.385432	0.32573	0.360133	0.338425	0.378057	0.368467	0.353887	0.336728	0.347848
34	0.329631	0.340793	0.371002	0.357732	0.338168	0.365651	0.350278	0.353674	0.353697	0.354704	0.337679	0.362573	0.349648	0.354808	0.357886	0.351472	0.343646	0.35289	0.376294	0.378982	0.32894	0.361422	0.391458	0.337476	0.341351	0.351828	0.335395	0.340462	0.376869	0.334354	0.342347	0.383702	0.369734	0.353731	0.330435	0.34852	0.36121	0.309761	0.33491	0.345813	0.381726	0.324579	0.35342	0.332968	0.368986	0.363361	0.343745	0.33014	0.341526
35	0.322016	0.336157	0.362554	0.353066	0.333563	0.365059	0.34873	0.339304	0.345557	0.345769	0.332398	0.350214	0.349668	0.349612	0.347029	0.340121	0.341961	0.34826	0.369041	0.37223	0.325404	0.351737	0.385575	0.330326	0.336598	0.347268	0.326673	0.351581	0.367218	0.323477	0.339143	0.373329	0.364925	0.346067	0.328104	0.345376	0.349532	0.305787	0.332085	0.339905	0.377457	0.323599	0.344366	0.332199	0.357751	0.359203	0.34237	0.32231	0.329161
36	0.318099	0.329354	0.358095	0.345025	0.328004	0.359584	0.341697	0.33403	0.349562	0.337441	0.326577	0.346667	0.346752	0.344078	0.340052	0.332587	0.331826	0.341996	0.355413	0.362792	0.322148	0.347132	0.376715	0.314071	0.328058	0.339433	0.326966	0.335963	0.358267	0.31916	0.333299	0.359142	0.35689	0.335138	0.315857	0.341912	0.341001	0.305043	0.332364	0.329983	0.3669	0.317306	0.339498	0.326408	0.352735	0.351618	0.337768	0.319019	0.326086
37	0.307148	0.324274	0.356112	0.341202	0.32356	0.355403	0.337369	0.329406	0.345789	0.33228	0.319169	0.342339	0.339712	0.336492	0.336259	0.325394	0.324054	0.334685	0.350035	0.356336	0.321114	0.343513	0.372514	0.308412	0.326177	0.337391	0.322712	0.331572	0.350293	0.312434	0.328742	0.354211	0.349224	0.332515	0.31017	0.335612	0.333815	0.305137	0.324479	0.322647	0.363535	0.31088	0.331301	0.3216	0.35074	0.340847	0.337524	0.310766	0.322225
38	0.300982	0.320438	0.347939	0.339248	0.31375	0.348002	0.332502	0.328062	0.341146	0.319455	0.316292	0.337564	0.330547	0.331135	0.329978	0.321505	0.320275	0.323941	0.344851	0.352301	0.317127	0.33704	0.362278	0.308419	0.320403	0.332896	0.315735	0.325698	0.346384	0.306631	0.322677	0.347207	0.345523	0.326952	0.300287	0.331852	0.330353	0.293875	0.313429	0.321369	0.356879	0.3089	0.321761	0.322384	0.347308	0.324989	0.335514	0.308512	0.318095
39	0.2935	0.31782	0.342485	0.337958	0.306069	0.336279	0.327887	0.32063	0.329969	0.320204	0.309617	0.335333	0.330009	0.326732	0.323969	0.317885	0.315059	0.319677	0.335913	0.345577	0.309608	0.327993	0.350484	0.304508	0.315529	0.326126	0.31084	0.320317	0.336026	0.310433	0.31964	0.349021	0.340994	0.316468	0.300181	0.33482	0.320418	0.29263	0.305467	0.317242	0.348445	0.309288	0.319306	0.316201	0.339703	0.317029	0.3342	0.304038	0.315808
40	0.291276	0.313638	0.337864	0.328747	0.297786	0.327177	0.323851	0.319235	0.326926	0.311497	0.305627	0.331173	0.328795	0.323367	0.318267	0.313572	0.307175	0.314783	0.329165	0.341145	0.305607	0.317773	0.348684	0.298931	0.307312	0.329798	0.306792	0.313469	0.332221	0.303253	0.31328	0.346588	0.333569	0.313539	0.295051	0.334156	0.312177	0.287937	0.299456	0.310248	0.34213	0.30672	0.316506	0.309853	0.335035	0.309841	0.328987	0.298559	0.310109
41	0.308466	0.308969	0.330844	0.322834	0.295659	0.319308	0.318604	0.307672	0.322606	0.308445	0.297859	0.323019	0.317268	0.318572	0.311773	0.303903	0.30149	0.309408	0.323751	0.333809	0.299202	0.31764	0.338263	0.2931	0.299844	0.345523	0.295973	0.309987	0.329142	0.297185	0.307991	0.341347	0.324665	0.305738	0.288983	0.329535	0.305902	0.283636	0.300928	0.304183	0.335168	0.302189	0.314101	0.3219	0.331294	0.306412	0.322166	0.293391	0.306664
42	0.294961	0.298337	0.327605	0.320391	0.293354	0.316954	0.317357	0.303019	0.316363	0.306071	0.29438	0.314426	0.309752	0.310751	0.306001	0.298722	0.297893	0.307112	0.316431	0.329205	0.291097	0.314168	0.333065	0.291699	0.290157	0.340694	0.292275	0.30815	0.324144	0.292227	0.305094	0.337372	0.32134	0.298646	0.293702	0.321234	0.301855	0.284394	0.296772	0.299752	0.32275	0.29539	0.312572	0.3221	0.326408	0.298327	0.307203	0.285582	0.304372
43	0.290742	0.297666	0.317595	0.311056	0.284217	0.308218	0.314179	0.301094	0.310725	0.304307	0.290867	0.311083	0.308076	0.304193	0.300406	0.292595	0.295694	0.299363	0.309327	0.325768	0.286323	0.307093	0.328672	0.285582	0.287568	0.337134	0.286845	0.308101	0.315769	0.286319	0.300395	0.329772	0.313487	0.294936	0.2928	0.315791	0.297284	0.280924	0.290651	0.298013	0.31692	0.287352	0.303788	0.311528	0.317478	0.296184	0.298741	0.283209	0.301764
44	0.281493	0.290238	0.308093	0.308757	0.279008	0.303263	0.307385	0.298193	0.308685	0.296805	0.284244	0.305537	0.303731	0.297056	0.29621	0.286989	0.290452	0.298338	0.304939	0.319812	0.28162	0.303621	0.321999	0.278759	0.282021	0.332026	0.281472	0.306231	0.311769	0.28017	0.296045	0.3217	0.30622	0.289301	0.279034	0.311851	0.29067	0.276581	0.287153	0.293049	0.312732	0.284372	0.294132	0.312253	0.309114	0.295216	0.318621	0.280881	0.293658
45	0.276306	0.285659	0.302343	0.304246	0.274026	0.295907	0.30058	0.29378	0.305099	0.292806	0.284215	0.299685	0.29463	0.289555	0.294785	0.277672	0.286899	0.292947	0.29518	0.317364	0.278025	0.303507	0.316173	0.296205	0.281305	0.32414	0.278021	0.294832	0.3064	0.277251	0.29142	0.315015	0.304031	0.283495	0.280216	0.30467	0.288191	0.276769	0.281613	0.284652	0.308814	0.280979	0.287161	0.306058	0.297183	0.290302	0.311658	0.273047	0.286208
46	0.2699	0.276906	0.296001	0.300937	0.272333	0.288574	0.292034	0.291592	0.303954	0.287791	0.273567	0.295293	0.285703	0.285573	0.293176	0.274354	0.280961	0.285426	0.287732	0.312861	0.279243	0.30227	0.308954	0.283371	0.274767	0.316186	0.275208	0.290958	0.301251	0.271562	0.288925	0.311421	0.298223	0.279151	0.274079	0.302507	0.285983	0.272907	0.272486	0.281884	0.305627	0.276654	0.2805	0.30704	0.295091	0.286581	0.302158	0.271091	0.281636
47	0.266951	0.272772	0.291309	0.292856	0.266824	0.325641	0.286	0.291368	0.302833	0.274773	0.264514	0.285164	0.277485	0.283326	0.288171	0.266664	0.276964	0.274554	0.285337	0.311274	0.273709	0.299018	0.30063	0.279155	0.269033	0.312181	0.272999	0.284963	0.295451	0.270475	0.283286	0.302983	0.29271	0.276001	0.279111	0.296586	0.283131	0.268638	0.270985	0.281007	0.300635	0.266612	0.277715	0.302715	0.287417	0.285505	0.294149	0.270745	0.278958
48	0.263541	0.267395	0.289734	0.288007	0.2622	0.31855	0.284316	0.286855	0.295072	0.272345	0.265096	0.277257	0.271699	0.27041	0.282861	0.259749	0.271884	0.275981	0.276739	0.309118	0.270961	0.294048	0.296248	0.277737	0.260797	0.302832	0.264442	0.27849	0.29029	0.272028	0.278644	0.298372	0.287174	0.270674	0.277741	0.291837	0.279999	0.267677	0.267119	0.276715	0.295206	0.263333	0.282433	0.297393	0.28664	0.281712	0.286782	0.267642	0.275443
49	0.264813	0.262953	0.284021	0.282294	0.256891	0.316101	0.274628	0.285648	0.289565	0.270209	0.259947	0.272523	0.267305	0.269597	0.282252	0.258512	0.266588	0.269882	0.273174	0.304405	0.268093	0.289174	0.294815	0.274581	0.270726	0.299069	0.291317	0.276258	0.289618	0.270728	0.274152	0.293544	0.28329	0.26879	0.276879	0.289135	0.277086	0.266115	0.264802	0.276244	0.29	0.260186	0.279615	0.290462	0.282221	0.279585	0.283559	0.298068	0.272406
50	0.256979	0.260126	0.276651	0.27572	0.251374	0.311324	0.271589	0.281783	0.289519	0.264401	0.256111	0.268149	0.256916	0.266964	0.278954	0.25367	0.263333	0.265292	0.266539	0.293681	0.259504	0.285584	0.286578	0.26939	0.265915	0.291702	0.287833	0.275791	0.289547	0.267059	0.268569	0.28907	0.284297	0.26512	0.266353	0.286229	0.270618	0.261911	0.257151	0.273338	0.283174	0.256299	0.27256	0.282727	0.274548	0.276026	0.276519	0.293381	0.264926
51	0.258072	0.257174	0.272864	0.270879	0.249204	0.310328	0.264782	0.277663	0.281	0.259391	0.251158	0.26528	0.279949	0.265105	0.276299	0.247324	0.260619	0.260321	0.260885	0.289369	0.257014	0.279961	0.284878	0.266191	0.267662	0.290133	0.285978	0.267922	0.277938	0.261807	0.265578	0.283477	0.271451	0.262656	0.261194	0.279167	0.273128	0.258681	0.254581	0.269037	0.277283	0.248013	0.27199	0.281035	0.262559	0.271548	0.273484	0.283796	0.262664
52	0.256133	0.246951	0.268584	0.265436	0.244969	0.304265	0.259974	0.269715	0.280924	0.253392	0.270033	0.261881	0.272615	0.262631	0.270697	0.24521	0.256521	0.25916	0.253174	0.280267	0.255587	0.274219	0.285096	0.260758	0.265967	0.28501	0.280329	0.261927	0.272085	0.259509	0.262658	0.28211	0.270939	0.260519	0.261782	0.272661	0.26784	0.254774	0.246193	0.261371	0.275881	0.242904	0.269509	0.281448	0.263023	0.268218	0.267406	0.280217	0.26022
53	0.252484	0.261343	0.262761	0.259379	0.241989	0.301273	0.257761	0.262945	0.274461	0.248057	0.268641	0.259772	0.269876	0.291215	0.268029	0.237492	0.250436	0.257157	0.253907	0.275388	0.251048	0.271752	0.280918	0.255361	0.264075	0.282702	0.272645	0.260071	0.26805	0.256233	0.26027	0.282955	0.266799	0.255956	0.258416	0.268323	0.264772	0.253152	0.242653	0.256395	0.26853	0.271064	0.265219	0.2772	0.257843	0.262734	0.264691	0.270809	0.254171
54	0.245304	0.262308	0.262246	0.258739	0.266551	0.292695	0.254095	0.257293	0.273259	0.244599	0.26402	0.256409	0.268402	0.283268	0.263289	0.234034	0.246443	0.251283	0.249015	0.270151	0.250478	0.270134	0.277431	0.255691	0.263386	0.279293	0.268582	0.255494	0.264507	0.25015	0.254645	0.27868	0.261513	0.251621	0.257953	0.265586	0.260924	0.248972	0.239665	0.250867	0.265435	0.261438	0.259592	0.265639	0.253452	0.261905	0.259141	0.267957	0.252722
55	0.24118	0.259369	0.2602	0.254548	0.257529	0.283811	0.250229	0.250729	0.267184	0.244182	0.256948	0.251337	0.264224	0.282334	0.257983	0.230567	0.237389	0.261584	0.243725	0.266301	0.247143	0.266552	0.271994	0.252178	0.255295	0.274758	0.265987	0.250328	0.259423	0.265523	0.252262	0.273874	0.260119	0.249811	0.251836	0.262467	0.258964	0.260896	0.254042	0.247399	0.262266	0.259172	0.252964	0.264526	0.245944	0.25519	0.249768	0.267201	0.251041
56	0.237565	0.254858	0.255115	0.253243	0.24969	0.273497	0.24561	0.251384	0.265028	0.241569	0.254094	0.250694	0.259062	0.279365	0.254619	0.226484	0.235689	0.260437	0.241283	0.263376	0.244221	0.265428	0.267515	0.247951	0.25552	0.2695	0.257659	0.245944	0.257018	0.261517	0.253922	0.271755	0.257444	0.24906	0.246248	0.261873	0.256099	0.249647	0.251041	0.244616	0.261227	0.254144	0.249158	0.26442	0.240951	0.251148	0.243002	0.263556	0.24814
57	0.234617	0.252482	0.251737	0.244801	0.245515	0.270009	0.240524	0.25054	0.263988	0.239402	0.252637	0.246514	0.249481	0.279458	0.246349	0.226583	0.234387	0.258421	0.24066	0.259314	0.239322	0.259627	0.263504	0.247847	0.251999	0.265874	0.250193	0.244057	0.252344	0.257255	0.252355	0.270969	0.251867	0.248184	0.24641	0.258184	0.254998	0.243652	0.2449	0.242374	0.258055	0.25007	0.239075	0.263002	0.2393	0.24454	0.237474	0.260191	0.244441
58	0.23091	0.252599	0.251749	0.239068	0.241224	0.264995	0.234118	0.251536	0.257027	0.235239	0.24858	0.245207	0.24508	0.277894	0.24709	0.222436	0.22858	0.251249	0.234761	0.255004	0.236586	0.259158	0.257555	0.242306	0.247391	0.262212	0.245309	0.236877	0.250699	0.246309	0.247748	0.262174	0.249074	0.24253	0.243862	0.254876	0.251191	0.239105	0.239725	0.241211	0.254642	0.247794	0.232555	0.261604	0.234714	0.238578	0.233507	0.255857	0.243936
59	0.225801	0.248214	0.255088	0.2354	0.236259	0.258095	0.233145	0.245122	0.255011	0.233336	0.242234	0.242175	0.244226	0.275253	0.247143	0.218871	0.22691	0.249572	0.233505	0.255698	0.236602	0.255242	0.253776	0.238287	0.246382	0.258767	0.242534	0.233979	0.244624	0.245333	0.245817	0.26859	0.246874	0.237787	0.242042	0.253074	0.252904	0.236748	0.238824	0.241036	0.252016	0.239849	0.232436	0.255329	0.231187	0.230077	0.232889	0.251141	0.239097
60	0.219837	0.240294	0.248636	0.233282	0.232989	0.254631	0.228469	0.240909	0.254401	0.232017	0.240056	0.240353	0.241274	0.264821	0.244104	0.216559	0.225483	0.245423	0.227054	0.253375	0.231306	0.251967	0.248737	0.232885	0.245819	0.255021	0.237973	0.231167	0.2421	0.244258	0.244218	0.280799	0.244316	0.234838	0.236581	0.246724	0.251041	0.230517	0.235826	0.238798	0.247674	0.234963	0.229712	0.249816	0.228793	0.225554	0.230816	0.248516	0.235958
61	0.217233	0.237805	0.248382	0.227456	0.228909	0.251338	0.22339	0.239499	0.251981	0.230713	0.23336	0.236779	0.235871	0.258917	0.239234	0.215028	0.219473	0.240597	0.225538	0.252153	0.221351	0.247403	0.24911	0.232791	0.241899	0.247409	0.229359	0.22987	0.239219	0.239914	0.245251	0.272976	0.241916	0.229351	0.233186	0.245108	0.250339	0.22675	0.232171	0.237794	0.245053	0.231672	0.229882	0.243778	0.220637	0.225558	0.228034	0.245908	0.232818
62	0.216581	0.233528	0.246271	0.225405	0.226995	0.248695	0.217266	0.237971	0.245737	0.225729	0.229879	0.236208	0.235	0.253987	0.236917	0.213872	0.219593	0.236663	0.222663	0.251792	0.221061	0.239598	0.245792	0.231727	0.240113	0.248521	0.227491	0.224028	0.234802	0.233177	0.244787	0.271161	0.239302	0.225931	0.229876	0.240553	0.248117	0.222937	0.230465	0.235184	0.241529	0.231477	0.228112	0.24131	0.246084	0.222139	0.227219	0.241039	0.230108
63	0.214222	0.231375	0.240595	0.225269	0.223873	0.241608	0.216217	0.233573	0.240584	0.225698	0.224145	0.232663	0.230542	0.249813	0.234938	0.212718	0.220088	0.233364	0.21974	0.250792	0.217657	0.238517	0.242047	0.225924	0.238217	0.244464	0.226165	0.223144	0.227961	0.230818	0.24386	0.264284	0.235073	0.222445	0.226783	0.237074	0.245999	0.222916	0.227857	0.231826	0.233084	0.230396	0.223769	0.241282	0.238346	0.218805	0.225503	0.23396	0.22702
64	0.21335	0.227627	0.237578	0.216124	0.216622	0.240938	0.215134	0.23096	0.236787	0.226461	0.221579	0.226462	0.221277	0.246904	0.228287	0.209998	0.216198	0.230351	0.217587	0.248728	0.214122	0.235167	0.240165	0.223918	0.235171	0.24422	0.219967	0.219556	0.226699	0.226936	0.239649	0.258699	0.231591	0.220634	0.224889	0.233176	0.24473	0.220532	0.227251	0.230843	0.229749	0.229101	0.221218	0.238825	0.232747	0.215885	0.225306	0.230174	0.224234
65	0.20702	0.224497	0.226094	0.211665	0.215611	0.238928	0.214754	0.229751	0.237701	0.223303	0.220016	0.224836	0.21947	0.244684	0.224694	0.206484	0.216322	0.229238	0.213507	0.245477	0.211647	0.228446	0.235076	0.220428	0.231849	0.241775	0.218408	0.217938	0.224222	0.224811	0.236887	0.254398	0.22952	0.219053	0.219549	0.234275	0.24072	0.218953	0.227035	0.230907	0.226833	0.225789	0.21846	0.235198	0.232338	0.214322	0.219643	0.225887	0.225569
66	0.204468	0.220428	0.220711	0.206247	0.212364	0.230022	0.214734	0.225886	0.237369	0.22261	0.218957	0.220525	0.218247	0.245369	0.221782	0.205408	0.215366	0.227955	0.211473	0.243109	0.208154	0.222595	0.231589	0.217097	0.227606	0.238931	0.21581	0.212818	0.221431	0.221155	0.234718	0.250918	0.226673	0.2179	0.21569	0.230258	0.238871	0.217364	0.224226	0.227716	0.22648	0.220164	0.213983	0.234897	0.229981	0.213842	0.216917	0.226476	0.22039
67	0.200518	0.214931	0.23713	0.204665	0.208869	0.220852	0.211956	0.223144	0.234441	0.219796	0.215312	0.220928	0.218086	0.242747	0.216783	0.20505	0.2118	0.224048	0.210995	0.24044	0.207512	0.22307	0.229271	0.213204	0.225128	0.234415	0.214088	0.210591	0.221349	0.22076	0.234792	0.244677	0.224601	0.215385	0.214401	0.228119	0.234085	0.21619	0.222923	0.223853	0.22459	0.216767	0.21249	0.231931	0.227826	0.212932	0.213316	0.221684	0.219949
68	0.198284	0.215025	0.231187	0.202155	0.207866	0.217646	0.211356	0.219205	0.230805	0.21717	0.212311	0.218632	0.216944	0.241164	0.210231	0.20373	0.210247	0.221082	0.209562	0.238307	0.20574	0.220366	0.227092	0.209939	0.224361	0.232456	0.212957	0.205643	0.220691	0.216015	0.227955	0.243593	0.22343	0.214478	0.208509	0.221633	0.225024	0.213046	0.217039	0.22194	0.221031	0.213482	0.208814	0.22954	0.21841	0.213846	0.209066	0.22244	0.214151
69	0.194483	0.213078	0.230778	0.199928	0.201864	0.215515	0.211139	0.215189	0.228737	0.225813	0.211975	0.216846	0.21298	0.240552	0.209739	0.202619	0.205752	0.222238	0.207933	0.230739	0.204988	0.218541	0.227067	0.208488	0.218799	0.229005	0.210639	0.204129	0.219969	0.210793	0.22179	0.240354	0.222673	0.212374	0.204457	0.21788	0.22458	0.212442	0.213801	0.219122	0.21857	0.215487	0.206688	0.230891	0.215501	0.21412	0.204851	0.220574	0.210857
70	0.191915	0.212902	0.22777	0.198573	0.201721	0.213111	0.211626	0.212758	0.221931	0.224892	0.211328	0.218346	0.210738	0.235433	0.206907	0.199357	0.204121	0.218867	0.206612	0.227977	0.20442	0.213837	0.225536	0.207893	0.217163	0.225157	0.210256	0.200224	0.215695	0.207219	0.222049	0.236719	0.22155	0.210756	0.204793	0.215103	0.231841	0.209228	0.210023	0.213845	0.217847	0.211565	0.20583	0.227454	0.215376	0.211521	0.203983	0.218043	0.207535
71	0.190892	0.210189	0.221558	0.197252	0.19763	0.211152	0.208594	0.212476	0.219529	0.22445	0.207164	0.216316	0.205571	0.234632	0.204445	0.199174	0.199379	0.214692	0.205049	0.222084	0.200655	0.210138	0.218932	0.20693	0.216483	0.22323	0.209382	0.197205	0.213625	0.206423	0.223184	0.23138	0.215725	0.207694	0.201813	0.21116	0.224242	0.205525	0.207255	0.207006	0.21287	0.206505	0.2007	0.225306	0.209476	0.207394	0.204052	0.214139	0.202727
72	0.191229	0.206387	0.219952	0.19573	0.193198	0.208574	0.206675	0.211482	0.217848	0.22645	0.20513	0.215725	0.202581	0.228858	0.199966	0.197741	0.196665	0.210393	0.201154	0.217724	0.197574	0.208124	0.218173	0.20466	0.215786	0.220599	0.207349	0.193364	0.212852	0.206933	0.223656	0.229886	0.213684	0.204717	0.19572	0.209033	0.220371	0.201165	0.205559	0.203407	0.21092	0.204262	0.196683	0.221414	0.208795	0.205426	0.203591	0.212835	0.203791
73	0.186512	0.20123	0.219545	0.192683	0.191969	0.206379	0.206807	0.21079	0.217426	0.22569	0.200981	0.213629	0.200681	0.225007	0.196709	0.196546	0.191896	0.206674	0.199395	0.21562	0.193712	0.206064	0.21358	0.203444	0.215457	0.218043	0.203265	0.191257	0.21096	0.201658	0.219873	0.226208	0.209654	0.202011	0.193274	0.204736	0.216963	0.196495	0.203371	0.197281	0.210532	0.20155	0.194921	0.218604	0.207021	0.201457	0.202482	0.212785	0.201684
74	0.183941	0.19762	0.21774	0.192029	0.190394	0.202596	0.203519	0.209123	0.21325	0.219285	0.196781	0.211284	0.198625	0.224226	0.195517	0.195035	0.187951	0.20221	0.197527	0.21159	0.191854	0.202729	0.208751	0.204383	0.211277	0.217312	0.201441	0.190624	0.205633	0.200907	0.214704	0.224137	0.205252	0.198143	0.19331	0.203216	0.214152	0.194221	0.200611	0.192837	0.206284	0.197942	0.191909	0.213779	0.207477	0.199448	0.200365	0.206466	0.200199
75	0.183808	0.198641	0.215362	0.190644	0.188517	0.200454	0.203473	0.204413	0.208199	0.217841	0.193812	0.209124	0.196176	0.218981	0.192697	0.192628	0.186569	0.201918	0.194448	0.208337	0.192885	0.197921	0.205867	0.20211	0.209999	0.216737	0.199781	0.186916	0.201416	0.200006	0.21013	0.218332	0.201922	0.196166	0.190335	0.199882	0.213883	0.192168	0.198943	0.189591	0.202558	0.197402	0.188256	0.210379	0.204864	0.197901	0.200233	0.205628	0.198356
76	0.184876	0.197247	0.2126	0.190177	0.186879	0.198177	0.204022	0.206542	0.203338	0.212255	0.188341	0.206319	0.19395	0.217856	0.192407	0.18892	0.184903	0.201329	0.193856	0.204853	0.191159	0.192432	0.203937	0.199144	0.207517	0.214492	0.198182	0.185811	0.195105	0.196675	0.209415	0.215698	0.198349	0.19465	0.190852	0.200505	0.210004	0.189198	0.199866	0.188636	0.199952	0.195922	0.187514	0.208475	0.201816	0.19663	0.193715	0.202896	0.195157
77	0.184538	0.193359	0.21213	0.188028	0.183974	0.197806	0.201805	0.205195	0.201763	0.208496	0.190047	0.20308	0.195137	0.213798	0.191621	0.186175	0.183219	0.198933	0.191101	0.200664	0.189743	0.19262	0.203085	0.198801	0.204367	0.211005	0.193862	0.184396	0.195634	0.193377	0.208061	0.209187	0.199147	0.195025	0.190035	0.200201	0.204791	0.18373	0.198088	0.189056	0.198601	0.19191	0.184452	0.206461	0.201741	0.194098	0.193022	0.201416	0.193478
78	0.181342	0.193892	0.210755	0.18498	0.181741	0.196386	0.200468	0.203219	0.198937	0.205885	0.189005	0.199582	0.194547	0.211915	0.190142	0.185175	0.182505	0.196671	0.190253	0.198079	0.188554	0.191662	0.201291	0.195559	0.200868	0.210345	0.192753	0.182664	0.193644	0.190274	0.205424	0.206028	0.196554	0.194778	0.187737	0.198796	0.201108	0.183298	0.198351	0.18836	0.19773	0.191294	0.181972	0.202129	0.20092	0.18996	0.193391	0.199919	0.192117
79	0.181924	0.190296	0.207066	0.184389	0.179752	0.196562	0.197443	0.201834	0.197267	0.204474	0.186299	0.19599	0.19055	0.211162	0.187434	0.183151	0.183787	0.192488	0.189662	0.198046	0.185845	0.186803	0.200689	0.195019	0.201437	0.210165	0.188495	0.182214	0.19349	0.188029	0.20466	0.202883	0.195073	0.19254	0.185123	0.196481	0.199876	0.183025	0.199367	0.184216	0.196105	0.189642	0.181884	0.200362	0.198731	0.186408	0.192363	0.200551	0.19074
80	0.179882	0.188452	0.203482	0.182665	0.177425	0.197149	0.194183	0.201255	0.196311	0.199514	0.18564	0.196022	0.18932	0.210185	0.187622	0.182369	0.181946	0.192704	0.187043	0.197121	0.185714	0.186743	0.201513	0.191753	0.198444	0.20663	0.185727	0.1818	0.194493	0.186078	0.201054	0.200477	0.195934	0.192501	0.185544	0.196797	0.198657	0.184276	0.197411	0.182823	0.194242	0.189232	0.181167	0.195561	0.196663	0.185512	0.19193	0.197107	0.188215
81	0.178559	0.188465	0.203358	0.181742	0.178028	0.192138	0.19224	0.201258	0.195344	0.197907	0.183888	0.193856	0.188084	0.204291	0.184402	0.178576	0.178091	0.190495	0.187378	0.197466	0.183194	0.186389	0.200225	0.188926	0.196347	0.204654	0.186013	0.181117	0.193106	0.184951	0.196217	0.197055	0.193944	0.192706	0.183675	0.196409	0.197875	0.183361	0.19678	0.183427	0.194296	0.185981	0.178237	0.192631	0.197342	0.181627	0.191671	0.193279	0.185485
82	0.176616	0.189472	0.204287	0.180549	0.178264	0.189353	0.192036	0.200606	0.194232	0.197445	0.180224	0.192654	0.18803	0.2026	0.182061	0.177004	0.174925	0.190674	0.183875	0.1966	0.182387	0.187317	0.198145	0.186678	0.194146	0.202544	0.187906	0.179947	0.191343	0.181802	0.195313	0.198247	0.19155	0.193107	0.18483	0.194692	0.192406	0.178837	0.196986	0.181943	0.194233	0.185357	0.177417	0.189045	0.195226	0.180703	0.187103	0.191987	0.185804
83	0.177168	0.187827	0.202851	0.18004	0.17564	0.186547	0.191146	0.196702	0.194651	0.197312	0.178405	0.190599	0.186992	0.200221	0.17857	0.177224	0.174828	0.186997	0.182699	0.194424	0.181723	0.18546	0.196453	0.185261	0.19394	0.201791	0.186029	0.178436	0.189695	0.182125	0.193688	0.195779	0.18907	0.19086	0.184379	0.192313	0.190521	0.179821	0.195653	0.183785	0.192931	0.181358	0.177632	0.189293	0.191377	0.177745	0.183252	0.188674	0.185671
84	0.175244	0.187606	0.1983	0.177974	0.174446	0.188164	0.191758	0.194631	0.191358	0.196731	0.177481	0.190815	0.185721	0.196967	0.178893	0.177225	0.173959	0.186596	0.180387	0.192379	0.180855	0.185499	0.194601	0.183938	0.192551	0.201185	0.183755	0.179357	0.189268	0.179891	0.1931	0.193818	0.188139	0.188233	0.183271	0.189464	0.188091	0.177924	0.194014	0.182102	0.190777	0.179577	0.175988	0.18469	0.188578	0.175737	0.182713	0.186642	0.183863
85	0.174751	0.187188	0.195394	0.176713	0.172902	0.188691	0.189982	0.194034	0.191862	0.196898	0.174024	0.191069	0.183611	0.193059	0.178163	0.174069	0.170095	0.185866	0.178851	0.191776	0.18028	0.182974	0.191172	0.1815	0.191687	0.197861	0.184725	0.177335	0.189655	0.176422	0.189925	0.190647	0.186934	0.187142	0.182216	0.187728	0.184911	0.17708	0.19469	0.182157	0.189573	0.179198	0.174886	0.184265	0.186887	0.173187	0.180486	0.185401	0.184968
86	0.171492	0.184494	0.187635	0.174382	0.17052	0.185402	0.189029	0.192049	0.190742	0.196928	0.172644	0.191577	0.181885	0.191319	0.17558	0.171549	0.168519	0.181276	0.175636	0.191091	0.177905	0.182509	0.188283	0.180945	0.189222	0.194779	0.183829	0.175915	0.188622	0.175228	0.187417	0.191097	0.18482	0.186115	0.182271	0.184652	0.182137	0.173362	0.191972	0.180449	0.18879	0.178281	0.170894	0.181758	0.185608	0.171871	0.17746	0.184899	0.184009
87	0.170429	0.180033	0.185742	0.173904	0.169566	0.185044	0.188705	0.189494	0.188168	0.193319	0.170215	0.189316	0.182242	0.188588	0.174377	0.170929	0.167791	0.176852	0.175175	0.189938	0.175504	0.179876	0.186611	0.179065	0.186287	0.191826	0.180322	0.177463	0.186107	0.172995	0.185601	0.1905	0.184832	0.183983	0.180721	0.181853	0.180546	0.172956	0.191993	0.181093	0.18655	0.176524	0.170076	0.182427	0.183327	0.172295	0.175685	0.183018	0.184434
88	0.168175	0.179289	0.181556	0.173665	0.16923	0.183227	0.185937	0.189094	0.186814	0.191637	0.171308	0.189291	0.180058	0.188179	0.174588	0.172009	0.167401	0.1749	0.17391	0.189045	0.172528	0.179733	0.184207	0.179261	0.182915	0.185847	0.177848	0.176885	0.183726	0.174248	0.185331	0.189955	0.184154	0.182357	0.178734	0.180301	0.176358	0.173036	0.191419	0.179978	0.183449	0.176355	0.167143	0.182548	0.181639	0.172072	0.175178	0.181455	0.183099
89	0.166097	0.176268	0.17995	0.173399	0.168217	0.180833	0.182791	0.186621	0.187521	0.18992	0.17126	0.186809	0.179273	0.185621	0.173172	0.170196	0.164915	0.173254	0.169322	0.18777	0.171894	0.179184	0.181787	0.179443	0.177552	0.185844	0.178312	0.178669	0.179925	0.173833	0.184033	0.185906	0.183895	0.179763	0.175072	0.179859	0.174009	0.170349	0.188941	0.181145	0.180185	0.172183	0.164279	0.180471	0.181677	0.171983	0.174643	0.178962	0.180214
90	0.164287	0.174328	0.179936	0.172553	0.167953	0.180652	0.180861	0.183254	0.189473	0.187225	0.168823	0.1809	0.176814	0.182898	0.17292	0.169709	0.165027	0.172895	0.169205	0.186394	0.185027	0.176395	0.179398	0.177815	0.173293	0.182769	0.17678	0.176618	0.179038	0.1724	0.180928	0.183177	0.184603	0.177982	0.177203	0.178553	0.17339	0.167402	0.187041	0.179145	0.17678	0.172188	0.162867	0.18021	0.181834	0.171572	0.173092	0.177467	0.174836
91	0.163089	0.172122	0.17847	0.171037	0.167763	0.179131	0.17923	0.182981	0.188056	0.185195	0.1698	0.178207	0.174244	0.18278	0.173195	0.167604	0.164329	0.172509	0.166203	0.189002	0.182684	0.175712	0.177313	0.17522	0.172183	0.178657	0.175598	0.174562	0.175333	0.171153	0.180884	0.181303	0.184659	0.174897	0.178914	0.178589	0.171202	0.166547	0.186935	0.178285	0.173124	0.17284	0.16164	0.179613	0.180258	0.170872	0.172335	0.174839	0.172309
92	0.159826	0.169186	0.177322	0.170869	0.166928	0.176127	0.178162	0.182058	0.183383	0.185433	0.16698	0.174687	0.171752	0.181921	0.173029	0.189521	0.161782	0.173882	0.166851	0.187986	0.18081	0.175898	0.175322	0.176056	0.173824	0.178329	0.174878	0.175139	0.172941	0.169541	0.181169	0.181802	0.183819	0.175755	0.175171	0.177252	0.17004	0.164284	0.183679	0.176233	0.174069	0.174585	0.159994	0.177429	0.178904	0.16925	0.171968	0.175521	0.169193
93	0.155508	0.1697	0.176547	0.172441	0.16413	0.173456	0.175796	0.179806	0.181089	0.183041	0.1651	0.174138	0.170444	0.181357	0.17196	0.186954	0.16002	0.172033	0.166684	0.185905	0.17626	0.175054	0.173663	0.17661	0.172067	0.178397	0.173122	0.171681	0.16937	0.169382	0.181713	0.178546	0.183497	0.173402	0.173571	0.177719	0.167473	0.161716	0.183373	0.173444	0.174082	0.173508	0.158814	0.17374	0.178876	0.16771	0.172753	0.173723	0.170886
94	0.154871	0.16907	0.173683	0.168549	0.163331	0.171824	0.173657	0.175147	0.176767	0.182349	0.165672	0.171078	0.169087	0.180036	0.170232	0.185818	0.158285	0.171353	0.166832	0.182786	0.175494	0.173601	0.171252	0.176217	0.178005	0.17571	0.171577	0.169386	0.165805	0.168117	0.177936	0.177223	0.180566	0.171788	0.175551	0.175109	0.167883	0.160963	0.181052	0.171833	0.172337	0.172248	0.157728	0.173044	0.174818	0.167808	0.171029	0.170609	0.17
95	0.154353	0.166488	0.169806	0.168516	0.160942	0.171688	0.173136	0.173482	0.174533	0.1819	0.161925	0.16779	0.166877	0.178691	0.169769	0.183764	0.156133	0.168622	0.164444	0.181695	0.17333	0.170874	0.171463	0.176383	0.176432	0.174587	0.169777	0.168933	0.16643	0.166317	0.176964	0.173893	0.180797	0.17082	0.174615	0.170235	0.166396	0.161221	0.180612	0.169588	0.172333	0.171043	0.156028	0.169838	0.171926	0.187188	0.169092	0.16553	0.168169
96	0.154596	0.167998	0.167823	0.168788	0.158299	0.172613	0.169532	0.170187	0.173631	0.181737	0.160675	0.167845	0.166505	0.17636	0.169545	0.182741	0.153917	0.166082	0.164572	0.179706	0.172908	0.169429	0.172054	0.176255	0.173393	0.173831	0.169481	0.168759	0.164454	0.165822	0.177282	0.171455	0.177893	0.171871	0.172392	0.167977	0.163063	0.161408	0.17788	0.170242	0.173827	0.172557	0.155501	0.169511	0.169845	0.187013	0.166997	0.165258	0.166403
97	0.156502	0.168148	0.167385	0.169089	0.155642	0.1714	0.16654	0.170903	0.173031	0.179831	0.161301	0.168381	0.167509	0.173011	0.169886	0.181583	0.155386	0.164041	0.164313	0.177195	0.17211	0.169234	0.170679	0.17492	0.172436	0.174725	0.169695	0.169896	0.163108	0.164718	0.176604	0.17224	0.175501	0.172492	0.171513	0.168217	0.162768	0.158787	0.178392	0.171216	0.172555	0.171417	0.155547	0.169166	0.167986	0.184861	0.164962	0.165891	0.166806
98	0.155845	0.167518	0.16558	0.167327	0.154154	0.168872	0.164436	0.167728	0.17038	0.175246	0.159459	0.169125	0.165501	0.171065	0.167851	0.179526	0.154215	0.16494	0.164756	0.176519	0.170608	0.166806	0.167191	0.171885	0.171104	0.176396	0.167534	0.169666	0.163124	0.163022	0.176227	0.170924	0.174719	0.172975	0.16867	0.165205	0.162511	0.156741	0.177078	0.170246	0.169564	0.173452	0.154389	0.166871	0.168295	0.186095	0.162957	0.165089	0.168645
99	0.154104	0.168764	0.165263	0.165014	0.151809	0.166667	0.163548	0.164717	0.169931	0.174277	0.159418	0.167771	0.163906	0.169666	0.167595	0.180345	0.153681	0.166507	0.162752	0.175892	0.170345	0.165699	0.166626	0.169513	0.169787	0.17523	0.166764	0.16999	0.164049	0.162167	0.171907	0.170859	0.174278	0.170704	0.169094	0.16425	0.162579	0.155776	0.174558	0.168202	0.172188	0.173538	0.152896	0.166015	0.168302	0.185612	0.163735	0.162623	0.167089
100	0.154656	0.169289	0.164668	0.163664	0.15238	0.166128	0.162136	0.164902	0.167768	0.173127	0.160801	0.165249	0.162089	0.168363	0.166553	0.18112	0.154437	0.165123	0.160884	0.175029	0.170412	0.16432	0.166113	0.170691	0.168465	0.173199	0.165497	0.169054	0.163109	0.163325	0.169546	0.168912	0.175353	0.169579	0.167168	0.163835	0.16137	0.152727	0.174525	0.179293	0.171259	0.172239	0.150573	0.162958	0.168898	0.184414	0.162081	0.161355	0.16508
101	0.152905	0.16704	0.163516	0.162317	0.150436	0.163909	0.162177	0.162232	0.16615	0.172409	0.159996	0.16484	0.160844	0.167782	0.163858	0.178783	0.155725	0.166065	0.161492	0.173547	0.168697	0.16458	0.164213	0.16706	0.166373	0.173287	0.1632	0.165237	0.160642	0.163501	0.169724	0.165858	0.176042	0.169005	0.1645	0.162923	0.161484	0.152639	0.172722	0.177695	0.169235	0.171374	0.148687	0.162294	0.167084	0.181721	0.162271	0.15883	0.163342
102	0.152236	0.165928	0.163734	0.159475	0.148749	0.164423	0.15998	0.163724	0.164333	0.170917	0.159942	0.164143	0.160702	0.163253	0.160869	0.176119	0.154985	0.166913	0.161187	0.169892	0.166065	0.164252	0.162142	0.169212	0.165666	0.174088	0.160113	0.166539	0.158406	0.162803	0.168836	0.165375	0.175694	0.167169	0.161343	0.16235	0.163576	0.153199	0.171796	0.175557	0.166188	0.171563	0.150141	0.166795	0.166674	0.180867	0.160561	0.159493	0.164695
103	0.151096	0.167495	0.162306	0.158309	0.147411	0.164067	0.159174	0.163277	0.164068	0.17044	0.159557	0.164263	0.159209	0.163751	0.161686	0.175439	0.15586	0.164808	0.159795	0.16787	0.165587	0.161401	0.162277	0.169799	0.165898	0.172155	0.158628	0.164522	0.157077	0.163261	0.168388	0.167405	0.175203	0.167498	0.162158	0.160403	0.163862	0.150912	0.171654	0.175187	0.165322	0.17023	0.150782	0.166528	0.165878	0.178978	0.157322	0.159351	0.162106
104	0.151485	0.167562	0.159679	0.156118	0.146691	0.163666	0.158945	0.162049	0.162892	0.167389	0.160175	0.163229	0.155486	0.162875	0.16053	0.176008	0.155579	0.163365	0.159945	0.167083	0.165624	0.163122	0.161144	0.170022	0.16734	0.170815	0.159318	0.162272	0.156273	0.162901	0.167673	0.166343	0.173203	0.166079	0.161768	0.161116	0.165308	0.150502	0.168928	0.17489	0.162324	0.169073	0.148427	0.16368	0.164715	0.178768	0.15465	0.158277	0.162268
105	0.151399	0.166439	0.157424	0.155122	0.144796	0.16446	0.157724	0.161046	0.162848	0.165594	0.1579	0.162228	0.156293	0.162862	0.160202	0.173922	0.157102	0.16249	0.15888	0.166261	0.166019	0.161542	0.158661	0.169322	0.16746	0.170917	0.158206	0.159472	0.156378	0.160168	0.16579	0.166515	0.171047	0.163245	0.163399	0.161162	0.163297	0.148957	0.164506	0.172124	0.1616	0.166881	0.147707	0.163029	0.161687	0.177397	0.153961	0.159414	0.162545
106	0.149341	0.164876	0.157799	0.155736	0.145028	0.162319	0.156661	0.160058	0.163084	0.165391	0.156552	0.161675	0.155125	0.160346	0.167326	0.172429	0.154466	0.162278	0.1576	0.16491	0.165229	0.162762	0.155655	0.16971	0.166212	0.171351	0.158427	0.158869	0.156492	0.159176	0.164406	0.165348	0.167236	0.161563	0.163966	0.159757	0.162457	0.150429	0.164764	0.171933	0.160602	0.166203	0.148364	0.159739	0.158113	0.17599	0.152695	0.160677	0.16142
107	0.149605	0.163295	0.159205	0.154812	0.152126	0.159936	0.155638	0.157987	0.164773	0.163578	0.154409	0.161707	0.154962	0.159083	0.166189	0.171448	0.153846	0.1629	0.156459	0.162731	0.162762	0.16369	0.157014	0.169875	0.165098	0.169151	0.158849	0.15822	0.153903	0.157428	0.165314	0.166524	0.168481	0.161026	0.163622	0.158328	0.159996	0.150136	0.163424	0.170092	0.159645	0.167023	0.147304	0.159116	0.157819	0.174012	0.152125	0.159836	0.160012
108	0.14961	0.163189	0.158408	0.15467	0.15388	0.16035	0.155978	0.157275	0.164613	0.162433	0.15331	0.16005	0.153648	0.157128	0.165361	0.17079	0.152743	0.160791	0.152836	0.161866	0.160088	0.161031	0.155112	0.169973	0.164612	0.167847	0.158602	0.155982	0.154172	0.158689	0.1619	0.16496	0.167457	0.15939	0.162576	0.158502	0.157358	0.149092	0.162983	0.168953	0.15921	0.166793	0.14861	0.159887	0.158048	0.172112	0.151975	0.159482	0.159069
109	0.147597	0.164381	0.156684	0.154285	0.152812	0.159753	0.156278	0.157444	0.163012	0.16103	0.153148	0.159345	0.151164	0.15614	0.163158	0.171512	0.152769	0.159454	0.154003	0.160284	0.158122	0.15757	0.154582	0.169139	0.165773	0.166717	0.158255	0.156516	0.151778	0.156652	0.16003	0.163427	0.164748	0.159794	0.161892	0.157278	0.156831	0.148765	0.162885	0.168465	0.158182	0.166162	0.148332	0.158699	0.157173	0.169257	0.151807	0.158297	0.156291
110	0.147002	0.164457	0.154988	0.1539	0.152138	0.157275	0.155804	0.155319	0.163097	0.160607	0.149923	0.157234	0.150224	0.155351	0.160557	0.16929	0.150699	0.157564	0.152632	0.160343	0.15617	0.156986	0.1534	0.167903	0.1659	0.166791	0.159765	0.157197	0.151902	0.156709	0.157529	0.162058	0.16168	0.158244	0.159778	0.15913	0.157392	0.148272	0.159863	0.166374	0.157422	0.16612	0.147013	0.156911	0.155402	0.170365	0.151569	0.156905	0.153541
111	0.146154	0.161962	0.152871	0.15218	0.15085	0.157995	0.154894	0.15394	0.162093	0.160857	0.152035	0.156195	0.148874	0.151351	0.160368	0.166937	0.148582	0.155892	0.15169	0.159126	0.154391	0.158483	0.151818	0.165305	0.165321	0.164879	0.159701	0.15694	0.151996	0.155012	0.156162	0.160166	0.15976	0.156004	0.157598	0.158324	0.156395	0.147806	0.158294	0.167571	0.174663	0.166404	0.146249	0.157248	0.154137	0.17136	0.151136	0.15561	0.151372
112	0.146411	0.158654	0.151101	0.151004	0.149618	0.156988	0.153563	0.151084	0.159655	0.159083	0.151155	0.154691	0.149372	0.149128	0.160789	0.166473	0.149334	0.155647	0.151543	0.158779	0.152013	0.157364	0.151288	0.163699	0.164915	0.16259	0.157107	0.158431	0.150573	0.153149	0.155794	0.158736	0.160857	0.154271	0.155382	0.156528	0.155853	0.146423	0.156534	0.166576	0.174355	0.167907	0.145355	0.158022	0.153626	0.171022	0.1511	0.152059	0.154541
113	0.145498	0.157528	0.149387	0.149534	0.151255	0.156236	0.153541	0.148245	0.157625	0.155452	0.152068	0.155548	0.150164	0.149671	0.160303	0.166654	0.148308	0.153125	0.148957	0.157394	0.150901	0.157994	0.149719	0.164406	0.166102	0.161663	0.155435	0.155634	0.150306	0.154551	0.156067	0.158703	0.161437	0.152295	0.154655	0.154571	0.154575	0.143984	0.155258	0.164483	0.173132	0.166431	0.145623	0.164538	0.151815	0.170364	0.150168	0.152412	0.155007
114	0.144215	0.156963	0.14981	0.149661	0.151471	0.156873	0.153515	0.146643	0.155173	0.153664	0.152344	0.15542	0.150665	0.150562	0.159182	0.166804	0.14707	0.152217	0.149058	0.154957	0.149856	0.157846	0.148975	0.16281	0.164269	0.161621	0.154767	0.155951	0.148848	0.152355	0.155142	0.157547	0.162113	0.152415	0.154969	0.154278	0.153068	0.144375	0.153398	0.161002	0.171487	0.165619	0.145298	0.164009	0.152308	0.168273	0.147358	0.152277	0.155306
115	0.143624	0.156878	0.150393	0.149384	0.151807	0.156213	0.152348	0.14759	0.151737	0.152471	0.150778	0.155291	0.149707	0.150414	0.159614	0.16544	0.146277	0.150225	0.148273	0.154301	0.147737	0.157172	0.147743	0.160558	0.162507	0.16229	0.154602	0.15708	0.149026	0.150539	0.155089	0.155028	0.159735	0.151009	0.152437	0.153036	0.150324	0.14374	0.152986	0.159707	0.170236	0.165205	0.14482	0.163239	0.151682	0.167335	0.152526	0.149478	0.155384
116	0.142459	0.154477	0.149088	0.150181	0.15101	0.154292	0.151162	0.147292	0.153963	0.152304	0.149709	0.154938	0.148286	0.147037	0.157891	0.165829	0.143745	0.149383	0.147104	0.155138	0.145793	0.155079	0.148912	0.160664	0.162991	0.161514	0.159402	0.154482	0.148616	0.16632	0.154076	0.154037	0.15938	0.14985	0.151256	0.153216	0.146599	0.144406	0.153459	0.159111	0.17167	0.16273	0.143246	0.163333	0.152227	0.168632	0.152096	0.14769	0.157135
117	0.142217	0.154779	0.148947	0.150972	0.150856	0.153828	0.152496	0.147026	0.155615	0.151534	0.148478	0.155808	0.145886	0.14614	0.158259	0.165001	0.144257	0.150308	0.146255	0.154456	0.145859	0.154443	0.147871	0.158532	0.160592	0.159927	0.158373	0.151483	0.148027	0.164974	0.155256	0.152798	0.160504	0.146551	0.150033	0.152053	0.143175	0.144958	0.152127	0.157939	0.173161	0.162147	0.14513	0.160428	0.150887	0.169028	0.151336	0.146077	0.156066
118	0.140422	0.155804	0.147532	0.14935	0.149797	0.152637	0.151289	0.146483	0.153821	0.151896	0.14731	0.15451	0.145988	0.146856	0.158106	0.163996	0.144323	0.151139	0.164944	0.155412	0.145254	0.154015	0.149594	0.160006	0.159338	0.156737	0.158412	0.15017	0.147095	0.164213	0.154627	0.152598	0.160591	0.14564	0.14882	0.151433	0.141889	0.143001	0.151104	0.157502	0.173047	0.162115	0.146838	0.159029	0.151307	0.168467	0.152422	0.147246	0.154763
119	0.138869	0.154096	0.14803	0.149272	0.148439	0.150837	0.151127	0.14469	0.154828	0.152352	0.144336	0.153033	0.145313	0.146517	0.156141	0.163891	0.14226	0.150685	0.164927	0.154394	0.146534	0.153857	0.150869	0.159725	0.155915	0.155926	0.157562	0.150043	0.145139	0.16436	0.152493	0.151206	0.159351	0.144983	0.148947	0.150699	0.140866	0.143698	0.150718	0.158345	0.172209	0.161392	0.148072	0.158341	0.152871	0.169053	0.151515	0.14714	0.154612
120	0.13795	0.153421	0.146421	0.150434	0.153514	0.150452	0.150979	0.143457	0.158847	0.151897	0.144968	0.154071	0.144374	0.145237	0.157063	0.162395	0.14259	0.149399	0.163461	0.151431	0.150063	0.155435	0.149712	0.162709	0.156208	0.154305	0.158884	0.150522	0.143092	0.164641	0.150562	0.151183	0.158804	0.142707	0.146159	0.150511	0.13905	0.145449	0.150351	0.15662	0.173533	0.161062	0.148876	0.157902	0.151451	0.166989	0.152435	0.147573	0.152541
121	0.139415	0.153274	0.146563	0.150794	0.154204	0.149532	0.151272	0.143741	0.158537	0.151538	0.145741	0.153142	0.143865	0.145324	0.157514	0.162394	0.142258	0.147872	0.164471	0.150671	0.151043	0.155671	0.151281	0.163091	0.15456	0.152719	0.156884	0.150701	0.142218	0.162841	0.150321	0.152913	0.156078	0.14059	0.145361	0.149004	0.138804	0.14532	0.149409	0.156303	0.173844	0.161371	0.149366	0.157759	0.15207	0.165427	0.150609	0.148089	0.150973
122	0.138532	0.155112	0.146653	0.150989	0.151391	0.150743	0.150954	0.143515	0.157315	0.150447	0.146151	0.152334	0.144244	0.145756	0.157862	0.16167	0.140943	0.147968	0.164545	0.151305	0.152654	0.153813	0.151826	0.161018	0.153408	0.152879	0.156026	0.14963	0.141774	0.162074	0.148531	0.154537	0.156624	0.14069	0.146619	0.147846	0.138712	0.144305	0.148939	0.157529	0.170397	0.160566	0.147927	0.156448	0.151591	0.164349	0.149797	0.14896	0.148674
123	0.139317	0.154059	0.145858	0.152085	0.147723	0.150745	0.150237	0.143067	0.157068	0.150071	0.14626	0.152668	0.144036	0.14548	0.159221	0.160473	0.14105	0.149216	0.164881	0.150506	0.15372	0.15354	0.151611	0.161146	0.152413	0.152421	0.154994	0.150803	0.142512	0.159007	0.147135	0.154089	0.156701	0.139643	0.148146	0.148568	0.138792	0.142462	0.149929	0.157389	0.167833	0.159973	0.145587	0.156915	0.149952	0.163803	0.147719	0.14708	0.148202
124	0.139448	0.153152	0.14599	0.151847	0.147069	0.150458	0.149639	0.14234	0.154424	0.14732	0.144318	0.152404	0.14343	0.147132	0.157734	0.158925	0.139848	0.14835	0.163356	0.150575	0.156477	0.151543	0.150491	0.15951	0.149862	0.153175	0.154372	0.147514	0.141788	0.158576	0.147605	0.152129	0.157179	0.140469	0.150237	0.147372	0.137364	0.14326	0.151075	0.157462	0.167425	0.158031	0.143229	0.15733	0.148981	0.163107	0.148094	0.14511	0.148147
125	0.140601	0.154509	0.145006	0.151428	0.147632	0.150536	0.148046	0.141046	0.151901	0.145022	0.146203	0.150862	0.143608	0.147518	0.157524	0.15912	0.138634	0.147525	0.163855	0.149769	0.158481	0.152248	0.150584	0.159152	0.149493	0.152749	0.153217	0.14814	0.141555	0.157255	0.147235	0.152154	0.156876	0.141834	0.149544	0.146768	0.136613	0.144139	0.152478	0.154737	0.167847	0.156364	0.142559	0.158202	0.147761	0.161947	0.148032	0.145478	0.149463
126	0.141493	0.155201	0.144753	0.149051	0.144985	0.151071	0.148637	0.141426	0.159571	0.143268	0.146536	0.151843	0.142324	0.144849	0.158143	0.15953	0.138435	0.146336	0.162204	0.14923	0.158277	0.15083	0.162494	0.160356	0.148801	0.152822	0.153068	0.147456	0.141584	0.155256	0.145938	0.150544	0.155531	0.140573	0.148502	0.146111	0.137377	0.144301	0.151805	0.153668	0.166616	0.156364	0.142236	0.158423	0.144514	0.161924	0.149212	0.144326	0.148798
127	0.14242	0.155694	0.145194	0.148201	0.145746	0.149918	0.148355	0.140472	0.160052	0.142847	0.145424	0.151309	0.142732	0.147074	0.156678	0.158801	0.139188	0.1469	0.162171	0.150042	0.157124	0.151286	0.162873	0.160327	0.146181	0.15173	0.152127	0.147795	0.142804	0.155396	0.14488	0.150542	0.153925	0.139451	0.148403	0.146678	0.136624	0.142224	0.153331	0.152893	0.165945	0.157458	0.140276	0.155211	0.143681	0.161261	0.147045	0.144773	0.151526
128	0.140846	0.153222	0.144564	0.148191	0.145825	0.151054	0.14842	0.13918	0.159768	0.141927	0.144964	0.151161	0.14293	0.147171	0.157773	0.159976	0.140104	0.147653	0.159519	0.14883	0.15775	0.150709	0.161612	0.159423	0.145793	0.151474	0.151422	0.146793	0.142733	0.154235	0.145536	0.150129	0.153438	0.138014	0.148823	0.145021	0.136239	0.141535	0.152054	0.152908	0.165431	0.156965	0.139956	0.154822	0.141859	0.16199	0.146733	0.144421	0.150471
129	0.140554	0.151589	0.14395	0.147297	0.145729	0.150042	0.147588	0.138855	0.157717	0.141127	0.14402	0.151152	0.144343	0.146521	0.155524	0.161957	0.140361	0.14645	0.159718	0.147195	0.160223	0.150229	0.161011	0.158343	0.146608	0.151054	0.152523	0.146558	0.142089	0.154823	0.145626	0.149159	0.154229	0.137727	0.148005	0.143353	0.137701	0.141246	0.149281	0.153057	0.163909	0.157449	0.139679	0.155831	0.141169	0.162075	0.147593	0.144378	0.150646
130	0.139518	0.149218	0.142354	0.148235	0.146317	0.151443	0.147462	0.138226	0.157086	0.140161	0.142849	0.15053	0.143332	0.146057	0.15532	0.163582	0.140985	0.149789	0.160732	0.147468	0.160261	0.14878	0.161148	0.165134	0.146887	0.15003	0.150843	0.145403	0.141222	0.15352	0.144856	0.149755	0.163415	0.13929	0.147265	0.142388	0.139214	0.141601	0.147957	0.152029	0.164927	0.156872	0.138758	0.15568	0.141459	0.162915	0.148855	0.143783	0.148723
131	0.138156	0.147234	0.142802	0.148285	0.146056	0.15428	0.145508	0.135685	0.156787	0.139409	0.142263	0.1489	0.143087	0.14528	0.153917	0.162857	0.140567	0.149845	0.159154	0.145348	0.161051	0.148288	0.16029	0.164593	0.147005	0.147388	0.149429	0.149054	0.140855	0.153107	0.143857	0.14959	0.162211	0.137394	0.148159	0.141849	0.140481	0.142509	0.146242	0.152292	0.164734	0.156176	0.138288	0.155424	0.140098	0.162508	0.146242	0.144275	0.147716
132	0.137788	0.145927	0.143078	0.148436	0.144074	0.156051	0.144523	0.137016	0.156264	0.138448	0.141143	0.162141	0.144577	0.145431	0.15142	0.161549	0.140208	0.14999	0.160263	0.145791	0.160018	0.14559	0.159585	0.164297	0.146555	0.144994	0.15093	0.149824	0.13918	0.152212	0.142885	0.149625	0.1613	0.137201	0.145662	0.141826	0.139628	0.141783	0.146712	0.151448	0.162847	0.155635	0.136998	0.15435	0.139573	0.162554	0.145878	0.142406	0.147204
133	0.137841	0.14531	0.142053	0.145933	0.145238	0.157504	0.142248	0.137548	0.154882	0.138585	0.140694	0.161323	0.143552	0.146701	0.148919	0.159563	0.142285	0.149572	0.160595	0.144146	0.160128	0.14721	0.159196	0.163299	0.145291	0.143262	0.149702	0.148223	0.13703	0.151042	0.143424	0.149525	0.160244	0.136883	0.158657	0.140534	0.140372	0.139462	0.145418	0.151002	0.16109	0.154921	0.136722	0.153209	0.139324	0.161671	0.146292	0.14282	0.146997
134	0.137579	0.143557	0.140941	0.144564	0.145145	0.164907	0.14197	0.137456	0.153665	0.139405	0.14013	0.160244	0.14289	0.145795	0.148997	0.158946	0.140023	0.14823	0.159571	0.144465	0.159497	0.146522	0.156702	0.162181	0.144467	0.142429	0.148919	0.14767	0.135518	0.151271	0.14246	0.14964	0.159103	0.136698	0.157876	0.139132	0.139548	0.137945	0.144605	0.150937	0.162211	0.153686	0.138755	0.152057	0.136902	0.159841	0.145963	0.143985	0.145941
135	0.138582	0.143088	0.139169	0.143467	0.146751	0.164484	0.142006	0.137933	0.153767	0.140425	0.140243	0.159878	0.144266	0.144294	0.15587	0.158052	0.13983	0.148525	0.160023	0.144946	0.158317	0.145026	0.155677	0.161449	0.142891	0.142362	0.147185	0.147075	0.135254	0.150526	0.141586	0.149167	0.158014	0.137402	0.159847	0.140251	0.138748	0.138213	0.144616	0.151322	0.162988	0.152408	0.136854	0.149771	0.136585	0.159395	0.146219	0.143357	0.145093
136	0.139431	0.14145	0.14061	0.144225	0.146581	0.163527	0.142258	0.137237	0.154195	0.139762	0.14002	0.158356	0.144672	0.145495	0.155502	0.157956	0.138917	0.148883	0.159912	0.144594	0.159467	0.145492	0.156139	0.159282	0.143192	0.141879	0.14703	0.145196	0.13429	0.149777	0.142276	0.150515	0.15949	0.143718	0.156632	0.13999	0.137302	0.139282	0.144184	0.152549	0.16194	0.150204	0.136869	0.149885	0.136956	0.156255	0.144894	0.142383	0.145721
137	0.138532	0.141161	0.141812	0.143074	0.146656	0.162497	0.143454	0.137951	0.152613	0.13741	0.139736	0.15681	0.143606	0.145064	0.156219	0.156905	0.13883	0.148702	0.15936	0.143905	0.157104	0.145439	0.154904	0.157702	0.143175	0.141375	0.147536	0.145393	0.13418	0.150813	0.143139	0.149935	0.159818	0.14473	0.157054	0.13988	0.1374	0.139476	0.145152	0.152497	0.161745	0.148388	0.136142	0.14845	0.136762	0.15614	0.145338	0.143274	0.149789
138	0.137299	0.142207	0.141445	0.155049	0.145446	0.161892	0.142956	0.138326	0.151897	0.137028	0.141126	0.156899	0.143289	0.144873	0.155913	0.155748	0.139013	0.148567	0.15813	0.143251	0.157863	0.142422	0.155402	0.158658	0.141939	0.13981	0.148247	0.144827	0.134218	0.151581	0.144327	0.148854	0.159241	0.14384	0.155956	0.138745	0.138531	0.14183	0.146009	0.15251	0.15955	0.151094	0.135206	0.149298	0.137705	0.157143	0.144638	0.142329	0.145081
139	0.135929	0.141162	0.142292	0.152815	0.145601	0.161361	0.142872	0.137827	0.151168	0.13799	0.141533	0.155145	0.14353	0.145926	0.156113	0.152934	0.140099	0.145229	0.157976	0.140736	0.159768	0.141605	0.153615	0.158241	0.141233	0.139912	0.148631	0.145366	0.133713	0.150353	0.144452	0.148913	0.159087	0.144201	0.154736	0.13844	0.138857	0.141605	0.146324	0.152616	0.158721	0.150734	0.135054	0.149308	0.137375	0.156035	0.145021	0.144307	0.14585
140	0.135612	0.13987	0.141702	0.151448	0.143925	0.162153	0.142321	0.13686	0.15138	0.138758	0.141345	0.155386	0.143565	0.146344	0.154601	0.154082	0.142407	0.149418	0.157197	0.141958	0.157135	0.140805	0.151716	0.157574	0.140072	0.142032	0.1474	0.146131	0.133236	0.150795	0.145673	0.147267	0.160006	0.141974	0.150824	0.13749	0.139036	0.141728	0.145771	0.152466	0.158706	0.148629	0.135792	0.149046	0.13663	0.154716	0.14856	0.144111	0.146475
141	0.13598	0.139917	0.139699	0.153828	0.144234	0.161039	0.142877	0.13633	0.150744	0.138763	0.141822	0.153245	0.142663	0.144292	0.155791	0.153607	0.142651	0.15007	0.156682	0.142048	0.156241	0.138913	0.15421	0.155998	0.139999	0.141609	0.148379	0.146774	0.133112	0.151383	0.145696	0.146965	0.160586	0.142943	0.149129	0.136845	0.138455	0.142127	0.145688	0.151026	0.156793	0.148563	0.13607	0.149723	0.138521	0.154937	0.148398	0.14405	0.146587
142	0.136335	0.139595	0.139341	0.155248	0.144021	0.161931	0.144541	0.137242	0.149688	0.138326	0.140118	0.154638	0.14492	0.144408	0.155588	0.153541	0.143992	0.148587	0.156397	0.141674	0.157001	0.139572	0.15443	0.155649	0.139574	0.14135	0.147372	0.145733	0.131599	0.151425	0.144559	0.147979	0.158346	0.142755	0.14841	0.136726	0.138539	0.143692	0.145677	0.151504	0.155022	0.148774	0.144752	0.149544	0.136953	0.15416	0.148586	0.146183	0.150229
143	0.136727	0.138963	0.138864	0.157602	0.145651	0.161199	0.144076	0.137466	0.149014	0.136566	0.139782	0.152039	0.143413	0.142905	0.155206	0.152964	0.144039	0.147605	0.156521	0.142724	0.158056	0.137954	0.153989	0.155962	0.138906	0.141569	0.146601	0.144834	0.132326	0.150022	0.144798	0.14532	0.158771	0.141357	0.149267	0.137994	0.138019	0.142345	0.148635	0.151499	0.155305	0.148525	0.142221	0.150911	0.137216	0.15358	0.145607	0.145833	0.149875
144	0.13527	0.138443	0.138873	0.156836	0.147237	0.16172	0.144318	0.137151	0.147998	0.135671	0.140464	0.151066	0.14398	0.149282	0.15514	0.154556	0.14326	0.14758	0.155131	0.142027	0.159286	0.138109	0.154095	0.15569	0.137657	0.141143	0.146369	0.14309	0.132663	0.149834	0.142883	0.144705	0.157319	0.142241	0.149221	0.137828	0.138572	0.147578	0.147724	0.150916	0.155793	0.14982	0.141818	0.148734	0.137466	0.153574	0.146299	0.14465	0.14956
145	0.136076	0.138415	0.137027	0.156977	0.146809	0.161896	0.144599	0.136941	0.146849	0.136853	0.139663	0.150029	0.152227	0.149313	0.153215	0.152691	0.143258	0.146341	0.154464	0.140565	0.159718	0.138928	0.151505	0.155462	0.137085	0.141522	0.146056	0.143063	0.131829	0.149235	0.143144	0.143009	0.155841	0.140448	0.150003	0.138352	0.137737	0.147003	0.147032	0.148079	0.153326	0.151225	0.138712	0.1471	0.137187	0.154282	0.145289	0.145149	0.149846
146	0.137197	0.140569	0.135956	0.156231	0.144806	0.160575	0.143954	0.137083	0.145043	0.136913	0.138653	0.149583	0.150674	0.149536	0.149221	0.151466	0.145141	0.144598	0.151634	0.141972	0.160684	0.13899	0.152363	0.155135	0.137349	0.141327	0.146693	0.144025	0.13142	0.149117	0.14463	0.144098	0.155175	0.140495	0.14991	0.137099	0.138752	0.145264	0.147022	0.148628	0.152778	0.150925	0.139473	0.147189	0.136121	0.155441	0.14348	0.144403	0.14978
147	0.136633	0.139706	0.13686	0.155423	0.147144	0.160318	0.143954	0.137888	0.144447	0.134315	0.139154	0.148648	0.148703	0.149242	0.14909	0.150409	0.144385	0.143908	0.151245	0.139616	0.160839	0.138913	0.151113	0.155253	0.136502	0.14068	0.143849	0.1451	0.131782	0.149487	0.145174	0.144017	0.15444	0.140325	0.148647	0.138712	0.138195	0.143167	0.146018	0.146318	0.15205	0.148608	0.139808	0.149411	0.134676	0.155609	0.141934	0.144169	0.148196
148	0.135912	0.141595	0.13665	0.152931	0.147721	0.158554	0.14416	0.138185	0.144973	0.132093	0.140745	0.147863	0.147432	0.150471	0.148482	0.149092	0.149578	0.144095	0.151662	0.141896	0.160607	0.139049	0.150746	0.153325	0.135943	0.140761	0.142954	0.145326	0.13278	0.146877	0.144989	0.146401	0.152235	0.140003	0.148223	0.13885	0.138201	0.141897	0.144777	0.147544	0.15199	0.147908	0.139366	0.150329	0.13362	0.154623	0.140784	0.145111	0.148264
149	0.1373	0.141172	0.136339	0.152141	0.148098	0.158735	0.14325	0.136496	0.144049	0.132103	0.140788	0.146833	0.146239	0.148646	0.148882	0.148355	0.150791	0.143841	0.149893	0.141032	0.161222	0.139428	0.14981	0.151754	0.135615	0.137757	0.142189	0.143793	0.134365	0.145821	0.146217	0.153128	0.1528	0.141506	0.149429	0.138079	0.138307	0.141267	0.144427	0.145979	0.149434	0.148697	0.139702	0.149179	0.133977	0.154139	0.139878	0.144296	0.148819
150	0.138737	0.141697	0.135524	0.150523	0.147756	0.158128	0.144203	0.137162	0.14299	0.130799	0.141497	0.146767	0.147097	0.148381	0.14973	0.148113	0.150654	0.1439	0.149724	0.141509	0.15973	0.137888	0.148962	0.152119	0.134423	0.133527	0.142635	0.143398	0.135918	0.144215	0.146026	0.150097	0.150853	0.141132	0.149644	0.137982	0.137736	0.141419	0.144543	0.145773	0.147938	0.148637	0.138143	0.150217	0.145643	0.153506	0.140681	0.144679	0.148503
151	0.14001	0.143208	0.135531	0.150687	0.147067	0.156451	0.145389	0.137267	0.14227	0.129597	0.14033	0.146419	0.146506	0.148082	0.148945	0.147806	0.151319	0.143224	0.148618	0.143141	0.157795	0.138775	0.147089	0.15186	0.133497	0.13378	0.141871	0.143376	0.139155	0.143301	0.146715	0.149089	0.150162	0.139719	0.147931	0.139233	0.139197	0.140067	0.143492	0.14438	0.148031	0.147386	0.137703	0.149451	0.143779	0.153089	0.141717	0.141827	0.148999
152	0.142488	0.144381	0.135793	0.150418	0.146044	0.154306	0.145661	0.137628	0.141311	0.134124	0.141331	0.146412	0.147183	0.147509	0.149234	0.147186	0.150972	0.141668	0.149971	0.149368	0.156815	0.138839	0.147104	0.152109	0.132494	0.134169	0.142231	0.142363	0.14057	0.143304	0.145808	0.148971	0.150236	0.140581	0.148346	0.137953	0.138108	0.137343	0.14285	0.144148	0.147681	0.146537	0.136944	0.148856	0.142628	0.15194	0.141126	0.142008	0.14838
153	0.142235	0.144771	0.136253	0.149986	0.147359	0.154335	0.144341	0.139133	0.140257	0.137318	0.140316	0.146457	0.147571	0.145579	0.147964	0.146432	0.150649	0.141495	0.149463	0.150026	0.15622	0.138971	0.146018	0.153084	0.132497	0.133518	0.143079	0.143308	0.143026	0.142865	0.148098	0.148096	0.150079	0.14153	0.14827	0.137748	0.136058	0.137971	0.141452	0.143652	0.14657	0.145694	0.136845	0.148943	0.140899	0.150573	0.14209	0.140992	0.148548
154	0.144267	0.146524	0.13512	0.14951	0.148212	0.151844	0.142997	0.139558	0.140277	0.138862	0.140063	0.145519	0.148075	0.144821	0.147786	0.145792	0.150015	0.141426	0.148496	0.149131	0.155717	0.139885	0.145865	0.153281	0.131574	0.133512	0.142199	0.141728	0.141275	0.143398	0.148603	0.145163	0.148538	0.141877	0.147738	0.139599	0.135734	0.138234	0.139419	0.144447	0.144704	0.145438	0.136282	0.149969	0.137924	0.14782	0.140814	0.140118	0.147286
155	0.145695	0.146849	0.136824	0.150134	0.148403	0.153335	0.153622	0.141195	0.139593	0.137168	0.13966	0.144646	0.146644	0.144688	0.149342	0.145724	0.146807	0.139571	0.147299	0.14763	0.156931	0.13984	0.144863	0.152731	0.130844	0.133763	0.141877	0.14219	0.140358	0.144736	0.145888	0.144834	0.146613	0.14156	0.146399	0.140065	0.134885	0.138069	0.13814	0.144928	0.144512	0.145269	0.135515	0.148955	0.137119	0.146452	0.140649	0.140543	0.145198
156	0.147029	0.146706	0.138595	0.148941	0.148923	0.152929	0.152723	0.14414	0.139722	0.136513	0.135543	0.145246	0.146209	0.143725	0.149213	0.145577	0.144775	0.139656	0.146958	0.146809	0.157183	0.145033	0.144624	0.152939	0.131984	0.133927	0.139549	0.140976	0.141359	0.144559	0.145904	0.144203	0.146315	0.141536	0.145014	0.141608	0.135618	0.137657	0.137658	0.143822	0.144892	0.144735	0.133769	0.147037	0.136226	0.144637	0.140647	0.14199	0.145054
157	0.141875	0.148228	0.13682	0.148547	0.149128	0.152561	0.151396	0.145681	0.139718	0.134349	0.135228	0.144822	0.146145	0.143764	0.149905	0.144514	0.144871	0.139007	0.144832	0.147407	0.156353	0.142859	0.144647	0.152843	0.130351	0.133876	0.1388	0.141984	0.141807	0.144415	0.142348	0.143651	0.144809	0.140298	0.144175	0.142	0.136092	0.138161	0.137254	0.144428	0.146373	0.14407	0.133513	0.14709	0.13522	0.142981	0.139444	0.143439	0.144935
158	0.14198	0.147104	0.13624	0.14853	0.147591	0.151095	0.150805	0.146659	0.138342	0.13248	0.138744	0.142464	0.144477	0.143257	0.149755	0.144094	0.14577	0.138648	0.144234	0.147423	0.157736	0.142998	0.144509	0.150611	0.12857	0.134008	0.139359	0.140394	0.140109	0.142344	0.142329	0.144704	0.14429	0.140986	0.143465	0.143704	0.135617	0.137475	0.134913	0.142192	0.146391	0.143642	0.132338	0.147588	0.134832	0.142437	0.139068	0.146743	0.144108
159	0.140894	0.145866	0.135483	0.147778	0.14693	0.149989	0.149849	0.148099	0.138085	0.130967	0.138285	0.142892	0.143041	0.143888	0.147514	0.14316	0.145907	0.138206	0.144454	0.146825	0.158022	0.142103	0.144462	0.150087	0.127766	0.132936	0.139774	0.13968	0.137066	0.142233	0.141576	0.143855	0.143305	0.141237	0.14251	0.144964	0.136334	0.138458	0.134282	0.142121	0.146675	0.142858	0.132711	0.14717	0.135412	0.142082	0.139217	0.14463	0.144097
160	0.141021	0.144961	0.136415	0.146609	0.145309	0.149223	0.149338	0.16135	0.13886	0.13106	0.134588	0.142809	0.142813	0.143765	0.147138	0.143081	0.14301	0.13829	0.145201	0.144893	0.157447	0.140727	0.144923	0.149971	0.127226	0.133385	0.138321	0.136794	0.139989	0.141846	0.14119	0.14209	0.14311	0.139937	0.140935	0.145314	0.138301	0.136039	0.134358	0.142781	0.145702	0.141423	0.133111	0.146574	0.135654	0.14247	0.140404	0.144256	0.143793
161	0.138851	0.144104	0.136222	0.145906	0.144201	0.14863	0.148243	0.162458	0.139604	0.130619	0.132116	0.14314	0.143096	0.144994	0.146131	0.141974	0.143167	0.138498	0.144298	0.143667	0.15637	0.138092	0.146192	0.149214	0.126138	0.132225	0.138395	0.137098	0.139541	0.142523	0.139575	0.142561	0.142468	0.14007	0.141279	0.145132	0.139193	0.133811	0.134132	0.141625	0.146236	0.140199	0.132119	0.145615	0.134562	0.142643	0.141407	0.14502	0.143432
162	0.137455	0.140868	0.136052	0.146113	0.143707	0.147791	0.146572	0.16279	0.138656	0.131193	0.132069	0.143414	0.142236	0.144259	0.144805	0.141162	0.14401	0.138727	0.141908	0.14347	0.155096	0.138139	0.147448	0.14984	0.126676	0.130581	0.137131	0.13689	0.136998	0.14408	0.138674	0.141845	0.141767	0.139723	0.141953	0.142513	0.140351	0.13292	0.133271	0.142444	0.146163	0.140009	0.131604	0.14493	0.13421	0.142323	0.139567	0.1439	0.14449
163	0.135228	0.140414	0.137083	0.144156	0.142138	0.14793	0.145455	0.165366	0.137826	0.130513	0.132255	0.143187	0.143831	0.145069	0.143958	0.140136	0.142618	0.138354	0.141871	0.14274	0.15461	0.139996	0.148302	0.14843	0.125509	0.13999	0.137329	0.135738	0.134067	0.143945	0.138358	0.140089	0.14108	0.138913	0.139693	0.142427	0.140929	0.133327	0.133081	0.141634	0.146154	0.140263	0.131003	0.143189	0.13425	0.141759	0.138457	0.143257	0.143992
164	0.134765	0.141086	0.136745	0.141671	0.141731	0.147732	0.143127	0.166009	0.137489	0.130197	0.131452	0.142689	0.143502	0.145474	0.143456	0.138934	0.141886	0.138104	0.141845	0.142876	0.152861	0.139729	0.146862	0.147224	0.124332	0.138225	0.136134	0.136787	0.133587	0.142134	0.137736	0.14026	0.141868	0.138634	0.138227	0.143623	0.141421	0.133518	0.133279	0.139756	0.145123	0.138761	0.130001	0.143726	0.135743	0.140012	0.13983	0.142619	0.141471
165	0.13402	0.141427	0.136438	0.141324	0.140282	0.147005	0.141937	0.165084	0.138009	0.129308	0.131327	0.142137	0.142082	0.144547	0.143647	0.137875	0.141016	0.136418	0.141779	0.141606	0.151464	0.138483	0.146246	0.146821	0.124217	0.13787	0.135552	0.135184	0.133093	0.140227	0.138102	0.139927	0.140039	0.138942	0.135683	0.142281	0.14118	0.131382	0.132454	0.139119	0.143869	0.138558	0.129235	0.141727	0.136396	0.138792	0.13966	0.142874	0.139992
166	0.13418	0.143006	0.134952	0.14167	0.139838	0.145999	0.139252	0.162958	0.138222	0.127376	0.131074	0.142351	0.141326	0.142132	0.142446	0.138609	0.141364	0.13613	0.140565	0.142424	0.150477	0.139114	0.145936	0.146698	0.125169	0.13571	0.135587	0.133091	0.132396	0.139153	0.138428	0.140084	0.139253	0.140254	0.135187	0.141169	0.14261	0.131878	0.130835	0.138563	0.144132	0.13874	0.129349	0.140665	0.136708	0.138025	0.140192	0.141359	0.13867
167	0.133886	0.142053	0.132424	0.140769	0.13783	0.145044	0.139157	0.163144	0.137574	0.126573	0.129739	0.142141	0.141442	0.142564	0.141832	0.138506	0.140636	0.134746	0.139492	0.140288	0.150466	0.138648	0.145835	0.146269	0.125178	0.135887	0.135189	0.133103	0.132425	0.137313	0.137911	0.139374	0.137809	0.139015	0.136063	0.141711	0.142075	0.130731	0.129608	0.143112	0.14313	0.137398	0.128516	0.140138	0.138011	0.136862	0.139287	0.141831	0.137573
168	0.132197	0.142428	0.133193	0.1403	0.13764	0.145021	0.1397	0.164733	0.137283	0.12523	0.126576	0.141007	0.141295	0.14254	0.141197	0.138704	0.141085	0.13413	0.139021	0.13922	0.149689	0.136921	0.143877	0.145969	0.124834	0.135083	0.133927	0.132644	0.132353	0.137078	0.13825	0.138529	0.137596	0.138359	0.135738	0.141596	0.139578	0.130277	0.129962	0.142649	0.140859	0.136282	0.127534	0.139086	0.137437	0.136321	0.139733	0.142444	0.136356
169	0.130027	0.142322	0.132683	0.13853	0.13685	0.14381	0.139096	0.162477	0.136367	0.12559	0.125695	0.139478	0.139702	0.141974	0.139471	0.137277	0.140888	0.132887	0.13963	0.139214	0.148851	0.137146	0.142452	0.146321	0.1235	0.135408	0.132611	0.130485	0.13151	0.136912	0.135834	0.138987	0.13827	0.139862	0.136269	0.140462	0.137807	0.130057	0.130319	0.142509	0.137718	0.135497	0.128528	0.138963	0.13593	0.137168	0.13938	0.143351	0.135931
170	0.129177	0.142613	0.132136	0.13785	0.13713	0.141158	0.138891	0.161947	0.134229	0.125477	0.125693	0.139881	0.139844	0.14241	0.139855	0.136062	0.139697	0.131266	0.13885	0.137502	0.148754	0.137333	0.142282	0.145032	0.123677	0.135367	0.131911	0.129568	0.132804	0.136864	0.136189	0.138214	0.137246	0.139913	0.138213	0.140359	0.136315	0.12827	0.130737	0.143197	0.137236	0.135279	0.128919	0.137295	0.134933	0.138116	0.137467	0.142476	0.136387
171	0.126982	0.143851	0.130703	0.13817	0.135109	0.14106	0.137413	0.157765	0.132897	0.126172	0.124178	0.139335	0.139337	0.142053	0.138678	0.134916	0.138989	0.131418	0.139563	0.13841	0.147607	0.135982	0.142021	0.143954	0.122975	0.135446	0.131995	0.129215	0.132885	0.137732	0.134373	0.138104	0.13675	0.138805	0.137142	0.139399	0.133285	0.128107	0.131532	0.144038	0.136251	0.135593	0.129599	0.137627	0.134481	0.138249	0.137334	0.142924	0.134945
172	0.125189	0.144525	0.129269	0.139127	0.134451	0.140019	0.136863	0.153986	0.133276	0.126751	0.12243	0.139298	0.13737	0.143332	0.138661	0.133585	0.138578	0.131216	0.139762	0.139574	0.147502	0.137025	0.14231	0.14155	0.122959	0.134912	0.130807	0.127574	0.131548	0.138632	0.135456	0.13811	0.136402	0.138064	0.136543	0.137693	0.131046	0.12979	0.131734	0.145024	0.135388	0.133998	0.129548	0.13809	0.133859	0.138394	0.138536	0.141133	0.134022
173	0.122515	0.142809	0.127625	0.136981	0.134284	0.139893	0.135621	0.152743	0.133358	0.12697	0.122182	0.139307	0.13571	0.143764	0.138629	0.132012	0.138796	0.131313	0.140045	0.138154	0.147564	0.136818	0.140776	0.140587	0.122571	0.135164	0.128281	0.128128	0.130716	0.139262	0.135402	0.137519	0.135919	0.137099	0.136398	0.135607	0.130759	0.129068	0.132497	0.142738	0.133889	0.131638	0.128205	0.138092	0.133818	0.139133	0.137571	0.139106	0.129725
174	0.122496	0.141605	0.126103	0.135241	0.134196	0.139795	0.133966	0.151197	0.132948	0.127707	0.1221	0.136852	0.135389	0.140957	0.137829	0.131682	0.137732	0.130455	0.140745	0.136408	0.145514	0.136135	0.142608	0.13931	0.12111	0.135879	0.126329	0.128046	0.130512	0.138937	0.135056	0.135518	0.136219	0.135329	0.134682	0.142684	0.131439	0.1284	0.132352	0.141513	0.13423	0.130873	0.12825	0.138691	0.132612	0.139092	0.136079	0.136537	0.128827
175	0.123028	0.135939	0.124851	0.13413	0.133999	0.139296	0.133141	0.150589	0.132506	0.126835	0.122538	0.135272	0.135214	0.140549	0.13671	0.130129	0.137079	0.128694	0.140483	0.13626	0.145285	0.135092	0.143809	0.139804	0.120483	0.134943	0.12665	0.126686	0.130282	0.138499	0.134154	0.135631	0.136542	0.134779	0.134252	0.141345	0.135911	0.127346	0.132073	0.139872	0.134548	0.13054	0.128263	0.138979	0.13132	0.138227	0.135309	0.136595	0.12906
176	0.123062	0.134641	0.125137	0.132866	0.133304	0.138813	0.132647	0.152005	0.131918	0.126561	0.121345	0.134582	0.133584	0.140076	0.136533	0.130003	0.136046	0.12781	0.141468	0.136481	0.145191	0.132756	0.142817	0.140621	0.129727	0.134542	0.126634	0.126833	0.131087	0.139116	0.134427	0.134087	0.136915	0.133068	0.134293	0.142415	0.134547	0.127799	0.132239	0.138493	0.133847	0.129478	0.128894	0.137998	0.128915	0.136736	0.133712	0.133758	0.127728
177	0.122453	0.142027	0.123732	0.132807	0.133664	0.138346	0.131025	0.152186	0.13111	0.12604	0.12138	0.134507	0.133889	0.139221	0.134392	0.129933	0.135238	0.127264	0.140441	0.137112	0.14463	0.132674	0.142066	0.138636	0.129439	0.134667	0.125525	0.126343	0.129943	0.136262	0.133958	0.1333	0.13786	0.133228	0.132848	0.142905	0.133935	0.12734	0.131716	0.138335	0.132955	0.129281	0.128082	0.13835	0.128891	0.136191	0.131937	0.133076	0.12612
178	0.122928	0.140295	0.123013	0.132194	0.132827	0.135896	0.130464	0.152519	0.130726	0.127047	0.120598	0.133752	0.132773	0.139222	0.131786	0.127991	0.135418	0.126792	0.139073	0.137159	0.142647	0.132438	0.140836	0.13923	0.128553	0.133874	0.125945	0.125882	0.132152	0.135825	0.133455	0.132465	0.138227	0.133892	0.132797	0.143564	0.13208	0.127486	0.131227	0.136054	0.131781	0.128089	0.127757	0.13695	0.130192	0.135454	0.131805	0.133047	0.126658
179	0.122671	0.139192	0.122207	0.132504	0.132323	0.134554	0.130478	0.15292	0.129497	0.126798	0.119785	0.134505	0.132949	0.138845	0.132532	0.126875	0.135466	0.126812	0.138562	0.138499	0.14177	0.130913	0.140994	0.139144	0.126859	0.13307	0.125018	0.124197	0.131187	0.134235	0.129435	0.13344	0.136552	0.134028	0.132456	0.143774	0.131646	0.128162	0.130362	0.134436	0.130268	0.127609	0.126295	0.136229	0.129269	0.134173	0.131123	0.133129	0.126108
180	0.12272	0.13806	0.119311	0.133134	0.132308	0.134171	0.128493	0.154378	0.129466	0.126905	0.120914	0.133372	0.133123	0.139719	0.132369	0.124951	0.133552	0.125795	0.136739	0.137075	0.141199	0.129414	0.141356	0.136874	0.127889	0.133871	0.125496	0.123046	0.130488	0.133087	0.128379	0.133511	0.135336	0.132988	0.131132	0.143499	0.130901	0.127432	0.129026	0.135545	0.130544	0.127917	0.12541	0.134955	0.12695	0.133198	0.130991	0.131326	0.124809
181	0.122588	0.13493	0.118337	0.13322	0.132372	0.13374	0.127007	0.154315	0.129054	0.124791	0.12049	0.132896	0.136299	0.138078	0.131349	0.12487	0.133637	0.125043	0.135438	0.135888	0.139884	0.12843	0.141968	0.135566	0.127878	0.133561	0.126019	0.123623	0.128717	0.133743	0.12737	0.134089	0.134937	0.1337	0.131139	0.141349	0.131106	0.127621	0.128788	0.135658	0.130299	0.12894	0.125439	0.135442	0.12534	0.132441	0.130794	0.128247	0.123463
182	0.122342	0.132153	0.117584	0.131281	0.131212	0.134501	0.127705	0.155553	0.127631	0.12451	0.120195	0.131492	0.135741	0.137893	0.130543	0.124786	0.132667	0.126291	0.135741	0.136316	0.138489	0.129755	0.14092	0.135175	0.12691	0.133498	0.125275	0.123868	0.128591	0.134078	0.126669	0.13413	0.134442	0.132799	0.130627	0.14006	0.130248	0.126708	0.128806	0.135056	0.131163	0.128621	0.125015	0.133918	0.124857	0.131304	0.130421	0.127973	0.122855
183	0.121688	0.129989	0.117344	0.131029	0.131775	0.133686	0.125609	0.156402	0.126171	0.123884	0.120066	0.131419	0.134475	0.136937	0.130274	0.12441	0.131413	0.124245	0.135664	0.136137	0.138516	0.130469	0.139926	0.134439	0.126432	0.132245	0.125074	0.122151	0.127801	0.132211	0.125842	0.13391	0.134423	0.133348	0.129702	0.138436	0.128497	0.12495	0.128893	0.13666	0.142462	0.127743	0.124864	0.131529	0.123697	0.131332	0.128594	0.127237	0.12212
184	0.120946	0.131934	0.117344	0.130465	0.131707	0.13269	0.12506	0.157014	0.125685	0.12326	0.121048	0.131553	0.13359	0.136098	0.130207	0.124384	0.131365	0.123721	0.136026	0.137083	0.138311	0.130617	0.141089	0.134101	0.125423	0.133258	0.123823	0.121164	0.127653	0.131731	0.125972	0.134244	0.133499	0.13279	0.128646	0.137195	0.128365	0.125278	0.128008	0.136193	0.142627	0.126852	0.125988	0.131369	0.123165	0.131483	0.128564	0.123354	0.122801
185	0.119809	0.131736	0.117042	0.129949	0.13062	0.132296	0.124758	0.158373	0.126037	0.123046	0.121012	0.132077	0.132199	0.136945	0.129456	0.124629	0.129233	0.123046	0.136419	0.134035	0.137158	0.129581	0.141486	0.134147	0.124969	0.134419	0.123876	0.120828	0.127367	0.132141	0.125349	0.13381	0.132369	0.133098	0.127567	0.13608	0.126187	0.123745	0.127336	0.135752	0.142248	0.127138	0.124934	0.131266	0.122008	0.130968	0.128001	0.124388	0.1215
186	0.118932	0.130244	0.116723	0.130216	0.129786	0.133585	0.124501	0.15881	0.125002	0.122787	0.120839	0.132177	0.132424	0.137446	0.127001	0.123184	0.128745	0.122522	0.135235	0.134163	0.135475	0.128559	0.141014	0.133566	0.12313	0.134632	0.124734	0.122226	0.126761	0.131855	0.124605	0.13305	0.132498	0.132786	0.126942	0.136318	0.126175	0.124399	0.127535	0.134672	0.141824	0.126514	0.12618	0.130834	0.120636	0.129989	0.127958	0.124454	0.121826
187	0.116909	0.130322	0.11667	0.129648	0.128504	0.134286	0.123036	0.158202	0.125149	0.124201	0.12022	0.132421	0.131861	0.136885	0.126581	0.121998	0.128723	0.121348	0.135619	0.134422	0.135809	0.128077	0.141177	0.132907	0.121879	0.133869	0.124839	0.12241	0.126222	0.13001	0.123632	0.132302	0.13224	0.132573	0.125238	0.135799	0.124629	0.124912	0.126605	0.13464	0.141299	0.124876	0.123424	0.132732	0.120136	0.129221	0.127984	0.124024	0.120711
188	0.1158	0.131044	0.116461	0.129155	0.127867	0.135093	0.122556	0.159504	0.124666	0.123165	0.120433	0.13239	0.132589	0.137267	0.125446	0.122244	0.126535	0.120061	0.135368	0.132765	0.134799	0.128026	0.142131	0.132894	0.121461	0.132176	0.125102	0.122503	0.124831	0.130183	0.123152	0.132366	0.131313	0.132087	0.12371	0.135812	0.125397	0.12439	0.125335	0.134333	0.141185	0.12611	0.124596	0.133834	0.118956	0.129159	0.126463	0.122218	0.119521
189	0.114382	0.132703	0.117228	0.130085	0.127558	0.133404	0.121705	0.15991	0.12432	0.123124	0.120433	0.133176	0.13293	0.136694	0.12555	0.122037	0.124202	0.118609	0.1352	0.132554	0.133624	0.12817	0.142213	0.132479	0.12273	0.132151	0.125349	0.121709	0.123998	0.128641	0.122588	0.132706	0.129731	0.131706	0.122586	0.135949	0.125408	0.124845	0.124178	0.133459	0.139161	0.126395	0.123634	0.135454	0.119294	0.128373	0.125852	0.121986	0.118842
190	0.114243	0.132308	0.11679	0.129007	0.125533	0.1325	0.121397	0.158015	0.122662	0.124261	0.120322	0.133522	0.133447	0.135076	0.124717	0.120963	0.124205	0.117744	0.134118	0.133837	0.130217	0.128569	0.141019	0.132728	0.122204	0.132473	0.125696	0.122365	0.123802	0.128274	0.123138	0.132494	0.134197	0.13192	0.1209	0.135169	0.12491	0.12477	0.123895	0.133618	0.137472	0.126745	0.123702	0.134704	0.119798	0.127414	0.125082	0.122023	0.118208
191	0.112296	0.131061	0.116249	0.128464	0.125541	0.131865	0.121102	0.156861	0.123064	0.123884	0.121243	0.133583	0.132992	0.134108	0.124125	0.119562	0.123135	0.1185	0.132521	0.132038	0.131329	0.129185	0.139989	0.132711	0.121751	0.131837	0.125844	0.120889	0.12299	0.12703	0.124005	0.132522	0.133579	0.131431	0.120592	0.135856	0.125009	0.125816	0.121785	0.132929	0.136064	0.124175	0.123226	0.134162	0.120574	0.126384	0.124544	0.122324	0.116831
192	0.112344	0.128799	0.115319	0.128116	0.126289	0.131275	0.119716	0.156354	0.122672	0.124585	0.120952	0.132557	0.132414	0.133005	0.123988	0.119508	0.122629	0.119256	0.13084	0.130944	0.129523	0.12895	0.139023	0.131848	0.121774	0.131625	0.126267	0.125309	0.123463	0.127187	0.122984	0.132505	0.132551	0.130882	0.120155	0.134684	0.125413	0.125372	0.120664	0.133538	0.134462	0.123429	0.124076	0.134308	0.121087	0.12718	0.123503	0.123036	0.117268
193	0.111706	0.130448	0.11663	0.127588	0.126199	0.130645	0.11867	0.155542	0.120934	0.124855	0.120643	0.130709	0.131932	0.131205	0.125095	0.11877	0.122509	0.119124	0.130792	0.130365	0.129419	0.128043	0.139557	0.130916	0.121352	0.130281	0.126092	0.125633	0.123551	0.126505	0.123556	0.1322	0.130736	0.129761	0.121322	0.133645	0.125386	0.12558	0.119903	0.131384	0.133536	0.123011	0.1231	0.133742	0.121761	0.126566	0.123291	0.122786	0.116571
194	0.113125	0.131096	0.116683	0.12735	0.125415	0.130783	0.117747	0.153027	0.120298	0.123942	0.119912	0.131068	0.130869	0.131568	0.124717	0.118879	0.122217	0.117694	0.130723	0.128986	0.128883	0.127582	0.139472	0.131466	0.121313	0.129071	0.125333	0.125052	0.122828	0.125928	0.123123	0.133117	0.130551	0.130126	0.121826	0.132742	0.123302	0.125295	0.119556	0.128957	0.133352	0.12414	0.124162	0.133424	0.121833	0.124101	0.122699	0.12252	0.11745
195	0.112675	0.130049	0.117792	0.127422	0.125635	0.130012	0.117809	0.151436	0.118207	0.124717	0.130489	0.131174	0.131724	0.132396	0.122649	0.118691	0.122126	0.118828	0.130247	0.129005	0.128299	0.126665	0.140053	0.130191	0.12195	0.128351	0.12359	0.124186	0.122614	0.124664	0.123276	0.133015	0.128618	0.130349	0.122088	0.131391	0.123533	0.125976	0.119152	0.127809	0.133295	0.123651	0.124614	0.133072	0.12156	0.124083	0.121665	0.123124	0.116697
196	0.111838	0.129625	0.117505	0.126674	0.125934	0.130987	0.118278	0.14965	0.117225	0.124863	0.130427	0.128832	0.132529	0.131437	0.122406	0.118523	0.121322	0.119881	0.130445	0.129083	0.127463	0.125901	0.139401	0.130132	0.121471	0.128453	0.123073	0.123841	0.123671	0.123996	0.124181	0.132682	0.128437	0.130461	0.121556	0.130469	0.121782	0.124765	0.117551	0.127856	0.132614	0.123104	0.124373	0.131937	0.121786	0.122886	0.122606	0.122754	0.118011
197	0.11229	0.129857	0.116015	0.126724	0.126076	0.130492	0.11855	0.148747	0.116366	0.123901	0.129019	0.126702	0.13255	0.131675	0.122328	0.1181	0.120887	0.119934	0.130245	0.129211	0.126711	0.124702	0.137885	0.13056	0.121402	0.129066	0.12162	0.123437	0.12328	0.121405	0.125136	0.131272	0.128129	0.130885	0.120489	0.130242	0.121118	0.124113	0.116995	0.128641	0.133247	0.122643	0.123883	0.131213	0.121681	0.12145	0.122194	0.12372	0.117357
198	0.112212	0.129513	0.115457	0.126386	0.124706	0.129589	0.117844	0.144897	0.11612	0.123114	0.128657	0.127681	0.132628	0.130575	0.121625	0.115602	0.119581	0.119528	0.129422	0.128565	0.125594	0.122834	0.135707	0.129764	0.120421	0.128043	0.120189	0.123652	0.122284	0.121824	0.124579	0.129716	0.127425	0.130255	0.121384	0.129765	0.121367	0.12333	0.115509	0.128782	0.131875	0.123105	0.123138	0.130391	0.120659	0.120132	0.122049	0.122348	0.11844
199	0.11253	0.128704	0.114221	0.125697	0.12446	0.128561	0.116982	0.143512	0.114711	0.123087	0.128589	0.127114	0.132447	0.13076	0.120916	0.1161	0.1182	0.119337	0.130759	0.130721	0.125943	0.123093	0.135498	0.13014	0.12001	0.128861	0.119686	0.123285	0.122443	0.120325	0.124796	0.127505	0.127575	0.12942	0.121357	0.130269	0.121033	0.122623	0.115893	0.128362	0.130283	0.122928	0.123156	0.129423	0.120142	0.119182	0.120654	0.12251	0.118637
200	0.112539	0.13017	0.114185	0.125454	0.129616	0.125987	0.116902	0.14203	0.114888	0.122375	0.129284	0.127507	0.132096	0.12976	0.121065	0.115507	0.117776	0.118087	0.129328	0.131543	0.125675	0.122173	0.135516	0.128782	0.120506	0.129456	0.119608	0.123993	0.122734	0.120169	0.124156	0.12761	0.126973	0.129478	0.121084	0.129932	0.121055	0.122932	0.115459	0.128565	0.131207	0.123815	0.122349	0.12839	0.119514	0.117817	0.120747	0.121386	0.118397
201	0.113718	0.130763	0.114225	0.127425	0.128582	0.126186	0.116599	0.141546	0.115571	0.121755	0.128504	0.128214	0.131359	0.129562	0.119678	0.116583	0.117147	0.117873	0.128537	0.131403	0.124734	0.122307	0.134934	0.129379	0.121124	0.128749	0.118954	0.123652	0.125037	0.120075	0.12332	0.127715	0.126719	0.129042	0.119717	0.130345	0.120781	0.123103	0.115251	0.128341	0.130944	0.123869	0.12172	0.127476	0.119253	0.117763	0.121411	0.122068	0.119526
202	0.11446	0.131104	0.113497	0.126324	0.128697	0.127321	0.115647	0.141119	0.115237	0.122045	0.127798	0.127623	0.130162	0.128247	0.119969	0.116533	0.11624	0.117866	0.127358	0.130163	0.126052	0.121867	0.133593	0.128013	0.120387	0.128499	0.120913	0.123692	0.12534	0.119098	0.12449	0.126732	0.127026	0.129826	0.119198	0.129041	0.120378	0.123322	0.113576	0.1282	0.129519	0.123064	0.120635	0.127955	0.119186	0.118387	0.121802	0.12231	0.119298
203	0.116145	0.12984	0.113093	0.12641	0.1278	0.126614	0.115235	0.140269	0.114876	0.122599	0.12638	0.126477	0.130067	0.127326	0.119326	0.117253	0.117752	0.117313	0.126099	0.130646	0.125811	0.120817	0.131328	0.127605	0.120811	0.129872	0.119785	0.12299	0.125519	0.118432	0.123998	0.125554	0.125611	0.129464	0.118561	0.128494	0.120976	0.123557	0.112783	0.126168	0.129158	0.123004	0.120896	0.12815	0.119422	0.1178	0.120525	0.122245	0.119814
204	0.117524	0.130784	0.113663	0.126334	0.128201	0.127478	0.115575	0.137761	0.115918	0.123304	0.126079	0.125711	0.129649	0.126851	0.118938	0.11759	0.117831	0.117979	0.127483	0.129978	0.125078	0.12097	0.129854	0.127827	0.119348	0.131255	0.119605	0.123503	0.123448	0.118499	0.122056	0.125356	0.125489	0.128862	0.119142	0.128351	0.121959	0.129806	0.112748	0.125569	0.128037	0.122112	0.119695	0.127674	0.119687	0.118505	0.120767	0.122215	0.119476
205	0.117878	0.131172	0.11514	0.12708	0.129039	0.126573	0.115748	0.136896	0.116514	0.120463	0.125941	0.12498	0.127748	0.127879	0.118507	0.116565	0.118322	0.119761	0.127622	0.128892	0.124908	0.120119	0.129523	0.126723	0.119151	0.130554	0.121076	0.123252	0.123234	0.117531	0.12291	0.123712	0.124792	0.128693	0.119103	0.128504	0.120992	0.129869	0.113451	0.126838	0.127287	0.122115	0.119568	0.127896	0.118088	0.11809	0.120785	0.122493	0.118509
206	0.11607	0.131208	0.114754	0.126826	0.129865	0.125721	0.11655	0.134657	0.116	0.120316	0.125966	0.124258	0.127214	0.128212	0.11706	0.116752	0.119072	0.11925	0.130828	0.127246	0.124867	0.119801	0.128586	0.126122	0.119017	0.130549	0.12968	0.122327	0.12367	0.115672	0.123687	0.124439	0.126034	0.128897	0.118298	0.128881	0.121728	0.129758	0.112477	0.12608	0.125513	0.122615	0.119339	0.12857	0.118924	0.117319	0.119913	0.122825	0.117652
207	0.115066	0.131985	0.115476	0.127016	0.130857	0.124764	0.11621	0.1323	0.115791	0.120315	0.126298	0.12321	0.126088	0.127806	0.115828	0.116166	0.117854	0.120167	0.130389	0.128629	0.123826	0.120545	0.127513	0.124992	0.118872	0.130435	0.131073	0.121748	0.122574	0.114618	0.124453	0.124408	0.125592	0.127491	0.116589	0.128932	0.122355	0.129434	0.111528	0.125955	0.125263	0.123426	0.119638	0.126607	0.117729	0.117204	0.118982	0.123249	0.118013
208	0.114658	0.131867	0.116284	0.126601	0.13009	0.124917	0.116414	0.131651	0.114839	0.120899	0.127303	0.12394	0.12576	0.128106	0.120933	0.116998	0.117345	0.120887	0.130618	0.128174	0.122536	0.119319	0.127575	0.127985	0.118676	0.131184	0.131352	0.122142	0.123262	0.115301	0.124806	0.124442	0.124287	0.126247	0.116839	0.128363	0.122039	0.12956	0.110626	0.125452	0.123188	0.123654	0.119392	0.127472	0.118085	0.118001	0.118535	0.122632	0.117592
209	0.112845	0.131118	0.116347	0.126019	0.129776	0.126187	0.116297	0.131409	0.114229	0.121465	0.126114	0.123071	0.126485	0.127939	0.120036	0.117322	0.11761	0.121662	0.130051	0.128862	0.122448	0.119104	0.127579	0.127494	0.118483	0.131123	0.131522	0.122975	0.122661	0.115374	0.124954	0.123806	0.12361	0.126609	0.117071	0.129135	0.122445	0.129233	0.110112	0.126467	0.12226	0.124101	0.119101	0.128443	0.118093	0.118733	0.118364	0.121195	0.117318
210	0.120247	0.12977	0.123668	0.125699	0.13024	0.125781	0.116406	0.130091	0.115182	0.121517	0.126829	0.124018	0.126713	0.131891	0.120059	0.116533	0.118512	0.121595	0.128565	0.128955	0.122159	0.120158	0.125843	0.126442	0.11798	0.130679	0.131611	0.123044	0.122936	0.114827	0.125721	0.123838	0.123593	0.125883	0.117641	0.12881	0.123002	0.129121	0.110356	0.129792	0.122516	0.129542	0.119162	0.127024	0.116975	0.117522	0.118787	0.120895	0.117342
211	0.120532	0.129558	0.12372	0.125734	0.130433	0.125189	0.1159	0.130449	0.114968	0.121607	0.126899	0.122465	0.125429	0.131232	0.11986	0.117233	0.118011	0.121066	0.127418	0.130255	0.121933	0.120979	0.124711	0.126635	0.117763	0.129274	0.131758	0.122759	0.12335	0.115651	0.126897	0.124185	0.123362	0.125496	0.12279	0.128157	0.123397	0.127011	0.117878	0.129578	0.122144	0.128872	0.118624	0.1276	0.115907	0.116185	0.116725	0.119635	0.118059
212	0.1222	0.130071	0.124523	0.125929	0.132355	0.12488	0.11564	0.128712	0.115712	0.121769	0.125893	0.121514	0.125718	0.130596	0.120471	0.116924	0.1182	0.121067	0.127689	0.130132	0.12182	0.121541	0.124789	0.12577	0.117523	0.128163	0.131737	0.121905	0.122457	0.115677	0.127446	0.123327	0.12334	0.125718	0.124204	0.128058	0.123648	0.124144	0.118423	0.129736	0.122358	0.129125	0.117942	0.12705	0.114169	0.116364	0.116863	0.119292	0.118161
213	0.122474	0.129173	0.124903	0.125914	0.131896	0.123612	0.116196	0.128519	0.116309	0.121477	0.125613	0.120074	0.126146	0.130474	0.119742	0.117839	0.117597	0.121238	0.127114	0.129903	0.121094	0.122344	0.124824	0.124003	0.117459	0.127316	0.130872	0.121327	0.122376	0.116728	0.127308	0.124134	0.123844	0.125712	0.123952	0.127478	0.123509	0.124831	0.118506	0.128646	0.122527	0.129306	0.118553	0.126128	0.112799	0.115898	0.1164	0.119061	0.117301
214	0.123325	0.129215	0.124582	0.127428	0.130775	0.12347	0.116355	0.126718	0.116788	0.121369	0.124436	0.119835	0.125748	0.129242	0.118048	0.118933	0.118095	0.12153	0.127442	0.128562	0.123207	0.123739	0.124244	0.121242	0.116685	0.127455	0.131173	0.121554	0.122963	0.116664	0.128231	0.124069	0.123822	0.125695	0.124143	0.126098	0.122559	0.125589	0.118647	0.1293	0.12286	0.12903	0.118722	0.128864	0.113001	0.115038	0.116611	0.118759	0.11679
215	0.124091	0.128536	0.124739	0.125395	0.130551	0.123423	0.117172	0.126192	0.117026	0.122031	0.123915	0.119689	0.126158	0.128294	0.118593	0.118757	0.117948	0.12053	0.127383	0.126767	0.123962	0.124116	0.123467	0.121439	0.116662	0.126445	0.131413	0.121598	0.123233	0.116272	0.127931	0.123761	0.123032	0.124685	0.122745	0.125777	0.122198	0.124683	0.119579	0.129526	0.123306	0.12935	0.120125	0.128199	0.120455	0.124575	0.117445	0.119139	0.116906
216	0.123826	0.12736	0.123526	0.12705	0.129802	0.123146	0.116713	0.126203	0.117659	0.122359	0.123987	0.120477	0.125886	0.127353	0.118449	0.118139	0.118819	0.120872	0.127635	0.126634	0.123207	0.125143	0.123719	0.122482	0.117305	0.126844	0.13242	0.121062	0.124219	0.115024	0.126311	0.123227	0.124093	0.124121	0.121817	0.12578	0.12262	0.124346	0.118645	0.129842	0.123022	0.12918	0.119996	0.128729	0.120488	0.124399	0.116811	0.119232	0.117376
217	0.124503	0.12694	0.122666	0.126758	0.129194	0.123108	0.116367	0.125319	0.118523	0.123104	0.124139	0.119428	0.124648	0.126562	0.118556	0.125703	0.118536	0.120593	0.127069	0.126121	0.123809	0.123898	0.124688	0.123522	0.117152	0.125688	0.13342	0.120626	0.124698	0.115045	0.125942	0.122616	0.123445	0.124598	0.121805	0.126786	0.122317	0.123752	0.118219	0.127454	0.122	0.128822	0.119302	0.128856	0.120763	0.124303	0.116199	0.119378	0.116275
218	0.123912	0.12629	0.124296	0.127711	0.129771	0.123015	0.117039	0.124488	0.117471	0.123511	0.122753	0.118801	0.123724	0.126627	0.118516	0.125302	0.118969	0.129557	0.126628	0.125661	0.12427	0.12259	0.123624	0.123792	0.11735	0.12583	0.133663	0.120602	0.125037	0.115424	0.124388	0.122371	0.121859	0.125165	0.121052	0.127023	0.122686	0.124348	0.119586	0.128777	0.12156	0.129459	0.119011	0.128187	0.120836	0.124999	0.116406	0.11955	0.116241
219	0.124365	0.127045	0.124939	0.128712	0.129709	0.12264	0.117295	0.123628	0.116904	0.124025	0.121461	0.117597	0.123476	0.126273	0.118686	0.123666	0.119702	0.128147	0.125779	0.125637	0.12431	0.122194	0.123594	0.124142	0.117547	0.126025	0.132065	0.120541	0.124873	0.1151	0.125254	0.123449	0.121394	0.124781	0.120505	0.126476	0.123932	0.124052	0.118599	0.129098	0.121832	0.128643	0.119264	0.126799	0.120251	0.124882	0.115898	0.119099	0.116726
220	0.124608	0.126815	0.125309	0.129298	0.127402	0.122756	0.121417	0.123897	0.116982	0.12479	0.120838	0.118746	0.123533	0.125745	0.118947	0.123299	0.119871	0.127157	0.124833	0.125936	0.125435	0.122202	0.123062	0.12513	0.117235	0.12672	0.129887	0.120665	0.124637	0.114282	0.123193	0.124334	0.122429	0.125193	0.120578	0.125852	0.124484	0.125243	0.119058	0.128288	0.122372	0.128539	0.118556	0.127431	0.120472	0.126325	0.116019	0.11879	0.115881
221	0.12479	0.126547	0.12526	0.128815	0.126996	0.121205	0.123702	0.124248	0.116136	0.125621	0.120019	0.119536	0.124625	0.124217	0.119253	0.122986	0.121137	0.127688	0.125245	0.12491	0.124597	0.122613	0.123358	0.125111	0.117737	0.127172	0.129804	0.120272	0.124325	0.125136	0.122152	0.125601	0.1222	0.125255	0.119298	0.12594	0.123628	0.125548	0.119217	0.128451	0.122456	0.128399	0.118942	0.126325	0.12087	0.125119	0.114159	0.117528	0.114827
222	0.125843	0.126565	0.124075	0.128053	0.127695	0.121553	0.123826	0.123978	0.120212	0.125977	0.119954	0.119634	0.124041	0.124704	0.11915	0.123332	0.120218	0.128145	0.125883	0.127033	0.123547	0.122724	0.122764	0.125097	0.118066	0.126649	0.129241	0.11818	0.124689	0.124532	0.121446	0.125205	0.122542	0.125654	0.118847	0.125242	0.123621	0.125753	0.119821	0.128746	0.121533	0.128696	0.119078	0.124503	0.1205	0.124901	0.116179	0.117101	0.114116
223	0.126428	0.126868	0.123858	0.126861	0.12717	0.121946	0.1239	0.126474	0.118817	0.126154	0.120505	0.119841	0.122886	0.124226	0.119649	0.123254	0.120151	0.128141	0.125506	0.1277	0.123148	0.122147	0.122144	0.12413	0.117479	0.12693	0.130286	0.118002	0.124911	0.12396	0.120378	0.125382	0.121688	0.124835	0.119254	0.124251	0.122491	0.124884	0.121184	0.128419	0.121799	0.128493	0.122831	0.124289	0.120668	0.124237	0.11546	0.117056	0.114749
224	0.126458	0.127568	0.122063	0.127514	0.127545	0.120062	0.123895	0.128415	0.119032	0.1264	0.120637	0.120246	0.122761	0.123425	0.119288	0.122057	0.125265	0.127982	0.126171	0.128398	0.122978	0.123222	0.122421	0.12417	0.116753	0.126747	0.129963	0.116935	0.124715	0.124537	0.119335	0.124939	0.120317	0.123943	0.119129	0.124082	0.122332	0.124969	0.122327	0.128925	0.121913	0.12737	0.127868	0.123283	0.120747	0.124486	0.114867	0.117716	0.115018
225	0.126448	0.127687	0.120558	0.126035	0.127654	0.119413	0.123337	0.128132	0.11827	0.125263	0.121493	0.119873	0.121849	0.122226	0.119804	0.122284	0.124758	0.127262	0.126669	0.128957	0.121522	0.123154	0.121961	0.124309	0.117715	0.126349	0.130121	0.117752	0.124441	0.123223	0.119901	0.125094	0.119378	0.123732	0.119423	0.123911	0.123309	0.125328	0.123049	0.12896	0.121761	0.126618	0.126199	0.123597	0.120833	0.124563	0.115642	0.115972	0.115079
226	0.125163	0.127988	0.120533	0.126287	0.128396	0.119379	0.123996	0.128211	0.118503	0.12486	0.121365	0.119489	0.121406	0.1215	0.117992	0.122597	0.122899	0.126248	0.125047	0.127052	0.120785	0.123094	0.121203	0.124198	0.119022	0.126359	0.13	0.117469	0.123543	0.122395	0.120487	0.125562	0.117124	0.121976	0.119294	0.123297	0.123262	0.124601	0.12249	0.128391	0.12125	0.1248	0.126255	0.122741	0.121369	0.123857	0.115602	0.115601	0.115635
227	0.125023	0.129095	0.119992	0.127562	0.129026	0.118008	0.124866	0.128729	0.118101	0.125637	0.120893	0.119457	0.121261	0.120892	0.118014	0.122969	0.122609	0.12446	0.125631	0.127283	0.120216	0.123396	0.121216	0.124754	0.118885	0.126533	0.129878	0.116905	0.123804	0.123083	0.120575	0.125113	0.117031	0.121332	0.120764	0.12276	0.12316	0.123918	0.122429	0.12878	0.120593	0.124318	0.126028	0.121166	0.121361	0.123433	0.11553	0.120284	0.116371
228	0.123534	0.129078	0.119824	0.128574	0.127942	0.118546	0.125558	0.128618	0.117341	0.125113	0.121009	0.119037	0.122093	0.120947	0.118645	0.122451	0.122193	0.12393	0.125576	0.127984	0.120181	0.124029	0.120597	0.124796	0.117984	0.125607	0.130557	0.115574	0.124266	0.122514	0.119735	0.126129	0.116435	0.120053	0.120228	0.123813	0.121636	0.124401	0.121861	0.127906	0.119893	0.123677	0.125162	0.119571	0.122159	0.122586	0.115393	0.120389	0.116845
229	0.122573	0.129627	0.120002	0.128466	0.127814	0.119371	0.125738	0.128345	0.117584	0.12393	0.119133	0.119797	0.122176	0.121415	0.117923	0.122817	0.121454	0.124119	0.126155	0.127116	0.119589	0.124347	0.118935	0.12466	0.118419	0.123467	0.130683	0.115544	0.124003	0.122236	0.119134	0.126313	0.118139	0.119056	0.120263	0.123535	0.120667	0.124568	0.122867	0.127692	0.120023	0.124161	0.125604	0.120321	0.12208	0.122515	0.115516	0.119749	0.115958
230	0.12266	0.131094	0.119886	0.128501	0.126844	0.119387	0.126337	0.127165	0.11635	0.12473	0.117301	0.120043	0.123031	0.121079	0.118316	0.123137	0.121413	0.124504	0.12511	0.126672	0.119159	0.124991	0.118323	0.124612	0.118068	0.12461	0.130994	0.115237	0.123366	0.121459	0.119288	0.127	0.118292	0.11787	0.121308	0.123056	0.12156	0.123649	0.12209	0.128979	0.118551	0.124867	0.125947	0.120495	0.122797	0.123169	0.115031	0.119622	0.114377
231	0.121908	0.130227	0.12029	0.128163	0.125615	0.120549	0.126019	0.127278	0.115373	0.123881	0.116709	0.120156	0.1228	0.121505	0.118785	0.120758	0.121716	0.13296	0.124774	0.127992	0.117585	0.130317	0.118183	0.122422	0.1178	0.124999	0.132116	0.115841	0.120491	0.119665	0.119714	0.12582	0.117274	0.118193	0.122054	0.122134	0.121786	0.123388	0.121761	0.12816	0.118219	0.124769	0.126679	0.121096	0.122705	0.122581	0.11657	0.119257	0.114584
232	0.12171	0.128787	0.119717	0.12862	0.125199	0.119827	0.126886	0.126335	0.115898	0.121869	0.116037	0.119711	0.122296	0.119378	0.119649	0.12065	0.12229	0.133952	0.122605	0.128722	0.117373	0.128158	0.119359	0.122308	0.11862	0.12508	0.131841	0.116303	0.119394	0.120575	0.120643	0.124364	0.117418	0.118654	0.121284	0.122404	0.122109	0.122976	0.120953	0.128314	0.128742	0.12443	0.126755	0.119908	0.121773	0.123427	0.115921	0.120257	0.115393
233	0.121149	0.128178	0.119158	0.128512	0.125784	0.120431	0.127393	0.126304	0.116239	0.121839	0.116315	0.120253	0.122077	0.118369	0.119445	0.120529	0.122198	0.134487	0.121956	0.128072	0.117963	0.128478	0.119135	0.120722	0.118091	0.124924	0.131768	0.116804	0.120214	0.120778	0.120759	0.122256	0.116907	0.117944	0.122044	0.12367	0.119647	0.122877	0.120356	0.12824	0.128361	0.12562	0.126095	0.118955	0.121438	0.124345	0.116435	0.120366	0.114724
234	0.12106	0.127028	0.119895	0.129944	0.124644	0.119293	0.125455	0.125507	0.116128	0.120563	0.115868	0.118239	0.120877	0.115807	0.119326	0.121071	0.122604	0.134303	0.120743	0.129241	0.117161	0.128455	0.118318	0.11997	0.119147	0.124729	0.131421	0.115828	0.120013	0.119907	0.121036	0.122032	0.11749	0.119251	0.122029	0.123257	0.119498	0.122601	0.120018	0.127598	0.128985	0.127202	0.125599	0.117272	0.121715	0.124606	0.11703	0.120034	0.114136
235	0.121109	0.126444	0.120166	0.130587	0.124845	0.119118	0.125358	0.124697	0.11596	0.120636	0.115522	0.119195	0.11997	0.115359	0.119241	0.120825	0.123118	0.133459	0.120011	0.128977	0.117144	0.128285	0.118626	0.119919	0.119521	0.124514	0.131573	0.117447	0.119059	0.12013	0.121075	0.1212	0.11805	0.118828	0.121726	0.123304	0.118897	0.122329	0.119281	0.127311	0.129711	0.128512	0.124344	0.11712	0.121652	0.124903	0.117329	0.120468	0.113565
236	0.121144	0.126147	0.119982	0.130856	0.124758	0.119286	0.125285	0.123516	0.116641	0.120527	0.114289	0.119064	0.119873	0.115335	0.119601	0.122469	0.123688	0.134383	0.120113	0.128692	0.116944	0.128549	0.118797	0.119012	0.119678	0.125762	0.131126	0.117893	0.117901	0.119886	0.120868	0.122748	0.118067	0.11875	0.120519	0.123257	0.118842	0.121748	0.118575	0.125872	0.128506	0.127614	0.124374	0.116384	0.120576	0.124538	0.115926	0.120248	0.114894
237	0.12179	0.127658	0.1211	0.130289	0.124506	0.120076	0.125069	0.123862	0.116363	0.119419	0.113314	0.118199	0.118962	0.114813	0.119315	0.122525	0.124079	0.1349	0.119567	0.12871	0.11647	0.129143	0.117065	0.120013	0.119988	0.125743	0.130699	0.11834	0.117697	0.120268	0.120181	0.122561	0.117936	0.117954	0.120926	0.121959	0.119131	0.121818	0.11848	0.125526	0.128105	0.127531	0.123489	0.115821	0.120862	0.123754	0.115991	0.120633	0.11498
238	0.121585	0.129083	0.122192	0.129914	0.124556	0.119957	0.124201	0.123612	0.117722	0.119268	0.112844	0.117131	0.119699	0.114653	0.118701	0.121369	0.124714	0.133908	0.118824	0.128436	0.116027	0.129173	0.117226	0.120832	0.119565	0.124953	0.129897	0.118257	0.116716	0.120387	0.119702	0.12129	0.117217	0.117021	0.121234	0.122229	0.119511	0.122389	0.118506	0.125647	0.127693	0.126375	0.123842	0.115102	0.11786	0.122088	0.116927	0.120224	0.115148
239	0.121158	0.12895	0.122574	0.129778	0.124102	0.123275	0.12369	0.123642	0.117979	0.118979	0.120484	0.115649	0.119527	0.114768	0.118987	0.120184	0.12441	0.133315	0.118868	0.127671	0.11578	0.127868	0.117691	0.120976	0.119727	0.125829	0.130312	0.118122	0.117201	0.120307	0.119362	0.11978	0.117336	0.116788	0.121201	0.123004	0.120389	0.123189	0.118366	0.125059	0.126872	0.126731	0.12322	0.11402	0.117245	0.122475	0.11767	0.120627	0.116269
240	0.121293	0.128814	0.123408	0.126741	0.123692	0.121909	0.122651	0.123705	0.11878	0.119787	0.118252	0.115753	0.121338	0.114569	0.119614	0.120765	0.124531	0.133748	0.118277	0.128606	0.116388	0.125318	0.117874	0.119308	0.120096	0.126534	0.130002	0.117891	0.116546	0.119605	0.118663	0.119908	0.117568	0.116791	0.120368	0.123773	0.120116	0.123606	0.11889	0.125955	0.125584	0.125795	0.121565	0.113868	0.118035	0.123518	0.117191	0.11909	0.117087
241	0.120552	0.127941	0.123521	0.127149	0.123563	0.121496	0.121457	0.123718	0.119076	0.119706	0.117923	0.114966	0.122207	0.113262	0.119361	0.12007	0.124378	0.134258	0.117403	0.127562	0.117046	0.122683	0.117914	0.117019	0.119544	0.126879	0.128879	0.118067	0.11572	0.119661	0.119294	0.120515	0.117895	0.116561	0.119626	0.123731	0.121323	0.122543	0.118599	0.125971	0.125187	0.125063	0.120827	0.111825	0.117246	0.124359	0.117969	0.118472	0.117673
242	0.121123	0.128004	0.124629	0.128015	0.123214	0.121064	0.121306	0.124207	0.119204	0.120062	0.118114	0.1137	0.122096	0.113311	0.119834	0.120712	0.123977	0.133553	0.117548	0.127939	0.11802	0.122055	0.117305	0.114362	0.120421	0.127874	0.129452	0.117954	0.116164	0.11969	0.119773	0.12098	0.117243	0.116832	0.120308	0.125052	0.122831	0.123122	0.118109	0.126345	0.125193	0.124795	0.120162	0.112391	0.116583	0.12317	0.118521	0.119451	0.117034
243	0.121668	0.127867	0.124159	0.126936	0.122357	0.121891	0.121547	0.124109	0.11946	0.120629	0.11861	0.11399	0.122062	0.112907	0.119494	0.12053	0.124134	0.133539	0.117514	0.127132	0.117838	0.12317	0.116545	0.113337	0.121285	0.128724	0.12901	0.124793	0.114974	0.119596	0.121271	0.121924	0.117323	0.115974	0.121549	0.125587	0.122362	0.123516	0.117606	0.125393	0.1221	0.124304	0.119305	0.111558	0.11739	0.124839	0.118135	0.119797	0.116307
244	0.122084	0.127399	0.124717	0.127571	0.122098	0.120332	0.121743	0.124573	0.119841	0.119943	0.118603	0.114286	0.123041	0.113143	0.119262	0.120542	0.123965	0.133684	0.117779	0.128659	0.116466	0.123327	0.116992	0.113503	0.118986	0.12736	0.128365	0.122831	0.11617	0.119143	0.120892	0.119725	0.118293	0.116008	0.121548	0.122993	0.121984	0.122913	0.117425	0.124657	0.121298	0.124917	0.119801	0.11233	0.117164	0.124318	0.117782	0.120032	0.116071
245	0.121894	0.126497	0.125305	0.128203	0.120924	0.121564	0.121057	0.123315	0.119754	0.119007	0.119589	0.11551	0.122168	0.113876	0.120277	0.120965	0.124584	0.133706	0.117628	0.12952	0.115702	0.122182	0.115573	0.113609	0.117016	0.12785	0.128059	0.121762	0.115904	0.118837	0.121756	0.119476	0.118925	0.116359	0.121804	0.121671	0.123193	0.121692	0.11822	0.125376	0.121321	0.124662	0.119261	0.113918	0.117526	0.124612	0.117574	0.119998	0.116839
246	0.121972	0.126644	0.125473	0.128079	0.120669	0.121304	0.12147	0.12345	0.119894	0.119403	0.120003	0.114847	0.122434	0.114165	0.121424	0.121271	0.12362	0.132841	0.117307	0.130066	0.114668	0.122932	0.113746	0.113371	0.116807	0.127384	0.126039	0.120673	0.116022	0.118932	0.121709	0.118877	0.119311	0.116617	0.120597	0.120005	0.123884	0.121902	0.116769	0.124349	0.121481	0.124777	0.118451	0.114241	0.118497	0.124207	0.118139	0.120056	0.116607
247	0.121398	0.126459	0.124895	0.127197	0.121045	0.120893	0.121395	0.121179	0.119319	0.118684	0.120342	0.122843	0.12285	0.114465	0.120809	0.120728	0.123606	0.13282	0.11692	0.130541	0.115319	0.1215	0.113373	0.113768	0.117214	0.128621	0.125469	0.121009	0.116665	0.118124	0.121148	0.118398	0.120222	0.115558	0.119389	0.128266	0.124653	0.122605	0.116451	0.124688	0.121914	0.124888	0.117922	0.115044	0.118201	0.123323	0.117797	0.118874	0.116669
248	0.121717	0.125804	0.125482	0.127143	0.120622	0.121224	0.121228	0.127204	0.119269	0.119469	0.120283	0.123917	0.122956	0.114034	0.120655	0.12077	0.123402	0.132816	0.117661	0.130048	0.114961	0.120971	0.112627	0.114016	0.116738	0.128026	0.123898	0.120449	0.117228	0.117087	0.120233	0.1187	0.120041	0.115398	0.121084	0.128776	0.123495	0.123402	0.115468	0.124156	0.121531	0.124948	0.117467	0.115308	0.118569	0.122913	0.118305	0.118901	0.115678
249	0.122892	0.125658	0.125143	0.127607	0.120615	0.120673	0.121935	0.125281	0.118656	0.11852	0.121773	0.124101	0.12145	0.113734	0.120658	0.121077	0.12495	0.133523	0.118427	0.135244	0.115496	0.120882	0.111466	0.114148	0.116535	0.126339	0.122379	0.119241	0.116327	0.117766	0.12216	0.118487	0.119948	0.114283	0.120418	0.127382	0.122863	0.123456	0.115192	0.123711	0.122883	0.124861	0.117395	0.115233	0.117372	0.122839	0.118854	0.118425	0.114628
250	0.124133	0.125667	0.12515	0.128203	0.119064	0.121692	0.121377	0.12556	0.118785	0.118369	0.121799	0.125643	0.121303	0.112894	0.120871	0.120586	0.12492	0.133458	0.118315	0.13403	0.115189	0.120423	0.111095	0.113815	0.116896	0.125919	0.121752	0.119548	0.116078	0.117127	0.121372	0.119203	0.119727	0.121607	0.119902	0.126087	0.122364	0.124078	0.114775	0.12272	0.123729	0.124429	0.11614	0.116793	0.117105	0.122918	0.118723	0.118143	0.11467
251	0.123575	0.125665	0.125481	0.128963	0.118303	0.120939	0.121544	0.124144	0.118258	0.118339	0.121094	0.124925	0.120615	0.117276	0.121931	0.11936	0.125343	0.131767	0.118391	0.13479	0.115912	0.120082	0.110456	0.113161	0.116273	0.124752	0.120779	0.11976	0.115784	0.117083	0.121022	0.119058	0.120465	0.121395	0.118469	0.124387	0.122797	0.124593	0.114737	0.123393	0.124202	0.124243	0.11559	0.115853	0.117164	0.123364	0.116932	0.118602	0.115302
252	0.123145	0.12495	0.124887	0.129869	0.117391	0.12094	0.121906	0.121065	0.118052	0.118085	0.121472	0.123903	0.120971	0.117435	0.120486	0.11964	0.124653	0.131151	0.118909	0.133963	0.115119	0.120145	0.110388	0.113096	0.115948	0.122878	0.119855	0.119993	0.11552	0.117335	0.121083	0.118944	0.119912	0.121206	0.118621	0.122884	0.121822	0.124202	0.113861	0.123968	0.12366	0.124596	0.114845	0.115867	0.118151	0.122964	0.116082	0.118166	0.116752
253	0.122879	0.125024	0.125862	0.129505	0.117577	0.120182	0.121033	0.120034	0.117516	0.117655	0.121996	0.122939	0.121005	0.11789	0.119919	0.119314	0.125052	0.130573	0.11837	0.134175	0.115031	0.119994	0.111159	0.113082	0.114689	0.121664	0.120337	0.119429	0.11463	0.117211	0.121605	0.119807	0.119057	0.120082	0.119231	0.121304	0.122303	0.123394	0.113827	0.122541	0.123342	0.124453	0.114657	0.115577	0.119818	0.12179	0.11494	0.117247	0.116061
254	0.12318	0.12343	0.126568	0.129071	0.117633	0.120179	0.120315	0.120903	0.117824	0.117667	0.122428	0.122646	0.121111	0.117618	0.119535	0.119327	0.123864	0.128963	0.118248	0.134472	0.115606	0.120151	0.112184	0.112447	0.115094	0.121776	0.120909	0.120179	0.114962	0.117297	0.121067	0.125988	0.117076	0.120493	0.119151	0.120623	0.123758	0.122872	0.113749	0.120639	0.123524	0.123537	0.115394	0.115529	0.120859	0.120442	0.113704	0.117193	0.115874
255	0.123824	0.122986	0.126185	0.129471	0.117177	0.119422	0.118581	0.121791	0.118929	0.117589	0.122841	0.122278	0.120077	0.117639	0.119203	0.118993	0.123779	0.1286	0.117023	0.13448	0.11487	0.119986	0.111551	0.111494	0.115657	0.120466	0.121767	0.119176	0.114023	0.116545	0.1211	0.126954	0.124091	0.120779	0.119858	0.11991	0.124643	0.12366	0.113734	0.120758	0.12493	0.123596	0.115799	0.117594	0.120109	0.119437	0.113272	0.117038	0.115461
256	0.123437	0.122992	0.124836	0.126958	0.116994	0.118358	0.118311	0.122144	0.118432	0.117404	0.122759	0.122626	0.119491	0.11722	0.118281	0.119012	0.123696	0.128983	0.117073	0.134697	0.114956	0.119908	0.111531	0.110417	0.118582	0.120545	0.12234	0.119817	0.114057	0.116277	0.120429	0.126673	0.123622	0.120874	0.121385	0.120796	0.123257	0.123382	0.113377	0.119706	0.12404	0.121975	0.116577	0.118409	0.120265	0.118111	0.113554	0.11606	0.114784
257	0.123273	0.12243	0.12441	0.125884	0.11728	0.116991	0.117857	0.121266	0.118477	0.116992	0.122946	0.12194	0.119208	0.117217	0.117872	0.118542	0.122495	0.12846	0.117279	0.134579	0.114423	0.119054	0.112298	0.109709	0.118022	0.120472	0.122089	0.120026	0.113525	0.116215	0.125042	0.126378	0.12342	0.120878	0.120869	0.12128	0.124506	0.123983	0.114216	0.119574	0.123059	0.120549	0.115842	0.118562	0.120028	0.118024	0.114029	0.116309	0.115685
258	0.124086	0.121675	0.123586	0.124126	0.116759	0.117552	0.118258	0.121571	0.117719	0.11701	0.122283	0.122557	0.12004	0.117275	0.119043	0.118434	0.122155	0.12737	0.116536	0.134337	0.113242	0.118931	0.112207	0.108939	0.117601	0.120107	0.12231	0.119838	0.114188	0.113656	0.12517	0.125346	0.123083	0.120639	0.12085	0.121262	0.125183	0.124539	0.114763	0.119122	0.123141	0.11977	0.115817	0.118066	0.119096	0.117643	0.115333	0.11569	0.116018
259	0.123747	0.121803	0.123186	0.123754	0.116883	0.118458	0.11838	0.119592	0.11697	0.116702	0.122675	0.12176	0.120273	0.116926	0.118717	0.116993	0.122012	0.125959	0.115788	0.133543	0.113526	0.118848	0.110747	0.109643	0.117445	0.119558	0.129852	0.119449	0.114669	0.113163	0.124687	0.124154	0.122366	0.120852	0.121176	0.120701	0.123992	0.125151	0.113819	0.119649	0.123362	0.12007	0.114039	0.118696	0.119123	0.117046	0.114865	0.115584	0.115709
260	0.123657	0.122345	0.12341	0.122841	0.116613	0.118022	0.117799	0.119541	0.115978	0.117142	0.121842	0.121853	0.119905	0.116404	0.118758	0.116204	0.121438	0.125415	0.116329	0.132798	0.113667	0.118994	0.110027	0.114883	0.116731	0.120061	0.129431	0.118054	0.117049	0.112654	0.125199	0.125271	0.122435	0.12041	0.121276	0.12132	0.123407	0.126021	0.114439	0.119724	0.122894	0.119534	0.113792	0.118132	0.11821	0.118097	0.114924	0.115313	0.115161
261	0.12421	0.123007	0.12308	0.122121	0.115793	0.118589	0.117724	0.119786	0.115332	0.116738	0.120692	0.121243	0.119253	0.116441	0.119622	0.116397	0.120932	0.124345	0.116584	0.132465	0.112458	0.119081	0.118149	0.114184	0.116655	0.124304	0.129573	0.117839	0.116945	0.112353	0.124948	0.125372	0.122147	0.1201	0.12041	0.121805	0.123232	0.125825	0.115241	0.118859	0.123513	0.119647	0.11338	0.11789	0.117828	0.117136	0.114592	0.115231	0.116036
262	0.123371	0.123918	0.121917	0.121692	0.116207	0.118753	0.118136	0.118964	0.115283	0.116767	0.120098	0.121719	0.118582	0.116106	0.119553	0.115593	0.120951	0.123915	0.116385	0.130749	0.112532	0.118917	0.118079	0.114764	0.116386	0.124638	0.129366	0.117841	0.117004	0.112138	0.125274	0.124516	0.121426	0.118713	0.119895	0.121636	0.122665	0.124577	0.114362	0.118374	0.123707	0.118057	0.112365	0.118847	0.118594	0.116691	0.113838	0.115596	0.124046
263	0.123391	0.124118	0.120865	0.121169	0.114738	0.117671	0.116004	0.117384	0.114578	0.11656	0.119311	0.121457	0.118635	0.116446	0.118736	0.115955	0.119771	0.12417	0.117364	0.130592	0.11256	0.119377	0.118022	0.11469	0.116695	0.123987	0.128321	0.118188	0.116787	0.112132	0.125734	0.123429	0.120953	0.116876	0.119954	0.121114	0.122012	0.125188	0.114432	0.11898	0.122953	0.118499	0.111724	0.11952	0.118238	0.116961	0.11421	0.114687	0.124395
264	0.124056	0.124836	0.119102	0.121402	0.11474	0.11641	0.115549	0.116768	0.113795	0.116714	0.117949	0.121823	0.117652	0.116804	0.118532	0.115317	0.119377	0.123225	0.11712	0.129466	0.113185	0.119775	0.117391	0.114665	0.116575	0.124504	0.127507	0.118097	0.116133	0.111558	0.12414	0.123759	0.12057	0.116227	0.11995	0.120701	0.122425	0.124411	0.115487	0.119068	0.123586	0.119405	0.112014	0.118534	0.118717	0.116791	0.11526	0.11461	0.124248
265	0.123138	0.124506	0.118895	0.121661	0.113934	0.116483	0.115246	0.116929	0.114061	0.116085	0.117984	0.121216	0.116461	0.116722	0.11799	0.114341	0.119634	0.122791	0.116848	0.128823	0.112902	0.11919	0.117845	0.115214	0.11627	0.124507	0.127654	0.11843	0.116946	0.112493	0.124896	0.124705	0.120614	0.116873	0.120591	0.120786	0.123164	0.124162	0.115418	0.117297	0.123473	0.119387	0.112466	0.117253	0.118189	0.118231	0.115085	0.115168	0.124328
266	0.123871	0.124066	0.119726	0.121745	0.114391	0.116935	0.115475	0.117029	0.114511	0.116428	0.11738	0.121241	0.116554	0.116649	0.118013	0.11431	0.120014	0.122605	0.117294	0.129107	0.11321	0.117813	0.116834	0.114762	0.116424	0.124452	0.127448	0.118546	0.117045	0.112634	0.124238	0.125196	0.122152	0.116188	0.121503	0.120743	0.124205	0.121951	0.11512	0.117177	0.123931	0.11852	0.111077	0.123564	0.118541	0.11851	0.115109	0.115218	0.123649
267	0.12461	0.122976	0.118932	0.122043	0.11432	0.115678	0.115373	0.117214	0.114568	0.116025	0.117703	0.121071	0.115668	0.117609	0.117156	0.114148	0.119563	0.122797	0.117541	0.129501	0.112716	0.118263	0.117649	0.114323	0.11665	0.123969	0.127183	0.117317	0.117244	0.113658	0.123032	0.125825	0.122535	0.115094	0.121327	0.121353	0.123118	0.121251	0.114882	0.117572	0.124598	0.117562	0.111822	0.122222	0.117769	0.118101	0.11555	0.114416	0.124978
268	0.125232	0.123259	0.118647	0.122726	0.117356	0.115005	0.114738	0.116396	0.113939	0.116105	0.117811	0.120968	0.115277	0.1177	0.117278	0.113485	0.120115	0.122053	0.117591	0.128663	0.112391	0.118376	0.117112	0.115355	0.116534	0.123316	0.126081	0.117855	0.11694	0.113488	0.123949	0.125465	0.122861	0.115148	0.129333	0.120746	0.122835	0.121496	0.114445	0.11692	0.12376	0.118667	0.112055	0.122065	0.117141	0.11705	0.115891	0.114155	0.123907
269	0.124957	0.123175	0.119125	0.122855	0.1186	0.114968	0.114488	0.115052	0.113275	0.116388	0.117501	0.121433	0.115396	0.118487	0.11695	0.113963	0.120317	0.12193	0.11839	0.127967	0.1121	0.11813	0.116789	0.116124	0.116505	0.12218	0.125584	0.117655	0.116132	0.113239	0.124328	0.124352	0.122417	0.115495	0.130257	0.119449	0.121922	0.121447	0.115023	0.116291	0.123329	0.119094	0.111974	0.123059	0.118133	0.118297	0.116474	0.114638	0.123463
270	0.124934	0.122144	0.118706	0.122457	0.118284	0.114463	0.116431	0.115683	0.112952	0.116195	0.118037	0.121979	0.115024	0.119168	0.115345	0.113985	0.119228	0.121301	0.11753	0.126765	0.112824	0.117656	0.116066	0.117522	0.116061	0.121723	0.125617	0.118315	0.11649	0.11164	0.124433	0.124927	0.121361	0.115003	0.130745	0.118405	0.121947	0.121252	0.115495	0.117141	0.122728	0.118834	0.112319	0.122839	0.118426	0.121906	0.116613	0.11501	0.123007
271	0.124264	0.119907	0.118575	0.121253	0.118393	0.115014	0.116677	0.116387	0.112408	0.117157	0.117062	0.122384	0.116214	0.119588	0.115281	0.113059	0.118304	0.122011	0.117702	0.125837	0.112392	0.117989	0.115874	0.119184	0.115961	0.121615	0.125134	0.118019	0.116488	0.111214	0.122604	0.124949	0.121369	0.113782	0.131	0.118205	0.120764	0.120186	0.11553	0.117759	0.122145	0.117891	0.11221	0.12418	0.117748	0.121689	0.116717	0.114736	0.122423
272	0.123963	0.11777	0.118567	0.121313	0.117358	0.114318	0.11665	0.116868	0.112447	0.116621	0.11682	0.122317	0.11704	0.119035	0.115329	0.113144	0.117616	0.122627	0.117475	0.126264	0.111696	0.118988	0.114896	0.119076	0.116022	0.121097	0.125045	0.118024	0.116752	0.112098	0.122792	0.1245	0.121921	0.113519	0.130578	0.117501	0.118765	0.120041	0.11578	0.118651	0.122758	0.117184	0.112074	0.124594	0.118156	0.121594	0.117024	0.114686	0.121237
273	0.124047	0.117526	0.119393	0.121743	0.116616	0.11572	0.116456	0.11698	0.11256	0.115978	0.115677	0.122716	0.117468	0.118385	0.115387	0.113921	0.118482	0.12267	0.11772	0.125737	0.111845	0.117838	0.114872	0.119058	0.115939	0.120228	0.12523	0.116562	0.11585	0.111774	0.123212	0.124513	0.121156	0.112549	0.13096	0.116922	0.118594	0.119355	0.115805	0.119151	0.122319	0.117608	0.111802	0.124596	0.11862	0.121648	0.117456	0.113986	0.119977
274	0.124427	0.116758	0.118472	0.122246	0.116925	0.115506	0.116129	0.117642	0.112287	0.117204	0.11539	0.122023	0.117277	0.118186	0.114848	0.113801	0.117953	0.121822	0.117103	0.125905	0.119261	0.118192	0.11532	0.118759	0.116528	0.120694	0.124755	0.116706	0.116462	0.112175	0.124283	0.123669	0.121025	0.112468	0.129709	0.116757	0.118433	0.119176	0.115818	0.118515	0.122122	0.117243	0.111614	0.124855	0.118639	0.122825	0.117257	0.114526	0.120716
275	0.125075	0.118266	0.118181	0.122589	0.116178	0.116173	0.115766	0.117817	0.11319	0.117021	0.116269	0.121879	0.11664	0.118161	0.115318	0.11351	0.118341	0.122698	0.117001	0.125959	0.120163	0.118184	0.114431	0.117263	0.116261	0.120316	0.123843	0.117469	0.115936	0.112421	0.124201	0.12402	0.120508	0.112561	0.129923	0.117309	0.119365	0.119137	0.116311	0.119772	0.122067	0.123441	0.1116	0.124305	0.118428	0.12261	0.11712	0.114641	0.119917
276	0.125326	0.118031	0.11814	0.121851	0.116354	0.115798	0.114649	0.118068	0.11312	0.117825	0.115689	0.12218	0.116566	0.11819	0.115221	0.113957	0.118117	0.122724	0.124667	0.126461	0.119028	0.117953	0.113946	0.11704	0.115519	0.119906	0.123123	0.11724	0.116613	0.113495	0.123212	0.123361	0.120004	0.113426	0.130149	0.116905	0.117124	0.118149	0.116982	0.119913	0.122252	0.122977	0.110452	0.124179	0.119775	0.121686	0.117393	0.114626	0.119452
277	0.124313	0.118733	0.118679	0.121968	0.117095	0.116337	0.113974	0.118405	0.112246	0.11846	0.116228	0.121193	0.11638	0.118657	0.112995	0.11417	0.117643	0.122251	0.123069	0.127183	0.117971	0.117557	0.11473	0.117158	0.115888	0.119807	0.12317	0.117203	0.116303	0.112666	0.122386	0.122738	0.11995	0.113366	0.129482	0.116803	0.121325	0.116883	0.117344	0.119969	0.122757	0.121763	0.109991	0.123866	0.120147	0.121396	0.117142	0.113676	0.118591
278	0.124326	0.119892	0.117651	0.122057	0.11675	0.117452	0.114285	0.118744	0.11157	0.118176	0.115575	0.121177	0.116119	0.117787	0.112353	0.114636	0.11868	0.121695	0.122577	0.12697	0.118091	0.118349	0.114983	0.116822	0.11602	0.120246	0.121496	0.117259	0.116739	0.113103	0.122487	0.12181	0.119311	0.11383	0.127762	0.116428	0.12064	0.117019	0.117269	0.119768	0.123365	0.121632	0.109353	0.124807	0.120018	0.121401	0.118236	0.12072	0.119454
279	0.12371	0.120909	0.118239	0.121506	0.116594	0.116548	0.114653	0.118868	0.110437	0.117672	0.115772	0.120873	0.115949	0.117642	0.117994	0.114691	0.119122	0.121904	0.122625	0.127612	0.118035	0.118086	0.11421	0.116567	0.116405	0.120265	0.122378	0.117005	0.118222	0.11257	0.121621	0.121215	0.120006	0.114145	0.127545	0.116367	0.120598	0.117438	0.117715	0.120664	0.123768	0.121408	0.109561	0.124936	0.119212	0.121657	0.118993	0.120171	0.120244
280	0.123491	0.121383	0.117423	0.129459	0.116918	0.115417	0.115161	0.11859	0.110612	0.117993	0.11584	0.120705	0.116544	0.116937	0.117751	0.113539	0.118843	0.120469	0.121676	0.127139	0.117755	0.117975	0.112709	0.116658	0.115612	0.120656	0.12144	0.116155	0.118731	0.112239	0.121369	0.121328	0.119779	0.113275	0.127959	0.116141	0.118933	0.118049	0.117951	0.121838	0.123973	0.12083	0.109117	0.125285	0.119428	0.120737	0.118764	0.120795	0.120113
281	0.123463	0.122766	0.116946	0.128456	0.117454	0.115131	0.115226	0.118621	0.110866	0.117923	0.11569	0.120659	0.116444	0.118301	0.117172	0.113028	0.11922	0.1191	0.122355	0.127055	0.117087	0.118918	0.111978	0.117341	0.115586	0.121011	0.121343	0.116088	0.118982	0.112816	0.12005	0.121601	0.12086	0.113555	0.127578	0.115677	0.119274	0.118866	0.11745	0.121952	0.123316	0.120267	0.109176	0.125001	0.119328	0.121119	0.119542	0.120822	0.119838
282	0.122103	0.123642	0.117291	0.126959	0.117774	0.115116	0.115384	0.118242	0.111079	0.118534	0.115239	0.120263	0.115525	0.118812	0.116778	0.116904	0.119007	0.120102	0.122203	0.125504	0.116727	0.11797	0.111452	0.117642	0.114519	0.120953	0.121237	0.116538	0.119327	0.112197	0.118741	0.121527	0.121393	0.113303	0.127922	0.115041	0.118441	0.119625	0.117413	0.122899	0.123572	0.121087	0.10919	0.124645	0.118722	0.119497	0.125475	0.121246	0.120338
283	0.121945	0.123937	0.116736	0.126674	0.117468	0.115438	0.114514	0.116668	0.110326	0.118279	0.114686	0.120536	0.11495	0.118674	0.116738	0.116894	0.11901	0.119761	0.121586	0.124601	0.11686	0.118254	0.110517	0.117951	0.114704	0.120995	0.120784	0.116553	0.119875	0.11231	0.118252	0.121725	0.121265	0.114342	0.126618	0.114065	0.116789	0.119734	0.117242	0.123191	0.123511	0.120559	0.10892	0.124276	0.117685	0.118528	0.12528	0.12187	0.120193
284	0.1212	0.12367	0.116995	0.126028	0.117292	0.11585	0.114241	0.115951	0.111049	0.117936	0.115062	0.121184	0.114308	0.118718	0.117262	0.116291	0.118412	0.121038	0.121067	0.123699	0.116472	0.119207	0.110767	0.117623	0.114748	0.120849	0.120233	0.116504	0.121191	0.113378	0.118243	0.121149	0.1211	0.114491	0.126728	0.114619	0.116936	0.119499	0.116273	0.123582	0.123564	0.119251	0.108708	0.125274	0.117637	0.119443	0.126107	0.121617	0.119679
285	0.120639	0.124318	0.117083	0.126324	0.116763	0.115336	0.113204	0.115331	0.110616	0.116251	0.115113	0.120955	0.113681	0.119347	0.116936	0.115906	0.117779	0.121216	0.121098	0.123625	0.117024	0.117923	0.111329	0.116664	0.114953	0.119847	0.119465	0.11629	0.121425	0.114212	0.118315	0.121173	0.121091	0.113755	0.127353	0.115011	0.116755	0.119205	0.11724	0.124234	0.122748	0.118153	0.108976	0.123882	0.117844	0.11849	0.126235	0.121521	0.119846
286	0.120372	0.123106	0.117335	0.124976	0.118301	0.115522	0.113243	0.114289	0.110662	0.116291	0.115524	0.121344	0.113504	0.118619	0.116986	0.115734	0.118124	0.120552	0.121417	0.123315	0.117099	0.117569	0.111972	0.116856	0.115156	0.120264	0.120547	0.116419	0.121729	0.11355	0.117979	0.121796	0.120285	0.113323	0.126881	0.114409	0.115708	0.118793	0.116658	0.123515	0.123243	0.117562	0.109165	0.122696	0.117035	0.11836	0.125785	0.120874	0.120441
287	0.119466	0.124199	0.117199	0.12514	0.11779	0.116278	0.113484	0.114936	0.111392	0.120239	0.11587	0.121014	0.113424	0.118284	0.117349	0.115832	0.117311	0.118738	0.122474	0.122947	0.117131	0.118431	0.112901	0.117089	0.11619	0.119999	0.119992	0.116226	0.12128	0.112913	0.117527	0.121989	0.121249	0.112754	0.126461	0.114915	0.114091	0.11917	0.116352	0.123222	0.122898	0.117617	0.108795	0.123122	0.116907	0.119049	0.125963	0.122012	0.119012
288	0.12002	0.123943	0.116969	0.123782	0.118238	0.115706	0.113575	0.115084	0.111245	0.121009	0.115151	0.120128	0.113587	0.117238	0.117001	0.115305	0.117606	0.118789	0.122994	0.121939	0.117284	0.118857	0.113907	0.116897	0.116067	0.119462	0.120454	0.115977	0.120779	0.11276	0.118133	0.12187	0.122403	0.112412	0.126376	0.115423	0.112716	0.12034	0.116071	0.123331	0.12284	0.116754	0.108008	0.123414	0.11682	0.119118	0.127084	0.12218	0.117536
289	0.119155	0.124067	0.11751	0.123674	0.117107	0.115014	0.113428	0.115801	0.110973	0.120876	0.115979	0.119698	0.113637	0.117411	0.117273	0.117	0.11759	0.119169	0.123351	0.121531	0.117253	0.119767	0.11415	0.117095	0.115977	0.119056	0.119894	0.11681	0.119946	0.112679	0.11848	0.122108	0.122539	0.111364	0.127337	0.115233	0.112508	0.119195	0.114189	0.123268	0.122929	0.116695	0.108356	0.12336	0.116992	0.11783	0.127945	0.12251	0.117195
290	0.119638	0.12317	0.11764	0.122343	0.116842	0.11491	0.114145	0.116267	0.110712	0.120698	0.115893	0.11931	0.112841	0.116398	0.116125	0.116678	0.11795	0.11859	0.124277	0.122156	0.116368	0.120635	0.113949	0.117432	0.116008	0.118464	0.119164	0.116207	0.119977	0.112451	0.119521	0.122491	0.123359	0.111655	0.128095	0.115448	0.111741	0.119173	0.113673	0.122899	0.123319	0.116795	0.108761	0.123557	0.116363	0.118302	0.129433	0.122529	0.11594
291	0.11838	0.123118	0.116654	0.121331	0.117335	0.114697	0.113489	0.122145	0.110988	0.120599	0.116156	0.119192	0.112501	0.117057	0.115861	0.116022	0.117869	0.118719	0.123109	0.121508	0.117432	0.120254	0.113993	0.117077	0.115558	0.118626	0.118816	0.115692	0.11926	0.11215	0.119541	0.122967	0.122836	0.111187	0.127382	0.116243	0.111475	0.119502	0.113437	0.122476	0.123213	0.114988	0.10892	0.123686	0.116175	0.118205	0.128907	0.122745	0.117055
292	0.11815	0.122538	0.115861	0.121255	0.1181	0.115295	0.113999	0.121735	0.111607	0.120429	0.115345	0.119943	0.112611	0.11581	0.114995	0.116665	0.118273	0.11808	0.123196	0.120947	0.11798	0.120531	0.11374	0.11688	0.115568	0.11851	0.118909	0.116056	0.119423	0.11095	0.119142	0.123571	0.121628	0.111598	0.127234	0.116342	0.112126	0.119315	0.113296	0.121295	0.121733	0.113011	0.108215	0.122857	0.116724	0.118342	0.129461	0.122582	0.116902
293	0.117266	0.121963	0.115045	0.121457	0.118345	0.115567	0.114054	0.119856	0.112123	0.119576	0.114581	0.119401	0.113195	0.116114	0.114706	0.116837	0.118797	0.118262	0.122722	0.121676	0.118603	0.120564	0.113953	0.11695	0.11543	0.117792	0.119288	0.116027	0.119767	0.110992	0.119034	0.124514	0.120878	0.111492	0.127375	0.115888	0.112262	0.119773	0.113145	0.121183	0.12215	0.113041	0.107777	0.122504	0.115663	0.11688	0.130164	0.122308	0.115601
294	0.116828	0.121839	0.115666	0.122461	0.117955	0.115559	0.113373	0.120057	0.112425	0.120161	0.11488	0.119261	0.113463	0.116634	0.114882	0.11678	0.118524	0.117447	0.122818	0.121683	0.118834	0.119198	0.113212	0.11724	0.11619	0.116783	0.119629	0.115183	0.119346	0.110785	0.118984	0.125241	0.121696	0.111415	0.12707	0.114737	0.113021	0.119894	0.112569	0.121633	0.122346	0.111645	0.107922	0.121747	0.115009	0.116373	0.129646	0.122279	0.114347
295	0.116117	0.121877	0.114439	0.121559	0.117737	0.115593	0.114078	0.120113	0.11907	0.120206	0.116757	0.119421	0.112951	0.116569	0.113629	0.116403	0.117857	0.117562	0.123588	0.121184	0.119083	0.117784	0.112983	0.116683	0.115974	0.116435	0.119607	0.115972	0.118672	0.110367	0.11923	0.125433	0.121283	0.112201	0.127937	0.113617	0.112482	0.119633	0.112694	0.120455	0.122484	0.112333	0.106855	0.121604	0.115694	0.115682	0.129604	0.121696	0.114759
296	0.116887	0.121409	0.119992	0.121703	0.116697	0.114951	0.113903	0.1202	0.119572	0.120641	0.117153	0.119387	0.11256	0.116242	0.113713	0.116098	0.118172	0.118287	0.123867	0.120836	0.118974	0.117007	0.112774	0.116659	0.115793	0.116487	0.120228	0.116312	0.1174	0.11627	0.119186	0.124396	0.121192	0.11336	0.127381	0.113464	0.112368	0.118511	0.112206	0.120744	0.122019	0.112014	0.107502	0.121594	0.1148	0.115659	0.130372	0.120909	0.113695
297	0.116798	0.12189	0.117287	0.121698	0.116724	0.116195	0.112425	0.11959	0.118939	0.119935	0.116856	0.118733	0.113018	0.115475	0.113236	0.117989	0.117611	0.117095	0.123892	0.120808	0.11953	0.117206	0.11226	0.116808	0.115537	0.117115	0.12073	0.116167	0.116664	0.115308	0.118717	0.125189	0.121236	0.11313	0.128804	0.113463	0.111582	0.118502	0.112145	0.120369	0.121766	0.11143	0.108227	0.121752	0.114316	0.115557	0.130287	0.12079	0.113298
298	0.11643	0.122547	0.117025	0.121313	0.117706	0.116065	0.111586	0.120247	0.118732	0.119736	0.117391	0.11838	0.113126	0.115694	0.113148	0.119004	0.116491	0.117247	0.123546	0.120593	0.119101	0.117575	0.11184	0.117378	0.114814	0.117339	0.121896	0.115371	0.115975	0.115441	0.118623	0.124265	0.120432	0.11322	0.129365	0.112901	0.110668	0.118869	0.112692	0.120093	0.120703	0.111326	0.109763	0.122266	0.112843	0.115908	0.129593	0.120778	0.113547
299	0.116571	0.122574	0.11768	0.120568	0.1172	0.117073	0.110706	0.120333	0.118456	0.119308	0.116626	0.118839	0.113322	0.115458	0.112923	0.119069	0.115291	0.117653	0.123028	0.120757	0.119361	0.117984	0.112392	0.116834	0.114744	0.117414	0.120753	0.114824	0.114762	0.1147	0.118532	0.125102	0.120594	0.113195	0.129329	0.113265	0.110811	0.118626	0.112885	0.119302	0.120554	0.110574	0.109608	0.121563	0.112332	0.115512	0.129816	0.121124	0.112976
300	0.116049	0.123441	0.117673	0.120353	0.117182	0.116585	0.110181	0.119162	0.118934	0.119337	0.116574	0.118381	0.112531	0.115896	0.113548	0.118545	0.117874	0.116312	0.122941	0.120965	0.119046	0.117966	0.112379	0.116678	0.11433	0.117161	0.12031	0.113803	0.114632	0.115581	0.11902	0.125221	0.118057	0.113105	0.128785	0.113328	0.110299	0.118788	0.112879	0.119356	0.119202	0.110907	0.109614	0.120779	0.111533	0.115868	0.12968	0.121041	0.113202
301	0.115914	0.12236	0.117378	0.120453	0.116853	0.11762	0.109493	0.118379	0.118644	0.119354	0.116443	0.118481	0.112285	0.116212	0.113498	0.11773	0.116357	0.115388	0.12306	0.121048	0.120715	0.116348	0.112058	0.116638	0.114187	0.117236	0.120939	0.113966	0.114801	0.115871	0.117811	0.125281	0.117327	0.112682	0.129053	0.11339	0.110837	0.117881	0.11235	0.119125	0.118727	0.111807	0.110062	0.121499	0.11183	0.11513	0.128902	0.120031	0.112453
302	0.116008	0.120716	0.117281	0.119083	0.115151	0.117202	0.108977	0.118	0.117905	0.119224	0.116575	0.117879	0.112169	0.115931	0.112394	0.117523	0.116489	0.115407	0.122336	0.121356	0.121668	0.119483	0.112252	0.116924	0.113182	0.117622	0.120919	0.113589	0.114692	0.115268	0.116538	0.125481	0.117224	0.113077	0.129091	0.113701	0.109972	0.116316	0.112437	0.119105	0.1184	0.112443	0.10933	0.120873	0.112693	0.11522	0.127553	0.119499	0.112002
303	0.114833	0.119034	0.116382	0.119268	0.115158	0.115139	0.108621	0.118581	0.117549	0.120266	0.117441	0.117674	0.112102	0.115949	0.112006	0.117288	0.116324	0.119845	0.121551	0.121453	0.12229	0.119401	0.112254	0.117501	0.112753	0.117452	0.119794	0.113011	0.114779	0.114854	0.114596	0.124858	0.11695	0.112957	0.129549	0.113744	0.109739	0.118959	0.111576	0.118486	0.119083	0.113099	0.109776	0.12107	0.112884	0.115278	0.126014	0.117791	0.11239
304	0.114391	0.118096	0.116772	0.119519	0.115965	0.115096	0.10838	0.118591	0.117164	0.120779	0.117363	0.118328	0.111557	0.115235	0.112301	0.116229	0.11668	0.120329	0.121774	0.121741	0.121878	0.119165	0.111837	0.117075	0.11263	0.117585	0.119569	0.112129	0.115215	0.114487	0.115227	0.124566	0.117637	0.112577	0.130234	0.113635	0.110138	0.118211	0.112378	0.117856	0.118734	0.112618	0.11006	0.121477	0.112871	0.114503	0.124555	0.117618	0.112829
305	0.113189	0.118079	0.116453	0.119987	0.116865	0.116307	0.108319	0.119041	0.117099	0.120195	0.116427	0.120741	0.11148	0.113862	0.112056	0.116402	0.116532	0.119831	0.122375	0.120927	0.121376	0.118495	0.110974	0.117017	0.111844	0.117943	0.119814	0.111739	0.115334	0.115171	0.115348	0.123247	0.116914	0.112564	0.131146	0.112693	0.11088	0.117958	0.112846	0.115153	0.118323	0.112619	0.110441	0.121034	0.112877	0.113802	0.123359	0.11638	0.113694
306	0.112594	0.117556	0.115886	0.118882	0.117109	0.117103	0.108565	0.119234	0.118008	0.119744	0.116348	0.120413	0.111558	0.114232	0.111986	0.116945	0.117446	0.119766	0.122863	0.120127	0.120684	0.118442	0.110778	0.116905	0.119735	0.118009	0.119575	0.111318	0.115069	0.115147	0.115621	0.122852	0.117397	0.11836	0.131355	0.112135	0.111175	0.117917	0.111727	0.114279	0.118325	0.112502	0.114887	0.120345	0.112437	0.113429	0.12219	0.115865	0.113415
307	0.112154	0.117177	0.116053	0.118398	0.118295	0.116653	0.108629	0.118596	0.11793	0.119179	0.116541	0.120127	0.111408	0.114276	0.11229	0.116326	0.117166	0.120501	0.123667	0.119948	0.11981	0.117685	0.110386	0.117876	0.119427	0.119184	0.11854	0.111628	0.114617	0.115473	0.115816	0.122327	0.117029	0.118231	0.129484	0.112196	0.111121	0.119334	0.111187	0.120246	0.118532	0.112944	0.113966	0.121045	0.112595	0.11409	0.122592	0.11585	0.112536
308	0.11141	0.117061	0.115189	0.118809	0.117683	0.116117	0.107719	0.119144	0.118123	0.119031	0.116196	0.119496	0.111902	0.114356	0.112333	0.116016	0.1163	0.12027	0.124077	0.120242	0.120668	0.117061	0.110181	0.117148	0.118555	0.119025	0.118308	0.111635	0.115226	0.115203	0.115995	0.122183	0.117066	0.118409	0.129278	0.112125	0.111635	0.12068	0.110984	0.120135	0.117505	0.113044	0.114057	0.120504	0.112891	0.11336	0.123393	0.115048	0.111786
309	0.111767	0.120204	0.115296	0.117809	0.118547	0.116854	0.107602	0.119548	0.116603	0.118203	0.115983	0.119763	0.112174	0.113199	0.111872	0.116262	0.116064	0.119909	0.123998	0.119912	0.121437	0.116699	0.110339	0.116881	0.11786	0.120096	0.118488	0.110688	0.115577	0.114559	0.115373	0.121924	0.116741	0.117701	0.128692	0.111696	0.110505	0.119549	0.110795	0.119632	0.117364	0.112536	0.114539	0.120531	0.11284	0.113384	0.122537	0.115343	0.111427
310	0.110943	0.120557	0.115782	0.118596	0.117904	0.116621	0.106512	0.118239	0.116937	0.118485	0.116026	0.119634	0.112365	0.113243	0.111312	0.117067	0.115536	0.123689	0.122925	0.119032	0.121724	0.1167	0.109949	0.117167	0.117538	0.119786	0.117871	0.110267	0.114959	0.116823	0.114713	0.12154	0.116933	0.11728	0.128064	0.110259	0.111342	0.119695	0.110774	0.120796	0.116252	0.113174	0.11385	0.12046	0.11197	0.113033	0.1222	0.116184	0.112407
311	0.110535	0.119911	0.115363	0.11937	0.117056	0.121407	0.10634	0.118783	0.116372	0.119243	0.115693	0.119713	0.113651	0.112564	0.111021	0.116378	0.114821	0.123899	0.12268	0.119619	0.121527	0.115504	0.110226	0.116486	0.117191	0.120095	0.117347	0.110858	0.114675	0.116457	0.114721	0.120661	0.116215	0.116644	0.127317	0.110207	0.111626	0.118111	0.110906	0.120259	0.116636	0.114038	0.114379	0.120254	0.111651	0.113095	0.122589	0.116592	0.111088
312	0.109844	0.119109	0.116126	0.119562	0.118414	0.120802	0.105361	0.118449	0.117065	0.119041	0.114689	0.119456	0.114481	0.11097	0.111746	0.115266	0.114858	0.124128	0.122036	0.119349	0.121453	0.116818	0.109761	0.116862	0.117006	0.120268	0.116431	0.110966	0.113737	0.116246	0.115593	0.119923	0.116186	0.116614	0.126974	0.110567	0.110941	0.118126	0.110046	0.120455	0.117895	0.114392	0.114718	0.118472	0.112818	0.113786	0.122407	0.116865	0.11176
313	0.10991	0.117956	0.116325	0.120011	0.117116	0.120471	0.105287	0.117944	0.116563	0.119034	0.114107	0.119137	0.114098	0.110616	0.112267	0.1145	0.115132	0.124042	0.12171	0.118159	0.121363	0.116856	0.110581	0.115475	0.117048	0.120887	0.116501	0.111103	0.112869	0.116241	0.11538	0.119798	0.115125	0.117592	0.126357	0.110953	0.110085	0.11775	0.110302	0.122032	0.117469	0.113951	0.114071	0.117532	0.113574	0.114454	0.122051	0.116707	0.111486
314	0.110492	0.116616	0.116893	0.119533	0.117749	0.120756	0.105273	0.118475	0.116828	0.119507	0.114043	0.119187	0.113604	0.109484	0.111918	0.114521	0.114985	0.125206	0.120574	0.117113	0.121013	0.117511	0.111243	0.11516	0.11695	0.120848	0.11556	0.111881	0.112663	0.116077	0.115912	0.119332	0.115003	0.118	0.126084	0.112407	0.108955	0.11784	0.112227	0.121761	0.115798	0.11286	0.113792	0.11766	0.113274	0.113894	0.121354	0.116804	0.119916
315	0.109292	0.116578	0.116581	0.119006	0.118653	0.121073	0.105363	0.11888	0.116574	0.119235	0.113869	0.118641	0.113651	0.10911	0.111502	0.114935	0.115051	0.125038	0.119934	0.124567	0.120585	0.117894	0.111673	0.115477	0.117351	0.121565	0.116047	0.112059	0.111005	0.116036	0.116218	0.119461	0.115365	0.117675	0.125685	0.112597	0.107833	0.118071	0.11224	0.121943	0.114864	0.112905	0.113863	0.118039	0.113235	0.1139	0.121584	0.116498	0.119379
316	0.109309	0.116487	0.115508	0.118665	0.119962	0.119675	0.104379	0.118972	0.116412	0.119853	0.113038	0.118352	0.113959	0.108393	0.110843	0.115161	0.114699	0.125378	0.119461	0.12576	0.119389	0.118701	0.112122	0.114146	0.117078	0.121618	0.11632	0.112621	0.111184	0.116647	0.116987	0.118445	0.114576	0.117147	0.123895	0.112768	0.111122	0.117796	0.111939	0.122476	0.114402	0.112937	0.113501	0.118027	0.113287	0.113269	0.121577	0.115623	0.118709
317	0.1101	0.116199	0.115408	0.118483	0.119392	0.118341	0.10404	0.118789	0.116305	0.118949	0.112502	0.118649	0.113535	0.109241	0.110161	0.11457	0.114534	0.125087	0.118964	0.12517	0.119554	0.118673	0.112466	0.114024	0.11637	0.1222	0.117012	0.112656	0.110743	0.1162	0.117108	0.118019	0.114613	0.117774	0.122581	0.112629	0.110848	0.119281	0.111284	0.122155	0.11558	0.113027	0.11387	0.116711	0.113353	0.11237	0.120987	0.11444	0.118436
318	0.111053	0.116045	0.115048	0.11865	0.119247	0.118053	0.104208	0.119235	0.116515	0.118346	0.112442	0.11873	0.113665	0.107938	0.110728	0.114029	0.114609	0.12508	0.119584	0.123794	0.119555	0.118861	0.113088	0.113715	0.11624	0.121835	0.117423	0.113181	0.109757	0.115874	0.118359	0.117082	0.11431	0.118059	0.121407	0.112501	0.110251	0.11958	0.111814	0.121699	0.119466	0.113895	0.113208	0.115796	0.112874	0.111601	0.120438	0.11427	0.117794
319	0.111494	0.114696	0.114998	0.118799	0.118731	0.117283	0.110118	0.118616	0.11712	0.118385	0.111702	0.118	0.112682	0.106948	0.110952	0.113707	0.115084	0.125268	0.118889	0.123941	0.118751	0.118475	0.112312	0.113528	0.116482	0.121543	0.117372	0.113212	0.109455	0.115154	0.119024	0.116206	0.114576	0.117416	0.120033	0.112419	0.110242	0.120546	0.111769	0.120119	0.118489	0.114112	0.113872	0.114435	0.113395	0.111325	0.121281	0.114716	0.118134
320	0.111956	0.115622	0.115254	0.11966	0.11916	0.116817	0.10896	0.118961	0.116948	0.117734	0.111812	0.117781	0.113084	0.106818	0.110804	0.114623	0.114734	0.125387	0.118325	0.123654	0.118259	0.118486	0.113067	0.113248	0.116471	0.121851	0.11743	0.113182	0.114563	0.114483	0.119723	0.115886	0.114828	0.118051	0.120617	0.112158	0.110509	0.119666	0.11133	0.120442	0.122931	0.11431	0.113751	0.11906	0.114587	0.11202	0.120714	0.115188	0.117615
321	0.111551	0.11489	0.114978	0.11957	0.119865	0.115868	0.108354	0.119125	0.116454	0.118028	0.110671	0.117528	0.11326	0.107184	0.110639	0.113379	0.114119	0.125484	0.117614	0.124536	0.118441	0.118735	0.113331	0.113755	0.116502	0.12154	0.117112	0.113302	0.114168	0.114308	0.118956	0.11563	0.115084	0.117698	0.120793	0.111342	0.110425	0.119453	0.112066	0.120332	0.123799	0.115203	0.113259	0.119595	0.115231	0.111681	0.121126	0.115745	0.118186
322	0.112224	0.115868	0.115095	0.118663	0.121201	0.115785	0.109057	0.119259	0.116223	0.117686	0.110365	0.117467	0.114246	0.108456	0.111246	0.113361	0.113925	0.125516	0.11708	0.123645	0.118293	0.118516	0.112632	0.113057	0.116304	0.121341	0.117134	0.114004	0.11379	0.114058	0.119545	0.116298	0.113668	0.117654	0.121132	0.110434	0.110485	0.119606	0.11263	0.120124	0.123363	0.116372	0.112855	0.120183	0.115493	0.110596	0.121195	0.11615	0.118364
323	0.112758	0.115166	0.115272	0.117657	0.120729	0.115902	0.109525	0.118765	0.116136	0.117694	0.110382	0.116932	0.114495	0.108625	0.110064	0.112937	0.113723	0.125969	0.116414	0.122304	0.119168	0.119014	0.112676	0.112596	0.116259	0.120186	0.116687	0.113717	0.114235	0.11356	0.119944	0.117027	0.112609	0.11831	0.121705	0.110466	0.110995	0.119421	0.116916	0.121025	0.12172	0.116411	0.112762	0.120132	0.113506	0.110569	0.120743	0.116167	0.119018
324	0.112113	0.1149	0.115607	0.116524	0.121031	0.116514	0.109791	0.117811	0.1166	0.117349	0.110081	0.116493	0.114386	0.110115	0.110631	0.112714	0.113884	0.126031	0.115544	0.121328	0.118662	0.119719	0.114467	0.112251	0.116061	0.119955	0.11605	0.114705	0.114032	0.112851	0.120563	0.122763	0.113337	0.118942	0.12145	0.114188	0.111944	0.118441	0.117213	0.120874	0.12194	0.116854	0.112439	0.120401	0.114076	0.110433	0.120356	0.115751	0.118238
325	0.112311	0.115165	0.11577	0.11744	0.121439	0.117138	0.110168	0.117343	0.117219	0.117198	0.109574	0.116843	0.114697	0.111303	0.110769	0.112845	0.113376	0.125387	0.11574	0.12092	0.117509	0.119303	0.114176	0.112315	0.115892	0.120203	0.11547	0.113861	0.111951	0.112365	0.11959	0.121278	0.112297	0.119118	0.122391	0.114251	0.112564	0.118298	0.117959	0.120898	0.121253	0.116812	0.111932	0.121537	0.114081	0.110335	0.120394	0.115716	0.117533
326	0.111889	0.115671	0.116589	0.116626	0.121421	0.11735	0.110032	0.117525	0.117402	0.117128	0.109075	0.117788	0.114451	0.111023	0.110372	0.112612	0.112235	0.125302	0.116718	0.120262	0.117929	0.120163	0.113958	0.112498	0.11448	0.12006	0.115463	0.112382	0.11107	0.111509	0.118296	0.120301	0.111341	0.119634	0.122865	0.114774	0.113415	0.118204	0.118323	0.120994	0.121584	0.116863	0.112494	0.121852	0.115122	0.110221	0.119244	0.115926	0.118256
327	0.111956	0.11505	0.116704	0.117233	0.121313	0.118207	0.109979	0.117499	0.118074	0.117249	0.108657	0.117784	0.114184	0.111456	0.109691	0.112541	0.111972	0.125069	0.116434	0.119234	0.119102	0.12005	0.113298	0.112146	0.114031	0.119894	0.114537	0.111647	0.110854	0.11199	0.118262	0.120266	0.111388	0.118499	0.123345	0.115184	0.113209	0.118355	0.117821	0.12132	0.121452	0.116501	0.112814	0.12198	0.115037	0.111208	0.11911	0.115079	0.118122
328	0.112151	0.115781	0.116992	0.117062	0.12117	0.11835	0.11006	0.117101	0.117509	0.117824	0.108348	0.11827	0.113549	0.117668	0.10909	0.112781	0.111772	0.124914	0.116109	0.118596	0.118539	0.120871	0.111998	0.117601	0.113168	0.120174	0.113053	0.111536	0.111747	0.111884	0.118131	0.120857	0.110583	0.118537	0.1234	0.114704	0.11445	0.119122	0.11674	0.121271	0.121994	0.11722	0.113474	0.122543	0.114434	0.111477	0.118265	0.115247	0.117976
329	0.111939	0.116093	0.118289	0.116776	0.121055	0.11824	0.110069	0.116623	0.118134	0.118105	0.108058	0.118325	0.113712	0.117774	0.109328	0.11279	0.111548	0.123958	0.116541	0.118328	0.118767	0.119523	0.1122	0.117271	0.112522	0.12009	0.112622	0.111567	0.112143	0.112169	0.117069	0.120085	0.109628	0.11813	0.122759	0.113974	0.115394	0.11852	0.116952	0.120969	0.121477	0.118218	0.113356	0.123442	0.114164	0.112363	0.118867	0.114622	0.117789
330	0.111171	0.116114	0.117672	0.116083	0.121354	0.118658	0.11004	0.116608	0.118837	0.117453	0.109004	0.117775	0.11385	0.117649	0.109315	0.11457	0.11113	0.123066	0.116614	0.118776	0.11811	0.119033	0.111608	0.116815	0.111961	0.120432	0.112636	0.110374	0.112586	0.112141	0.116074	0.120378	0.109234	0.11788	0.122892	0.113046	0.114624	0.118416	0.116156	0.120265	0.121223	0.11959	0.112795	0.12381	0.119037	0.112171	0.117963	0.113873	0.117372
331	0.110937	0.115945	0.117464	0.117321	0.120996	0.119774	0.110262	0.114702	0.118976	0.117523	0.108656	0.118614	0.114078	0.117696	0.109797	0.114637	0.109488	0.122751	0.117083	0.11899	0.117819	0.119184	0.111335	0.116268	0.111224	0.120676	0.11276	0.110803	0.112823	0.112697	0.116085	0.120474	0.109391	0.118293	0.12344	0.112697	0.113873	0.117326	0.115432	0.119446	0.12074	0.120728	0.112434	0.123533	0.118463	0.112203	0.118757	0.113369	0.117575
332	0.110189	0.116095	0.116867	0.116461	0.126268	0.119601	0.110127	0.114171	0.118297	0.116297	0.108858	0.119042	0.114977	0.11787	0.109564	0.115165	0.109938	0.122427	0.117126	0.118965	0.117444	0.119442	0.111426	0.115232	0.111069	0.121976	0.112952	0.110598	0.112947	0.112034	0.116046	0.121208	0.115135	0.117896	0.123107	0.112581	0.113692	0.117325	0.115838	0.119953	0.120349	0.120445	0.112032	0.121988	0.116587	0.112561	0.119499	0.113557	0.117357
333	0.109391	0.117013	0.117047	0.115867	0.125796	0.119345	0.109881	0.113812	0.118482	0.115486	0.108399	0.118086	0.115281	0.11824	0.109894	0.114989	0.109617	0.122086	0.117677	0.119203	0.116991	0.119525	0.111153	0.115621	0.111174	0.123318	0.112307	0.110954	0.112543	0.111572	0.117407	0.121857	0.114888	0.117971	0.123114	0.114627	0.113294	0.117737	0.114685	0.119477	0.12064	0.120959	0.111747	0.121308	0.116523	0.112196	0.118903	0.113863	0.11616
334	0.11568	0.117191	0.116431	0.115098	0.125774	0.11872	0.109559	0.114086	0.11859	0.116661	0.108452	0.117806	0.114952	0.119085	0.110102	0.115294	0.10936	0.121702	0.117049	0.119277	0.116602	0.118354	0.110947	0.115714	0.110947	0.123103	0.112129	0.110783	0.112234	0.111321	0.117456	0.121311	0.114898	0.116841	0.122909	0.114696	0.112596	0.117924	0.115212	0.119451	0.120984	0.121303	0.111187	0.120082	0.116159	0.111979	0.118668	0.113387	0.115769
335	0.113373	0.117347	0.116372	0.11587	0.125836	0.119128	0.109208	0.114101	0.11959	0.116118	0.109091	0.116914	0.114526	0.119816	0.110563	0.115548	0.108867	0.121457	0.117501	0.118717	0.116561	0.118035	0.110531	0.11614	0.110605	0.123368	0.119367	0.110534	0.11214	0.110615	0.117064	0.120981	0.11449	0.116924	0.122422	0.115605	0.112611	0.117645	0.116029	0.119483	0.120656	0.121765	0.110819	0.119193	0.116443	0.111819	0.119179	0.112632	0.115816
336	0.111968	0.117493	0.115882	0.116662	0.126264	0.117634	0.109107	0.113918	0.12021	0.116525	0.109311	0.116033	0.114356	0.119327	0.111091	0.115778	0.108953	0.121195	0.120076	0.118579	0.115975	0.11912	0.110643	0.116049	0.109724	0.123922	0.119182	0.110469	0.110884	0.1104	0.117475	0.120755	0.113476	0.116375	0.122749	0.116288	0.111897	0.117049	0.115659	0.118218	0.120558	0.122144	0.110531	0.118535	0.115577	0.111442	0.119013	0.111315	0.116723
337	0.112641	0.117487	0.115745	0.116551	0.124958	0.116539	0.109265	0.113236	0.124062	0.116906	0.109182	0.116137	0.114587	0.118965	0.110982	0.115386	0.108926	0.120357	0.120168	0.118707	0.11572	0.118126	0.110349	0.115717	0.108388	0.122964	0.119263	0.109804	0.110692	0.11047	0.117458	0.120898	0.113572	0.116263	0.123114	0.116474	0.112244	0.115986	0.115403	0.11798	0.120627	0.121072	0.110558	0.11973	0.114501	0.111505	0.118341	0.110176	0.117459
338	0.112472	0.117472	0.115903	0.115783	0.125475	0.117206	0.108511	0.113198	0.122919	0.117086	0.109413	0.11618	0.114586	0.118392	0.110834	0.115525	0.108738	0.1218	0.1195	0.11876	0.115488	0.11779	0.11027	0.115445	0.108837	0.121431	0.119212	0.109628	0.109187	0.110214	0.117748	0.12093	0.113686	0.116736	0.122721	0.116843	0.112303	0.116076	0.115126	0.116866	0.120115	0.12116	0.111222	0.11877	0.114396	0.110975	0.118098	0.11071	0.117157
339	0.112459	0.117992	0.116112	0.116772	0.125012	0.117333	0.109185	0.112826	0.123302	0.117392	0.109284	0.115345	0.114617	0.11941	0.111049	0.116028	0.109182	0.122661	0.118909	0.118642	0.114504	0.117518	0.110257	0.115683	0.10916	0.120277	0.118894	0.109946	0.108978	0.109973	0.116524	0.121706	0.11419	0.116671	0.12322	0.116664	0.11239	0.115602	0.114767	0.115887	0.119992	0.121014	0.111406	0.11805	0.114768	0.111258	0.118302	0.111602	0.118199
340	0.112742	0.117846	0.116321	0.117507	0.124335	0.117022	0.108592	0.112366	0.123747	0.117057	0.109713	0.115497	0.114689	0.119281	0.111262	0.115593	0.10943	0.122124	0.118984	0.118262	0.114356	0.117642	0.110245	0.115708	0.108466	0.11937	0.117809	0.110049	0.109316	0.108277	0.114925	0.122096	0.114648	0.11614	0.12383	0.116431	0.112545	0.116016	0.114495	0.116154	0.118144	0.121072	0.111645	0.118564	0.114821	0.111112	0.118886	0.11183	0.118463
341	0.113959	0.117216	0.117443	0.11755	0.122634	0.116455	0.108271	0.112078	0.12376	0.116341	0.10947	0.115452	0.114575	0.11868	0.110624	0.115321	0.109446	0.121047	0.118736	0.118379	0.113883	0.117493	0.110124	0.116306	0.108387	0.118087	0.117535	0.110138	0.110471	0.112838	0.11463	0.122533	0.114636	0.116099	0.128093	0.115557	0.113326	0.116461	0.113907	0.116163	0.117673	0.120549	0.11119	0.118162	0.114886	0.110405	0.119785	0.112558	0.117712
342	0.113308	0.117159	0.117407	0.118679	0.121858	0.116556	0.107807	0.11196	0.124871	0.116844	0.109819	0.115897	0.115152	0.119309	0.109648	0.114939	0.109274	0.120346	0.119026	0.11732	0.113439	0.117338	0.110611	0.116272	0.108135	0.117954	0.117269	0.11025	0.110552	0.112898	0.113286	0.122209	0.114689	0.116346	0.127675	0.115554	0.113626	0.115793	0.113633	0.116266	0.118569	0.121126	0.111461	0.118308	0.11472	0.11075	0.119267	0.113129	0.118038
343	0.112744	0.116572	0.118006	0.117526	0.121531	0.116763	0.107365	0.112363	0.125088	0.117218	0.110244	0.115592	0.115467	0.118764	0.108527	0.114698	0.10981	0.1206	0.11859	0.116805	0.113563	0.117432	0.11137	0.115882	0.107965	0.117952	0.117167	0.110279	0.10964	0.11311	0.112371	0.122213	0.114599	0.115884	0.127527	0.116055	0.113816	0.116584	0.113509	0.113975	0.119129	0.120458	0.111578	0.117726	0.114551	0.111266	0.118383	0.113446	0.117576
344	0.113314	0.115517	0.118845	0.117417	0.121496	0.116674	0.106525	0.111941	0.12528	0.11655	0.110228	0.115386	0.115164	0.118782	0.108044	0.114518	0.109446	0.120276	0.118111	0.115677	0.112693	0.116848	0.111475	0.115523	0.108487	0.117327	0.116419	0.109876	0.109332	0.113421	0.112972	0.121969	0.113817	0.115779	0.126451	0.115545	0.11334	0.116838	0.113715	0.113872	0.119862	0.120397	0.110459	0.118608	0.113867	0.111335	0.118458	0.113672	0.118323
345	0.113282	0.114999	0.118849	0.117719	0.121015	0.116808	0.106852	0.112161	0.12619	0.116713	0.110264	0.115583	0.11505	0.11899	0.113741	0.113409	0.109965	0.119217	0.118373	0.114982	0.119742	0.116703	0.111271	0.115653	0.107821	0.116452	0.115948	0.109489	0.109763	0.113848	0.112787	0.122041	0.113963	0.115423	0.126022	0.114605	0.113634	0.116778	0.113853	0.113869	0.119006	0.120262	0.110783	0.118402	0.113839	0.11196	0.118194	0.114165	0.118791
346	0.112704	0.114456	0.1185	0.118057	0.120953	0.116482	0.106167	0.11233	0.126009	0.116612	0.110027	0.115304	0.114732	0.119064	0.113858	0.113641	0.109114	0.118494	0.118798	0.114863	0.119502	0.116493	0.111745	0.116414	0.107548	0.116391	0.1158	0.109189	0.110949	0.114247	0.111935	0.121914	0.114276	0.114882	0.125402	0.113804	0.113369	0.117451	0.11416	0.114259	0.11874	0.120848	0.111001	0.119935	0.11379	0.111859	0.118723	0.113925	0.119741
347	0.112534	0.114853	0.117748	0.118625	0.120889	0.117512	0.105745	0.112724	0.126604	0.115809	0.109486	0.114742	0.114844	0.118205	0.113865	0.113537	0.109282	0.118448	0.119125	0.116078	0.118778	0.117001	0.110892	0.116409	0.107394	0.116481	0.116526	0.109094	0.111231	0.113945	0.11546	0.122183	0.114317	0.114909	0.12598	0.112972	0.113501	0.117575	0.114758	0.114469	0.118014	0.121169	0.111131	0.119738	0.114139	0.11211	0.118686	0.112871	0.120576
348	0.112512	0.114231	0.117702	0.118561	0.120865	0.1174	0.106126	0.113276	0.126868	0.116522	0.109171	0.115505	0.115341	0.118139	0.113371	0.113607	0.108988	0.118762	0.119033	0.116239	0.11896	0.117669	0.110971	0.114611	0.107123	0.116726	0.117039	0.109086	0.110955	0.113928	0.115488	0.121911	0.114101	0.114793	0.125481	0.112131	0.113348	0.117125	0.115094	0.114477	0.116705	0.121245	0.111754	0.119037	0.113488	0.112918	0.118847	0.112494	0.12105
349	0.112506	0.114224	0.117027	0.118312	0.120419	0.117254	0.106152	0.113506	0.127268	0.116715	0.115595	0.116088	0.114826	0.117626	0.111366	0.114566	0.108849	0.118216	0.118089	0.11606	0.118842	0.117748	0.111381	0.1151	0.106256	0.11623	0.117092	0.10867	0.112231	0.113326	0.116073	0.12185	0.114814	0.114632	0.123984	0.112024	0.112217	0.116662	0.115222	0.114521	0.116557	0.122301	0.112451	0.118311	0.111418	0.113193	0.118366	0.112526	0.121088
350	0.112843	0.113111	0.116948	0.118445	0.11899	0.116216	0.105802	0.113633	0.127028	0.116626	0.115218	0.115918	0.115573	0.117717	0.111123	0.114831	0.107931	0.118619	0.117011	0.115889	0.118217	0.118015	0.111676	0.114389	0.10554	0.116167	0.116471	0.108441	0.113247	0.113133	0.116222	0.121534	0.11462	0.11477	0.124948	0.112974	0.110524	0.117089	0.115073	0.115383	0.116275	0.122816	0.113101	0.119382	0.110351	0.113739	0.118736	0.111826	0.120833
351	0.113201	0.113273	0.117941	0.118957	0.119522	0.115555	0.1061	0.113586	0.127013	0.116279	0.115472	0.115246	0.115586	0.116244	0.110782	0.114761	0.108464	0.118652	0.116453	0.115661	0.117812	0.117971	0.110848	0.113725	0.105483	0.115635	0.115539	0.114752	0.114234	0.113062	0.116184	0.121169	0.115128	0.115708	0.124207	0.113101	0.111739	0.117436	0.114849	0.115774	0.11496	0.122627	0.112994	0.119097	0.110924	0.113594	0.119535	0.111503	0.119977
352	0.112885	0.113436	0.11699	0.119844	0.118677	0.115586	0.106259	0.112584	0.126665	0.115852	0.116011	0.115281	0.115269	0.115675	0.11075	0.114989	0.108585	0.118724	0.116265	0.114129	0.117768	0.122793	0.110509	0.114347	0.104889	0.115873	0.114916	0.114138	0.114368	0.112727	0.11566	0.120617	0.11508	0.116113	0.12485	0.113452	0.112799	0.11658	0.114689	0.115579	0.113997	0.123341	0.113133	0.118983	0.110957	0.11328	0.118473	0.111866	0.120534
353	0.11258	0.113854	0.117182	0.119316	0.118522	0.116731	0.107097	0.113158	0.125803	0.115098	0.116226	0.115247	0.115606	0.115401	0.109801	0.115318	0.108468	0.117677	0.115778	0.113965	0.117926	0.121814	0.110595	0.114065	0.104976	0.115544	0.114105	0.113681	0.114749	0.112872	0.115595	0.120233	0.115782	0.121625	0.12591	0.113287	0.112901	0.116233	0.113982	0.116618	0.11415	0.123394	0.113199	0.118656	0.111175	0.113337	0.117287	0.111199	0.119773
354	0.111059	0.114038	0.116695	0.119643	0.117943	0.117272	0.107116	0.113324	0.12498	0.114341	0.115937	0.114032	0.115451	0.115913	0.109611	0.115878	0.108428	0.118392	0.116387	0.113597	0.118394	0.122025	0.110824	0.113925	0.104243	0.114723	0.114479	0.113394	0.11532	0.114429	0.115392	0.11969	0.11529	0.12102	0.125396	0.112107	0.113683	0.11786	0.113785	0.116532	0.11541	0.122752	0.113087	0.119551	0.111315	0.114416	0.11797	0.111439	0.119903
355	0.111165	0.11389	0.117202	0.120063	0.119056	0.117534	0.106707	0.114605	0.12451	0.114253	0.115383	0.114029	0.115116	0.115873	0.109345	0.11488	0.108509	0.118215	0.116845	0.114326	0.118526	0.121248	0.109752	0.113722	0.103766	0.114813	0.114505	0.113553	0.115242	0.114466	0.115368	0.119495	0.11478	0.120951	0.125118	0.112407	0.1148	0.117397	0.113927	0.116478	0.115407	0.121612	0.113451	0.118091	0.111677	0.114388	0.117844	0.111791	0.11984
356	0.11177	0.112857	0.117211	0.119433	0.119401	0.117886	0.106233	0.114283	0.123679	0.114435	0.11562	0.114289	0.115106	0.115355	0.109438	0.115229	0.108354	0.117828	0.117456	0.115031	0.118773	0.120331	0.109119	0.113405	0.103799	0.113685	0.114102	0.113799	0.116176	0.114722	0.115887	0.118987	0.113869	0.121001	0.1243	0.112806	0.115035	0.118007	0.113506	0.115732	0.115776	0.121637	0.114133	0.117175	0.111725	0.114312	0.118844	0.111597	0.119334
357	0.111594	0.113074	0.116649	0.118705	0.119122	0.118142	0.105268	0.113506	0.122774	0.113674	0.114607	0.114052	0.114798	0.115117	0.110117	0.114892	0.108298	0.116987	0.116623	0.114863	0.119483	0.120248	0.108336	0.113615	0.103494	0.113735	0.114289	0.114465	0.116557	0.114997	0.115797	0.119587	0.11412	0.120881	0.124024	0.113818	0.114939	0.117349	0.113722	0.116525	0.115327	0.121266	0.114382	0.116805	0.112741	0.114415	0.119193	0.111423	0.119697
358	0.111693	0.113022	0.117197	0.117975	0.118427	0.118494	0.105936	0.113617	0.122325	0.113426	0.115509	0.11347	0.1144	0.11499	0.110879	0.115314	0.108166	0.115968	0.117053	0.115345	0.119199	0.120366	0.108009	0.114363	0.103413	0.114385	0.113156	0.114131	0.116322	0.114568	0.116808	0.11992	0.113362	0.120364	0.124754	0.113953	0.115536	0.115945	0.113288	0.116858	0.115023	0.121597	0.114611	0.116417	0.112022	0.114205	0.119756	0.111584	0.119433
359	0.112306	0.111441	0.116015	0.117696	0.118234	0.117557	0.105872	0.114441	0.121901	0.112777	0.115307	0.113806	0.114589	0.114796	0.110166	0.115938	0.108316	0.115784	0.116858	0.115248	0.11986	0.120005	0.108375	0.11458	0.102986	0.114811	0.112575	0.114104	0.117107	0.115351	0.117319	0.119808	0.114062	0.119762	0.125614	0.113428	0.115569	0.115984	0.113183	0.118487	0.114695	0.120943	0.114412	0.115414	0.112442	0.113829	0.118939	0.112006	0.118998
360	0.111759	0.114553	0.115482	0.122252	0.118251	0.116181	0.105033	0.115035	0.121763	0.112508	0.114744	0.112786	0.113956	0.113945	0.110243	0.116361	0.107634	0.115939	0.116787	0.116086	0.120523	0.119827	0.108089	0.114445	0.102749	0.114978	0.111707	0.113699	0.11807	0.115297	0.117372	0.11935	0.113625	0.119421	0.126131	0.114582	0.115764	0.11638	0.112858	0.118137	0.114266	0.120687	0.11402	0.115295	0.113108	0.119972	0.119416	0.113158	0.118243
361	0.112314	0.114468	0.115853	0.122143	0.11886	0.116012	0.105329	0.115681	0.121965	0.111367	0.114955	0.112671	0.113251	0.114833	0.110694	0.116574	0.107252	0.116122	0.116659	0.116004	0.121097	0.119666	0.107996	0.114072	0.10292	0.114486	0.110793	0.113927	0.118312	0.115429	0.116619	0.119572	0.113767	0.118986	0.126817	0.114931	0.116088	0.116739	0.113191	0.116808	0.112952	0.119544	0.113217	0.114899	0.113204	0.118537	0.117872	0.113344	0.117571
362	0.111988	0.113159	0.116165	0.121848	0.118519	0.115521	0.10552	0.11487	0.121365	0.110982	0.114639	0.111822	0.112605	0.11417	0.110124	0.116421	0.107692	0.116278	0.116795	0.116646	0.121717	0.1207	0.107666	0.114155	0.102977	0.115282	0.111091	0.114409	0.118347	0.114967	0.117277	0.1195	0.11241	0.11899	0.126283	0.114151	0.115945	0.117632	0.112432	0.116738	0.113182	0.119615	0.112652	0.114864	0.113491	0.118	0.117591	0.113543	0.118068
363	0.111622	0.113484	0.116624	0.122311	0.119054	0.11524	0.105813	0.113934	0.12128	0.110766	0.114312	0.111475	0.111118	0.114164	0.109935	0.116213	0.108417	0.116045	0.116241	0.116466	0.121645	0.120741	0.108015	0.11346	0.103086	0.115326	0.110627	0.114706	0.118364	0.114727	0.117019	0.118659	0.11233	0.118895	0.125147	0.114827	0.11678	0.117822	0.112013	0.117858	0.112852	0.119604	0.112633	0.114193	0.113532	0.117525	0.117021	0.113739	0.118565
364	0.11178	0.11267	0.117158	0.121734	0.118246	0.114196	0.105937	0.11301	0.121356	0.110199	0.113424	0.111306	0.111263	0.113763	0.108944	0.11621	0.107239	0.115116	0.116123	0.116495	0.121626	0.120312	0.108616	0.114423	0.102919	0.116062	0.110444	0.115102	0.118083	0.114356	0.118384	0.118683	0.112606	0.118628	0.124716	0.115089	0.117702	0.117603	0.112266	0.118097	0.111988	0.119294	0.112587	0.114842	0.113977	0.115961	0.116515	0.117241	0.118698
365	0.111478	0.112747	0.117769	0.121365	0.117619	0.114272	0.106562	0.112807	0.121508	0.109934	0.112258	0.11015	0.111059	0.113007	0.108788	0.115751	0.108131	0.115495	0.116448	0.117007	0.121654	0.119769	0.108478	0.114399	0.103018	0.117023	0.110967	0.115627	0.118613	0.114238	0.118749	0.119158	0.112885	0.118699	0.125453	0.115429	0.118107	0.117104	0.112488	0.118322	0.112015	0.120042	0.112888	0.11495	0.113298	0.115991	0.115881	0.116497	0.118726
366	0.110695	0.112247	0.118073	0.121847	0.117234	0.113836	0.106782	0.112958	0.121007	0.110687	0.111633	0.109592	0.110801	0.113283	0.108022	0.117088	0.108351	0.116459	0.11687	0.117	0.121407	0.119818	0.108015	0.115052	0.102987	0.11708	0.110885	0.116213	0.118799	0.11319	0.119559	0.118325	0.113565	0.118818	0.125196	0.114969	0.118654	0.116405	0.112154	0.117932	0.111007	0.11999	0.113298	0.115989	0.113742	0.114801	0.120889	0.116808	0.119753
367	0.110456	0.11355	0.118208	0.122002	0.116798	0.113933	0.105827	0.112403	0.121481	0.110753	0.111669	0.109938	0.110769	0.114347	0.108267	0.116846	0.108071	0.116394	0.116517	0.117783	0.121588	0.119667	0.106941	0.115138	0.10395	0.116572	0.110601	0.116323	0.119411	0.112939	0.117658	0.118069	0.113779	0.118971	0.12481	0.114457	0.119318	0.117242	0.11214	0.11809	0.110867	0.11917	0.113673	0.116042	0.113374	0.114665	0.119709	0.116638	0.119215
368	0.110977	0.113494	0.117184	0.121385	0.117003	0.114893	0.106061	0.111799	0.121882	0.111356	0.111779	0.109734	0.11138	0.115086	0.108925	0.116275	0.108382	0.116952	0.116525	0.118015	0.121971	0.119992	0.106999	0.115446	0.104343	0.115326	0.111438	0.116306	0.119259	0.112976	0.117468	0.118217	0.113612	0.118291	0.124246	0.114148	0.118619	0.117661	0.118821	0.117824	0.111413	0.11861	0.114094	0.115949	0.114055	0.115958	0.119293	0.116452	0.118437
369	0.11171	0.113334	0.117808	0.120247	0.116266	0.115902	0.106232	0.116132	0.121701	0.111364	0.111931	0.110078	0.111451	0.115398	0.109107	0.115875	0.10825	0.117017	0.116187	0.118137	0.12226	0.119987	0.106626	0.115769	0.104412	0.115159	0.111281	0.116735	0.118948	0.112958	0.117488	0.118129	0.113536	0.117501	0.124183	0.112987	0.119421	0.118521	0.117624	0.117918	0.111112	0.118781	0.114322	0.115649	0.112835	0.116238	0.118943	0.116323	0.117845
370	0.1122	0.113641	0.123691	0.119467	0.115592	0.116228	0.106375	0.114726	0.120965	0.111591	0.11203	0.109565	0.117183	0.115902	0.108885	0.115573	0.107806	0.117299	0.116208	0.117343	0.121993	0.120334	0.106076	0.115579	0.104543	0.113754	0.111039	0.117134	0.119192	0.113596	0.118188	0.116966	0.113273	0.117659	0.123401	0.113083	0.119208	0.119789	0.117548	0.118041	0.111856	0.117983	0.113628	0.114414	0.112513	0.116613	0.11869	0.116821	0.117
371	0.112042	0.113883	0.123899	0.119548	0.115988	0.116779	0.106181	0.115105	0.120196	0.111842	0.112064	0.10934	0.117142	0.116114	0.108761	0.115471	0.107921	0.116928	0.115354	0.116672	0.12169	0.120379	0.106174	0.115551	0.104093	0.113476	0.11082	0.116913	0.119391	0.113333	0.118185	0.116343	0.113476	0.118292	0.12353	0.112657	0.117944	0.120079	0.11645	0.118641	0.112381	0.120258	0.113228	0.113745	0.112595	0.115601	0.117426	0.11667	0.11756
372	0.112849	0.114205	0.123335	0.119573	0.116691	0.116462	0.10621	0.115762	0.120276	0.112167	0.111736	0.108362	0.117917	0.11512	0.108464	0.115199	0.108318	0.117374	0.116113	0.115817	0.121268	0.11915	0.105681	0.115617	0.111401	0.115032	0.110384	0.116489	0.119208	0.113337	0.117641	0.116312	0.113776	0.116883	0.124012	0.112838	0.117278	0.120289	0.117237	0.118142	0.112257	0.118888	0.113136	0.112207	0.112817	0.116469	0.116637	0.11754	0.118214
373	0.113272	0.114933	0.123945	0.119268	0.11646	0.115635	0.107032	0.116322	0.119949	0.111955	0.111509	0.108574	0.117217	0.116037	0.108682	0.114893	0.10825	0.116608	0.115277	0.116029	0.120517	0.119598	0.106213	0.115006	0.109866	0.114459	0.110042	0.116673	0.119197	0.11404	0.11735	0.116367	0.113501	0.116671	0.123697	0.112357	0.117558	0.120111	0.117197	0.118421	0.112312	0.118281	0.113501	0.111204	0.112451	0.116381	0.116447	0.117606	0.118494
374	0.113531	0.114432	0.123984	0.11863	0.116544	0.116491	0.107382	0.116972	0.11914	0.11178	0.111344	0.108502	0.116509	0.116042	0.108398	0.114848	0.107785	0.115452	0.114508	0.11508	0.120315	0.120311	0.112318	0.115247	0.109705	0.114534	0.110861	0.11569	0.118898	0.114297	0.117906	0.115816	0.113975	0.116457	0.122577	0.111769	0.118156	0.120759	0.117302	0.119319	0.112271	0.118286	0.113318	0.111071	0.112592	0.116696	0.115819	0.117569	0.118857
375	0.113223	0.114376	0.123859	0.118287	0.116933	0.116882	0.107056	0.116716	0.119969	0.112125	0.111112	0.108137	0.115579	0.115665	0.108848	0.11472	0.107293	0.115025	0.113459	0.115035	0.120414	0.12037	0.112229	0.115212	0.110143	0.114796	0.109949	0.115555	0.118676	0.114383	0.118062	0.11531	0.113645	0.116046	0.123482	0.111372	0.119042	0.120345	0.117568	0.119214	0.112964	0.118327	0.113207	0.110955	0.113315	0.116782	0.115562	0.117219	0.118563
376	0.113141	0.11524	0.123231	0.119354	0.116797	0.116363	0.107055	0.116431	0.120619	0.111448	0.111699	0.108676	0.115176	0.115511	0.108424	0.114412	0.107896	0.114739	0.113296	0.114832	0.120562	0.120381	0.112127	0.114818	0.110769	0.115059	0.111173	0.115292	0.124402	0.114678	0.11849	0.114919	0.113238	0.115511	0.122522	0.111385	0.11886	0.120316	0.117882	0.11838	0.112662	0.119378	0.113865	0.111745	0.113562	0.116739	0.115448	0.1168	0.123907
377	0.114338	0.115277	0.123377	0.118798	0.117244	0.115149	0.10784	0.115694	0.120527	0.112184	0.111487	0.114737	0.115033	0.115639	0.108473	0.114321	0.108287	0.11498	0.112934	0.115566	0.120933	0.119826	0.112251	0.114594	0.110969	0.115039	0.110601	0.114792	0.125212	0.114427	0.119011	0.114541	0.113993	0.115181	0.124211	0.111113	0.11887	0.120758	0.118682	0.117844	0.111994	0.119601	0.113978	0.112409	0.113734	0.116437	0.115703	0.116729	0.122841
378	0.114252	0.115917	0.123134	0.119089	0.116247	0.115811	0.107468	0.115338	0.119675	0.111705	0.111418	0.114022	0.114603	0.115287	0.108721	0.114955	0.113765	0.114497	0.112884	0.115768	0.121397	0.120301	0.111584	0.114725	0.111595	0.114984	0.110995	0.114934	0.12575	0.114625	0.119154	0.114245	0.113784	0.114733	0.123995	0.110999	0.119711	0.121588	0.118693	0.117044	0.111958	0.119239	0.113511	0.113812	0.113602	0.116862	0.11535	0.116535	0.121888
379	0.113343	0.116162	0.123381	0.119302	0.115443	0.115705	0.107301	0.116234	0.11913	0.111831	0.112	0.114088	0.114355	0.114458	0.108928	0.113571	0.112997	0.114037	0.113524	0.114896	0.121142	0.12127	0.111698	0.11474	0.110874	0.12078	0.1117	0.115375	0.126411	0.114715	0.118773	0.114931	0.113765	0.114739	0.123915	0.110527	0.12015	0.121305	0.118364	0.117412	0.112044	0.118154	0.117793	0.114576	0.111628	0.116477	0.115799	0.115571	0.120547
380	0.112511	0.116785	0.122567	0.119233	0.114196	0.115381	0.107113	0.115159	0.119079	0.112158	0.112951	0.113806	0.112749	0.1153	0.108293	0.11242	0.112446	0.114493	0.113872	0.115041	0.121424	0.120574	0.112437	0.114155	0.110484	0.119081	0.112015	0.115722	0.126484	0.115199	0.119241	0.114177	0.113901	0.114578	0.12343	0.109921	0.119868	0.121788	0.117938	0.117528	0.11179	0.119159	0.117722	0.113624	0.11128	0.11705	0.116144	0.115641	0.120742
381	0.112704	0.116691	0.121381	0.119896	0.113802	0.11451	0.106866	0.114699	0.11802	0.112236	0.112581	0.113468	0.112626	0.115124	0.107522	0.111874	0.112564	0.114143	0.114181	0.115234	0.121943	0.120239	0.113086	0.113958	0.110531	0.118899	0.115192	0.115934	0.126521	0.11577	0.119421	0.11377	0.114686	0.114586	0.122853	0.11018	0.120903	0.12185	0.118568	0.123163	0.111569	0.120012	0.116867	0.113975	0.111616	0.117932	0.116199	0.116383	0.121255
382	0.112448	0.11677	0.121182	0.120066	0.112901	0.114346	0.107609	0.113641	0.118758	0.117682	0.111968	0.112685	0.112879	0.118239	0.107163	0.111994	0.111986	0.113766	0.114391	0.114908	0.121992	0.121219	0.113704	0.11352	0.110738	0.118048	0.115683	0.11595	0.125957	0.116342	0.119426	0.114138	0.114887	0.11439	0.121721	0.110857	0.120676	0.121849	0.118864	0.121225	0.111231	0.120978	0.117243	0.113624	0.111635	0.118204	0.116687	0.116334	0.121239
383	0.111762	0.116423	0.120467	0.119932	0.112738	0.115607	0.108329	0.113469	0.119019	0.117951	0.111766	0.11235	0.113257	0.118024	0.106781	0.111957	0.111947	0.113959	0.116982	0.114973	0.121966	0.121353	0.114103	0.113839	0.111616	0.118412	0.115786	0.116227	0.126532	0.115333	0.119949	0.113122	0.114575	0.113895	0.120562	0.109925	0.121272	0.121251	0.118875	0.120822	0.110981	0.12095	0.117552	0.11366	0.117908	0.118198	0.117133	0.116741	0.121648
384	0.111765	0.116233	0.120004	0.120005	0.1171	0.115847	0.108407	0.113839	0.119525	0.118652	0.111682	0.112536	0.113664	0.118255	0.107308	0.112613	0.111539	0.113075	0.121445	0.115312	0.121378	0.120817	0.114479	0.113401	0.111881	0.117232	0.115724	0.115876	0.125536	0.115761	0.120061	0.113392	0.11442	0.113133	0.120065	0.113758	0.121553	0.12193	0.118813	0.121742	0.119031	0.121865	0.117439	0.113056	0.117531	0.118786	0.116809	0.117172	0.121405
385	0.116832	0.116568	0.120518	0.119698	0.117268	0.116339	0.10851	0.112865	0.119447	0.1185	0.111701	0.112606	0.113866	0.117617	0.107464	0.11183	0.111653	0.112696	0.120849	0.116034	0.121376	0.120481	0.114852	0.113103	0.111817	0.116029	0.115579	0.115278	0.12544	0.114948	0.120785	0.11267	0.114265	0.112761	0.119927	0.114579	0.120098	0.122759	0.118868	0.121937	0.117672	0.121453	0.117965	0.112716	0.11717	0.119918	0.117346	0.117023	0.121719
386	0.116925	0.11554	0.120911	0.119463	0.117542	0.116538	0.107596	0.113064	0.119856	0.117979	0.111758	0.113226	0.114087	0.116911	0.108087	0.111384	0.11171	0.111885	0.121269	0.116442	0.120479	0.120829	0.1147	0.113207	0.112094	0.114728	0.1159	0.115351	0.125593	0.115201	0.120289	0.113211	0.114305	0.112182	0.119477	0.115196	0.12087	0.122058	0.119498	0.121948	0.118432	0.121607	0.117823	0.112605	0.11694	0.120023	0.117406	0.117327	0.121368
387	0.117679	0.116432	0.121115	0.119726	0.117956	0.116772	0.107145	0.113514	0.119806	0.118082	0.112004	0.113333	0.113814	0.116393	0.108419	0.111269	0.1121	0.111913	0.1219	0.116684	0.120139	0.120272	0.115558	0.113529	0.111968	0.114632	0.116148	0.115801	0.125423	0.115326	0.119111	0.11396	0.114348	0.111407	0.118936	0.11559	0.120199	0.122124	0.119303	0.121025	0.118434	0.121848	0.117831	0.113654	0.116433	0.11979	0.118093	0.117302	0.121161
388	0.117443	0.116132	0.120307	0.120022	0.118355	0.11685	0.10656	0.112793	0.119404	0.118277	0.111773	0.112795	0.114123	0.116444	0.108456	0.111095	0.112094	0.111586	0.121828	0.116105	0.119739	0.120555	0.115231	0.113083	0.111833	0.114672	0.116576	0.115405	0.125824	0.114977	0.119141	0.113992	0.113872	0.111364	0.119056	0.115965	0.120449	0.122326	0.119383	0.121972	0.118851	0.122134	0.11768	0.113159	0.116494	0.119332	0.118417	0.117185	0.121231
389	0.118269	0.11652	0.120661	0.119562	0.11838	0.116576	0.106536	0.113071	0.118515	0.118498	0.111557	0.11142	0.114221	0.115737	0.111963	0.111283	0.11185	0.117181	0.120685	0.116624	0.120273	0.120543	0.114236	0.112433	0.112101	0.114781	0.116099	0.115708	0.125701	0.114893	0.119734	0.114563	0.113862	0.111264	0.119772	0.115742	0.120937	0.122407	0.119539	0.121688	0.118018	0.121846	0.118014	0.113398	0.11654	0.119235	0.119622	0.117485	0.121824
390	0.118641	0.117106	0.120974	0.121296	0.119144	0.116409	0.106732	0.112437	0.118045	0.118871	0.11112	0.112435	0.113428	0.11619	0.112064	0.118066	0.111927	0.116917	0.120808	0.116432	0.120347	0.120747	0.115097	0.113097	0.111879	0.115262	0.115211	0.116233	0.125039	0.119916	0.120728	0.113708	0.114571	0.111648	0.12038	0.116382	0.12617	0.121876	0.11918	0.122883	0.118235	0.121364	0.117595	0.114513	0.115114	0.118928	0.11944	0.117121	0.122346
391	0.118576	0.117769	0.119687	0.122133	0.118328	0.116498	0.106585	0.112279	0.11867	0.118314	0.111092	0.11215	0.113192	0.115854	0.112079	0.117703	0.112137	0.116064	0.120611	0.116321	0.120849	0.120674	0.114661	0.112764	0.111266	0.115109	0.114948	0.116741	0.125409	0.119749	0.120523	0.113263	0.115324	0.111179	0.120421	0.116385	0.127179	0.120811	0.118541	0.123812	0.118556	0.120586	0.116942	0.113947	0.114703	0.118548	0.120001	0.116279	0.121864
392	0.11907	0.118078	0.119669	0.12227	0.118774	0.11617	0.106282	0.112997	0.118882	0.118722	0.111374	0.112207	0.112398	0.115665	0.112325	0.117915	0.112191	0.115983	0.120219	0.117217	0.121408	0.120548	0.11524	0.112688	0.110889	0.114202	0.115067	0.115817	0.125525	0.119662	0.121379	0.112882	0.115525	0.111528	0.120071	0.116887	0.12803	0.121126	0.118732	0.123145	0.119032	0.121116	0.11729	0.113541	0.114693	0.119358	0.120424	0.116338	0.122758
393	0.119017	0.118242	0.118882	0.122051	0.118988	0.115434	0.106288	0.112771	0.119667	0.118548	0.1099	0.112452	0.112121	0.116598	0.112196	0.118366	0.11213	0.115736	0.119881	0.117684	0.121885	0.120155	0.11569	0.111553	0.111102	0.114282	0.114117	0.115799	0.125191	0.119546	0.12233	0.119369	0.116054	0.111567	0.120091	0.11732	0.128706	0.120044	0.118314	0.123524	0.120031	0.120485	0.116918	0.114253	0.115649	0.120299	0.120751	0.116344	0.122251
394	0.119147	0.118146	0.11978	0.121891	0.118966	0.114731	0.106639	0.113133	0.119384	0.1191	0.109686	0.110866	0.11185	0.116299	0.1121	0.118299	0.111745	0.11457	0.120247	0.117687	0.122115	0.120352	0.115409	0.11209	0.111426	0.114116	0.113432	0.116646	0.12451	0.119052	0.123302	0.11803	0.116305	0.11062	0.119119	0.116304	0.128888	0.120844	0.118176	0.123773	0.121307	0.119651	0.1169	0.114115	0.11565	0.119791	0.121299	0.116076	0.121667
395	0.119502	0.117471	0.12012	0.122407	0.119071	0.113062	0.107035	0.113744	0.118992	0.11887	0.116392	0.110523	0.112594	0.116124	0.112238	0.118269	0.111652	0.114142	0.120036	0.118187	0.122093	0.119703	0.11541	0.11246	0.111097	0.114327	0.113693	0.116882	0.124416	0.118749	0.123496	0.116974	0.11621	0.110163	0.11842	0.116087	0.127858	0.120958	0.118032	0.123238	0.121845	0.119825	0.117331	0.114866	0.115766	0.11975	0.121055	0.11609	0.121313
396	0.119414	0.1178	0.119996	0.123349	0.119582	0.113707	0.107436	0.113644	0.118347	0.118233	0.116098	0.110504	0.113146	0.116007	0.112587	0.117382	0.111718	0.114082	0.120395	0.118095	0.125673	0.119881	0.114703	0.111881	0.110965	0.117122	0.114087	0.118018	0.124875	0.11877	0.123814	0.116748	0.115765	0.110086	0.118897	0.11617	0.126425	0.1252	0.117765	0.123267	0.121687	0.120192	0.117844	0.115606	0.116152	0.119019	0.120909	0.116352	0.120833
397	0.119644	0.118886	0.119746	0.123238	0.119977	0.119685	0.106835	0.114289	0.118	0.11842	0.116662	0.1092	0.112877	0.115561	0.112233	0.11715	0.111917	0.114439	0.120998	0.124944	0.125422	0.119799	0.113987	0.112946	0.11099	0.118415	0.114842	0.117956	0.124739	0.118637	0.124133	0.117168	0.115465	0.109381	0.118711	0.116864	0.125718	0.124152	0.117152	0.122052	0.121105	0.119975	0.117863	0.116203	0.116476	0.119607	0.121721	0.115932	0.120436
398	0.119997	0.11793	0.119484	0.123909	0.120139	0.120647	0.106724	0.11468	0.116637	0.118295	0.116575	0.108822	0.111781	0.114878	0.112755	0.11647	0.11233	0.113712	0.121557	0.125256	0.125167	0.119556	0.114542	0.113132	0.110806	0.117732	0.113776	0.118123	0.12515	0.118793	0.123753	0.116908	0.115451	0.109741	0.118502	0.115751	0.125525	0.12282	0.117106	0.121843	0.121404	0.119675	0.117298	0.116268	0.116597	0.119727	0.12157	0.115119	0.120823
399	0.119854	0.11797	0.120081	0.123847	0.119763	0.120036	0.106846	0.115575	0.116671	0.118276	0.116098	0.109679	0.111562	0.115254	0.112282	0.116109	0.112544	0.113555	0.120985	0.125958	0.125189	0.119052	0.114715	0.11301	0.110021	0.11774	0.113812	0.117807	0.123727	0.118423	0.123542	0.116485	0.116053	0.109777	0.117616	0.114671	0.125209	0.121524	0.116315	0.1218	0.121222	0.119658	0.117332	0.116628	0.116174	0.118869	0.121619	0.114692	0.121063
400	0.119843	0.117426	0.120441	0.124658	0.119692	0.120934	0.106889	0.115664	0.117042	0.118246	0.116481	0.109003	0.112017	0.11558	0.112467	0.115611	0.11315	0.113893	0.121138	0.126986	0.124957	0.118322	0.115261	0.113246	0.110038	0.11826	0.114068	0.117393	0.123941	0.11825	0.123123	0.116989	0.116017	0.109239	0.118536	0.115828	0.125401	0.12147	0.115417	0.121726	0.121504	0.119763	0.117615	0.117188	0.116608	0.119005	0.122099	0.114022	0.121039
401	0.119843	0.117036	0.120026	0.124566	0.11983	0.11931	0.106793	0.115731	0.117499	0.117851	0.115181	0.10928	0.112249	0.115476	0.11218	0.115851	0.11378	0.114322	0.121642	0.126856	0.125169	0.118044	0.114904	0.113117	0.109413	0.118933	0.114181	0.117041	0.123216	0.117742	0.124199	0.117021	0.115883	0.108213	0.118542	0.115852	0.125268	0.121394	0.11508	0.121449	0.121069	0.119476	0.117096	0.11744	0.116669	0.119215	0.122249	0.113833	0.120941
402	0.119728	0.117472	0.119747	0.124394	0.119473	0.119562	0.106955	0.115563	0.117651	0.117101	0.115294	0.109692	0.113177	0.11641	0.113202	0.115771	0.113799	0.114267	0.121575	0.127943	0.124486	0.118571	0.114867	0.112975	0.108936	0.119152	0.113458	0.117354	0.122531	0.117225	0.125034	0.11648	0.115449	0.113839	0.118569	0.116045	0.124456	0.120586	0.115768	0.121172	0.121669	0.119415	0.11689	0.117635	0.116552	0.119785	0.123017	0.114069	0.121305
403	0.119929	0.117973	0.11941	0.124601	0.119878	0.120182	0.113015	0.116211	0.117146	0.117469	0.115623	0.110139	0.113696	0.116228	0.112839	0.115304	0.113917	0.112953	0.121746	0.127849	0.12445	0.117684	0.114606	0.113441	0.113128	0.118841	0.11449	0.116336	0.121672	0.117631	0.125849	0.116816	0.115573	0.113134	0.118207	0.116564	0.124724	0.1203	0.115133	0.120584	0.121228	0.1184	0.116715	0.117189	0.116167	0.119021	0.123163	0.114191	0.120587
404	0.119786	0.118245	0.119698	0.124939	0.119814	0.121077	0.111978	0.116027	0.117227	0.11726	0.115253	0.110434	0.113816	0.115875	0.113283	0.115012	0.114141	0.11336	0.121375	0.12836	0.124139	0.117505	0.114	0.112723	0.11353	0.118487	0.114437	0.115927	0.121053	0.117345	0.124729	0.115794	0.115928	0.113454	0.118217	0.116886	0.124661	0.120521	0.114972	0.119803	0.122234	0.118953	0.115638	0.116597	0.116464	0.11955	0.122077	0.114396	0.120316
405	0.119098	0.118526	0.119437	0.12566	0.119634	0.121053	0.112068	0.116255	0.117411	0.116765	0.115574	0.109807	0.113171	0.115517	0.113308	0.114637	0.114048	0.113217	0.122044	0.129066	0.123311	0.118238	0.11378	0.112875	0.11409	0.118328	0.114532	0.11587	0.121147	0.117359	0.123982	0.115767	0.116932	0.113956	0.119231	0.116999	0.122872	0.120703	0.114634	0.120286	0.121841	0.118455	0.114865	0.116507	0.116447	0.120449	0.122249	0.114464	0.121434
406	0.119242	0.119709	0.119615	0.126207	0.119296	0.121984	0.112172	0.117148	0.116293	0.117413	0.11543	0.109328	0.113349	0.114802	0.113134	0.114773	0.114231	0.113302	0.122706	0.128763	0.12297	0.117405	0.112867	0.11287	0.114168	0.118615	0.113697	0.115678	0.120866	0.117601	0.123351	0.115989	0.117144	0.115071	0.119837	0.117627	0.121895	0.120509	0.114523	0.119856	0.121513	0.119136	0.115568	0.116601	0.116678	0.120981	0.122714	0.114933	0.121839
407	0.118091	0.120236	0.119514	0.127126	0.11959	0.121649	0.112116	0.118186	0.122637	0.117719	0.114275	0.109053	0.114399	0.114776	0.113506	0.114638	0.113989	0.11295	0.123159	0.12846	0.123035	0.117421	0.113657	0.117444	0.114331	0.119024	0.11292	0.115564	0.119967	0.117681	0.123944	0.115371	0.117902	0.114546	0.120426	0.117559	0.121312	0.120015	0.114826	0.118486	0.121451	0.120525	0.115956	0.117131	0.116655	0.121082	0.122951	0.115777	0.122251
408	0.116257	0.119206	0.119536	0.128113	0.119662	0.120679	0.111679	0.11842	0.122641	0.118044	0.113788	0.108937	0.113979	0.1157	0.11349	0.115168	0.113916	0.112831	0.123211	0.128524	0.123875	0.11764	0.114065	0.118912	0.11378	0.119131	0.112091	0.115907	0.118548	0.123488	0.12428	0.115274	0.118901	0.114544	0.120593	0.119068	0.121287	0.120087	0.114471	0.118646	0.121964	0.121152	0.114777	0.11755	0.117249	0.120717	0.12296	0.116385	0.122937
409	0.116802	0.123235	0.118958	0.128173	0.119877	0.12115	0.111266	0.119027	0.122668	0.117713	0.114123	0.109424	0.113918	0.115393	0.11385	0.114592	0.112289	0.113123	0.122779	0.12908	0.12369	0.117644	0.113913	0.118864	0.114413	0.119673	0.111841	0.115935	0.118638	0.123502	0.124491	0.115176	0.118443	0.114622	0.120324	0.119611	0.120713	0.119766	0.114523	0.118227	0.12203	0.120478	0.114833	0.117598	0.117505	0.119658	0.121679	0.116294	0.122939
410	0.116196	0.122225	0.11866	0.128475	0.120322	0.120807	0.11102	0.11919	0.1223	0.11706	0.113957	0.109545	0.114396	0.115897	0.113572	0.114631	0.112735	0.112791	0.121626	0.129696	0.122411	0.117383	0.113787	0.118541	0.114227	0.119332	0.110994	0.119711	0.11859	0.123553	0.124269	0.115246	0.118184	0.114131	0.122183	0.120039	0.120655	0.119618	0.113725	0.119207	0.122536	0.12018	0.114362	0.117633	0.117874	0.119299	0.121195	0.116556	0.123305
411	0.116197	0.122249	0.118287	0.127249	0.120151	0.120874	0.111473	0.120083	0.121257	0.116909	0.114077	0.110114	0.114477	0.114751	0.114021	0.114424	0.113182	0.112875	0.121262	0.129814	0.121978	0.11723	0.114288	0.117704	0.114464	0.118998	0.110895	0.11956	0.118189	0.124864	0.124045	0.115266	0.117715	0.113917	0.122378	0.119657	0.120125	0.119931	0.113515	0.120324	0.123913	0.121062	0.114146	0.118905	0.117926	0.119148	0.121902	0.116452	0.122938
412	0.115408	0.122822	0.118218	0.12678	0.119524	0.120158	0.111128	0.120039	0.121518	0.117059	0.114021	0.109805	0.114691	0.114452	0.113545	0.113817	0.112828	0.112686	0.121308	0.130207	0.121841	0.11672	0.11411	0.117778	0.11477	0.118824	0.11071	0.11965	0.11935	0.124287	0.122494	0.115828	0.118811	0.113636	0.122034	0.12005	0.11831	0.120241	0.113389	0.120483	0.123147	0.120685	0.114154	0.12005	0.117381	0.118065	0.122357	0.116259	0.123213
413	0.115485	0.123125	0.118403	0.126464	0.119677	0.120133	0.111365	0.118884	0.121889	0.116536	0.113134	0.1106	0.114267	0.11406	0.113248	0.113565	0.1117	0.113113	0.121472	0.130175	0.122015	0.115625	0.114168	0.11747	0.114827	0.118622	0.111339	0.119337	0.11942	0.124257	0.122441	0.115685	0.118373	0.113265	0.123257	0.120285	0.11912	0.120979	0.113376	0.12122	0.12292	0.121198	0.11454	0.118852	0.117464	0.118253	0.122708	0.115683	0.1228
414	0.115122	0.121848	0.118776	0.126815	0.118629	0.119467	0.111999	0.119544	0.121737	0.116073	0.112011	0.11123	0.114821	0.113846	0.1131	0.113122	0.111748	0.113558	0.120672	0.1291	0.121988	0.115814	0.114093	0.117159	0.114954	0.119161	0.110715	0.11913	0.1188	0.122991	0.125027	0.115572	0.118122	0.112471	0.123523	0.120351	0.118498	0.120958	0.113627	0.121482	0.123505	0.121339	0.114482	0.118819	0.118492	0.117597	0.122417	0.115829	0.122727
415	0.114558	0.121298	0.119373	0.12683	0.118186	0.119432	0.11251	0.120119	0.122056	0.116017	0.111737	0.111031	0.114995	0.113232	0.113235	0.112609	0.111712	0.11402	0.120729	0.12906	0.122192	0.116201	0.113962	0.117034	0.114796	0.119669	0.111121	0.119345	0.118012	0.123302	0.125254	0.115881	0.117844	0.112743	0.123841	0.120248	0.118774	0.120982	0.113278	0.122537	0.123682	0.120931	0.113915	0.119236	0.119469	0.117475	0.122743	0.116102	0.122837
416	0.113901	0.121963	0.120048	0.127087	0.118145	0.118507	0.111861	0.120132	0.122247	0.115509	0.11135	0.111249	0.115023	0.113658	0.113761	0.112531	0.111775	0.114092	0.119904	0.128873	0.122587	0.116483	0.113161	0.117094	0.115214	0.119257	0.111883	0.11899	0.11841	0.123013	0.125475	0.115356	0.118535	0.112441	0.124927	0.120481	0.117426	0.121146	0.113517	0.123046	0.123805	0.121169	0.114506	0.118583	0.119467	0.117834	0.122499	0.116059	0.12282
417	0.113018	0.12118	0.119496	0.126462	0.118563	0.119042	0.111938	0.120264	0.122354	0.114787	0.110567	0.112082	0.114565	0.113977	0.113878	0.11303	0.11131	0.114196	0.119584	0.128885	0.122807	0.116741	0.113676	0.116771	0.115399	0.118125	0.112173	0.11833	0.118328	0.12396	0.12523	0.114921	0.118148	0.112504	0.124317	0.120684	0.116484	0.121123	0.113465	0.12403	0.123966	0.121	0.114288	0.118305	0.120024	0.118017	0.122252	0.11548	0.123127
418	0.112971	0.122125	0.119352	0.12692	0.118827	0.118774	0.112342	0.120504	0.122336	0.114636	0.110614	0.111911	0.114808	0.113277	0.113125	0.113276	0.111062	0.114876	0.119989	0.1283	0.122643	0.116884	0.113851	0.116744	0.115032	0.118265	0.112307	0.117751	0.117867	0.12389	0.125367	0.115831	0.118166	0.111813	0.122959	0.120542	0.115395	0.121802	0.114157	0.124338	0.123632	0.121067	0.114097	0.118986	0.120667	0.118295	0.122778	0.115362	0.12344
419	0.112593	0.12195	0.119402	0.126785	0.118387	0.118224	0.112841	0.120875	0.122753	0.114379	0.110314	0.111887	0.114988	0.11344	0.111796	0.113705	0.110845	0.115504	0.120506	0.1281	0.122352	0.117104	0.114359	0.116561	0.114438	0.11829	0.112864	0.118102	0.117678	0.12423	0.124983	0.115831	0.118631	0.112191	0.12281	0.120703	0.115363	0.121476	0.114346	0.124368	0.124156	0.12054	0.114118	0.118729	0.121481	0.117164	0.124028	0.115825	0.123585
420	0.112527	0.12259	0.118805	0.126331	0.117954	0.118635	0.113082	0.119828	0.123007	0.114856	0.110159	0.112604	0.114448	0.112845	0.111879	0.113372	0.11071	0.115388	0.120782	0.127903	0.123032	0.117176	0.113885	0.116457	0.115061	0.117624	0.112883	0.118124	0.117068	0.124681	0.124522	0.116449	0.119574	0.112349	0.122411	0.12044	0.115597	0.12142	0.114295	0.124493	0.125133	0.120246	0.113161	0.120015	0.121514	0.117877	0.124476	0.115798	0.124498
421	0.112118	0.122967	0.118165	0.125891	0.117374	0.119065	0.1135	0.120613	0.123014	0.114627	0.110577	0.111792	0.11363	0.112775	0.111687	0.113347	0.110726	0.116518	0.120543	0.127553	0.124064	0.117294	0.114199	0.116234	0.114667	0.118674	0.112777	0.11864	0.117346	0.124893	0.125012	0.116155	0.119178	0.112149	0.122459	0.120894	0.115348	0.120644	0.114966	0.124541	0.130087	0.120605	0.113671	0.120779	0.121393	0.117134	0.124703	0.115046	0.124174
422	0.112256	0.123061	0.118254	0.126037	0.117169	0.118476	0.113534	0.120954	0.121946	0.114756	0.110603	0.117349	0.113521	0.112825	0.111742	0.113438	0.11077	0.117101	0.120809	0.126091	0.124355	0.1169	0.114711	0.115912	0.114811	0.119138	0.113519	0.118675	0.11713	0.124251	0.125702	0.115824	0.11973	0.111589	0.123159	0.121204	0.116061	0.122792	0.115734	0.124318	0.129528	0.120949	0.113754	0.121432	0.12103	0.123468	0.129786	0.115314	0.124846
423	0.112138	0.123151	0.118198	0.125858	0.117947	0.118007	0.113741	0.122135	0.120966	0.115392	0.111478	0.117589	0.113215	0.11189	0.112761	0.113251	0.110356	0.116764	0.120241	0.125813	0.124498	0.116369	0.115071	0.115685	0.115042	0.118561	0.114053	0.118	0.117568	0.123569	0.12642	0.115921	0.119769	0.112225	0.122218	0.120796	0.116297	0.122545	0.114943	0.124454	0.129724	0.120115	0.113927	0.121344	0.120711	0.121941	0.129072	0.115729	0.125065
424	0.111362	0.123547	0.118357	0.125157	0.118022	0.118313	0.113326	0.122789	0.121031	0.11402	0.111361	0.11775	0.113381	0.112929	0.112349	0.113771	0.11067	0.117444	0.119902	0.126006	0.124492	0.115675	0.1155	0.116103	0.115127	0.118501	0.114106	0.117263	0.117777	0.123523	0.126774	0.115475	0.118681	0.111784	0.122778	0.120231	0.11642	0.121328	0.115722	0.125282	0.129876	0.120396	0.113454	0.122064	0.119346	0.12185	0.128324	0.115505	0.125314
425	0.111758	0.123227	0.11792	0.124541	0.117519	0.119457	0.112673	0.123037	0.120063	0.114388	0.111952	0.117818	0.113731	0.113039	0.112522	0.113394	0.11053	0.117365	0.120386	0.125206	0.124013	0.114048	0.115718	0.116808	0.114428	0.118045	0.114873	0.117078	0.117942	0.123241	0.127402	0.115549	0.118169	0.112544	0.122455	0.1207	0.116274	0.120273	0.115503	0.126486	0.130834	0.120657	0.112999	0.122595	0.118896	0.121483	0.128273	0.115711	0.124401
426	0.111529	0.122468	0.117976	0.124014	0.117799	0.120318	0.112803	0.12277	0.119863	0.114289	0.112267	0.118059	0.114545	0.112639	0.112763	0.113272	0.110842	0.117013	0.120516	0.125279	0.122917	0.113797	0.116103	0.117004	0.1146	0.116296	0.115394	0.117026	0.118284	0.122988	0.127605	0.114835	0.117232	0.112228	0.12271	0.121301	0.115383	0.12012	0.115887	0.127079	0.130794	0.120562	0.112839	0.121589	0.119452	0.121652	0.12859	0.115258	0.124256
427	0.112438	0.12192	0.118469	0.123169	0.118578	0.120985	0.112019	0.123388	0.120387	0.113679	0.113105	0.118163	0.114756	0.113481	0.1134	0.113125	0.111245	0.116336	0.121165	0.129847	0.123105	0.113698	0.116665	0.116773	0.114802	0.117318	0.115617	0.115745	0.117366	0.122883	0.127013	0.114222	0.116908	0.111856	0.122628	0.122567	0.11544	0.120174	0.115499	0.127237	0.130787	0.121118	0.112584	0.121101	0.119187	0.121281	0.128066	0.115356	0.124194
428	0.11324	0.122737	0.11834	0.123238	0.118844	0.120635	0.112235	0.122747	0.120861	0.114002	0.112632	0.11878	0.115014	0.113443	0.114174	0.113692	0.111441	0.115363	0.121135	0.130606	0.123231	0.113953	0.116144	0.116936	0.114666	0.116957	0.115298	0.116271	0.117592	0.122807	0.127495	0.114537	0.116473	0.111212	0.122927	0.122679	0.114954	0.120542	0.115857	0.126452	0.131105	0.121106	0.111975	0.121574	0.118474	0.121259	0.128441	0.116308	0.124902
429	0.113456	0.122491	0.118634	0.122805	0.119477	0.121442	0.110805	0.122929	0.120303	0.113627	0.112909	0.119195	0.115544	0.11349	0.114551	0.113665	0.111851	0.115041	0.120992	0.130268	0.12209	0.112977	0.116382	0.117297	0.11418	0.117055	0.115628	0.116281	0.116777	0.122523	0.126665	0.115326	0.116051	0.111436	0.122377	0.122588	0.114586	0.120824	0.116098	0.12698	0.13105	0.127609	0.111843	0.121117	0.118329	0.120465	0.128314	0.115719	0.125469
430	0.114177	0.122519	0.117808	0.122862	0.120383	0.121805	0.11089	0.123224	0.120039	0.113512	0.112523	0.118923	0.115114	0.113579	0.1148	0.113686	0.11213	0.114569	0.121544	0.130648	0.121675	0.112683	0.116431	0.117472	0.113262	0.116307	0.115906	0.116258	0.117051	0.122202	0.125138	0.115176	0.115148	0.111606	0.122748	0.122732	0.114402	0.120558	0.116315	0.126663	0.130702	0.128366	0.112092	0.120581	0.118708	0.119944	0.129264	0.115352	0.125893
431	0.113721	0.123882	0.123416	0.122107	0.120883	0.121258	0.111386	0.12369	0.119299	0.112809	0.112901	0.119042	0.115684	0.113486	0.114829	0.113502	0.112608	0.114409	0.121544	0.130996	0.121364	0.111403	0.116485	0.117574	0.112508	0.116704	0.116313	0.115965	0.117673	0.121717	0.125914	0.115444	0.114886	0.111834	0.122786	0.123628	0.115388	0.121144	0.116562	0.126165	0.130183	0.128469	0.113182	0.120127	0.119905	0.119847	0.129324	0.115437	0.12566
432	0.113571	0.125088	0.1234	0.12132	0.121805	0.121017	0.111382	0.123744	0.118617	0.113376	0.113097	0.118628	0.116265	0.113848	0.115664	0.114136	0.113227	0.11463	0.122048	0.131685	0.121171	0.115766	0.116269	0.117104	0.11319	0.117225	0.117001	0.116075	0.118064	0.12092	0.12683	0.115918	0.115265	0.111909	0.128034	0.124167	0.115428	0.121187	0.116736	0.125718	0.12911	0.129345	0.113278	0.120134	0.120119	0.120425	0.129501	0.115785	0.125909
433	0.113838	0.12459	0.122895	0.121077	0.120926	0.121127	0.110815	0.124322	0.118612	0.113861	0.113813	0.118395	0.116345	0.114547	0.116862	0.114167	0.113064	0.114662	0.122521	0.130734	0.121573	0.115805	0.115436	0.117921	0.112963	0.117657	0.117041	0.116321	0.118251	0.121229	0.126835	0.115021	0.114162	0.111111	0.126924	0.123527	0.11531	0.118618	0.117326	0.12548	0.128749	0.130201	0.112739	0.119905	0.11962	0.119965	0.129399	0.115669	0.125478
434	0.114487	0.125197	0.122602	0.120372	0.121297	0.121364	0.110859	0.12367	0.1195	0.114335	0.113812	0.118321	0.116113	0.114997	0.117596	0.114894	0.112789	0.114614	0.122497	0.130254	0.121985	0.11644	0.11574	0.117591	0.112901	0.118206	0.116429	0.116697	0.119222	0.120887	0.126378	0.114583	0.118802	0.1113	0.126348	0.122087	0.115856	0.118531	0.117442	0.125359	0.128314	0.130534	0.11335	0.120658	0.120062	0.120738	0.129483	0.115623	0.125972
435	0.114467	0.125829	0.121685	0.118787	0.120765	0.121431	0.110679	0.124187	0.118915	0.114555	0.112964	0.11786	0.115828	0.115162	0.117583	0.115171	0.112995	0.114723	0.121972	0.130291	0.121949	0.116162	0.115081	0.117457	0.112092	0.118508	0.11646	0.116098	0.119021	0.120792	0.125857	0.115701	0.118617	0.111248	0.126885	0.121711	0.116238	0.119335	0.117501	0.124978	0.127891	0.1305	0.112987	0.11999	0.120101	0.120792	0.129453	0.115875	0.130406
436	0.114781	0.125719	0.121536	0.123835	0.120547	0.121085	0.110433	0.123873	0.118107	0.114483	0.113728	0.117404	0.116011	0.11575	0.117588	0.115188	0.113196	0.114704	0.121638	0.130055	0.121392	0.116799	0.115399	0.116722	0.112313	0.118403	0.116938	0.115692	0.118395	0.120913	0.125727	0.115718	0.118513	0.110704	0.125406	0.120287	0.116648	0.118999	0.118061	0.124753	0.127207	0.129427	0.113065	0.119526	0.120415	0.120663	0.129447	0.116611	0.130099
437	0.114564	0.126774	0.12133	0.123034	0.120149	0.121257	0.110199	0.124425	0.118437	0.11428	0.113649	0.117027	0.116366	0.116601	0.117636	0.114371	0.11284	0.114279	0.122268	0.129225	0.122327	0.117685	0.118836	0.116535	0.112528	0.119278	0.117039	0.115564	0.118331	0.120557	0.123492	0.115257	0.118244	0.111626	0.12465	0.12026	0.116703	0.117812	0.118714	0.124823	0.126491	0.12937	0.112616	0.119503	0.120776	0.121207	0.12979	0.116297	0.130379
438	0.113858	0.126722	0.1208	0.122636	0.120179	0.119893	0.110297	0.124898	0.117521	0.114492	0.113633	0.117777	0.116501	0.117272	0.118336	0.114442	0.112553	0.114653	0.121879	0.130038	0.122477	0.117581	0.117866	0.116116	0.112578	0.120323	0.117168	0.115071	0.118278	0.120308	0.12301	0.115711	0.118344	0.1118	0.124908	0.120832	0.116504	0.117265	0.119217	0.126154	0.126195	0.130025	0.112458	0.119376	0.120759	0.121438	0.129628	0.11649	0.129535
439	0.113657	0.126043	0.120936	0.122475	0.119798	0.12073	0.109943	0.124542	0.117288	0.114815	0.113743	0.1179	0.116327	0.116792	0.118481	0.113952	0.113191	0.114341	0.121318	0.12962	0.123502	0.117743	0.118753	0.116118	0.112336	0.1209	0.117189	0.115159	0.117928	0.12	0.122963	0.114775	0.117404	0.112181	0.124794	0.12137	0.117463	0.116974	0.119373	0.125812	0.126338	0.129234	0.112617	0.118552	0.12153	0.121469	0.130166	0.116886	0.129036
440	0.112921	0.124283	0.121514	0.123185	0.120074	0.121518	0.109884	0.123719	0.116183	0.115382	0.11434	0.118733	0.116937	0.117806	0.118327	0.113963	0.11303	0.114466	0.121299	0.129631	0.124217	0.116329	0.118653	0.116007	0.111683	0.120955	0.118039	0.11564	0.118174	0.120195	0.123283	0.115289	0.117211	0.112234	0.124195	0.121636	0.118002	0.116701	0.119327	0.129156	0.125515	0.129319	0.112565	0.119163	0.121277	0.120695	0.130789	0.116905	0.128751
441	0.112972	0.124774	0.121446	0.123086	0.119537	0.121809	0.109594	0.123707	0.115405	0.115694	0.114205	0.118673	0.116006	0.118187	0.119234	0.114215	0.113229	0.114502	0.121406	0.129135	0.123965	0.116044	0.118833	0.115759	0.112012	0.120998	0.118426	0.114734	0.118196	0.119949	0.12426	0.116032	0.11743	0.111994	0.124874	0.122095	0.117611	0.116671	0.119346	0.129137	0.126007	0.129205	0.116096	0.119776	0.121514	0.120589	0.1307	0.117253	0.129
442	0.118861	0.124938	0.12111	0.1238	0.118838	0.121591	0.110023	0.123838	0.115763	0.120548	0.114218	0.118532	0.116385	0.11734	0.119952	0.114371	0.113675	0.113653	0.120818	0.128758	0.124172	0.116788	0.118923	0.116114	0.11161	0.121364	0.119463	0.114266	0.118039	0.119763	0.124892	0.115662	0.117626	0.111957	0.125425	0.121959	0.118363	0.117454	0.119558	0.128428	0.126714	0.128383	0.114223	0.120417	0.121318	0.119967	0.130696	0.117325	0.128606
443	0.118283	0.125467	0.119381	0.123971	0.118375	0.122391	0.109665	0.123209	0.116053	0.120635	0.114018	0.119361	0.115351	0.116885	0.120424	0.120817	0.113449	0.115948	0.120908	0.127949	0.124082	0.117461	0.119202	0.115436	0.111615	0.12128	0.119748	0.114192	0.117472	0.119398	0.124851	0.115339	0.118761	0.112436	0.125582	0.122808	0.118611	0.117475	0.119481	0.128957	0.126997	0.129784	0.114199	0.120497	0.12217	0.120017	0.129449	0.116518	0.128752
444	0.118057	0.125739	0.119047	0.123968	0.11872	0.122684	0.109691	0.122571	0.115936	0.120619	0.114755	0.119226	0.119029	0.116434	0.12101	0.121166	0.113381	0.116175	0.120314	0.127717	0.12426	0.116907	0.118889	0.115362	0.111996	0.12153	0.120081	0.114172	0.117198	0.119598	0.125436	0.115228	0.118763	0.111514	0.124974	0.123411	0.118482	0.117975	0.118759	0.129092	0.127601	0.130155	0.113466	0.120099	0.122702	0.119789	0.128614	0.11583	0.128395
445	0.118099	0.125519	0.119187	0.124016	0.118797	0.12276	0.109859	0.124635	0.115301	0.12075	0.113379	0.118815	0.118774	0.116294	0.121259	0.120465	0.113408	0.116721	0.119848	0.127539	0.12479	0.117144	0.118918	0.115163	0.11184	0.121524	0.119444	0.113933	0.117121	0.119614	0.125359	0.121955	0.118678	0.111587	0.124951	0.123815	0.118462	0.118079	0.118505	0.129433	0.127802	0.130834	0.114064	0.120146	0.122821	0.118581	0.127725	0.121839	0.127604
446	0.117594	0.124468	0.11933	0.124087	0.118463	0.122485	0.109706	0.124002	0.114338	0.121329	0.11285	0.118779	0.119162	0.116104	0.121544	0.120841	0.113029	0.11614	0.119779	0.127463	0.125327	0.117325	0.118839	0.115089	0.112017	0.121431	0.120218	0.114266	0.116502	0.118639	0.125766	0.123047	0.118677	0.110988	0.124674	0.123649	0.118778	0.118266	0.118709	0.129761	0.128317	0.130865	0.114472	0.120843	0.123581	0.117612	0.127446	0.121242	0.1285
447	0.117586	0.123142	0.119263	0.123271	0.118202	0.122426	0.110097	0.124245	0.113181	0.12032	0.119864	0.118392	0.119282	0.11567	0.121978	0.121384	0.113476	0.116175	0.119821	0.127046	0.125761	0.117424	0.118285	0.11501	0.112418	0.121783	0.120701	0.114299	0.116014	0.119111	0.126359	0.122728	0.118879	0.111429	0.12422	0.123341	0.119175	0.117762	0.11918	0.13059	0.128698	0.12994	0.114153	0.121826	0.123628	0.118858	0.127858	0.120977	0.128672
448	0.118573	0.122821	0.119262	0.122758	0.118021	0.12299	0.110284	0.124512	0.113584	0.120132	0.119097	0.118558	0.119817	0.116244	0.122063	0.121674	0.114056	0.116438	0.120342	0.126866	0.125238	0.117958	0.117706	0.115435	0.112991	0.12277	0.121123	0.114303	0.115384	0.119052	0.126504	0.123014	0.119098	0.111328	0.12513	0.123112	0.119505	0.117315	0.119802	0.130172	0.128097	0.12896	0.114273	0.122564	0.123403	0.119509	0.128262	0.121034	0.128938
449	0.118876	0.123633	0.119289	0.122554	0.117766	0.123431	0.110253	0.124001	0.113287	0.12084	0.119669	0.118718	0.119991	0.116427	0.122044	0.121347	0.114141	0.116295	0.120554	0.126178	0.124998	0.117687	0.117389	0.115458	0.113687	0.123323	0.119771	0.115075	0.115832	0.119015	0.1254	0.123146	0.119196	0.111265	0.125652	0.122788	0.120214	0.117544	0.11963	0.129981	0.12747	0.128184	0.114011	0.121967	0.122784	0.119139	0.128119	0.121467	0.128565
450	0.119277	0.122938	0.119588	0.122581	0.118354	0.123267	0.109674	0.125018	0.113246	0.120985	0.119515	0.118558	0.119992	0.116703	0.12181	0.120941	0.114897	0.116352	0.120308	0.126134	0.124362	0.117599	0.11997	0.115148	0.113684	0.122647	0.120425	0.115141	0.116068	0.118465	0.125136	0.123425	0.118364	0.111141	0.12599	0.122862	0.121178	0.118438	0.121205	0.129674	0.126699	0.127861	0.113873	0.121917	0.122453	0.119142	0.12843	0.12197	0.12783
451	0.12008	0.122126	0.119609	0.123136	0.119399	0.123126	0.110049	0.124995	0.113326	0.120895	0.118921	0.118945	0.120401	0.116195	0.122247	0.12027	0.114704	0.115974	0.119422	0.125143	0.124423	0.117719	0.120117	0.115698	0.11408	0.122405	0.119554	0.115049	0.116447	0.118643	0.124833	0.123868	0.118169	0.11173	0.125228	0.122949	0.121391	0.118723	0.120739	0.130385	0.126003	0.128059	0.114334	0.121664	0.121559	0.119524	0.128431	0.122629	0.126813
452	0.119198	0.122997	0.120206	0.12314	0.123965	0.122745	0.109675	0.124978	0.113238	0.121237	0.119527	0.120309	0.121076	0.115935	0.121529	0.121341	0.114426	0.116028	0.119559	0.125007	0.12467	0.118013	0.119748	0.115966	0.114836	0.122629	0.119241	0.115318	0.116925	0.118819	0.125423	0.12445	0.118185	0.112808	0.125234	0.123222	0.121083	0.118748	0.120947	0.131019	0.125974	0.128023	0.113999	0.126261	0.122139	0.118264	0.128576	0.122435	0.126655
453	0.119671	0.122965	0.120211	0.123155	0.123651	0.123493	0.109438	0.124445	0.112542	0.120828	0.119171	0.119797	0.121286	0.118639	0.120529	0.121512	0.114432	0.116106	0.121562	0.124847	0.124279	0.117685	0.120508	0.116161	0.114649	0.122617	0.119526	0.115586	0.116496	0.119111	0.124584	0.124304	0.118249	0.112897	0.126027	0.123971	0.12143	0.119083	0.120991	0.13155	0.125222	0.127279	0.113906	0.125058	0.122017	0.118555	0.127683	0.122214	0.127421
454	0.119589	0.12245	0.119558	0.122853	0.123707	0.124415	0.109478	0.12438	0.112181	0.120997	0.119123	0.119691	0.120613	0.118471	0.125499	0.120616	0.114735	0.115718	0.122337	0.124059	0.124198	0.117595	0.12108	0.11619	0.117665	0.123327	0.120471	0.116076	0.117266	0.11954	0.12349	0.124082	0.117979	0.113049	0.12691	0.123743	0.121765	0.119084	0.121151	0.13133	0.124569	0.127864	0.113251	0.12347	0.121221	0.118916	0.127213	0.123081	0.127808
455	0.120154	0.12172	0.119416	0.121661	0.122925	0.127519	0.110455	0.124954	0.111834	0.120761	0.119801	0.119507	0.120313	0.119055	0.125788	0.120415	0.11506	0.115398	0.122217	0.123754	0.124243	0.117811	0.121627	0.115837	0.117881	0.123846	0.120358	0.119857	0.117188	0.119891	0.123634	0.124343	0.117418	0.112795	0.126341	0.124293	0.121754	0.119651	0.121684	0.130214	0.123719	0.128408	0.112781	0.123114	0.12068	0.119662	0.127069	0.123049	0.128064
456	0.12012	0.121499	0.119591	0.121443	0.123199	0.127347	0.117146	0.12528	0.112136	0.121595	0.120664	0.119397	0.119819	0.119211	0.126545	0.119661	0.115326	0.115263	0.121678	0.124581	0.123758	0.118399	0.121003	0.116303	0.117893	0.124348	0.1204	0.120128	0.117604	0.119849	0.123599	0.124336	0.117148	0.112937	0.126986	0.12424	0.121972	0.11953	0.121882	0.130589	0.124128	0.128317	0.112518	0.123495	0.120984	0.120074	0.127396	0.123118	0.127377
457	0.121222	0.120993	0.119946	0.120805	0.123016	0.127607	0.116721	0.125723	0.112477	0.120616	0.120568	0.119063	0.119714	0.118395	0.126792	0.119556	0.115698	0.115716	0.121426	0.124596	0.12406	0.118015	0.12116	0.115895	0.117521	0.123576	0.120704	0.120538	0.117433	0.119771	0.122736	0.125196	0.117075	0.112971	0.12678	0.124188	0.122125	0.120702	0.122027	0.12996	0.125028	0.128758	0.112755	0.12453	0.121092	0.120085	0.127697	0.123454	0.1258
458	0.122274	0.120974	0.119302	0.120611	0.123865	0.127266	0.116998	0.126511	0.112899	0.120824	0.120547	0.119267	0.120427	0.119136	0.126201	0.119354	0.115935	0.116196	0.120672	0.124375	0.124528	0.118505	0.12141	0.115184	0.117415	0.122955	0.120035	0.120427	0.117138	0.119369	0.122412	0.125203	0.116946	0.113038	0.126546	0.124519	0.123573	0.120874	0.122304	0.129585	0.124726	0.128341	0.112658	0.124736	0.121579	0.120517	0.127795	0.123303	0.126488
459	0.12225	0.121219	0.118683	0.120503	0.124041	0.126757	0.117494	0.127406	0.117421	0.120886	0.120845	0.119119	0.120563	0.119504	0.124386	0.120371	0.11566	0.116325	0.120732	0.124793	0.125393	0.117993	0.121572	0.114825	0.117329	0.122725	0.120299	0.120291	0.117722	0.119355	0.123824	0.125353	0.117278	0.113055	0.126645	0.124422	0.123426	0.120878	0.121793	0.128503	0.125263	0.128133	0.112594	0.124807	0.12151	0.120116	0.128057	0.123493	0.127258
460	0.12224	0.121864	0.118325	0.120803	0.124034	0.126104	0.117292	0.127483	0.117539	0.121251	0.120521	0.119492	0.12098	0.119665	0.124742	0.120359	0.115969	0.116623	0.120334	0.125126	0.126159	0.118241	0.121491	0.114185	0.117664	0.121819	0.119441	0.120487	0.117311	0.119055	0.124957	0.12388	0.116628	0.112613	0.126303	0.124989	0.12243	0.120685	0.122139	0.129057	0.12574	0.127899	0.112568	0.123969	0.121352	0.119722	0.128172	0.123541	0.12805
461	0.122932	0.122306	0.118293	0.12028	0.123301	0.125417	0.116842	0.127885	0.116784	0.12144	0.120866	0.119765	0.120895	0.119771	0.124962	0.119344	0.116674	0.117121	0.120545	0.124967	0.125606	0.117986	0.120657	0.114313	0.117969	0.121046	0.119448	0.120819	0.117754	0.119472	0.124264	0.123934	0.116696	0.112579	0.126249	0.124846	0.123368	0.120679	0.121279	0.129035	0.125082	0.127005	0.112244	0.12403	0.121682	0.119948	0.128313	0.12421	0.129153
462	0.122761	0.122533	0.117997	0.120521	0.123112	0.124395	0.11734	0.126834	0.117317	0.120853	0.121022	0.119983	0.120748	0.119384	0.124789	0.119471	0.117016	0.11737	0.120586	0.124853	0.125191	0.11814	0.121443	0.114711	0.11741	0.124716	0.119945	0.120762	0.117792	0.119437	0.123158	0.124269	0.116877	0.11216	0.125771	0.124848	0.124044	0.121036	0.120585	0.129581	0.125625	0.127562	0.11225	0.124618	0.121694	0.120316	0.127188	0.123723	0.129784
463	0.123267	0.123143	0.117909	0.120478	0.122994	0.124264	0.117569	0.126846	0.117371	0.120541	0.119982	0.11979	0.120292	0.120087	0.125512	0.119477	0.116763	0.117078	0.11984	0.125052	0.124223	0.118073	0.122219	0.115066	0.117492	0.124711	0.120793	0.120955	0.119081	0.119489	0.123572	0.124078	0.117033	0.112537	0.125554	0.125039	0.123593	0.121579	0.123931	0.130188	0.126587	0.12777	0.112879	0.125832	0.1215	0.120217	0.127614	0.124428	0.129941
464	0.123907	0.123379	0.118258	0.120304	0.122733	0.124897	0.118001	0.127436	0.117948	0.120814	0.119509	0.118729	0.119728	0.119542	0.125742	0.118939	0.116821	0.117667	0.120187	0.125307	0.124494	0.117586	0.122817	0.115179	0.117278	0.125155	0.121231	0.121378	0.119172	0.119021	0.123723	0.124041	0.116522	0.111778	0.124692	0.124684	0.123917	0.121688	0.123919	0.130113	0.126995	0.127357	0.111978	0.126603	0.121215	0.119897	0.12796	0.124931	0.13041
465	0.123967	0.123257	0.118992	0.120401	0.123029	0.12631	0.117357	0.128119	0.118562	0.121035	0.120352	0.118536	0.119669	0.119676	0.125906	0.118587	0.116651	0.117157	0.119524	0.125289	0.123672	0.118017	0.122731	0.115329	0.118016	0.125322	0.121804	0.121778	0.119996	0.118927	0.123971	0.123957	0.116663	0.111029	0.124659	0.124689	0.124272	0.121609	0.123252	0.130189	0.127292	0.128002	0.112411	0.125898	0.121392	0.119203	0.12814	0.125495	0.130657
466	0.124034	0.12289	0.119542	0.120844	0.12276	0.126427	0.117374	0.127391	0.118361	0.120453	0.12092	0.11854	0.119879	0.119314	0.126264	0.118668	0.115861	0.118242	0.1191	0.124972	0.122848	0.118653	0.122076	0.115803	0.118043	0.125396	0.122184	0.122027	0.120452	0.118906	0.12457	0.124112	0.117425	0.110322	0.124791	0.125345	0.123476	0.122008	0.123111	0.129902	0.127149	0.128209	0.112761	0.126818	0.12189	0.120659	0.128624	0.126198	0.131154
467	0.124108	0.123182	0.119875	0.120628	0.122216	0.126264	0.117841	0.127835	0.119227	0.120329	0.120346	0.118972	0.119944	0.120001	0.126326	0.118905	0.117293	0.118777	0.125948	0.125196	0.122695	0.11805	0.121914	0.120202	0.118934	0.125887	0.122019	0.122406	0.120802	0.119173	0.125831	0.124243	0.117505	0.110574	0.125761	0.124658	0.123554	0.122363	0.122462	0.131265	0.126722	0.128386	0.113572	0.127017	0.121599	0.120854	0.128582	0.126789	0.13098
468	0.124279	0.123342	0.120238	0.120112	0.120953	0.125751	0.11738	0.128268	0.120207	0.120308	0.120072	0.118751	0.11846	0.120208	0.127058	0.118222	0.117439	0.11906	0.126558	0.124207	0.122782	0.119008	0.121538	0.121147	0.119392	0.126668	0.122764	0.122813	0.121638	0.119724	0.123922	0.124244	0.117945	0.111455	0.126108	0.12403	0.124245	0.122505	0.1223	0.131535	0.127155	0.128664	0.113777	0.127007	0.121961	0.121943	0.128539	0.12639	0.13105
469	0.125049	0.123483	0.121249	0.120356	0.120629	0.124904	0.117762	0.127843	0.12051	0.12031	0.120258	0.118829	0.118688	0.121736	0.126924	0.118802	0.11712	0.118508	0.126076	0.124082	0.123027	0.118686	0.121633	0.121362	0.119429	0.127055	0.121941	0.122849	0.121601	0.119019	0.12496	0.124452	0.117422	0.112087	0.125905	0.123803	0.124191	0.121683	0.1222	0.131923	0.127375	0.128428	0.113776	0.127628	0.122622	0.12293	0.127602	0.126	0.131093
470	0.125104	0.122898	0.121541	0.120495	0.121074	0.124902	0.117346	0.127882	0.120324	0.120542	0.12002	0.118679	0.118551	0.121912	0.12716	0.119572	0.117699	0.118515	0.125656	0.124338	0.122182	0.119293	0.121414	0.121389	0.119322	0.127118	0.121163	0.123291	0.121285	0.118741	0.125603	0.124242	0.117392	0.119091	0.126254	0.122772	0.122461	0.121043	0.122086	0.132966	0.127929	0.128079	0.113346	0.128068	0.122591	0.123567	0.126739	0.126072	0.131133
471	0.124604	0.121842	0.122263	0.120665	0.121463	0.124231	0.117422	0.127146	0.120227	0.121263	0.119764	0.118714	0.118723	0.121807	0.127476	0.119347	0.117827	0.118709	0.125679	0.125381	0.121985	0.119867	0.121754	0.122034	0.119204	0.127454	0.120725	0.123256	0.121731	0.117874	0.126621	0.124473	0.117482	0.119049	0.125105	0.128059	0.12307	0.12082	0.122457	0.131875	0.128432	0.127509	0.113464	0.12753	0.123012	0.123923	0.125258	0.125026	0.130905
472	0.12379	0.120799	0.122617	0.120922	0.121499	0.123687	0.117676	0.126715	0.119747	0.121584	0.119938	0.118648	0.118961	0.121836	0.127502	0.118907	0.118161	0.118511	0.125674	0.125515	0.121941	0.119947	0.122102	0.121784	0.119144	0.127702	0.12014	0.122997	0.122002	0.117607	0.126229	0.124633	0.117043	0.118936	0.123831	0.129019	0.12419	0.120733	0.122165	0.131005	0.129144	0.127355	0.113726	0.128024	0.123958	0.123624	0.125539	0.124751	0.130763
473	0.123198	0.120815	0.122105	0.120767	0.12125	0.122412	0.11818	0.126403	0.119448	0.121498	0.119995	0.119321	0.118744	0.122339	0.1269	0.118684	0.118509	0.118237	0.125483	0.125143	0.128165	0.119203	0.122065	0.120927	0.119715	0.127465	0.119959	0.123314	0.121741	0.117702	0.126373	0.124645	0.116808	0.119034	0.125172	0.129875	0.12477	0.120582	0.121702	0.131241	0.129657	0.127338	0.113625	0.128192	0.124838	0.123319	0.124908	0.124561	0.131351
474	0.123525	0.120984	0.12197	0.120888	0.121522	0.121976	0.118161	0.125578	0.119485	0.12175	0.119988	0.11949	0.119348	0.121777	0.126679	0.118888	0.118812	0.118457	0.12567	0.125239	0.128725	0.118654	0.122425	0.121145	0.120229	0.127537	0.119753	0.122881	0.121475	0.117441	0.127117	0.124804	0.11616	0.118907	0.125773	0.12929	0.125676	0.119625	0.121713	0.132392	0.129861	0.127294	0.113621	0.127863	0.125375	0.123386	0.12482	0.124517	0.13154
475	0.123036	0.121717	0.122282	0.120802	0.120979	0.122491	0.118239	0.125278	0.118989	0.12261	0.120098	0.119906	0.119398	0.122267	0.126393	0.118917	0.118943	0.118049	0.125334	0.126385	0.12868	0.118419	0.122201	0.120569	0.120465	0.127508	0.118963	0.122634	0.122157	0.125479	0.12765	0.124355	0.115136	0.118736	0.125863	0.130014	0.126154	0.120471	0.121993	0.133129	0.130934	0.126809	0.112837	0.128365	0.125864	0.123456	0.125549	0.125063	0.13157
476	0.123231	0.121416	0.122017	0.121344	0.121239	0.122592	0.119041	0.124008	0.119482	0.121383	0.11928	0.120036	0.119516	0.122754	0.126004	0.11956	0.118992	0.117975	0.12504	0.126873	0.128692	0.118678	0.122859	0.120416	0.121104	0.127686	0.119459	0.122839	0.12253	0.124798	0.12787	0.123959	0.115124	0.118756	0.126401	0.129904	0.125975	0.121027	0.122126	0.133615	0.131042	0.12658	0.113503	0.128274	0.125891	0.122483	0.12642	0.125127	0.13169
477	0.122376	0.12044	0.121753	0.121315	0.121026	0.122275	0.119133	0.124509	0.119455	0.122034	0.120351	0.120697	0.119795	0.123489	0.125812	0.119446	0.118628	0.117509	0.124609	0.126851	0.127855	0.118122	0.123902	0.120528	0.121757	0.127628	0.122044	0.123107	0.122931	0.124287	0.127724	0.123893	0.115673	0.118961	0.126282	0.12956	0.126	0.121462	0.120932	0.134928	0.132088	0.126407	0.112991	0.12764	0.126169	0.121469	0.127046	0.125053	0.13162
478	0.12219	0.120489	0.121146	0.120827	0.121496	0.122742	0.119229	0.124385	0.119242	0.121483	0.120503	0.121284	0.120066	0.123819	0.126145	0.119302	0.118967	0.117641	0.124298	0.126698	0.12748	0.118354	0.124635	0.120031	0.122084	0.12771	0.125143	0.123269	0.123737	0.124001	0.128154	0.123481	0.115313	0.119106	0.127079	0.129248	0.126307	0.121804	0.120541	0.135034	0.132412	0.125643	0.112815	0.127082	0.126642	0.122097	0.126851	0.125052	0.132061
479	0.122233	0.120875	0.120795	0.120959	0.121299	0.123359	0.119979	0.125286	0.118951	0.120441	0.121102	0.121007	0.1202	0.124932	0.12618	0.119265	0.118039	0.12278	0.124216	0.126746	0.127406	0.118129	0.12446	0.120247	0.121158	0.128553	0.124725	0.122999	0.12421	0.123539	0.127567	0.123571	0.115539	0.118561	0.126883	0.128828	0.127014	0.121801	0.119947	0.135736	0.131579	0.125079	0.112984	0.126664	0.126336	0.122556	0.126065	0.126098	0.132618
480	0.122658	0.12018	0.121407	0.120307	0.121232	0.123752	0.120013	0.125703	0.118469	0.1213	0.121095	0.121811	0.120667	0.125386	0.126276	0.119745	0.117787	0.122597	0.124349	0.126976	0.127723	0.117684	0.123637	0.120755	0.119566	0.129562	0.125334	0.123059	0.124164	0.123524	0.127629	0.122341	0.116521	0.118399	0.125434	0.129122	0.127671	0.121581	0.120178	0.135442	0.136282	0.124678	0.118375	0.127289	0.127405	0.121836	0.126243	0.125927	0.133171
481	0.123122	0.120774	0.121536	0.120247	0.121212	0.123908	0.12011	0.126026	0.118584	0.121438	0.121442	0.1221	0.121731	0.12577	0.126199	0.119956	0.117756	0.123439	0.12404	0.127001	0.127693	0.117702	0.123354	0.120444	0.11996	0.130052	0.125527	0.123353	0.124495	0.123238	0.127482	0.121826	0.1162	0.118107	0.125319	0.128731	0.128081	0.122008	0.120196	0.134639	0.136269	0.124266	0.118609	0.127195	0.127358	0.122064	0.126271	0.126262	0.132429
482	0.12331	0.121142	0.122065	0.120311	0.121466	0.124089	0.120334	0.126984	0.118637	0.122118	0.121024	0.123005	0.122611	0.126099	0.125575	0.11942	0.117894	0.12354	0.124628	0.126777	0.12774	0.116875	0.123768	0.120156	0.11962	0.129352	0.125075	0.12341	0.124592	0.123291	0.128014	0.121489	0.1159	0.118383	0.12481	0.127733	0.127847	0.122568	0.119402	0.133647	0.136316	0.124004	0.11938	0.127643	0.126904	0.121333	0.125565	0.126059	0.131373
483	0.122388	0.121893	0.12259	0.120772	0.121907	0.125294	0.120299	0.127805	0.119544	0.122505	0.12163	0.123373	0.122424	0.125816	0.126192	0.119539	0.11684	0.123547	0.125108	0.127317	0.12778	0.121404	0.123556	0.119838	0.119247	0.129342	0.124957	0.123167	0.124624	0.123122	0.127665	0.120894	0.116093	0.1185	0.124729	0.127797	0.128229	0.122964	0.119204	0.133823	0.136254	0.124741	0.119315	0.127407	0.127361	0.121837	0.125466	0.12533	0.130366
484	0.122156	0.122638	0.122602	0.120941	0.122031	0.12527	0.120168	0.12747	0.119595	0.123035	0.121066	0.123656	0.12304	0.126143	0.126371	0.11962	0.116763	0.123181	0.125126	0.127255	0.127699	0.121067	0.12345	0.119496	0.117941	0.129528	0.125017	0.123252	0.123825	0.123678	0.127645	0.121418	0.116422	0.117689	0.125294	0.127913	0.128168	0.123009	0.118848	0.134431	0.135657	0.124524	0.119909	0.127418	0.127636	0.122074	0.130047	0.124711	0.129824
485	0.121875	0.123522	0.123235	0.12104	0.122755	0.125236	0.119435	0.127182	0.120078	0.122724	0.12115	0.123432	0.123885	0.126412	0.126534	0.119965	0.117109	0.122823	0.124442	0.127433	0.127658	0.12169	0.123744	0.1196	0.117953	0.129186	0.125085	0.123272	0.124446	0.123797	0.12677	0.12255	0.116092	0.117223	0.125671	0.12833	0.127882	0.12291	0.118686	0.133796	0.136187	0.124659	0.119313	0.127036	0.127988	0.121624	0.129647	0.123952	0.129814
486	0.12182	0.123941	0.123538	0.120943	0.123441	0.125394	0.119542	0.126645	0.119972	0.122998	0.120562	0.123782	0.124088	0.126325	0.127489	0.119667	0.117378	0.122222	0.123942	0.12732	0.127537	0.121952	0.124051	0.119529	0.116764	0.128709	0.125484	0.123772	0.124824	0.123767	0.127013	0.121758	0.117227	0.117624	0.126106	0.129303	0.127253	0.122767	0.118839	0.133844	0.137024	0.124562	0.11927	0.126608	0.128535	0.121401	0.128852	0.123838	0.130268
487	0.122568	0.124846	0.123391	0.12225	0.124414	0.125834	0.119778	0.126292	0.120099	0.124164	0.120273	0.123966	0.124779	0.126608	0.127435	0.11987	0.117461	0.122525	0.123978	0.128081	0.127561	0.121376	0.123465	0.11993	0.117041	0.12849	0.125442	0.123479	0.124288	0.123602	0.127821	0.122526	0.117101	0.117571	0.126149	0.129694	0.128381	0.122891	0.118328	0.133126	0.1373	0.124783	0.119466	0.126621	0.129279	0.127528	0.128913	0.124161	0.129811
488	0.122972	0.124892	0.123662	0.126315	0.124838	0.125194	0.11994	0.126042	0.120245	0.124786	0.120031	0.124112	0.12555	0.127719	0.127164	0.119285	0.117875	0.122727	0.12375	0.128728	0.127483	0.121038	0.123457	0.119627	0.117235	0.127826	0.125015	0.123145	0.125158	0.122451	0.127474	0.122881	0.11712	0.118115	0.125735	0.129867	0.128909	0.127868	0.118171	0.133325	0.137193	0.124374	0.119421	0.127415	0.129541	0.127438	0.128986	0.124308	0.129106
489	0.123538	0.125332	0.123865	0.126532	0.125544	0.125168	0.119329	0.125606	0.120093	0.125299	0.119665	0.123994	0.126379	0.128126	0.126714	0.120936	0.117805	0.122743	0.1237	0.129267	0.127331	0.120319	0.123231	0.120935	0.116855	0.127978	0.124844	0.122327	0.125247	0.122872	0.128008	0.123166	0.116911	0.117369	0.125461	0.130582	0.130176	0.127643	0.118037	0.132534	0.137353	0.124033	0.119816	0.128284	0.128612	0.127376	0.129055	0.124187	0.12875
490	0.123077	0.125525	0.123876	0.127318	0.125074	0.125471	0.118904	0.125693	0.120278	0.124488	0.118747	0.123386	0.126425	0.127839	0.126982	0.121483	0.118232	0.122865	0.123714	0.128564	0.127706	0.120259	0.123096	0.120837	0.116867	0.127544	0.12452	0.122537	0.12598	0.123215	0.128096	0.123389	0.116055	0.117484	0.126155	0.130354	0.130341	0.128273	0.117902	0.133499	0.137505	0.124167	0.120086	0.128384	0.129324	0.12696	0.129261	0.12438	0.129564
491	0.124282	0.125846	0.124756	0.127321	0.125122	0.125443	0.119801	0.12662	0.120675	0.123984	0.118451	0.123694	0.126911	0.129106	0.126643	0.121709	0.121828	0.122325	0.123166	0.128391	0.129229	0.120393	0.123057	0.120975	0.117231	0.12707	0.124907	0.122138	0.126155	0.123623	0.128791	0.123254	0.115688	0.117675	0.125699	0.130191	0.130659	0.128001	0.117763	0.133805	0.138206	0.122935	0.120112	0.127795	0.128849	0.127206	0.12918	0.124292	0.129186
492	0.124793	0.126726	0.124991	0.127589	0.124607	0.127562	0.120028	0.126395	0.120305	0.123721	0.117776	0.123333	0.126798	0.130012	0.12597	0.121214	0.121168	0.121849	0.123218	0.128505	0.12937	0.121024	0.123245	0.121928	0.118064	0.126888	0.124557	0.121749	0.126708	0.124274	0.129384	0.123471	0.115715	0.118187	0.12659	0.128819	0.131534	0.127828	0.117851	0.134683	0.138645	0.122646	0.120292	0.128126	0.128244	0.127322	0.129275	0.123674	0.128513
493	0.125176	0.126753	0.125171	0.127243	0.124999	0.127702	0.120068	0.125033	0.12135	0.124428	0.118156	0.122946	0.127775	0.129918	0.126072	0.121431	0.121344	0.120998	0.122809	0.127939	0.129468	0.121449	0.123693	0.122441	0.118535	0.126518	0.124504	0.121737	0.126346	0.12383	0.129469	0.124451	0.115686	0.118198	0.126922	0.128867	0.132195	0.127971	0.118235	0.133699	0.138768	0.12331	0.120106	0.127926	0.128797	0.127826	0.129288	0.123792	0.127898
494	0.125331	0.126917	0.125511	0.127038	0.125211	0.128322	0.120475	0.124154	0.121659	0.124242	0.118315	0.1235	0.127889	0.130602	0.125915	0.120858	0.121472	0.120719	0.122307	0.128056	0.129357	0.121002	0.123346	0.121992	0.118186	0.126831	0.123843	0.121797	0.126568	0.124108	0.129688	0.124849	0.115419	0.118536	0.127265	0.128339	0.132418	0.127978	0.118813	0.133476	0.13867	0.123242	0.120221	0.127174	0.128664	0.128202	0.129006	0.124061	0.127518
495	0.125338	0.127102	0.125882	0.126436	0.125504	0.129023	0.121028	0.12491	0.122144	0.124727	0.118702	0.123775	0.128306	0.129632	0.125535	0.121334	0.121156	0.120663	0.122559	0.128733	0.128833	0.121787	0.122754	0.121581	0.118668	0.127502	0.123518	0.12186	0.126823	0.124373	0.129077	0.124293	0.11501	0.120154	0.126807	0.12835	0.13271	0.127356	0.119158	0.133179	0.138266	0.123715	0.121202	0.126408	0.129082	0.128838	0.129245	0.124128	0.127339
496	0.125118	0.126564	0.125901	0.126755	0.125662	0.129748	0.121212	0.12473	0.122217	0.124251	0.119179	0.123409	0.12812	0.12972	0.123991	0.121371	0.121268	0.121216	0.122296	0.128519	0.128582	0.121134	0.122268	0.12116	0.11884	0.126513	0.124454	0.121779	0.127698	0.123938	0.130008	0.124203	0.115611	0.120753	0.126654	0.128642	0.133141	0.127329	0.120163	0.13415	0.137915	0.123596	0.121041	0.125788	0.128642	0.128861	0.12877	0.124093	0.127723
497	0.123842	0.125716	0.126305	0.126576	0.125157	0.12978	0.120795	0.124743	0.122501	0.122911	0.118582	0.123489	0.128652	0.129841	0.123742	0.121192	0.121388	0.120362	0.122189	0.130925	0.129593	0.1211	0.121994	0.121249	0.119072	0.126832	0.12384	0.12117	0.127836	0.12357	0.130241	0.124519	0.11478	0.121593	0.12636	0.129042	0.133238	0.127692	0.120174	0.133957	0.137317	0.123556	0.120828	0.125378	0.128893	0.128539	0.128951	0.123549	0.128237
498	0.123794	0.125422	0.125835	0.126285	0.12483	0.130118	0.121065	0.125567	0.122722	0.126457	0.117962	0.123628	0.128546	0.129678	0.123413	0.120947	0.121581	0.120793	0.122484	0.130874	0.129432	0.12075	0.121647	0.121526	0.119254	0.126482	0.124072	0.121225	0.128795	0.122877	0.129167	0.124639	0.120374	0.121777	0.126295	0.129175	0.13403	0.127506	0.120286	0.134907	0.137593	0.123952	0.120574	0.124831	0.128432	0.127594	0.129208	0.125766	0.12773
499	0.122907	0.125928	0.125516	0.126076	0.124878	0.130739	0.120808	0.126397	0.123131	0.126235	0.118304	0.124029	0.128724	0.128532	0.123447	0.121004	0.12185	0.120671	0.122439	0.130661	0.129695	0.119791	0.121189	0.122212	0.119605	0.126085	0.124689	0.121356	0.127606	0.123454	0.127576	0.125016	0.120305	0.121684	0.126262	0.130335	0.134388	0.127899	0.120531	0.134968	0.137768	0.12353	0.120043	0.125105	0.128248	0.127388	0.129007	0.125861	0.127905
500	0.122926	0.127246	0.125489	0.125856	0.124657	0.131046	0.120719	0.126863	0.123561	0.126051	0.118608	0.123379	0.128734	0.127979	0.124219	0.120932	0.121727	0.120519	0.121787	0.130892	0.130062	0.119353	0.120694	0.122562	0.119744	0.126204	0.124547	0.121395	0.127118	0.123687	0.12712	0.125725	0.119797	0.121821	0.125554	0.131069	0.135132	0.128268	0.120434	0.134838	0.137481	0.123606	0.119576	0.124762	0.127977	0.127311	0.12945	0.126004	0.12791
[truncated: 151 more columns]
