# Supplementary material for: Evolving scattering networks for engineering disorder
Source: Nat Comput Sci. 2023 Feb 13;3(2):128–38. doi: 10.1038/s43588-022-00395-x (PMC10766560; doi:10.1038/s43588-022-00395-x)
Supplement: Supplementary file 10 — Plot data for Fig. 6. [file 43588_2022_395_MOESM10_ESM.zip › Data_Set_Fig_6/data_Fig6c.txt]

xx_data_Fig6c	yy_data_Fig6c_KL_1	yy_data_Fig6c_KL_2	yy_data_Fig6c_KL_3	yy_data_Fig6c_KL_4	yy_data_Fig6c_KL_5	yy_data_Fig6c_KL_6	yy_data_Fig6c_KL_7	yy_data_Fig6c_KL_8	yy_data_Fig6c_KL_9	yy_data_Fig6c_KL_10	yy_data_Fig6c_KL_11	yy_data_Fig6c_KL_12	yy_data_Fig6c_KL_13	yy_data_Fig6c_KL_14	yy_data_Fig6c_KL_15	yy_data_Fig6c_KL_16	yy_data_Fig6c_KL_17	yy_data_Fig6c_KL_18	yy_data_Fig6c_KL_19	yy_data_Fig6c_KL_20	yy_data_Fig6c_KL_21	yy_data_Fig6c_KL_22	yy_data_Fig6c_KL_23	yy_data_Fig6c_KL_24	yy_data_Fig6c_KL_25	yy_data_Fig6c_KL_26	yy_data_Fig6c_KL_27	yy_data_Fig6c_KL_28	yy_data_Fig6c_KL_29	yy_data_Fig6c_KL_30	yy_data_Fig6c_KL_31	yy_data_Fig6c_KL_32	yy_data_Fig6c_KL_33	yy_data_Fig6c_KL_34	yy_data_Fig6c_KL_35	yy_data_Fig6c_KL_36	yy_data_Fig6c_KL_37	yy_data_Fig6c_KL_38	yy_data_Fig6c_KL_39	yy_data_Fig6c_KL_40	yy_data_Fig6c_KL_41	yy_data_Fig6c_KL_42	yy_data_Fig6c_KL_43	yy_data_Fig6c_KL_44	yy_data_Fig6c_KL_45	yy_data_Fig6c_KL_46	yy_data_Fig6c_KL_47	yy_data_Fig6c_KL_48	yy_data_Fig6c_KL_49
1	1	1	1	1	1	1	1	1	1	1	1	1	1	1	1	1	1	1	1	1	1	1	1	1	1	1	1	1	1	1	1	1	1	1	1	1	1	1	1	1	1	1	1	1	1	1	1	1	1
2	0.995440388221799	0.988174887934785	0.998440379504761	1.00621541947338	0.991742378579014	1.00562352329621	1.01548857127227	1.00295956716112	1.04891433164194	0.987147534805718	1.02074267923531	1.00552439954745	0.987496963527682	0.986713044189869	0.998590081547596	0.990603364063985	0.983039904586218	1.00569247895552	0.959051578047539	1.00770519122128	1.04035652178327	1.00409651246981	0.987665525655996	1.00678528468503	1.00242492826672	0.990933030881791	0.991947727866246	0.98913023247551	1.00134180180913	1.00679731974567	0.978510138049417	1.0004718605011	0.974429418262937	0.978931061397518	0.982432719825279	0.989198944584145	1.00764026206634	1.00737678329595	0.997180912732713	0.999265854598225	0.973664580616842	1.00963813278736	0.951568131592738	0.995893049941753	1.00385676521963	0.987978132365083	0.950788007459233	0.872874215749051	0.986719921137228
3	0.89548402262254	0.902000433198931	0.910860988025947	0.904422834370799	0.865608608708842	0.9029937070161	0.927948350571616	0.903024231790797	0.918139944455884	0.897740344805089	0.909650117677571	0.912198125835759	0.901630221501911	0.891055953095495	0.907719697187478	0.864389646784572	0.89823096024321	0.901629259925514	0.892208204639499	0.905413057346478	0.907331352302858	0.896439836575305	0.898816941495875	0.902178695087901	0.906097987989735	0.913102167545862	0.881016294290544	0.902065071617573	0.911708297269392	0.911901744485497	0.874140017246979	0.899720704936788	0.90096047181251	0.87469229581007	0.891283162303466	0.900139781053769	0.909524250749738	0.902645153191611	0.899937064430028	0.888843097384159	0.880574988800908	0.912959510673651	0.886352067583583	0.902332223809337	0.907276501879953	0.888332030696052	0.888188511104039	0.757861658715025	0.910201767078555
4	0.772438951574015	0.769313904963715	0.783641535666063	0.785251267353499	0.763537766773188	0.787404291258494	0.806061562035607	0.789511296717632	0.798184868007271	0.778086759736984	0.794702782939333	0.775548611915998	0.782771696819899	0.77413838570644	0.789447700291336	0.756457336247177	0.77163922602376	0.788575207590865	0.775582393213219	0.792664796377445	0.805302234336091	0.759831135841307	0.781530608005172	0.787690174234554	0.789611351977754	0.789493490990232	0.767481518815374	0.796402689679839	0.792011472121215	0.794487764753085	0.764359450067797	0.787738765077849	0.791027994068488	0.741074035902722	0.779691716038168	0.785504881637238	0.787633035430437	0.788427066318668	0.77287232608631	0.762039647999269	0.764460925970482	0.785785987677045	0.800203155488683	0.787754153002	0.787352736527543	0.779013468897883	0.804831439496458	0.700317523346148	0.78459521731468
5	0.721790549732885	0.729390118733676	0.730952057624491	0.739753703346161	0.693406217397356	0.731695105016309	0.736159766719387	0.738130825810837	0.762881567162708	0.73493398275641	0.732046197401173	0.739677162235434	0.729213873047986	0.731122314974768	0.737511304612766	0.723173009459032	0.719932921812031	0.738669206104995	0.738500264259198	0.734420222870177	0.755296071155002	0.692944742301958	0.732758521333172	0.7335245910371	0.73230215962978	0.73658316385993	0.730118993412233	0.742206432392689	0.740837568859331	0.734855035977977	0.703664891516938	0.73523505481028	0.736886816183807	0.696531652454742	0.730446483170322	0.727147277432643	0.728967311260999	0.729094969091925	0.730765908503217	0.706361889507158	0.738940602657173	0.731632409760687	0.809680481313829	0.734252048405613	0.737468101278592	0.737046598217525	0.735988517310614	0.667182023063187	0.730337659013422
6	0.66683233537679	0.678920473910031	0.678068834067429	0.688792453243803	0.629152078579589	0.686269364639199	0.709419867670748	0.693034253659492	0.906092048134378	0.683567727772537	0.677923040250178	0.650990180978302	0.686893107301148	0.686090472474759	0.694210597315702	0.666648039292033	0.678438579463659	0.688169240297928	0.6888781571473	0.696421094501376	0.693022176678455	0.659094926680961	0.683616355957927	0.682046751314926	0.685477001458494	0.696608125845558	0.67619864825024	0.7023508358316	0.69482640988856	0.690562219640727	0.661785534936266	0.696327703229809	0.692529305335604	0.629217887613045	0.684104921519501	0.67639934955631	0.688246388049091	0.679777295555237	0.69030210219168	0.673860426751773	0.681054624000771	0.678546588308698	0.75648296609641	0.692233102024897	0.691497715683622	0.685906742826532	0.69349572267881	0.648003077588518	0.681290297409441
7	0.642733818274969	0.632720905985782	0.634888893240945	0.649845552916912	0.589630768497479	0.662181977729757	0.65412647814977	0.662072837268858	0.81055688494489	0.652119700217539	0.642171280019222	0.595659499896685	0.655780473007958	0.661229620998854	0.662355299441234	0.620117276606317	0.646324701773002	0.655371120435853	0.647415640047354	0.661739438539349	0.654500341904598	0.633407808184388	0.644682900472564	0.654209987084592	0.656312738343642	0.65003436681576	0.637799702838097	0.668221641549417	0.662481316896554	0.647842535225669	0.620615243698077	0.662421324255942	0.643375040977696	0.601808541266971	0.643358583777046	0.638216152439945	0.646656520078375	0.648159711173275	0.653910494946585	0.650177109505485	0.645514580216759	0.647119149924695	0.694839581785327	0.654624081151363	0.66507216030387	0.658294171513039	0.647879204658345	0.609762213463155	0.65434964413291
8	0.612169386179581	0.612678806193582	0.611637383511049	0.624572862193694	0.582709036672666	0.631134352211134	0.632620433429225	0.628682779150555	0.76464824947061	0.627965253324618	0.613677124460614	0.807149283928523	0.613095515489524	0.630497990581871	0.630742236645249	0.601897314563671	0.608921453740384	0.628512061588755	0.618719574396801	0.63655134763948	0.630213671847998	0.612009010540912	0.620356310302091	0.615024073358862	0.636549259064749	0.625502040878793	0.600869028277679	0.638763271384324	0.626419945665179	0.621787865272449	0.617851429761196	0.632183332152023	0.608612039682952	0.578636722028441	0.622550620801853	0.624462488796609	0.626701956635897	0.618387822810557	0.628385734954292	0.619373747262227	0.608946773599406	0.618162687276765	0.65853317190967	0.626852363240222	0.639171221098333	0.617328366542353	0.611174522840413	0.819802819687957	0.62725566988033
9	0.579050724939698	0.58407406316314	0.584826748302473	0.591159288918292	0.558020068365296	0.607168535720576	0.612591575395697	0.59556261739413	0.736192733832359	0.610983390682801	0.577051463017314	0.742434218780982	0.589467628543934	0.601297215453524	0.61882097747777	0.57428499424435	0.582781494572837	0.605274590937633	0.590272615625407	0.619027239813198	0.609278350477251	0.584391854561181	0.586195004562221	0.590003283262916	0.614181883287834	0.598233048976174	0.578882730280103	0.610849496137043	0.591568428357132	0.598135231655297	0.600904509812525	0.596662604317029	0.559810320783437	0.563300472454615	0.59520481603848	0.603644934183066	0.606105859760575	0.596147038038415	0.585304477263358	0.600522677738854	0.547202779681495	0.590791164209951	0.633504913224315	0.607963267958967	0.60103383009913	0.593207665795651	0.589628155374487	0.742049099723561	0.607487932870348
10	0.576696007404403	0.561406968088112	0.559353889751372	0.570763734200708	0.53658308244486	0.58432096143542	0.564246324797628	0.573544851131704	0.689308888249825	0.581647421284395	0.563709499023586	0.720634702600719	0.566778748275989	0.583565427895063	0.590583797965131	0.555714635222359	0.550312921481803	0.578594616871864	0.560741454642247	0.592380910785023	0.58391753952666	0.557625473040256	0.565089149515431	0.571607755885062	0.585855637394921	0.565346671950259	0.559190164897144	0.589247118953277	0.571671105938818	0.570047387345671	0.571944053705022	0.575515601788258	0.540258137498283	0.542092068414072	0.576211093105506	0.571902783034414	0.572115517269601	0.573476181277366	0.558744486709563	0.583715696328832	0.683790186865802	0.57222931665848	0.602424478641631	0.577862664388467	0.578956888798305	0.571215142393001	0.57414289323764	0.697101783919465	0.594762389511591
11	0.54677288903396	0.54835981567926	0.539957570076893	0.546393052774851	0.530701754089331	0.57556855746719	0.519200620029225	0.55059825438711	0.672430547323139	0.566866627518197	0.544945387288708	0.68277081819888	0.556683913242473	0.576935224212706	0.565003789326356	0.549606739036215	0.540771185919921	0.557952450008238	0.540482826350481	0.566138226373209	0.567255802383092	0.54484483262451	0.553845003017313	0.551468174436838	0.556194675109922	0.547849185208221	0.542473584738658	0.571822775879466	0.555903463684635	0.548221314878581	0.536804986030942	0.560073542673358	0.528243895818536	0.521188118380812	0.555619678230727	0.556226382232028	0.559036443735918	0.553117177681442	0.541946076810035	0.579966889559729	0.660966572788328	0.553460040445568	0.579964589876729	0.55903793210297	0.566509514707553	0.567300780197989	0.56247893953449	0.676827182112034	0.57413772088194
12	0.533579086165407	0.535745421234179	0.527932160157826	0.535210351973947	0.515823756954663	0.553692838272036	0.635746852598331	0.53185961153644	0.647374937666771	0.550520449380383	0.527176629997356	0.644395874290076	0.535730726272742	0.562202297010329	0.549349007050301	0.537538579276971	0.532047018438512	0.539804028750553	0.522459690916822	0.554331758246809	0.547827789031709	0.535170915272426	0.551942152041048	0.538678056473455	0.539540689728895	0.534938950158552	0.525069172965458	0.56091568151522	0.543546477563174	0.530291087129376	0.502859684576927	0.550089998156663	0.516922669398828	0.509902801305471	0.544441864352715	0.536410632674018	0.548005872625197	0.540371317573177	0.525585863017671	0.57900896085103	0.611654124044217	0.537480616281191	0.570047754574464	0.5357613306371	0.547982903220516	0.557319657636095	0.548219654921541	0.655808065919222	0.555779325676429
13	0.519303936746829	0.516763236588119	0.513110997222812	0.518155425381899	0.492812554102501	0.528599918493667	0.593194721917916	0.513813361098683	0.610910812472121	0.530466776106216	0.512965316369416	0.612511092204288	0.516421619174053	0.551594117199129	0.533710629875414	0.511845546382746	0.502924174718758	0.520875719433329	0.504460748477948	0.547298920707881	0.531392071486095	0.528078619166328	0.544777097524947	0.523394960724832	0.528793920259858	0.521670338239835	0.510507427310234	0.533828824707647	0.524590492188363	0.512114375086608	0.599910225622278	0.538026173106722	0.512246615717341	0.494396674514772	0.524991471626882	0.521320919452878	0.532598800726521	0.520301541760848	0.510502504825117	0.556668394540466	0.581114142083114	0.519283266435107	0.555055516360373	0.525058162901151	0.521979521273195	0.535297112744995	0.540057707973314	0.635944113322452	0.539619933596728
14	0.498697183893191	0.500238501364163	0.498408604068128	0.497250720659829	0.487235070193728	0.523687266901815	0.56246176615509	0.496855905662848	0.593340732620445	0.514901004077402	0.497006701340984	0.604816718324483	0.496926942369634	0.526431010979052	0.519681888917901	0.50309538992892	0.49230857982698	0.505112622183045	0.488153328715107	0.532252570628446	0.521241772833399	0.520600633845393	0.526555993367861	0.509705665303163	0.507665657732966	0.51225218169397	0.491669348017714	0.512890142977236	0.510595330076753	0.497526352890647	0.579509599281063	0.530358213308197	0.478538722780695	0.488592366272872	0.517147082178828	0.507796277101513	0.514080390483955	0.504777320493453	0.498988608330893	0.542158187085652	0.565067865199012	0.503418215601261	0.528035748898914	0.504170182400985	0.504894667329147	0.52633147981221	0.531222184730518	0.610912020548022	0.524119809274643
15	0.494418926076199	0.489908471271954	0.486595778445752	0.487393801869545	0.476273479593849	0.500774433630712	0.541141316312679	0.480380446344343	0.580121748965891	0.504105928700897	0.485722360462221	0.589553671589411	0.492188308276579	0.519322745944173	0.497854869255286	0.493954741963565	0.479158558016383	0.491047676179415	0.472276587769351	0.510478533521627	0.503868202551706	0.514699155703322	0.503366431015927	0.507198934555619	0.496388770298416	0.498087436712874	0.48524659001711	0.498762185270768	0.487228826707788	0.484659996591961	0.564630442493061	0.527523567401202	0.585891199728543	0.475882275316265	0.495330109925913	0.491566582389413	0.499327663991219	0.482274825357563	0.486079243338946	0.520317587171612	0.540265476580739	0.487491155235547	0.511236986844383	0.489319414654	0.491170017486688	0.512244336097329	0.524746446093972	0.585800139755689	0.501856193517881
16	0.486061957806741	0.473926484596293	0.482014173387295	0.47336328026916	0.467342051055402	0.486861773477998	0.525597835753573	0.465436987626093	0.564173135554659	0.494673695718966	0.473322379088854	0.552351283313884	0.475099400357569	0.498544029737827	0.491614262482171	0.488459399494571	0.468319259828698	0.476322926776118	0.457455588231896	0.487638820545528	0.48304965157952	0.490802311428963	0.50045122211079	0.491501556608838	0.486350236397034	0.485231774862133	0.477291498427308	0.481581888397398	0.483476016481231	0.476030573476515	0.53701094986022	0.518036757863364	0.578268438352907	0.463912565088376	0.474777306709209	0.478783853834183	0.485637606703197	0.471904156287001	0.473179579865126	0.507417302966195	0.519788182875891	0.475121039338562	0.505003513554703	0.474608281833838	0.479775457837569	0.497843228530982	0.517159697966868	0.570097607322271	0.48069821757129
17	0.479812979321623	0.464244532150944	0.467350615285437	0.457378565800571	0.463330457001176	0.476421763741575	0.514863074575532	0.458509090830499	0.532874730771527	0.474334705254786	0.457411701619769	0.537067831258857	0.467320812286069	0.483016775339363	0.481964162658963	0.473417467939745	0.453472260580912	0.470364539128274	0.447092050674273	0.471245394551513	0.472593530987495	0.481255560278113	0.481583897613997	0.484063369111714	0.48327484708097	0.479235609265532	0.470368133584261	0.468614440736024	0.479039494987161	0.461605862750192	0.518211318368239	0.510493454569116	0.561604431960919	0.45067325328739	0.461244295156332	0.466031774542947	0.473313900015187	0.459516891680809	0.464762868574012	0.495872688058805	0.51238981850206	0.457922779430906	0.492448713392808	0.462693356466241	0.469155985929933	0.481472072247494	0.510679993694251	0.550790022855036	0.468046273712844
18	0.469574212655251	0.454768138837289	0.458948256689637	0.443362521491814	0.458771782273219	0.466610988336966	0.498236512305637	0.443999423835073	0.511576921722213	0.456750247632598	0.452978069271976	0.523177031761864	0.450883081672447	0.470551307181213	0.472117031304632	0.46097738131821	0.474417633762003	0.460577619866185	0.437998597527407	0.457965475171604	0.468835406067127	0.45697713179024	0.465002504230273	0.477652607173885	0.473840319445801	0.467943694225526	0.457595930946904	0.458565278264465	0.467280266518415	0.45320693738165	0.505660563981315	0.501762325949457	0.542183481029008	0.441823328503463	0.451202502703279	0.454560344629451	0.46859036122161	0.444739575069865	0.456308155666576	0.480781273953094	0.497712375417382	0.44771442839125	0.475380306860304	0.459788788363763	0.462106621874813	0.467113596874021	0.49386717643385	0.517778131479576	0.459967203228452
19	0.461674154489147	0.44815998031708	0.443960277518993	0.429154110710317	0.508176397966728	0.457212507224721	0.48863708635734	0.427437831135177	0.498058648522925	0.442508885930422	0.446112261871818	0.509501643096636	0.447880145561103	0.457193408419477	0.450782265095485	0.450791007474573	0.457241473672294	0.448590306756317	0.427383758171672	0.443342711516648	0.457582454083109	0.499873400856999	0.44539345713655	0.451881282544548	0.46403908707662	0.457366766546389	0.439433713421257	0.44861280831869	0.453769043088708	0.448261214276907	0.496485693646665	0.495324073126753	0.520803591180304	0.431882117585463	0.43739416888482	0.44589319938569	0.462669174466062	0.434177095846568	0.44263466513502	0.471691228855668	0.48362489430296	0.434941510046671	0.464362025814941	0.455869154173598	0.451087863129083	0.459796421461178	0.474392839787123	0.503654852613034	0.447381245847007
20	0.456092687907998	0.431115265702318	0.439202303836904	0.421034555222628	0.488295931932388	0.453549176213747	0.476887517920259	0.420879363969015	0.489243165702421	0.436853820918243	0.430791990547879	0.501986534541028	0.437090995270642	0.446073833823316	0.446330677439243	0.450304757168665	0.444565248315815	0.430424285232294	0.422050764402683	0.438774382341078	0.443276642538219	0.509902651878135	0.487973681877716	0.441882113875469	0.454265214848221	0.446117975790816	0.424832533155215	0.444686309848456	0.439712826231837	0.43000141519647	0.485127956128415	0.489123375272244	0.48860828028221	0.421680037624837	0.42646365051438	0.439776563062311	0.44713635317755	0.427757396097873	0.431275377029498	0.456066799052624	0.476739549462373	0.429664062958619	0.456202707541036	0.439604258927032	0.437813127302386	0.447131358033946	0.467982896861172	0.491261057440952	0.439026279871339
21	0.445519013891728	0.420592208420885	0.434754490784374	0.413672100614327	0.478398372005202	0.440350127290273	0.473488449506108	0.402411802097148	0.472801115106819	0.436007613688661	0.422668429537424	0.493627724011015	0.430932290673471	0.436602463949095	0.431271409313822	0.438793544519889	0.439448552054249	0.430990306613233	0.410942801285675	0.445582621551053	0.437327307188635	0.492676673968427	0.49741949368167	0.443218827910405	0.447162386082755	0.434132600828382	0.415329469867414	0.432087683602125	0.435260334741665	0.427277064273138	0.46392882185284	0.485519769935286	0.480336669895054	0.411229995522694	0.418918271759875	0.427448484903001	0.439803130418461	0.411078781167958	0.423467134701621	0.441764201972863	0.467850215048686	0.426607702980943	0.440939943070456	0.429546544951859	0.430704041939489	0.423095498537699	0.452723581410626	0.485578953365386	0.425154560174418
22	0.436352850935592	0.410604114561687	0.424424261044845	0.404676207951985	0.465659755281771	0.43455068234076	0.457850581715263	0.479351699972306	0.464324923897116	0.433368437091511	0.4170778907056	0.485453606930762	0.423094666249631	0.428170100812924	0.422276392685467	0.426294499478955	0.434599747722483	0.42448746221873	0.406273302829561	0.428434844895924	0.426584005901818	0.486349952643329	0.48576656720334	0.432322725572564	0.435769719804313	0.425634058663752	0.411660235097642	0.420295503629192	0.428964723630739	0.410434768469699	0.448594543365986	0.481960038829985	0.470904667656774	0.403859554599642	0.40860196988256	0.425326026685378	0.429164686938927	0.402223802811086	0.411310422095051	0.434569372376904	0.460259371487084	0.409227056228298	0.432750458424256	0.419364369911541	0.419937812546618	0.421805358944869	0.440902089505914	0.473731490553154	0.415309381901261
23	0.42816227659625	0.409652482126485	0.417895852076237	0.394604943725795	0.4524315074322	0.429105432328497	0.444243047763338	0.472263686655001	0.456602092991213	0.424959301972532	0.40697691293064	0.468952450802798	0.412231604104865	0.421766979572875	0.415883720426788	0.418899092817633	0.426422639154355	0.417957456216271	0.394902644684106	0.409142456947868	0.414355955036093	0.473272134461436	0.470966601875922	0.416859827455527	0.43112682325997	0.421339179730142	0.403660392035651	0.415027360122635	0.424476371170788	0.398015763786607	0.441371895144937	0.477846431009002	0.452798441857065	0.393953470172054	0.401469833846935	0.42432019260811	0.423918187955436	0.390933926227486	0.402496421134502	0.419205781050755	0.455173483012011	0.399534488154153	0.422239613335718	0.415594094521147	0.412578090563444	0.417544320157544	0.432127049022604	0.462360587504236	0.415584160887151
24	0.423257897478527	0.398553278574665	0.408103225470636	0.386368402547874	0.438963017949806	0.423348564586077	0.433864103851334	0.458372542291348	0.446678466393798	0.42316335634283	0.394773949558996	0.453063653938041	0.404971044054406	0.416600466423897	0.414311340977422	0.415304602789852	0.422887987531839	0.411816306568202	0.388922857599847	0.470978553450839	0.409150856275127	0.46424539116756	0.462144332108732	0.409795013655541	0.422994822843988	0.409366859890165	0.396550701566969	0.404206452240296	0.409014711706305	0.389166662701067	0.432861285812358	0.467391738345884	0.441448730666498	0.386664736980001	0.39400290601484	0.414043972682455	0.416198274035569	0.368927898035843	0.397079187656335	0.407303439509998	0.449212213297648	0.399167154430418	0.419312781195251	0.399767247402749	0.401159926485654	0.40628874568363	0.417926621221206	0.459358444346222	0.408566386318411
25	0.410706765875448	0.383235730400626	0.404474463859552	0.378922871471904	0.427051302382047	0.412230954519694	0.428064228025541	0.444198539545825	0.435720155372074	0.415750317860227	0.385365890728035	0.444372775524365	0.401596229389331	0.407139114613209	0.413004600435445	0.430002284182621	0.4173787787783	0.404941861485128	0.382656623413166	0.466764575920957	0.398656711692976	0.456231207988259	0.450072888911334	0.411001417179723	0.415011975695522	0.404871622548407	0.388300863778119	0.399828709855071	0.403358870474527	0.38025890687138	0.424206169717797	0.453434916919391	0.432080010117146	0.369990996358836	0.387557958335171	0.407950307653713	0.414998270609004	0.362259527782475	0.388427595993392	0.400789023421962	0.445155974759061	0.387684869411629	0.413346796980405	0.385000025265895	0.390220626212623	0.403980119954162	0.406859241733333	0.436391246920812	0.396008185192005
26	0.397974049625487	0.379641237570075	0.397985527782306	0.36264085161094	0.422264070632096	0.40408163014119	0.421018438394401	0.425633271011072	0.427331021301096	0.413803219861225	0.382497574204831	0.437340570559114	0.391665838950169	0.398225016386394	0.40883115235405	0.43473894502057	0.407468334554355	0.400095265682625	0.374900280365025	0.459511435714234	0.389612497269432	0.439974336692285	0.444587813332593	0.394835863547604	0.409287050930281	0.390069821924746	0.384872988518209	0.389433281482148	0.39646922956274	0.378057037848812	0.414681169596875	0.444541735883327	0.420147406793183	0.365258959729063	0.381329412351165	0.400987254096101	0.411160348991885	0.355077334741603	0.381553062446585	0.390015350000946	0.438278191803154	0.381667479240207	0.400212535902561	0.384436825578059	0.386633343978597	0.39238300332395	0.399719327005425	0.424789614604302	0.387910931339547
27	0.390372918604807	0.370880985197901	0.388545889735868	0.403581165208942	0.409153071576371	0.404264962123475	0.412340010978009	0.409800994522512	0.422413229327291	0.40652644365451	0.376211828427494	0.430573420096547	0.389638043319361	0.387743981198354	0.407681302188411	0.424778882854435	0.400013028204805	0.395497069574987	0.364904781364765	0.441221884914701	0.386016865585452	0.429251749850372	0.431618438093596	0.38338812691925	0.400925998599868	0.381102994244582	0.37737361534928	0.374234796341395	0.387100689902562	0.374229849684183	0.409721664632235	0.433647322029922	0.412447951646092	0.362887201881274	0.376805160996606	0.391421217896196	0.40570242832012	0.349817715682894	0.377185136997121	0.38196467549141	0.428483854592434	0.370020234193058	0.397433160999138	0.409688522343045	0.377081705332204	0.383350097251959	0.391347900576426	0.408740157014063	0.375251553739579
28	0.381327042067161	0.366813051844384	0.380116211798826	0.395031097499183	0.399598527307568	0.40467092872986	0.403812876119399	0.401005226104999	0.411346327819149	0.399397704539574	0.36714459437066	0.419449414186735	0.38350831799707	0.380942019797006	0.398914703150221	0.416405500183015	0.389268126655569	0.395174511237593	0.362081937082918	0.430427192351514	0.377399090623143	0.419288710922607	0.422264524008065	0.381406403309783	0.394759054916189	0.370830362284512	0.373141940957336	0.367398980778628	0.377620215368288	0.368071982962049	0.398796984780506	0.425416595474387	0.399134550387832	0.357131788739065	0.368081074248955	0.382547845189203	0.398361808986594	0.341623644423558	0.375815317212952	0.376787074187988	0.41943131690509	0.362695219217952	0.393372573670074	0.406786541170987	0.369178678760426	0.377260974356734	0.388335322830463	0.402248352495722	0.366779615160511
29	0.372874338012857	0.358595292286044	0.376995629970722	0.380394247825717	0.392705836713317	0.399152149261427	0.397365885760085	0.387655127467142	0.400659740408967	0.395850151965518	0.363022921975405	0.414880438415982	0.377714769489062	0.370983146392902	0.394770090895016	0.399641415339836	0.383048311476552	0.388175252128136	0.391219031079432	0.425440176595561	0.371559710814467	0.408952652489269	0.418785659514938	0.370467532918977	0.388250985758611	0.362595784976524	0.36572492224876	0.360039523002463	0.368294193245182	0.364382868005093	0.387197750747794	0.42058341034112	0.391027835003077	0.355874807491995	0.3583984431474	0.372172202351435	0.3935423576565	0.33757864782389	0.358117966066646	0.368360504877337	0.409833311172527	0.35463687363179	0.390468877708904	0.396427547144123	0.361157492640217	0.377796390155414	0.385891641871781	0.39616281930882	0.365056330161899
30	0.366439610738386	0.352869117275418	0.373360988766876	0.366928647681764	0.392428494394411	0.3852383136415	0.392719978898656	0.37336742528793	0.395105483929273	0.387813456068003	0.359881368100307	0.410670793817853	0.371638484846816	0.364787085590566	0.384068251913738	0.391155603770353	0.382830087661775	0.383291512551229	0.392331141968693	0.414388472559018	0.365134722618152	0.404625539090554	0.413267262781307	0.363146314495628	0.381735455240838	0.356360435817957	0.357712174142508	0.352482284669625	0.362423342975029	0.35644209913885	0.379385319230912	0.412386359732301	0.378415287509412	0.349780679566429	0.350925949276193	0.36082241328492	0.379080830415949	0.332587274154628	0.343048409938039	0.365040777809782	0.403182154582985	0.344577555416733	0.381476272193293	0.391186126209827	0.356967785233108	0.372449182975786	0.377299121263873	0.381845375887715	0.358689647245417
31	0.35639702034383	0.346863800418461	0.361433987407167	0.363126403342975	0.378949016076417	0.382762072679213	0.386400132612629	0.371427328659786	0.393077827429052	0.377799706356363	0.354255534143743	0.40008229248722	0.36247279092179	0.35519451593279	0.372549219204429	0.388769188211809	0.377266365386875	0.375932964578862	0.383648311314361	0.409196253149047	0.359932668625678	0.394358897057172	0.407120880457238	0.357325610844463	0.375100792994522	0.348878776794478	0.342839544887456	0.348196335979649	0.352326271558213	0.343894670153115	0.374487163559863	0.404294477407908	0.369212705188104	0.34388311330089	0.350184530361442	0.355273814490938	0.367478860217049	0.32272498714673	0.333652303654396	0.35919569148009	0.394498370938632	0.333735436565877	0.377525462467697	0.379524184130048	0.352338992948884	0.370106676171683	0.364563500164355	0.378058361040762	0.377961389443276
32	0.348880788828204	0.343234541302667	0.36093946801871	0.35611788397689	0.373206579027976	0.378613842658012	0.372453686823912	0.36315999421464	0.387145494459273	0.378533470451768	0.346147435861103	0.394989023728222	0.359348123033299	0.349370870748124	0.360853557089727	0.384528512360469	0.364448606199698	0.370596732614917	0.375332219879036	0.400039895205894	0.353983551297735	0.387166750323893	0.396316750871219	0.356240350804415	0.367773573073786	0.342225901991753	0.335459981884966	0.340575448954599	0.344849869295691	0.33509598432154	0.36797131166205	0.396858684631409	0.364792690351857	0.338506877389252	0.345286524102342	0.342878754744207	0.360587335753378	0.317747502082226	0.333850362145748	0.356245032199271	0.389556655514263	0.327487575111439	0.373066328870994	0.381841583470873	0.350013106474473	0.363107878291792	0.359248017158672	0.370879722693012	0.370177187089894
33	0.34363193289603	0.333116854144606	0.3500698707159	0.35471040818492	0.365864618620108	0.368861720839923	0.366910537368529	0.355505263139969	0.378655017750382	0.370491499961349	0.336015717820056	0.386543376593197	0.351135722833466	0.344698754067409	0.355994748275822	0.378898287896453	0.36151450349429	0.363950120548354	0.370101691096036	0.387300768664202	0.348706619547409	0.385855581259032	0.386382087159621	0.348752436417831	0.361329329743373	0.337439017268669	0.372534234011	0.33847374171905	0.339586426226731	0.328957000236408	0.365053132369007	0.392036568762321	0.353859577347416	0.331310802677609	0.343562548287218	0.328967720092751	0.351117793707384	0.314481807947106	0.333060347675854	0.348691760801617	0.389013256117082	0.32265263019018	0.374079777744397	0.37911569767674	0.346559286373433	0.355514034550174	0.359360776835714	0.362963563886645	0.359076389951207
34	0.337458251245092	0.331129129288547	0.343119147848206	0.349464106042446	0.362621247283953	0.361952627405542	0.352869515014073	0.351205200865474	0.372914847446645	0.366031405344604	0.324919230169109	0.37503966088037	0.342437841800339	0.338380088186235	0.349594174425041	0.375793104982179	0.359534664360726	0.356515129350663	0.365254757276455	0.383662110547657	0.344947032656134	0.376767505544987	0.374948874104562	0.342912898850909	0.351400771405462	0.332333897230528	0.364313287398664	0.333132957627484	0.333803492741227	0.323579492054274	0.3583890302705	0.383874869695016	0.351661857100315	0.325455150924662	0.333913286165655	0.324445665793347	0.347684722067426	0.3130636512872	0.324951873382231	0.337122471733502	0.388828883256756	0.320607971775177	0.368904386394397	0.371094282012091	0.342374738889861	0.356637011470662	0.348977095436159	0.356733276495088	0.352816598920371
35	0.328286776626578	0.333429057132841	0.334361485580017	0.346815513671796	0.359764843206688	0.357803054619939	0.346213601262277	0.354466454596105	0.3653122805247	0.359606210949085	0.320488462005565	0.364903419901973	0.334058328526027	0.336160755955308	0.342975681593072	0.365547931202624	0.346034900758597	0.350300706695979	0.361725700437295	0.368030437561184	0.33925952016232	0.376946688462341	0.372280262144217	0.341762849356171	0.341138517560052	0.326062041515607	0.359597289889827	0.320841517590447	0.327650255865244	0.320924912939476	0.349450460785838	0.374259411587593	0.343529713286798	0.319294105358859	0.333344243659219	0.375714473789069	0.346003969933451	0.310123388599059	0.318541950799088	0.330766925981715	0.38335850445396	0.307210499512728	0.367349181255165	0.360570109387154	0.33834943265416	0.369872902865639	0.346349779977095	0.352492875600536	0.340935315962066
36	0.320426882067166	0.330300726058137	0.331097344023577	0.339643494988243	0.356886099652325	0.356090696755137	0.343503968833492	0.344041973131403	0.360392893125307	0.358369259862185	0.314383347840477	0.359747730032758	0.323343424059568	0.327725223870137	0.339139248449456	0.356511508477377	0.339355221274872	0.344091854730486	0.358641373692104	0.366897288783304	0.329998931223314	0.37072472201605	0.366508517465037	0.339260072924745	0.333081440691777	0.322409951555904	0.357964094537603	0.317425811689805	0.325730414575188	0.315835125707815	0.344744565335306	0.360410213139612	0.340506565576328	0.312023398990477	0.327635279197055	0.36618999735334	0.337684807651794	0.307079015563414	0.310082341401008	0.325960569961142	0.378417951938707	0.301439738156235	0.364228909077947	0.357693729852724	0.330017329832868	0.36061163734119	0.336663253676453	0.345752504305224	0.340294351859055
37	0.322153251952579	0.324674291902326	0.326578099474915	0.332287243761427	0.352920076358637	0.350828272569787	0.334095341441281	0.337041265966599	0.355975639972789	0.351089312967447	0.309312058462885	0.349039002423627	0.320094411213041	0.316702347738955	0.329531178304805	0.351966470078842	0.340033285624098	0.338966256253507	0.350384677306523	0.362460464415795	0.32134895161315	0.366183684381665	0.360003982281811	0.332547048472982	0.320541997882989	0.318027253227418	0.357480146736014	0.318886701915681	0.322806042074176	0.312634069187239	0.341034762840923	0.356164768435923	0.334352929609458	0.304523803717294	0.327357095132427	0.356445347672448	0.336439449540566	0.288675056656594	0.305495936975592	0.318318902267162	0.372217068710653	0.301743564546974	0.358881067070154	0.35354513467638	0.325433745194325	0.349785593113197	0.326139585740637	0.33972018032432	0.33175104479073
38	0.318032871890581	0.315124487247518	0.325372206581074	0.328040456935271	0.347334115833856	0.339578653579108	0.32312709956236	0.336757271782912	0.349996565454806	0.342221104612256	0.304397398524942	0.342869510462489	0.316722944409564	0.310443102158254	0.326477039607586	0.348426441370145	0.333156101759085	0.330390344459091	0.340557525419707	0.354382135858552	0.317427624125696	0.362005860636694	0.353553865419648	0.330097546544572	0.314313601109727	0.312267984891111	0.351308275873066	0.315833446397485	0.315419207797865	0.309852574577605	0.336000181710306	0.350405135486145	0.331886670831264	0.312286995465295	0.319725192915533	0.343355485606555	0.32475328913852	0.321275131798572	0.304343286499817	0.313005804996725	0.359678599408386	0.312886521341052	0.351435910994054	0.346785579191677	0.317740811952635	0.343300876419139	0.324604595320483	0.332612813526607	0.32417508101425
39	0.312433091216576	0.307021375421205	0.31932891140808	0.322753663511853	0.335060164892588	0.337599691648301	0.318149396179901	0.330247594547738	0.346580695430577	0.3336546714961	0.297994062730947	0.331820230075157	0.309442369828868	0.309347841064835	0.325147347095182	0.339953233662865	0.32463142939212	0.322847833222565	0.33146056026893	0.348891540103177	0.316377949205254	0.356485676578442	0.347157954711757	0.324834922799732	0.310453334803387	0.307374905227287	0.346658173979105	0.31229899795189	0.311104122645829	0.304430072405262	0.325434754549817	0.348427842845113	0.321908209037956	0.310054696954277	0.309501037703438	0.330986018831264	0.316594606115179	0.320010985545247	0.297530333238371	0.306591818013984	0.349139510572082	0.312476672609127	0.337117511737421	0.343214622233573	0.310484757613029	0.337137225108187	0.320935327857476	0.325121097139926	0.31622154350541
40	0.302775520523512	0.303722931538026	0.317320388385634	0.318793463200382	0.323509023238878	0.328720214225341	0.313190175332856	0.328134694764465	0.34425949768861	0.322333303766084	0.297094704978427	0.328151740924881	0.307165955352625	0.300238857938459	0.316755710633432	0.33298624762844	0.31832347685964	0.31824835625049	0.324018814239049	0.345242493974173	0.313876690162563	0.34959375154774	0.346516942559154	0.320430966614896	0.301214733159173	0.304956285433794	0.339128932479067	0.305453892640168	0.304971396702366	0.300071795687033	0.318896206584758	0.344902815956485	0.312639346672716	0.298778853229842	0.302840180149096	0.328695177795038	0.309367672906588	0.319400793856152	0.293965298465727	0.302431163300795	0.339531315712337	0.310986991112237	0.330757885892603	0.331749582344253	0.297285935552452	0.334849641633747	0.311190049718733	0.31893569291166	0.308976565503076
41	0.301046981364151	0.293213549084681	0.309518620327187	0.312921415447189	0.319674459389106	0.320877699480017	0.30857527388311	0.326436555894146	0.337654501134225	0.313226858243256	0.293585687769587	0.326441320665273	0.302065584680359	0.297724672471424	0.314211894783367	0.327433946092875	0.310752352485375	0.310555190485193	0.31740711376837	0.33712883419457	0.308683711365906	0.341673704971346	0.333165350414503	0.31744945608032	0.296633071690742	0.303277022684765	0.337165458391132	0.301718148474609	0.298996509477078	0.298482318044465	0.310437148862873	0.342049349872446	0.309955280955172	0.296296538371682	0.297713950602924	0.321414195232254	0.305163726226296	0.313590874085093	0.291356488268531	0.296901814618769	0.333168034924699	0.307412126004331	0.321191573352053	0.323267771312325	0.290324543726901	0.33396477662182	0.30262502851533	0.310241155954994	0.303989404410237
42	0.295007759453579	0.293233834625075	0.30111292815342	0.306457398851548	0.313083532129917	0.314246956728483	0.307348251567046	0.322043069495465	0.330736079081686	0.305343351172149	0.295394620672145	0.31943319946972	0.292373182644026	0.294961094066393	0.299696001907966	0.323236021170824	0.306053366854545	0.301215660737947	0.317621703233896	0.334714955107643	0.305415213681875	0.332468748765298	0.329822249259136	0.312812560060185	0.294533880875762	0.29383851552082	0.333610197134433	0.298517117583898	0.298286275684603	0.293690689215728	0.307042842972992	0.335896693100759	0.304587770031585	0.295484859484236	0.296098911535204	0.314396175490088	0.299958877482013	0.308981097420644	0.287071945576426	0.296135125077516	0.324606907809112	0.305138828958594	0.316577415807592	0.317413036474432	0.276605576097707	0.326784054406083	0.316151848357599	0.304393292398781	0.293592659665479
43	0.289094206543292	0.287704739784353	0.294084169383312	0.300405844980686	0.307310098930087	0.307139090989259	0.299523913049867	0.319623427422732	0.324247748909234	0.298687549561098	0.288578946865066	0.31283747084551	0.280362242471904	0.289995031652243	0.29866092611951	0.315830090734556	0.30439592707741	0.299557202930423	0.310146148860783	0.328787846914408	0.299299843940474	0.32695691109612	0.318137437459421	0.308780418111176	0.28886451363171	0.285225179150873	0.329314373316791	0.292525137161404	0.298288738824828	0.30046752219378	0.299049351994513	0.331241416156676	0.299675271341683	0.285906650834785	0.291438700095011	0.309549131679683	0.29332656176947	0.300822878034933	0.282004576430629	0.289368629332088	0.321596327837025	0.303307719954429	0.308697663745793	0.314641497177575	0.273503737977363	0.322888759288553	0.302079718408189	0.301794997884604	0.290462645911239
44	0.284476842314336	0.280754264487301	0.291877774518552	0.295424246530286	0.302207425877763	0.306693922336755	0.297598181390145	0.317244689017401	0.319699812511584	0.297115162696684	0.282833899638046	0.2989445273353	0.275995071583931	0.288551630033696	0.296813590410807	0.304017879837018	0.302745424893251	0.298712427097355	0.297901808723782	0.328039412712117	0.291083694186379	0.319458504583455	0.31398675080854	0.298930163151941	0.28207674406511	0.277986070581839	0.327539439067896	0.286063456741184	0.295670411158963	0.290912464590906	0.295168166894187	0.320612069115455	0.29367237277588	0.28400862821099	0.282648367640978	0.304926709307956	0.289821862449404	0.297712029677474	0.276966936442815	0.290156064808478	0.317114978836409	0.295778166961919	0.297920454613954	0.308214505140654	0.269173208008159	0.316671876408813	0.298317729509584	0.295113742119744	0.282968206236788
45	0.281514541370244	0.272162894854993	0.285959713199331	0.290799743904825	0.298318754711297	0.297308680152008	0.292229171318819	0.31314058103785	0.318195083552896	0.291199852702631	0.272863505142706	0.295677448893588	0.274133653149497	0.282982874920611	0.295101115720717	0.300910756095205	0.300820068764602	0.293832896446601	0.297527747798106	0.325485963960726	0.28813879282776	0.316736704343136	0.308384050668299	0.293151949522302	0.273758823980223	0.274630045125604	0.324189507394099	0.277912060562215	0.285993270694829	0.280548961866618	0.292552624743719	0.316254030001687	0.292046639201101	0.281941426178355	0.281041204222944	0.29787383619063	0.292576559636874	0.293024838240552	0.275004010386665	0.282996225622687	0.312254666353365	0.293415551327401	0.290837250571005	0.297841977283137	0.268747542604792	0.307466207435816	0.295421400996522	0.291101877447788	0.285533353861521
46	0.277243854396764	0.268491873139564	0.275392214770407	0.28617561742706	0.291352169455914	0.285733214314605	0.290373656888977	0.30701418719355	0.31005230670808	0.285492930531609	0.270248490015048	0.290358443638972	0.264394968956154	0.277064128167354	0.294316899026417	0.298398018513094	0.295133386397011	0.285523646643056	0.294352473616322	0.322620602619474	0.28386629989704	0.315222126708565	0.303363027254393	0.290237329350241	0.270476086456724	0.269194862417345	0.315775088764158	0.275344604645172	0.283078575382411	0.278090037261612	0.292408253282515	0.312598145239626	0.286405453351967	0.276398701360433	0.277227714314713	0.294327361042918	0.290806247250683	0.29455741657434	0.290596610779165	0.275320374358649	0.30698996063406	0.290369493876444	0.285721445387686	0.28721066551862	0.267428283559431	0.301495505174102	0.293754057169982	0.287606399639585	0.279058911406356
47	0.273910118272676	0.267480776921942	0.273473155537536	0.282582921235697	0.285535949261037	0.272980912355703	0.287273744802979	0.29861586757572	0.306056079089477	0.282383309901306	0.256521824578392	0.289493406609277	0.261151148666182	0.266164612772769	0.287381432826481	0.294866044815589	0.286506503097909	0.276040983586455	0.29003751629053	0.315478519357553	0.279191747379921	0.310221726328383	0.297880970783885	0.297464443611853	0.267608837137487	0.282657213100816	0.311708030549804	0.271651643826523	0.283121695761641	0.274337326376753	0.290179614919871	0.306334109690092	0.283457464251723	0.27681277159921	0.274821679312947	0.291788042433413	0.287967016610397	0.283602165987198	0.280281085335267	0.273288706903964	0.303034493207432	0.287394920323203	0.281959844893301	0.279372568460637	0.265355385886802	0.318291267024727	0.290741123743744	0.281920365702444	0.275617031486186
48	0.267485514954065	0.267204537205513	0.275137556669382	0.276304963656069	0.284439540653258	0.268471311651612	0.280940715033838	0.288061249360279	0.30326830252766	0.276899408105261	0.250646779568781	0.281892962718936	0.256929878270344	0.264217426633652	0.280352182669068	0.287971449580483	0.28477647860418	0.268675242887481	0.28729126543037	0.31019607096037	0.27555258910908	0.302903877810355	0.292441680803588	0.291619472914489	0.256583144715746	0.277410349380732	0.306817405028993	0.269495297767941	0.277956011518733	0.270239313768981	0.289717188943096	0.299899796866848	0.27977801615591	0.276321478096067	0.275543314592657	0.290046793236989	0.278578636113753	0.280649201716005	0.27644879070597	0.270262689711662	0.30151493546171	0.281099431753164	0.277146181063417	0.270743893058212	0.260761498904101	0.3063965222105	0.288430890788805	0.276102596130426	0.270395229530672
49	0.265373614188162	0.264564772627891	0.272041525103199	0.271851501616551	0.282588762447799	0.284253037878499	0.279721544908682	0.289558585964859	0.295641393817016	0.27757390643017	0.248494067999169	0.277663927409658	0.255418118213052	0.260520592512746	0.272809166472153	0.285736788695984	0.276291181041843	0.264820823917083	0.280278164888043	0.304853688101483	0.281773452749299	0.300307206401404	0.284911284511255	0.284277249009609	0.252443216976592	0.273546621898726	0.301115265016964	0.269772425901786	0.272031107886259	0.259267069786906	0.286315980440156	0.292611252385541	0.280248183481457	0.27111464820544	0.274087262832673	0.285476831685373	0.274172362448764	0.276412777566329	0.273347722540326	0.269185614289196	0.299529863602337	0.279454366606838	0.272370967027372	0.270634042562199	0.256577831576984	0.30098086745727	0.283837970512113	0.271083951804969	0.266975033968811
50	0.261059018403839	0.262241072486391	0.269827839683425	0.264503564597192	0.276844066946659	0.278409750018565	0.279075219015297	0.287474599129209	0.287549651783853	0.26882129441608	0.244639347011325	0.27614276533945	0.250008204453038	0.256407759323851	0.26804956488028	0.280530839914098	0.271635204716956	0.25710198565301	0.272653311595515	0.300318060901366	0.273809914075069	0.299598551324632	0.282129603100572	0.273074309406191	0.245996525718923	0.269501235636266	0.296486078994093	0.269587194335572	0.2654376190464	0.268847183998712	0.273552824476315	0.288520775172615	0.273192657631773	0.262340765324467	0.263883199916926	0.281248238598544	0.268943251426574	0.272674426893793	0.268816512467857	0.26875056712999	0.29486488182657	0.273982626351795	0.268945120539842	0.268022943494904	0.251688338303859	0.292382896751108	0.278131258691647	0.26270861377748	0.26341612476547
51	0.254800372151455	0.255219178401377	0.262778816747009	0.261056278608267	0.276873894806796	0.271815937754769	0.274960894070265	0.28400741922345	0.283037236090614	0.26525014174413	0.276944519929154	0.275708758502042	0.249142582867211	0.250049446352408	0.265410377465008	0.279327869500639	0.267723995944409	0.284413673372516	0.266541824906558	0.298735245346381	0.269463071697774	0.299428429261956	0.280052860372465	0.26619040276126	0.24111159023523	0.267786942290085	0.29326332634027	0.263510751419293	0.263715271600632	0.259499523470571	0.26627301978801	0.283388282892659	0.271839971950403	0.266396938775552	0.256819981356441	0.279682068338937	0.267982996143442	0.272475751616908	0.26084200761001	0.261067367481832	0.289885791915363	0.269839377626614	0.267168802790578	0.26668582137217	0.250224756912195	0.288203876116779	0.271573865584271	0.260802135190157	0.261953006195965
52	0.25220124857235	0.246762729987763	0.258542871039628	0.256318302462382	0.266954771087077	0.264520585545072	0.26658614587167	0.279036350498493	0.280185974133634	0.260939958980065	0.27601910261307	0.27283788311452	0.248600341379106	0.26312236995737	0.261668485774328	0.274316423808207	0.266405177067895	0.278086402668146	0.262717487417494	0.295438101681883	0.265138277592499	0.293655136879041	0.27709752073035	0.259890712820877	0.236789525797835	0.264800562259858	0.288832253199781	0.262890299195844	0.256148256112737	0.252784388120971	0.267074495766304	0.278409918424674	0.267632153936437	0.259738358318962	0.265300997628206	0.276171897875768	0.257427162363994	0.266336739281786	0.256919256424708	0.278440001373027	0.287583591931017	0.268704845130272	0.264845886876571	0.265468255022322	0.248186474980868	0.281196112700544	0.267566751331478	0.253848926826389	0.257250143927199
53	0.251966902329133	0.24629304625697	0.257371297801536	0.255199980687044	0.263309805341825	0.263470839213459	0.261325975007602	0.27240293797146	0.277640009682777	0.260815832530376	0.272722872850236	0.268219339626973	0.244456904459261	0.259442435239105	0.255652495088424	0.272759070434737	0.263450916399708	0.274272631488737	0.258916438434425	0.291542029073192	0.263927231378932	0.289706524778854	0.268383406055977	0.256577564010014	0.256784370384485	0.264116535610734	0.283261451397894	0.257374282518816	0.248832644337732	0.252293836359841	0.262464716557486	0.27492917534776	0.265897504759498	0.252770528343983	0.257300387371465	0.270157126362702	0.256065277896363	0.259748148936553	0.251486859733189	0.269209505978703	0.278295591669416	0.263996320428238	0.262679279140383	0.260129192601154	0.242960053392078	0.274485340488039	0.266673185816512	0.251909996937426	0.255702851045339
54	0.252452869562739	0.244756353851447	0.256967678406662	0.253865044842286	0.258987368827716	0.258199973583451	0.256749675634163	0.271346227449688	0.275228013680949	0.259143225142868	0.270001747922735	0.260248269429112	0.240267698713857	0.254442829298363	0.254845213303639	0.266582496584888	0.25578221254523	0.266746737892812	0.255498940136774	0.286675114389754	0.256459177342483	0.287165005677779	0.262486339893612	0.252791416095257	0.253456836939958	0.257306727135822	0.276664902359192	0.252669215086702	0.244786424738803	0.249900329981869	0.255848633616119	0.264515652583113	0.262332132856422	0.252200094663674	0.255756145336599	0.26844799451957	0.254452187986433	0.255331582829726	0.247872190223286	0.264726963294211	0.272579121713565	0.262077535324315	0.25675114114012	0.256148096535691	0.240008683498331	0.274181034553345	0.265822895855893	0.24915937697859	0.254037501732263
55	0.249407098390843	0.238274290760254	0.254465499349334	0.252644077682838	0.255489211591673	0.252706458808321	0.253702090795126	0.270050083455303	0.27282573156951	0.256745623273379	0.265317588590365	0.25254893681456	0.237281263429952	0.252598305731358	0.253897898085116	0.262983233803835	0.249677689412242	0.265139595264179	0.249449820508316	0.279848988406535	0.254997313905176	0.283244543722042	0.255473333800779	0.247619740074733	0.251746242212225	0.254625393682188	0.272162233270108	0.247454643980202	0.244114597267167	0.247824575030329	0.250142644275611	0.259253541805562	0.259528200577595	0.248275726889849	0.246938253378696	0.260107686544376	0.254997004941794	0.249796159349672	0.245691210811322	0.26040067199079	0.265129294216299	0.25302542738631	0.251973704889861	0.254402651376758	0.242307859789348	0.266314995874351	0.259810715379419	0.24450430963599	0.24821224121616
56	0.247942436937207	0.23599517134058	0.250033345933733	0.244364352793295	0.250221821085148	0.249425002237289	0.250971888567481	0.26826218686664	0.264383464553777	0.249710865512046	0.259623387628313	0.248672193851363	0.247815506339203	0.249924623358124	0.250327987412084	0.260220104762947	0.247430146340208	0.262395703296475	0.243996733583236	0.273341362939459	0.249599569000417	0.279518210054096	0.252746372887782	0.245873664881441	0.246641314251619	0.256104751459292	0.267700660849686	0.266313797913637	0.244595413593894	0.242537066039081	0.245445277742093	0.255520933957105	0.255322193946424	0.240394864210508	0.247661599720964	0.255962201123168	0.250500161886517	0.248730342872907	0.244133818308115	0.253695252364023	0.259884341670161	0.241486163570611	0.245291301574856	0.253621029943327	0.246354964063348	0.262093310815506	0.255377107558269	0.240208354348329	0.244387005531252
57	0.244975760873924	0.232655041569128	0.246252781485762	0.233723414017412	0.249148587454497	0.247144188809544	0.244509816837281	0.266917834353849	0.259609290031804	0.249447555628718	0.254133230540251	0.242878388094146	0.248083040611939	0.248602012083706	0.247455631781872	0.258232027511252	0.249125089147223	0.258650183288126	0.235655643351795	0.267735806173326	0.246443363215305	0.272110846173122	0.247637269997515	0.243650009111561	0.243917888080737	0.255349274416227	0.265524860168084	0.262526023607378	0.24098968792514	0.237012119527113	0.242429671142488	0.251977176779543	0.248361956033475	0.235841762121278	0.242967901035423	0.251888013673371	0.244826084820375	0.239993553200521	0.23613459098722	0.249858570259918	0.256014320395067	0.238445215092745	0.240968426824716	0.248380097165873	0.242552748501335	0.257293247290271	0.252530682494997	0.237889399068712	0.243619275412002
58	0.23975395003459	0.231042981709914	0.243393699877191	0.233005510162588	0.246464101477525	0.237083190730285	0.241036615850264	0.263639944048533	0.253664530130315	0.249348940814898	0.25086723602992	0.241673951105929	0.243845707322421	0.250503476383057	0.246269315331179	0.255879142275882	0.245623301327568	0.254930462466931	0.231157837375884	0.265738401490734	0.242279624135143	0.261606040628214	0.244871931647344	0.237047740418879	0.239971640850734	0.250983144614939	0.260940000318375	0.248460537272213	0.233640404815605	0.233613963278398	0.237109793272125	0.246239055955774	0.245668637591291	0.232388816625307	0.238211203450946	0.247365714727324	0.243404780523404	0.238748740516679	0.234274926910284	0.247403089230251	0.25250301139254	0.236990931743053	0.233252866728032	0.246563763011613	0.239896785361134	0.251329028378809	0.249070493239248	0.233675672031591	0.240671899256527
59	0.235012584701982	0.230083662538693	0.242985971713312	0.232752000804573	0.243467767353658	0.232996679860503	0.238370743973947	0.257301358060606	0.249192487437352	0.247484095374802	0.239885928140867	0.237914669939467	0.241301298805527	0.24673942921914	0.241895637179528	0.251983557088747	0.244769318142716	0.252110341616516	0.228577641637942	0.263259321317383	0.233445923224527	0.255981883701215	0.238161973819559	0.233275753536339	0.233910775950325	0.251504690059802	0.257957771606463	0.243034516008104	0.224722689186511	0.230048285763824	0.236852331226972	0.241171065774626	0.243786593869481	0.226771321322985	0.237307562990849	0.24556966783519	0.237862654000519	0.237588379129371	0.230668327496232	0.244096471365734	0.248910386173576	0.231852044633466	0.252220649060766	0.245951039887475	0.237991547008939	0.252770836525127	0.243055408085129	0.231171395865921	0.238072555482488
60	0.229661998882637	0.230053213019145	0.237293668752698	0.229069869681705	0.237454108628952	0.232178118564931	0.233975353893121	0.251916258973079	0.251305461210196	0.247799958538468	0.231224643724546	0.235642407783792	0.237694501841169	0.241884871242971	0.234899746923332	0.246493226327378	0.237978055156659	0.251134254288197	0.218664995649084	0.256612563237902	0.232202964483673	0.255874328514903	0.23547121377686	0.228891917325219	0.228374654737808	0.250465259938454	0.255261598925844	0.241242209176068	0.239876161577217	0.226108975233524	0.231963533519963	0.258902583599621	0.241997413197579	0.224065610993453	0.227452518284247	0.241685967974341	0.236572793449845	0.235449800574742	0.225735080697833	0.241125602724172	0.245894245384305	0.228724137493515	0.251248403586416	0.239998686899869	0.235036433538685	0.249507080973264	0.241403200264231	0.231316372366994	0.233235879563268
61	0.224309097886094	0.229971210385885	0.22758885378011	0.226571061194612	0.237258928841716	0.229394682278039	0.230051942288645	0.246019675232414	0.248079689492582	0.245699817407804	0.228211340949428	0.230826533566676	0.231498262529548	0.237888989812218	0.232684177605661	0.243557717458384	0.234811185932381	0.25069473329708	0.217852184710301	0.249277497398599	0.230984505847	0.252204535741662	0.232363293339085	0.225844313983272	0.223781930953792	0.243497257334438	0.247131778684014	0.238315367472626	0.240800781915364	0.221338074875382	0.232224475646842	0.249751011852852	0.240394468362093	0.22245720964009	0.227825812872563	0.242448304074806	0.233435090151937	0.23044491811131	0.225508337288912	0.240276645544344	0.243188882303408	0.228504283393909	0.248266778956398	0.240577984052719	0.231557881424157	0.247574639878329	0.241832190278566	0.228416564391021	0.229205655737277
62	0.222498304511304	0.228907699557303	0.254180908179927	0.223159632831297	0.232566451213828	0.223893848611705	0.228501232975066	0.242015805641866	0.241154127146663	0.240163106959661	0.227803485517325	0.228826171564466	0.231721101540814	0.23816967098482	0.230038212853722	0.237697872244031	0.233060774094517	0.248693723306571	0.217091585775227	0.244315691299847	0.226080475922775	0.249130683446111	0.228667255707075	0.220522183222301	0.221992782174688	0.239934064672735	0.245381397164268	0.236721842584973	0.232695392796653	0.219117842782047	0.228359204482204	0.249789552693586	0.235739059690367	0.220394882636523	0.225261143052689	0.232989696614406	0.232286931781367	0.228048355001249	0.226795929531442	0.239541484569787	0.237682934019816	0.226836683202287	0.24635175072474	0.237858719543581	0.228193370789202	0.242081416582777	0.237124086707749	0.226082825940245	0.227030056118859
63	0.22141428875724	0.227081893764941	0.253342371866229	0.220317646838095	0.228561884869708	0.220719658527914	0.224830431180787	0.237610455650402	0.233984956461242	0.232226800204647	0.22494393039472	0.226223314593483	0.227771444852134	0.231409271799609	0.23216738094557	0.235093121906763	0.229813850768558	0.242192871920822	0.213229537456611	0.244391734935235	0.221353976341088	0.244554700817183	0.228971043628173	0.220950558927203	0.216301503576979	0.235109325497639	0.245330595674289	0.237090028073358	0.230472375736521	0.216302450706401	0.230084729533727	0.243332570039116	0.236793438381887	0.217314061435818	0.223473009796235	0.225851984844134	0.230800955850414	0.227826441649375	0.224234006257861	0.236905730111413	0.232768722992021	0.224999284673862	0.243135625054811	0.238081534464686	0.225810612210298	0.239769287852367	0.233648423778052	0.222832953292135	0.224586593022728
64	0.21979690083438	0.224562815042234	0.256543010555842	0.21823467211333	0.223147984394592	0.220611782421937	0.222405441773878	0.235800550113012	0.228810893685405	0.222730948457921	0.223291149736937	0.22071582273903	0.220315267708685	0.226859068620883	0.23133176449341	0.231024753307905	0.22988460391289	0.237667575925656	0.211414619464657	0.240733149802191	0.218407660934042	0.24270584465595	0.228484398722776	0.219990574644257	0.21060066304137	0.231486215002463	0.241030334907797	0.231142205681273	0.228218012931162	0.21498052020166	0.230198499409862	0.23996931192387	0.23454655518139	0.215803468430542	0.220307013724365	0.220414174504088	0.229405734769987	0.225451240495769	0.221200593761285	0.235528657379437	0.231005793739208	0.221551240970398	0.243615924446145	0.236021918541089	0.224902755243312	0.237930445479418	0.228038247024333	0.217867435138953	0.220330895547376
65	0.215806038519344	0.222641643289706	0.255554859669694	0.213827107474156	0.221749316208868	0.218642981894366	0.216094351494306	0.237175937750118	0.22527969646283	0.231066981132536	0.221688264762459	0.21997189583612	0.214768164367203	0.221942626225446	0.228342648740795	0.227276817547227	0.22677957293215	0.235818709295814	0.208757832730706	0.236840021347548	0.215878602266859	0.241731116491103	0.226474745391418	0.216104463289994	0.208772124636446	0.232246758313433	0.239156423770864	0.226782657378674	0.224177535215643	0.212240650201744	0.226568070374337	0.23533212135553	0.231189669486905	0.213917141690577	0.220170424119489	0.219713772981612	0.226902612106473	0.223189252921734	0.214018198688243	0.232130403852993	0.227218361335427	0.219559206233703	0.23887139148493	0.232353695828052	0.222232525651332	0.235314561673735	0.227390632779309	0.214868852802863	0.217486235965376
66	0.212871724593029	0.217790161088196	0.255932045196171	0.213430956270589	0.218805215433386	0.216619902560672	0.212314618572569	0.234848956832036	0.224360890783401	0.222775453521989	0.22236037429469	0.218693175535191	0.215570562129514	0.222952852694436	0.224758294200543	0.225526148142655	0.225327106951571	0.225495717460256	0.205989961585312	0.232495306682015	0.212399054065153	0.240227607863934	0.223649334972575	0.210629652554318	0.206206267691136	0.228143555164035	0.230620233781184	0.220140732841749	0.218166467897443	0.211413658040227	0.224776516473738	0.233636936456688	0.227074283720043	0.212390407813814	0.218425659711148	0.217038571565112	0.22207619189828	0.220687997965037	0.211690403389072	0.228581950251801	0.220345959142123	0.216852713085203	0.23540778450468	0.228315642896854	0.218770478054268	0.231977933199366	0.224214168938584	0.212351414193709	0.216949874003594
67	0.209713084722327	0.21383386323847	0.253093326836973	0.208312167047714	0.214359821374151	0.213044594833037	0.208447643749965	0.232846556173107	0.22477281413772	0.227084412167844	0.212270518314295	0.213317200031304	0.211303701785517	0.221718305027504	0.223034944668367	0.221772096487618	0.221546399057713	0.222388522262768	0.204502807152886	0.233559568097939	0.210731017593843	0.236817248593579	0.221841795362729	0.209091373251528	0.204594586382623	0.227013039836095	0.226840224188253	0.216524499673312	0.211730721931874	0.2080704769693	0.225746251047285	0.231872432626028	0.224315810637612	0.210887476110217	0.214552528683052	0.211522859205552	0.221841028287704	0.218359995823646	0.208455732959765	0.223107522652151	0.217836417047714	0.213931027078246	0.233728092411454	0.226709204314814	0.215805649276288	0.226384193182328	0.221548935277637	0.210458009911433	0.214917309330008
68	0.208167340680974	0.211130674755199	0.248489822719069	0.206003935959639	0.211178044312816	0.212149263306142	0.206353512814593	0.231393536154931	0.221176069078743	0.223473487385965	0.209060128169108	0.212790425813163	0.211636562504343	0.218789665481281	0.219255336126505	0.21996732812915	0.218333986936095	0.221476006224263	0.20516947669299	0.2308410778115	0.20910721067559	0.233296868502221	0.219358473123615	0.209181670651927	0.201986315703491	0.225505912208415	0.225074669689917	0.211255662502463	0.208879817693071	0.207327828880621	0.225649943075555	0.230501658932722	0.213706676401388	0.20697021178532	0.213292754249065	0.206798426752211	0.2194429979962	0.213049960716127	0.207659205965562	0.219388054639829	0.215153901111805	0.21294772928659	0.229629459397177	0.223948683290583	0.213718813634405	0.224510868215871	0.219232710985493	0.208565777770969	0.211752253611242
69	0.206994633090838	0.207284331779488	0.237652167234092	0.203610160085092	0.211112724496275	0.210991727089683	0.204388791030279	0.226481480339235	0.217497314097064	0.222861682511646	0.206862447900507	0.211723207935997	0.211105169544768	0.214853345597431	0.217360285741437	0.218913640708003	0.214870571145712	0.218975521075373	0.199715905161891	0.228111248983541	0.204497020973327	0.230701001165853	0.216437851340786	0.205585977641792	0.199308944573444	0.222617422095225	0.222042589884753	0.208799230031642	0.207728804966587	0.20550411492254	0.222841355529814	0.225940807338373	0.212817002811214	0.204244302248336	0.209751773894473	0.206800113483039	0.22085126184422	0.212065689730945	0.204703905354245	0.216717978283631	0.213002069674715	0.212468885113374	0.227665489731733	0.219663379963491	0.207767853054545	0.221139006188412	0.217708857184976	0.207856320044773	0.21131674426545
70	0.206258730463076	0.206805967156791	0.234466420854832	0.201782410354937	0.208897690363229	0.20908211527363	0.202931015959573	0.225497688488496	0.214477808819747	0.222453030472897	0.206223669847337	0.20530565862961	0.209990605561047	0.210845483791917	0.212107691608903	0.215538453485485	0.209633147229266	0.216422584097932	0.199203454510832	0.224537666004344	0.203459237223194	0.230035053834531	0.211763514285149	0.203757025686968	0.195050852889554	0.222710138111842	0.219147602100491	0.205064485039265	0.202016827939599	0.202086816134557	0.222159257158106	0.222882784426449	0.213895576379723	0.203208317974193	0.204170176066352	0.204005768839812	0.234384065565305	0.207622866530826	0.20225265114808	0.215612472185459	0.210853588439765	0.211384689219728	0.227815693685409	0.212624925989257	0.204701009404373	0.218058621799168	0.213901081409495	0.206232300374347	0.207450145938676
71	0.203393193532395	0.204570122542057	0.228409076575532	0.203261811493931	0.204945881735129	0.207447248682455	0.201273621196052	0.224947878234425	0.211572146860809	0.219846606806124	0.205189635015024	0.204728022144423	0.206828846001993	0.210488680794815	0.208463368794474	0.214666729943214	0.208873088460632	0.213812898541301	0.196666943039911	0.221172874120013	0.201551267409764	0.225991238176639	0.206904378959847	0.201722795824868	0.191740443006376	0.221407278759949	0.213991708004401	0.203199035138741	0.198498147782109	0.200036441078401	0.21883426260944	0.219397854730454	0.21427563389379	0.201154732071011	0.204867544914635	0.202287623851419	0.230097080276779	0.206579632345086	0.200280941607902	0.212963753711559	0.21007575737655	0.208869003099161	0.223220314298106	0.207805509898515	0.201608691830781	0.214741365011058	0.212797583418804	0.20555985348377	0.20230103936596
72	0.2017967310741	0.199862492039724	0.227503558071608	0.199851033209622	0.199844703502221	0.203862063484038	0.199461802733316	0.225289953643373	0.208618419588821	0.21797201061369	0.20609060033227	0.202713883325233	0.204690215376297	0.208002748456383	0.204830646164411	0.209965655729723	0.206292761580171	0.211923701034827	0.192904872489714	0.216909731288859	0.201358298971075	0.225252078607397	0.206230122843006	0.203164748480628	0.191912545236068	0.219026101064249	0.210609522670263	0.200536036800477	0.197827115856402	0.198196385150629	0.219227703660651	0.21852628282034	0.214379741891086	0.198780948124964	0.205087888262898	0.201681548131986	0.227930232733245	0.205413332639705	0.19868523747128	0.211406734664011	0.206344513248948	0.204808481765589	0.213572703180091	0.206260099857545	0.197842241539432	0.212938137146639	0.209460060482916	0.201260585154778	0.200720971291068
73	0.198858460131231	0.198186272684674	0.221159592565702	0.197757716311468	0.198502284494618	0.20101497068974	0.199265478854501	0.221380982111608	0.206163927334789	0.215884905969229	0.205468806471653	0.197432817756898	0.200901745773731	0.207360359931794	0.201869586906499	0.206787673302527	0.203050820670692	0.211173356162285	0.189568596336344	0.214829989279611	0.19760835459087	0.223233623397225	0.203850131996529	0.200030761029095	0.190496847431996	0.215257929589498	0.210427173348462	0.198035853770625	0.196109665558197	0.196518691737099	0.220498615080157	0.216196364505048	0.213951692228184	0.197230082241911	0.203607100312292	0.201327617631996	0.223583037762448	0.204042211262636	0.194762921601162	0.207061144584895	0.203807687523697	0.204677082249741	0.209669660373517	0.204904383639927	0.193908671623663	0.211249260005704	0.204721718382628	0.200248183018109	0.199083929926285
74	0.195079943673855	0.197853875189432	0.217912739182541	0.197653709863306	0.199065377636621	0.196805020504968	0.194716083798252	0.218932003141889	0.203615455191079	0.213346817898623	0.203531797195129	0.198166794740499	0.19909259743451	0.206859791915094	0.199493911395318	0.20385060503499	0.202560237303155	0.213287812946969	0.186797903888481	0.215838733960998	0.195780626881966	0.219591410392138	0.203836723670689	0.198334073317169	0.187741939418342	0.213903672763904	0.206845534272753	0.196585893494403	0.1935284072636	0.191836906073085	0.219461993695116	0.212690630116053	0.211580641976087	0.196719642181241	0.198922440235403	0.198859584413944	0.220861683383521	0.202630437395608	0.191281811401	0.202217915569988	0.204234944449621	0.204468830492732	0.205859456758648	0.203954932073662	0.195324069552304	0.209886088161597	0.203386110496234	0.198087333206193	0.200923034955572
75	0.191998463348415	0.196107993799497	0.216459796601015	0.195732250575047	0.196894270415698	0.19421310062594	0.194986595851806	0.215910110776573	0.201331192608124	0.211906096647428	0.20418381669856	0.194492902245538	0.197798676283711	0.203632081975986	0.195627711299023	0.200610098987459	0.202971315518086	0.21237034341507	0.184105706253094	0.212941360369792	0.191687528472543	0.216559240428232	0.203161463677182	0.195647648978299	0.187916925327944	0.205634724522638	0.204839406078165	0.195316668980329	0.191559429992625	0.190639717723319	0.218911165776658	0.20915035064456	0.208083698187851	0.194103848947018	0.194272409293673	0.196623113885991	0.220089375801705	0.199521202797432	0.189662467626746	0.200712277468095	0.204160744375231	0.202714155276077	0.203738793940616	0.202424862922193	0.192914416724101	0.209277089974617	0.203966866110007	0.193292570325772	0.198728734650908
76	0.190959257609264	0.193935131317627	0.217356005350438	0.195781011975874	0.193381369443543	0.191164716685561	0.192117443970229	0.211226839886765	0.199422882914112	0.208362075446421	0.198036997504137	0.194059529119859	0.195751430912941	0.203645883241837	0.192142732693775	0.198419086874714	0.200536573610296	0.210243678886966	0.182126700999093	0.211082998713906	0.186953883764089	0.213444931239526	0.20104867378346	0.194571391393268	0.187316768561812	0.203679635629935	0.202482965841673	0.194155674355406	0.189807724512864	0.189665104126406	0.216728647980819	0.206048386342483	0.202245260274188	0.19446795188304	0.195472062965856	0.194458277881155	0.220320702817657	0.193993216313505	0.189935733574539	0.1963389291624	0.201364361377995	0.2022907777741	0.20170942826436	0.199865977267017	0.188713331352001	0.207142462263102	0.200074708971696	0.189114562774397	0.194825187235061
77	0.188089452654023	0.187911488440843	0.214801366050571	0.195277988793061	0.192344528618364	0.191541000068325	0.188510140866759	0.213020680861036	0.199788550585245	0.207152605716531	0.196422517462487	0.193732210499855	0.196288425937974	0.201938717468502	0.192679489248088	0.196993917623983	0.198533360157772	0.208848059250683	0.180243840176327	0.209171819054218	0.185177924659926	0.211270341999921	0.200365441371705	0.192630710885018	0.185816142705712	0.202070341026468	0.198062107346398	0.188920477329326	0.18717929737713	0.190596469643971	0.216719024336171	0.201851017516881	0.196988129049326	0.192383559385934	0.196482200566846	0.203749399926769	0.215590914412349	0.192815928072662	0.186785780034147	0.19446225159719	0.200542860872164	0.20001772193984	0.194620521340441	0.195483846960558	0.188194372601859	0.204600677047205	0.200352930422482	0.18885564594301	0.193387697706268
78	0.182765070857968	0.189179909944582	0.216072328539899	0.193110900457637	0.188970894927666	0.187899470081427	0.183826041437792	0.214274456365872	0.195751951871715	0.204461601294379	0.194628003656943	0.192180778218253	0.195208378005001	0.200007150661907	0.192407670539585	0.197238513886451	0.199866385108551	0.209106380960795	0.179481583875972	0.205613266438761	0.183139258195087	0.208237792680199	0.197492778147391	0.190236967106165	0.18327272847013	0.20165466270584	0.194411813142478	0.187323420939849	0.1868999355484	0.187425864228015	0.216730484901264	0.198604225540118	0.195230695989325	0.192704900660305	0.196332532528041	0.20274505161965	0.213483800062479	0.188851618931536	0.18531657437488	0.192621460017588	0.19707111609293	0.197939300346431	0.193339376523313	0.195282976639724	0.186372542115161	0.205793180410679	0.198269332700193	0.188077833594857	0.190152470128195
79	0.180919225545275	0.18966872349827	0.211899764597231	0.189308326444988	0.186026475973436	0.186229612956685	0.182953411128417	0.211545516126256	0.196223693943691	0.201083120501692	0.189706278096308	0.191845319899718	0.193119729920009	0.197195968624262	0.193114491058646	0.19526092189917	0.197888272392324	0.207898313702203	0.176639070070526	0.204310091940566	0.179771489901285	0.20624493593752	0.196686693259739	0.190982971592324	0.183149061105118	0.199147850762765	0.193784075755593	0.185479870944363	0.185547067173793	0.185038817685453	0.214201445739186	0.194456398059715	0.194899907799549	0.188046651696196	0.196501136415627	0.198608487721695	0.210092474039619	0.188936905473259	0.185531218920302	0.189880924583275	0.195826529185387	0.200132980867817	0.19313458831364	0.195126394051842	0.186150683236186	0.204430915436883	0.195051132199442	0.186450160592776	0.189217299391872
80	0.178450012859303	0.18774850637419	0.208348488418788	0.186015458108581	0.185541739209597	0.1843926750483	0.179323654506119	0.208168634217568	0.195994170331998	0.198776272598162	0.186625645526796	0.19107087469968	0.192771241746029	0.195841864526384	0.191604080299002	0.191032898535038	0.19614230145423	0.204680377471282	0.174858795678967	0.202842170723994	0.178233634118917	0.206469332439809	0.195258175946471	0.189358233368343	0.181411124115629	0.198363942340969	0.193389819100845	0.183629923344559	0.184234331859276	0.182188225318999	0.212539030458716	0.194052689755496	0.193016795211299	0.18892156205454	0.196397146440487	0.197185703205195	0.203480156069168	0.187972601078918	0.18221230563417	0.187357005011091	0.195850190107298	0.200110206620655	0.190834433115658	0.191696394659008	0.183847698231349	0.202501940312974	0.192862681166729	0.186054369717801	0.188057493053449
81	0.176856525704959	0.184350645005581	0.205963223891518	0.184146547640852	0.185617727015185	0.18110675222947	0.178223936610111	0.208133252849115	0.196846730472859	0.197106041526808	0.179798746345207	0.192136240538171	0.19033867271786	0.191037772761765	0.188423395049477	0.189007744729309	0.194167182349286	0.204542998231187	0.173747162082708	0.200353012548831	0.177243636306376	0.206937688887806	0.193740142330231	0.188076882442559	0.179618067871716	0.196424453549373	0.192692490181423	0.182435277261362	0.180687315624671	0.181239393178784	0.210910455755458	0.189846956003201	0.191131526529926	0.187339578401264	0.196037658033474	0.19686341907337	0.199897835416526	0.186625473350875	0.179359001131286	0.185741554658706	0.194350691931487	0.198924829554034	0.189595036661292	0.188563443201201	0.185379033382437	0.200911175788191	0.189794898079534	0.182947293297547	0.187175133777022
82	0.177829108928364	0.181147144889541	0.203548739855893	0.182220197679221	0.187443383707389	0.17786778627043	0.175715924552973	0.206854217778357	0.195851219107216	0.195607048192126	0.179002232610848	0.190926009157131	0.189447366629115	0.188424406064478	0.188331320225842	0.188124877714922	0.19321750221477	0.20195679708692	0.172867748096789	0.201425373407676	0.174247049999656	0.20353935033689	0.192258588091163	0.189216662759725	0.178625256335986	0.192978214138912	0.192933276376673	0.181267404790929	0.179937685409423	0.180343862308076	0.20610903904531	0.188737567624273	0.188652372220341	0.186721016692342	0.196304151277991	0.194507575050287	0.197456313417086	0.185235576948257	0.175750232922533	0.183707730723155	0.207199320599752	0.195499050434751	0.190149789938337	0.186587577714459	0.184732654076147	0.19984608024025	0.186095709942732	0.180630900245865	0.189667503843509
83	0.174058909402605	0.17948083901925	0.202208895788118	0.179646930931377	0.183610134450517	0.17498041014094	0.175200281006197	0.203388731895951	0.1949337274844	0.191190251557375	0.177076687075638	0.188036203802382	0.186233227935402	0.187842765770423	0.188362336348132	0.184351779495737	0.190783418792479	0.199193981583318	0.170117992195084	0.201517514745524	0.171787267040226	0.200489186494055	0.189301329312881	0.189377414308737	0.17721490374746	0.190505607108265	0.191910418161152	0.180884446698677	0.178649773343572	0.181064069934888	0.201039759534281	0.185918232180392	0.184056513962876	0.184931392044996	0.194639685014863	0.193970145025592	0.194122575272043	0.186124594724501	0.17425906943047	0.180110125259657	0.205711220609205	0.192447962216363	0.187385503279893	0.183601003639058	0.181245228973586	0.198087105615482	0.18523792017404	0.180841502622332	0.189610030317135
84	0.173610916205168	0.17822523269075	0.200812819309412	0.177535977961693	0.180664674585732	0.17445243282139	0.174087433992287	0.204952368439371	0.190910144563097	0.190176069949806	0.174939516107877	0.184817077090585	0.182716904909243	0.187879152023865	0.188004111168448	0.184966053832388	0.189368683793382	0.197623511437932	0.167603647525911	0.20189733797036	0.169955549378127	0.201535819114781	0.184377730724856	0.185316759397746	0.177371118377154	0.185067866793198	0.191274912372086	0.17781674765015	0.174930841514982	0.178924066675172	0.199456162489466	0.18665328567951	0.18416542969525	0.182505670660458	0.191547506592152	0.191806378875848	0.192963946522228	0.186487913350317	0.173388798194428	0.176597854115867	0.203098799661489	0.188115866484495	0.185763581511953	0.184551795519915	0.17943290245338	0.19565953645004	0.182445242769053	0.180516444665536	0.187090288866287
85	0.173714942150783	0.176439165784453	0.200835142532433	0.177174811673524	0.179474582579386	0.172904524867074	0.173445238027823	0.205206246262351	0.189834113810339	0.189058741199171	0.172926616297554	0.181520073805249	0.181513980308235	0.186569486871301	0.189369468051797	0.181644507081653	0.188207305551954	0.196156850607116	0.166024845142677	0.200635036196054	0.169081644704343	0.20057236655172	0.184410654687958	0.181971908030442	0.177130044051937	0.182884320030287	0.191883134773007	0.175226639314377	0.172744414286114	0.176724884153657	0.194595467395923	0.185367565036502	0.184576245556556	0.183702760287729	0.189392331833146	0.186959343877005	0.192350715063116	0.183808178027618	0.17389131938878	0.173204393913515	0.199216430325331	0.185046741733765	0.183723470086852	0.185092114692164	0.177110017715237	0.191657753854148	0.182129582273117	0.179840097422725	0.185608660783304
86	0.171351746196877	0.174090137916198	0.198777965005867	0.176839495526969	0.177377047780124	0.169242100009893	0.169104984642555	0.206501552767338	0.18892157808699	0.188807839571881	0.170865731546844	0.178063720504376	0.178405938499948	0.185979778529133	0.189207919073433	0.180195053654335	0.186846561770504	0.195134471971319	0.165548301337218	0.199107768701439	0.167723138129008	0.200031212688663	0.182939743636588	0.180108818156894	0.172900459157493	0.180579051501379	0.190930707918127	0.173995790711036	0.169851835699371	0.175585839919033	0.193974189339417	0.182022461848132	0.184108546317007	0.181949969474789	0.191746082356771	0.185031129305375	0.190357139068147	0.183113747714685	0.174006147266939	0.172113839787864	0.196894127237646	0.181061025482842	0.183932237312762	0.183771112798971	0.177188019737931	0.19054716599756	0.181573829655684	0.177690435296113	0.184748813284988
87	0.171938893804077	0.173013520133553	0.195507841246785	0.175385147989211	0.175831969889228	0.168926794220373	0.169414862901752	0.205733814896115	0.187203776848363	0.1862240897288	0.170580806061617	0.177107641021028	0.17949610764079	0.184237517433076	0.186463114683531	0.177833800530046	0.186155507524887	0.192889255971128	0.16235946256321	0.196999656817749	0.167033892769528	0.197240057248316	0.181644807568658	0.177228508930556	0.171276665214507	0.176791922036178	0.187565176023809	0.171992429854335	0.168369662051511	0.173230074135549	0.190045754174146	0.181643400186231	0.183714346648181	0.179005684203668	0.190683223887609	0.184540565944607	0.189533201279413	0.182244929575643	0.17269558024152	0.17090859370848	0.19727186325024	0.177905798806686	0.17911913352334	0.183513162258326	0.175118613684911	0.187111602228204	0.1771025615142	0.176227708392543	0.182558393152179
88	0.170118022123217	0.173953790024201	0.192451404777354	0.172525568237302	0.175597882137256	0.169104664686593	0.169304771934721	0.204622290832913	0.187164104458009	0.185634110685415	0.170168645600968	0.177131051736694	0.176270518596436	0.183014164721156	0.188688133859173	0.173104536211706	0.184971004657316	0.189323350426468	0.161990739180454	0.193380771016473	0.166070629416168	0.192830439275278	0.182030698293158	0.175564536386561	0.192617468708242	0.17529538321398	0.183593804041868	0.169775340271853	0.166230923553734	0.172220842283258	0.186972454336239	0.181301633856927	0.183001240586844	0.178949908408618	0.188691181396643	0.182607785508319	0.191393402198216	0.181621933009896	0.17029833229485	0.166340841874333	0.195449126655361	0.17640367510453	0.179221863159683	0.182827532906157	0.176264767399525	0.186781506134675	0.176812772011179	0.176769664637587	0.180055261657302
89	0.16993903944138	0.172925381972453	0.190505917414504	0.170161892175522	0.174565064125998	0.168859890199428	0.170402289114536	0.201523893295308	0.186649556140111	0.182667304381546	0.170236551274979	0.175239786271437	0.176576094082635	0.179975295152011	0.18746179291225	0.17299004941761	0.183661516242144	0.186748575846667	0.163363727709199	0.192919060636294	0.166498914063985	0.190571548036734	0.180341633503764	0.172725681086144	0.190137290921518	0.173800429240076	0.180177341398139	0.167260378225683	0.167071495526227	0.171470466302372	0.185298749975076	0.18089108499534	0.18173765065639	0.17638220155931	0.190095594327387	0.181027706239992	0.189435201278874	0.181258799371535	0.171322086115657	0.166376959379903	0.193642363213165	0.176000816048456	0.178056833153187	0.183198892601996	0.174634739403438	0.185542289176817	0.175478149884341	0.176018589886402	0.176653012311764
90	0.169476354891282	0.16916421153235	0.185779141084326	0.167722386072763	0.172478554282778	0.167955601260467	0.171393991233701	0.204400293202352	0.186027852771758	0.179359063430281	0.168642200594614	0.173487072641911	0.175396196890395	0.178952799341807	0.186491159131516	0.169944360943031	0.177531175290091	0.185169826355154	0.164168217443206	0.192351686635888	0.164894416018268	0.188641483424669	0.17967943050345	0.169939070737626	0.188404735311665	0.172376242195441	0.1768875475126	0.164880240719869	0.167694991146734	0.167311034899012	0.182936839005945	0.181481530864846	0.181380409256558	0.17537346526138	0.189800257775998	0.178830933186504	0.189334621128865	0.180870932780604	0.169964882142713	0.165772045334139	0.194870063376508	0.176045445866219	0.176525235846176	0.181144569755693	0.172551802708648	0.184591444124535	0.174901038757338	0.174457113801351	0.173734957372673
91	0.17091174992879	0.167637254216687	0.183804452996557	0.164952290504251	0.170357840062798	0.16705996320018	0.171377797405966	0.206778513433714	0.184977456643913	0.175504062248763	0.169329109264268	0.173713321975066	0.173116323784391	0.176662889068902	0.184199472013675	0.168580597961476	0.176191007019158	0.185108051367145	0.161250600933177	0.189601638955579	0.161965117707208	0.186966829863785	0.178346040792539	0.168627636371944	0.187235771790333	0.168198513125454	0.17682347300996	0.164575825465005	0.16616609487544	0.163115346631501	0.184353073247395	0.178993382490778	0.179084327324388	0.175269688956813	0.186384576851752	0.177850952381104	0.184624504860101	0.181271568166848	0.166147846143787	0.165472250947368	0.195583936598951	0.175263346065043	0.175310873241873	0.179981878275594	0.171589697753569	0.180113592476709	0.174486441526417	0.173139955075784	0.173206993649804
92	0.168685074048281	0.16420232758231	0.1807429689688	0.163898552303217	0.16952712017988	0.166844792065458	0.170648329768761	0.207123264242268	0.185370957535756	0.175469603598964	0.167538347063997	0.174016439858117	0.170888359328909	0.176100195974337	0.181525214083911	0.166268284871212	0.174131534206376	0.182775047542054	0.157443362069573	0.188532989800624	0.160692215219825	0.185908009760771	0.177788863865793	0.167649310506263	0.185567899029514	0.166619705596655	0.173692031828304	0.165025130935627	0.165654431610444	0.164536504220686	0.184655935043939	0.17648273803304	0.178111788875389	0.173113699571643	0.184720094615814	0.178158557016883	0.182367812514827	0.18268230763566	0.164392556091543	0.164976528164703	0.196081106613845	0.174522904087321	0.174667186418739	0.176091147651542	0.167997636199656	0.179854672351304	0.173277373263042	0.173104753937812	0.173250004091426
93	0.165431532562779	0.162226763573151	0.178519348074803	0.163643827678325	0.168200932289588	0.167017234517654	0.168481523245883	0.205984674202472	0.183206313252726	0.174802597418272	0.164633734146469	0.172242903337174	0.170495168181027	0.173511896995262	0.178064714660323	0.165895893549975	0.17234441801502	0.179138732838402	0.155080928612159	0.186460306371983	0.160434328872318	0.185442771106964	0.176250171349432	0.166237317877522	0.185156092307451	0.16616366595908	0.174209140921604	0.163068825900159	0.163749805045995	0.165175418616679	0.183986219638817	0.173251849426437	0.177725123768087	0.172313529687736	0.182645163447473	0.177223531865766	0.181569727455822	0.180642674413956	0.162813162237792	0.164434760028224	0.195421820220463	0.173169543521204	0.174024267587792	0.174236117664637	0.167883312035025	0.178127336680675	0.169761719213031	0.169418127260419	0.172174668297654
94	0.165691582545592	0.158555925679542	0.177325338842228	0.162455027229661	0.166625995823562	0.16352369157118	0.166471880770281	0.203444789264895	0.181388453986601	0.172249852743464	0.162283648445397	0.167970842299683	0.169110149248433	0.175214982752924	0.177602659886049	0.164061118442205	0.170919040834554	0.177157660206387	0.154831340436128	0.186239966920132	0.160381453594511	0.182049631083297	0.175025375678707	0.178586538806535	0.183800369647683	0.164512880613156	0.172539727146309	0.16288586288074	0.165041430506937	0.165527061920356	0.184762745024865	0.1701252738725	0.177386590936763	0.167981350855521	0.180178438254066	0.177823470415516	0.17779740304831	0.180266660801357	0.161671261210863	0.162567906473163	0.194938623568942	0.1710272279782	0.173950306751381	0.171078217973034	0.16680461626444	0.175740005904637	0.168558255291366	0.166593703267729	0.168344991643098
95	0.164197164562141	0.15908800107841	0.174080198500483	0.159677117276819	0.167110315659189	0.161533889822561	0.167848756850653	0.202172976903974	0.179628938639891	0.168631800569462	0.161363393892038	0.167384618811444	0.168773316728974	0.172972569148836	0.176634352004559	0.16267889920852	0.169992645447189	0.173128459858279	0.153716745499326	0.181980957492379	0.158552511282792	0.1795508439256	0.174379681662823	0.176564537670833	0.182790718405671	0.162333194197027	0.170885630119442	0.161761793325892	0.164107356978729	0.163161629085319	0.183889243492257	0.169396785685011	0.177299286229432	0.170879187969354	0.181795852670384	0.17771961990382	0.172662397743919	0.179237494573424	0.159666210194063	0.161078739668585	0.194041603609167	0.1701512651266	0.172538131553097	0.169418521701595	0.167502226754228	0.174861478635214	0.169776714678183	0.164049878875429	0.166983286524166
96	0.162817794603576	0.158744091496675	0.174821935681569	0.161047029856878	0.165077924640809	0.160827991355004	0.165500888688859	0.198947926611653	0.177419089900705	0.164076661403713	0.159881359030208	0.166399925807684	0.165924080471577	0.171277361375845	0.176503202000627	0.161843776446251	0.169857378888505	0.172355080413623	0.154222161758019	0.180126540135327	0.158102217664794	0.178120266153845	0.171373244840823	0.17503253477846	0.182286707267188	0.161331759312352	0.170111264360022	0.162419224064803	0.163947658852562	0.161457371042266	0.182815887096055	0.169580983654961	0.177058632472713	0.16977746295529	0.180484089338852	0.177966904115445	0.172417848274476	0.180648025545287	0.1605300162139	0.158750110249593	0.192438062815344	0.168464962293473	0.172438513473422	0.169130275502615	0.167535877651093	0.172912970497606	0.170402360003505	0.161591799878728	0.166797095219357
97	0.162789304447169	0.159742324271981	0.174029237320435	0.160082154832897	0.164082753628553	0.159659242960764	0.165874710105303	0.198600056059962	0.174491741759767	0.163315675537615	0.184340161522163	0.163678343463231	0.162798242078963	0.16986529420358	0.174598320331057	0.158149437006112	0.167462543486283	0.170818851641752	0.154698158221564	0.181343803202275	0.157324030917922	0.177132598804652	0.170217550685126	0.174317554317631	0.182041316345003	0.159284613631101	0.167179430924343	0.163012229680283	0.161176209767086	0.161634596045527	0.180410492008041	0.167138613723219	0.177840306343264	0.169769525115949	0.177696192278552	0.179541739024554	0.171529252403953	0.179456450559485	0.159255260679996	0.159656799529144	0.189480626867418	0.166665235483647	0.171439083061472	0.16754500764383	0.167398167842509	0.169861565930404	0.170653967384258	0.161396162422127	0.16711998314952
98	0.160351995711008	0.158950734706869	0.174848701574369	0.161391534006875	0.160997989320777	0.158748299190477	0.165768254661801	0.197711791184719	0.17357464378154	0.16103899664794	0.183609486802144	0.161072061785622	0.162131936339673	0.169275828583252	0.174899416955294	0.157471201488486	0.164816595676671	0.171138292700142	0.154542725513887	0.179179418245207	0.15560713076596	0.175397551733637	0.1684475232586	0.172360080469437	0.181093737005081	0.158601641761838	0.164953367572821	0.159435381234082	0.159111171506312	0.159426965446892	0.177700264776694	0.166097631947801	0.176289439182177	0.16836384890356	0.176872581197103	0.174969321194341	0.168653794267175	0.177918331621464	0.155895071505719	0.158888250970035	0.18808228106801	0.166242746286717	0.169283055263033	0.167490994712446	0.16588666950671	0.170129626660958	0.170539261426546	0.15937481140672	0.167606498166916
99	0.158414201214294	0.16003376566478	0.17287842443266	0.161490146561053	0.159982663468228	0.1575634241521	0.161732571194467	0.197178685208289	0.172245162414241	0.159932970779289	0.181731339884365	0.159324417621948	0.162562826269691	0.168974375285809	0.176332991241702	0.155792344110488	0.165086225506854	0.167926229367173	0.155131964925157	0.177685911112771	0.153569563546349	0.176244235859264	0.167690883559362	0.170861520933163	0.180860260955221	0.160324719862912	0.166370171303541	0.156892448978435	0.157164448969691	0.15954302688535	0.176885569033357	0.162944975279832	0.175899868823158	0.167468804031695	0.173816913610519	0.175226327818863	0.166485431222141	0.177573548714739	0.153582360927969	0.158894291643466	0.186424470881048	0.16510639341617	0.167269319929692	0.165589849294101	0.166958357488963	0.170547791773877	0.170186964040695	0.160105672097437	0.166048393697476
100	0.158293938974143	0.161597376844976	0.172132728168343	0.160102375078688	0.160023037663972	0.156921080643579	0.160777908650838	0.194626373086413	0.172830417266343	0.159088482783466	0.181310898190927	0.159700425899968	0.160293501476872	0.166446853184409	0.177192495690148	0.153747325066746	0.162758955312887	0.167629302490619	0.155546907568068	0.190452001849529	0.170521378293458	0.176088257228	0.167069066732418	0.17236160924071	0.178102171258254	0.157243797602871	0.166905801059089	0.155225307702808	0.156943253585431	0.159681354121457	0.175496470377503	0.162545925265867	0.173618864375952	0.166738256597758	0.172870090234161	0.173541234197479	0.164227593024516	0.177518175162777	0.154551932671972	0.158421384751786	0.183998256659928	0.16255647343466	0.163708876588031	0.16799363592037	0.165773762573949	0.169078410735537	0.169857798084847	0.160864076904767	0.164598628066536
101	0.157923485006264	0.161589312273244	0.170165467540117	0.159102872713492	0.159087525321123	0.155599867803333	0.162828660520488	0.194110666516256	0.170116399879359	0.157446349548215	0.178966844408459	0.158758231216257	0.159964287556412	0.164767861408511	0.17391606521503	0.153488207422887	0.160589467050587	0.1699333192851	0.15360585506092	0.18791209668327	0.170013310694832	0.174789160817265	0.166059682544779	0.171751933966202	0.177018814936241	0.156123813136571	0.165447575827172	0.153371777770398	0.157794577611302	0.159262240453404	0.175822541370735	0.160943566048899	0.173154680505635	0.165832460699725	0.171887050091948	0.172626538149226	0.160459427737383	0.17473313129148	0.155405973920023	0.155505311625242	0.183289385621446	0.160419664930287	0.164959938179669	0.165539365219854	0.165546991162931	0.167700308834738	0.169202749798053	0.159278698995812	0.16565603711748
102	0.156654291099049	0.162755552437195	0.170281583783407	0.15993167259017	0.158758023859259	0.154648392204763	0.161115497017985	0.192430657107955	0.170411173814547	0.15477880860764	0.180679300504681	0.158634425199958	0.159175707079018	0.163196955878567	0.172890536798893	0.150907639051963	0.159617877515909	0.171473788849068	0.152963641727318	0.186391459630556	0.16991293280451	0.17568734416061	0.165671094321649	0.170724844843156	0.176512815457483	0.15528330393279	0.162699700763275	0.153416489904548	0.158824976742521	0.158712256194221	0.172918928298049	0.159278863396006	0.170554119099301	0.163483165775485	0.16906241383574	0.170051203572509	0.159748253156251	0.173840906153617	0.153674868358043	0.153706803846767	0.182681033464906	0.158836578251574	0.165925399866625	0.166358311881059	0.164188807114472	0.16653603321457	0.168761850822452	0.158656385939936	0.163757945944463
103	0.154015020255396	0.161135079755583	0.169018118862736	0.161070129858792	0.158258597784397	0.154504918384725	0.161767156496172	0.191037255626063	0.169372545633594	0.155518393698365	0.177800804957675	0.159175279084602	0.159966902031609	0.160973356402167	0.171270452829922	0.149373790952	0.156821727944526	0.171802609253331	0.152519078586259	0.183364951762674	0.171640026643603	0.174001502699209	0.165646779440165	0.168742449927788	0.175457132240034	0.154944862852265	0.161721084046158	0.151644608883039	0.159990110344082	0.157922301893589	0.173266097954378	0.158567125143001	0.170587972614028	0.16035461137722	0.166826867146663	0.168075007533382	0.158788618509462	0.170627419750129	0.153697057284529	0.153448713186841	0.18056507878725	0.157955422935538	0.165134184647368	0.164973786405488	0.161482058869252	0.165125213132378	0.164694849760431	0.155495052038035	0.163845965907667
104	0.152723088964118	0.161305335453453	0.168513771741252	0.158755371880301	0.157943377984552	0.154453327477148	0.162938919849541	0.190388989475058	0.168679245402317	0.155195944704778	0.177968282251772	0.161000506442833	0.160112018758997	0.159066718624779	0.170533029373872	0.149545961717083	0.155491627080991	0.189101466020872	0.152236346168879	0.180956245234191	0.170225681733045	0.172050625084468	0.164617610557198	0.167049899634627	0.175321623126107	0.154136292103737	0.160240992308231	0.152308631729081	0.158518201898401	0.159061032760951	0.170096836495706	0.155938138710398	0.172427561904929	0.158896047797362	0.165709384080543	0.167209887677854	0.154982471879768	0.167130844475559	0.15323301444316	0.153614047403487	0.179745451016241	0.156471699129023	0.164951451577393	0.163079355579085	0.158343897742216	0.16114146293343	0.16237104951529	0.155539963696244	0.163814343109429
105	0.153362000933183	0.160686373324004	0.166575345613593	0.157324154492342	0.158762681330867	0.154162524799659	0.162178724415825	0.18948303225116	0.16672892556076	0.152312415216984	0.176079275571378	0.159533433088193	0.1597118209074	0.157882239773012	0.169120667539164	0.14768726845641	0.154771045011674	0.187944319694334	0.152401942735238	0.17993622724367	0.169866074186579	0.180160078723109	0.163233588771861	0.165587544145003	0.173435157405794	0.153439724898202	0.159986512970563	0.150734244116617	0.155450363025988	0.156855030289431	0.167391011718267	0.153675352488415	0.172473944111161	0.155591215632255	0.163274943414546	0.164870491248721	0.154640063783059	0.164579529601392	0.151891860589977	0.150558095656106	0.179034424392041	0.157273335046707	0.163607075188441	0.162056613810902	0.156799224511945	0.160828727779291	0.161394892972773	0.155514022480611	0.162768585248411
106	0.150706126971541	0.160146441877762	0.166805108441	0.157671778158545	0.158501019242179	0.155564701190362	0.161180539827498	0.186872119834913	0.166487013539083	0.151733184972695	0.17685686884337	0.159340075649338	0.159830420050127	0.157865059013407	0.167992263818139	0.14621402627841	0.155057181322867	0.185890830442356	0.150929885321434	0.18002771749352	0.167584073110506	0.176789048650659	0.163971411221987	0.163257151923158	0.174257220662934	0.151017450210995	0.15594030677093	0.149741639011086	0.156007844600047	0.157640202959461	0.16635192103671	0.151828507361358	0.172399188993178	0.154063066635384	0.164354586782507	0.164138184534121	0.154166558405225	0.164605629333908	0.153190075624157	0.152206565891149	0.179094192984606	0.155791233317402	0.163636652233184	0.161098183518581	0.157473246334257	0.160780250140614	0.160565064200221	0.15397679018102	0.162213796726014
107	0.150881829871926	0.158080870992587	0.166817118437881	0.156765179476928	0.159004128338556	0.155080969995701	0.160610292057922	0.184264366859373	0.163511699089069	0.150382671375651	0.176272376100567	0.15909397503466	0.157737250413667	0.158317160405734	0.167429836524407	0.145845022187958	0.154964388423311	0.185651997900976	0.148785669043239	0.177990958219542	0.167373706712498	0.178296968957818	0.163069812338353	0.161667516426131	0.174445003864624	0.151315365535558	0.155605052784133	0.148536633619597	0.155371513758912	0.155832369618238	0.164669085317298	0.150884486992612	0.172484551287557	0.151773483937156	0.164817897579673	0.164750630555138	0.153580530520116	0.163721666917329	0.151217923741768	0.153802817943073	0.177588993362811	0.154239492408027	0.165092285797783	0.161325392466886	0.155953651474933	0.15861929138493	0.157669934737446	0.152337724451079	0.161571484922182
108	0.148719206488605	0.158691299390315	0.166946018435687	0.154468175779043	0.159129831830393	0.156080815187538	0.160970692650325	0.183355191079523	0.16121738026812	0.149983561853586	0.173310833855103	0.160249655636189	0.155957709973835	0.159014293771539	0.164210677596502	0.145458308470394	0.155192833322658	0.183825387895373	0.149038697029672	0.175257013752409	0.16847702605978	0.177887652081859	0.163528483184596	0.159375267961349	0.175092001645684	0.149355571255654	0.155649578177452	0.147158658916238	0.154941247036968	0.156194159490748	0.164129323879678	0.150313054365821	0.172595012168375	0.151151637588007	0.161608413915908	0.163776507485493	0.153585181384538	0.163746480967014	0.151531765000152	0.154314840187886	0.174789833699667	0.153869457450029	0.164564547376392	0.158433945631667	0.155263106786807	0.158619748699706	0.157950913852109	0.15200484071	0.163294971686848
109	0.147759106574237	0.158767282993898	0.163437659576951	0.152054197237042	0.159050988789838	0.155237669640902	0.159238422404655	0.182152383283964	0.159114923519502	0.150283141914289	0.171991323563442	0.160574086178441	0.154695941933759	0.157914252764764	0.163212732309736	0.144592149893393	0.155074609717355	0.182265181109349	0.148722381606204	0.175022079519609	0.16673564717924	0.177456401542468	0.161255147504909	0.158683756129418	0.173341629789574	0.14814039895761	0.153958738493834	0.146795775947171	0.153248736644986	0.157613589436551	0.163951576715332	0.149444318557292	0.172914805361888	0.151254897708939	0.162469615578046	0.163593956510847	0.153526077218847	0.161021916905676	0.15064096832516	0.153989398341157	0.175120724102557	0.15354011404011	0.164475587941749	0.155775723795746	0.155528773149236	0.158647299318224	0.158382122432683	0.150661794603382	0.16111977702232
110	0.145624496182011	0.157878983803972	0.160374641839773	0.151912104668485	0.158557645764941	0.154957944363425	0.158565871770385	0.181817676201478	0.159583086495381	0.150351693059163	0.169897529053324	0.159451530037595	0.150521762996593	0.156933788657924	0.160986595403221	0.143222461426606	0.154388456135551	0.18061742943842	0.167175728763045	0.175034299070265	0.1651345541495	0.178154227719017	0.161298993827336	0.15923816530728	0.172752085103937	0.147356950225727	0.15275459713985	0.144799752239513	0.154168699362766	0.157411939633666	0.16150384910809	0.166986701468863	0.171091795053236	0.148666720530649	0.161398029867318	0.162013940604561	0.152359204286358	0.159823348146484	0.149945351821024	0.153716240229023	0.172907907784416	0.152718317760106	0.162766580267411	0.156192125127074	0.153383899329005	0.159379260972633	0.158294785168605	0.149715660894609	0.159708992100692
111	0.143895115371897	0.156430444399836	0.157993016483808	0.152421472160681	0.158210239593646	0.155008195838061	0.158319234803848	0.180794043571884	0.158980864499362	0.151292851781391	0.170188774740362	0.176816229240958	0.148515097610987	0.15556407253786	0.172968184670077	0.142551680379147	0.152330181031777	0.181038933699081	0.166390879614551	0.174016570292003	0.164733738348811	0.176703362988102	0.162528570603342	0.157917692754254	0.172271462487567	0.147102346588065	0.152110604840265	0.144262084745106	0.154146167081022	0.154914441499936	0.160443400440123	0.166181754846331	0.170660101812123	0.148794782187139	0.159903108263567	0.16185369115863	0.152060315480898	0.159064593294907	0.149671042093306	0.150954136940417	0.170480852930726	0.15070259512109	0.159335500683848	0.154254890583773	0.152317983045733	0.157410528788113	0.156555851542604	0.147458138935498	0.158353834274499
112	0.14225456435532	0.154017121470188	0.156624338428681	0.152291029997448	0.158624450887944	0.153449266201128	0.155693623552847	0.176968448797535	0.158293182429503	0.151137279369467	0.169615640157277	0.175363291296909	0.146824791671363	0.155030018714841	0.171689121174597	0.142981056037695	0.152119733068968	0.180565607461491	0.165957756125488	0.173013840068017	0.163000805786843	0.172184257498925	0.162376859428687	0.157564187846485	0.171458080068797	0.147546047863312	0.148992074332595	0.143479413451136	0.155133804082588	0.15420371334002	0.155977935870584	0.16693864891284	0.169485991705545	0.147963248820314	0.158679407885367	0.159593414047299	0.152241230922782	0.157906534267162	0.148608330323378	0.150181561801363	0.169842905824442	0.151368806416649	0.157474555036417	0.154188869458584	0.150576418426829	0.154282522453961	0.15425170149487	0.146667237310072	0.157752776301528
113	0.141666955923808	0.152566876206934	0.155621904399804	0.152469646746534	0.15806311087753	0.15345938017097	0.154737633633181	0.175941703381795	0.157834747816412	0.14953009042434	0.171382717592494	0.175148892438568	0.146811747831758	0.154159275985785	0.171246434134442	0.143318756694148	0.15261686974268	0.180873685303597	0.165717917754396	0.172528572664071	0.161701709232591	0.171297598068915	0.162816779787467	0.156354822278974	0.169166060665478	0.148292556557952	0.148105031070055	0.144638756008908	0.151416052127606	0.154676603504455	0.156014471899538	0.166305192731676	0.166189531874394	0.14742959088721	0.158237570023465	0.160400224138879	0.150405759068413	0.158439918121444	0.149626963021071	0.148458610112724	0.169469150229147	0.148521249037982	0.156734363173001	0.15292812292614	0.151362023808704	0.151930337687942	0.15307201573627	0.163819428176966	0.158568434126676
114	0.14293538396142	0.150487660357106	0.154346587447189	0.150489390822606	0.158162957192231	0.15212967635476	0.153628050530271	0.174465220575222	0.158175579942937	0.149424111210251	0.171352275642072	0.174212056172236	0.146136134145174	0.154018171119231	0.170328055764788	0.141319852273374	0.152622964620534	0.181097650805831	0.165013188271367	0.171707215235805	0.162108014882757	0.168623799101555	0.161186327665815	0.155195065894204	0.167508127318262	0.148446079078425	0.147794033694411	0.144424519102487	0.150911348248942	0.154702069091852	0.156657437252572	0.164809151865715	0.163802307631372	0.145997333221415	0.157070835365659	0.160142704442657	0.150825383518947	0.15640185463986	0.148611311148419	0.147261840229561	0.166322121472933	0.147627776858245	0.157731238253265	0.152234025901349	0.151268239901745	0.151441265964703	0.153286026394878	0.164157377500647	0.158028722097983
115	0.142350303409115	0.150637228684959	0.155577838626274	0.167763134769081	0.158129478531683	0.151820838357605	0.153775652692066	0.173304188482247	0.15589940760435	0.147805406248491	0.169783813387017	0.172793827282193	0.145073935090966	0.154404713554315	0.169945776288826	0.141391929324459	0.151158132388333	0.180924782470959	0.165545625917969	0.172167372466921	0.160404537064703	0.168612955539815	0.159819680870552	0.153494949713233	0.165733626482389	0.149117920685455	0.1475209984953	0.144589140656741	0.150297716939288	0.154771828019207	0.15614191049034	0.163292836764816	0.161353234955012	0.145446058540349	0.156469879961595	0.158498713551166	0.150531525120049	0.158169632663603	0.1488076942652	0.14720530235802	0.166936588005039	0.148563981451398	0.156533208542745	0.150893123269755	0.150868528202381	0.152310062562198	0.152493346462389	0.164889369785458	0.157522376032524
116	0.142920941750746	0.149153875079943	0.154058945662767	0.1676521768282	0.172840929884571	0.152093711642647	0.15315830229804	0.172082577457253	0.15500298039149	0.146902717434425	0.17100713040392	0.170302241289916	0.143991371472752	0.153393551104237	0.167886632979944	0.141750147056631	0.150952467428311	0.181825799298776	0.162051849386486	0.169292638120341	0.159798757311648	0.167055357886147	0.156979098736916	0.152565990188805	0.166499878581247	0.149409474741784	0.144407281135985	0.145765449227711	0.149790993630459	0.155285043129337	0.15647241149166	0.161337317221456	0.160859585659194	0.145826746258701	0.156547559484443	0.158661746713032	0.15042986530031	0.156117517943135	0.147977057482634	0.145574205422005	0.166051875186314	0.148828495861722	0.155646730005528	0.149255071712463	0.151959099663539	0.153275189094062	0.152576970577351	0.163937750673816	0.156567070290629
117	0.143562404246489	0.147544580177374	0.150697490913661	0.166807421732009	0.176712091574186	0.150737380579697	0.151315497299471	0.167154817597194	0.174409833136531	0.147039458546912	0.169528234683942	0.168430411714285	0.145097341333911	0.152192637723647	0.16710773691726	0.141540715131419	0.149798144216998	0.182190116725203	0.161976806437485	0.166006365700009	0.158682728200408	0.164684656806834	0.155500945584649	0.15371615716161	0.1666622077372	0.150630314508894	0.15007121217837	0.145283755726401	0.146289895169889	0.154530184370487	0.155382177751163	0.159550948839945	0.159981322809615	0.146314055501229	0.157373821625354	0.158010656384178	0.151185643268304	0.154026446582068	0.147059624189149	0.145320455917896	0.164313680241413	0.148286958348936	0.155668006067031	0.148566734593415	0.151765925290846	0.154207195199649	0.15215232338217	0.163937616331267	0.155832662559691
118	0.144442813914338	0.14557985278065	0.150972908094471	0.165509456931991	0.176605338089967	0.150724825502372	0.150635160543561	0.164906321205691	0.173942465556211	0.14745560928492	0.169465936598411	0.168129596479531	0.144495548457567	0.151785013511906	0.165615570085153	0.142797626866181	0.148153088559773	0.184260335897394	0.161866080400366	0.163847355244778	0.15680032484117	0.162761770834345	0.152943048857837	0.152731728567079	0.165925602542982	0.148642720750453	0.150020704390877	0.146351348628596	0.146286221319811	0.153531746612338	0.153179678854765	0.160216854365185	0.158202429247674	0.146816050970578	0.154345410914915	0.156267986840538	0.151728945911325	0.15239912726975	0.145720235105001	0.146909625620256	0.162982319309973	0.148104043731742	0.155454348757708	0.146282028482904	0.152663769290688	0.155630766407091	0.152628263693363	0.164452322669745	0.154540750831347
119	0.143441689713748	0.145279612520187	0.150840968790429	0.16582548991712	0.176790520614874	0.150417759532174	0.151538321647927	0.165245441850791	0.175263416575088	0.145946905577432	0.169896897435498	0.168129786679726	0.142495282682381	0.150796108581288	0.164993546465299	0.141521966184935	0.148967832388166	0.183281179269723	0.15964022351474	0.164437120816637	0.158235527741004	0.162127985033526	0.153038884720536	0.154187326588764	0.165548260106537	0.148404123798358	0.15175320944289	0.146419181809304	0.146924779819364	0.152071605574327	0.15320008598739	0.158399354436277	0.155797898565133	0.146162196525664	0.154232725084161	0.15336777226268	0.1523758105403	0.152937159705504	0.144915194219284	0.1457607272171	0.160666720819475	0.147277508238826	0.154692056139297	0.145909763433802	0.152139110552969	0.15535248942299	0.152303606302382	0.16471890510247	0.154369102666801
120	0.144272784275146	0.144105052393808	0.150117302981219	0.163612062625411	0.177075514258455	0.148863093247374	0.15066515358219	0.164121765984163	0.174467016382009	0.144953720302812	0.169813983352649	0.168577863005174	0.141723819048236	0.150450728622691	0.164036481220401	0.141556263732346	0.148354059226022	0.184665806763711	0.158759553360021	0.163359607137925	0.159038763691875	0.160046923181543	0.151157111920687	0.154422909743325	0.165147204588245	0.147277084782583	0.151541028063953	0.14556492898579	0.146412274903035	0.150036122885281	0.152093360932671	0.157066478095803	0.154725602076876	0.146523948936403	0.155394002264517	0.153133477018838	0.151180170014144	0.153264346874438	0.146603770124726	0.146527829109502	0.158104252621297	0.147514444994527	0.154318464308412	0.150316342801285	0.150845957157839	0.161302657674167	0.15215837005527	0.164428423273188	0.15269374212905
121	0.144141541661622	0.14340627833414	0.149671908990122	0.161501069375332	0.177848189025824	0.146834717068863	0.148900356616494	0.164420793093778	0.173078114738657	0.144905352413286	0.167994729141075	0.169224464112769	0.140221354864373	0.147977267880311	0.164010542237327	0.141379112492149	0.14811218791822	0.184141840035856	0.158254276688641	0.160582830302893	0.159533161972261	0.159310540068978	0.148988598826323	0.152761401120315	0.163580712878214	0.146509668295768	0.14921949819045	0.145180527766759	0.14645153120276	0.150897789101629	0.149484003373743	0.156193027171733	0.153854386963384	0.144260856054425	0.155512779256515	0.168024400705139	0.15103315550393	0.153243674853652	0.146080890891605	0.146276860580309	0.155994904691663	0.149092542319621	0.153417649610277	0.150334293000606	0.149571301323156	0.162001595906101	0.152096615469988	0.165820708724307	0.152702740849832
122	0.142650084171193	0.143321538815189	0.148519523516528	0.162445042739888	0.177636609404864	0.148118584841155	0.146262744216654	0.163781017927042	0.172416156495061	0.144218571334582	0.171485969364997	0.169656701881288	0.13976201749289	0.149267911441353	0.165009800698324	0.140521518669129	0.148756285592768	0.182582167206079	0.159563540672959	0.160956375825555	0.160043073755193	0.15933924281131	0.148832378365461	0.150200838379295	0.163374959264436	0.146228261536817	0.149382900310644	0.144728086639485	0.145220706319035	0.149688773633706	0.149013880535937	0.154584048399353	0.152406537376668	0.144717139654258	0.153538945774722	0.168208306991055	0.151891271265852	0.153463448336757	0.145282174213728	0.145770291681294	0.157419386970491	0.150293607214801	0.153757719471587	0.148967719124525	0.148686602331961	0.161545845019355	0.152803637312382	0.166400651041093	0.153357371762312
123	0.146788049649921	0.144207838780381	0.1497466148196	0.162546494406366	0.176900564589198	0.148113057622606	0.145389548221823	0.163161443481386	0.17125813042187	0.144216223803307	0.171967786384952	0.167516706051977	0.140109312832302	0.150431831654225	0.163231237802695	0.140595253917636	0.149762079636472	0.180004205505327	0.16006681340254	0.160640157718357	0.160778538415281	0.159104694280296	0.149146391078485	0.14883147445635	0.164114520419309	0.144469218715863	0.147538225589337	0.142080365270315	0.144426185000349	0.15122553896574	0.149624941106871	0.153086901467986	0.152709629754819	0.143279580956557	0.151663148138815	0.165427079334171	0.151703100072117	0.151975815386494	0.147453673150965	0.146865295866508	0.157921444641054	0.149221956672622	0.154286281192421	0.146061812999839	0.147537275725655	0.160628356477952	0.15390589432253	0.165250702768641	0.152017360484576
124	0.147046622681518	0.14439681571863	0.151262605742003	0.161341352049163	0.176010866670595	0.146828575691238	0.146469609970137	0.16261575501557	0.169457933315328	0.14381912542565	0.172768209613144	0.167577081365552	0.138471815729786	0.150069537949508	0.162075025263747	0.140441380847723	0.148477657815008	0.175655026376989	0.159054776882528	0.15954548394559	0.16298009792364	0.158309442922383	0.148450821258296	0.149051024467813	0.165164617556512	0.141481920448057	0.146574828339774	0.141922677269412	0.145337463560697	0.150732970177513	0.149800194847129	0.152766559011163	0.15170725175358	0.1427354854542	0.151754965199255	0.16477290544173	0.151521182312298	0.150338349011283	0.148596022929511	0.146425494092706	0.158859611068386	0.148512945462725	0.153466833314406	0.143786068650043	0.145914086737786	0.160283652355753	0.151868804012006	0.163658550157916	0.153201778055397
125	0.145816115333383	0.143238672446359	0.151357870813047	0.160453017660302	0.174216750908508	0.14770764332788	0.146285380265671	0.160889308345968	0.167577781844555	0.144210353296771	0.173106108888396	0.167504225003528	0.139262153566874	0.148592826973489	0.162601956731567	0.13976170471289	0.147846704056072	0.174597231347218	0.158391224091627	0.160502833640609	0.16448038689187	0.158518996700864	0.147759970764689	0.148202832685839	0.164908876182978	0.14225341309941	0.146740411238979	0.14023346159028	0.145898677528716	0.152029529568549	0.149151966542946	0.152266019478548	0.151003829126242	0.141426457000048	0.150148616842086	0.162358433426093	0.151214573847989	0.148088114588523	0.149991698658615	0.147233763144733	0.155134713624653	0.147447363428026	0.153421584945117	0.145027841205812	0.145395606578761	0.158922910074593	0.151471260614785	0.163190383397059	0.151911276358457
126	0.143919186500774	0.142345683621169	0.149437385100862	0.160828269852866	0.172736114039272	0.148677109822821	0.145375789493031	0.159985468161797	0.167027189051315	0.142102382378805	0.172563761450946	0.165630306433286	0.140810461663944	0.148904272517019	0.161612895543407	0.138372286472605	0.146660893821789	0.174075617270594	0.157768738361416	0.161336390004484	0.164801835595549	0.159359246480145	0.146462407313057	0.146975991413532	0.163164721451606	0.141019389038951	0.145529349307082	0.140452251669338	0.146515923340119	0.151914513870341	0.149230832858639	0.150494369797137	0.166812243719207	0.141232562134823	0.149552384257669	0.161843483762383	0.1512400442974	0.147884979093295	0.151049784698983	0.147636244448971	0.154327126611171	0.146324409493914	0.152747428345411	0.150330126002578	0.145230698452473	0.157631556004535	0.150408984017611	0.165385123342306	0.151062211516873
127	0.143420700039663	0.140258446613948	0.149666695221015	0.158782777245177	0.171300629362567	0.147811760470139	0.159488546672887	0.157584290582164	0.166681097364242	0.140848780575529	0.172296572965248	0.165744799020234	0.14045794311328	0.147249958595943	0.160850528290133	0.137942252228903	0.146015078701902	0.172668197666312	0.158458828914703	0.160997915332459	0.167877306096626	0.158585594900138	0.146237161333195	0.146386470767785	0.164696012197095	0.140136762506342	0.145435405824123	0.140225475481388	0.144084719977142	0.152780985900504	0.150009568219148	0.150861574606561	0.167586117625422	0.14144149885599	0.151015787692199	0.161519416585614	0.150232406011121	0.147214606600963	0.150000765697528	0.146467178260399	0.153459127095599	0.145329760118463	0.148447671832139	0.149453088668783	0.143521245945487	0.156072948822723	0.148776734331846	0.163998938895589	0.151149889255957
128	0.143511925588309	0.139355166573024	0.149667609596233	0.158618583423446	0.170010824761216	0.14805186594385	0.159621940987697	0.156676374913364	0.165651830134673	0.141906808100397	0.170629293472542	0.166043178698546	0.139486008238424	0.146843388113729	0.159353510273011	0.138106985187384	0.147260072841831	0.171958781619881	0.158522779760573	0.161648796449045	0.167933355892737	0.158497873009186	0.144921833855102	0.144150108184103	0.162654414779219	0.139115655289907	0.145877821146303	0.141726482928783	0.143219602999723	0.151741087067165	0.14902835277294	0.151166778990402	0.167465782312808	0.140817725966846	0.150976243236419	0.161072700772593	0.149011815545015	0.146098920053859	0.14968482051944	0.144045428464878	0.151598992327627	0.144232793153909	0.14625429685556	0.150862569423514	0.142012391467523	0.156140331263974	0.147153014181259	0.165396579194269	0.150374094559009
129	0.143665680486294	0.137685498701609	0.148075785200323	0.158352820299045	0.168766846161666	0.14674221550148	0.158819400151333	0.155893865486755	0.165597773701011	0.14109068348386	0.170324745360371	0.166074034000634	0.138693225581094	0.146228476125554	0.159896419672191	0.13854592685417	0.147396772111025	0.170971845800746	0.156953718603235	0.162017124987586	0.167483958313439	0.157638147584767	0.144226594099912	0.144617715806389	0.161844267681546	0.138624177752953	0.146650527289988	0.142406108203897	0.142543478523066	0.150739595595433	0.148043765438889	0.150744160698771	0.167893706586925	0.138996964595476	0.150264359513229	0.160747488620539	0.149128234955337	0.145579447862343	0.147272529575673	0.143710477410561	0.15010968418412	0.144836309898295	0.146076896161149	0.15054648666638	0.142056152533474	0.155552097916307	0.148344499570771	0.165061803649506	0.149022792327339
130	0.144442796672439	0.136358368741394	0.14806783020328	0.158109167899516	0.169698524886649	0.148772979837406	0.159407949984505	0.154636885998972	0.164699627683941	0.139750875505615	0.168538603069905	0.16677266375643	0.137486558730445	0.14602425915878	0.159886359200526	0.136859863465089	0.146632441526765	0.168463679653762	0.154807722888956	0.161099211116238	0.168169883824612	0.157453239976663	0.143179353263361	0.144075209269009	0.163297878583636	0.138506594369235	0.146711763213898	0.141608270468185	0.142175279323184	0.148452439885899	0.146550583799822	0.148964310888354	0.166751677657886	0.13739097531483	0.14996872483947	0.158514468935395	0.147540489343041	0.144877155025319	0.145506775135582	0.143415169734824	0.151164795314388	0.14286823258801	0.146039889374002	0.149758795797748	0.141872415257704	0.155078294213376	0.14729274262894	0.165076028820806	0.14776563514028
131	0.144198450729857	0.136145481969909	0.148069254856802	0.15783648495199	0.168809374124317	0.148843228463485	0.160610992443362	0.155821511791652	0.164368272572555	0.137977392165836	0.168073194550274	0.166918678653563	0.137103772119063	0.146218204098173	0.158511563195642	0.137642635068472	0.144077997902556	0.1670016474435	0.155163325526459	0.161952992538817	0.16791999256535	0.157857254317094	0.143801080054865	0.144677900063007	0.163040593284129	0.138497122576215	0.146414867798109	0.142362763904	0.145618783223849	0.147701811756154	0.146075245213264	0.148017678191296	0.166715895575246	0.137984634845313	0.150729425247847	0.157133576203197	0.147287623063463	0.161257374959866	0.143071849939195	0.141404010126479	0.151993481857702	0.142586825367582	0.145126155384336	0.150068075397835	0.142084016211833	0.155783646190782	0.147730906609248	0.163565233634153	0.146363259349261
132	0.144188810648338	0.135322162653924	0.14786349226622	0.157251821326693	0.168188344703517	0.145441532492445	0.159254832838409	0.166207048084731	0.164048446840413	0.136894294577851	0.1674523076876	0.165584700449662	0.137070877059708	0.15608605992759	0.158808566761014	0.137152366152503	0.143289645194709	0.165648675921586	0.155605264074386	0.160556748259055	0.167783566818194	0.155366632289688	0.144103323217169	0.144025431232108	0.164890949363097	0.138020169473355	0.145118309840424	0.141177315944829	0.157212093999323	0.145512352206514	0.145232971253367	0.147481963728715	0.168067951212735	0.140768109130943	0.150731911040293	0.156893352381444	0.146574152021704	0.16354329597778	0.142801213200998	0.142849194578609	0.152504445764076	0.143793543725078	0.146063350973654	0.149835555821078	0.14003153551118	0.163215176028868	0.147660147120778	0.165963180874032	0.146544841630024
133	0.143094090894173	0.134480009241445	0.146610328535515	0.157008707640418	0.167758127577251	0.145437480923689	0.16034242719136	0.167958220928663	0.163989397949814	0.137778349454088	0.167305663749635	0.165164201289459	0.137209217870481	0.156715748154858	0.156976770327458	0.136555283106255	0.142274717906714	0.163680529713359	0.154770631965823	0.160672969746813	0.166459296368106	0.15389838273659	0.142351546365184	0.144147988842039	0.163896960688488	0.135781539019908	0.145659946763806	0.140442318852542	0.156740869349733	0.143276580985579	0.145432471540307	0.148474499918123	0.168172666121757	0.150889621331348	0.150987440038754	0.157736879548972	0.145585895582719	0.163339923941957	0.141492869749526	0.142988407088589	0.154032837959529	0.143383305534127	0.145140255085289	0.148542975633544	0.139132756292426	0.162973965075139	0.147833272218633	0.166817325862262	0.148034505664408
134	0.143516248109124	0.13392096522862	0.162780054339029	0.157085449729811	0.167457640197985	0.146334830490058	0.158580355633318	0.167643110520476	0.163054801498129	0.138773104423081	0.167980834527027	0.165337243039925	0.134309641387468	0.156720204829961	0.155586144904779	0.138100321523588	0.141334603906334	0.161741710761156	0.154589043789413	0.159261578326865	0.164424348281845	0.153867988427162	0.141581609208913	0.142921099106985	0.165124993534757	0.134782661124195	0.145162872697723	0.138917100259925	0.154997578139311	0.142976381346687	0.146257623906409	0.148657858147838	0.165488569594109	0.150954823335564	0.152113018193831	0.159149930206065	0.144284943988294	0.163454611368748	0.140711002583517	0.143360718262055	0.154093031231798	0.144135948656421	0.144385052709952	0.148798478871605	0.140337392718008	0.161780714122668	0.148152495747686	0.167267459000328	0.146461177390143
135	0.143613366796846	0.134605309649437	0.161901614816922	0.157131710362151	0.165885275836854	0.145546731976559	0.15803942419822	0.167336901656572	0.163274131636238	0.137901298355764	0.165687510319792	0.16696318267229	0.13378159104187	0.157258928057482	0.155538920598881	0.13654940644404	0.142294023929452	0.1609521139256	0.156677968724068	0.159556791469159	0.162063617211346	0.153993015335937	0.141090290552177	0.141561410328644	0.16454086479427	0.134883156575184	0.145475706735483	0.140041090468997	0.1544746774246	0.142571049248275	0.146586067736804	0.149179354290021	0.16518004814851	0.151039175583771	0.152283869053792	0.159848778964604	0.14415428927665	0.163771720294128	0.139814701354691	0.144205607202206	0.154800425327633	0.144482518778898	0.145593273635579	0.149211420564606	0.140860942981665	0.161877689258515	0.146451994534127	0.166979937955166	0.146949577064441
136	0.143726442382546	0.134529593034638	0.161295449535929	0.156358072385154	0.166020832423965	0.146737356524111	0.157391837305792	0.16500082554414	0.16523255201887	0.13644722692058	0.16739039924467	0.167418985571378	0.14969814102001	0.157026309471005	0.15346222010609	0.137522040240571	0.142518784057801	0.160577262416006	0.156371715924274	0.159377421119896	0.160798188358244	0.154078445309592	0.139723978319016	0.140228742571842	0.170769876151136	0.135203241533426	0.145529602647843	0.139849444372918	0.153300318256853	0.143401686445448	0.145613992099435	0.147840728804343	0.163675850098242	0.149133093878959	0.151629128260787	0.158744361123851	0.144781570594066	0.162309348345287	0.147436987882924	0.145375184538843	0.155707521392454	0.14439465837196	0.145096808807688	0.149842398734724	0.142372089877973	0.163401621977562	0.147043306285414	0.164588234944313	0.145305332228244
137	0.142805121372398	0.134369411868724	0.160974422189937	0.156981502168393	0.165724656513616	0.144392375708538	0.15779291254889	0.163786180092529	0.163963928626862	0.136482572461735	0.166258185597495	0.164986982037725	0.14800776059407	0.156316022711233	0.153756501367853	0.138025756325717	0.143048838811648	0.160129046220803	0.155598852126132	0.158668272278476	0.159294392384305	0.153132704414832	0.140559010246482	0.140495549275524	0.170441980862488	0.135156352021307	0.146024203061972	0.139871112634725	0.154657730579096	0.14348868401841	0.144610887875433	0.14771881585215	0.16441266454138	0.14993060093316	0.149104097158466	0.158678836279059	0.143396224758316	0.161441291974654	0.146962861568755	0.145171641478297	0.15463787251653	0.143712844148785	0.14687428921443	0.149371705560197	0.142060626291003	0.163326056212833	0.149211834331119	0.163144848248305	0.144109609526163
138	0.140634442066873	0.13341640524432	0.160475429818844	0.156964612373315	0.16710162060705	0.1437580781802	0.158173847217016	0.162204675442458	0.164701641029157	0.137022815917197	0.165441760257471	0.164528277755755	0.148000451341776	0.155096362916041	0.152925725371461	0.137119644954969	0.142984535928359	0.160479430983957	0.154315246276769	0.158006314314767	0.158643181082122	0.153881585682209	0.140885781933305	0.14101289985436	0.167644177852579	0.135575942797271	0.146893678094657	0.140347726903368	0.156135951383389	0.141434858852794	0.14503486717287	0.147976465752759	0.163357102345555	0.149712834425216	0.148580070747521	0.159389287191744	0.144633245942952	0.160376649834839	0.146060547736596	0.144915310530722	0.155473262525782	0.143024895683812	0.146066246586155	0.150121218138189	0.141095913732258	0.163004886217318	0.149684016235147	0.162009205308308	0.143978093100442
139	0.140797483699792	0.133568144956945	0.159512396991348	0.158539221787423	0.167227554679614	0.145112072856387	0.158342700304187	0.162718589609584	0.163081106524235	0.137237208050485	0.165157016903618	0.164095343701341	0.147948015470313	0.154939216793206	0.151608443776034	0.137133113271174	0.141673705243033	0.159545069199954	0.155386744838529	0.156858811113277	0.157641597852273	0.15280233742736	0.141064956712833	0.140983060371633	0.16742086347266	0.136626150928038	0.14531976207298	0.140627943474771	0.157564492320761	0.141568498056084	0.145653864546947	0.146016662151868	0.162467286851646	0.150095519420981	0.148884752744331	0.157276182760114	0.143350206303885	0.160536084408607	0.146747441038428	0.143948924298686	0.156581270845044	0.143661973921692	0.145207610727551	0.149278638941579	0.141142332415124	0.162205552230178	0.148771313559736	0.161313206223547	0.144467344927229
140	0.140889625451003	0.133911881700292	0.158753269504153	0.157280013028714	0.168048468525908	0.144315392697969	0.1573407618132	0.163737579320664	0.16451533028385	0.138289214319391	0.163670534601617	0.164347889814149	0.147915948103402	0.153933513467988	0.151204205420983	0.137435650901561	0.139735491401699	0.157711970951242	0.155232930551878	0.15604902430232	0.157239009817746	0.1537437565422	0.1424639941208	0.139821736795113	0.167813925869101	0.137942812560038	0.145408927061602	0.139666033166265	0.15730634354068	0.140206534848419	0.14680681474829	0.146819415970461	0.16382083023344	0.149045365342362	0.148312099023989	0.156991563766607	0.146577450115702	0.161128341682895	0.146508758104118	0.143962676831351	0.156369778751839	0.142357777799041	0.144487496481607	0.146688735971057	0.139914054251717	0.161815010583977	0.148153030570112	0.160533229023182	0.14385349122771
141	0.140371671244559	0.131930963462088	0.159144316396683	0.156031056254656	0.166318410754696	0.145481580249904	0.157678547268318	0.164824366583315	0.16418705191312	0.152723905508923	0.164408342401073	0.165391847194745	0.147455063568931	0.154142606715116	0.151072926268138	0.136661145174598	0.138408093758212	0.157031821985687	0.155048117337554	0.154730841789712	0.157482360254528	0.152619766447127	0.142209216012121	0.138836866086418	0.169768194683623	0.13879653500235	0.143249975164885	0.139939697212721	0.15712720683243	0.140361698888407	0.14556758613331	0.145907579584384	0.163367216292515	0.149302307528526	0.148616991588224	0.156496437275221	0.146259371393192	0.163078343794308	0.146563423696506	0.143334746503575	0.158097196575633	0.142297385545139	0.14294730690658	0.145782920819072	0.139965624336778	0.161082592447487	0.148547327431245	0.161455186520754	0.14312908833519
142	0.140995050947991	0.130649212717361	0.160490463745946	0.155716441051849	0.168113179020582	0.147873542272844	0.156312680799505	0.16573290197162	0.163636377787281	0.152490700169158	0.163773263762991	0.163706450144831	0.147842242215385	0.154881299803761	0.149903042467051	0.136453857772172	0.138087596903234	0.157415835987907	0.155241466958382	0.153860648457188	0.157581481667173	0.153025580380215	0.14290018835657	0.138020950028612	0.169088047357325	0.140320434759835	0.14414136343481	0.14224846771415	0.156549417824963	0.139693897871661	0.144945852132458	0.145808637530071	0.162886734198133	0.148630608945978	0.149022029820207	0.156247974273525	0.146043612562188	0.162563529168368	0.146621660821104	0.141469395318304	0.157824057100389	0.140599639442037	0.143894630072014	0.144375629964959	0.13864987613878	0.160844239302713	0.14633962515807	0.162622451383335	0.144018938397806
143	0.141439724610299	0.129916320294838	0.160119246812374	0.156006768101624	0.168719930636996	0.149489644971218	0.15419482805468	0.165571492260446	0.161696598486797	0.151082181852707	0.161358680961392	0.16485330500621	0.147453636748339	0.154705702754432	0.149203466201162	0.141740835400267	0.137166251091573	0.157284838642846	0.154609479346749	0.153581981213318	0.156556279676581	0.152916953478163	0.142089551168879	0.137499063818128	0.16837304679261	0.139854788902758	0.144371350611889	0.150308552007765	0.155743600715323	0.140177777073563	0.144995778731767	0.145048060576519	0.161102625143333	0.147746516223101	0.149707771899184	0.156182193172312	0.146245593957628	0.162122978273305	0.147138762628242	0.140037398138807	0.163424851584384	0.139975954715662	0.142984767387317	0.144887231055666	0.138720813261004	0.160066683277136	0.14615142780364	0.162397633338184	0.143419042452578
144	0.142527337897669	0.12967152474207	0.161825646560505	0.154697196125757	0.169784679284527	0.150265558750626	0.153192798507749	0.166729686265617	0.163398942388535	0.151201221758566	0.162499635331862	0.163463364008701	0.148361303096222	0.151805091436331	0.150123917695046	0.141433977303339	0.137380016399101	0.157959086197229	0.155525038032054	0.153632748305944	0.156167603354854	0.154339572462975	0.141488501594773	0.136100048706599	0.168085957347674	0.139303559180349	0.145048138990348	0.150701924482184	0.156471516097863	0.139375606470449	0.14662357846529	0.145352212209501	0.16070810865456	0.146955165241755	0.148059174266212	0.156698953606099	0.14730192616114	0.162921709771192	0.147191410851867	0.141348308411565	0.162990779198581	0.140240157254921	0.143736910903657	0.14494779627392	0.138574503192158	0.159412154151979	0.145304863102051	0.162385729632465	0.153133080043296
145	0.142560643085852	0.129650370368481	0.162657675696858	0.155049759612208	0.168061558954084	0.14884113436293	0.153219101531142	0.166634192759382	0.16455682749499	0.151990539915295	0.158065108237914	0.163823633382286	0.148013770617497	0.150322707536605	0.148430853657358	0.140918012880811	0.137313409507042	0.157626968146086	0.155819129994318	0.152094479255101	0.156081050291242	0.154101758012291	0.141034957825842	0.136993013266543	0.168268277091827	0.138429554601089	0.146138839932391	0.150577594040251	0.156135636696229	0.139915422193204	0.146185339436114	0.146072558634581	0.161109785376018	0.143841628695886	0.146964724573487	0.155687729799528	0.14733873359865	0.162044203972508	0.146998669494886	0.140827127187353	0.163740532910496	0.14100533161523	0.143458648030928	0.143099818213495	0.137853690526958	0.159239663879501	0.144957634200625	0.162816689482182	0.151595199541664
146	0.142834857061743	0.130333664375449	0.163382741572684	0.155522122513815	0.167867229912203	0.147838723355261	0.152950680237692	0.164335392273537	0.163693279985345	0.150855442623072	0.177812143311743	0.163527792954559	0.147964856401627	0.149107355956793	0.146651323106291	0.142063005180758	0.138138872263544	0.157934741260689	0.156493917370382	0.152928823583243	0.157449991881167	0.153885065276505	0.140780034961965	0.137172656017336	0.167459965588644	0.137827445364917	0.14649593307123	0.151575977311742	0.155367686575442	0.13909092982466	0.147635552777509	0.145855063967937	0.162919001814444	0.14258239735053	0.146730387057792	0.155752541227531	0.147009882099499	0.161499468361436	0.146507271232321	0.141658660184672	0.162892621882571	0.140709987143728	0.143422198770895	0.143655369808366	0.138002443863275	0.159618615866131	0.144173886371315	0.16310159209036	0.149040416134311
147	0.141496656235462	0.129676223170979	0.164359167446265	0.156170273720322	0.167121273044195	0.147391579297506	0.159602280157253	0.164129751212854	0.161944032499386	0.151054941338639	0.1757563525708	0.162664666534984	0.148739078955578	0.148283739032044	0.146158713841923	0.140612519708777	0.13939134319203	0.157894363657379	0.157388015146938	0.15216849610123	0.154658982432682	0.152330496395019	0.141005556141284	0.136486683936749	0.165172880405062	0.138878575640008	0.146310781516617	0.15133071522806	0.155367347387755	0.139022923952111	0.147836850498294	0.144291750906402	0.163011091410531	0.143113559867149	0.149541395611355	0.157259478852085	0.148340225822953	0.159040475482264	0.147996571557519	0.142477204895446	0.16093797048891	0.139295310446959	0.141856710981586	0.144137489122165	0.138753465741798	0.158164618560368	0.147906389929176	0.163976674993833	0.148623729278451
148	0.141249192845387	0.128989865502571	0.163796905872143	0.156327547117698	0.166641005330852	0.148620863596601	0.161596720821327	0.163814082514561	0.162050600555867	0.149628832566041	0.175425485699818	0.161706290504545	0.148459880711607	0.146930619508774	0.146858464069181	0.140751924415629	0.138864835134471	0.156552068680877	0.154664381539443	0.154065488090747	0.154595654069783	0.151202073574849	0.138975787781019	0.13782736265243	0.165268093746663	0.139915131272209	0.147098126270436	0.151809139382887	0.156874449262145	0.139075359004655	0.148958338987341	0.146235919327777	0.16393126244491	0.147537471431512	0.149940164457481	0.158802765058401	0.147395157775938	0.159949778684952	0.148557808752242	0.143173988610059	0.160577444187755	0.139784476666714	0.147502363697212	0.14415977757884	0.139258047431792	0.158090994603902	0.147541806610612	0.165119122378	0.148276597988677
149	0.142187242077421	0.128521567409426	0.164011409283743	0.154238151938177	0.166723045980279	0.147689916238825	0.161386719403972	0.163731797696359	0.161188397748992	0.148189028017679	0.175685376009041	0.159415115457205	0.146767021008053	0.149125295989709	0.147155683188165	0.139378544312372	0.139337693335767	0.154357126040618	0.153276781596844	0.15277750533827	0.154320650021498	0.151078212222856	0.139871971489865	0.137137580095139	0.166196836096268	0.139369348532043	0.146689405769872	0.151890252874006	0.156197346538148	0.13780384638536	0.148887425554231	0.147385121601171	0.164478765635385	0.146512911887007	0.150270742675936	0.159078437684387	0.147964167388279	0.157434826245076	0.14783753124432	0.143523957716916	0.160845507126756	0.139179431972235	0.147764443906699	0.14441045797982	0.140046684276378	0.156963763376524	0.147338320679239	0.162913158246562	0.146724139534206
150	0.140903385076539	0.128932211642976	0.163501588751637	0.154325321343218	0.166607493669441	0.149463667820347	0.159496917573636	0.163875834618045	0.159482846326503	0.14863627931731	0.175986816992657	0.16675122890805	0.147569636120644	0.149522681795072	0.147839416281586	0.140165999002746	0.140283164922113	0.154468731268644	0.152851686550065	0.152904159220565	0.152332775951735	0.149767829416344	0.140945766625204	0.135656736555937	0.167359657180754	0.139965010060665	0.145833488917593	0.153393356271633	0.156089162855491	0.137464147262464	0.148304002045612	0.146661287920266	0.163345381180865	0.14456199636552	0.149041027935265	0.159065901298314	0.14662469410872	0.162556907815902	0.150999785846378	0.144784514995699	0.160522318941537	0.139125577701065	0.148577564285982	0.143734962023258	0.146742014199878	0.158042191294186	0.147758646023091	0.162298342539925	0.14675582679457
151	0.139010340238685	0.128555301199863	0.162520671259043	0.156114581108441	0.166549040409675	0.15115309192879	0.159956617187617	0.163027872799203	0.160823896109607	0.14826106929901	0.17342053711179	0.16547657025463	0.146168287719152	0.147750865581152	0.146592007432175	0.141112780039747	0.139894671357416	0.154039830313276	0.152808695492033	0.15222118175345	0.151133814171175	0.151289015543051	0.142149804894377	0.1363377471335	0.166936928822369	0.140390050221356	0.145347296937445	0.154446500594615	0.157504951307831	0.136336588924045	0.148678294733779	0.145673136984208	0.163850242416763	0.144036799934323	0.149573796380147	0.159396784472321	0.146631037528786	0.169254761428232	0.152063130122764	0.146604003316809	0.160337457067845	0.146674957932211	0.148747331683309	0.14344052224598	0.151115559729935	0.156230831697727	0.144599003647684	0.160531950547702	0.146253670762395
152	0.139675726895589	0.127562003955882	0.161827525891245	0.156736197735108	0.165647272662437	0.151648697375101	0.159391811681722	0.162727515826432	0.159475044113377	0.149789971072191	0.172725750257727	0.165249104570982	0.14600900419332	0.148375448464588	0.145151825829232	0.140051509951993	0.141018709423848	0.153896743363583	0.152329624787585	0.151584024082554	0.149362895255056	0.148696222433927	0.146876220076058	0.137221650038804	0.16604910343308	0.138864991733269	0.147601953121792	0.155457611310008	0.158616028215481	0.135387616996478	0.154369345260191	0.14646373841389	0.164197101984202	0.143308410820138	0.149956197519847	0.159477317522976	0.147040958563335	0.166829313749738	0.152445109648659	0.157957818999398	0.16019351639849	0.145869410475109	0.149068734670583	0.142410541085964	0.150757975009	0.154613517359617	0.147861251027139	0.160065794129867	0.146789187648168
153	0.13855947360078	0.127753514383648	0.161092980646222	0.157370001416513	0.165762423779017	0.152605558027742	0.159398903071686	0.164098088817634	0.159589945777892	0.150670355085585	0.172531826706846	0.165645764745367	0.145938195767149	0.148644938151436	0.143066619126065	0.140237906858649	0.139069914594105	0.153619971288535	0.151338859333497	0.151917027011414	0.148914851499561	0.14934200923509	0.147335401381374	0.138528069133414	0.164203147905132	0.139229237921798	0.148238027564708	0.157252645963461	0.158346285335622	0.134433360810438	0.154274255839529	0.161642653751567	0.166150263598325	0.14132510216918	0.150572274083626	0.160081071678569	0.148689011554593	0.166611115880766	0.154004187232673	0.157355586133393	0.156710616803248	0.147005346117441	0.14892590547788	0.141427646037512	0.15152998240761	0.155364216238646	0.147143076680224	0.160412440751431	0.145460114304191
154	0.138848068696304	0.128730880725706	0.160203334889957	0.1605680697306	0.166981767361053	0.15215295422965	0.159839058352761	0.163895326892475	0.15904503117843	0.149051118587612	0.17355400434344	0.166735810606041	0.146041977592036	0.148286618262229	0.14410151710101	0.140668599471478	0.147049985374283	0.154213113150752	0.151412925415014	0.152147605945792	0.150195586289901	0.14785033342598	0.147297646983189	0.138911608840219	0.163921685854522	0.140234038142638	0.150110009228483	0.155887795623295	0.15887923370748	0.13456357281648	0.155462458514741	0.165454500696756	0.165232966796422	0.139891977964793	0.151399467287865	0.162016468679014	0.149772394484198	0.165979274825205	0.154289415417087	0.157198635557838	0.153071717683622	0.14739360006987	0.148552903251715	0.141346320719001	0.150683358437116	0.154171440996342	0.147019307121418	0.15945092983047	0.145867802696516
155	0.139527052238436	0.126498444901598	0.159901533137599	0.161431009656034	0.168182128626063	0.151310405493081	0.160248772052855	0.164898295213773	0.158518604955557	0.147194208463914	0.172702882033717	0.166822245024477	0.145671662653659	0.147543180357884	0.144890726139961	0.141871998373505	0.144802193853709	0.154011785528154	0.150880116302364	0.150779994877446	0.148254556581758	0.147990981652416	0.148163554102762	0.139119931977571	0.161757491654067	0.141185529821016	0.152176875617659	0.157330252955229	0.158542966120037	0.132206718096151	0.15428748638426	0.16692145930806	0.165209629204215	0.140133640748168	0.15147022994952	0.162528299860945	0.148763714368167	0.165539242220276	0.155822312717767	0.15653732245876	0.151253944320021	0.148224264939193	0.147163580148671	0.140712878164091	0.150841429082742	0.15264619875097	0.146696221040003	0.158472561871325	0.144446563656404
156	0.140495540370317	0.128302887934952	0.160085015586245	0.162338713207174	0.167230247066137	0.150485757102547	0.159908312417102	0.164504097145611	0.157487620006411	0.147354141959488	0.172754734342725	0.164971084885533	0.146175820829447	0.147061335002794	0.14358159720451	0.141514615868084	0.144844092586954	0.154343845312832	0.149958073630694	0.150490320702073	0.147463935293617	0.148521029146849	0.145744639728617	0.139598169871957	0.159160964738225	0.141738109197362	0.151851605674841	0.157332940909669	0.158269804903749	0.132340563215173	0.155376029703636	0.165907549072353	0.165210940830768	0.138993967433251	0.150191631806106	0.163325216226892	0.14888860212071	0.164160415913281	0.154565776662898	0.154408602259425	0.151847002312967	0.14806772507237	0.147175338066172	0.14050072737266	0.151919549070507	0.152635498666955	0.147500549263736	0.15852036279263	0.143621857265455
157	0.139537453914159	0.129822153599533	0.159813623861355	0.160763185925487	0.165715510189303	0.151150431355504	0.159119168433079	0.164184948430635	0.154722835018517	0.145695988991944	0.171934057332689	0.159854240899582	0.146466999697972	0.146250369435394	0.143040371778297	0.13935568955413	0.143023932870093	0.154563720735588	0.150012586864093	0.152934171970229	0.146969511111484	0.147747707330214	0.144308514520987	0.140109945512713	0.158056146777381	0.141984956220519	0.152757116479143	0.158081665226233	0.15490630353926	0.130090906528724	0.155897194509677	0.166112347812939	0.16652315167108	0.139274520618125	0.149817914110598	0.162263171611555	0.150767920003657	0.1642991667088	0.150692418822192	0.151593334548976	0.150734122213723	0.148126145968759	0.146434381424965	0.139969234826077	0.151605206319218	0.15179764508651	0.148495608969578	0.158606639921526	0.144032144718017
158	0.137452345891418	0.128420892337452	0.159638438099644	0.161229623585576	0.165190385635468	0.154838410605223	0.160474129291177	0.164675159826247	0.15461538739134	0.149345464871128	0.17045928969847	0.159185417292743	0.146183354839226	0.145073257339195	0.143881632999075	0.138529556264232	0.142753624422792	0.153987685783976	0.149728475355803	0.152560400132418	0.146206085945262	0.148690952051262	0.144474867814148	0.141194750723882	0.156728027826346	0.140080701936866	0.15440794889115	0.158538920770281	0.153506120672196	0.130306767940754	0.155738005848331	0.166264428686082	0.1664939518021	0.139290134393809	0.149873249747334	0.160168886532137	0.152258234243871	0.16350022057622	0.147394582563054	0.150291345895334	0.148788784152956	0.145207862818283	0.146623261814653	0.139527003812522	0.151085519812362	0.151956018044013	0.147363749647654	0.157750500825359	0.1450349176871
159	0.136916381285329	0.130005155357417	0.160161757868575	0.162035066885158	0.164359159338833	0.152834325533677	0.159634419635101	0.164625518466911	0.152303797412082	0.150095881839348	0.171625065684229	0.165016087531877	0.145614251187685	0.145131846651229	0.144538020574033	0.137126562640905	0.142092251469585	0.154199207169889	0.149358029864764	0.152258665764513	0.14488844859572	0.149928567268746	0.144549124926994	0.140061885785319	0.155957421365329	0.14951062091803	0.154133435590551	0.159824642138536	0.152695664338508	0.129029375346967	0.157305959799819	0.168115655751989	0.166730255098376	0.138868801439816	0.149780271019852	0.160326067680478	0.153541213670045	0.161977856847766	0.148483140747339	0.149440552336739	0.148620601709388	0.144831527646169	0.145917004809849	0.138340745691562	0.145726985096241	0.149213077257342	0.147183929331722	0.157885713628986	0.143440698985712
160	0.137780325288654	0.130862529380934	0.159706500240917	0.162527178041961	0.161330404066428	0.149700537898352	0.159229875645665	0.164005986158458	0.14946656569248	0.150634754015289	0.171998478874927	0.162968418174708	0.143990111231738	0.144769998593579	0.144709716524053	0.135795516403178	0.140993984860462	0.154667647448873	0.149095889785348	0.151802436097301	0.144533805753917	0.14698588342732	0.144486295728524	0.140458293957839	0.154754011872561	0.14852497905029	0.153384828211341	0.16066149123508	0.153239130286096	0.127190840400123	0.158333928650599	0.169856588979463	0.165506775694309	0.139250499541017	0.154134444975198	0.162437194061004	0.154870501688111	0.159951243164949	0.14943757997099	0.148939746164207	0.146954108018837	0.142603556384785	0.145396716210048	0.138534610123658	0.145600775110881	0.149651083167336	0.147545223541433	0.157063250741985	0.143813854167185
161	0.136841921250546	0.136246411672021	0.157959877724127	0.162473402129771	0.160614109186915	0.150059744057383	0.158326049430861	0.164556354543297	0.149625341759405	0.150039885074803	0.171769642058892	0.163037011046788	0.14436567742504	0.144382656686423	0.143106993938454	0.134133634162771	0.139736934493017	0.153980401982272	0.148095825347674	0.151304317752414	0.143508344755143	0.146011761857706	0.140211357707727	0.138082196586236	0.153541940233819	0.147422594075034	0.157910205372638	0.160601636600232	0.154179708994255	0.127238153524299	0.157936332068579	0.169981099548007	0.165506055686047	0.139149449092452	0.152934361259505	0.163752098102137	0.155822601995582	0.16087168593248	0.149178566040948	0.148613499056932	0.145949297116543	0.142657316927053	0.143927307351156	0.137892355074633	0.144750541567699	0.147866887541393	0.146489443649497	0.156341978117228	0.143627130309449
162	0.137281868195799	0.13445338830541	0.159442038634471	0.160273773355868	0.159097715276888	0.150819883372801	0.157871757822513	0.163579634991567	0.148031354706896	0.14979429016755	0.172780249912417	0.162465240902447	0.154272377984184	0.142999749348374	0.141812545576115	0.132706419497092	0.137314645740816	0.152821473471428	0.147636990395727	0.151974585746165	0.142743615401538	0.14527676099672	0.135617798153238	0.137998989364267	0.151708048201658	0.148167868399388	0.155818835790997	0.16037138353354	0.154394570098693	0.127435429130594	0.159766170997081	0.168446854015992	0.16394358867017	0.137919584911747	0.152360068539491	0.163383991569014	0.158184979318442	0.159186075326903	0.149003719196038	0.150172800783084	0.147112835561147	0.141936765233469	0.144119146436953	0.137619091887464	0.14356519289005	0.147995415535852	0.14489711041892	0.15747404733735	0.143189283755495
163	0.136052173097783	0.134343061059369	0.160284777646686	0.159076484563958	0.156899041673573	0.151178214445604	0.154630637815315	0.163683240634857	0.147341915463925	0.150228930997672	0.172974666245871	0.159991272541905	0.15397816513619	0.140561621132945	0.138681023025438	0.132166273340541	0.137019920267584	0.153154970173392	0.14574754553404	0.153818536833395	0.141502351360344	0.145355949511855	0.135630532782149	0.13856184887156	0.150628694115738	0.149140921178651	0.153207752685587	0.160649991944817	0.154655605150186	0.127122523887172	0.161709191733357	0.165619226636883	0.164703496746013	0.137402105056879	0.151371826736798	0.163963519623081	0.158423008151057	0.158906800360935	0.148984284549477	0.147720479644803	0.145068429358219	0.140276049118301	0.144851183933333	0.136752237924936	0.141934270358637	0.14721826581413	0.14483485507671	0.155987022247086	0.143305984510056
164	0.136804957939505	0.132302179578372	0.158850788635618	0.157981296549126	0.156759706645114	0.149130598594049	0.149646313789984	0.163981226386253	0.145503821238456	0.150485828269856	0.174548246353235	0.156305882082968	0.152248899385845	0.139329217458184	0.138406038336977	0.131600829645412	0.13636951032069	0.153660287590321	0.146060109404227	0.15517532695843	0.140996934718749	0.143400991387205	0.13511090345191	0.138398433295339	0.149089624724631	0.149596563765879	0.153470058736701	0.160558525669361	0.154652992957784	0.12663548894336	0.16152464101438	0.162948809708628	0.164729447212879	0.137590707106848	0.151661105585193	0.15894671975941	0.157973703623891	0.15992887363496	0.149500271982215	0.160513147546458	0.145314296288142	0.139160905757809	0.144723186710293	0.136220629456329	0.141975681879596	0.147390365324697	0.145263602800171	0.156832345627921	0.143320521103547
165	0.137826279175698	0.127888693974554	0.158801249837846	0.157523495914697	0.156259047412221	0.148722489944524	0.147749644403633	0.165012629642089	0.14494868949436	0.15033772178256	0.174445353200119	0.154306344949087	0.152605015733577	0.140719200603731	0.137860068468052	0.130238164414208	0.135921706894574	0.153433197565833	0.14736892823746	0.156104599840102	0.140171672147882	0.142911242415238	0.135290927574231	0.138527703355671	0.146394877891921	0.150255123118139	0.153383719816138	0.160541640349781	0.15366262134103	0.127182804695539	0.161588536285078	0.16332515303781	0.165076547608599	0.138145344631316	0.151772612136814	0.155990985058848	0.158420550101077	0.157476618534594	0.149022412233888	0.160222727550879	0.142710341439205	0.139388782975158	0.142681440528326	0.135028546916062	0.14157977190241	0.147531784835217	0.14490785915216	0.156465561162747	0.142497971588765
166	0.137202210904319	0.128854726804891	0.15687631104314	0.157090484371563	0.154660275579485	0.149141582417796	0.146562510369312	0.165509800227198	0.14564330478751	0.153600226442724	0.174048572429524	0.152398068216204	0.153061237344679	0.140489187849345	0.137408767630592	0.130489853961055	0.134520821243139	0.151893312730194	0.143956016394878	0.155706749351529	0.139255855599341	0.143870615849548	0.135130857477183	0.137549568775139	0.146437528300236	0.15035889605113	0.154067908851657	0.161011294134152	0.152171951164616	0.127048571733015	0.160415746680046	0.162663862399259	0.164939986813637	0.138242255981773	0.151634037308151	0.155629995815224	0.159320206181889	0.157423152007394	0.147842179588069	0.157405852063955	0.143241929734354	0.13878617488152	0.142084191561068	0.136721595457596	0.139923029853119	0.145817498012275	0.145320451149739	0.154628321749982	0.141539228674447
167	0.137681812652067	0.127856820058398	0.15410412181155	0.157496215741589	0.154971955491814	0.148665299780319	0.144908222362407	0.166545125888657	0.146926026263375	0.154930885320133	0.173924385651876	0.15172696378623	0.152299452820393	0.140110771367268	0.13728682613951	0.130393594781686	0.134241894642814	0.149938207681996	0.142752110141273	0.153683295567967	0.139023982417712	0.143382284319306	0.134492213796483	0.135156225462643	0.144299005919	0.147025062793724	0.154653393651679	0.160727715535239	0.151101316618859	0.126462024145701	0.160303380015638	0.16353047745964	0.163000242001557	0.138195754739992	0.149546984769683	0.155193026677417	0.159954313666241	0.156270958997393	0.147421676814088	0.15459675135442	0.142959750037337	0.138451362891633	0.141216225210257	0.135721570166648	0.138896739008963	0.145998941937243	0.144128845504985	0.154382526952467	0.142238109995581
168	0.137009091453427	0.127223888946798	0.154617919498191	0.157835549573738	0.153967676632356	0.149519319875921	0.143444503838947	0.16698620257913	0.146313425551778	0.15502279257767	0.173245954403456	0.150379291357633	0.151691338380302	0.139464282484797	0.137348573185479	0.129082825512099	0.134069176677996	0.148194035244693	0.141163878083681	0.153860139941323	0.140103973519819	0.143492948218977	0.134662886006404	0.135652861081889	0.144407803008507	0.147753389015059	0.155233334335406	0.15791771247576	0.149988182990662	0.126869716684812	0.160558253097635	0.165241699736185	0.16317092266736	0.137704690541286	0.148129201237016	0.1556523117208	0.159135794440817	0.156242482898609	0.14592834560528	0.153710591739965	0.142431717487384	0.137645136274352	0.139444436761414	0.134476956219635	0.139283675551047	0.144928727096978	0.144510738464858	0.154772765857961	0.141019059655804
169	0.134419003316959	0.128854251850474	0.152207986306679	0.157574806740946	0.151394027933466	0.149065527546449	0.143306486878665	0.16568202097377	0.144875209066151	0.154019582466698	0.173164423330147	0.149365546900956	0.151689016494304	0.136565884004127	0.136946448947761	0.129617219030651	0.132986012079758	0.147479674004361	0.142427350627351	0.15404177719378	0.139201976762962	0.141758817334201	0.133642999163898	0.131162107888645	0.142428503454213	0.148886620608083	0.156033698997416	0.157170197922871	0.147165066421432	0.126919602199551	0.160501144662219	0.166115452203746	0.16283754008738	0.13656307442879	0.146559029861596	0.154384987136664	0.158619786070186	0.154291774494636	0.146293391447404	0.154046549192368	0.141807627402518	0.138148252118841	0.14024412460814	0.133478433020837	0.137279263209309	0.144691146455415	0.143879838425739	0.154831374006709	0.139483341591756
170	0.134625000145831	0.128438864806521	0.152176891457445	0.157954297366302	0.150009703239039	0.14789422730252	0.143070635642186	0.167326222835097	0.143747586860366	0.153283736775798	0.173730963871893	0.148874171403237	0.151631231041879	0.137352311283531	0.135490721779444	0.129516553335206	0.133981157986066	0.147195041999253	0.142460560232185	0.150843422200777	0.138245024602377	0.142437943735759	0.132891313010754	0.131559036635793	0.143100749191421	0.144242921996817	0.155996963989035	0.156952043163043	0.144838767143328	0.12601710145828	0.161882199567597	0.166733768121007	0.161648442989793	0.135427674114215	0.144807388524244	0.153976623210471	0.156450108957848	0.150077891717718	0.145958166360279	0.15398146296103	0.141785503752522	0.139050411426634	0.13858361459914	0.131928125095192	0.136069210985458	0.144245523275614	0.144286318718568	0.153396501913767	0.139449759375057
171	0.134640813770501	0.129466772154515	0.150820116817289	0.156076033697895	0.146158138956237	0.146685628454976	0.14404814137999	0.16787511672961	0.142888966733909	0.153344789741658	0.174289546505338	0.148722788541243	0.151148512979038	0.136472944751822	0.132954278934844	0.129372971335337	0.134813305680702	0.148844519777263	0.144201327550193	0.150388260570052	0.136796757443372	0.140565649756189	0.13273988903631	0.131000967469147	0.142782353891342	0.143646374669791	0.156371029371478	0.155325030200405	0.144737494215878	0.125173240328818	0.162465266141982	0.166515140178777	0.160973259966274	0.134489398510135	0.142817964063192	0.1547231457075	0.154458498153446	0.148781485885053	0.145385055786111	0.154238608324565	0.14137222095267	0.13760409955002	0.13736592157401	0.130418304024838	0.134989994168333	0.144391809633733	0.144993808388866	0.153300530580636	0.136517040610851
172	0.135425282971755	0.127362901332083	0.149552185814502	0.15505912074298	0.144715850539181	0.144942221689565	0.142456241619407	0.169031495818443	0.141817040243258	0.153574587375519	0.173696539088157	0.147228861854846	0.150210166915507	0.137664946380911	0.143232384318709	0.129881104469001	0.136494776022458	0.149000895436268	0.143288641898179	0.148356528869198	0.136602936382943	0.141497521647406	0.132742200513511	0.129404784519497	0.141850372833441	0.141919132398068	0.155588141227867	0.155118133867774	0.145193544402862	0.123690129863489	0.161143537249216	0.165350818569765	0.162556428005475	0.133883896076491	0.139516746116349	0.154995810136271	0.154952944049753	0.147431571994898	0.146112466202536	0.15439604880155	0.1419692726395	0.138200630300635	0.135482085959754	0.129421575011313	0.135882349746824	0.144252495553918	0.145505013880997	0.151982327279138	0.135736259891994
173	0.134128840083073	0.126917577291679	0.149621084371107	0.154810274356596	0.142895096289245	0.144840942763799	0.141700597279642	0.170405271494214	0.140346322228786	0.154233951514611	0.172349042553962	0.145822926899035	0.150554969190309	0.138173235814004	0.143280865588362	0.130391888040657	0.136713865932097	0.148593373448199	0.142712008321654	0.146088983803936	0.136285957564649	0.142617406719332	0.132056095840501	0.128455235086027	0.141135231688196	0.141901068025249	0.153640086863068	0.154227687715549	0.14423116092233	0.12309112877034	0.160934988345227	0.16407532275234	0.160682430688168	0.133085379597701	0.138312222561563	0.153843357741238	0.154299139476875	0.148287109148251	0.145667878226902	0.155362823028678	0.140942393210256	0.138524316643668	0.134766593564636	0.127791968048391	0.137293718076763	0.14375330523483	0.14609995048151	0.152307081560124	0.135723288769522
174	0.133325821726713	0.12605294090536	0.148340216424806	0.154160388191211	0.142202475769335	0.143397393126565	0.140410465558881	0.170912351836983	0.138977876928088	0.15471187092703	0.170490966909873	0.145754744284375	0.150561396327944	0.138120613593872	0.141512023102688	0.131881847033916	0.13557803569801	0.148204602589681	0.140499400814025	0.146269507644429	0.136973592198046	0.142265827256025	0.130685363693152	0.129208871056525	0.141445607947539	0.14155975943106	0.152128267501921	0.154095957813669	0.142743221200517	0.122654739955601	0.158434848702484	0.161407398380464	0.16038749231688	0.133101716801937	0.136213777259592	0.154117503660311	0.154420020480536	0.148060203630205	0.147743993121127	0.155132949762473	0.139388503550419	0.13751143991273	0.134181837489269	0.128546314112844	0.138222530622763	0.144089173152683	0.146149886817756	0.152362655365521	0.133865894539545
175	0.132887554122347	0.126351861192152	0.148087479773306	0.153538899267217	0.14176092482997	0.142404022323797	0.141000874567178	0.171392216405206	0.146406564277461	0.154107846942846	0.170739584299206	0.145704164154736	0.149574300298463	0.138381068334985	0.13815165390209	0.131373156911227	0.133055606301431	0.147360048879602	0.14056945568138	0.146845353136972	0.135636320911412	0.142840062501233	0.129254088438167	0.129070398267644	0.14073678500533	0.14035009642403	0.152354399683366	0.153303602344211	0.141397371310392	0.122108170103131	0.156677747018519	0.154596700400104	0.158602999008809	0.133267595486161	0.137216181783515	0.152670759748814	0.155942326003843	0.149428252759588	0.147381156378031	0.15362321891328	0.137709352779763	0.137472890903466	0.13336926654333	0.126501095557523	0.138308115543406	0.14259933095017	0.1459343600012	0.15250738263255	0.132567035476633
176	0.132872940643567	0.126441841897072	0.151105050724077	0.151370721776011	0.141484276597938	0.142081132498147	0.140499836753342	0.172610886638494	0.146114110367127	0.153174681330467	0.170987855612803	0.145601951598764	0.150120982508972	0.137969550507725	0.136760865099952	0.131783828719372	0.133285328389808	0.146095276574821	0.139574112609527	0.145588572823669	0.135852688156644	0.142573154811631	0.129694055396289	0.128795529329136	0.138498288974569	0.141763331714141	0.152369307431984	0.152837557026987	0.141811337525316	0.122633033844933	0.15529388629448	0.153847562879799	0.15666769605959	0.133624933473175	0.135734187950708	0.151732648005338	0.156287098253937	0.148926268412065	0.148081108844219	0.151812376778416	0.135257716999794	0.138187461803445	0.133316915873683	0.12699934882156	0.138827109102645	0.139913926781605	0.144818047416578	0.153219901332439	0.132308941676485
177	0.131117422591527	0.126255610201546	0.149860160010126	0.152115249541989	0.141416036443242	0.139223737663018	0.1405724674368	0.169007005269437	0.146590765737889	0.152684720174856	0.170857244970361	0.144732640939025	0.150937946725303	0.138545245629261	0.136243883559751	0.131212213336558	0.131661858066168	0.144030327606848	0.138015579206693	0.143566600873169	0.136290685377597	0.143695790808269	0.129656873461305	0.128434926754057	0.136740091118589	0.142604933661917	0.152572597841964	0.150967026292704	0.139542062520444	0.122346229161571	0.155238085279895	0.153771908813227	0.156750154820755	0.134004025615624	0.134682416215458	0.151608897822641	0.154627338021193	0.148359064686163	0.147579600697703	0.151147773674773	0.134298540564622	0.138593695277024	0.132742290990242	0.125839107654979	0.138545013125883	0.140322514753555	0.143912641893909	0.15198154324418	0.130191004157722
178	0.13083371572536	0.127701706921525	0.150657935415219	0.152847192682115	0.141015323225168	0.139758614454351	0.140937854940979	0.167004254884746	0.145263237491753	0.151788765996698	0.164838147768454	0.145103527612241	0.149763405442739	0.137387132369996	0.134539518423188	0.129413898884728	0.130312996095066	0.143753885582804	0.136466465883037	0.141555541783728	0.13588542619511	0.145220558845348	0.130551817694497	0.138689333306409	0.135332326209316	0.141355839020245	0.151475333435039	0.149023228386999	0.13832199291104	0.122425660653727	0.154181989667222	0.151455214878613	0.157244150943465	0.133097234426893	0.133951860402181	0.152385605800666	0.154236761474316	0.147096085741518	0.147220700445383	0.150608175503994	0.152332740065291	0.138933446222135	0.13156178262021	0.126005238391722	0.137705108919639	0.140258273660152	0.145063967524	0.151203292898206	0.130204281151879
179	0.130282882637036	0.127863871070242	0.148958483769834	0.148056385782275	0.139843424421263	0.138328398690254	0.138917161130297	0.166539649729703	0.145795641034047	0.151595739018881	0.163471544672543	0.145535657955274	0.150246826047339	0.137735579612199	0.133566375607729	0.129019262253845	0.129836986780156	0.143190970168165	0.136066015324119	0.141460046965584	0.134421562023485	0.144650811823328	0.130376140881556	0.137503764473273	0.134846719718295	0.142403750425677	0.15070406871566	0.147457570064001	0.138007114632993	0.12384821236067	0.154233274114086	0.152129476279251	0.157274190173218	0.132830844648179	0.136024438796179	0.153127907409358	0.154460127943054	0.148095530776853	0.146268994365058	0.150586225803499	0.152086145526145	0.13806808866357	0.129441429279898	0.12647134206497	0.137015759733402	0.140075822923766	0.145431840784874	0.150796490398837	0.130738389288188
180	0.129434480222654	0.128382274902498	0.148070456159186	0.148305913211506	0.136946073573674	0.138973466457383	0.139800382957665	0.16496615369905	0.145400322808463	0.152926537455916	0.162343167893057	0.147551456438123	0.148322673281786	0.136227159562997	0.133137653508584	0.128396834213242	0.130159429746347	0.143941460893949	0.134623113588321	0.141841845701758	0.133916635991931	0.14253063325	0.130227848768533	0.139125218523312	0.134857407128752	0.141086010934027	0.150865589078277	0.147434358244102	0.137965936507055	0.12319630784087	0.15394830807881	0.153112024251705	0.157222066126453	0.131876618335322	0.136540225102633	0.157642833209115	0.155135787993825	0.148946685064083	0.145893168677637	0.150759104522182	0.150459497742677	0.13756303059059	0.129114050054624	0.12671742806159	0.136675442007361	0.138089689970074	0.145771120211242	0.150906192499913	0.132156289757602
181	0.129221801392551	0.129252443174385	0.147978239423165	0.149511311157115	0.135349239349024	0.136886033693778	0.140425073528959	0.173351302460911	0.145421449674461	0.153468739265004	0.161283684458778	0.148259665909297	0.147507547380781	0.135209823599102	0.132289049191382	0.128244225706249	0.128639282179478	0.142520335705818	0.134652346048367	0.142339458394053	0.133654667323035	0.142685186061348	0.129095348239563	0.138644279667377	0.131546705694279	0.140185807528219	0.152211024262794	0.146559526378953	0.13701733066322	0.123575590380311	0.152999232793871	0.152146994397983	0.155128300417165	0.131210599071045	0.137285260428742	0.15683295464802	0.153611212924005	0.148601414164654	0.145667184874391	0.151641227236958	0.149137618169512	0.13705803209827	0.126497052019837	0.127128768789895	0.13689435061213	0.138199332973836	0.1460711439106	0.15012554431841	0.133028170084625
182	0.128665554476249	0.130901898961882	0.148421176391685	0.150715351144124	0.134623444700933	0.137283869545136	0.139741463487979	0.171911468278232	0.144740561282036	0.153249859176846	0.158462433104254	0.147101734371595	0.14890536330213	0.135668404309428	0.130209123957756	0.127332135309135	0.128618185980256	0.141140134341211	0.133838323195234	0.14079789815252	0.133225778599897	0.143103258232331	0.12866464511545	0.137990388471953	0.130831012535374	0.138748141648659	0.152261878935785	0.144804571883563	0.137663277686791	0.123342669887666	0.153649899648603	0.150613103050116	0.155693872530346	0.130565542581444	0.136610993435939	0.156807434298332	0.154104128781177	0.149585075851502	0.144530540686148	0.150990241384646	0.146143805818063	0.137652906733182	0.127339738349582	0.127875845544135	0.13686440283598	0.139086971470226	0.144652705088418	0.150165320726202	0.132799745412253
183	0.128534301175935	0.130747026611889	0.148320224937602	0.149402825341676	0.134470419546239	0.137796354934312	0.139346651482255	0.170142773470342	0.143925221213038	0.15312276195407	0.157655771354127	0.147035513630149	0.150339003964378	0.134416380671617	0.130300156043863	0.127862711733167	0.12956814649365	0.141520361232776	0.134201779180557	0.152665471674791	0.13237144199222	0.143241747309861	0.127890306378096	0.139158323294811	0.131410496585312	0.138885731351719	0.150333868651652	0.144829105663611	0.135949594659986	0.122856863864517	0.151824827470216	0.149949454322261	0.155217248559191	0.131170493839934	0.135951045763203	0.156062378131961	0.153086557511439	0.148539455301486	0.142445664402344	0.150799397253454	0.146332059639174	0.137831430605066	0.127296209715576	0.127860120091779	0.137206088893521	0.139443492049043	0.143905999270795	0.150487489817995	0.131555115868
184	0.128819157254628	0.13061319471878	0.147408306991529	0.149005745256829	0.133144188738027	0.1383388248828	0.138590415603551	0.169754754838269	0.143494266559767	0.149901239411278	0.157235809693231	0.147810233230115	0.151198283430492	0.135277219961563	0.129461816058323	0.128654805485979	0.128313646152711	0.140850425559473	0.132857194734253	0.151976487178325	0.131781295517353	0.143750620877045	0.127212152478381	0.139112499074444	0.130999127176969	0.13872169740032	0.150539266611925	0.145156337343675	0.134728235429722	0.122040192212086	0.150912841014184	0.14995248393068	0.156262933223476	0.130010595830848	0.133983981880736	0.154088883541331	0.151675151073295	0.148189129010794	0.14155408557565	0.150751167490302	0.146130967358952	0.138829014419586	0.125528432342468	0.125862793584177	0.135686339392657	0.138801280465649	0.14388246931861	0.150014512013768	0.131197474084118
185	0.128350489878896	0.126689035169095	0.147544346472793	0.145403979103697	0.132938959439445	0.137423070028347	0.137080555522854	0.168459497345751	0.143306197859309	0.149004830394779	0.158044858969435	0.149198558588979	0.151492551280375	0.132359615445293	0.129407034643319	0.128094131929794	0.128342714021939	0.140182277587256	0.131528121036949	0.150851200663789	0.131270853384199	0.142591912065855	0.127945783998971	0.140034632856302	0.13086743753529	0.138820102354213	0.148412068409932	0.144988896066101	0.135162892994912	0.122361848515467	0.149838735931084	0.148894353421453	0.15620514046572	0.13132904693301	0.135012859723209	0.153778771001517	0.149756606139364	0.148807157681159	0.142071868107771	0.148795433842913	0.145068974161725	0.136895257096	0.125376257702603	0.125331072408	0.133356459745221	0.137452771302882	0.143949827918145	0.149727822738704	0.137716422088486
186	0.12717610552445	0.12397785241805	0.147234284007369	0.148267221018166	0.132970641308167	0.136664153264136	0.136977077991376	0.16757631601718	0.143819464329347	0.148790010676547	0.159093691918159	0.148609128111061	0.150793362217789	0.130744503206322	0.128752341848619	0.128374179531842	0.128647386324388	0.139587150729164	0.130638120631133	0.151662328332162	0.131833310150456	0.142682857811478	0.126945468394274	0.13881908319751	0.13095264265277	0.139514467955923	0.146995566661765	0.143596442816589	0.134068366869699	0.122427855801363	0.148964767672455	0.147711432097813	0.15373847564539	0.129805508168116	0.134797229203947	0.153411710349846	0.14937542496853	0.146830645222576	0.140914614866753	0.148262965850343	0.144688410705852	0.137893784751866	0.126037597684812	0.124270244267507	0.132108186717314	0.137081483806492	0.141988725822256	0.14836305742286	0.138423432780332
187	0.127062253551122	0.122290677078439	0.144710916264817	0.146847675778235	0.128380295860138	0.134386759220334	0.136816826286497	0.168741326033648	0.142693362729076	0.149020938134777	0.158201090025125	0.146466044132235	0.149197136296111	0.130104256903455	0.124195039114064	0.127644523102834	0.1281982030384	0.140447874424911	0.128882428869932	0.151006660253018	0.13231782602347	0.142383201548574	0.127340741272492	0.137915294660098	0.132346339506903	0.13975292370696	0.144701390433468	0.143753168031006	0.134811301975124	0.124259209314713	0.149443706322168	0.145913329158442	0.148499223342599	0.129655263818242	0.132998144494897	0.152746112050113	0.147610146399437	0.145302354807175	0.14106733565258	0.144620761611961	0.144221892146707	0.137712467634381	0.125660451703727	0.124034794324154	0.13090947280566	0.136963903226164	0.139550804487408	0.146160836358291	0.137795059497571
188	0.127676263742732	0.122103325667226	0.142934522608261	0.147531353110897	0.127357660472695	0.13211574479545	0.135748823654404	0.168775517603897	0.141359624227134	0.149397106587419	0.158572798432524	0.145376059469132	0.14784173804206	0.128850865513602	0.130816343900189	0.127588471882406	0.129127965246693	0.139226724179245	0.127531856167661	0.151546037615056	0.132207022145637	0.141692972425416	0.126388064658963	0.138830805273583	0.132235150443735	0.13927986941975	0.143211991830045	0.141571086206937	0.135124037498963	0.124006979620221	0.149192682784515	0.144913309266388	0.144913137130659	0.130175816457742	0.132407745215466	0.152541741021077	0.147230377103509	0.146450963792873	0.142226951189642	0.14163339859139	0.144178809237061	0.136568268495244	0.124331224569925	0.124141900710126	0.130561876944181	0.136449762668826	0.136468779020736	0.146236149579761	0.136738168573477
189	0.1273483031214	0.121903976941605	0.142878252404181	0.146788516983838	0.125480007052653	0.131194730752669	0.135729058076442	0.168237086104015	0.140778453325984	0.148332303480123	0.158207661121876	0.14531172908727	0.145617985359481	0.127545383685666	0.129369358587315	0.128574408473846	0.128782182222082	0.139056733088947	0.127528153988784	0.150023215189878	0.130657511922008	0.140366316335121	0.126456402856524	0.138872538550366	0.132012349662855	0.136863951421606	0.142429487270382	0.14155512130836	0.135423872207362	0.123122406244665	0.149866260334169	0.144634058186769	0.144068190700616	0.129737137600851	0.132171809799743	0.150379366268636	0.147818267755247	0.144893882254184	0.144436089990175	0.140547601999428	0.143785031041629	0.133875481234302	0.125172397490817	0.125909817868391	0.130767771922156	0.136697167719873	0.135632349349764	0.146045022435232	0.138030384318924
190	0.127014632734518	0.122105539810123	0.14343816814099	0.146113641150439	0.138103332160789	0.129416560547676	0.142420133148085	0.164839042910404	0.141621160712963	0.14802673366838	0.158500648037498	0.146140821446126	0.143742070307362	0.128388519499841	0.128413710780972	0.129788677534549	0.12777258607088	0.137762421791752	0.128747533152545	0.149280177779071	0.130223545283537	0.140806964748206	0.127239770579969	0.138713561614194	0.130562332295316	0.137033969089779	0.141773974525249	0.13776512730196	0.135298103953052	0.12343459869297	0.150019822494432	0.144373711236057	0.142325357990956	0.128195880392967	0.132635146603494	0.150181922474102	0.146529957643854	0.145063624106339	0.144057129546902	0.141383402656754	0.143233635692756	0.132958422325069	0.124683680848152	0.126285293744253	0.130231622357939	0.135471369539422	0.136513976842152	0.145920364810364	0.136874339668439
191	0.124755754357868	0.122535524258909	0.14337693374694	0.145733085851108	0.136724700615994	0.128612283062528	0.141867627473752	0.162252440907188	0.140627361428893	0.147775490420175	0.156929295048483	0.145610830034457	0.142870414578151	0.12966634626414	0.128502058819776	0.129875696307241	0.128189849238879	0.137894920640801	0.128319864535891	0.149016647341157	0.130655159465128	0.139407499032165	0.126232996986481	0.139260128056129	0.130062777985447	0.136332603494561	0.141572011408802	0.135123051733499	0.13550546950868	0.124462285305805	0.146897600993973	0.144502475349743	0.14247699943084	0.129116270000988	0.127909306247644	0.150511023700125	0.145141816571642	0.144957920687353	0.142997497185294	0.140430705345973	0.143040223786857	0.131631527136878	0.124997354727859	0.128296428757496	0.130185991154878	0.135514675323943	0.137177381289868	0.143140103539905	0.137191846244302
192	0.126389294058055	0.122604389802743	0.141075268335214	0.145771900075769	0.13640413688897	0.127350992118494	0.141607462610357	0.161034948272284	0.140100595084	0.146412549641396	0.156569119718092	0.145190889202758	0.142538447758174	0.129428050291876	0.129849164803584	0.131235895086061	0.128536198341039	0.13795698258274	0.12949683677276	0.149867866724889	0.130359988585244	0.140298809916134	0.126834939489471	0.138036532111779	0.129521226707734	0.135864863121678	0.142288070307405	0.134137842145805	0.131407577497535	0.124273259040501	0.145306923219769	0.144142219396609	0.141616849102782	0.129454391265073	0.12902553322686	0.148899661202646	0.143458716026198	0.145473697800652	0.141859408701824	0.14088432223061	0.142025291833018	0.131241486960268	0.124506070891498	0.127630284507489	0.129241026811952	0.134445941469742	0.138050821297136	0.143031447496269	0.136984482589956
193	0.127251718919162	0.122955454284634	0.141478095950838	0.145340156915877	0.135633538134568	0.127336250618403	0.140874727031748	0.158185172222199	0.140089902498147	0.147359558840596	0.156657742063569	0.144105286985176	0.141457628971765	0.130021970736055	0.127588737138651	0.129651136907511	0.128169571308898	0.135940344007331	0.128930366028259	0.150230120525316	0.130381945768547	0.139434855403542	0.132750383297655	0.137298047097448	0.129912524095212	0.134572967916225	0.141120731802611	0.134056400761957	0.131412755129715	0.123265039792971	0.146065058983768	0.143423943868907	0.140006721809505	0.130109668852733	0.129139013734255	0.147907684692205	0.143324293900524	0.153452509413771	0.142105972573521	0.141024357393706	0.140950529341896	0.1308194983708	0.123243287143932	0.127022333810329	0.129753888220659	0.1337977248118	0.138644385978974	0.144130259495041	0.13624941930571
194	0.125221195861324	0.124695912780998	0.140575525257131	0.144424530008456	0.136098793826919	0.127819668785587	0.140057507036496	0.157437420353146	0.140138238344964	0.146811352115532	0.181607404083679	0.144018133134861	0.139743456735281	0.128212670786413	0.126107654841257	0.131210383271406	0.129151896413461	0.150243293288359	0.129051055483225	0.149861081311529	0.130411593607226	0.138907598770569	0.130548393474547	0.136410799778178	0.13017512199801	0.133695579324427	0.140434937307441	0.13477108591427	0.132480744003939	0.121142992349778	0.14554040769381	0.141582156039058	0.139255707550807	0.128911127395479	0.1293249387735	0.147940630131571	0.143503281348599	0.152887328026073	0.142250948382928	0.142128628828992	0.140080373778794	0.130939069695903	0.122731054023747	0.127993562483812	0.130329923406559	0.134112401009787	0.13811486902673	0.142525079699365	0.137315970982279
195	0.124585172090487	0.125148409236274	0.137875975129545	0.142310736616911	0.135637214146468	0.128525254236082	0.139776812692909	0.157305171884326	0.140456678628777	0.145996401930172	0.182782849309913	0.143092510719699	0.138202305712364	0.127100048359659	0.124697268428412	0.131884592271023	0.128506825226332	0.150780300801265	0.129466424193085	0.149086265928727	0.130548248051755	0.136439194530553	0.129889731621595	0.135609829498611	0.129750499458133	0.130877081218509	0.141178827621008	0.135013964765028	0.13321542955388	0.119432278380276	0.145657088082699	0.141196164330533	0.137576381864136	0.143165527786722	0.129910540380158	0.146117018421004	0.143316910393196	0.151954252119731	0.141326667280157	0.142209301820162	0.140072174256468	0.130722582958694	0.121301936533339	0.127480839222045	0.130001798552936	0.133590343499801	0.136628743139883	0.141275575393188	0.137521294408051
196	0.124925186376627	0.125038022532946	0.138285858670759	0.141611426076857	0.13547686977316	0.128688158695033	0.139019623102907	0.156828335652052	0.141564035167635	0.145112030387284	0.182277720057469	0.142582030852626	0.137992357471149	0.126144266416135	0.124132757537812	0.132202830628565	0.12742140194748	0.150247342980621	0.12510864542811	0.147152476341175	0.131400659045044	0.136889692366503	0.131352638254627	0.134889361537507	0.129979629762222	0.139415304707992	0.139263564144385	0.135156717436123	0.132378602827532	0.119906311515918	0.145974532800386	0.140710568038574	0.137213270183454	0.143908830635271	0.129767829550232	0.146801793221531	0.143285241274555	0.151611870587607	0.140708205987373	0.142413598749596	0.138587982670071	0.130525555125862	0.119813894958937	0.128012867240441	0.12906412766234	0.133800823646952	0.136204396677918	0.141435003712917	0.138683214755388
197	0.123703114034424	0.125982810979594	0.136957663540912	0.14073286137016	0.136115055093925	0.128625681086003	0.138503786103686	0.156188984294998	0.140985811029553	0.144322844701964	0.180814403442499	0.142306886910867	0.136737751305819	0.123836713949371	0.123541693975722	0.133233046833567	0.12683262432076	0.148398007340263	0.125648187314427	0.143882238986359	0.131839327320634	0.135262974769979	0.132513539111824	0.134246184146776	0.129115776251682	0.139859861959273	0.139267705429592	0.13407480417859	0.132575248378426	0.120573734556376	0.145986807720247	0.139287874628929	0.136840698379809	0.143945917203751	0.128887655869792	0.147769658201011	0.144086392184125	0.151259993596636	0.139319701672982	0.142198700640929	0.138666333898904	0.130087099333735	0.119626919417117	0.127308170101721	0.129199727617278	0.133834233458834	0.135630580497027	0.141271105207155	0.13850213932324
198	0.122809032758102	0.12344297338155	0.134882177390219	0.140349529399664	0.135374793134	0.128864733053079	0.137779997777617	0.155723116417259	0.14218136262584	0.142658023174781	0.178025858323195	0.143246379065154	0.137193445666567	0.122447409359678	0.122652339407212	0.133660091968344	0.124769215241053	0.149205821830459	0.136947787731171	0.165911901109546	0.131396650470877	0.136465620143684	0.131482825394857	0.131776076065716	0.129328551619211	0.141163725133734	0.138326060857093	0.132526523258819	0.132807879495441	0.12121996615648	0.14406713736347	0.140381093271399	0.135637511216701	0.144080384551129	0.129628806163451	0.147021972972809	0.144851039932195	0.151355060302604	0.13877760782828	0.141614953155272	0.138803028639515	0.130010968990439	0.118925369135394	0.125829090906089	0.130234360253945	0.133652184258055	0.134276117374265	0.141452550286565	0.138708899473046
199	0.121949039426602	0.121892325424317	0.134309740801192	0.140395585508435	0.134386924932432	0.128918268439308	0.137824154510247	0.156538040884712	0.14267009896851	0.14252386840281	0.174775591741306	0.14272218815166	0.13690690138283	0.122533978860423	0.122655435937626	0.132212247162095	0.122877899979246	0.149110428602686	0.13729839258969	0.16530771717819	0.129503535524407	0.135829272521937	0.13051277345624	0.132035850012994	0.126093067784929	0.141544531859631	0.138311659652949	0.132217903558417	0.132786511072463	0.13181674357183	0.143109175451546	0.138781831927278	0.135510945456226	0.143292985034778	0.128878829209603	0.155230222261799	0.14437473459085	0.150261723649124	0.138900147098837	0.140745403693059	0.139412892471111	0.129145270638061	0.119451482693	0.123879148878083	0.131229536838808	0.133116214943846	0.134811761774382	0.141333886872648	0.138916474975672
200	0.122218028016876	0.122089262104233	0.134680782623195	0.138587463852496	0.133486109530203	0.128166026849107	0.13580908653561	0.154820528787462	0.142615212183478	0.141908330537882	0.173042892646312	0.141764367284695	0.137476710988557	0.120997299180759	0.124296710927696	0.130887440165741	0.122300994461642	0.149350583650152	0.13689229127736	0.163676279443598	0.128398594286047	0.136001395374885	0.131137612435667	0.132913815450947	0.142067724356389	0.141848796405581	0.138696857484626	0.131277667609849	0.130511926334246	0.1329247578784	0.143680309528856	0.138843869529481	0.135798886411761	0.141719578451394	0.128984565753732	0.156056991163981	0.143178689818619	0.14963128153941	0.138108378695157	0.141317914224388	0.138612275549904	0.128451197574823	0.120977204144888	0.124096730121241	0.130815151205573	0.132671748446727	0.133073131292553	0.140211044285912	0.137789394525604
201	0.121294960849269	0.121816787405778	0.135670523591217	0.137095410466194	0.133579838222378	0.128001644229583	0.135851440101552	0.155047704075736	0.142224419995548	0.140150442864939	0.171799512203102	0.141926568477802	0.13703202050958	0.120750680315448	0.125165578216356	0.12947919407068	0.122733092022731	0.147624408260149	0.137417118750212	0.162049350675592	0.129188600097314	0.136123918166368	0.132192103393929	0.133552896998353	0.141973890472102	0.140778424161446	0.139115035082129	0.130877003022897	0.131000059573028	0.13309914232218	0.143640369909011	0.136430382152419	0.134654429595903	0.143149817823076	0.127850391043943	0.15633690384367	0.141816393522504	0.14979122996235	0.136219409003987	0.140474111953712	0.138463057645909	0.127278028920121	0.12145065825701	0.123924605523843	0.130204443583869	0.131126521778028	0.130774332068993	0.140444384417697	0.135768699620135
202	0.12192954915599	0.125217361899186	0.136366380378289	0.136131262793336	0.133638109078283	0.126576166403499	0.136882263270282	0.151591424472998	0.141538579042195	0.139010420179758	0.171472540668407	0.14025724227768	0.136620168930584	0.127620335131327	0.125559086561467	0.129466267630133	0.122777026601215	0.146891929202807	0.136541402277401	0.16217586382675	0.129983011861557	0.136373404017197	0.131343592718873	0.132062245161034	0.141725700168207	0.140364299130711	0.138340408314131	0.128731447419816	0.13138369812502	0.13321869290155	0.14241803823256	0.135856275621458	0.133597617628464	0.141475309546504	0.127847855220414	0.155706169899108	0.139682034516131	0.148530043702399	0.135535627176676	0.139411697222402	0.138479922896158	0.128047709950873	0.122065362598033	0.122779600840726	0.128384540068413	0.129627523571755	0.12913870066578	0.139811471054718	0.135527595458819
203	0.121558300378545	0.124381324346222	0.137224042973111	0.136057636902567	0.13483174675484	0.12674858610545	0.136251792037487	0.151679588638637	0.142338422150829	0.138505001294695	0.170384887259358	0.15932120238003	0.136680455725158	0.127462413917078	0.124905787633995	0.12805950616884	0.121937514675555	0.14610863969723	0.134851793874908	0.160840476018721	0.129719934111291	0.136668773160737	0.130635225218997	0.131756186332227	0.140995465254123	0.140385542897807	0.138945846063676	0.128291054454167	0.13105905190195	0.134056273984326	0.141813005833324	0.135353918487249	0.131561982161433	0.140207661183015	0.127755216322198	0.156600416866357	0.140479550197653	0.148182788904114	0.134271754890147	0.138289118763402	0.136951117707305	0.12764388246992	0.121911576754537	0.120269515735655	0.127021780444107	0.129866839636987	0.126561706260087	0.13917316087581	0.135123606986798
204	0.122997244158602	0.125334350520053	0.136950227653106	0.134877136583588	0.134033677396236	0.125840327303066	0.136819697449969	0.15391954330271	0.142957124837432	0.136043294563556	0.171004743399724	0.16141214331651	0.136489534103793	0.127231409130369	0.124676907128059	0.127790174205384	0.122140217114162	0.143927733124473	0.135118397960861	0.187544489948182	0.129036727544807	0.13654132522524	0.130006879146648	0.130284022124068	0.14153058529105	0.140159335279178	0.137084535182076	0.127589170304669	0.131713759021325	0.134280708288709	0.141934443974446	0.135149613602773	0.13024987288711	0.140677485318492	0.12751978482058	0.156343015953332	0.140448811202159	0.147092468007909	0.134132442312062	0.137782794316552	0.135957104368619	0.128469931423745	0.122492663861598	0.129276678757386	0.126907306222761	0.130134337710745	0.126476776998323	0.138221215466459	0.135858200086233
205	0.124372801100098	0.124993926718153	0.137347645262474	0.136514482163634	0.134024729020247	0.127201428105093	0.137427628329859	0.152213144116227	0.143232297688664	0.13566166500546	0.169980074097003	0.15993534584421	0.135184249014426	0.126136221677628	0.124972938426896	0.126491170559094	0.122287193384574	0.142152194569842	0.134277273651875	0.188279365947014	0.128999221235836	0.136590124854237	0.131805090907792	0.129982525428039	0.141665500156026	0.139046336912313	0.135607896805491	0.126462220764953	0.131288413740687	0.13384598131802	0.141440043028629	0.134325368754985	0.131476338543866	0.140155852071769	0.128528502453588	0.155866613360405	0.14068997380658	0.147788943065619	0.133816511475773	0.137664144065944	0.136785153521533	0.127780927143931	0.122904315331626	0.126578572110304	0.127349186508145	0.130455512516442	0.125682915255647	0.136456795765143	0.136054984649484
206	0.12441882904443	0.12566189902085	0.137922370909537	0.135514031023489	0.133671891158763	0.127318929880749	0.13646509619745	0.150944701559934	0.141715275204762	0.13493699406016	0.168504737796892	0.159843108482035	0.135048896670295	0.126087158454747	0.124843511213899	0.12698438326408	0.123675108565566	0.141850978471701	0.132763025493084	0.188277691838717	0.129303066660054	0.135914526376367	0.130652903420701	0.129847004502698	0.14221081770917	0.140566811863185	0.134663745514431	0.12593811897697	0.145427974814515	0.13421386013274	0.139790794153979	0.134730609195047	0.130514743401013	0.140911972851917	0.129852881709014	0.155102237060297	0.139470752420825	0.147002464437923	0.13310119250068	0.138474303232794	0.137969483832886	0.126156901545449	0.122383010399237	0.125595881956923	0.127437194741301	0.129467732475852	0.125824679259282	0.135753179112261	0.134307341528571
207	0.125043322339543	0.125542212346286	0.136909668176093	0.135187570049267	0.132560000361845	0.127588985122626	0.134974911946402	0.144174799077698	0.139060703455616	0.133738226327518	0.168623364313815	0.159321461763709	0.134352233994231	0.124626753583967	0.124906042083525	0.122996420472842	0.123037314142356	0.140132593727156	0.13168760851311	0.187224118483242	0.130115963313437	0.136006476636364	0.13073686332301	0.129912322096443	0.142822792458838	0.141336281339725	0.134188632250286	0.125573245817831	0.145876344235235	0.134072481985619	0.139758246830848	0.133476460940478	0.13149501991641	0.139319559385855	0.131303720243094	0.154121355304968	0.139994604699894	0.145648498116588	0.132273179584533	0.138930061622674	0.136034359376167	0.125771110543046	0.129259621538236	0.126004137991459	0.127297904391415	0.128696198065375	0.12672398781868	0.13513610972726	0.134209367144227
208	0.126043150515683	0.125950706953622	0.136239590017409	0.134819670342619	0.132407979470934	0.127148727575594	0.134298617846202	0.141427536126911	0.138203966332918	0.133505699910446	0.168129546428188	0.157975317893871	0.134336047957043	0.125694532947323	0.123914630930911	0.123829696101991	0.124788098454831	0.139419773228835	0.129812831964689	0.186044214691917	0.130102651658353	0.13641109715442	0.131409170173147	0.128925179716131	0.140878432474753	0.141072415860758	0.13319355303924	0.123405548881367	0.146167844914323	0.133718792834177	0.138978492095124	0.132272868252795	0.130596400017347	0.139267898445627	0.130601792997407	0.153404957849731	0.140145913631097	0.145714002384418	0.131341427847971	0.139144578301227	0.136437781015623	0.126947614425907	0.130425900153844	0.125933477240991	0.126857990245796	0.128278692535996	0.125959815919913	0.134320270584216	0.133904309137325
209	0.126262236369791	0.126385899856095	0.140874307067279	0.134056782688917	0.131669886132142	0.12794319735034	0.134682228623269	0.140001549367631	0.137056028058734	0.132963492399308	0.166343033067773	0.157905971161514	0.134409018480038	0.126855717250855	0.123507619469491	0.122986119256648	0.125319861947412	0.139612314649445	0.129791911384569	0.186681043639688	0.130948586662934	0.136489576467408	0.131563226815275	0.128488439361352	0.141338946019607	0.140218010471014	0.132360029610916	0.123765400354684	0.146030069914009	0.132626576613223	0.136927040424631	0.132149502383676	0.130160195685287	0.139797468712484	0.131116865297144	0.152344729304059	0.139359175233568	0.145885295514765	0.129991912358654	0.139561243113302	0.137238069255148	0.127119315190021	0.128465272153582	0.127392447020004	0.125069967281861	0.126655675741328	0.125197253865634	0.134817965751456	0.132052003533457
210	0.126100827980751	0.126608976281323	0.141044338462739	0.13332896644424	0.131219847015469	0.12849921232123	0.13560768150479	0.13962620038263	0.136395652749696	0.133069442722726	0.164997456875585	0.1575813970369	0.134896249608229	0.126159238968156	0.123584915573765	0.124608228437908	0.12539658079097	0.13839856733993	0.128271612652411	0.186229910742786	0.129637052816961	0.136439466571412	0.132125994553834	0.127910026728103	0.141910567710867	0.139122798959374	0.132754210236489	0.124204670380493	0.144239469951665	0.134163661519801	0.137805439771156	0.132657490063276	0.129834765959318	0.140076845614645	0.130999429518274	0.151814102811095	0.139506176443085	0.144856607651742	0.130085241424276	0.136817415621283	0.13623152985689	0.127087241271499	0.125494755946533	0.127467344102552	0.12470661864645	0.127572014318536	0.124960360153659	0.134971696842288	0.131374774479716
211	0.126715116767955	0.125889126354114	0.140021198854487	0.13471265985783	0.133294620854035	0.129134220057223	0.135918381323525	0.139761391704143	0.136328661366903	0.13284211805003	0.16488092084821	0.156973561491563	0.134650426255404	0.126900985250155	0.12401540396912	0.123910274116194	0.124616947330007	0.1383984504605	0.128489166405864	0.185938654785525	0.137331315151449	0.134952365865977	0.132988523341766	0.127670161046695	0.141321285301331	0.136174342304317	0.132785610535258	0.123037461345486	0.1443720697287	0.133628043211882	0.138141033709144	0.133184633315858	0.129970578250617	0.141441404748409	0.131165619006821	0.150951619006708	0.13976052650479	0.144343748835249	0.129429199313211	0.138044678296156	0.13586699835962	0.127848194405815	0.12301536002668	0.127128490502581	0.126002138194684	0.127141806744853	0.125503433279443	0.136029592642204	0.130109410256235
212	0.125833438668627	0.12753775489516	0.140086915643811	0.135866025221489	0.133757503059345	0.127812624543715	0.135110204782012	0.140298986626433	0.136260165042215	0.13333188366189	0.165195039228362	0.156180166823059	0.134209539914519	0.125078512927532	0.124052566565339	0.123608113986731	0.125604441718212	0.139412024937736	0.128591901445217	0.185940166828746	0.137635470554553	0.133805278213456	0.134377792197704	0.126848525637434	0.140936720126898	0.135585101454033	0.132327545266345	0.123603106082937	0.143333134338209	0.133740333257807	0.139047252687642	0.133637143500431	0.13827215086172	0.140530652530994	0.130634548741123	0.149851239413092	0.139531914543447	0.144258915194849	0.129472188620402	0.13930081604627	0.135286884459936	0.12693113971625	0.123711657394875	0.127352262228472	0.126040016332593	0.13331433126307	0.125510648626216	0.136011815148565	0.130138875811642
213	0.125063184950033	0.12801131585018	0.138634678618206	0.136770182552506	0.13269679212964	0.126505636155188	0.134556553107495	0.146839453696124	0.135958337617414	0.134471996357227	0.196960294372308	0.155725165728091	0.134290746196344	0.125171366365488	0.124512332891997	0.124100146859937	0.125043147579514	0.155164039705429	0.12820639664034	0.187014607264113	0.137372599771736	0.132136233086638	0.133930989017215	0.125994014373402	0.138865958112807	0.134969003515666	0.13071708610512	0.123503257197385	0.143146575683311	0.134947520020962	0.137941416964171	0.132849640485386	0.137949248045134	0.140741030470114	0.131173657191411	0.149499471298156	0.139731557140691	0.142729186497072	0.128652753667364	0.138998135234193	0.135606656928401	0.127250528031257	0.124860054680237	0.128932098947257	0.124672341210162	0.1329923205929	0.126312026262164	0.135142163839668	0.130548508721985
214	0.125044503688502	0.128681663510553	0.138485389331288	0.13558400738752	0.131463532851204	0.125090872823552	0.133515405634015	0.153410420002826	0.135857206079456	0.134593963862072	0.196349263113272	0.15538460661532	0.133832950502584	0.125629257841871	0.124012184677161	0.121959423474549	0.124233341632828	0.155275705647071	0.12769041542986	0.187254599475159	0.137636864765611	0.132732273248897	0.132121061626524	0.125838111515365	0.139672741200548	0.13522938111229	0.129863789496974	0.123579854630673	0.142961978476472	0.135563451833309	0.137675898003172	0.132671454061585	0.138271851112178	0.140674559949081	0.13277652230932	0.149788971833121	0.140271523915953	0.142715415476379	0.128873488427767	0.138935244925548	0.135291542621724	0.126099605518129	0.123779857336569	0.128695359763591	0.126073534394647	0.132647701575561	0.126919218107005	0.13431306805446	0.12887621777799
215	0.124648853928424	0.129529254837423	0.139323512792438	0.135522398131445	0.132924679113386	0.124295285859049	0.133602620195575	0.149920946517237	0.135395926503691	0.134003887644212	0.195992173426917	0.155902082661789	0.135282886380892	0.124277761494624	0.123519896471369	0.122154494475065	0.124394218382106	0.153637123605853	0.126474088645797	0.186585036478492	0.136866530555956	0.132919392380996	0.132187612033476	0.12536042503916	0.139578694033456	0.13558995203458	0.130365649509374	0.124618586488807	0.140149593856136	0.134770155185824	0.137299473148711	0.133063935248654	0.138244531071868	0.139513676866223	0.132635718100181	0.148242687733392	0.140093543457489	0.141407538361306	0.128568067156013	0.139114494220646	0.133419353891831	0.126694032059315	0.123015344450889	0.128214912242124	0.126223374143256	0.131821786869408	0.126098128149519	0.134591281093285	0.128565373457392
216	0.125634556324465	0.130499782306197	0.139730708392401	0.134837662691681	0.133530674751632	0.123811138734782	0.13290861949322	0.149372657374485	0.134864603561456	0.134372929564672	0.197591488565759	0.156378587748729	0.134934737151953	0.124881303120862	0.12366834347576	0.122031325673273	0.124826068803911	0.152523053285969	0.126308027449837	0.186158026353567	0.135416184754005	0.132781006147389	0.131713510893732	0.1246608009423	0.138391393345194	0.136646184924393	0.128482485751233	0.123687504167026	0.140807956255296	0.134011994735823	0.137217865187765	0.131834473276685	0.138443316773974	0.138228423145459	0.131923649776846	0.14776962371593	0.139543068369749	0.142572616010477	0.128570138297695	0.139672769549699	0.133651373675484	0.127073055151653	0.123685041015029	0.129667432816328	0.126526195100384	0.131063955813689	0.126500766026108	0.134323796313849	0.128731072639613
217	0.124382164991426	0.131009802201137	0.139432499154232	0.135267252977935	0.134560714797541	0.122202541453267	0.132675443033235	0.149265711619197	0.134170810080566	0.135205193304283	0.197730589144579	0.156648426181909	0.133179301109047	0.124964143807687	0.123990985105312	0.122030922315348	0.125653576582105	0.152912590101265	0.12567409979549	0.180507004576243	0.133825545158465	0.133481068609581	0.13204918789468	0.123509137014105	0.137460792792363	0.136428529467465	0.128216683362772	0.135250564722139	0.141598833377457	0.133299034079106	0.1354623762117	0.133527743696841	0.13906326316883	0.138226011973094	0.132450487587614	0.146815400940416	0.140704500477719	0.142332876439417	0.128326842233937	0.138927931149125	0.133849307140151	0.125700107284725	0.139120332296077	0.129191854903863	0.126755205106506	0.130836126967979	0.126834373857889	0.133410329835615	0.130299736317851
218	0.125301890449709	0.132638794574515	0.141090307767746	0.13458085086517	0.134836190549833	0.122009566142857	0.132436718739012	0.149623982902144	0.13336389386856	0.134561301346878	0.197517443721578	0.182753218446331	0.133422970439289	0.125129068569685	0.123786319678792	0.121196810826143	0.12598983933425	0.152537606211888	0.124959394523644	0.208714323064066	0.134343430959136	0.13156859493878	0.132250522927903	0.122964341196561	0.137135753407789	0.136275916412816	0.126904449367477	0.135756950997847	0.141154364120561	0.131520893271193	0.135005551405261	0.135687387740747	0.138562738705543	0.137110080619084	0.1337562029178	0.146185603796467	0.14033441449371	0.141931726371406	0.129259116352432	0.139400970270681	0.133759685777644	0.126868926524908	0.139897764296627	0.127681414383212	0.126409716992904	0.130793690313654	0.137166829573422	0.132751458494999	0.131026596544161
219	0.126052088639582	0.132229426718931	0.141189894524477	0.13461424548907	0.135272407634068	0.121936894155353	0.131416169558313	0.147379538635211	0.134220387346984	0.135018178467087	0.196708757178791	0.181986210231935	0.131896671004742	0.126857860804574	0.124024895209509	0.121804335072608	0.12584161384367	0.151828562839092	0.124980797826613	0.205679080175092	0.133697995491489	0.131424887032512	0.133223011724112	0.122925458830339	0.137229645544905	0.13646349852623	0.126936735014036	0.134257786141265	0.140174441580427	0.129562090065749	0.135157601041518	0.135863944872139	0.138686340217805	0.137110766390117	0.133777539581194	0.145114138674211	0.14096378568681	0.140930817224445	0.130217487533939	0.138805051266354	0.155324797373083	0.125651284125837	0.140893699670308	0.128520069176255	0.125968036248773	0.130001699459653	0.136513725428753	0.13195297188167	0.131999544084342
220	0.126351533708501	0.132836158468348	0.142184614656541	0.133351437879152	0.135537126213516	0.120224448332742	0.13153189459144	0.147982386601039	0.135281478664198	0.134041340572785	0.196085675410751	0.180483575707682	0.130983747455619	0.127563499035098	0.123303421517178	0.12216479227674	0.125118998208449	0.150153368974733	0.124354850960544	0.205700953419315	0.133258322691578	0.130984968519752	0.132755402667891	0.122292141117174	0.1369827600656	0.137593946474557	0.127452568482818	0.133748696863052	0.139022671847441	0.129697851228334	0.135313232188707	0.136332975710862	0.138964566061925	0.136039207598544	0.132323932816846	0.14488685079314	0.140873710478198	0.141465252983776	0.128710345236851	0.139186166632647	0.154712615821597	0.124393181073327	0.141665098994359	0.129495961009678	0.125313761043988	0.130220040266767	0.135882850490444	0.131620109978176	0.132072652916537
221	0.125637942466323	0.132672894280272	0.14123140990006	0.133853823747854	0.135567728274022	0.121551465840514	0.130856925388797	0.148729820424491	0.135983375662636	0.134668201100025	0.195106279714267	0.180882455101578	0.13204348039178	0.128752329302312	0.12353121086972	0.12269332086353	0.124397818335112	0.148479820392597	0.124843106820804	0.206305402093793	0.132967415586015	0.13135307071856	0.133373244778534	0.122630744392154	0.138244318644103	0.137321451119892	0.126231916203331	0.133915236532823	0.137222513686875	0.129451275290085	0.137026466737713	0.136260002671905	0.139462500254092	0.13359520902033	0.130680436212418	0.143810105737884	0.140311385543309	0.140833850555274	0.128132857173252	0.13868733142607	0.154876832661723	0.126269697630154	0.139963781108244	0.131085193586335	0.124601743832458	0.128286752582802	0.135674994963203	0.131932241099433	0.132869895068233
222	0.12597806225915	0.132009455979024	0.143246230722091	0.130261154046701	0.136066583702907	0.122693327009024	0.130939932719292	0.146381645032951	0.145424720812709	0.13463673293188	0.193423889136039	0.179829773622714	0.131552107795102	0.129036865913178	0.123330260023397	0.122730869777206	0.125792098740339	0.149889053173837	0.125717681081405	0.206864836968138	0.133590431475011	0.131849128433077	0.131964029172377	0.121647706423461	0.137222511068536	0.135681040186768	0.126121247228167	0.133130809986535	0.136991765077237	0.129295675402713	0.13576411033419	0.136741106411465	0.137791349229827	0.133083584170648	0.134763234247623	0.143555027767043	0.141723590097222	0.140832031312286	0.1284303590681	0.137736445472652	0.154270386877129	0.126848953493446	0.141352484718174	0.130423106946961	0.125221427416672	0.133043639668828	0.133457476996089	0.132153746842365	0.131933886380821
223	0.126183997619965	0.131450836753178	0.14260393396926	0.130689690836349	0.137099626616153	0.122757212406266	0.130808302328254	0.145780235662474	0.145739688680189	0.136070981427054	0.192593291609743	0.178750823176816	0.131634162954533	0.128445008193894	0.122880920844438	0.129872717136515	0.138217419554331	0.149222910796275	0.124712549092521	0.206916106736157	0.132706496287498	0.133143634666063	0.131367939916193	0.121779658593998	0.137681833188632	0.135437736231991	0.126718008554228	0.132238852587838	0.137130277943439	0.128871833683964	0.136723742484825	0.13780146728486	0.139058742444214	0.132537502502583	0.133839709257975	0.143929606661123	0.14178008959652	0.140915968766938	0.129612864958777	0.13707667355758	0.154907280339699	0.127011104060024	0.141384358028065	0.130650566716994	0.122934392938563	0.132438926935489	0.132626429245	0.131392234002465	0.12935773694818
224	0.125986930633684	0.131726933399514	0.141233950584388	0.13092808241207	0.137396769244968	0.122837364351872	0.13057020971179	0.146175108658476	0.143885314459198	0.135864912802482	0.191538312412416	0.177088455686484	0.13209901377006	0.128419262458637	0.12309447703308	0.135346225098942	0.135284167419483	0.148453633497889	0.139466949092343	0.205774400210278	0.132743361404548	0.132423186048031	0.130794117114658	0.121976850686814	0.137147439816336	0.134471153896582	0.125888043884314	0.133445837318815	0.135989134081553	0.128796417421794	0.13659503301043	0.138459388841999	0.138580751507848	0.132682315554404	0.133975816556863	0.143407760319005	0.141716148151093	0.140250963884509	0.12992717403289	0.136823809246419	0.155151263079407	0.128454038332876	0.140467308327566	0.130960323557661	0.123331598346811	0.132373135660271	0.132913648386845	0.129360029158854	0.128530820311478
225	0.125953211139959	0.131319178853799	0.1415113308376	0.131178427992127	0.138221164702844	0.122893338809087	0.131006441252182	0.145134845501188	0.143852323975737	0.137263274153475	0.18999889713178	0.176612652015117	0.129473564481694	0.129019494259504	0.123323668835005	0.135748893030968	0.132494982006552	0.148951034233589	0.14021493555121	0.20585712204347	0.131683392256339	0.132720373888818	0.132003056535253	0.122443462762013	0.137205093357536	0.134140813759976	0.125160877229713	0.133869195378806	0.135610755642445	0.128546109016015	0.137148390753523	0.139380145839153	0.139066172913062	0.132741302694375	0.134186027059685	0.14173196541233	0.142554501546895	0.140336823510033	0.128831228212027	0.136402518537159	0.155314908666684	0.128939339361287	0.139915643399043	0.131125487894978	0.124348302758313	0.1325087895558	0.132793890397222	0.129588961521739	0.12761629289175
226	0.123801058614077	0.130698803238156	0.141077819676359	0.130303298918829	0.138540058379048	0.123304212629012	0.130341107590475	0.146039745091309	0.14517838106134	0.137941335151234	0.189112196298237	0.17562317063352	0.129384631378019	0.129047423502617	0.122194127773057	0.134969481002987	0.131646323247432	0.147436420034717	0.140429170817602	0.206650688835627	0.132204612007705	0.132865179119515	0.132482729616251	0.121718234953825	0.136217678319693	0.134671693893381	0.125142081079749	0.133843325613773	0.136277451073889	0.127965176393902	0.137516641538936	0.139423004547047	0.140327013322639	0.132279392643507	0.133040900787435	0.141565870758637	0.139795872529086	0.14033123414864	0.127818960546801	0.135615016894942	0.15518038832051	0.12931955363424	0.139938199151802	0.132098198007565	0.124596577727129	0.132762291173815	0.132674043552897	0.128581045345194	0.127468741634133
227	0.131843315439617	0.129321184377245	0.139525397096446	0.129658197528945	0.138128142982718	0.123499608059059	0.130151371012894	0.146471406268501	0.14992867990843	0.137728057511795	0.188338846739897	0.175073810576561	0.129537097833042	0.128895527177294	0.121520444338628	0.13569677158308	0.131601209426857	0.147215114068624	0.140135595215593	0.204928709599061	0.131774190396118	0.132695530258089	0.132120975573132	0.121395682859062	0.136421937298051	0.134618025139262	0.124865957022061	0.134023344516967	0.137515534484339	0.128285141657358	0.13686312860768	0.139267507100276	0.140713432527229	0.131456675011491	0.133067597000035	0.141554919093174	0.136527257511042	0.139497031211748	0.127577921162589	0.134220305624419	0.15420456653463	0.128972821310696	0.140266679702101	0.131492858383809	0.124861089920755	0.133522435123381	0.133204511896838	0.128734605360382	0.133231319089125
228	0.131207835255464	0.127978848843144	0.139882492713207	0.129580753570365	0.137003593456629	0.123006731032218	0.130535622944797	0.147155487444811	0.148680662729613	0.137506916344516	0.189578736124221	0.172936297587092	0.12821058203587	0.129635625167421	0.122242771955764	0.13472134988336	0.131024244569452	0.146497556487979	0.13890052914107	0.205711342458374	0.132277314293562	0.133444522392891	0.13247939776531	0.117848857033595	0.134573630455939	0.131630486188177	0.124895107391451	0.133866188390686	0.137903278676395	0.127252974797065	0.135909698711896	0.139460720293425	0.141237305038404	0.129695177442867	0.133334792332097	0.140826457388777	0.136808929593386	0.14078666436919	0.127308848159591	0.134332736125973	0.153886075761271	0.128935114275145	0.141703840485727	0.132045439246822	0.125723196300829	0.134152010996776	0.134225113782962	0.128793460406016	0.134784928627594
229	0.131622434080136	0.125630427748239	0.137630877168539	0.130309135333806	0.137111003148543	0.123831288531872	0.130957865015423	0.147469061357217	0.148631667197364	0.136606821638528	0.189849135783922	0.201452614485401	0.128284331345515	0.12853712799914	0.122442557410686	0.134082185633986	0.130713281627211	0.146210078080621	0.139947792059774	0.206200213817673	0.136522233179739	0.134289036927773	0.13229781312878	0.131348889089944	0.154222820611829	0.131001989166038	0.124569889432037	0.13236471654376	0.136853713850488	0.127213791702482	0.133411542999874	0.138431231379331	0.141844321651116	0.145837928445241	0.133700313335189	0.141047362552233	0.136085105131049	0.142379568590616	0.127700079335089	0.135484749094541	0.152173433207841	0.130157174962599	0.142277061066009	0.133183698671354	0.125403465564226	0.134577316229602	0.134485316687249	0.129148379837049	0.136072709714581
230	0.131526413238057	0.125158150918659	0.138050535478885	0.13045311991077	0.13660563433737	0.123723879407086	0.130612526924253	0.147923584751633	0.148170982690211	0.135560752845899	0.18960702574669	0.2003414860838	0.12731867968797	0.128794687668133	0.12190250668205	0.134181823214628	0.130221099122147	0.146373533366593	0.139873269276947	0.204218349740307	0.136493893461082	0.133241604154314	0.130953688781307	0.129968195401889	0.176117042238266	0.130607348613708	0.123455100176455	0.132833203991062	0.154741513088707	0.125909206320384	0.133807567715926	0.139095507732294	0.142448438495365	0.170535959873681	0.131835545706947	0.14220641292575	0.135545672665255	0.142396274706881	0.128771993739749	0.135365736569478	0.179164473493468	0.130406219906887	0.141838182742672	0.133447980516136	0.126235845990165	0.135030558712344	0.134720993369998	0.129079088211118	0.135400327914416
231	0.131211342452127	0.126172111091486	0.149484168303496	0.131263443996939	0.137078521045893	0.122728315278474	0.131758428007329	0.146998120299159	0.147662212750424	0.135455178947385	0.188174546183158	0.198432062909464	0.126764160618605	0.129212711611278	0.121977529081204	0.133356245075647	0.129852381202449	0.145218245178594	0.140334508555913	0.204468954744495	0.13574310164383	0.131877426206996	0.132238289626624	0.130910220991863	0.17699411177698	0.128712829536037	0.123419768586467	0.14832712063342	0.15493842666081	0.126389090384234	0.134904821631656	0.139395649384867	0.143432115322655	0.196947053023914	0.130380740186017	0.14335857036038	0.135203789815737	0.142563753950247	0.128678857698763	0.136099628204978	0.179675911161657	0.1293515145702	0.141840806219173	0.134720054711347	0.126052692877654	0.134630719331022	0.135710600877106	0.128562899032027	0.13578720135317
232	0.12948893907596	0.126234697405257	0.149584536809244	0.131535229394092	0.136916318737832	0.131537815310634	0.132388298021192	0.146553782289081	0.147550321157947	0.134479317492203	0.187646036383588	0.198884795153633	0.12527007810656	0.129987341701906	0.120482719041187	0.134885810069092	0.127248135646103	0.145238009570523	0.141142496819849	0.229483738467465	0.135053285423524	0.131715468801423	0.132275860945797	0.130993617270405	0.176120507817596	0.130246754967803	0.123894956990369	0.148645392919119	0.152929412651149	0.127390126358158	0.133106172713706	0.139936104610021	0.143555815967312	0.19596187977675	0.131543197249468	0.1436340831505	0.134395450788418	0.142873727351288	0.127642896137978	0.135441944560572	0.178407306036918	0.128180924175056	0.141035682618065	0.135942999069825	0.125472439904688	0.134009262416072	0.136413955060267	0.129454968111823	0.136729673846888
233	0.128758688987412	0.126772120110144	0.149051550283758	0.131690236427962	0.137835501041129	0.132124430468851	0.130556384360511	0.148005486493953	0.146673353438207	0.134365049318785	0.187112540477144	0.198509082242225	0.12267085878102	0.128584369784173	0.120239672440198	0.134637381096552	0.126705752783122	0.14483087264814	0.141887296316919	0.226334036480886	0.132825889378698	0.131638491387962	0.13220975641337	0.131836853384683	0.177276789310666	0.131278965667641	0.122836575076048	0.147856887828143	0.154126408890353	0.126944038568367	0.129770516615552	0.140751462948065	0.14317260455338	0.196198214265633	0.131062667547459	0.143791189567553	0.135051498891299	0.143261210250756	0.141532936760961	0.135881866422865	0.178888275115328	0.129265469560858	0.142168007251134	0.135758092074828	0.125541857981721	0.133843916926045	0.137205156827586	0.129596131913771	0.135223755428544
234	0.129530894620216	0.128273243301576	0.148589100048171	0.132293359207537	0.138851663510557	0.131728488987118	0.129147227835451	0.148034165948234	0.145818531599061	0.134247693860314	0.206907575548936	0.196922231908044	0.123379757980395	0.127121899300748	0.121342346965198	0.133600676581153	0.12676299144846	0.143986047980853	0.142574668320236	0.224602812246021	0.138667117617084	0.129612778750812	0.13223653471874	0.132439465959976	0.175401710614274	0.13115214202464	0.124127809637177	0.148500054307236	0.154877766653354	0.126921009663129	0.12920305293736	0.141227934132332	0.143415816459358	0.198080457199636	0.130235624448719	0.143454499750141	0.134604041372358	0.143391333027359	0.141980944366629	0.135568594032313	0.177578743369902	0.13941241545309	0.142750760446739	0.135439324543978	0.124742283480407	0.133719236298524	0.136419604519443	0.130044473446059	0.135400978743953
235	0.129592526540096	0.128764337492721	0.148909349930519	0.132739816380741	0.139934141288241	0.130902109665053	0.128579507310514	0.148530348882631	0.144075902662993	0.132509726556208	0.206649432316951	0.19649500702785	0.123715386482389	0.127078239713039	0.121733969772108	0.13340458371639	0.127239917601069	0.144843694741765	0.142487718492844	0.223820983516961	0.138457635936187	0.131108021152794	0.131385466174228	0.133418219453891	0.175759840200671	0.131592391585547	0.123467128266917	0.148922547381453	0.156105944648975	0.126713967553531	0.130011332356544	0.139908246516644	0.144294089507265	0.198303513467465	0.130462349877632	0.144462786583418	0.134346594624385	0.142965398458276	0.141148316023085	0.134129447538583	0.176949638955964	0.139021313980536	0.140110847757335	0.135439754400823	0.123640091609118	0.133137390282655	0.135572620244076	0.128971841798794	0.134868036317719
236	0.130093170906141	0.128955391617895	0.14893368709212	0.132575834246874	0.153514333547088	0.12963166688762	0.129863935452344	0.147261884268005	0.145054765590093	0.132327755558276	0.205719648552417	0.196173076771237	0.124123449994045	0.127656710303001	0.120715118335134	0.130957125194283	0.142852445794986	0.143968451689666	0.142497935078969	0.223498555699777	0.138418076310364	0.131071898747318	0.132202516233024	0.134639424694375	0.175526208745228	0.132420248049634	0.123498559279668	0.14886106342009	0.155674596718259	0.126975987472873	0.129124928996385	0.139652138892494	0.144726550194464	0.200609247000184	0.130232930829777	0.143646552697121	0.134857673514511	0.142737617400682	0.140173286976638	0.134983636525474	0.174674070995583	0.137518029683824	0.140409325665326	0.134774663238294	0.123137547588374	0.132479302047081	0.136650217207447	0.129639207779326	0.134478834039052
237	0.129709243759765	0.128575697312265	0.149062860544092	0.13416673246916	0.163997052667175	0.129622798422216	0.130253477992222	0.147345554356052	0.145528269937884	0.129977672867192	0.204478497384405	0.194600078136149	0.124803641820468	0.128145632951215	0.121554188067784	0.130191854824379	0.146227219895693	0.143971502402837	0.142993030078905	0.223414287289033	0.138703946116558	0.131517046474788	0.131493840706931	0.138369868180392	0.176101527575178	0.132603229342721	0.123581473501415	0.150531842005301	0.180080420186218	0.127328156788876	0.129246728104021	0.140060537175051	0.145519187686145	0.200143202538992	0.129542473655329	0.145002306012213	0.135368986913232	0.14207897060686	0.139341271749181	0.134335651890701	0.174335017988382	0.135759874268794	0.142426516105396	0.135189644825246	0.122981510483295	0.133191922786782	0.137007615949275	0.129974656123983	0.133529577657253
238	0.129536361744307	0.12840718039887	0.148634912741836	0.133855836091673	0.163427534553285	0.130502446469095	0.130861638240133	0.145721176067054	0.144937347494438	0.130400551893786	0.204022905575069	0.194503153055187	0.125743500232344	0.127324702190712	0.122513147594228	0.148658456926973	0.143913130193995	0.143421942297456	0.14264107321844	0.224264949434662	0.13780241245582	0.131163479715548	0.131091228968546	0.158045958979885	0.176254155441784	0.132092616704799	0.124339451226549	0.15043042872147	0.178934974515157	0.127850086715366	0.129778694738217	0.141520590197589	0.146072516912961	0.19797239099743	0.1302306774702	0.14605176452842	0.134945246831403	0.142147095708714	0.139997655095217	0.135950034996831	0.174553743760705	0.131359231648116	0.163638675509601	0.134383779312165	0.121800035409226	0.134392967238618	0.136938683506127	0.129793626165099	0.133962381539092
239	0.12973547242449	0.12896852946096	0.146578602431056	0.133404452563651	0.161048734697916	0.130265868832329	0.139589743922843	0.146290913175166	0.145597455619582	0.139522138080632	0.203862631395023	0.194107887039825	0.125428487495709	0.128172746446291	0.121856174673579	0.169604766709182	0.144744669107631	0.143230804434855	0.142501002430872	0.223870592421438	0.137714401511823	0.130458965784871	0.143974569314435	0.155554036995353	0.177106355856671	0.128970582068485	0.126016132460145	0.151112468492911	0.178746056024479	0.127674230911023	0.130611477992504	0.141867391465757	0.146731583998816	0.19803548105138	0.129446777960197	0.14508399672669	0.134429296415801	0.142230975237506	0.139521004393946	0.135322883833326	0.174314910039659	0.129921505900607	0.163460662945481	0.134161798715072	0.122842525943136	0.134006536803455	0.137136726124442	0.130736548146376	0.134185972574285
240	0.128913787963743	0.127707270433858	0.146550953984859	0.134068143156099	0.159114541873402	0.129821315160627	0.139170239236607	0.146839424995277	0.14489854196857	0.138626723819131	0.200882628296192	0.194210410524737	0.123829287303291	0.128258713115776	0.121513747500886	0.168844187970773	0.145412317022475	0.14571383409094	0.14250257929861	0.222700398837374	0.138184302495539	0.129639923824938	0.14149512698366	0.174427497062799	0.2011293596523	0.127859534903552	0.125994316815163	0.151958420585118	0.176574014834698	0.127470789462081	0.130344359564676	0.140968857106551	0.145094728631805	0.198199960399306	0.129570640280872	0.144340512135667	0.133629882507108	0.141661499027582	0.139734049118031	0.134884614107372	0.173944395075568	0.129822312349029	0.162949781426665	0.133665245000555	0.122192614002483	0.134672858700758	0.136792169049038	0.13036643591804	0.133820387577992
241	0.128038292811272	0.131087261680724	0.147427245294911	0.135443473017491	0.15936770755943	0.129586675079797	0.13797043797716	0.146652021833833	0.144849470206716	0.13829701055761	0.198733003658522	0.192532278131889	0.137946887859433	0.128116644690822	0.122556277980334	0.168444633571186	0.145401311689366	0.167036358059948	0.142397331783045	0.222369682338859	0.137962377628594	0.129701054321144	0.140844246718661	0.173166395407095	0.200816616300205	0.127986929972878	0.126132473610714	0.152878684959407	0.176303676964469	0.127905339933566	0.130645748876136	0.140938828943754	0.14348681904502	0.19764171745364	0.129289155012761	0.143968298843471	0.131783000374861	0.141961251620594	0.137719727567795	0.13558809209894	0.173935397757378	0.130442390342808	0.162240155189562	0.1335836703473	0.123728441985918	0.133928132853225	0.140011593014238	0.130541413479499	0.134653214843426
242	0.126789689804571	0.131230319448297	0.146481031456646	0.136121339984371	0.157503279122951	0.131375151250542	0.137856069607261	0.146999035701315	0.144767141847009	0.138340833776146	0.196937865288589	0.192516866534744	0.138429519635461	0.128561497195507	0.122610961880876	0.168287393796	0.14522059240717	0.1680466853955	0.142439459998457	0.221855432228049	0.138239606867774	0.128991913713858	0.140496484122011	0.174306963907908	0.199539216785342	0.127792071244504	0.126206229430245	0.153350768245413	0.175588048893571	0.127758323733958	0.131131316491029	0.14034657782441	0.142745713821197	0.197612018722296	0.129588289639366	0.141883636309204	0.132249380646576	0.141867188875851	0.157250993714596	0.134807976520345	0.173941700125858	0.129239597366045	0.161211687779259	0.134534744282847	0.122692433727635	0.13272731606725	0.140067726915404	0.128704500713774	0.134597288658602
243	0.124200380996599	0.131796384217241	0.147357640572121	0.135237289153852	0.177917271634422	0.131575051565741	0.138559757905005	0.144908016133064	0.143684885080111	0.137520243594393	0.197012575530577	0.191275808118317	0.13786516299882	0.12913595904208	0.122857778673722	0.16855272405664	0.144500921833367	0.168246938910339	0.142771305870317	0.220238290779081	0.137687379829865	0.131895246374338	0.140413493648229	0.170896410774449	0.199756789485141	0.128558375049126	0.126651652034702	0.154452172033606	0.175522257703792	0.127218551659319	0.130545947976947	0.139214034590076	0.143735155809008	0.19812269417271	0.129235432923347	0.14241221577257	0.133073259662687	0.142200425158855	0.15827756034246	0.13292347461517	0.173802095974254	0.129042429497284	0.159691479226986	0.137366883223684	0.126288679454633	0.132477566017043	0.141598742170815	0.133542562994096	0.150205621561445
244	0.121541181595474	0.132142729980432	0.147407368573992	0.135006011249286	0.178523515819618	0.131315035728138	0.149941837667503	0.145632444329051	0.145059842220449	0.13815600315992	0.223211229944747	0.190563579177375	0.135790611844101	0.129083803847671	0.123423555664639	0.1661466753282	0.143753732926838	0.167586835984464	0.141325412006943	0.220448938280723	0.134766911440096	0.131094197499062	0.139429250225111	0.171485539770023	0.197930008382288	0.129669601057668	0.12596758609029	0.154185643887297	0.175117426032417	0.128861366034772	0.131353784104696	0.13994039510114	0.143728736170858	0.225805033575384	0.129965156837738	0.143335172729569	0.132546856380402	0.142628843334924	0.156508446474643	0.137142237412138	0.198131161558708	0.144214109564342	0.159068663787217	0.13737319268043	0.127014861088925	0.131761158626765	0.141684908254051	0.132909859632791	0.150284101761745
245	0.133124601990685	0.13162162015885	0.148348295665094	0.135938239162778	0.178551162209349	0.131820447826545	0.149582817187534	0.142122870463621	0.143728174258242	0.139057919440969	0.222893967131803	0.190636561232477	0.133152719873075	0.129131716460189	0.124310010834526	0.166218685118737	0.14432860301206	0.167110285735573	0.163901758742166	0.22197743406927	0.134774206055563	0.130529811358663	0.137510620712881	0.172739503284976	0.197739070308858	0.129851515409055	0.125964606409067	0.151251477970858	0.173495574412824	0.128684927062636	0.130502154321741	0.139517055213019	0.144545676191039	0.225793434523359	0.129076213381142	0.143050383959697	0.132378339292478	0.14372853750811	0.154985133897165	0.136690995926139	0.197210080583474	0.145554543614674	0.157978973846432	0.146855526613941	0.12615414252011	0.131388577121409	0.141005786001984	0.133119479616136	0.149573652569993
246	0.134793255712414	0.133087275599512	0.147981096485846	0.13558445376093	0.177942374239571	0.13245382917684	0.150102322880769	0.142737524808929	0.143687204281537	0.139527620640014	0.221709094456678	0.191753308641525	0.131989659267723	0.127561206391625	0.124668126546171	0.19750604897727	0.144990450549932	0.16724222700964	0.164084290323112	0.223280994812983	0.133487071608958	0.129846737606532	0.137503267013333	0.172354582339486	0.197301743931781	0.130338754343546	0.126029774494818	0.150141689415324	0.173644296879576	0.129244541815121	0.128796127941318	0.139540147161715	0.143302440732976	0.22381454287115	0.129888652817161	0.139058162203126	0.131504683685298	0.143973914041118	0.155223559365969	0.135874531691038	0.197077383637952	0.146299359996451	0.158070323715912	0.14511756830175	0.125990072540371	0.131441818601902	0.140285317749838	0.132479799442656	0.147797824870235
247	0.134263703242706	0.133160545013069	0.147840613641394	0.136385282956279	0.177262066547423	0.133881468918034	0.150963166307847	0.142667450979129	0.143188089281183	0.138977763223236	0.221566427270867	0.191954455999649	0.142930790471506	0.127986754268818	0.136554658701837	0.196477268858698	0.144842055568513	0.167617409206751	0.163810417565676	0.222930570378123	0.133035960413874	0.128032784105317	0.138726977956616	0.171733019026443	0.198167295470643	0.130166055968051	0.124948685135002	0.15065944936925	0.174136310195101	0.128456872348777	0.129945990321985	0.139654575029158	0.143064903329392	0.223470893295896	0.130762316502079	0.138843680279672	0.131488628237701	0.14394983774284	0.154257080613145	0.13527481768721	0.196964669053962	0.14446049637879	0.157736246348232	0.141487461794293	0.123211258509973	0.131543411170259	0.139769817297372	0.134246198203624	0.147903215025413
248	0.134848722261571	0.133264522121262	0.148637915661059	0.135389074219003	0.176830081142221	0.133605552064848	0.14971579188122	0.144377657986051	0.144011985902905	0.138827351152486	0.221463945955065	0.19079593490055	0.142605142325948	0.127133526574432	0.137903137519979	0.197967208971373	0.144963965028123	0.167336728363406	0.162058230759632	0.223965279758906	0.133005697272231	0.128085895245657	0.140244132002072	0.171649635976042	0.198436353853396	0.131348641783365	0.136379200664297	0.150711746935021	0.174600112688033	0.128946281095078	0.128571221380163	0.140296987023332	0.142657919337618	0.223843808057224	0.130586831509569	0.138378393174363	0.131214222017027	0.143277406822718	0.153721273380287	0.135719087807426	0.196787373955117	0.144653731107901	0.157303557777166	0.140609254449129	0.121275610884232	0.131534254200925	0.140682655150069	0.134263459696271	0.147744518650513
249	0.135557387018417	0.133547356381345	0.148582388069773	0.134744110154441	0.177083998193139	0.134975660489479	0.148440367345515	0.145048515702995	0.14499411454285	0.137440976044915	0.221410462931294	0.19043523064689	0.142042484508769	0.127543121460795	0.138645896300874	0.198684606613919	0.145881160869712	0.16763523482197	0.16172942450906	0.2237306869562	0.133249925147677	0.127225623286786	0.140253782562938	0.169871331181705	0.198089249517611	0.131037218553541	0.135119264563702	0.149416191230589	0.175010843062058	0.129769831450547	0.138848468938031	0.140519090835866	0.142894899475181	0.223166008242714	0.132156688501352	0.137593007155458	0.131460580107094	0.143700636071837	0.153590929583403	0.135126241213692	0.194859473267735	0.145374439063445	0.156452408006101	0.140482286958183	0.122210703610326	0.131784639153723	0.141708097090976	0.134148335813425	0.147544540225307
250	0.136137195993363	0.133898005674765	0.149316435684323	0.133236896816527	0.177308382165947	0.13481007764732	0.149515328075848	0.144018563918734	0.14455525278518	0.137346132595184	0.220752974421091	0.189362651240203	0.142032617044695	0.126691212318557	0.137900096469959	0.19487251744075	0.146381046866394	0.168332281641056	0.161036540820459	0.223282685565268	0.132785888631785	0.125745620955729	0.137547245951814	0.16905703166606	0.197384513755558	0.130340819423233	0.133731282644878	0.149112148957584	0.174571661768245	0.129395539526805	0.136823246631953	0.140662489467389	0.143795105962497	0.222804296679931	0.132865040645696	0.137255171513147	0.132485332798351	0.144210547292128	0.153457051918493	0.134819059077653	0.195959202048458	0.142781595737049	0.156994255370064	0.139031710986605	0.122577374489932	0.133516283047855	0.141640137753537	0.134378116949522	0.147626889483014
251	0.134965490764191	0.135569310504921	0.15016070737641	0.134732056880362	0.176780536556231	0.1359787534092	0.148249602543932	0.143794604420762	0.144811826861999	0.135264861151287	0.218711189979905	0.189328831464402	0.141636044326195	0.125889261753859	0.139182606502566	0.194187736785861	0.146516404240581	0.168512712846884	0.161682848111734	0.220399456596158	0.132489864665719	0.125183076056935	0.13677857996869	0.169299092898301	0.197054511418194	0.131388771828562	0.133031269063995	0.172395484879711	0.173641804277896	0.129994532304635	0.136137913245574	0.141669829299938	0.143679258807976	0.224895266601709	0.130307530255955	0.137826778515715	0.132667934263192	0.144774992612213	0.153785709501857	0.133323946386857	0.197571149948125	0.160495390193157	0.156725522007966	0.139764290682515	0.123562492745038	0.133314737480158	0.142589282110224	0.133454094339187	0.149122195282005
252	0.135075987913259	0.136044328435128	0.150361698425351	0.134912454091522	0.17668728496229	0.13640656639443	0.146682704010375	0.14310728014525	0.145369458386118	0.134081670968314	0.219127158406869	0.220852130008613	0.141154450983376	0.125838143401955	0.13893860025478	0.194028262393736	0.146975069168619	0.168310320410546	0.161829309323707	0.221699163613956	0.133166242794991	0.12433338720161	0.137020567137256	0.169971093380525	0.192127859865562	0.129868732729088	0.133232396317857	0.170798399745652	0.173416160195182	0.128895351891395	0.134921665798104	0.141497212663162	0.143573925384619	0.225697088535001	0.13114067162512	0.138589409417745	0.132998622661741	0.144846329137857	0.155025462972611	0.133569710509187	0.201320452239395	0.161249623198013	0.156833136017797	0.139368687357865	0.122396309998324	0.13379857133599	0.14363524164862	0.133854998113192	0.149098753588377
253	0.135721235628593	0.136524660964342	0.148832784832518	0.135421069918703	0.176662584866148	0.13640205025381	0.145847363568304	0.143043577326503	0.145749448981772	0.134134309762372	0.213691406124791	0.220563479284793	0.140118586755654	0.126288628391936	0.138933457153374	0.19470802454385	0.147725781824305	0.169316968263449	0.163266417473574	0.221530888717963	0.133431571344019	0.124937994060749	0.136910636236292	0.169358138348578	0.192471534819873	0.128308267538816	0.132758072279561	0.170773142189818	0.172662910778392	0.129333901260717	0.133691767307403	0.141916922142228	0.14243114648632	0.225672847901411	0.130009620338043	0.138048722414389	0.132919929382635	0.144526402594307	0.154306727367892	0.133204951263819	0.203430540196728	0.161030777138558	0.157546214777061	0.138133391711086	0.123002558235566	0.133790987128066	0.143677509176556	0.134126675461552	0.148601689333928
254	0.136353398551891	0.13763158725396	0.147910029110598	0.135510859089907	0.177219820932616	0.136322212573979	0.144827423731825	0.143138000893379	0.145364762049479	0.131843034555643	0.210940205427117	0.220659035560313	0.140965711844778	0.125206237996434	0.139738246054377	0.194509381608098	0.148244142873875	0.169161743598804	0.162313197987482	0.22303310231863	0.13303462946723	0.125339655495774	0.137139700755709	0.170407192647834	0.193272055588633	0.127086760712979	0.132179143660961	0.170234838984529	0.172521788914116	0.128505099614263	0.132792458741258	0.142676220006364	0.14235804233282	0.224289770667686	0.142157162051144	0.138186106900916	0.133109006427459	0.145326489514845	0.15435007727508	0.133646953527663	0.204865911836014	0.160600193842879	0.158038481571121	0.137274327192717	0.123291291364307	0.133094382515124	0.144003073476122	0.132384487263293	0.148019874117801
255	0.135520503555907	0.137150339693089	0.145949091255738	0.134948083154471	0.175463249463554	0.136435356249949	0.1455869377374	0.143414815811612	0.145332617618287	0.131630424612912	0.211150749771487	0.220783675138745	0.141720154871132	0.125629196785159	0.140225361768813	0.194028201709121	0.148480667225647	0.168373196086793	0.160715258716519	0.221784210867824	0.133884928260644	0.125701739755211	0.136939743235851	0.171514388952268	0.193257922331529	0.128653973402696	0.131826127006904	0.16931697588063	0.171429728072378	0.128542312489455	0.132543805836492	0.142636859905233	0.142517859622486	0.22323075360131	0.142138676168034	0.137523035070407	0.132456303675905	0.145720517789498	0.153286551744683	0.134116233762729	0.204687159607888	0.159789306938778	0.158260789995906	0.136666870080716	0.122986359838338	0.132541548319965	0.14478847818084	0.131889064751251	0.146290528663245
256	0.134200322680875	0.137485574200256	0.14453597789799	0.132283426525709	0.17493374600374	0.137561656492219	0.145373856021521	0.143111856664618	0.14547404247039	0.132155394487698	0.2112585080062	0.218980025785549	0.141525174600738	0.125766380074992	0.138594761480374	0.193921350661705	0.147224119904435	0.168842340954121	0.159935484374138	0.222478527168497	0.134033272339705	0.126244169793984	0.13536570007914	0.171403287946564	0.192785768583735	0.129285090527029	0.135872532577262	0.166137586167121	0.199155282667971	0.128603938066007	0.133247534333186	0.142939885784074	0.156889711837156	0.222415599654191	0.141692780186888	0.138103114193575	0.13312875063992	0.145659266641364	0.151179691325945	0.134008127571034	0.204334036634096	0.159370955639191	0.158521146590915	0.136079247771492	0.123947555509952	0.133275666741793	0.149756902049457	0.131792449130277	0.148196827146654
257	0.133251934885943	0.1385670147925	0.142266617695708	0.131059000509758	0.173568565675971	0.136821241172326	0.145144746140482	0.142286209161112	0.145335334893894	0.131548986806365	0.210346931761883	0.225151052208516	0.141301305551504	0.124984647140675	0.13860876877181	0.192829257453816	0.147796106229266	0.169555954508969	0.158525102034924	0.222791632064535	0.134139864020779	0.127298151050375	0.135108003807394	0.171099943155911	0.194129079127782	0.129557534763648	0.135402089908728	0.165962776016903	0.199480064387765	0.129760744726805	0.129458374684041	0.143201495261842	0.157557704269006	0.222505466134395	0.140728202562467	0.13875008402321	0.132454148066377	0.145003791372641	0.151941771897444	0.134303106986127	0.204503479039119	0.159404945074397	0.158024169936997	0.1353926305955	0.123691488595625	0.131708792654975	0.148671739174204	0.132454375448658	0.148095270757809
258	0.132680443205522	0.138256587159523	0.14204976900658	0.130610077286915	0.192400869057861	0.135722354102863	0.144636640905216	0.142231967903301	0.144844215057913	0.130794776149028	0.209488041032232	0.224229441043409	0.140139971505934	0.12481834447061	0.137326396693291	0.191681382953277	0.14856181004664	0.194102991192446	0.158375582654387	0.223968408134993	0.134698555381824	0.126864067073304	0.135491075517781	0.169614831991721	0.19497828277047	0.129736006721491	0.135969753333342	0.166750570095742	0.197586713181192	0.128852402026279	0.129607166129492	0.142970743182793	0.158199795968241	0.221876020396437	0.140302392891728	0.138962594951436	0.133203227846548	0.146473919372388	0.151962528128928	0.135149265650441	0.204558744340796	0.160112197041819	0.182949606341313	0.136329680612792	0.123827880126046	0.130388690619349	0.148048133924093	0.13113411053421	0.146741954054108
259	0.131323897526805	0.137414949868062	0.142593808866001	0.130102701868373	0.1907706513018	0.136203213657172	0.145486382984706	0.141518578168559	0.145028947107406	0.13143884307766	0.207270987846945	0.225385705099441	0.140895690045218	0.125432998150598	0.137780988712111	0.190798371904698	0.149050328698218	0.193208543705761	0.18513616316226	0.224444384875372	0.134277139772638	0.127245189251068	0.135427998741994	0.171284864031821	0.194286638861426	0.128653884423758	0.135153384734163	0.165519249369565	0.197843088730881	0.129031824281125	0.129904182419629	0.144097189976796	0.157346297123384	0.221699650148897	0.138681558057824	0.138972758252167	0.134138070477981	0.145364702919713	0.173092488245765	0.13359354200889	0.204656980816485	0.159771697319813	0.182007974910414	0.13579773334391	0.123635393759718	0.130617071562788	0.148000142483848	0.131107465175924	0.145507410756363
260	0.132604743578986	0.138207592990567	0.141623512773122	0.13013367634808	0.191080316614172	0.135277496212969	0.146184359858882	0.160094204989081	0.14447834578243	0.131750957890169	0.207916725922362	0.225494551079327	0.141388715710652	0.134658688961283	0.13758016530806	0.190895064909435	0.159850028844837	0.192321755760716	0.18541371169769	0.223691036961051	0.134122846800968	0.127820492009046	0.134262879566634	0.171664394665997	0.1946600640074	0.128279995533923	0.133675998184539	0.189773252179207	0.196710495216662	0.12909414582718	0.129090333918436	0.143215314925211	0.157618763543621	0.220989369192861	0.139549602931671	0.139882371883837	0.134041522323633	0.143816832898872	0.173383418362026	0.13403570567809	0.205386171012249	0.158324344694764	0.181829037191015	0.152540888223204	0.123938677351133	0.130457419142189	0.147637079960413	0.130968362374257	0.145673609570215
261	0.13090478943229	0.137797295648559	0.140890397928073	0.131294958550116	0.190554776291803	0.13443842215458	0.145726404175925	0.177686907266723	0.14230471527298	0.132269939909619	0.208856996821281	0.22612153608615	0.163294383177182	0.133691744027099	0.137594689135812	0.189877951608084	0.158817027222653	0.191702810944985	0.182409642813337	0.222724462819541	0.132771487558066	0.128841529679605	0.13343146903301	0.168573128874178	0.195827031903343	0.129322948372191	0.133753445513534	0.188422378279215	0.194969748598309	0.129698170246383	0.144628022270763	0.142816170230648	0.157232822346989	0.219583409366556	0.13907651270305	0.140611327825927	0.133201540301418	0.144812271603553	0.1733861290573	0.134575611965221	0.204643185727778	0.157504983959303	0.182156493716423	0.152732632116702	0.123729530513162	0.129805166009884	0.147033018253431	0.129509881002179	0.146525997024132
262	0.130391875233317	0.138279442553852	0.140177604189384	0.129836973575149	0.190572196218298	0.133659139126123	0.144624877203186	0.176313253693416	0.141384056578998	0.133043733144191	0.21009238554845	0.22574247758427	0.162897505177908	0.132695740495446	0.13729756853516	0.189207488434406	0.157410618277808	0.191602433631672	0.182732355597952	0.221769263546085	0.131366374769224	0.128220222861423	0.150578372458719	0.192010692591005	0.195696905765172	0.136556031865565	0.132752052879938	0.188316305266312	0.19554779330915	0.130522586639879	0.14390304448496	0.142824992509641	0.156808786895143	0.218825235844183	0.138917825294524	0.141097443617588	0.132543041910416	0.144697533321423	0.172234411579483	0.135784901214709	0.203185206751553	0.156752306643001	0.182932853308124	0.153352161793564	0.123814006971032	0.12983103033946	0.144859096564239	0.127918950521956	0.146265462666034
263	0.131720810241551	0.136316949612101	0.137318487652044	0.137078433097549	0.190015398202982	0.134800658776341	0.145336396735546	0.176997979758679	0.141182619621454	0.134186411558742	0.208751815781402	0.224193230152748	0.162298571054559	0.134165576884354	0.15310288662789	0.188038532969973	0.156049184492235	0.190702699056391	0.183096622465449	0.221423867532941	0.130818409710614	0.128247409888008	0.166154471657157	0.192536182648173	0.195527136708799	0.134904836427351	0.133132800165728	0.188059566966039	0.196336431466734	0.13008777924784	0.142737909359555	0.14283940043533	0.157217492744137	0.217659308279682	0.137410705929794	0.141703514259426	0.133028402154947	0.144662247789686	0.170117530770854	0.134351080062252	0.201587011627341	0.155940171033029	0.183425483819424	0.153245695301128	0.124150828670361	0.130831079377512	0.144488777678897	0.143083919524798	0.167211041489805
264	0.131121677996749	0.134623931674439	0.136900082435503	0.136745097268427	0.189072353418852	0.135921257818691	0.145845058359251	0.177751137596401	0.141200567415807	0.13365120609351	0.207666773657145	0.222936272218044	0.161630591065814	0.135163488573127	0.154320136036177	0.184731474577892	0.156574024231233	0.189812489566775	0.180325154999862	0.219641444389579	0.129603092004011	0.127527080919673	0.180216932809721	0.192426820592716	0.197120918255728	0.131646679063419	0.130664889301935	0.188451322548815	0.196512811750796	0.128865900202312	0.143054175193901	0.141833525639426	0.155099681039325	0.237719142744712	0.136929144405632	0.143602842782559	0.134365911696511	0.152510550371852	0.16915343138945	0.13358533810207	0.201719641774572	0.156641974281068	0.183293667536871	0.151785815461063	0.123738451756228	0.129178321718724	0.145763654264482	0.143986729755155	0.165844665090727
265	0.131337454660539	0.134314129683046	0.136716903327895	0.137441175513959	0.18877464376537	0.135396758365976	0.143596389366689	0.176997288748347	0.140733037503246	0.133865214736315	0.207167642881516	0.222137841843967	0.160897098020211	0.136124859072726	0.155578872903812	0.220522006704904	0.155341225138901	0.193367191206945	0.180521408161553	0.219197288035626	0.129256575417022	0.128059882533241	0.18202231780651	0.192331432537548	0.19757391420124	0.132968792282397	0.130483486202394	0.186941125777414	0.197135797691312	0.139719244636085	0.14339316434249	0.143413027894383	0.17010720579303	0.23685775264397	0.135483003483705	0.142894831201788	0.134059116027087	0.151703991845624	0.16957916207814	0.132896175701646	0.202185188423985	0.157238121570607	0.183327576000058	0.152176583800924	0.124455680366969	0.127282158197849	0.145257886745628	0.143948332052757	0.166306968432017
266	0.131273295560716	0.135083356176935	0.151440110218793	0.137563766061903	0.188548453473049	0.13439997323865	0.142362643006356	0.17805387545864	0.140809153846114	0.146835857052824	0.206650069710636	0.220649527324847	0.178543728978351	0.13603706890429	0.155627665495539	0.218231159201452	0.156859128838344	0.193777720633285	0.18054121145813	0.219940241866224	0.128921163398761	0.127699059472062	0.182348147419987	0.192723639462161	0.194913132779678	0.131688272587844	0.12975688222686	0.186988348270152	0.19573373061177	0.139642721856817	0.141239558190123	0.14361598790808	0.169699812133062	0.236300612380183	0.135758633545603	0.143303683417664	0.133975155198411	0.151461071393389	0.169825916114629	0.131347544164268	0.201839554236468	0.182530282680928	0.182775339684537	0.150997699161567	0.125266336916665	0.127848640613478	0.144197307896696	0.14393445209647	0.167129996175754
267	0.130687503522806	0.136307271360634	0.149392768552466	0.136499292418117	0.188534616406113	0.1340735890698	0.141595301852529	0.177288501836988	0.13962794085198	0.147186836069507	0.20806510583149	0.220197828215404	0.177819526908524	0.137622196937633	0.156315914909618	0.216903728774413	0.157210375235002	0.19366479282443	0.181361757615245	0.219656193340654	0.12894107819695	0.128781924365372	0.182206294725864	0.193263391776174	0.189075405600444	0.131130432971674	0.130256826919169	0.187851477340138	0.195664704073179	0.140761884458977	0.14219929076144	0.141840022580915	0.167312120284005	0.235389660493501	0.135513944923021	0.143472161073212	0.133874348411371	0.151482625687265	0.1693632917352	0.131581518512461	0.20379670021438	0.182231437253887	0.182664910709638	0.149902977843844	0.125358893348727	0.127829513919265	0.144203226322513	0.143342402798637	0.166481288409713
268	0.144858931336244	0.136629891156196	0.14715925799105	0.134181213314387	0.188301389152	0.134763447671222	0.142267297114344	0.176488708443474	0.139727875667255	0.147008312971834	0.20819940062532	0.219284459556877	0.177795198248365	0.138099130892445	0.156666044433361	0.215032974026226	0.158193246810727	0.193435117891469	0.181356613180135	0.220072385258101	0.129071569988224	0.129316575907538	0.182307517388372	0.194288618826063	0.188661613122155	0.130931977532097	0.130554170902354	0.187005138075768	0.194931360273682	0.14099168376003	0.142282788395311	0.14249001459273	0.166103618217596	0.235211075143311	0.135301686760987	0.142655823580197	0.134719293066164	0.150871557811073	0.17046039992219	0.131969452451891	0.203159271344283	0.181943015163056	0.181273939896815	0.149487516457582	0.125244583018034	0.127297373357352	0.144769242016062	0.142574308115644	0.166974436358268
269	0.14397569777061	0.138357955756674	0.147176899778238	0.132703404368409	0.186482921039885	0.135790112173266	0.141845111492182	0.176385106493947	0.140791823688777	0.146721295448656	0.20775529268149	0.219395095419501	0.178863116842823	0.138087622712684	0.156261437548423	0.215315244674412	0.157136320083436	0.195823128873503	0.179076757772589	0.22033391184332	0.128631915148915	0.129694165413615	0.182574268419344	0.193611582153251	0.221809392386678	0.130317039879206	0.130180473195329	0.184895751868432	0.195367346047012	0.141466600982489	0.142968488387446	0.143220974184474	0.184278324545193	0.233631770507933	0.135918031894235	0.143309611369024	0.136302130517661	0.150167798942731	0.170595766068042	0.142839453226309	0.201826057662239	0.181129213479712	0.181684297908326	0.149963109008237	0.123606657472464	0.127683512493125	0.144090785153985	0.142209499485959	0.167533490773771
270	0.143042878615045	0.139072615461092	0.147245653213712	0.132629255636492	0.182723856733005	0.136140939391704	0.141607882494308	0.177387101210937	0.140088076292116	0.146169891309962	0.207546273874239	0.21943967725883	0.179133393233008	0.136182673956553	0.156216950385106	0.21437686262509	0.15622141028199	0.194965257110785	0.178420125874283	0.219896893459701	0.129446473466426	0.130759697056762	0.182333156549987	0.193269004161656	0.219687630347342	0.129899885584469	0.12985478987618	0.184822854008802	0.194934362501017	0.141132206101487	0.143264878062517	0.142550030724927	0.184331329490046	0.233497985217634	0.136537625051299	0.143858728256411	0.137476585553362	0.150558748379819	0.170146832758946	0.140515757350657	0.200588405530224	0.181780211334475	0.181629017592139	0.150594880420954	0.124302276405859	0.128026362674687	0.145620220297184	0.141943212702162	0.169027548968538
271	0.142623050418638	0.139497123210255	0.147051558298805	0.133364661327707	0.183743094303232	0.135707870974286	0.141573101196608	0.17823138432919	0.139970356878116	0.146113127487912	0.206042534936038	0.21926028400713	0.179343260430771	0.136821957650501	0.157410348218597	0.212920751049464	0.15582183686314	0.194812812512604	0.177805899853269	0.219882196200226	0.129394264942937	0.131014081788255	0.180860403497062	0.193216926087402	0.219903226651063	0.130812541494461	0.129378285915466	0.184452010130897	0.195607779261319	0.138723575532252	0.143043788852243	0.140829496775178	0.184520622452143	0.23444679355587	0.136935697337619	0.141979008545981	0.137701626607673	0.150578292404211	0.16927135127093	0.139293471084887	0.200428369070387	0.180798706412525	0.181171168166306	0.147529472880664	0.123992438893535	0.127385149105786	0.14556249059538	0.142740275206543	0.168351419353488
272	0.142657974451857	0.139353558256658	0.147053553763838	0.133491725331155	0.181332766482676	0.133278214234589	0.14119648101362	0.175640491241476	0.13991402694382	0.146286735652342	0.206009787169906	0.218882370900009	0.178958956774378	0.134587112088769	0.157952825952259	0.212357226976189	0.155001473200483	0.192993258842854	0.178208495483999	0.219964530431815	0.129612491525008	0.13170196209078	0.180967527522882	0.192710781768931	0.219946824480119	0.130353092492554	0.130162105521965	0.184947108703716	0.196444962202847	0.138127190848468	0.143596203399272	0.139487935945967	0.184879967562042	0.23253470514548	0.137444026812951	0.141605526440404	0.137908095847631	0.15077385618871	0.168917887498165	0.138480940923581	0.198807700827079	0.179536331587873	0.180376014561867	0.167146893614806	0.124072380490993	0.125652029177858	0.144946770726319	0.143079612941519	0.171394648290077
273	0.142784955593091	0.139907622134717	0.168464498686285	0.135116050912809	0.179676267199639	0.134609978112933	0.159407141264441	0.175179489317026	0.140445452094474	0.146367920697619	0.205817177978474	0.219473226252008	0.17985496884131	0.134991439218845	0.157830482900254	0.211927038375667	0.155435959441159	0.193911176865325	0.178233562478297	0.218840818893596	0.128996932982214	0.133703041652003	0.179451156402294	0.191416165250154	0.22029065032974	0.129751817289947	0.130447130676756	0.183577974378174	0.196761887456456	0.137963247702872	0.165174320843951	0.139457336818529	0.184773565771425	0.230332590039947	0.137869348994102	0.140475609927269	0.137412832982833	0.150193663051294	0.170189747891303	0.139667278958782	0.198495465874451	0.178157404245639	0.178855723010309	0.166798220783233	0.123864374408025	0.126096123843527	0.144137088847531	0.143935316287194	0.171809134970313
274	0.142798033579355	0.140379477338738	0.169403179061962	0.135525748961491	0.177740915733084	0.13483276409015	0.160330574232645	0.1747563005306	0.140217419884842	0.145538283221372	0.205979758696047	0.21837540258715	0.180146792932471	0.135738840914916	0.157151204410007	0.211735376126045	0.154955351837292	0.192884175234974	0.178625154374142	0.21861661771622	0.129951552041255	0.131634738856283	0.199102053190357	0.189210773037809	0.219446545609716	0.130624496432947	0.130574373918872	0.181450882778507	0.196633535749762	0.138073787740933	0.164534347617844	0.139662601080482	0.183946029135316	0.232354070457202	0.137729681148506	0.139336659584134	0.136886828532574	0.151106863239851	0.169300493243554	0.139845226765119	0.196938728718082	0.179393252871017	0.177211053242644	0.166914456389254	0.123493697062778	0.127171691399267	0.143735929837297	0.144204262419098	0.172340951838715
275	0.141947773555752	0.139766182608642	0.168956110693853	0.13557115285232	0.177465331740257	0.134842393523328	0.160689026845812	0.175424715336437	0.137420282409975	0.165236564006282	0.205317383075576	0.21741479842411	0.180534650579808	0.137228356258954	0.15937248082456	0.211131725690853	0.155767530973177	0.194647261067907	0.1789808339231	0.218833771880084	0.129067669535399	0.130920135689118	0.199626516634354	0.188187914218759	0.219723411279594	0.131064895161932	0.129819196822043	0.202301392405554	0.195305400206919	0.13778359426075	0.164251406715097	0.139556544788447	0.183615429337105	0.232366291202594	0.137457991214145	0.13856796357437	0.136251511251635	0.151975040922177	0.169181501102419	0.140151319040438	0.197507901353253	0.179856227655865	0.174798245285161	0.16594779706869	0.124337401714064	0.127267882308449	0.143572583100183	0.14440742899091	0.172378540184184
276	0.14223738554452	0.138890901096499	0.168432085366154	0.13581293767065	0.176678460654036	0.13438292815029	0.160803292636634	0.175586449044922	0.137718592378885	0.165399334696099	0.204167559443104	0.218344840532563	0.179996841040329	0.137551759290796	0.15908841244045	0.209674125320103	0.155387044674596	0.193193812720967	0.177256992022439	0.218765433250467	0.130069123855922	0.129715402789386	0.198742324128377	0.183834245128639	0.2201011607311	0.1294481882861	0.129520327985472	0.201649816604572	0.192895325290213	0.137620519094694	0.163912389844313	0.140250757184135	0.179733596014822	0.231948750074851	0.13847561291872	0.139169463387506	0.135571822314343	0.150247911421468	0.169348280912444	0.140426633404256	0.197364630250161	0.179094444424153	0.174923635953023	0.192428736523764	0.123997576065656	0.125316219355092	0.143287173612376	0.145264257514015	0.170647564706763
277	0.142326514041566	0.137490208476954	0.1684023555556	0.136943137662774	0.17706344715415	0.134766922115874	0.16084349179006	0.17469374775089	0.156252362358123	0.164916345271671	0.204236458686456	0.217587992316761	0.179714456042517	0.137610485478034	0.15825660566395	0.21016889130174	0.155431660106667	0.192795558364813	0.177476601007154	0.219052445600953	0.130115278230291	0.130197413121591	0.198602768482447	0.216230965799014	0.216891214730558	0.129648049122896	0.128762147817655	0.201659848664798	0.191251029176773	0.137523311066971	0.163429077535549	0.139967034621094	0.178896764093374	0.230551581319304	0.139643109976261	0.139163634350267	0.135646281354287	0.149794527962789	0.16969938986552	0.140273623933301	0.197151431367284	0.177805459299834	0.174098105068042	0.190780991417986	0.124860540758474	0.123856153046168	0.143746378072647	0.144846939691744	0.169486828901991
278	0.140895298350673	0.13586550782664	0.168801194455737	0.137514571531361	0.175950642007636	0.140307741888596	0.174297825537653	0.174006895260609	0.156234474157719	0.164053058702004	0.203742098512832	0.217866170598413	0.209246417033468	0.13714035149966	0.157862841890602	0.210084644977294	0.155776974684619	0.193165870986588	0.177354624274335	0.219600684641538	0.129323304648636	0.130123996279325	0.198413923020372	0.218651290214965	0.217884964343211	0.129988364234023	0.128128229411404	0.202715725889879	0.191409682899332	0.137053588445246	0.163843895238361	0.139168396290592	0.180035764367155	0.22955939027054	0.13997559154223	0.140181361480103	0.134955855407122	0.150515792620589	0.170241594492002	0.138446746155427	0.19707566922407	0.178579728782403	0.174620884633384	0.191390545338901	0.124841959564072	0.124113986134022	0.14473705591217	0.145136560167724	0.169225871268067
279	0.141053832198829	0.136285581186578	0.168951446955428	0.137144972510117	0.174668391650648	0.139799981891727	0.174485726484178	0.173830111737518	0.156943729152795	0.162801553090369	0.203402287024169	0.217157665859118	0.20901974401493	0.137050868979224	0.157757422081023	0.209017756100898	0.155234704169535	0.193389304508418	0.176646882320229	0.220386003635443	0.129808338686663	0.130123440168238	0.198378949911468	0.218998752296844	0.216138457114285	0.13048474687692	0.127926992905284	0.201722529791282	0.19147092914393	0.137073580447352	0.164632252063294	0.137090048219486	0.17883230188161	0.229058778131553	0.140437761205645	0.140110942668502	0.136218522275915	0.149743584850334	0.169852475430047	0.139501383345449	0.197491611519198	0.177119985494737	0.176093601007348	0.190443493387218	0.125477155337411	0.134855102986137	0.144074479835634	0.145169666965268	0.169819970922861
280	0.141141809710403	0.136584670174748	0.16744670087828	0.136913729450331	0.203635001998845	0.137809990404286	0.174656740566233	0.200315854393708	0.155374548899395	0.16312003110073	0.203096583608295	0.21747607872957	0.209157772003331	0.136877055810747	0.158510883312191	0.208226899227807	0.154859267857275	0.192718530148957	0.175439826355521	0.219441342672058	0.145240357639985	0.130578972027495	0.198525900458551	0.2199395428965	0.216286891153209	0.130550654982563	0.127113537285443	0.196673924883474	0.191745505407855	0.136696395731149	0.164995927576538	0.149071935632177	0.178509779047039	0.225745671142729	0.140569527512991	0.145917967082531	0.135650774028324	0.150650517995249	0.168517502564525	0.140403756184053	0.196505676517497	0.174856922354657	0.175748699048853	0.190556056632379	0.125230855325473	0.134135026000537	0.1435434016335	0.144269011388447	0.167102669769181
281	0.140228867758363	0.136654966754118	0.168095534515763	0.136121967454241	0.203460418233727	0.135220659620533	0.175994161658214	0.200391510790681	0.156224296273637	0.163190310994225	0.232003644301298	0.217426296234307	0.209257982544029	0.138183765914628	0.159138397068344	0.246400412458187	0.151822837977389	0.192248971932828	0.175991537494818	0.218042432528027	0.166055874032833	0.131040690730748	0.202118859829203	0.220263895983629	0.215903988724955	0.130005851482551	0.140968609827306	0.196339135017774	0.191048725343292	0.13674127961682	0.160125769848917	0.14941550162694	0.178054146513798	0.22504295093278	0.142166874127297	0.144912990345944	0.136735763551825	0.151214266220009	0.183369151526921	0.141361676545156	0.196407281932377	0.17323994701605	0.175843969571959	0.190650241395805	0.125867722080341	0.151132692325212	0.144878460348467	0.144932670065304	0.166964739397491
282	0.139155959592071	0.135672625251082	0.168390665053138	0.134952234018713	0.203925299024235	0.134928312225079	0.176156302441808	0.198845815842391	0.157411987856965	0.163986034030334	0.232479773588594	0.216966816907787	0.209445341032066	0.138106790755467	0.159116761707939	0.244250644242269	0.150727772012593	0.192850432201437	0.176244815268249	0.218261894011665	0.166563767390985	0.130048608384496	0.19960086373187	0.219620661654319	0.215947074128456	0.130754810422212	0.157771788521773	0.195884950391197	0.190578019943209	0.137595003974642	0.160116853180327	0.150602770943394	0.177865455531379	0.225590329308513	0.142175820337547	0.144551600105028	0.137739579636399	0.150344963679931	0.181544641517689	0.142246685764722	0.204626680397212	0.203639361592703	0.174464681900015	0.191398375142847	0.13286017574014	0.169752193442464	0.14469357548682	0.145684972030153	0.165731469004564
283	0.139164221903982	0.135117432445274	0.168437866458418	0.135009871187899	0.201977719209653	0.135715640075325	0.175179532230208	0.198912256974627	0.157138353212658	0.164944291094238	0.232047072466264	0.216491364583984	0.209346615429939	0.14324602217417	0.159952641480876	0.243220564440026	0.172463781025641	0.191556415302567	0.202669144397361	0.218032215783789	0.166127492598743	0.1300003286923	0.22193431196326	0.218015770645779	0.215452428206422	0.130904904235912	0.181523354645961	0.195961203891543	0.190773678982178	0.13825455953061	0.180024548187723	0.148806601534841	0.179016624386182	0.225847116631943	0.142312393604722	0.144796736566131	0.137926384006567	0.149575427021661	0.181289449180975	0.14317174388877	0.203019279822745	0.20363513172996	0.174413443304335	0.189437490139569	0.131844690336409	0.169169125989262	0.145178258810431	0.146116371454347	0.164773115650988
284	0.138698267512212	0.135631866499713	0.168645390635976	0.134019557980829	0.201501257816915	0.135573071687415	0.174679750924328	0.197965192455298	0.156423768199256	0.164701767520155	0.231827863733808	0.216704251541066	0.209960874623592	0.1440430143365	0.160161668366672	0.244561108743481	0.172379298333119	0.192776682352571	0.202387106686504	0.218152927553014	0.166082210538918	0.130240400601449	0.221950780781531	0.218617324938925	0.215131531290904	0.131094958772731	0.182213940148176	0.196796942641195	0.190250253239142	0.136246404186001	0.179051417744499	0.149119197775169	0.178704712414102	0.225409259512966	0.154776779582662	0.144649947993385	0.137284489462958	0.149047951118301	0.180661425832352	0.143175666423802	0.202232149183199	0.204678059200821	0.174626840368178	0.190653915879832	0.131503524019937	0.170696357264117	0.144034754406439	0.146236254937273	0.164653881490484
285	0.138573112469555	0.135034848113532	0.169146598389821	0.132574092759448	0.201502041382668	0.136092036760949	0.173672364191767	0.198195640193694	0.156552602909445	0.165157847246191	0.230401412147848	0.216731454435784	0.208835761762016	0.146021846094322	0.159679247700903	0.243636763047887	0.1721157818456	0.192444691571574	0.202024272858605	0.216060877489692	0.167053971163337	0.130230927730952	0.221048288850772	0.216981758961944	0.213431236380672	0.128119336272005	0.182206133186793	0.196731897262403	0.221308200550317	0.136600497742545	0.17716014523471	0.149698744741311	0.179782414889198	0.242727296518182	0.154189857247162	0.143972818912877	0.137480836088272	0.148972909145951	0.180518455470708	0.15904698970601	0.202171776819032	0.205315403644868	0.175251173063819	0.190811689077824	0.13135953327223	0.170533219882875	0.143239715193052	0.146637066409952	0.164436177839652
286	0.137527169740111	0.134492202486849	0.169068494814422	0.133363750697703	0.201510585355974	0.135915621122017	0.173020044515801	0.196739900631106	0.156163652865586	0.167745964132198	0.230422465655404	0.216249180483882	0.209501694771992	0.146375886901257	0.159780944406531	0.243517887178173	0.171579669346581	0.192009299861166	0.202188405479543	0.21377799634061	0.166512248680642	0.129039709319906	0.220615260714454	0.219196052944374	0.212595210895356	0.140804071687287	0.18349105869094	0.196595215311358	0.221350249267415	0.136231348779572	0.175247357873914	0.150155722372135	0.180043190105325	0.241545257488797	0.154416085329461	0.143651278488445	0.136455252270996	0.14848970587801	0.180801149899853	0.159291779703412	0.203172988617147	0.203690138202974	0.175184610102172	0.19185902825625	0.13089838873513	0.170246369438702	0.143779917627898	0.146420519176121	0.165060388903786
287	0.137171672622871	0.134646940333739	0.167613469429424	0.133723359193499	0.201472216516482	0.136361775036536	0.173042215343525	0.195001982431551	0.155828985607467	0.164918851143776	0.230448923294581	0.216061656454375	0.209089429449864	0.145883701982201	0.160769879231456	0.243109325728288	0.171613875218692	0.191758297224935	0.202520235409743	0.212423011891158	0.167055384614158	0.127402209431973	0.220145254181463	0.220355535084652	0.212720662003565	0.13973648123417	0.183632691891282	0.195806780478853	0.219584349453103	0.135961705507385	0.175309117540151	0.148748965934525	0.180748772454059	0.238603699142226	0.153598420344501	0.144474107226637	0.136912573841928	0.14747584584661	0.181371850424297	0.161032077445367	0.202843954076542	0.204157574677828	0.175556559141314	0.192818257410432	0.131879698445092	0.170620903999004	0.14426700306178	0.146285244850886	0.164636356505483
288	0.137291312231662	0.134478486360798	0.167963690184619	0.134891760011537	0.201854285057104	0.136637058909846	0.173405679753809	0.194225149841002	0.157016214373187	0.163685754368287	0.229659164508166	0.215964730966919	0.208394095836379	0.145631381456434	0.16130203068516	0.241515381523868	0.170529990340097	0.191602363501279	0.202437713037359	0.212192750571076	0.166942475626969	0.12671510521525	0.22011682374519	0.219620533688841	0.212283255899412	0.140022992122498	0.182229274565524	0.196116383533392	0.220333897253842	0.135860664937401	0.176132879925461	0.147269975401293	0.180376072149442	0.238648618854677	0.153265588041592	0.144857403370384	0.137512193182779	0.148195623006389	0.181067309380227	0.16157554888891	0.202824890776818	0.204079259217281	0.174668693137533	0.192786095153529	0.131705128761909	0.170962712825935	0.142660921509992	0.146025211451778	0.162920635310202
289	0.138165209906115	0.133842209941145	0.16611380300173	0.13558280841122	0.202635349019756	0.137117742227094	0.173703835657694	0.194242923640334	0.156387668227015	0.163415362079546	0.230894120555978	0.214892244466518	0.207976241440977	0.146244211146613	0.161287287875991	0.24145770526323	0.169317157467687	0.219224353167316	0.202121166391819	0.212678403840216	0.166171147085899	0.126794787104385	0.220049234182758	0.220508544112731	0.212249708959429	0.140330609156216	0.181899618591603	0.195874145804696	0.220284869785467	0.135069005229306	0.176196302448639	0.147940326852525	0.179419385747721	0.236557714150751	0.153695815738182	0.145818203123331	0.139007732309303	0.148048693674132	0.179234401754744	0.162097128159702	0.202193704219665	0.20443102430776	0.17322708523147	0.193123728240478	0.131092151740463	0.17074191613842	0.142257187801695	0.145761164603164	0.187270617034695
290	0.138859745238074	0.132884010650653	0.165928952742007	0.13456576386822	0.202502835290621	0.135619573952321	0.173395550241124	0.193816766750947	0.156161905811805	0.160973679542395	0.23020682154771	0.213338903748968	0.207673281627388	0.146300595187768	0.160522055283207	0.239120210547634	0.168249165660446	0.218290377491661	0.202054226708825	0.213206323358442	0.166769469530859	0.126040061981375	0.219542227167065	0.219802178673048	0.211997797988404	0.140123787326657	0.181259738283687	0.194249091672179	0.220996029757943	0.150446171594382	0.175285889738256	0.145907035565874	0.17744196133495	0.255898657438879	0.153452427096567	0.145290426693026	0.137116730247474	0.146275792723728	0.178328872625237	0.1623270961795	0.201202384019263	0.20457940177462	0.171836732371788	0.192412100936835	0.131148604181949	0.17053348983724	0.141341119830483	0.141563345013676	0.187015757885191
291	0.138276060310213	0.130965544192335	0.167176786788454	0.134794333172543	0.202106620700669	0.135763269418279	0.173126369531697	0.193908249918162	0.155143646037326	0.16132130774178	0.231293075435581	0.214059099310623	0.206725595310439	0.147460099960995	0.176783213374871	0.238528394406516	0.168062223522578	0.218108052394076	0.201196623005699	0.212005754684998	0.166719358925913	0.125808251458907	0.219436523832948	0.21908539253435	0.213151066120931	0.139723048640594	0.181759553576781	0.195417666799565	0.217872830390466	0.149012299105532	0.174891361451239	0.164491588424905	0.177437141289371	0.254968999487739	0.153834466372875	0.145711800741993	0.146940756546867	0.14541274676934	0.178595094608275	0.161336133580734	0.200973200500714	0.203085631421587	0.171635696035911	0.191873664962132	0.130354060822767	0.170565716094699	0.141657641296305	0.159992196381269	0.187843815249765
292	0.138126626483608	0.125730029458557	0.167609611407314	0.134761916353072	0.202663930736784	0.136666070571275	0.173042161682877	0.193597516201949	0.178918601747054	0.159330146686689	0.229882332173817	0.213996881217223	0.206060895724748	0.147903598009267	0.175733889854437	0.236509940685753	0.167349026847071	0.217421230779375	0.201599147720928	0.209772245927159	0.165717841329878	0.126767716374237	0.219289619266252	0.219001070499892	0.212659414760612	0.13984266997604	0.181282441826564	0.1953663036334	0.210860699240329	0.148602253979	0.175059170578064	0.163502959651279	0.177608969414747	0.253994478733794	0.153241092868597	0.146064164588349	0.146688641968701	0.144740669106082	0.178344966341648	0.161287262307586	0.200883678163503	0.201696985105535	0.171455977222351	0.192267012552467	0.130762154414225	0.170302929879106	0.138987463499531	0.159992061148284	0.188046848153049
293	0.139243404514511	0.126215567813926	0.16776460710751	0.134219721388484	0.202976950377348	0.136987386362416	0.1747859387773	0.210449950141268	0.179091654738542	0.158015732854152	0.229833060508029	0.219646434233531	0.205421785845652	0.14846273544922	0.173585500980038	0.235922978749447	0.167830843591109	0.217648590866797	0.201074867109646	0.209642689353824	0.16640423464203	0.137902242506861	0.218239283036319	0.219046635585745	0.211993015587804	0.139692784097015	0.18092707015246	0.194556923858575	0.211288078868522	0.14876492095049	0.175179691614379	0.163511588394679	0.180037078829779	0.252198608096217	0.154370082714883	0.14596216886131	0.14453240741161	0.142867827787603	0.177644019729588	0.160007703564728	0.199736608408712	0.200001335194092	0.17015204092499	0.192617951390786	0.132023444055972	0.170060147747821	0.139131785555368	0.160439449621914	0.187177677768868
294	0.139372346386159	0.126869954873004	0.166904070947511	0.134025083104385	0.203218207316929	0.135948141985862	0.175266915316268	0.207588884753111	0.17696957323245	0.15667865516406	0.229456336815169	0.216982252317224	0.203912072307759	0.148871097013851	0.172739275893646	0.233800351391384	0.167616230724695	0.217949831094991	0.200923571167961	0.20713247861561	0.165679268215034	0.137537774682841	0.217930982852427	0.219563621193796	0.211597605776204	0.15933294848088	0.181802415313614	0.194011302106904	0.235678628733412	0.148128771265743	0.175146537692377	0.16324472432076	0.181633627676958	0.24993066668214	0.153513054994143	0.145436479843975	0.144631283649717	0.142867849418274	0.176488662941665	0.160175965703899	0.199835570017513	0.199108464485117	0.169082615566486	0.191665298808175	0.132113224213923	0.170465707428864	0.139233071571595	0.160856654265299	0.187103786465975
295	0.138083918785701	0.124796427087963	0.167994639372341	0.133952870070669	0.201412643067068	0.134903395751337	0.174914851024887	0.206330265064443	0.2051152564923	0.156768715101641	0.227387427652154	0.216646143802582	0.204638270739646	0.148468664742197	0.172783225491883	0.232821577384323	0.167728708154961	0.215346090878147	0.200641871187642	0.206681831711554	0.165188556510898	0.137908073679895	0.217160069804988	0.219651434294215	0.211143463224266	0.158005425968485	0.181314887485723	0.193775109944715	0.232347461519457	0.148024699015806	0.175614501105563	0.162013626929961	0.180302995227123	0.249184066036063	0.153183447981164	0.144873262033626	0.145232080829264	0.143243258402971	0.175234554702779	0.159899900164571	0.198507859996656	0.198439817847848	0.168188374206984	0.191663808548487	0.132800033463133	0.168743751094905	0.139619243866801	0.160661711632175	0.185734271041779
296	0.137157390896908	0.12385246361774	0.169072650373664	0.132955826964586	0.200225530379685	0.134916375509702	0.175335099548763	0.20888700424524	0.206221695751142	0.157211274559533	0.226380101873784	0.215146110161783	0.205233866897805	0.147900186375135	0.171531411094103	0.233296748015768	0.167766207394451	0.219906196667304	0.199480862937883	0.20559975364594	0.164374858675271	0.139003004292067	0.215389227341534	0.219437470076942	0.210314942372011	0.159097465463565	0.179060155608784	0.190896334254037	0.232713519981084	0.147200853274201	0.175302352528435	0.162034383655424	0.178926941435696	0.248675990046398	0.153431266815453	0.143801877960825	0.146016176130438	0.143103802734787	0.174100980117198	0.15916932263193	0.196819480160848	0.198347330812375	0.166483447907578	0.193187159755674	0.132585099961521	0.167492365623355	0.13934972078742	0.183338186207089	0.184653340688173
297	0.137033982630772	0.124612811309541	0.168876266519721	0.13403073790707	0.20005828245784	0.134407645568655	0.199502027827656	0.208533082391754	0.205671234804397	0.155596190737269	0.225617961247409	0.215053210307927	0.204473843510244	0.147818679423681	0.171996249849472	0.233639360893405	0.166396916079905	0.219502136576532	0.198492113051971	0.227639570209209	0.164065614093168	0.139076774146123	0.214135366359909	0.219905610155946	0.209788712823286	0.159668624731207	0.207784656909395	0.223003327833328	0.231723066407809	0.146227389913634	0.174361693233908	0.16229889556957	0.179347215589677	0.252265397558442	0.152763805618999	0.143557861640154	0.146431642918178	0.143131380126532	0.17350294652645	0.156757636026713	0.196641800111352	0.199332424269831	0.187516670531798	0.191976340653872	0.133741156252921	0.195479086597513	0.140375772731718	0.183391689437518	0.184388292635092
298	0.137493566520568	0.124696224693631	0.167806605394195	0.13357053545897	0.198715251641268	0.135316829011582	0.197758138033456	0.20870234446676	0.20451276988384	0.155402280972046	0.226494746880014	0.213831989346097	0.203111487066989	0.147706023932334	0.172078375472115	0.23385720618471	0.165966434599424	0.219775200655606	0.198802526929192	0.22817750875741	0.164607784569487	0.13861866738662	0.213868269065023	0.218924514109783	0.245625665976547	0.160477373902962	0.207643254529892	0.224144827019801	0.230338965751874	0.145332613502443	0.171304161747994	0.162198638712381	0.179789681541421	0.25279770973378	0.151751231613854	0.14373854000048	0.147454313351694	0.141975483576746	0.173198788027014	0.15686488978579	0.194303684079681	0.198624611508157	0.187037560204396	0.191246532709528	0.132992101590059	0.19256467707667	0.141158144231669	0.1824266444367	0.184072437254572
299	0.137323839537213	0.126035422176988	0.167648747724212	0.133153248087974	0.199167164654869	0.135810158698066	0.196972917340402	0.20680431674032	0.203972584721865	0.155517422605393	0.225688167023531	0.212406493776191	0.202460160840519	0.147063105834296	0.17179154073743	0.234579046402359	0.166401691251443	0.22022922549506	0.199296203814357	0.227631261462539	0.165656832015984	0.13753862343884	0.238511377880994	0.217837441933084	0.245294580333707	0.161091628401274	0.207839670517574	0.224271885160622	0.23013143444117	0.142646666213125	0.16969303502643	0.162384243527495	0.17958634146054	0.25183751327554	0.151456334256411	0.143193904890147	0.147926809260639	0.140729185821818	0.172684896611545	0.154739618346433	0.194320505362234	0.198580556958	0.18796827403956	0.191127201848273	0.132396813870423	0.192241707015871	0.141129527810414	0.181987132177004	0.184276153969673
300	0.136506291524309	0.126242675025109	0.167389699107372	0.133034766800335	0.19912540391078	0.135412084573292	0.197065232576319	0.205896176191398	0.2029009105196	0.155557982871295	0.224207916902765	0.212689033311226	0.20083568020366	0.14258023975999	0.18018029061065	0.23357705458208	0.16665717754359	0.219428138105266	0.196966663316468	0.227167077231478	0.165137396461386	0.150896177232216	0.237869786242842	0.21794023372851	0.244835024693331	0.161743378136838	0.20773892155782	0.223735881886505	0.229802096778653	0.162876651964678	0.168391804878564	0.183966961133684	0.203785456040451	0.250451766829551	0.150161676544316	0.143733745627286	0.145653761662383	0.140642208014345	0.171770373871572	0.154199145701433	0.191849940242554	0.197597293654849	0.187384620865752	0.191732620469822	0.130871942236	0.19046383420881	0.140836682213023	0.181512992691311	0.184168262625316
301	0.134548743585574	0.128265616856688	0.167270820472178	0.133874006849951	0.199538852490433	0.135693477524751	0.195130994760636	0.206091776184004	0.203310282846851	0.154925298871056	0.222990552238714	0.212214706361173	0.201011084944751	0.157885654049085	0.180133990491641	0.261035571119197	0.166386935434243	0.217615035064452	0.196490904716581	0.227155793723448	0.165059342625171	0.150795363111184	0.237074936030807	0.217617950255203	0.244122051867435	0.161347032753992	0.208025174890117	0.224100484125524	0.230937152796725	0.162991137070437	0.196369407643258	0.182296922994651	0.203124527887483	0.24951709024404	0.149363588282176	0.142620078227534	0.159338784369287	0.141201882390475	0.197779403887021	0.153898910710034	0.220601563742656	0.196971041301513	0.187381197363534	0.191610872875963	0.131266810713068	0.188577103883391	0.139286818933329	0.181725365553179	0.184827085921577
302	0.134698798157137	0.129377519623333	0.194045561905416	0.133569693935174	0.201844964688667	0.135779390198256	0.189380529685456	0.205686857402892	0.203399122377342	0.1552356413792	0.240005026572457	0.210888433313998	0.200592364959966	0.159592187971253	0.178765454040662	0.259799950920998	0.167116947209379	0.215831691829969	0.219778407250331	0.225539159396076	0.16496302869984	0.150926725830032	0.238499333642712	0.218122440277169	0.243930901398998	0.161622989621329	0.208643322824211	0.222996129507887	0.229722420933058	0.162961918004736	0.195424203231532	0.208099830145231	0.201779075258668	0.248578354580222	0.149155616139107	0.142051010528149	0.178863604618715	0.14200493711648	0.197211237352953	0.152779931105105	0.221066216730406	0.196958193768054	0.187298125025849	0.191876459432898	0.13252967809262	0.187614206827451	0.139570479313201	0.181988047687753	0.184847960248363
303	0.135220969586431	0.129697984242991	0.195515967538641	0.134251996071246	0.201255974733286	0.13543228722096	0.188729646995826	0.20353581833264	0.204465833378531	0.154861969767946	0.238331023132055	0.211117517566053	0.200352788640034	0.160245716702875	0.177535214292998	0.259020272422484	0.166912230183909	0.219563641038716	0.219878833978963	0.225860239646664	0.164380420019999	0.151005401068262	0.238615428245867	0.218353111477922	0.244261026484512	0.162412590527	0.207560258945132	0.221796531856241	0.233418499517601	0.162186242050788	0.194840462202731	0.20879998590222	0.201925386872181	0.246097768107672	0.149742493710792	0.142048794277889	0.177803124399824	0.142168386808977	0.196452788800293	0.175842591165634	0.220093673251393	0.197001984563229	0.186540916718159	0.193083446174854	0.132378937851942	0.185514079554643	0.139669914082715	0.181007875696674	0.192767635442748
304	0.14690639209018	0.129466483488021	0.195732368862753	0.133952878192798	0.201097786739212	0.135617415233592	0.188096894844413	0.203728309125917	0.206199009057972	0.155222358473551	0.239193252845553	0.209799135005733	0.199369739891791	0.159147329954619	0.177460970731702	0.259069041986723	0.16664098119575	0.215410392324785	0.219066498278284	0.224883582350965	0.163845051064583	0.15008098259295	0.238411722360648	0.21906052725542	0.243160251238058	0.162675852516978	0.208102675703154	0.221566650761232	0.2394693547564	0.161059827652684	0.195060273962361	0.208597413947567	0.200116571219685	0.245439668111861	0.149801688388076	0.142203001422533	0.199269816467649	0.143069548016697	0.196205432006279	0.175442228973131	0.217831065690639	0.196252720449277	0.186288961364289	0.192160393848245	0.132597252704634	0.216263760614551	0.140298012914746	0.180943490387319	0.206591996038926
305	0.147912664940314	0.130230480730339	0.195354132725858	0.135655444913368	0.200502575387651	0.135414111192125	0.187215199729139	0.236796199634075	0.205641262854938	0.155905214557974	0.238520296174511	0.207044322291668	0.198153452266206	0.159948787689411	0.176486582131744	0.259396607775233	0.16623574742552	0.216414478996045	0.21884757122277	0.223749231846393	0.163276509480715	0.147613720861223	0.238152372681186	0.225068737294467	0.242772935241399	0.184847472442939	0.207869204846559	0.221212066094465	0.232049296679894	0.161235756623824	0.195507545716209	0.208786986405124	0.199037537180128	0.257859087233284	0.149149374437374	0.140658467834981	0.198854614949863	0.142523186212157	0.197258544158022	0.173464476123489	0.216686956924283	0.196994121903519	0.18594146713796	0.191133487640107	0.132367429450986	0.218108726065689	0.149985772317104	0.180706710053114	0.22110239766647
306	0.147402684786236	0.13147109995053	0.195371784007487	0.148568900040014	0.20089872670259	0.136106033290664	0.187623341229729	0.233168589229028	0.205502918454673	0.154427718520305	0.237979049388645	0.207958863482212	0.198308008360476	0.172404952402679	0.176958061532852	0.258396428793939	0.165263795752996	0.215346120895171	0.218282914607058	0.223588571879752	0.16287482122258	0.166697646712611	0.237092301738383	0.237573625699273	0.242719549923056	0.186058967491634	0.204546941652464	0.220737595130188	0.246376855101349	0.160760729103977	0.195629546738596	0.208402269148782	0.19439943251969	0.265473407064209	0.148742120091537	0.140819930061215	0.197857944625588	0.142242402447813	0.197673271991398	0.173298124252059	0.216461021873592	0.197147921066283	0.189077735882718	0.191740681933041	0.132279812767501	0.217319354843888	0.156529083391871	0.181446915639844	0.244131369889857
307	0.14794623402265	0.132453636225094	0.19474904008284	0.146660778270123	0.20118846859184	0.136622607794549	0.188328827910893	0.232856968266057	0.204533385787038	0.154917616617648	0.236251754919067	0.206939862130914	0.197231281406442	0.173923142095857	0.17643651334158	0.2580881981841	0.16689742739496	0.243551863632265	0.218199161889558	0.222249286453817	0.163187668213456	0.166071386511722	0.234649332167618	0.256211366703469	0.241496374362442	0.186501222201901	0.203826467388842	0.220988291797151	0.267252216855611	0.160281251015639	0.194955799464087	0.204457736886745	0.193514074694715	0.27068304060365	0.149129052801731	0.155721920890345	0.198623392770255	0.142042296013719	0.195818211704164	0.174327645230906	0.216734422468439	0.197508153235384	0.198845597916122	0.191161067244335	0.131484901354525	0.216383738095693	0.156082596099325	0.181158790976942	0.270275697829288
308	0.147580882962979	0.132862233735536	0.192380011663793	0.16385225146827	0.201712814977859	0.136295220065808	0.218438343432735	0.23278185243192	0.204388189324162	0.155458342475163	0.236174646657897	0.207472575550323	0.196821507052694	0.174301448687626	0.176610846696468	0.257452499158108	0.16635354430187	0.243157066893891	0.218434075600826	0.223093629400909	0.162485469030095	0.165404391276428	0.234515600627564	0.254170858434282	0.241665091946975	0.186109525094669	0.203183747941487	0.220279823753153	0.270197521999519	0.158941216404054	0.194865715232589	0.203957054230416	0.225768795391076	0.271622063311597	0.147777126628516	0.155150942931822	0.199125572727655	0.142218340834828	0.195043407191722	0.173991742274905	0.217452939947199	0.197505191013049	0.215043538767491	0.191599692432231	0.132038754567742	0.215109502407784	0.156615045645054	0.181226654064817	0.267611086836363
309	0.146684327562996	0.132889889987136	0.192387846432744	0.16299636483903	0.200568684615635	0.136661221114271	0.217536655951602	0.230928176957236	0.203756075881014	0.155794837864343	0.236395341545849	0.207501462255258	0.197384124188012	0.172903790165263	0.175054367444225	0.256921982437599	0.164947755469943	0.24296668437	0.217869953109848	0.222575813553955	0.161649657711925	0.165046975769869	0.235051397729113	0.252864855905736	0.241961616571453	0.18473863148572	0.202680303878107	0.22042938540257	0.270470793213849	0.159077453073882	0.197110676312329	0.203151799407845	0.22419531863991	0.286982916415263	0.14886638675784	0.153191764991818	0.199525899862339	0.143031550662764	0.196555998041458	0.172902392619095	0.216998717575614	0.197217134293	0.237609130487136	0.190604830275869	0.131789585887341	0.213714791976227	0.157724849832682	0.181402308263278	0.269444624275224
310	0.146088342779071	0.133642468128557	0.187407715262401	0.162732642156587	0.20064175863278	0.13688399304246	0.215998008724723	0.231989215510271	0.203373263220669	0.155767313784231	0.23653543409469	0.206829428702266	0.196736019523276	0.18264462803186	0.174133519874293	0.256873923949313	0.164970494619925	0.243551512302768	0.216877627423751	0.222208734802733	0.161595703728289	0.189866110758633	0.234913801933077	0.250488816242872	0.241855606065542	0.186246096805395	0.201957504122644	0.219670712066016	0.309085351870732	0.159111238813298	0.196511164525905	0.203404800650461	0.224737857504491	0.287258674245457	0.148206361036925	0.151093918595546	0.199236526377847	0.143959980177551	0.224989606874168	0.173386245081076	0.213384211001411	0.197285667174458	0.264652456309214	0.190006137430448	0.141212210144991	0.213956947165535	0.169793894073194	0.181482126701708	0.272800368866369
311	0.146888850763371	0.133099813479837	0.183743763153714	0.161495366993398	0.201613388260266	0.136766762928347	0.21445224588525	0.230430027032493	0.202774279483252	0.156988790891526	0.237929261937028	0.205512596469518	0.196862212646807	0.180013145546824	0.173410940091658	0.256130918698212	0.165021747950937	0.246407419956779	0.217035153374023	0.22441570074467	0.16152893356142	0.185434922890997	0.234756481650747	0.285691741203659	0.242054928275223	0.186095434262691	0.202219348451649	0.218263463089256	0.30992368358701	0.158782098153305	0.196422173741086	0.203704192560343	0.22364293451807	0.285193031812051	0.148888751529083	0.162200282607794	0.198892532167776	0.143905635997249	0.227509436788883	0.172794793439038	0.215041843126122	0.198290817709241	0.264296760222047	0.18726087640362	0.157005106915452	0.211657153988069	0.168683030108405	0.181076249679284	0.273352185541936
312	0.146930328657694	0.131590489060733	0.214072992439985	0.160553080938174	0.199585377307676	0.137113130330138	0.212534162078151	0.226077804651329	0.203099710442292	0.156280397924243	0.241184913860551	0.204055457356611	0.196390585263508	0.180936442503455	0.173305404406019	0.255503195714504	0.165548837460893	0.255593067150182	0.215113789196532	0.226056305078309	0.161719886481627	0.184847713507838	0.234634560759512	0.30965019457217	0.240335230148779	0.188265968979702	0.203049104777976	0.217883347734159	0.336794990514341	0.158549650986478	0.19642914591724	0.202585749996218	0.223220292311872	0.306592773177009	0.147758734240471	0.161889640668552	0.197937404489266	0.143878177701261	0.229880335075931	0.171751436325906	0.211246415419795	0.198022185073171	0.2628501458774	0.214832351860911	0.157564878890918	0.211015329774483	0.169397430587494	0.18025885758918	0.27275761544754
313	0.147636220719513	0.130726834324924	0.216310756428697	0.160376205893104	0.199053622494219	0.136945738087575	0.211863788769242	0.262753728483916	0.202930248771286	0.179304571801585	0.241122094194577	0.203246953005988	0.196411351323815	0.181145022531808	0.173411449085439	0.252774754284799	0.191042762634174	0.270229614181874	0.214593275707059	0.229229099113115	0.187355491562074	0.184286037478202	0.234321628707395	0.307934802242247	0.241197003847163	0.187594781433132	0.203429674546175	0.21779967671386	0.335982959910316	0.158917801256968	0.196108638690756	0.201549365956127	0.22138847373279	0.308116321550525	0.146915807423628	0.161053775691538	0.198312467350592	0.143683303254136	0.228706142936696	0.171548307602002	0.211369801851564	0.229204674528603	0.264730736492987	0.212592573908708	0.155901925104697	0.209210011305471	0.169755344523642	0.180211523350887	0.271919867273724
314	0.147345313661821	0.138963309842718	0.216236667488982	0.158552226408832	0.198701130966268	0.137610425497986	0.210602174611183	0.258615808749069	0.204011526915556	0.179453612773426	0.241561694473955	0.202863017370353	0.195922484332607	0.180365318404329	0.173435768245391	0.252512821864869	0.188555472057306	0.291142361550944	0.213784313881826	0.226906730906287	0.187167472690012	0.184306993135608	0.235773751077681	0.315365823252711	0.238480203308899	0.186374370544853	0.204067945294559	0.218586544655953	0.334217986626188	0.159398269038639	0.195415040076483	0.201798432050495	0.221276230990083	0.308698401203473	0.161382260829737	0.161453291519902	0.197637731792	0.143289766355575	0.228695330531437	0.17137490538133	0.210705775787107	0.228887124507156	0.265974801796739	0.212241819643372	0.154269293304634	0.209257926659993	0.169718293296305	0.180070538440037	0.271507302474138
315	0.146316419358598	0.136157548876603	0.216273090700691	0.15812040715722	0.197001962859223	0.137312705430615	0.210125183237353	0.25794295799145	0.204186829521129	0.180785047425785	0.241827819696303	0.203621153137848	0.196055732437965	0.180940105354275	0.173809082661403	0.251609632363617	0.18834196091237	0.291971282340155	0.213245778636647	0.226558741394362	0.187280119468649	0.18458253483859	0.235833419533376	0.316044882444438	0.241525898036042	0.185507479175936	0.205422978284219	0.218728449416035	0.333767315662909	0.158654956840185	0.195097519590117	0.201631865017025	0.221821123463181	0.308561437190709	0.159893039198411	0.163025802020363	0.198828659781775	0.141840270991337	0.22713852831558	0.172281498097683	0.209153087981319	0.22889701802659	0.266430788695547	0.21448644315007	0.1548818846649	0.208889671370599	0.167984247030228	0.178163839647831	0.271493039458251
316	0.147024624838141	0.134974549316797	0.216979437880463	0.180746023754112	0.197724445703908	0.136240807573048	0.210214002455968	0.257323602723055	0.204534655426316	0.181405946589289	0.242790887396549	0.202417568144791	0.195530113885985	0.18132505569289	0.173506762878785	0.251997079372618	0.189118902046656	0.2942590612867	0.213461132365121	0.226072175995465	0.18691237288209	0.183918672738403	0.235399840709353	0.315088177953506	0.238551324042389	0.181639481745931	0.205829835529392	0.218210766121318	0.331459516217225	0.157908474698729	0.194354407060431	0.200845162331828	0.22222090599258	0.303766822413685	0.158435244755363	0.163086445380529	0.197344828156106	0.143027147100018	0.223268354320521	0.172949596446866	0.20921129573482	0.228272129729721	0.266423849848545	0.213727256891001	0.17750313314812	0.209903434503521	0.168042857585686	0.177975863615381	0.270016093991863
317	0.147059482514505	0.136166977711721	0.216235799344934	0.18010424357633	0.198646890996964	0.135054011729234	0.208633515955581	0.256978399934201	0.204773350113306	0.182064456112684	0.242006803405809	0.203317155937757	0.195422874791466	0.182070833613179	0.173366873064381	0.251272749409242	0.188921963905154	0.29353240428277	0.213469384796259	0.226400642867425	0.186265374147084	0.183629565749096	0.23608918437959	0.314573403068297	0.236835917852887	0.180854445766766	0.230808969693856	0.218374380920498	0.333803091641672	0.157504361902042	0.194049985887626	0.198885936926729	0.221150767122124	0.303638539952761	0.158718066752634	0.162246520056362	0.197948056854162	0.143865646731884	0.222495614007406	0.174136132834611	0.209443769491694	0.228035551145533	0.265616844359557	0.213607948139982	0.177398694742493	0.208975187225036	0.16780200879733	0.177092299830568	0.268243995232197
318	0.148007439882038	0.13631262220696	0.213065174705303	0.180450368978803	0.198612496160979	0.134250216384189	0.207999260775228	0.256995876364941	0.205254773702951	0.181620285103411	0.242642771090967	0.202641057254737	0.212238576943848	0.180551799906681	0.173324515923015	0.251451876269076	0.187476542232952	0.293102231507847	0.213373596383584	0.226030852441759	0.185843061087386	0.185083194618553	0.235933100651869	0.313996298367311	0.239267166468315	0.180264185291008	0.231095635513693	0.218098671259477	0.334369682525025	0.15685518179683	0.19208309875623	0.196399142421429	0.220114724020196	0.302675061748007	0.157449473793674	0.161877961570607	0.197955467796505	0.141978756851462	0.223848650180455	0.173359113362548	0.209368148736172	0.227472033605077	0.265217243711943	0.211261588744401	0.176530727922914	0.208519725425507	0.186981764102948	0.177026462441564	0.268887825317332
319	0.147454492650374	0.135770824762627	0.212047691985954	0.180482869003354	0.230996713899515	0.135719569590807	0.208247632196512	0.256057560340544	0.20280907804089	0.179767380046095	0.242660311748188	0.203322842629234	0.212203728520224	0.179726947957791	0.171977702336937	0.251097925122397	0.188410018232599	0.296282030641518	0.21180599172921	0.226632071336914	0.184933656492078	0.18595946151506	0.235225421020542	0.314289406110963	0.269908651456033	0.179811950620633	0.231084908343276	0.21844254007523	0.334599837929871	0.156745395206029	0.191969580910694	0.224756461851573	0.219049871247852	0.301543306287042	0.156679800746848	0.161520769039566	0.196819593813816	0.141986589516585	0.223098760862465	0.172782796586305	0.22963273465682	0.22638383378614	0.263711309583125	0.210895652962531	0.17663937944109	0.208264256080022	0.186835985633946	0.175578785645062	0.266319080668794
320	0.148462609229741	0.136061164176604	0.212063101687854	0.182244198550443	0.230765256442371	0.136166053921597	0.20922854405077	0.255997474698739	0.201046906458089	0.180342870132509	0.239944849334699	0.206035073417485	0.212946481424014	0.181119985360603	0.171851056502741	0.251381093175514	0.187909289251102	0.294427791342099	0.210922713836524	0.226374187673674	0.184849650560725	0.185220751381282	0.23456665124688	0.313659583930997	0.269293196505889	0.180577788917025	0.230592329178316	0.218563539933165	0.334453895234333	0.157066006466179	0.191890707694898	0.224025455494148	0.218865458797137	0.30107688072327	0.177112776909068	0.160001581124262	0.194562506318781	0.141181568220521	0.221074015513783	0.171766013009595	0.231071586781165	0.226387790824851	0.263043723280613	0.210215964673854	0.174640911608123	0.20641535375358	0.185930279579836	0.175002190551931	0.296486353002585
321	0.148689476058178	0.149004470001049	0.211645534251387	0.181680108055333	0.229753768914217	0.135597409147989	0.208696144540588	0.255823430583182	0.222938989613219	0.179675849192265	0.240011179966795	0.205750130736856	0.213268443713022	0.181163176899451	0.171321906198457	0.251557641890103	0.188399803257995	0.304660069076554	0.211094195758545	0.225427706566448	0.182538518439724	0.184380908822072	0.233406629683747	0.314397113505713	0.268545438732298	0.1798206730621	0.230077869876854	0.21805917146185	0.334885780583107	0.157003390748168	0.193136483569972	0.222867180153997	0.217621346502469	0.300858939591381	0.175515932950087	0.159477153887914	0.19425715939086	0.13953371028374	0.22012591746103	0.171922847028144	0.226704614465285	0.226521033414376	0.261456660752615	0.209288633369489	0.174867530153997	0.205952794975701	0.184526360172683	0.175112423541974	0.295190450761649
322	0.148416255793837	0.1677885573216	0.212108578350078	0.181656021328633	0.22920335738547	0.135113122653162	0.208654779119122	0.25483556387486	0.223206472531872	0.179243678789495	0.240702881913424	0.210728042572658	0.21230262636354	0.18110682811874	0.173824230348011	0.25157577319284	0.18784667273569	0.321658354109617	0.211862115650203	0.224692037085459	0.182597543695533	0.183163384536144	0.234165884843098	0.314099603570842	0.269550962951923	0.207432135242443	0.229453983642056	0.217877342788853	0.33446751569164	0.157340153279261	0.193492355309127	0.221336985651555	0.217261723044507	0.300279684063889	0.175335366572845	0.160005604128241	0.194102441594458	0.138684999673029	0.220583651439209	0.171676260450588	0.226022664500475	0.226397921182967	0.261010460389749	0.207689010105421	0.175221347459298	0.201795479399781	0.184230391977155	0.17397385039317	0.293917452104874
323	0.148568025831251	0.168426918047373	0.211240420579717	0.182287621733158	0.228905999375241	0.134036300579125	0.207955890146627	0.252853936748662	0.223240354953594	0.179855435632179	0.243500138048703	0.209505727652944	0.210163467272381	0.179446851854731	0.179387888337213	0.251297626062729	0.187869687135215	0.344743337068172	0.208510079315335	0.222586230940535	0.182849604583705	0.181830093212563	0.234728882844105	0.314195465664402	0.270305012625083	0.208091047317453	0.228978114446055	0.215721625450419	0.33297828785977	0.157162863986775	0.193608876986635	0.22074872147275	0.215891676964155	0.29941253018414	0.171239736416423	0.181884845729505	0.194465953558381	0.138062395235126	0.222105379563988	0.169200399244604	0.257092890237826	0.225460557788451	0.260197649828698	0.206851846271765	0.173773355202857	0.235338549772811	0.184589181190631	0.201460146713564	0.293896525633165
324	0.149390560051341	0.169095929819554	0.210784490870594	0.181636683795543	0.22837186658323	0.13386378749387	0.207298279040337	0.292657676429264	0.221412658062304	0.199328748376354	0.242489116756893	0.208885824066757	0.21055192533527	0.179432361639923	0.181160558431977	0.251144529296546	0.188132434895605	0.350277591560189	0.207563525289601	0.222993727115807	0.183276388290901	0.182531739023908	0.234287703308272	0.31202594239347	0.274456074460301	0.208557540253733	0.229409781677647	0.215164749992591	0.332556193228073	0.156914727328263	0.193254299674918	0.220362105252431	0.215726218860261	0.297069094600662	0.17152687223615	0.17959410975833	0.194504769848158	0.138631515660744	0.221944912604351	0.169180911640221	0.255645511447972	0.225007074327284	0.258559017197505	0.207237152377418	0.174253507996173	0.233370632592363	0.183427419035837	0.200904692251467	0.292049801892305
325	0.147152204488118	0.168740119266637	0.210511452741179	0.180330872375214	0.228282978520813	0.134263711203534	0.205789303589947	0.287248899964686	0.221671705984803	0.198897034098409	0.24317148060463	0.208078249174945	0.211308053151673	0.178046660583193	0.181407967665946	0.250506243009629	0.187877206012834	0.364368850252737	0.206779173623146	0.223089012740508	0.184328837224403	0.180798557675872	0.235281943338879	0.313509721145997	0.274723115829366	0.208153384823838	0.229553587718484	0.214969841065627	0.332272467951539	0.155342802353714	0.193894532915891	0.220288962142418	0.214726148082882	0.295349805894799	0.196765073859122	0.179446241589547	0.194835391237849	0.141777930614825	0.220416484562509	0.169756340258769	0.25633669446675	0.225156090738301	0.256433910558105	0.207251388081755	0.174579135991893	0.232192001243855	0.181081940208546	0.201830177537085	0.289786817519883
326	0.148045496509136	0.168017270163145	0.211505526060619	0.179736533640407	0.227345565372792	0.135015594938781	0.205902876972352	0.284944408583938	0.220189753400781	0.198214032193052	0.243666963366431	0.207147452865416	0.211606677455017	0.176794515368503	0.180585811709746	0.250660859894577	0.187321349287898	0.384278721886863	0.209043144009966	0.221976310371845	0.184515101992166	0.180621250720192	0.234783662642141	0.312462581274597	0.275025860520682	0.208424475942832	0.228716427666853	0.214919027536562	0.332043277208075	0.154222960829502	0.194152669297075	0.220620639446539	0.214332232872315	0.294852685655096	0.194016742539996	0.178857029990888	0.19494420374108	0.142201674655101	0.220366189651198	0.164693239926682	0.255786017078792	0.222866472560169	0.256703857685354	0.206690039159159	0.175246839066068	0.231949513242832	0.180408617161504	0.200505597308156	0.290028486238727
327	0.147475143710274	0.167770976671735	0.210702694576897	0.178893910613189	0.227023786746682	0.135351897749155	0.205177901741848	0.283588019277575	0.21935797641062	0.194911017664469	0.243030045346939	0.207152602131662	0.211019820442602	0.176188550025751	0.179910968993341	0.251173257045515	0.187474076883421	0.411599201535646	0.209640216671048	0.222667838739537	0.184511231691993	0.180111588413625	0.236043647816323	0.311450105998024	0.275947082346749	0.208521242082224	0.227667924648424	0.214554553665784	0.330229009080712	0.153653792335132	0.195747532585346	0.221584655480041	0.212291037044184	0.294339171158899	0.194117612354189	0.179087293149136	0.195017015419092	0.142236951482358	0.217958680787745	0.189632111276201	0.25495819209381	0.221091396370988	0.256073823428179	0.21963975185582	0.175220915454572	0.231645018931736	0.177789015028452	0.198440685705146	0.29087872407286
328	0.147806260643079	0.167192856486701	0.211054213980364	0.179030573188585	0.226380455329109	0.13496821871424	0.205501566833738	0.282140822827692	0.218189273633248	0.195902721918266	0.280798721307443	0.203608977860162	0.209955927351989	0.175556178904588	0.179684687009908	0.252004523327179	0.186535059664153	0.430240110439729	0.244177759007163	0.222351557442951	0.185535651591137	0.180858369990692	0.23631372540743	0.310255948300791	0.275394313940344	0.208192922353148	0.226908212755863	0.215306164774963	0.330484686603943	0.153496571289226	0.195184554808921	0.220273852822024	0.212774148391747	0.293413274997105	0.195454605677657	0.1782407694206	0.19642677553062	0.141371478077686	0.218237441249807	0.190251418903368	0.255133789383201	0.221163091946537	0.285929312753586	0.219050602132734	0.174407127957906	0.232070288972131	0.198999829296021	0.198636177999581	0.291530681630175
329	0.14806215974349	0.167374757157065	0.212007423607605	0.178318324338282	0.226189790091348	0.135011389275684	0.205881139008877	0.282803128579087	0.217013410970233	0.1949767731795	0.280479977877421	0.202429445424682	0.208403078387705	0.173957611700432	0.179118356306123	0.252185487859236	0.185939569371051	0.428252109069012	0.243485534008452	0.219270446389709	0.184555822254526	0.180054373622576	0.235999662475782	0.310346426031623	0.275282785541324	0.208174337379109	0.225435257675905	0.215430068091512	0.329511311181111	0.153487257370395	0.196023419380387	0.219426637035606	0.212412951606424	0.294158945948325	0.195224482315269	0.176103973807397	0.197005597247476	0.140099076356966	0.215483788883297	0.190799669173199	0.255220145363791	0.221385724366796	0.284961301630024	0.220358793219466	0.174738120214578	0.230691188829632	0.199366127858192	0.199004868911165	0.302177329793933
330	0.146821697723008	0.166708454507317	0.211772751370779	0.177939467146224	0.225241391500847	0.133677175990747	0.206644881591887	0.282466332993997	0.216441014889051	0.194133890282451	0.280004578320896	0.201628647901653	0.209044487003415	0.172907880645102	0.184474083038435	0.251413353111898	0.186170023730646	0.452825970578736	0.243777158193651	0.219330832324058	0.183554836684609	0.179630638011297	0.235499568415232	0.31004032982651	0.27590945576079	0.207592994709665	0.22509108813394	0.213811333524838	0.329400435334018	0.153305229333258	0.195963102103639	0.215667931891555	0.212745773159137	0.320216670741805	0.195062710136963	0.173544173372309	0.196584251126542	0.141317702573658	0.214394995369945	0.19229875233884	0.255333981765544	0.222269028946874	0.284371174207618	0.21836644807807	0.174547474347126	0.229603998395326	0.199184532714767	0.198573155410903	0.300081620356136
331	0.162479494850203	0.166805786035565	0.21201809286019	0.177240643268421	0.223490930144742	0.13285706982317	0.232364312251677	0.282464154927887	0.216796752378002	0.193977680804327	0.279964887254838	0.201006945125098	0.207857763178798	0.171088541408825	0.185172852418561	0.252346255879055	0.1860544809814	0.454506836649186	0.243514259912733	0.219033217517544	0.183296559528969	0.177108754881555	0.2382952255836	0.308551454662552	0.276471467679052	0.207746376254401	0.224786466713153	0.214873600158317	0.32561358740445	0.153203491222886	0.195603738255	0.248288105600101	0.212820141021865	0.317904082302785	0.194925286461029	0.174249435720539	0.195524385469791	0.140443930715011	0.24866351624828	0.193343745719506	0.254444637716817	0.222649623500109	0.282468223366689	0.219484284787244	0.174524937052551	0.228502531113242	0.198950515379352	0.198547731787023	0.296690740522077
332	0.160495228656098	0.164890041333854	0.212300600279029	0.176368079082406	0.22212160531191	0.144141610308112	0.228281070897384	0.283709303630062	0.216880118924537	0.193801661850406	0.27878501446737	0.200440443629272	0.206689584175566	0.171869978509591	0.185709275373979	0.251646988858322	0.186018740956696	0.454308522688366	0.242811594183674	0.217507928755745	0.182854781833026	0.176100481293866	0.239316624063914	0.307900184810179	0.278578704617549	0.207030993004403	0.224602068726771	0.21371752451006	0.324618614885882	0.151869461688998	0.195336292901181	0.249099230208443	0.2123369438827	0.315337133817405	0.195271131092042	0.174341867604335	0.198385914265073	0.140679051480929	0.247724992149739	0.18962069355096	0.253857574571837	0.221601328865793	0.282634280126081	0.219375668856737	0.174144476551645	0.229339018477133	0.196521810242958	0.198266526440496	0.296776324839744
333	0.160356152644512	0.164424787175552	0.213356668580374	0.175518694732277	0.221197945214498	0.143001071672439	0.227033113952967	0.280757417923818	0.216223816744266	0.19422674292076	0.277244814125188	0.199902580649722	0.205867844378924	0.173103803995427	0.185046813863059	0.250910679440355	0.186279181759738	0.475544687766455	0.242720344935904	0.218485496288798	0.182833646837839	0.175338053128539	0.239767487345538	0.307988468307163	0.277091722988144	0.206473984529264	0.256798833474665	0.213975695082016	0.330298858739001	0.171741828642234	0.195332332359365	0.249517687354831	0.21100110122624	0.313254958441368	0.194627354398604	0.173630767556134	0.198410415135765	0.140424785356716	0.24769208467959	0.21944138430643	0.254479222230964	0.221117790783219	0.281775040736232	0.217160927250797	0.173030116812696	0.229368832935964	0.194896932459319	0.195549078077952	0.296808097800653
334	0.159732355874296	0.165086251635407	0.214036899022718	0.174764097056221	0.220316719821116	0.14389722668704	0.226442059803899	0.27974385989674	0.216776961627174	0.193940585236447	0.285143063937734	0.200062701141786	0.205581057730253	0.19120503702826	0.183824122009461	0.25022111162243	0.209559991232011	0.476155487314796	0.242745470191565	0.217788712347324	0.182620171591131	0.175527976994153	0.239890712606453	0.30590203394254	0.27779860881879	0.20680379835375	0.254926434143302	0.213752018259721	0.342413310657417	0.171772640444714	0.196090418368695	0.248586228854355	0.210535449130896	0.310581891588123	0.194905098652084	0.173362861668417	0.199402297946577	0.136031111559592	0.247779561200182	0.220033845734082	0.255024314013226	0.220005445102839	0.278195308575152	0.217002582033992	0.172685096406705	0.231463831928495	0.195572653745211	0.19322363482828	0.296277226035571
335	0.180258253043881	0.16543955834189	0.212630446577061	0.174828024053046	0.220384375947006	0.143248360791482	0.226314552677488	0.278159857244126	0.215227175069174	0.19359913597631	0.298964309273786	0.198989071384781	0.204950615806129	0.190712818906012	0.183667509544804	0.243505552028771	0.209994368400781	0.47225823733182	0.242580049114087	0.217031473223339	0.183538467091135	0.200599472573791	0.239745728806326	0.305092603539603	0.275394390102962	0.206810173002507	0.253346717777645	0.213323542175903	0.360425586743484	0.172142330519622	0.19646442624907	0.247204866489314	0.204598007456179	0.311103909413904	0.194679736549461	0.174086688757091	0.199645492828946	0.136063387624635	0.248118002935354	0.220662576199714	0.25434062371744	0.220363281286624	0.278214465577831	0.216114535536873	0.171449732045261	0.230990266780539	0.194901938347419	0.191555660486232	0.293787552151194
336	0.180842288294296	0.165765830240968	0.212018228920199	0.175510747975127	0.218837549312376	0.159692929424786	0.227418537404913	0.276866632178714	0.215492859917355	0.192988839472755	0.31474821491793	0.198714970195659	0.20510495312318	0.190628874432349	0.182846195745392	0.260998573867082	0.210013352449219	0.470987704300318	0.242654046690869	0.21622403079056	0.183126833497548	0.199715787131653	0.240347144050671	0.303773056625498	0.275647601517163	0.20557837662508	0.252573530986632	0.246803705089293	0.363462509414261	0.171594108939122	0.196598384222595	0.247266244777879	0.232461892392302	0.309598160014802	0.193518912301692	0.193436395013595	0.199766798392992	0.133786000563336	0.247634574658906	0.220423799637946	0.253239623661687	0.217615087439304	0.277975097996056	0.217291912248199	0.171677868310182	0.229500126036096	0.19458909739198	0.191167554842729	0.29300604990306
337	0.180870561457301	0.167120879470631	0.211448134623505	0.175383336214125	0.217719886532283	0.160085460782035	0.227746191757287	0.27627156006818	0.215834833890903	0.190587218673893	0.330309406680428	0.199500337878688	0.204523029433262	0.18997379683223	0.181188439521278	0.260744790528245	0.210626078596314	0.468876295768627	0.24338108064635	0.215295737371297	0.185009054880657	0.19845646423195	0.239970416021821	0.30258906884636	0.276732001862136	0.204594264361938	0.25329865267454	0.245786444507922	0.38736696773365	0.171708848695249	0.198493325308032	0.245711645047251	0.231942882140594	0.308799825567428	0.191991700068741	0.191949032479115	0.200609059799434	0.132804032512889	0.245332891798732	0.219720903152841	0.253133620226293	0.25114120458872	0.277610065111484	0.217901751549175	0.170305061865898	0.230854036981679	0.195756437261799	0.217594211287223	0.292475334837076
338	0.180547223810435	0.16743093906444	0.212234782585458	0.201914818771288	0.216929208158005	0.159506736759583	0.22617533290364	0.275147217078066	0.216234454897986	0.189061848623375	0.32900029190103	0.228897249308533	0.204139825669759	0.188960169447419	0.181074874761036	0.261947069611724	0.211182173564221	0.467319805073958	0.242736330708702	0.214810280612264	0.183296634275162	0.199408651950894	0.240305348908934	0.302570110405659	0.273831197374934	0.203479105135317	0.253860551334483	0.245864210865254	0.386929455164577	0.172628720876361	0.228203286669182	0.244872889000742	0.230615927995985	0.308877209172657	0.192053261747515	0.188828872946665	0.19663693722104	0.145335219413801	0.243509041301456	0.22030548149541	0.253262004924681	0.251445061949903	0.307772156929658	0.218940288076447	0.170335604162837	0.231347643224699	0.194864008706787	0.217438680959876	0.291713167376495
339	0.180223527885807	0.168787440229804	0.211014782302628	0.202072894714521	0.215544431229425	0.156943810588006	0.227417933657769	0.273944471768059	0.214974423983956	0.189081017475816	0.329417438492315	0.226333863578584	0.202849018006174	0.191441720531179	0.18096018839711	0.262794552329291	0.209460363485856	0.465996538942923	0.243350979502972	0.21427077006287	0.207207944197854	0.199991263242284	0.240633245611356	0.312685206426237	0.272672189136221	0.201579911050563	0.253818142841722	0.245685199901749	0.386087171596981	0.171605462512222	0.229046164552337	0.244864268516582	0.229225581445501	0.308167589946439	0.191679018154948	0.218595685017452	0.196184833960734	0.146203706581233	0.240935882610321	0.220259736621317	0.25245243389494	0.252342065964667	0.307307328775641	0.218852331874629	0.170283086388012	0.232529412060423	0.193856144338209	0.217258705490717	0.291732558667766
340	0.180430961388519	0.170105472389151	0.244150221610834	0.201233546287822	0.216503108679846	0.157243288133406	0.227072648644805	0.2735916224701	0.242298652778356	0.18740006436582	0.32879772773476	0.224908604173444	0.202219885534298	0.191192235761919	0.181041544314535	0.262104598505302	0.208521350712561	0.463850641125965	0.242333228958853	0.213512109149128	0.207990928095465	0.200014589759044	0.240044265812664	0.309555285544207	0.273118138258169	0.201749229831937	0.253305063005382	0.244924668429402	0.384772717786782	0.172006002016027	0.227621618217961	0.24564390769277	0.232540000470135	0.308227467356891	0.19235126691245	0.218185384416811	0.194928607280284	0.143850825560267	0.238027080720149	0.220845019007837	0.252191710631902	0.252826486429414	0.306404419165922	0.21940502126437	0.170229082824695	0.234151279527479	0.192594816924523	0.214421035674939	0.291768056549565
341	0.181928064100583	0.170147449514366	0.24822773770641	0.20100947667525	0.215194062868775	0.172331720202291	0.227620596166684	0.271012167129251	0.244492754248325	0.186187984074893	0.326208386964848	0.224821038262943	0.202199579871161	0.189394286174615	0.180479898309626	0.261769202604089	0.209604011175726	0.463154060716577	0.24137209686465	0.212881749394917	0.203865880174104	0.19987215291	0.239143584393267	0.309509861531145	0.272583887290098	0.202457672905808	0.252979028757805	0.244032108895747	0.384383019100421	0.171474284084731	0.231704023393907	0.245265345284341	0.232428165253884	0.307176169236915	0.192540109889181	0.216262645781117	0.193113910729242	0.142478898260177	0.236163495182738	0.221641564738238	0.251883765390047	0.254148973132046	0.305920257744028	0.222721404390951	0.170478389121416	0.234297261756327	0.191514777995974	0.214208330978985	0.290912390909867
342	0.181656317702816	0.167668589220122	0.247051475145506	0.200069852176315	0.215267917236008	0.172035757881483	0.260337060497631	0.270651130337974	0.242464918812837	0.215963675092798	0.328912746616203	0.224929462421008	0.202213131231003	0.188305236655031	0.181010380436934	0.260992026158195	0.209485737956363	0.461562933758444	0.239334459070118	0.215868239401624	0.204208062228866	0.199523092543181	0.239014038565306	0.309840037550004	0.272481643179425	0.203403797886089	0.253101526567907	0.245216913243288	0.382098300904194	0.173793164687978	0.237834625010394	0.245983169834809	0.233026170563691	0.305835516944719	0.190895906820216	0.215238147742223	0.193344101235821	0.16162037720689	0.236170445263249	0.220671481478176	0.262116762000028	0.25439797797791	0.303607293206817	0.222944880984558	0.170524121520244	0.233423216010284	0.191762316312389	0.213577497765017	0.290852914538425
343	0.178935851057039	0.190317850928484	0.247013043015035	0.196321648169885	0.247277195459733	0.171694780264557	0.254401733729255	0.270664808916583	0.242925868698239	0.216935016808099	0.329697171066923	0.225375680369227	0.203400199626175	0.186569371353832	0.181546936637913	0.261294879644583	0.206026853730004	0.459285377264075	0.238063568106251	0.216409978513051	0.203980834421615	0.200381123556797	0.237073781556541	0.309672270869395	0.271950196731703	0.204218831041667	0.252866590017892	0.243607892081788	0.390331277907	0.173486800910052	0.238276654818119	0.246476270398206	0.232272145390844	0.317568645530578	0.21614798832342	0.213952331793623	0.192129911349162	0.162517398893811	0.236607153478694	0.222304842176086	0.271779194810587	0.255034614205989	0.304300034929461	0.224476227741021	0.168774692983087	0.232871740558242	0.191546969243971	0.213376738444201	0.290163815022514
344	0.177397261005992	0.187947369934721	0.246900928472195	0.194782158461224	0.247665446777062	0.172032792414427	0.254189057581843	0.270706074724883	0.241145127066567	0.217482416180618	0.331088648693037	0.224808240209717	0.221934767969356	0.18572344401544	0.180548862421011	0.262538962331045	0.206421263039618	0.457539186740323	0.236395299533024	0.216256009995518	0.202804497356044	0.20004641117353	0.237546273270617	0.308914228645563	0.272239412141217	0.203069159161734	0.254077562102516	0.238601067126688	0.392926670009117	0.174317156980463	0.238559840649344	0.246615793548761	0.232655866213847	0.317902506245975	0.215957346679962	0.214646593758131	0.193121819907841	0.174682087547505	0.236785923752768	0.221752249133266	0.272215602543996	0.255448907007338	0.304141932134254	0.224285839774356	0.1676810383885	0.231648045934135	0.191796385373836	0.216628606678347	0.288617278179013
345	0.176619587786189	0.187471477010293	0.246073470550366	0.193414130186309	0.247531229820617	0.189244590232687	0.253395818671372	0.27106896243731	0.241965570002406	0.218051367740134	0.329317896440743	0.226649267254035	0.220504898593836	0.184400281609951	0.179203308762531	0.264635432631321	0.205688363608369	0.477118387288353	0.23246646148817	0.217804737305609	0.203572421700183	0.19919268435575	0.260300923718502	0.305081183492673	0.271326129264184	0.202234587332948	0.253541238319197	0.238124447089074	0.39217696080012	0.174094854614068	0.23884804900657	0.245942797706005	0.232456822839531	0.317079759206183	0.215967628347885	0.215167436207001	0.191244320215217	0.191669325131284	0.236510288076184	0.221536859677826	0.27066869042382	0.25487891460707	0.303356954318196	0.223363104809645	0.192219906765514	0.23111211858414	0.219461760115868	0.226177079331116	0.318636453485506
346	0.176126046829614	0.186301196561784	0.246002595038312	0.192735712071706	0.245944029153768	0.188885751530154	0.252072907216651	0.269797544176474	0.241733354659964	0.219755224987944	0.336757828107007	0.225560424472486	0.22160006131586	0.184245988409085	0.204360291411498	0.265306951750452	0.203458938674723	0.47655520380484	0.23266169458945	0.217128912081291	0.20537020947545	0.19899761411094	0.257915874801459	0.33064363370216	0.302868513310805	0.200916671133806	0.25270283380043	0.238325039348946	0.391256743926496	0.173847148839143	0.238184280126406	0.24553358999244	0.232293887776522	0.320183505292318	0.216420048322891	0.214962654823048	0.190628085054488	0.191755983029861	0.236586364255955	0.223481856543835	0.27032263923468	0.252200336357323	0.302640457276292	0.223264859069447	0.192005577608039	0.229790180206886	0.218889046151173	0.241538203237218	0.317995955450489
347	0.17673277257058	0.186901875913197	0.245760009783154	0.190634538251611	0.245837575826311	0.18875088028174	0.252317430712057	0.269877075738134	0.239731795284794	0.219688757401339	0.336806348519555	0.224473465176214	0.218182951758897	0.188525256658024	0.211267357839412	0.264148875094001	0.203844925676555	0.475567132362868	0.262100346908849	0.235947834884871	0.234539953145833	0.198774223472329	0.257164331734697	0.335075254523991	0.300442211318981	0.201067030676333	0.25281282537567	0.239602640861115	0.406386514946654	0.173751493804806	0.238613844644125	0.245089140803224	0.232946842872546	0.321427896918491	0.216185476998365	0.214519339599286	0.1902027415167	0.192260883629242	0.236066029955119	0.22312851133142	0.269713382507092	0.252557451617449	0.301824542114124	0.255239916186983	0.191623639313932	0.229942536459275	0.219892828779235	0.260159815875273	0.317668528401079
348	0.174000347853314	0.186838732007015	0.245848774214097	0.190063560912463	0.24605897829436	0.188501368438223	0.251318668436805	0.267882137506004	0.239680532765541	0.218564512410242	0.335404600464302	0.225539595195533	0.218641398784642	0.214554990264615	0.221844423522457	0.264613335673712	0.202761034629106	0.473170662818153	0.255348131919243	0.237872926466889	0.232982818398204	0.198518717895688	0.256226575554126	0.346386805208958	0.300274079838417	0.200622161464716	0.252063502207996	0.238608785425609	0.403360359993527	0.173883524180059	0.239182708308423	0.244718326906493	0.232806444247881	0.319610602884352	0.215505612220278	0.214082434279262	0.191541694803877	0.192790043881066	0.234211797156737	0.222477664099172	0.269613633237571	0.251112789489764	0.301268198906965	0.262559589424069	0.191376929493035	0.229245781687512	0.220440507746889	0.261087985462157	0.316327290543725
349	0.199172140891421	0.18536055538486	0.245867588470569	0.188713308961721	0.239783931272888	0.189747234000605	0.251980990379951	0.267653994864995	0.239535603178834	0.217940413292192	0.334832292393094	0.225968749249291	0.215031011105233	0.215194076201577	0.238091534674367	0.265318991020927	0.200732576248914	0.472514527722212	0.256567804637051	0.238238756553182	0.231091779150694	0.198789818955701	0.257171741602078	0.347601611132936	0.299976827636808	0.201355767971312	0.250657880919759	0.237366816232398	0.404533685740867	0.17333446468864	0.237718464277864	0.243582441758054	0.245239569667848	0.318305186048102	0.21319340871883	0.213867170288118	0.192459531150295	0.192364874602172	0.233854169831403	0.223299875114917	0.268016592238004	0.250704537666541	0.300717877688081	0.274507842437112	0.189580001826443	0.228772241877965	0.220848226123888	0.262374290036138	0.315004774135033
350	0.197332844416966	0.186138102909502	0.244375900706509	0.187519150528087	0.242683933783134	0.188937164553442	0.253054838267484	0.303043579416018	0.23887469194168	0.215636922985622	0.362016741675356	0.225996174694815	0.21325924013286	0.215146602758527	0.259861975883846	0.265596156583206	0.200265385249148	0.47004807326264	0.258514851196823	0.238341432963168	0.231339973787126	0.196495766581459	0.257297210548541	0.352181813153283	0.300882256850564	0.20009460937658	0.250402593119381	0.237500489485917	0.402796390919666	0.197707454902668	0.236675712933358	0.243867099929279	0.244929345049372	0.317572691987355	0.213328065651243	0.213546299145	0.191483877809304	0.19127379557555	0.233550591520223	0.222092248618832	0.266931032076883	0.252223566559186	0.300880818949786	0.27534275427537	0.189244164064401	0.227992672037607	0.221423826974919	0.285872388693693	0.315513181026291
351	0.197675160398028	0.187097637701776	0.241485974678898	0.186506151057127	0.275422405326458	0.187784009724861	0.252327963890023	0.303228347276449	0.238348606490506	0.212439297105459	0.352049344931055	0.226758641491245	0.212587500015629	0.21489059240567	0.261483284103183	0.268632470590452	0.202031696086425	0.468452637657593	0.258775008197938	0.238851059880544	0.232467360583592	0.196062710278156	0.258050087760176	0.362433922854425	0.299486501370703	0.199764990620994	0.250266741701199	0.237439168884276	0.410664026149665	0.197319815529052	0.236149191193131	0.241332308017981	0.242352917529433	0.316930450880125	0.212036294647082	0.212301307402692	0.19510677425587	0.19142857775244	0.235574273610592	0.223130965701843	0.266444517838018	0.252731168525546	0.300873781235774	0.275904745256171	0.190073131273554	0.228349205404024	0.221703421220465	0.285334651645868	0.315449296703623
352	0.197681184386797	0.186273542008736	0.240323931683521	0.214433122031653	0.274086215722451	0.186773263874916	0.251229473831849	0.301357589276019	0.237597790185576	0.212513945927806	0.349938956262655	0.225580128430662	0.210580287265583	0.213224993304957	0.260799162155085	0.262156125703906	0.201182818146393	0.467710160745733	0.258563949668277	0.240164889315627	0.226007479862211	0.195250450620243	0.256243470106637	0.378622083774197	0.29853932133186	0.200340487186476	0.24986447328786	0.236818266277424	0.424380272534931	0.19503628714014	0.234953756274393	0.239019052700548	0.241613031770487	0.31454782321209	0.210418884029181	0.212889375321594	0.194725823395779	0.191452357899901	0.235324956977043	0.222037874176368	0.26541486223377	0.253288630928042	0.300843744946321	0.279546088628354	0.189440484121027	0.261125353153003	0.222035226939783	0.282610659044729	0.315903673899353
353	0.196090526732949	0.185220059860419	0.241793069248628	0.216211337104392	0.273086337732971	0.185014126886291	0.250789692866459	0.301412565350579	0.236689730677832	0.212876074311775	0.348321868781948	0.259747301225599	0.209939923368354	0.218283076563979	0.260816748970692	0.293755764587024	0.200278848978069	0.467214338969224	0.25953555581437	0.238857195144578	0.224376660684277	0.19391012784069	0.256321700017971	0.400500312179676	0.298530068206506	0.20093898789218	0.250125277784955	0.232632957417866	0.44228364089311	0.194511124354429	0.23594221654599	0.23978164657533	0.243046933233064	0.315639796849057	0.209636238182826	0.213324832883066	0.193925724578755	0.191267023704958	0.234805033791689	0.22142810826669	0.264878071791585	0.253050368391146	0.300488444131341	0.279462438506035	0.188989357397353	0.261030319930873	0.222509261644817	0.277804227603735	0.313606926678751
354	0.196034519977087	0.184948538672506	0.244595123024519	0.216297583754336	0.272316040777524	0.184655556830554	0.250998829896873	0.302610594413765	0.241246958314309	0.213363232341683	0.351646674891351	0.257244277587157	0.210194281765879	0.228470699140021	0.262139720114387	0.295444261807457	0.201543712503711	0.466147371643582	0.264077717784345	0.238234571919401	0.225031329396007	0.223663706142237	0.256605200588968	0.416139956513176	0.297245713882907	0.201704244802921	0.248841948457354	0.233407307094518	0.455559910766127	0.194488168863339	0.237173838658111	0.240593072599473	0.242633216944694	0.31606064924727	0.236076854403827	0.213559179130053	0.19435188525313	0.192617020341258	0.234977137179805	0.219960827500295	0.264230241593003	0.255045935902994	0.300520512878428	0.279787542130921	0.187956807648702	0.262061229837534	0.223206283313365	0.308212881471853	0.312531467214456
355	0.196291098164067	0.184279268614746	0.243722948582737	0.216153174170208	0.272773563597239	0.18359108311135	0.249789788045112	0.300810105109553	0.248664684586781	0.213803967680729	0.352286482676224	0.257708962093122	0.238010603747127	0.244444738834464	0.261206628773736	0.293745616172595	0.201482975863656	0.462592755193392	0.276046117253902	0.238754353723912	0.224281818141678	0.227691550618805	0.256431337941007	0.443377789489612	0.296480401158035	0.201723837518307	0.249601525491873	0.233300090321041	0.454520058063159	0.194339994844647	0.236399354816356	0.240781804854872	0.242295082545487	0.351766675658517	0.235307812185235	0.211790755128071	0.194266561505623	0.1925080082222	0.236849563068546	0.22029000707342	0.264030466918219	0.255718496177851	0.297957068736738	0.280526030236254	0.187752110632258	0.260840891001599	0.222912317516059	0.308160547060464	0.311850009769244
356	0.196648228895563	0.184257520780842	0.242208738939234	0.216381678990277	0.272305897349464	0.183409252312226	0.248785225170553	0.299903374976295	0.261658715767835	0.215476115936305	0.352061751593745	0.257945840487844	0.239123583325981	0.243726969892264	0.272262770333006	0.294016784220417	0.201439923862134	0.488369394986943	0.293161209140603	0.238940003211515	0.223653428076982	0.226987959948805	0.255701133526713	0.453286584908973	0.295570235916707	0.228889183133127	0.249914004926733	0.232727168689782	0.453193663082253	0.195239537888882	0.235159432780337	0.242578578350483	0.241328975736083	0.35766816186751	0.234206112941519	0.210017407668089	0.208137308576625	0.193483368558265	0.237239186009496	0.221016280085694	0.263069493039006	0.254474233101493	0.297062547022592	0.280846897661508	0.187404939449549	0.25941805857834	0.220133765697287	0.306692830914891	0.309993582285208
357	0.196114768376286	0.183910886238486	0.242244149709007	0.217736751510404	0.272427378564559	0.182296023170344	0.248754086272467	0.300779327313496	0.280182192152355	0.217558626707727	0.3489677176041	0.258419007447691	0.238990850851053	0.242908718799514	0.270613286349311	0.292629485948459	0.200533230507329	0.488326502172687	0.315782659055949	0.238651057714414	0.256933964938444	0.226271614010322	0.255788887110384	0.452446155818121	0.295980305145915	0.227990641594626	0.24934674807684	0.23204278561701	0.451845086261051	0.195996772727246	0.234421843381891	0.242170870844646	0.239896830232928	0.369247159534026	0.233789399696259	0.209841931387688	0.206790377752775	0.193911748866504	0.236267576394007	0.22095429496499	0.262597184916261	0.254860856372584	0.296039206518339	0.280961791025541	0.187581063400209	0.257100628865823	0.219963427360632	0.306881659994183	0.309679562676774
358	0.195387534887118	0.184924717477682	0.242683310574844	0.218056216812746	0.274890138666068	0.182521071381549	0.248587202677477	0.300189619851892	0.283953672567875	0.216311899700807	0.350153725481226	0.256436536863662	0.238446970681589	0.257734076037464	0.281453739592766	0.291663326355005	0.200792894410266	0.486132608269014	0.315282650083672	0.237192995692041	0.256356108967497	0.225187764548316	0.254089920684757	0.448720609010663	0.296312463139927	0.23222823216542	0.24915340654959	0.233340793790068	0.449660561239715	0.195636017608225	0.233811100460395	0.242056403462499	0.239939515216495	0.386348062241511	0.2334308090319	0.21031211727562	0.205453428777196	0.194532759248673	0.272390515504011	0.220290081802993	0.261050063956211	0.255225489613053	0.295664526162913	0.280396126793848	0.187030669782909	0.255424899398743	0.219898661321851	0.307444650656047	0.308858075820159
359	0.195441791282302	0.184690947619448	0.242414430203811	0.217933143392323	0.274416253099747	0.182758856162827	0.249441962732537	0.298627213046487	0.293736901901497	0.216840070993862	0.350147337950814	0.257169080627633	0.237720468884005	0.258379604346022	0.279790415670892	0.290357253541904	0.200321723772357	0.484933729874207	0.313959151335487	0.236942077708004	0.254958001361477	0.224340664252884	0.253347413866238	0.477322434342146	0.297411170691207	0.242255529280444	0.248690590876755	0.233646432492029	0.486485133818555	0.195760184930555	0.234947731442603	0.242367535986968	0.24173370916482	0.408924725936699	0.233617067558486	0.210790688760325	0.205232156517891	0.19898488349014	0.271462758555368	0.216861523750825	0.261126840848272	0.256053902696497	0.32657333386205	0.280734380167598	0.187462405911151	0.254658222923883	0.219645350138969	0.307541050549919	0.306278454806561
360	0.196122484110941	0.184862867581408	0.242466183842893	0.21863333887092	0.273487402297534	0.182932228328217	0.250081761206774	0.301264144977691	0.309021335516599	0.215795408650417	0.357883423225918	0.254751664880226	0.237894453756289	0.257791547856986	0.277473907243223	0.290519748370391	0.200736804921865	0.48384120586084	0.313391245306043	0.236298474975424	0.25429133503179	0.224282621811559	0.25296318240861	0.475495802977034	0.295960535812211	0.254335419437292	0.246812090756041	0.232956771284646	0.490082415158566	0.196250092018199	0.235768671424687	0.24212919386491	0.241425074468462	0.436810453805077	0.232493699648892	0.211034690960914	0.205372387320779	0.207747846472667	0.270478045792322	0.21646826962369	0.260159585616609	0.256892034356881	0.323958488073741	0.281309770766538	0.1877096883328	0.252919711870234	0.219789740637867	0.30800348391719	0.304150917509497
361	0.225474532089713	0.185128919572375	0.242870182556681	0.21878251887215	0.273725866894588	0.182320590364465	0.250794478599387	0.299272944955919	0.32903068200504	0.215450654079413	0.371116815507809	0.253236347347478	0.238675994705592	0.256233201428384	0.277361278159225	0.288231158331261	0.200979919948633	0.48852067908179	0.312177732805327	0.237010319174698	0.253008055641389	0.223892821374411	0.253038864788543	0.489798181022653	0.294950064022961	0.254812463702941	0.24660611222942	0.23289024450229	0.490939490028133	0.195552386957593	0.236968712178475	0.239663225235649	0.241260774774404	0.436743132308283	0.232295346273714	0.21058221406996	0.204090043363191	0.222306703470316	0.269963614726035	0.214671592122228	0.259032716218147	0.254970476916262	0.324182082640335	0.281268157120224	0.188198238797852	0.251891139232586	0.219250379345613	0.307707495480414	0.30300120178596
362	0.225328138210483	0.184921849136907	0.241847864730028	0.219086258043749	0.273038344969846	0.182838385186515	0.24931110865609	0.298777315082048	0.332711113286526	0.214712455622234	0.389801957003612	0.252994287593349	0.236364048137399	0.255654565525055	0.277276087200202	0.28674713280987	0.20032254244609	0.495376926058781	0.320008014537057	0.235937438959445	0.253385405472687	0.222994962653894	0.253549785256208	0.494520894235103	0.294301106568317	0.255173511647433	0.246286603092581	0.23200186136267	0.48957322944004	0.19527720947318	0.23654561750267	0.239660362987218	0.241904599177751	0.435115263695487	0.231386743638897	0.211443958527614	0.20536436301613	0.242309986672398	0.269484279024777	0.214867909152862	0.258490320582081	0.254486621136533	0.324472643654258	0.280691901341591	0.185734233697901	0.250804371735572	0.219114984470519	0.307454987772698	0.300559460844607
363	0.22548482865747	0.184122659170255	0.241733721950992	0.21876102606983	0.271632877587038	0.183271412414436	0.25000544067243	0.299426095304274	0.339594887686828	0.2145344490886	0.389007748106739	0.250926904545512	0.236422278956066	0.254985474513816	0.276996374446528	0.294251544137538	0.200069134271847	0.506443114425656	0.319605622616513	0.235314052852456	0.252113673708358	0.222674136588526	0.253733450323882	0.491944083587968	0.293574784375232	0.273684710833242	0.246656214541837	0.232089077598543	0.490856921818417	0.196810963452648	0.23801481725803	0.238645470755489	0.241783497170296	0.434330969514202	0.229712343115908	0.211828761285295	0.205879573367264	0.270950226084923	0.268714882126842	0.21423293150698	0.259684941899307	0.254464893050283	0.323988466434308	0.280921390094185	0.185369929321054	0.249549176105037	0.218452904076126	0.306682503533818	0.3000526310455
364	0.225481953116563	0.184559182824871	0.241357463111963	0.21762624062727	0.271097255370275	0.185018307301139	0.24923081102417	0.301564575899497	0.351935344645371	0.212676293884225	0.389128926850021	0.250468284479929	0.235426448875775	0.255437361533681	0.276729924009014	0.304760040328117	0.195997579884256	0.530168655687313	0.322827892559203	0.234219209769213	0.253328610698318	0.222490808890455	0.254196951003816	0.495629346079905	0.294174310031802	0.271360297528421	0.247996156527477	0.231605520570868	0.488470425667941	0.197159944759513	0.238572927780297	0.237389313119615	0.242387316881304	0.431963206367644	0.228829578512171	0.211659728643495	0.206295027127383	0.29106888000884	0.268035892602584	0.212295384082292	0.260381197119643	0.254050312526417	0.321295598563858	0.280900683846394	0.195409024389103	0.249573212798134	0.218547902017808	0.304688605281371	0.299881706604375
365	0.224413796670712	0.185186626597566	0.250675640400313	0.217986314278452	0.270320212073626	0.184439800373982	0.249541705838486	0.300416277384976	0.369687634716469	0.212762218944981	0.388457649948485	0.252020411020457	0.234245823074192	0.256770363557644	0.276542408872881	0.321755124602269	0.197992725023965	0.524733802798835	0.331240150200813	0.233187391609285	0.258560172840297	0.222856934648722	0.254003373027653	0.495457560781831	0.292924358987058	0.272446578760705	0.247634182109416	0.233830850943692	0.488785587134624	0.197462764894916	0.236438243432046	0.236819126891288	0.241916051437365	0.429444190465515	0.225957169054688	0.211516482723376	0.204263664786151	0.292451561901128	0.264903333578112	0.213059227056134	0.260232673792465	0.25300723641078	0.320164952830478	0.280829301034787	0.196235711352624	0.250444677562391	0.218684214220958	0.303090708648631	0.29883563433551
366	0.224343957765504	0.184509351759637	0.264820116085396	0.216988483636516	0.270616758117968	0.182626741342071	0.249019568926552	0.300964488858597	0.392807398612316	0.213604549170653	0.425571435710356	0.253601935223536	0.233277312253133	0.255745995652304	0.276938170475576	0.32003330407176	0.201755955468296	0.524298961648299	0.345070920095747	0.233657083653851	0.268963825183332	0.223742477484229	0.253700654822336	0.489298192059268	0.29289291115567	0.28519058310652	0.247696594039694	0.233517149854239	0.515929471099003	0.197586500432249	0.237158407927726	0.267024378651502	0.242823807193424	0.42911926342101	0.225778216467601	0.211291566300747	0.204467462782688	0.29312906795593	0.264210006298194	0.213639626453644	0.263104817067053	0.251855085928553	0.319508157527923	0.279624429107948	0.195627142979744	0.250313153608805	0.218398353923222	0.302467680778661	0.29821893668953
367	0.224189902621981	0.207420948863828	0.284288674648916	0.215180731057721	0.270631770416842	0.182706367204967	0.247614557031583	0.298694941402235	0.401396749374156	0.21199513325604	0.420239055597675	0.25173601312769	0.232670273854306	0.255994396828669	0.306750578999204	0.340075350473541	0.212063708763781	0.523147585059465	0.364275909228311	0.240367662384726	0.285485753515542	0.223564616102736	0.252613861283228	0.502437797440483	0.292673029274726	0.282733458475152	0.247163923417118	0.232690163145742	0.513336875562622	0.197821070485838	0.237393120059142	0.266536236294145	0.243024099565318	0.430205920855822	0.225810534703426	0.211837376764847	0.20449498105365	0.300026757992771	0.263990363308152	0.213582400568462	0.271240240632002	0.250036888686344	0.316285780140378	0.281281706311604	0.194799420206487	0.249308066729129	0.21819464048538	0.302958036805216	0.297867981028772
368	0.223341924815546	0.20735813192583	0.282756937988198	0.214072167301917	0.269864204680335	0.18219081314689	0.283970809833147	0.300968264270992	0.415374201490552	0.212185286698476	0.417468290079992	0.251752864784016	0.233075103517368	0.254670420826334	0.306565591003128	0.33565209438842	0.227375340546992	0.522665959367475	0.3779937184954	0.266430885945074	0.286946174125839	0.223617193451334	0.251089264222046	0.500802791675499	0.292567192156615	0.283145641109285	0.246508048757859	0.232907532109752	0.530146316254581	0.197914738015116	0.238301105829465	0.266112754191757	0.243666325760947	0.430340650432985	0.224393404751781	0.211840030584414	0.203051075880653	0.311991177942085	0.263326388239428	0.214279834994441	0.284024812071078	0.247003591317779	0.316503284286452	0.282055543363789	0.195413063086279	0.250868795326004	0.217776268296534	0.301778884222185	0.297198484550695
369	0.223845323638852	0.207955231755349	0.279681232411975	0.214752078129612	0.269598303159457	0.1822082112977	0.283994543515804	0.300337231951656	0.433583637981583	0.211114888148214	0.436979592169207	0.251906061532294	0.23187519427312	0.257232312547126	0.30693596562445	0.333803019086216	0.246314241318369	0.521527751068642	0.379793712851655	0.26558322685793	0.287569088535043	0.223459702475579	0.251526361429614	0.500073066037775	0.29130808573099	0.283333216996766	0.244895217509413	0.233290880655123	0.535095304040748	0.198459065818665	0.251452816144339	0.264899921050631	0.243040935635196	0.428047609830541	0.22218510483031	0.211875053957868	0.202895812447183	0.329310804287337	0.263363289714073	0.215292189955593	0.28441428853292	0.245621479105778	0.31359700465458	0.278178011549926	0.194382613042379	0.254461337487442	0.216785673180605	0.337380729082404	0.295948306604421
370	0.224774841623011	0.207491407380495	0.315108409382407	0.214663387094388	0.269343422418463	0.180765129205072	0.284482749694843	0.300511017668688	0.431335622916016	0.2113525129579	0.434978966561308	0.252819934054726	0.232106189419626	0.272281415419738	0.308070762602451	0.332264618888718	0.25938279505295	0.520257944209353	0.380445824163541	0.278703398015566	0.28825394735171	0.223950896548869	0.251690478741507	0.499397401490709	0.291440784743467	0.281900392315373	0.24508680442001	0.234395284330337	0.534022167272381	0.197533801742657	0.251737056243171	0.264923395339097	0.242520647493516	0.427401191123078	0.221066790965384	0.211274106696605	0.202936935817433	0.351942216436128	0.262673804105849	0.214624801188443	0.283622744359203	0.245864696158034	0.312787649290867	0.28006439707883	0.192734649331542	0.254456112775474	0.214950552981832	0.337099634340515	0.29601197233039
371	0.224911318997962	0.207582650855066	0.316209375201609	0.213886055541113	0.268513656111327	0.179419298318852	0.284724796786928	0.299817003781396	0.455829741011219	0.210898936538457	0.432908423236712	0.252077739705693	0.230755680551952	0.272501053573636	0.308817564581921	0.331756984275095	0.271449128237707	0.515706554994122	0.378726026172167	0.278808118443664	0.288742366864082	0.234209434893037	0.251331861295743	0.497376271359948	0.288138803041105	0.280468546058214	0.244784418821163	0.233834176827999	0.53197422484992	0.199279438842696	0.248676834669766	0.264133612722622	0.242158388576613	0.427039965035367	0.221161287454154	0.211436544561423	0.202715047015471	0.379599800427067	0.263012277074855	0.213624838142626	0.280839121582358	0.24679685850409	0.309295114809229	0.288484189404667	0.192660078301399	0.25388847218513	0.213711067366625	0.336310658356325	0.295797597068589
372	0.225018435590431	0.207230798342558	0.316096520209726	0.214556221602422	0.277393330783853	0.179604507305159	0.284058628607889	0.300933390688192	0.457117615604553	0.210789799414587	0.455487405832355	0.249389948827693	0.229803581624635	0.273331354486013	0.308911917480336	0.356513657646478	0.29782036913897	0.529806075432628	0.378517987749263	0.291143731417099	0.309030476944417	0.246513994155563	0.250940042646779	0.497106529950243	0.287777541121563	0.278681629354359	0.244336430738565	0.234447303295993	0.531887580699237	0.198767377173017	0.249115225998347	0.264098752467967	0.241102896331835	0.426746017948846	0.220724879913004	0.2112131793796	0.202530896071923	0.385550272391341	0.263512393401611	0.211727108807124	0.280153650648371	0.245693797314498	0.30898958782762	0.303180982903216	0.192910353928399	0.253934071699095	0.213326815475983	0.334264391362976	0.294603325311159
373	0.223564568383038	0.205385954157849	0.316837350524408	0.214399874451827	0.291587323554648	0.179960147411588	0.283671447851603	0.299851741702335	0.458520125996983	0.213042960412556	0.452331321327011	0.285536429073896	0.229847533076457	0.273732095051551	0.308478629502469	0.35522980207151	0.297264991592388	0.528976586324731	0.382058281672341	0.295264480498113	0.308998042296827	0.263853359715116	0.251076974575291	0.495730288466656	0.287846551531247	0.277648117139546	0.244497273235616	0.269030574496934	0.529303750660612	0.197440930237775	0.252575315422604	0.264078051133291	0.241817114227186	0.426412292489201	0.219911619193079	0.211421475779389	0.203478180202115	0.396773916800372	0.261228869253618	0.211069925268966	0.295945284150271	0.242980761723335	0.304416079052717	0.302090890547735	0.192162417460412	0.253990073088548	0.211197017979405	0.337797528301504	0.293663181512686
374	0.222482225584145	0.205157075662102	0.316647173099894	0.213623589016363	0.308143248267359	0.180288680968718	0.283075829301621	0.300064195049958	0.457520242899778	0.21466921092335	0.45279091360536	0.285146133571672	0.230118107646665	0.274274004217997	0.308019722240689	0.354252637452111	0.296556845742306	0.529406775454314	0.382522296903769	0.305140889411797	0.308531608130385	0.279477596453904	0.251512651003248	0.495162059548902	0.2865477399122	0.27775309822031	0.245449075474588	0.269171515754763	0.528780261049019	0.198671588483414	0.251428760589465	0.263920111273748	0.260194099086782	0.424618690645709	0.21859904115559	0.243273931758888	0.203996421040651	0.406142486566129	0.26027055199778	0.211042720395814	0.313827332062932	0.275057494690563	0.305780210850648	0.301989529122001	0.193615495647764	0.254831693662431	0.210182562747634	0.333814458052599	0.293558090471219
375	0.22296691572763	0.205559513702015	0.340088326797772	0.213469414587844	0.309094764270812	0.180693081594706	0.283178635466907	0.300191231017235	0.456873714496763	0.244760583367369	0.450896351343893	0.284238069036386	0.229756091151676	0.273124464965721	0.307051648527303	0.352949842849942	0.296279433079519	0.535619142130834	0.382031000860561	0.318058719627485	0.30904391733318	0.279931638790156	0.252091424386937	0.494252346303348	0.284881685162331	0.277159217642563	0.244183665252172	0.2683468461627	0.527414430237586	0.198846791604041	0.250192312446206	0.264368222711596	0.259239647477182	0.42322989240572	0.217011856596299	0.243437887385611	0.204305893613397	0.424404882210956	0.259816575256399	0.21103151606904	0.315211289305951	0.268128597446423	0.305362575980727	0.300014238355531	0.193706787477218	0.254633469602902	0.207346887268759	0.332673265470987	0.292674991118745
376	0.222494377856131	0.206273613144196	0.345812269058049	0.212688522314743	0.309778096117503	0.179582443194539	0.286042098546239	0.299393948721783	0.481261143443045	0.242437904834617	0.45092570922759	0.284071679551651	0.230353675380871	0.271978595838323	0.305479905749353	0.352278219960174	0.295044547944775	0.547047926472209	0.418818934073777	0.335839880244304	0.305069976020191	0.293102329639043	0.251522804253882	0.495784192326376	0.284758678951316	0.275597645977401	0.244465755018575	0.268321754361441	0.526516893067682	0.198446605353558	0.249586964441191	0.263534896920854	0.259190636868456	0.421584741953884	0.21632556965043	0.244029214431278	0.204931204236309	0.443142476941792	0.298374903727766	0.238504934738933	0.336261774747115	0.267663500488982	0.307080941870309	0.316454873001784	0.193804253483795	0.254475892608033	0.206809974541342	0.356719322121251	0.311212038278459
377	0.222842787725035	0.206751643776219	0.356035093248669	0.213539256003418	0.31742076876468	0.180038659981954	0.295037221064749	0.299296722388791	0.479901473434088	0.2420312612931	0.450169182861011	0.279116853145256	0.23033436937499	0.272320247534757	0.305284702269684	0.351320544257051	0.298027863207937	0.562399587955234	0.436391612241084	0.335267721148009	0.305611737977238	0.29349846802659	0.25217707278597	0.493956077967613	0.278246205329068	0.285215591664774	0.244639305882414	0.268045065361847	0.527854460288042	0.205607331909812	0.250065776338772	0.262627914218276	0.266404087125597	0.420010725742561	0.21685733221492	0.243022183470745	0.203513207360332	0.441504498743066	0.296398807515502	0.236956251406581	0.339597819880604	0.267040498008123	0.306809820190322	0.318327402656831	0.194527729603406	0.255187395015455	0.236313695458042	0.358105152532444	0.308411210443972
378	0.222187845788614	0.207557488348646	0.369437979463114	0.213708684147676	0.33031400928145	0.187310997977665	0.308987111506724	0.298262012132679	0.476670217001154	0.241019719545867	0.452838760134649	0.277207514690681	0.227861523684572	0.271496683004359	0.304693119126987	0.351105771358892	0.297159257399311	0.560939923841314	0.436982888601886	0.32757280670588	0.304498601011342	0.29272188375178	0.251218556061487	0.495273375271166	0.306395364022773	0.284273565990305	0.245952154152519	0.268950589245264	0.549452991334691	0.218180138773791	0.249485793676702	0.261489944077338	0.279066327452732	0.418796662049946	0.215377990691759	0.243006239764097	0.20451040202502	0.440434997927289	0.29762212995651	0.235861495995798	0.338932095786707	0.266709687225038	0.30864889096381	0.318616475612886	0.195178694107705	0.255487958127709	0.235752670605486	0.356600661883104	0.329725601048516
379	0.220889894875394	0.206638176593006	0.368139830244989	0.212873130058978	0.348416256444569	0.185542764013639	0.328140432605997	0.296835613259231	0.475194588590701	0.241182031222069	0.452105949285736	0.276560859373725	0.258726961493338	0.270313507307455	0.315932785581457	0.350323158951793	0.296347328647884	0.577461456499276	0.436111550974405	0.343045867830689	0.339495489587981	0.292868811580457	0.270003704549977	0.494864143916847	0.306835509781882	0.28321785120255	0.264764822765798	0.26802128038054	0.548872464610315	0.2346584976419	0.249229562955708	0.261039143420688	0.296938793424578	0.416572180452432	0.215550870167617	0.243611174509791	0.20424044969125	0.439904855389125	0.297653050252567	0.235203352451786	0.337309711069733	0.266945598004397	0.307686309701758	0.318680018900534	0.195544073553948	0.255925723750768	0.23603258202623	0.365557373199193	0.33009791677848
380	0.219208754527478	0.205967922620732	0.367396956457442	0.211970777604169	0.348778768941164	0.185610226947878	0.349398866909046	0.295592423303482	0.472674623832341	0.241796418339605	0.451442052769063	0.277176874911952	0.253451049857624	0.270391675572064	0.31317871557199	0.34721412286427	0.292699773498592	0.587040984932197	0.433387639907498	0.342436365494815	0.33960235064753	0.293055011593159	0.269699411017922	0.49857363196444	0.313516303066274	0.291187103860297	0.263647529724012	0.267997058366901	0.550389477302356	0.256313286200177	0.246840224988586	0.261280037917239	0.294099151406716	0.414769244008134	0.215129921851979	0.242930484020171	0.205285672890304	0.438852800411036	0.296714611152793	0.235905531905605	0.336557641303034	0.301898596116165	0.307830153202592	0.31969493047251	0.195005393754288	0.259888789196333	0.235943684507339	0.379730101824145	0.328656426546083
381	0.218958865331421	0.206211502933465	0.365305746294384	0.243508819394313	0.3614449263859	0.182733526749239	0.348882961801834	0.29568582406532	0.471896099918875	0.241813003377724	0.454052156030436	0.275833188490656	0.248291209302495	0.269241855068183	0.312910179088804	0.381291824827446	0.290896023441441	0.594036669385881	0.432941581071328	0.341902912637623	0.342385733317838	0.290756541237991	0.269776389280208	0.513717311237946	0.325307058139015	0.29727377017802	0.262626247368803	0.268214304828154	0.548809296573414	0.283270532675407	0.248011404422318	0.259843042854615	0.316842405608442	0.425096334355882	0.215776527329841	0.241940876010059	0.20564666708436	0.452590354018536	0.295696082231834	0.236104806441709	0.335187437615819	0.298271383666743	0.336793536291138	0.323581953801069	0.194162524219996	0.291534929852483	0.235631066683638	0.398224250789117	0.323255587434329
382	0.218781256961104	0.205810455363032	0.363461242607884	0.242790067024104	0.360333523435176	0.182904797825794	0.354431000646013	0.294769396453416	0.476908695671422	0.241681107152465	0.452241885865023	0.274638983696014	0.284378154124749	0.268099855031999	0.338533811678674	0.380913986176031	0.288441790185361	0.59352287101938	0.432742642290051	0.340352818344285	0.351562138106541	0.290287024168069	0.269792820263479	0.545878850841531	0.342271683604046	0.308564171227065	0.261214236377108	0.266609236861532	0.547104407771106	0.286921469628754	0.247569206813903	0.259761567126017	0.315940503065917	0.425200034738161	0.215911994348452	0.241836196979544	0.205209175279671	0.452234752971915	0.295814139400149	0.235116813872331	0.335987554954266	0.295790583850878	0.335804639637085	0.332868027912302	0.19399381566311	0.291848718939664	0.235717646254393	0.421857173843276	0.320422641929352
383	0.219259183028736	0.206134447052505	0.364737706429855	0.242962464659673	0.376821848743723	0.18603687462447	0.36517200012286	0.293764306702981	0.47915760337736	0.241102424567552	0.45233548061582	0.272325558547039	0.283183738829277	0.267721005724961	0.338910887466781	0.38683428763896	0.289088379294164	0.612396429012098	0.431276260444876	0.352470419026232	0.364976968446684	0.289876279597168	0.272354699895381	0.544636589717566	0.344110428396329	0.322600069414891	0.261702266923803	0.264391508652585	0.54565275019803	0.292280109927935	0.247424816445896	0.258824462138458	0.313878574084885	0.42421704821461	0.216674878025381	0.241869320884974	0.204396777330932	0.457702180995271	0.295322387551357	0.235275916624143	0.33515112018766	0.295752312804269	0.336273602125177	0.347315540287704	0.194742003364613	0.291979041111561	0.234060036023169	0.420775093529553	0.325210983044104
384	0.219231769795437	0.205631139363842	0.363380175891545	0.245868851215773	0.377294162906312	0.205179833104084	0.381065390227431	0.292690785773069	0.506734909232937	0.239984345893748	0.451400951034157	0.271141806549872	0.282219457865199	0.267673269066049	0.337066712741173	0.394943845170484	0.288639114178654	0.611152084489425	0.429719857213306	0.350035058562213	0.38353026321214	0.289774916812765	0.272774564663898	0.543987344026667	0.345695034831715	0.341771197299655	0.260096416387332	0.263560877860321	0.544724386509722	0.30323991071033	0.246303681007408	0.264210755841752	0.312739220591139	0.449259307131636	0.217059806984931	0.24228312333045	0.204280689541328	0.455723297437351	0.29554852629755	0.235652680038629	0.333983680722967	0.294844751340026	0.366626469296422	0.366896138536151	0.195776529555511	0.290503083376302	0.235003294775759	0.420021437770023	0.323660962637974
385	0.218673013477888	0.206823269069596	0.364523314088818	0.243131438001689	0.378493520892799	0.2057210569609	0.399380146105383	0.293897071207586	0.511490624262283	0.240929750788661	0.449782907803189	0.27080457979429	0.280641416146679	0.267799194542765	0.338857311882795	0.40820608032522	0.28782589768513	0.610548912533208	0.43832291205478	0.347681768976479	0.406506297703769	0.287923375884736	0.271677821326123	0.543764590311978	0.338094982037532	0.340900770846946	0.259638191671713	0.264510292976	0.544695445467798	0.319337582657492	0.265159851690849	0.27476387399334	0.313252682716242	0.449532456750734	0.215673752618766	0.241865106842316	0.205146465285331	0.457623520075917	0.294603312619599	0.235604674055734	0.333177031409976	0.293956808685742	0.366115571307359	0.370473652536466	0.196233014024452	0.289663557166413	0.235261613954588	0.419884371118209	0.320544587355226
386	0.218620910211633	0.206230107294238	0.365192312013082	0.243134907519452	0.376583628946009	0.204994363189099	0.401011460538172	0.293545795671531	0.513790407255377	0.241968002678507	0.447301439423859	0.271451931437969	0.280372213866967	0.272283050469621	0.335451637750169	0.426580946385891	0.315889119302216	0.608125371222296	0.458602282694695	0.34648169708503	0.405796419600825	0.287183979393289	0.270089670615531	0.556723553567676	0.337877628321229	0.340153516342403	0.259850869840879	0.264472857360323	0.551726903958248	0.334569793011528	0.264762393054228	0.290443659926526	0.313517602810993	0.447607353962089	0.215078836428327	0.242000837367581	0.20974111949015	0.456147893954737	0.294528857555983	0.235197219024828	0.332737355935512	0.293147452906075	0.365542810672198	0.379213977345069	0.196161807695704	0.28933996941861	0.236646027436778	0.419052461173278	0.31958292896693
387	0.217700066578474	0.205852378712409	0.366002170082492	0.243241192427977	0.382396838686222	0.203708401818912	0.413657453330714	0.294323686562521	0.514086150569317	0.242418972136013	0.44913081838507	0.271153326702208	0.279623208344418	0.273140682865489	0.343299151078286	0.446706412029995	0.315983520753493	0.606549291484922	0.460445905763196	0.346419037770918	0.433865224892672	0.286846047139217	0.270992023515635	0.55886851622853	0.337123085076912	0.340306366390293	0.259440761043325	0.264753054465204	0.551580244021068	0.342597213805374	0.264530195899134	0.3112103720306	0.314110879464178	0.44672919524947	0.215138537761754	0.242010654100297	0.209654062825056	0.487488721660574	0.291556068364058	0.235972132687084	0.332781497557302	0.291533026530745	0.365382052794757	0.390858950955299	0.196894009964861	0.290605207101774	0.237646587751951	0.416958869121701	0.319764814346089
388	0.218825273754365	0.205721908038861	0.361409008226011	0.244448750556701	0.392662273628737	0.203438825052179	0.413702820306229	0.29337871037058	0.513277783891434	0.245547787602964	0.448263369878533	0.270906330954161	0.279356287444175	0.272191004820672	0.343248115546277	0.447448357382357	0.315865546265425	0.605635225388157	0.466661953768052	0.346061954676245	0.436957320164894	0.287930563442123	0.26761910361007	0.558205551908618	0.337415601176058	0.343417454085986	0.258377515023105	0.264414715261142	0.550488760733434	0.354843789478074	0.26518541539028	0.310278472552069	0.313456881762028	0.445659672190495	0.215673857900721	0.241699917395835	0.210830227674867	0.485520740411006	0.292678395855886	0.234691053617989	0.337282741730081	0.32969440434817	0.364436271938874	0.391176411718058	0.196714749708263	0.289838047146054	0.237720232017331	0.415261547444066	0.320071470549295
389	0.218175088178873	0.205801359465664	0.361744920150584	0.244627168886617	0.408016318160236	0.203741923183101	0.414339936029402	0.293377195874405	0.512078801267053	0.245825491123682	0.448857388418987	0.309433617531047	0.279088326840493	0.271604518787492	0.341970465120202	0.446123166656066	0.315645075869959	0.604265420424268	0.477786208187094	0.345217185694026	0.438456233139718	0.288526230884026	0.270784522176503	0.585832144445492	0.367954350451692	0.339685835894326	0.258074360175608	0.259083162088787	0.549856030142438	0.37034189180016	0.264641538149073	0.309577173064307	0.311019679766999	0.445358272680263	0.21496596823195	0.240910671976858	0.212009970651266	0.485299925832333	0.290109462957031	0.235386094065948	0.337326050145527	0.329597063701446	0.363265557693406	0.396539223345929	0.197595238535015	0.290064311910978	0.237810918608928	0.416667952324707	0.319557882443403
390	0.21786825063174	0.205088599520099	0.358928016448093	0.245227109041606	0.407321951484894	0.202309772909511	0.417594770172509	0.289596545765594	0.511427621197229	0.2448928718154	0.44672269302741	0.31079560937436	0.278842540163444	0.269565326961072	0.338047164958253	0.445767982952911	0.31660568608613	0.603720871858729	0.475057327475769	0.346055321402377	0.446531954945799	0.288660116085976	0.278218499136615	0.594399037507149	0.365875892074395	0.339759759377698	0.257051835912173	0.257562410586643	0.548310656629721	0.390888721802646	0.264566720068981	0.30855262556416	0.31218899644728	0.443685802355631	0.212524017076587	0.241759205545721	0.21089722968423	0.484215486810801	0.292092616298226	0.236039841491604	0.337268494876355	0.329808004361054	0.361880992061638	0.411026836243546	0.197699686556635	0.290323316150794	0.236683205893739	0.416550459197474	0.318807945813035
391	0.218167797497064	0.206980117796208	0.356484487269872	0.245770706152328	0.426176934477021	0.202127503773552	0.427140550603213	0.330141391379889	0.520673192818191	0.243802427839723	0.445786874286624	0.31017482568751	0.277694876106454	0.267473357349635	0.338147672799804	0.447372624095609	0.332185389381752	0.59988304713776	0.490315690806032	0.346867546512915	0.459459448018882	0.286507755670251	0.290831471599001	0.593560790916182	0.365245666833457	0.369565756785945	0.256897473927617	0.259846646869031	0.547389813014175	0.416445542444505	0.261235932312488	0.309279348279542	0.312070725957643	0.443617702060826	0.212221381847709	0.242012625370192	0.210352230794393	0.483439924253209	0.292835989934534	0.2358768492869	0.336513012783623	0.326712377314952	0.361212213288494	0.409461923672471	0.199726640783979	0.291399698038263	0.235845266963333	0.416316255085618	0.320197462748454
392	0.218072043048533	0.208515252970478	0.356218020664603	0.245650211366585	0.42493755507838	0.202401415951537	0.441077944222414	0.33024643768653	0.524284552470361	0.244287200054391	0.480361881875464	0.309568574829601	0.275865370827746	0.265626189740476	0.337596194401715	0.453566488362012	0.331920702960302	0.613883076681124	0.500212190373283	0.34253331005005	0.47742302531098	0.285808994601266	0.308482132977395	0.593115745195871	0.364227620639978	0.367783311586699	0.258207631339247	0.259251765484601	0.569903249728107	0.417606645685463	0.261287125640771	0.308591961593216	0.311664690261084	0.446155540971902	0.209625146272913	0.242769155815828	0.212764964892423	0.482962880793449	0.289822106028259	0.236885989148245	0.336759616921007	0.325389612219128	0.361533170872478	0.432448825669268	0.200391659941852	0.290424117813877	0.235329712984205	0.41827306380462	0.316765306177096
393	0.21687215486847	0.208512645085528	0.35527385201139	0.245566384965851	0.432282825991258	0.201528429403933	0.460410011190301	0.330376087390541	0.523426852501476	0.242617063170661	0.509595826338927	0.312790879939154	0.275742581388404	0.287774553125407	0.33662006590799	0.464817890214845	0.329958348581897	0.613879563641902	0.497896760480347	0.342498407799769	0.484286531120404	0.284928013414614	0.331132027631218	0.593466212128332	0.362361237927975	0.367971260859248	0.258876464752655	0.258364820612145	0.581511109501975	0.415190733741805	0.284592465604577	0.331526841262004	0.312278342833747	0.450824316170686	0.210203484054315	0.243183142564049	0.213060353808103	0.482385720299881	0.292754073255441	0.238216757992692	0.336229144541578	0.325719893017478	0.359088730122602	0.430187358505867	0.199749226744769	0.290156242542455	0.233441675001309	0.416733525386654	0.317045074270883
394	0.215996563455594	0.215298618311296	0.354692940779055	0.246149304993495	0.444193120764536	0.202312070700938	0.480730179951506	0.33073552610565	0.521201068757083	0.242898945470673	0.50845959274311	0.319613583782103	0.277315828274644	0.288129004284851	0.334227872366039	0.48108832048467	0.328839799385806	0.611414023265645	0.499086589507831	0.361487332814926	0.496191338930795	0.286243763259759	0.330228043949351	0.593751701470535	0.362191506424002	0.367175567597299	0.259093490389644	0.289215974446678	0.581741855615383	0.414073591540906	0.282341245304017	0.331282143416515	0.312331949001685	0.480256324017857	0.21026315611291	0.246059431124017	0.21236318127889	0.48081743259842	0.292151010220916	0.24151405235803	0.335200896167714	0.326599510573866	0.359118695865304	0.430238202181989	0.198887002355028	0.290322507513271	0.232613621063868	0.419503631248119	0.316918533964351
395	0.215801384082562	0.226929212727069	0.353892388949462	0.246338728694267	0.461106401387062	0.203173678853327	0.479353100440658	0.330052429813396	0.52096695297962	0.243763217936437	0.506399116404378	0.331465033428379	0.278488248054871	0.286491142864524	0.333773771826569	0.481088513321651	0.3292568080044	0.610395704900222	0.495681927811823	0.360507182045454	0.511991365031015	0.285638276739567	0.329260018792531	0.596048062094002	0.361813162864597	0.364505098499202	0.258520484565675	0.288861634390933	0.582500768595245	0.434222403760909	0.284205251246488	0.330539501830339	0.312795045813626	0.479043488803175	0.209127643473513	0.245738064422535	0.212224602930055	0.480175842615937	0.298819722408346	0.247110824133106	0.333717895231714	0.32781024485537	0.361253663766507	0.430428883117292	0.199617891629044	0.298076489115233	0.231847071998299	0.417756933585113	0.319073257857013
396	0.216029526618137	0.24355157181751	0.353499616324501	0.247496961057176	0.477962038563726	0.202276754343275	0.478294775105224	0.329672785481246	0.544621066551435	0.243297107090038	0.504706987565433	0.348307132318866	0.279450897946472	0.285454660033176	0.334103653726616	0.479167215596589	0.328215218549428	0.6105986690235	0.506106931954035	0.359916101270056	0.511361706641678	0.290470763295387	0.329522071646151	0.59773245624654	0.360133895725938	0.364400674567952	0.25796062618252	0.292551065328031	0.59389327352126	0.464705996951531	0.284896020929949	0.331831761112979	0.313907714034462	0.479681002770239	0.210085156489508	0.246367612127907	0.211542849261367	0.47910677380856	0.310305980471663	0.259933815109467	0.333384040637155	0.328330908940741	0.359331745575182	0.431787687518144	0.219016100326646	0.311052192060929	0.2323075975756	0.456220392002359	0.319687636753908
397	0.213861126253494	0.26514163931144	0.353700014876218	0.248583635419201	0.485455457074793	0.201140607361218	0.476759590470511	0.329563196839489	0.545952215715355	0.243222935976689	0.505576470586207	0.370102167738872	0.27956062923195	0.284499462420943	0.333022184832054	0.478007316978197	0.328866746735465	0.610554894188386	0.502929256698127	0.357872314725258	0.50796420287965	0.290404381042866	0.337549698625891	0.596468172826036	0.358986676480941	0.365258601846865	0.256943741742917	0.299197223131899	0.589170866782644	0.465032530627476	0.286232659140096	0.330868133189875	0.315694546445993	0.478297165512352	0.210288119448804	0.246768202667777	0.211656343939712	0.477980936037711	0.326643288626963	0.274383695394033	0.329862624149457	0.326910831904668	0.357984168254198	0.44927936508626	0.215650397403226	0.328795686374301	0.23238651518799	0.456757653148299	0.326579134387801
398	0.234330915052965	0.277972160777159	0.352835787065962	0.24925228958237	0.484952246624969	0.200618995195337	0.476179934608165	0.329470623943304	0.545512895134989	0.244457197568248	0.505298037640333	0.370220243014255	0.279050711969082	0.285378705149109	0.332947695934682	0.476832636915767	0.328050586294587	0.610859873673608	0.501524322329778	0.355990098998884	0.524392762496542	0.290350630744208	0.349914350278861	0.59609479727931	0.356853207657133	0.365268875983699	0.25655754587648	0.31198747082096	0.589218792213071	0.465725602457178	0.291938706150053	0.331548680686748	0.316007755861749	0.478065104803693	0.209775838831851	0.246767108338756	0.21132943033386	0.479934974742503	0.326858012315525	0.268936337847489	0.328865718780293	0.330171963596971	0.365848095288971	0.456148341031305	0.215418370666449	0.351475143027807	0.232738098367528	0.459024517495109	0.339018316547197
399	0.233190625436158	0.280356475791562	0.354082338154117	0.24796153424745	0.483144860555992	0.200474003876795	0.474862165571584	0.329029376992369	0.547343426632041	0.244731290048208	0.506715350652845	0.37054193840492	0.279004891445632	0.283217475393908	0.333866004421841	0.47576259617431	0.361271454928477	0.60777985029486	0.521931317972548	0.355186005546838	0.546530796546452	0.289775784473321	0.348275985612101	0.592913989200775	0.357751887307841	0.365189598385382	0.257058152452474	0.329856383135116	0.588556098994299	0.465082121854079	0.302628682748933	0.331673540503929	0.316362125373569	0.47678532227032	0.231486533083732	0.246927958494417	0.20996624384796	0.478924989646214	0.327371564627799	0.287600326199302	0.328360729151786	0.330931888758214	0.37868513547144	0.467995417347554	0.215153129618123	0.351975682473423	0.231944694172129	0.458129732249718	0.356407678244641
400	0.233453752843276	0.281149752834648	0.355995702673957	0.246864561998648	0.478849238783015	0.199763485794952	0.475007889454916	0.328110232576632	0.557788113502535	0.243850203782579	0.504715982598996	0.365987898305748	0.278105852058261	0.282368717510016	0.334025980344783	0.476400422097471	0.362470985653786	0.606223707141064	0.519901072322836	0.354635617415401	0.551365238935376	0.289598855092391	0.347287166052223	0.592037024654332	0.357818299038845	0.365252414781974	0.257901004457681	0.338487549854717	0.611775722949325	0.46983460819907	0.318265209464819	0.331052281423618	0.317002528269448	0.476633588615782	0.229075712930549	0.245712159901547	0.210238441193092	0.503215458131797	0.326713130091042	0.284038958139534	0.327770328258125	0.329961558172639	0.382673678165601	0.476753364366439	0.21576784444109	0.349783834438957	0.231960332745213	0.462911333146261	0.381414815758836
401	0.233374355007028	0.280059944435665	0.357739977619898	0.246543722428932	0.477041265400272	0.197351331537103	0.498368200556396	0.332729878045192	0.568932935796336	0.242582423524208	0.504204574483513	0.364033818640887	0.278025575650013	0.284790131098449	0.333726316341053	0.472943972948154	0.36254450891394	0.605047259489921	0.51944320608661	0.353463371595573	0.561087162019729	0.291690999907268	0.347133369376245	0.592178529710463	0.357395255206024	0.365294866619663	0.256237525011483	0.352444131760751	0.605837056740237	0.471036876365406	0.335997678986369	0.362769818055301	0.316047573791203	0.474131089146384	0.227468326724848	0.246416715166474	0.20934780731878	0.509011523415844	0.325755193498644	0.316705056615303	0.326793894177554	0.328443179213501	0.391629859050814	0.4877980486957	0.222562604703127	0.349181439266366	0.231616750542588	0.472657964590351	0.379685603147278
402	0.233782641403707	0.300277518881573	0.36166749692446	0.2466247330638	0.495686939876014	0.197785562453909	0.498353054246017	0.343111371166355	0.581704253191658	0.242462330772073	0.501865660038138	0.363742397462686	0.278114401986032	0.290440329900511	0.333427596615028	0.499683192221759	0.362538509599025	0.605069527199148	0.515494929617843	0.350457299624949	0.568899738542612	0.289068193031208	0.342765054285085	0.615782247699537	0.357102887487493	0.364417596412112	0.256029817752071	0.352411483411539	0.609561629786194	0.471573314818826	0.340731189249194	0.361336597520644	0.317347112680249	0.473754437569131	0.227591410589352	0.245613880240326	0.207667248324516	0.517827329012579	0.324972791115087	0.316522546728887	0.324871460448523	0.326631807522989	0.40580837926028	0.500808939903277	0.226875946152612	0.348368490916963	0.23255633321555	0.486219824487844	0.40784816259193
403	0.234843849521206	0.300489830579688	0.35809042240895	0.246299489177953	0.494505518293207	0.198484197272691	0.497582307922112	0.356700347407877	0.579430600579651	0.242495182409259	0.501733348592619	0.386056333471946	0.277396873416695	0.301715928145384	0.333020065397996	0.503188529523549	0.361995718653925	0.627198621844457	0.517031006791047	0.351505963474832	0.580943030885378	0.305637851575484	0.340733476306516	0.616898988358628	0.356493986167909	0.363847617121053	0.255540142330728	0.353184473380239	0.60612066913318	0.475847783164816	0.345838131021929	0.357662263502099	0.318816070861634	0.471749399432735	0.245917368007338	0.245536873945819	0.208334274511082	0.516893748650748	0.323508721262093	0.321338282878161	0.324156323070867	0.326441278768803	0.406351355499302	0.506203353466779	0.236130660597386	0.345370859207088	0.232176244313924	0.504214797239856	0.426373812808849
404	0.233815857506052	0.297700056939741	0.35608369482582	0.2456582212893	0.49382491675222	0.200272358955569	0.504938343716838	0.356680632940735	0.586482117250222	0.242246161591939	0.508018089897677	0.386028275002058	0.276411518162557	0.317405996170689	0.34168039173905	0.511627008719885	0.362198195713874	0.635816351268224	0.531265624139229	0.370662890750061	0.588390474992352	0.307839928516631	0.354866135408538	0.617674617200736	0.355592919748715	0.362925159755129	0.253053541667621	0.353352578681135	0.627816702093599	0.485051585825924	0.355870285954205	0.35701983970005	0.322951005956114	0.469128359610882	0.246648665159854	0.246022531118361	0.207055144932602	0.529818850736127	0.322813829903796	0.33089953228834	0.322021865320471	0.325983838039105	0.42538441257502	0.516521557062145	0.25029005467362	0.347384758915288	0.231452255419702	0.525940229629988	0.425194874528295
405	0.234363576372648	0.298923208871062	0.355433202241085	0.245912890886776	0.517061771202527	0.201022002575204	0.510040747212897	0.376777021731925	0.597165544378688	0.24795749681492	0.507601162623796	0.385128293097849	0.273613308240359	0.317426476708587	0.343056151798648	0.524962088018955	0.361512015998002	0.646463068569724	0.550549523231233	0.366961835811063	0.587804566103174	0.31126519407621	0.354201903624874	0.624151230720581	0.354725294805819	0.363010863598528	0.251299052806281	0.352420222574866	0.641949604443206	0.499148209214633	0.355640898034171	0.356831449324802	0.333277794042741	0.47069258027627	0.245900908501758	0.245956574404402	0.207285537603097	0.535218293509986	0.323943249947171	0.345386227707876	0.318653287617135	0.325648218305999	0.443826656701028	0.531727078170621	0.269317797421084	0.347448295753055	0.231466843817125	0.524197777049725	0.424388863363657
406	0.241671835533399	0.299480866027976	0.380877773489076	0.244539807952099	0.516348657038933	0.201489713593312	0.517863339334465	0.376501000942212	0.612819549387607	0.247432587350708	0.512394058463185	0.384559492628634	0.273953625635003	0.318032565182448	0.343528458489332	0.524824030226175	0.361296577913455	0.675242532273996	0.55038333720492	0.366792053703265	0.596928777305547	0.318920302738599	0.354109675582002	0.617533969665191	0.354245083139468	0.362534642294102	0.250151352230505	0.374966436624908	0.639677689480799	0.51820223137326	0.361984644443077	0.356822748953353	0.337239687425787	0.474515379392407	0.246201567983831	0.246213194670788	0.208064454035236	0.545517246417963	0.323487405580208	0.364547419282253	0.344369640326934	0.32481506867642	0.441416999305619	0.549483492973699	0.281761580582831	0.368983849907637	0.229752728927229	0.518194170168015	0.423577684857257
407	0.25361606469446	0.299094416124174	0.411728126299875	0.244470142860249	0.516684149265627	0.200230298097368	0.529250172606864	0.378243090916213	0.613191064578798	0.246759940545969	0.52228069571422	0.383974565622069	0.274023070573214	0.316980331054439	0.352361002461128	0.523351096537664	0.36298159356836	0.688563650537743	0.577505259384257	0.366038958612877	0.610922157003241	0.331451799073408	0.351741848167706	0.62593395789286	0.352871004762479	0.37895121591345	0.249808153587516	0.375315367153756	0.634706465004425	0.541826761697899	0.37354198226886	0.356582959769294	0.343954066302894	0.48232159921057	0.247057377004198	0.247029646881858	0.207254131706432	0.561112031499657	0.322527664329262	0.368171533771406	0.347938487772117	0.32468064012859	0.439983926606931	0.565956576342404	0.303162011693053	0.366932262809126	0.230335725559853	0.541798202305808	0.421206480933977
408	0.270403704496887	0.297106514593911	0.412628738596948	0.245301593534434	0.511777979517158	0.200347444133693	0.541823219576575	0.385280077767287	0.612397188388261	0.245570302464916	0.515876912196359	0.382757699445763	0.273785070941253	0.317471669213118	0.363028031344516	0.523882230122159	0.362772401199466	0.699123131585692	0.583961009249448	0.365670202674527	0.615870391885599	0.348823827288928	0.35123980057351	0.635613488851851	0.352390808751145	0.375653802057046	0.251624444157126	0.376499273417756	0.633256550278291	0.545099884867231	0.389944627262164	0.35499781843594	0.35061975767286	0.495125510465954	0.248599009100772	0.245270311326998	0.208205979651362	0.581532332340755	0.323123049097581	0.37667984377777	0.344743496797894	0.321828469133543	0.440925175645933	0.567610953647	0.309429768360331	0.368011419072968	0.230972993024811	0.540065842551086	0.421404693105815
409	0.270876054678925	0.295340073387646	0.412758459382372	0.243969806152558	0.51053516726172	0.20047779549839	0.559224760204135	0.397219428889885	0.613239945157825	0.276685299066554	0.516530998378785	0.383162559362834	0.309137197740192	0.321712916107476	0.378532874267594	0.523980506202821	0.366778136209965	0.698705575771837	0.591906937224136	0.363689601376407	0.637370881929197	0.349090547590938	0.350342997339907	0.648041914596713	0.352413285301192	0.376491322509623	0.251562253178751	0.376019189572631	0.634557607551214	0.552327585165719	0.410386284805292	0.355000439536486	0.358999438851635	0.511661552146787	0.248147713787972	0.244265806376045	0.208090495547673	0.592483400669101	0.34307499768991	0.388450480603627	0.342827411248433	0.321403773041914	0.439484281331879	0.566577607035282	0.319725562757935	0.369027468074945	0.232603998978171	0.539065655156414	0.423022946685607
410	0.270251199093605	0.294511982770546	0.413144854774811	0.244664118811946	0.509729703689886	0.200670852791659	0.564047646720135	0.412823964641214	0.610176883730768	0.276234487498568	0.520197077620986	0.38499838534703	0.313165102260032	0.331271091109351	0.394900363646976	0.523211095737818	0.374749184201386	0.695722458995778	0.604692153355045	0.363726208556655	0.656046723750979	0.354222610231797	0.350542933807667	0.65644331824143	0.36480111224368	0.380671060815042	0.25083721691963	0.371597952308195	0.636838178272329	0.564312455596548	0.435606275726257	0.354429306094889	0.372216292317343	0.519807786371676	0.248496642791693	0.241173666906322	0.208951966836776	0.591403750440584	0.341412340242657	0.394920837279843	0.344406002505951	0.322232318930395	0.46983765955411	0.583332199464632	0.334626841499233	0.400774861562976	0.232431578034959	0.538714350045345	0.421455329030926
411	0.269398398680362	0.317940165074212	0.414863666528635	0.243560087217119	0.50909419890457	0.201535857552614	0.573115158532801	0.415264432088262	0.636977586182091	0.275585519634395	0.534194387012042	0.385325878952969	0.323210856201773	0.345894041901863	0.409254453809773	0.521595734681406	0.388287261507505	0.695165164103164	0.622281334370962	0.363436548934245	0.654468291553495	0.363214235333291	0.350542663611116	0.670238382528486	0.368047095629156	0.389178918846325	0.252019679705504	0.369421773088435	0.644702353853083	0.581105185538663	0.436408157073886	0.353564116320385	0.391400063715007	0.528881602109189	0.249956221865418	0.241000254826146	0.209247011781815	0.598306739593887	0.341696751115697	0.415694235528991	0.350843092102848	0.318698251386525	0.472891822348711	0.579979811616239	0.352129503247041	0.399710119523593	0.233017436283087	0.538844947631675	0.44535879883974
412	0.290831069830783	0.317426241600809	0.414310583264411	0.242797549547531	0.50703028398301	0.202018782734769	0.578248599357871	0.417677326029533	0.635328288036896	0.274611537192131	0.532923459764061	0.383708516544591	0.33806221327972	0.362561009128178	0.409765027118851	0.520994600598736	0.403657561929318	0.693604745371187	0.620721293088174	0.364835247772777	0.654983463899208	0.378153379253544	0.353364277000084	0.673372359281596	0.376313563255543	0.403308113346353	0.252067844565745	0.388086254242899	0.657382722756261	0.602670766306302	0.437532422668405	0.353495150966096	0.41365668091138	0.542713973038994	0.250068088127181	0.240606720421988	0.209847883943934	0.604730565147992	0.340204614275261	0.439278127434219	0.362103302624033	0.318868665745054	0.473192322778157	0.580301589871514	0.374401569549472	0.400667618405317	0.233334231621808	0.536224528579955	0.455709104127614
413	0.28907459807573	0.31545761061416	0.418443382789838	0.243050010757033	0.506610576817732	0.211381492227152	0.577252134897566	0.438044392161444	0.641190690594485	0.273724751136327	0.534084415934907	0.383920701131788	0.357684265965037	0.363143530975441	0.415921356056436	0.521445492222863	0.396699836884433	0.691973687477292	0.618318447810418	0.363385989962532	0.652444896874962	0.395806158223101	0.36154998216824	0.670783781815623	0.388257969060931	0.421182034705869	0.251087278496022	0.388311061463578	0.674844300526736	0.602186728348008	0.446060184552097	0.352804523652398	0.418871675065366	0.56248077078122	0.250475981597949	0.240212176060231	0.210115750448544	0.603696293083082	0.338619323520153	0.448228323554083	0.378151599292814	0.317062432566193	0.475375000274707	0.611482499494618	0.376532876771254	0.402299918637244	0.234110578657181	0.534981226185681	0.470876557241914
414	0.289183774533051	0.333903734368361	0.417111505993645	0.24131123106362	0.505720705126741	0.224976313712654	0.601857621451271	0.446363935133213	0.634789965760314	0.273715004733144	0.533714795890485	0.387178848395448	0.357222955939945	0.363715420529166	0.416137558636823	0.541831004882246	0.421932073657938	0.68751951277255	0.615380890228793	0.362530497151672	0.669290363102762	0.41609837893085	0.374527060741381	0.670559031727881	0.40497559029721	0.423929929539549	0.249449712479526	0.387964762023805	0.680852072785164	0.610777916157819	0.465497990621594	0.351949570006158	0.433463763868769	0.584672487550304	0.268427431311584	0.262021173735538	0.210221189783546	0.617503297192104	0.339000691482079	0.449497562959677	0.398953285832761	0.316825733292911	0.483759542916482	0.612757088045762	0.380917767197752	0.402726937949491	0.235188666965707	0.534036665490329	0.478551242796444
415	0.288544403969201	0.33746310229716	0.435787104530993	0.240762266994543	0.503730089191014	0.243324895094612	0.601997902465237	0.458412928263707	0.660690253031132	0.272861886426964	0.530427313000004	0.38763025353792	0.358641680661716	0.363429645765149	0.44044228736992	0.545799110491916	0.419958606193563	0.703188665613345	0.615267098529326	0.360919243253151	0.673616099843559	0.414687858668843	0.37718886842125	0.692368555965513	0.413169070839702	0.43215865148407	0.250019297097784	0.386884938036793	0.691323258106965	0.609966700447158	0.471564562054956	0.351515815084529	0.437395933843155	0.606668152145164	0.269795781360067	0.26242537279407	0.209786409109026	0.620770503585393	0.338057416033338	0.460707732387981	0.424474000389383	0.315547495606854	0.496922955232271	0.612903996275996	0.386783373829079	0.39888285524839	0.235480500109651	0.5326363867374	0.477972053791647
416	0.287896676747873	0.341954420407553	0.44172629034959	0.241405138768126	0.514761923588941	0.266392954450695	0.602906956998634	0.47606727124226	0.661859862767972	0.272686164485988	0.569168086210692	0.388701790708036	0.383035836384594	0.382529167904307	0.447088212298341	0.554555830978463	0.425189955891882	0.706647575639908	0.609984689233916	0.359985826713994	0.671486611340766	0.414631887176443	0.38442568970732	0.691157742585073	0.424661748567425	0.445155504573089	0.249484623126886	0.385481448991267	0.690001736329251	0.625073459705836	0.472358557433972	0.350697752959587	0.446676870823466	0.613432706858814	0.277277054896886	0.265441738361972	0.213418988752306	0.631869906879087	0.337315253676619	0.477168978794702	0.423896785985179	0.317534496877324	0.497824994248974	0.633318186111558	0.394093491961383	0.398809091462447	0.23368401827623	0.532230132037086	0.4776404157477
417	0.286469032875545	0.340245103497822	0.448046338805575	0.24305471860325	0.515438550896886	0.269882011186254	0.598095494998258	0.472554162762713	0.668523157666094	0.271911182991446	0.569300209934018	0.386463460710088	0.382189044129495	0.379628197057218	0.458498425356601	0.564032815086561	0.441187180926719	0.704741778828443	0.617084723882416	0.359484559948714	0.670782414868587	0.4135628721802	0.39496306640053	0.691827400166057	0.439041056596491	0.462886185704846	0.249861537600024	0.386210854700087	0.689443698275951	0.622273008998278	0.46981091707524	0.351219531968456	0.460976254276023	0.625021512405683	0.288548485321461	0.263173133203117	0.209485695642643	0.648254312302534	0.336852242867852	0.479183684060827	0.457695073829555	0.315501449442297	0.504594263690656	0.635049636382925	0.398857079256071	0.403536819716277	0.233684729184394	0.532264916559286	0.490061795098022
418	0.28586407607904	0.338005634073357	0.459814093763949	0.243160835517169	0.514018032971145	0.278417823974949	0.602758432168228	0.471191260105165	0.679007982653107	0.278426756038173	0.565927046238819	0.387342686415464	0.381395297541097	0.378509154840567	0.474638733089224	0.569943285572821	0.442838866435786	0.705677359540749	0.625783504557459	0.379271180512868	0.672603657113564	0.413061003553789	0.403454865911266	0.690601055282953	0.446164100019631	0.462431438881844	0.249658064303485	0.385814247655784	0.688675764164228	0.623838100040762	0.494963479798054	0.350654414189937	0.479524366339645	0.6413395581174	0.304550674452139	0.262076601647097	0.214627037744737	0.646903269423117	0.338076351099249	0.477331301548869	0.460477739400799	0.313298363388497	0.516115833278551	0.634319863322315	0.406192902350276	0.403973877592619	0.232907930848447	0.559685552082779	0.489149685655527
419	0.284944173095748	0.33755988670464	0.47625277165686	0.241650466260594	0.513139805449393	0.291686162716921	0.601361985215142	0.470124383135507	0.677297723114374	0.289684498187302	0.566195134624105	0.388070792291837	0.380137675998521	0.378894155101189	0.475565853243672	0.577255154841248	0.447688328093593	0.703533464852281	0.622770343723222	0.383620640013737	0.67790823178055	0.413740983620629	0.416679401462524	0.703193238504966	0.453080942836326	0.460768289422692	0.250290384501676	0.384311344149725	0.714357703771538	0.653525664382281	0.494495263042097	0.351978983917939	0.480268912611914	0.65173638143836	0.32562918430706	0.260562614473192	0.224122543179269	0.646859729145657	0.336467835521003	0.485519939784356	0.464066511036117	0.312992629108832	0.532355676997291	0.635000371649169	0.417881392824584	0.403363899555055	0.232269713223142	0.564303233202441	0.489039540965534
420	0.285996869258682	0.335748494742889	0.477236570900441	0.241194775900959	0.512164034699015	0.30965322365536	0.600304409983568	0.47356216526078	0.676990523847445	0.305650536802389	0.583748069646644	0.397246226193924	0.377864676514682	0.378104884577936	0.482853357070987	0.573322010748012	0.447501311517015	0.702211866898485	0.640633581908613	0.392711292564601	0.687949451330073	0.413178189882834	0.431584949162799	0.7013360961053	0.458196721952968	0.484216375903738	0.250080489315853	0.383909921542161	0.712714900961597	0.651600730873046	0.520707457401207	0.35513537682156	0.482324393415994	0.6592901506345	0.329523118618547	0.261459149312226	0.236489695061896	0.644114023126012	0.336944774869296	0.49543538674494	0.4724000980446	0.309550214839095	0.540913076761679	0.6372263578211	0.419910666552596	0.403418774765724	0.233016755934482	0.573245855920805	0.487147053702563
421	0.286420975195652	0.334231069241813	0.484145683131831	0.241482640843821	0.513097176495095	0.332285524209293	0.599240876737295	0.475692764605152	0.69849099911889	0.32629132107726	0.585187968013851	0.409157111887059	0.377315328183089	0.37805448762862	0.494905757627893	0.572116178207528	0.448071828125402	0.700879068885359	0.638140969469553	0.406509352941827	0.698070505050906	0.411766701620916	0.45117028048445	0.700630028684548	0.467692897378982	0.485423131984866	0.249400495167552	0.383066142908763	0.707938967546026	0.652256999526322	0.523124784922021	0.360262466005107	0.481143793671746	0.658639851418446	0.33841398147609	0.261770730214545	0.252199954336385	0.645162232488123	0.33819556385486	0.508748640023634	0.485444689390335	0.329157192500425	0.554180417619823	0.647150083671377	0.426680893849597	0.40180401998068	0.233249460799164	0.586079382329335	0.486209583057414
422	0.286978654601117	0.334019833706588	0.495761387248379	0.240549379291213	0.531106279737654	0.332039782484965	0.599704430677228	0.482295021323823	0.704702367991824	0.3227929975062	0.585575671574139	0.427240546268602	0.376610459542766	0.37552179024167	0.510928108955746	0.571736406442611	0.448889789985033	0.698203987354794	0.636682866978034	0.424981356160867	0.706144756200203	0.431993040964259	0.462095688558845	0.713579304641745	0.474491351111909	0.48300356751832	0.246761065671516	0.382092191102856	0.729098687647832	0.650081822218677	0.529072516122191	0.370815781282305	0.481476500020029	0.668433925315068	0.349461150601194	0.261987375430898	0.267817908391553	0.644180869901987	0.338866708751946	0.512930505850045	0.503166794521162	0.328880822391642	0.572124216578165	0.658709653712406	0.438158371254195	0.401763894728764	0.23344864804349	0.60310708589091	0.485515601770174
423	0.286887490200143	0.334206220005147	0.510683693084496	0.239296534093665	0.530792373081124	0.331820105806228	0.605132802753003	0.493594194086377	0.704327507502416	0.347363510857877	0.589182354045268	0.449966612166071	0.377014664034718	0.374738873877858	0.531602836873065	0.570681086300532	0.448084775730084	0.696905706367598	0.634970856721601	0.430592961981936	0.70486832570781	0.432150032837165	0.461898735886186	0.719997957955298	0.48276703297929	0.482478421342941	0.245358408770285	0.381763174860591	0.735105033846782	0.646440727565108	0.540666432781959	0.38604733147545	0.481411086227711	0.686563758884199	0.366389837989327	0.260079571768453	0.26774524094713	0.643643094818082	0.338788946839411	0.517956262304329	0.50533728252887	0.328337212323675	0.57341770752909	0.677647188135957	0.454309714013853	0.402022573288635	0.263921900368192	0.624877531786661	0.488421701880896
424	0.286329844547525	0.336131151264396	0.529278103698206	0.237874719683044	0.53064253038935	0.333252679164967	0.615252550432195	0.509557049996278	0.723937262700537	0.348720491884365	0.598314520111544	0.448452775607135	0.376896438011298	0.374933298435527	0.54115637722536	0.570538098408045	0.44812994415438	0.694414846656956	0.632357892469704	0.440895079096302	0.704736848895834	0.432984643955517	0.463346937470892	0.720749925433465	0.480768917830561	0.482348750135733	0.243265631428315	0.410432409699078	0.739653290262788	0.645255611568469	0.55292953781211	0.401831716128996	0.483448702719189	0.68438388790228	0.386079135135113	0.260885006201465	0.266802040908646	0.642218606494947	0.372738559370305	0.516518721392194	0.51250156743514	0.327991170159186	0.584102507327714	0.681539971743548	0.475101852326533	0.40239642148491	0.264915218590581	0.623903009286389	0.493844223943632
425	0.286039677434817	0.34268702638163	0.546012344198397	0.238679639322754	0.530122233206564	0.337703549781115	0.615375393943851	0.524933712523983	0.720567400984507	0.349876380077803	0.610609366540816	0.473507736912479	0.375885368226154	0.397324138773051	0.541564889582256	0.595588466108947	0.449022976029699	0.69222829038387	0.632243721500347	0.455555450732516	0.703298136483827	0.456283492705123	0.478811963321251	0.715247206179099	0.488357671894531	0.482797905530447	0.242837195494488	0.410686044542296	0.749757057922664	0.657303958865241	0.565989296721325	0.420276751318856	0.490182612780119	0.682304995242681	0.381209002425827	0.260950100157734	0.266886410661019	0.641646215279054	0.374554451460654	0.527916863731858	0.520345440515788	0.328437184617953	0.601770437544033	0.679848434970808	0.475305152331459	0.401639212938933	0.266193347588304	0.633607705685371	0.50476356008985
426	0.285601534623049	0.353796561323729	0.544375902320357	0.244396799538861	0.565126343138312	0.348025002990663	0.614690611369903	0.53167439653592	0.721839959121362	0.348816308194714	0.626383711638295	0.470516776078835	0.374951675604449	0.398396974995028	0.540788761861054	0.59550184902674	0.447927915154039	0.71720802086509	0.631441677940784	0.457993791478642	0.726569759615689	0.457852185480362	0.495882549296683	0.714769340004324	0.48802920297961	0.484139175370245	0.244056572823366	0.406329648728707	0.750101519195552	0.65604679565613	0.571327803601993	0.422991588506015	0.501579743920575	0.681357617670657	0.381378368814836	0.260490107408212	0.265445755279385	0.64039396620075	0.377709548467722	0.53666795696047	0.531782163151293	0.330202311777134	0.601447388815722	0.678027268044937	0.476565798925612	0.402686698808684	0.268890339681876	0.64577711914695	0.503334084998308
427	0.284586014249776	0.369537901722774	0.549205069756085	0.255368710059224	0.564854091156284	0.362981952906489	0.613615873632093	0.545367063082854	0.719838582497542	0.347277739800423	0.647651046614028	0.469446452300316	0.37307327131953	0.398271249239534	0.551788985219715	0.603172089369092	0.446701593037631	0.720390947026214	0.635018672122575	0.460034718402671	0.730578434276527	0.458185720253634	0.504999942283773	0.715761483616799	0.497565360935727	0.491167605643876	0.244835251743047	0.406374810617341	0.75075287620526	0.65376572017548	0.582858909480451	0.420652642337986	0.517607333463183	0.698015418945924	0.402788493820633	0.259203456932949	0.266636999948575	0.638295566466408	0.385533708252276	0.537334187759586	0.550353581440319	0.328651813672359	0.601629114992653	0.677388125187071	0.481060149384589	0.402544254248967	0.271215062011541	0.652899029034629	0.516801406661319
428	0.282991765793012	0.370990754110479	0.548655010950337	0.270886175006481	0.56503568605946	0.382541907729251	0.61452558874405	0.546788930061416	0.715549428724813	0.347948769182366	0.649061706888171	0.486232491026152	0.372605017497179	0.397358769247738	0.551303035182476	0.604131525909858	0.445888466098281	0.730700470430405	0.643442575172128	0.472379306196464	0.738886755134301	0.459240663784481	0.511571126005508	0.715503612572717	0.501099208249571	0.502836089981648	0.244565318951257	0.406360451852803	0.750512063714571	0.649718096851219	0.585097313299327	0.422144159616531	0.520639703825715	0.691060769853097	0.400638054926295	0.259901563603675	0.267718502453239	0.637992795950616	0.39799420373877	0.552469159820782	0.572431486174266	0.328344472480274	0.602041867602688	0.692825467451782	0.490206395402168	0.398129651487102	0.277915099288521	0.679549476767397	0.515013885674332
429	0.282896826403269	0.370114191586794	0.548305137233318	0.289383624112179	0.565915095395249	0.383584595575283	0.629103929794111	0.544863821468879	0.739180097272479	0.347299652841498	0.649939776733808	0.484099936340062	0.37152135915861	0.416297279500096	0.546860256120738	0.602875650793946	0.446135683669946	0.726770090999023	0.639100405220544	0.467289215685157	0.745477437130949	0.468976743132742	0.510455058410822	0.709068666126456	0.508108223929874	0.519112180453044	0.246972758010098	0.407407147739439	0.749741596937686	0.648595901831079	0.596479186380948	0.428459700765709	0.528360088160422	0.695825068804623	0.401240454144967	0.268075443290304	0.268247833604943	0.637009120382244	0.414108155168837	0.555374359699309	0.588790827922456	0.329132452318832	0.604017055191942	0.693496128798119	0.503972006240178	0.422391962804802	0.288999379984257	0.682669442910493	0.515154651724172
430	0.282669021059415	0.377233309824629	0.546608621835027	0.288601854684087	0.56290286709722	0.390235488062884	0.627665606813239	0.552353813665638	0.768013369787828	0.346889898099174	0.652815788731872	0.483110416185926	0.369864423023862	0.417408039768997	0.572283117091903	0.63317774732012	0.441205927059451	0.729478546284689	0.647845265437171	0.477117365263282	0.748124305604435	0.464905267954377	0.511510088143087	0.710671907020808	0.519735802327942	0.518495465689389	0.247531937737509	0.40809202993064	0.765570875557238	0.64728056636612	0.606438240341929	0.43842408441844	0.540634703085211	0.690949861862763	0.401051854203999	0.266031912789102	0.279487502931967	0.635877292501317	0.412941415149473	0.557780962953771	0.588669221239062	0.328175672027707	0.60410464204147	0.694699996555131	0.522324753771964	0.418393441835225	0.303809978659315	0.694409404698606	0.530111370040082
431	0.281552156435902	0.388968559120336	0.545993031316345	0.287465065932038	0.562074032489653	0.401495889170033	0.632217786100813	0.560315383638404	0.782337769010624	0.346347781110246	0.64662957207664	0.486896343896834	0.370196433806698	0.417676345195431	0.577414337458107	0.635555595246875	0.478113062334162	0.728573132732158	0.67045830647636	0.475518254162629	0.755775313784359	0.464287083558163	0.535782669591135	0.709941309423226	0.530930243456478	0.51740878210107	0.251223014112525	0.407039775851025	0.763412076943066	0.645781177726505	0.606226178742171	0.452858942806615	0.557023583073071	0.699738202353053	0.400604027753348	0.26544849148416	0.276540227424827	0.638650517262604	0.418308862355549	0.5562458861198	0.588867372631984	0.335211051992381	0.607280509028587	0.699597002442167	0.528939225665136	0.416797703945909	0.323192221888084	0.69519876238165	0.528051327755626
432	0.279750244134422	0.402464804794991	0.553491429304347	0.290723155288709	0.560756966076772	0.41696168188176	0.641378520113907	0.572869724120556	0.780967789213502	0.344823060681801	0.656219584770272	0.480292087502686	0.36825281740501	0.42011780261918	0.587151431804096	0.639245560062774	0.476880567668414	0.729046897148345	0.668561584555853	0.480123969771647	0.763148120477905	0.466749002946593	0.563261226803535	0.710484557926014	0.546231904962783	0.517719901451867	0.260559678640592	0.406323072975127	0.764644525717836	0.644842891128318	0.607002875709741	0.454939886268992	0.577966218246172	0.705504763679128	0.400363431862707	0.265488765394647	0.276297537973762	0.638092745954872	0.427793699942576	0.555616149592113	0.588939196940451	0.346843490383145	0.606442718109435	0.698808044326388	0.553423449018224	0.419317884225422	0.338266993628559	0.694234621607999	0.52688120071046
433	0.309084789708416	0.404353815328061	0.552759454148338	0.2989751595259	0.558875437285057	0.436974976705674	0.653687671365929	0.605310355518526	0.782060790233212	0.345032879671344	0.670371050775541	0.48054227341414	0.369092075766022	0.41954888038769	0.591865201144864	0.647894050186447	0.475270943404776	0.73359876570854	0.667575864194618	0.498186987024878	0.774795524114576	0.469496776866329	0.562477852875928	0.736234020464017	0.545440479025083	0.516462715215654	0.274472155341738	0.408068812561101	0.772346708244614	0.64437702593312	0.606383473692522	0.458655825344101	0.576379062026249	0.697746015549627	0.400633660552192	0.2642655103968	0.275372448300025	0.642375380318047	0.448732482604866	0.563973121972295	0.592035118282541	0.36032314860638	0.617520425401368	0.704281263289529	0.553981405846903	0.419326059127894	0.356057179269893	0.699970459785645	0.526215570311583
434	0.308833056388812	0.410386668340207	0.55218115493659	0.311797431024671	0.557896890740394	0.436789597210449	0.657586018390502	0.625134210299101	0.788486119330582	0.343912117336836	0.673948358695155	0.477937364776499	0.371745521861131	0.421805543062793	0.601165542977149	0.661110980447799	0.474512512840597	0.742068643969537	0.665675932287715	0.503187076542377	0.772011021779489	0.468528483886559	0.565990341318566	0.755365841744123	0.544283220906022	0.517183220272446	0.292928814177902	0.404395138165205	0.776482977115236	0.646251438606373	0.5973643000005	0.46696663192919	0.57304952989148	0.708802627626437	0.400800921862837	0.263945789194541	0.276239765419533	0.652112894899837	0.463055942256896	0.564489891880504	0.59972506763688	0.362785167036904	0.615698879653202	0.707417819255818	0.559522496498296	0.417279564579794	0.359001930576366	0.709470061913805	0.524580833417824
435	0.309530380903829	0.412481018311303	0.550568845610378	0.329158450700459	0.557604723830999	0.455030762117158	0.665885890045994	0.620180116854242	0.799479607834401	0.346275035882899	0.672870162799029	0.478333268587792	0.377826886694058	0.42298289019902	0.615020825766527	0.665129822844516	0.473595493179318	0.750996384075437	0.662513615937064	0.512445849217876	0.770625568151163	0.478087477164594	0.562906651413488	0.7504931312954	0.557808209884747	0.516517636177404	0.315898315961947	0.403154983620658	0.779171951399866	0.653481125902586	0.624466823335831	0.479836929058715	0.573947565700404	0.70789166420063	0.40112954178128	0.264276736231545	0.275290309767857	0.649888555322238	0.466637070122328	0.563936002574364	0.611759687580348	0.378681008001793	0.613887864020695	0.707583731165553	0.56874987558537	0.416884337048944	0.358967621860289	0.723523688859767	0.539709196074842
436	0.308850157055549	0.423566437175668	0.550356170996903	0.351026988634615	0.556068342506783	0.455051192383629	0.674581913081919	0.617667296264235	0.815009823455175	0.346121116925979	0.680789045285953	0.495466143196198	0.388171173152151	0.422968453496813	0.616361377206768	0.673938400771236	0.472721071143739	0.751866422665022	0.658642183124281	0.526249306422386	0.774109404492032	0.492189777812912	0.561249736669337	0.750802842203352	0.582744970252121	0.516582770575281	0.318279571347588	0.401299044282307	0.806778523869204	0.664070325533372	0.621034817664033	0.480997137063804	0.573005112331476	0.704426458377476	0.401630297631383	0.264362063825771	0.27370989994883	0.64946943284406	0.468155130413911	0.575346622686659	0.628326258808479	0.380020328758191	0.614038426404285	0.720884576645656	0.58316817454878	0.415656694668623	0.359118314704472	0.742024704254538	0.532626205660728
437	0.307269498340325	0.425774515548825	0.550497124407487	0.350191706241241	0.558777114875548	0.45497896060956	0.67119617783529	0.619661510302547	0.818224927878041	0.345354508851349	0.680368142027848	0.499948254045338	0.403044776377027	0.430252794396671	0.634701546695309	0.692078683336844	0.472578995145299	0.753187447237059	0.657173241174288	0.526931709503177	0.769040775827428	0.498324721761722	0.566604731419051	0.771411176323839	0.581815962724921	0.516620687717135	0.316993624014996	0.423494558424645	0.806820591028663	0.679954099976076	0.622358124139508	0.505986622302176	0.576868906648959	0.712049545958259	0.403038841860225	0.277679783797074	0.273744240922328	0.647287832927703	0.470723855021094	0.574697116022798	0.630666482051897	0.38103909256101	0.611801973607226	0.725564965268231	0.583449473745155	0.416718368019803	0.359116589113434	0.765017705848877	0.530008050132708
438	0.305557134488843	0.432226923296056	0.55102031696711	0.345489268997468	0.55578750840507	0.45435127052692	0.69105215906108	0.626212828386347	0.816609524327558	0.349717759104446	0.681299040811569	0.519526172671961	0.422416673651105	0.438715651222938	0.633937179041019	0.705558948148728	0.472563202061589	0.752131571684778	0.656222506103611	0.544092174935277	0.766735005254036	0.508319840083028	0.569235054133089	0.763789935924222	0.580945561524206	0.517767041910815	0.31733889843108	0.420671910527313	0.806801842679281	0.699604162702216	0.621418267604734	0.506046997212355	0.575678623989266	0.71009928396025	0.409007164425922	0.276427441013986	0.28493451984579	0.646717813945243	0.481083855410289	0.573689505632913	0.637562229390094	0.386118963355714	0.611519698770874	0.725127214611556	0.611436313853731	0.414387228710939	0.354554879674172	0.767432664113977	0.528141118893805
439	0.323301708453944	0.441631695779847	0.551459090927703	0.344605481873869	0.549964863640972	0.465490559611625	0.713229911358078	0.634910220366846	0.815171138555268	0.350065628209349	0.679953137037502	0.517702890315621	0.427202365401834	0.451695761548857	0.634711493957836	0.726335111565781	0.472707048861147	0.753454904643635	0.655250898325522	0.543557728268171	0.763662793310337	0.522852949574561	0.576036201589963	0.779322808658146	0.593490561136151	0.515751380376147	0.318403810176791	0.43177465121761	0.806476557881394	0.697658077404291	0.620365564827808	0.51386062983956	0.583629543057944	0.707596833016499	0.419504105112048	0.289055691204978	0.285359384819269	0.644201052401982	0.495952466276069	0.57573786613432	0.648840026850943	0.395659066943005	0.611395399791959	0.744825866118275	0.628606590067379	0.41936855961522	0.359963121349497	0.774392428947347	0.526363241076366
440	0.322759074457794	0.455539173843256	0.551598889296997	0.363467027977335	0.558258746369085	0.465710085584318	0.730134700916346	0.64513520857512	0.814320192534179	0.349985423493412	0.678649572449451	0.516000393553762	0.436511758553696	0.469162325918749	0.632260230875829	0.725712832766888	0.471719023883097	0.751881564220224	0.655765980596088	0.542645269114558	0.758789314554298	0.540576021545647	0.58637633363111	0.777046481373005	0.596460854634503	0.512659493284084	0.326716324461764	0.43115363172159	0.806902378138799	0.695871239701349	0.629426902955731	0.518998770432496	0.595658853959752	0.726491897726667	0.434498786976874	0.301517011648093	0.285668492303377	0.642603640785363	0.515306418121271	0.58232237045163	0.664612016141516	0.409701260968535	0.63298787176692	0.760610333332628	0.633804037336477	0.445841304012594	0.369921318071389	0.785866013031473	0.525756281180116
441	0.322799784960333	0.462141512631249	0.563303142733049	0.365829043122786	0.5704133306047	0.466121931809244	0.729638949098157	0.643080884354841	0.799870663505392	0.370086222574092	0.704583762608501	0.51584832823513	0.447270400509378	0.468232381789851	0.63474236112097	0.727139892088765	0.470528416888082	0.747547091513766	0.666912551778141	0.542447999835922	0.77829054644622	0.540162967719461	0.591523602020623	0.775029787700044	0.604817886135905	0.524572535116777	0.339526287661545	0.44740509274348	0.805425598143473	0.696918475546252	0.628445315320822	0.528758944252411	0.599183651366533	0.723643815156357	0.453960613141632	0.302190383059055	0.286016489879361	0.657704718915192	0.539107744334522	0.593412160463646	0.673710024657727	0.410965182152817	0.639170593367948	0.757155557771603	0.649600447489008	0.446082092742685	0.384369500295676	0.80182271011295	0.52591362223074
442	0.321812067816402	0.473024969318613	0.562777876964847	0.365008801611584	0.585649766008478	0.465604512132573	0.731279581057143	0.669079956714456	0.819584722367725	0.365062035473969	0.715573335499583	0.515988507157253	0.46250524770508	0.469269605075142	0.638301594268106	0.726825217271104	0.478027957034619	0.74296873304727	0.668931258252413	0.544624426209942	0.777618252421026	0.544901189335955	0.600410207248889	0.794191720822718	0.616572465195257	0.524018998958072	0.356803174104765	0.448808965774596	0.804427218474073	0.700396917534983	0.628912342446327	0.539562194091569	0.60131361343279	0.737110911648503	0.456424685139482	0.302387527167608	0.28542017450799	0.656514202511205	0.538923290654543	0.607870507384965	0.686609904509798	0.416536257054916	0.649743389299078	0.771262804837443	0.661863467890538	0.445082795028917	0.397763692763633	0.814684640051642	0.554182388328296
443	0.319081233676426	0.474002781531337	0.56068211127377	0.372126796915485	0.584290965457493	0.470316188488805	0.716513823650215	0.66990047654221	0.831843141522411	0.368358875742217	0.71404332469952	0.517838751163689	0.460438392056207	0.495802177883911	0.645299482005475	0.724199011084649	0.478248407239079	0.758445844466777	0.669367866666885	0.548898736560958	0.775843375444548	0.544598939010727	0.604551055941329	0.792152862597193	0.633728992566899	0.524086125177475	0.3553875558338	0.454020251222252	0.803594621585386	0.700224433901119	0.644037899733391	0.540308958269517	0.601668698604331	0.738810300853914	0.463525016397814	0.302754548808963	0.285551740011647	0.67067813627978	0.539833563590377	0.624581795419712	0.707275348887863	0.420044879821221	0.664783125203432	0.781517256582942	0.661155085291786	0.444361268698098	0.399675586124538	0.817893198036231	0.550144589080006
444	0.318651047107773	0.491619250829746	0.580650260620366	0.383717233681981	0.598303384483199	0.479511145582171	0.736964864804059	0.678304926829204	0.82938060010946	0.376145369883131	0.712628191689398	0.519846241495178	0.459947460334329	0.49932756583085	0.655494844972793	0.722878398121303	0.477755652565641	0.746095496612896	0.673703467551484	0.55765829776625	0.774909364083657	0.548028775124549	0.604603650292756	0.791946157818209	0.633116036174405	0.523053431737611	0.354824002396495	0.463832532637049	0.800619852254788	0.69812451935172	0.648414102126205	0.557849161542435	0.601309170285482	0.747329000201111	0.475097868686513	0.301917583554069	0.285846871554229	0.680938983714663	0.541353716391597	0.631868196832796	0.727222775176407	0.428042202484975	0.684259619054162	0.790459599370096	0.660988550390508	0.475671261606655	0.399376142711856	0.824540559910897	0.548976110155963
445	0.317532665946235	0.492527248855535	0.59077385885602	0.399749960620313	0.606586587356353	0.493159159048151	0.733154284448665	0.697242545719276	0.828294074594372	0.388391250567232	0.712278651708367	0.520286431007744	0.483490549067403	0.50733149136005	0.660442854243982	0.719683644510644	0.476781540305501	0.764027253486426	0.682513964611882	0.570872872179607	0.772020033915927	0.555937578267072	0.604756787515034	0.793589177605839	0.632549622047199	0.522778945949815	0.375616925306062	0.463994632360573	0.804071093277413	0.724608861526693	0.645751434317711	0.563663955098096	0.619395612925604	0.745872430869829	0.49111309017841	0.301974155166708	0.301036439069845	0.681825276726901	0.544584830808863	0.653101903484815	0.721483740524614	0.438073842485075	0.68024326899421	0.809395530219631	0.665929914126136	0.4768614349769	0.39838814788793	0.834406790139264	0.573131683207415
446	0.316865356788957	0.496894487707036	0.588791361945556	0.402350333482157	0.605254996718053	0.511230275592759	0.766028418851815	0.691542334459064	0.824477012826622	0.405066521920912	0.710987597507357	0.519104233958853	0.48485623574866	0.512308631193495	0.684286085412771	0.722388750139713	0.475983734416343	0.795133660110993	0.692297790178309	0.575914647669123	0.794660231763705	0.568295220857387	0.605064253751333	0.792916038378875	0.631392079279923	0.521615453955458	0.388787752431648	0.467682054298394	0.810092035307995	0.723293095107835	0.645561876851156	0.573556857006957	0.643750851273838	0.74595252541537	0.509763654386065	0.30140060969404	0.296297085278389	0.684216238181926	0.542154060585168	0.660479102341411	0.72049281242121	0.452544802485175	0.678115454605052	0.804962423562733	0.675206593055381	0.479222772818591	0.396639175571313	0.848713082115485	0.573726809408813
447	0.315923869232236	0.505716459270612	0.586589091410679	0.42413224593281	0.604159139990664	0.527168583699675	0.769416372143762	0.692817211339593	0.834858954019968	0.426141456490011	0.720396234275316	0.518715089376103	0.488219439989421	0.521730143254295	0.684007488841403	0.7211226646614	0.478691208245421	0.81490715190399	0.706512113169494	0.585408137809693	0.788761033011742	0.58236554207904	0.604375493797377	0.790044593046175	0.629158685652105	0.521376507238103	0.398893589458179	0.467792565418608	0.821300458854157	0.715627641365245	0.645806907109257	0.575942185002236	0.64327344541631	0.747418171146809	0.533855849111692	0.299732007251988	0.295120893299042	0.68822057961533	0.540808529771621	0.664157114327806	0.736564374669535	0.452563316356626	0.700503589285652	0.802962228341194	0.687239418570093	0.486047818320946	0.396539377231531	0.841021938809302	0.5821739835803
448	0.315228843325596	0.51896333274685	0.59563826341919	0.430571279848147	0.603438839580814	0.54091945915948	0.766964469758003	0.69317937443703	0.838591372587322	0.443972388969085	0.716281804940697	0.518612806502985	0.496669237506759	0.533953379784852	0.678514623896605	0.737346407979627	0.48496951912269	0.827518766168471	0.725127265075897	0.618916818990698	0.809900126311203	0.600415517065097	0.601942763028803	0.787828037282152	0.643940270630428	0.521112138427603	0.398284440693614	0.479802781677219	0.836923130509488	0.713442282113314	0.649449990047687	0.582781149926108	0.64331048347722	0.752267838488645	0.532300391920592	0.331075640809135	0.294202413918712	0.696671330238763	0.543670382417285	0.665003006581241	0.72827839329266	0.457404576195903	0.704668090106499	0.799396509437632	0.688855871054565	0.49730668058445	0.420601037941428	0.841436322544399	0.581167082910558
449	0.335860150246596	0.535319115452997	0.59556126000986	0.442794930638885	0.603714125403108	0.541925320938622	0.759218676701536	0.696163960865981	0.845949910660779	0.44597369281158	0.73502284983475	0.517981873922539	0.509535739712217	0.535547220918834	0.694482935026005	0.735319447791459	0.495674207234358	0.832608292683984	0.732640605169293	0.620151298736861	0.822867214377772	0.600230327759034	0.617380367473991	0.785664653117575	0.643871033754502	0.520333340046959	0.400336325399179	0.48239471171286	0.840121205999167	0.732811131768864	0.658318497878914	0.591182635320206	0.643589207608058	0.761710127930435	0.531547712423177	0.329758972520908	0.292601812505996	0.709538781304854	0.550973830374104	0.664766539113919	0.754180499622783	0.466160916797355	0.709940117644086	0.802127759243237	0.68742575933045	0.512969734998229	0.418749446966277	0.858543231348739	0.579426283240804
[truncated: 51 more rows]
[truncated: 151 more columns]
