# Supplementary material for: Evolving scattering networks for engineering disorder
Source: Nat Comput Sci. 2023 Feb 13;3(2):128–38. doi: 10.1038/s43588-022-00395-x (PMC10766560; doi:10.1038/s43588-022-00395-x)
Supplement: Supplementary file 10 — Plot data for Fig. 6. [file 43588_2022_395_MOESM10_ESM.zip › Data_Set_Fig_6/data_Fig6c.xls]

## Sheet: Sheet1
xx_data_Fig6c	yy_data_Fig6c_KL_ 1	yy_data_Fig6c_KL_ 2	yy_data_Fig6c_KL_ 3	yy_data_Fig6c_KL_ 4	yy_data_Fig6c_KL_ 5	yy_data_Fig6c_KL_ 6	yy_data_Fig6c_KL_ 7	yy_data_Fig6c_KL_ 8	yy_data_Fig6c_KL_ 9	yy_data_Fig6c_KL_ 10	yy_data_Fig6c_KL_ 11	yy_data_Fig6c_KL_ 12	yy_data_Fig6c_KL_ 13	yy_data_Fig6c_KL_ 14	yy_data_Fig6c_KL_ 15	yy_data_Fig6c_KL_ 16	yy_data_Fig6c_KL_ 17	yy_data_Fig6c_KL_ 18	yy_data_Fig6c_KL_ 19	yy_data_Fig6c_KL_ 20	yy_data_Fig6c_KL_ 21	yy_data_Fig6c_KL_ 22	yy_data_Fig6c_KL_ 23	yy_data_Fig6c_KL_ 24	yy_data_Fig6c_KL_ 25	yy_data_Fig6c_KL_ 26	yy_data_Fig6c_KL_ 27	yy_data_Fig6c_KL_ 28	yy_data_Fig6c_KL_ 29	yy_data_Fig6c_KL_ 30	yy_data_Fig6c_KL_ 31	yy_data_Fig6c_KL_ 32	yy_data_Fig6c_KL_ 33	yy_data_Fig6c_KL_ 34	yy_data_Fig6c_KL_ 35	yy_data_Fig6c_KL_ 36	yy_data_Fig6c_KL_ 37	yy_data_Fig6c_KL_ 38	yy_data_Fig6c_KL_ 39	yy_data_Fig6c_KL_ 40	yy_data_Fig6c_KL_ 41	yy_data_Fig6c_KL_ 42	yy_data_Fig6c_KL_ 43	yy_data_Fig6c_KL_ 44	yy_data_Fig6c_KL_ 45	yy_data_Fig6c_KL_ 46	yy_data_Fig6c_KL_ 47	yy_data_Fig6c_KL_ 48	yy_data_Fig6c_KL_ 49
1	1	1	1	1	1	1	1	1	1	1	1	1	1	1	1	1	1	1	1	1	1	1	1	1	1	1	1	1	1	1	1	1	1	1	1	1	1	1	1	1	1	1	1	1	1	1	1	1	1
2	0.99544	0.988175	0.99844	1.00622	0.991742	1.00562	1.01549	1.00296	1.04891	0.987148	1.02074	1.00552	0.987497	0.986713	0.99859	0.990603	0.98304	1.00569	0.959052	1.00771	1.04036	1.0041	0.987666	1.00679	1.00242	0.990933	0.991948	0.98913	1.00134	1.0068	0.97851	1.00047	0.974429	0.978931	0.982433	0.989199	1.00764	1.00738	0.997181	0.999266	0.973665	1.00964	0.951568	0.995893	1.00386	0.987978	0.950788	0.872874	0.98672
3	0.895484	0.902	0.910861	0.904423	0.865609	0.902994	0.927948	0.903024	0.91814	0.89774	0.90965	0.912198	0.90163	0.891056	0.90772	0.86439	0.898231	0.901629	0.892208	0.905413	0.907331	0.89644	0.898817	0.902179	0.906098	0.913102	0.881016	0.902065	0.911708	0.911902	0.87414	0.899721	0.90096	0.874692	0.891283	0.90014	0.909524	0.902645	0.899937	0.888843	0.880575	0.91296	0.886352	0.902332	0.907277	0.888332	0.888189	0.757862	0.910202
4	0.772439	0.769314	0.783642	0.785251	0.763538	0.787404	0.806062	0.789511	0.798185	0.778087	0.794703	0.775549	0.782772	0.774138	0.789448	0.756457	0.771639	0.788575	0.775582	0.792665	0.805302	0.759831	0.781531	0.78769	0.789611	0.789493	0.767482	0.796403	0.792011	0.794488	0.764359	0.787739	0.791028	0.741074	0.779692	0.785505	0.787633	0.788427	0.772872	0.76204	0.764461	0.785786	0.800203	0.787754	0.787353	0.779013	0.804831	0.700318	0.784595
5	0.721791	0.72939	0.730952	0.739754	0.693406	0.731695	0.73616	0.738131	0.762882	0.734934	0.732046	0.739677	0.729214	0.731122	0.737511	0.723173	0.719933	0.738669	0.7385	0.73442	0.755296	0.692945	0.732759	0.733525	0.732302	0.736583	0.730119	0.742206	0.740838	0.734855	0.703665	0.735235	0.736887	0.696532	0.730446	0.727147	0.728967	0.729095	0.730766	0.706362	0.738941	0.731632	0.80968	0.734252	0.737468	0.737047	0.735989	0.667182	0.730338
6	0.666832	0.67892	0.678069	0.688792	0.629152	0.686269	0.70942	0.693034	0.906092	0.683568	0.677923	0.65099	0.686893	0.68609	0.694211	0.666648	0.678439	0.688169	0.688878	0.696421	0.693022	0.659095	0.683616	0.682047	0.685477	0.696608	0.676199	0.702351	0.694826	0.690562	0.661786	0.696328	0.692529	0.629218	0.684105	0.676399	0.688246	0.679777	0.690302	0.67386	0.681055	0.678547	0.756483	0.692233	0.691498	0.685907	0.693496	0.648003	0.68129
7	0.642734	0.632721	0.634889	0.649846	0.589631	0.662182	0.654126	0.662073	0.810557	0.65212	0.642171	0.595659	0.65578	0.66123	0.662355	0.620117	0.646325	0.655371	0.647416	0.661739	0.6545	0.633408	0.644683	0.65421	0.656313	0.650034	0.6378	0.668222	0.662481	0.647843	0.620615	0.662421	0.643375	0.601809	0.643359	0.638216	0.646657	0.64816	0.65391	0.650177	0.645515	0.647119	0.69484	0.654624	0.665072	0.658294	0.647879	0.609762	0.65435
8	0.612169	0.612679	0.611637	0.624573	0.582709	0.631134	0.63262	0.628683	0.764648	0.627965	0.613677	0.807149	0.613096	0.630498	0.630742	0.601897	0.608921	0.628512	0.61872	0.636551	0.630214	0.612009	0.620356	0.615024	0.636549	0.625502	0.600869	0.638763	0.62642	0.621788	0.617851	0.632183	0.608612	0.578637	0.622551	0.624462	0.626702	0.618388	0.628386	0.619374	0.608947	0.618163	0.658533	0.626852	0.639171	0.617328	0.611175	0.819803	0.627256
9	0.579051	0.584074	0.584827	0.591159	0.55802	0.607169	0.612592	0.595563	0.736193	0.610983	0.577051	0.742434	0.589468	0.601297	0.618821	0.574285	0.582781	0.605275	0.590273	0.619027	0.609278	0.584392	0.586195	0.590003	0.614182	0.598233	0.578883	0.610849	0.591568	0.598135	0.600905	0.596663	0.55981	0.5633	0.595205	0.603645	0.606106	0.596147	0.585304	0.600523	0.547203	0.590791	0.633505	0.607963	0.601034	0.593208	0.589628	0.742049	0.607488
10	0.576696	0.561407	0.559354	0.570764	0.536583	0.584321	0.564246	0.573545	0.689309	0.581647	0.563709	0.720635	0.566779	0.583565	0.590584	0.555715	0.550313	0.578595	0.560741	0.592381	0.583918	0.557625	0.565089	0.571608	0.585856	0.565347	0.55919	0.589247	0.571671	0.570047	0.571944	0.575516	0.540258	0.542092	0.576211	0.571903	0.572116	0.573476	0.558744	0.583716	0.68379	0.572229	0.602424	0.577863	0.578957	0.571215	0.574143	0.697102	0.594762
11	0.546773	0.54836	0.539958	0.546393	0.530702	0.575569	0.519201	0.550598	0.672431	0.566867	0.544945	0.682771	0.556684	0.576935	0.565004	0.549607	0.540771	0.557952	0.540483	0.566138	0.567256	0.544845	0.553845	0.551468	0.556195	0.547849	0.542474	0.571823	0.555903	0.548221	0.536805	0.560074	0.528244	0.521188	0.55562	0.556226	0.559036	0.553117	0.541946	0.579967	0.660967	0.55346	0.579965	0.559038	0.56651	0.567301	0.562479	0.676827	0.574138
12	0.533579	0.535745	0.527932	0.53521	0.515824	0.553693	0.635747	0.53186	0.647375	0.55052	0.527177	0.644396	0.535731	0.562202	0.549349	0.537539	0.532047	0.539804	0.52246	0.554332	0.547828	0.535171	0.551942	0.538678	0.539541	0.534939	0.525069	0.560916	0.543546	0.530291	0.50286	0.55009	0.516923	0.509903	0.544442	0.536411	0.548006	0.540371	0.525586	0.579009	0.611654	0.537481	0.570048	0.535761	0.547983	0.55732	0.54822	0.655808	0.555779
13	0.519304	0.516763	0.513111	0.518155	0.492813	0.5286	0.593195	0.513813	0.610911	0.530467	0.512965	0.612511	0.516422	0.551594	0.533711	0.511846	0.502924	0.520876	0.504461	0.547299	0.531392	0.528079	0.544777	0.523395	0.528794	0.52167	0.510507	0.533829	0.52459	0.512114	0.59991	0.538026	0.512247	0.494397	0.524991	0.521321	0.532599	0.520302	0.510503	0.556668	0.581114	0.519283	0.555056	0.525058	0.52198	0.535297	0.540058	0.635944	0.53962
14	0.498697	0.500239	0.498409	0.497251	0.487235	0.523687	0.562462	0.496856	0.593341	0.514901	0.497007	0.604817	0.496927	0.526431	0.519682	0.503095	0.492309	0.505113	0.488153	0.532253	0.521242	0.520601	0.526556	0.509706	0.507666	0.512252	0.491669	0.51289	0.510595	0.497526	0.57951	0.530358	0.478539	0.488592	0.517147	0.507796	0.51408	0.504777	0.498989	0.542158	0.565068	0.503418	0.528036	0.50417	0.504895	0.526331	0.531222	0.610912	0.52412
15	0.494419	0.489908	0.486596	0.487394	0.476273	0.500774	0.541141	0.48038	0.580122	0.504106	0.485722	0.589554	0.492188	0.519323	0.497855	0.493955	0.479159	0.491048	0.472277	0.510479	0.503868	0.514699	0.503366	0.507199	0.496389	0.498087	0.485247	0.498762	0.487229	0.48466	0.56463	0.527524	0.585891	0.475882	0.49533	0.491567	0.499328	0.482275	0.486079	0.520318	0.540265	0.487491	0.511237	0.489319	0.49117	0.512244	0.524746	0.5858	0.501856
16	0.486062	0.473926	0.482014	0.473363	0.467342	0.486862	0.525598	0.465437	0.564173	0.494674	0.473322	0.552351	0.475099	0.498544	0.491614	0.488459	0.468319	0.476323	0.457456	0.487639	0.48305	0.490802	0.500451	0.491502	0.48635	0.485232	0.477291	0.481582	0.483476	0.476031	0.537011	0.518037	0.578268	0.463913	0.474777	0.478784	0.485638	0.471904	0.47318	0.507417	0.519788	0.475121	0.505004	0.474608	0.479775	0.497843	0.51716	0.570098	0.480698
17	0.479813	0.464245	0.467351	0.457379	0.46333	0.476422	0.514863	0.458509	0.532875	0.474335	0.457412	0.537068	0.467321	0.483017	0.481964	0.473417	0.453472	0.470365	0.447092	0.471245	0.472594	0.481256	0.481584	0.484063	0.483275	0.479236	0.470368	0.468614	0.479039	0.461606	0.518211	0.510493	0.561604	0.450673	0.461244	0.466032	0.473314	0.459517	0.464763	0.495873	0.51239	0.457923	0.492449	0.462693	0.469156	0.481472	0.51068	0.55079	0.468046
18	0.469574	0.454768	0.458948	0.443363	0.458772	0.466611	0.498237	0.443999	0.511577	0.45675	0.452978	0.523177	0.450883	0.470551	0.472117	0.460977	0.474418	0.460578	0.437999	0.457965	0.468835	0.456977	0.465003	0.477653	0.47384	0.467944	0.457596	0.458565	0.46728	0.453207	0.505661	0.501762	0.542183	0.441823	0.451203	0.45456	0.46859	0.44474	0.456308	0.480781	0.497712	0.447714	0.47538	0.459789	0.462107	0.467114	0.493867	0.517778	0.459967
19	0.461674	0.44816	0.44396	0.429154	0.508176	0.457213	0.488637	0.427438	0.498059	0.442509	0.446112	0.509502	0.44788	0.457193	0.450782	0.450791	0.457241	0.44859	0.427384	0.443343	0.457582	0.499873	0.445393	0.451881	0.464039	0.457367	0.439434	0.448613	0.453769	0.448261	0.496486	0.495324	0.520804	0.431882	0.437394	0.445893	0.462669	0.434177	0.442635	0.471691	0.483625	0.434942	0.464362	0.455869	0.451088	0.459796	0.474393	0.503655	0.447381
20	0.456093	0.431115	0.439202	0.421035	0.488296	0.453549	0.476888	0.420879	0.489243	0.436854	0.430792	0.501987	0.437091	0.446074	0.446331	0.450305	0.444565	0.430424	0.422051	0.438774	0.443277	0.509903	0.487974	0.441882	0.454265	0.446118	0.424833	0.444686	0.439713	0.430001	0.485128	0.489123	0.488608	0.42168	0.426464	0.439777	0.447136	0.427757	0.431275	0.456067	0.47674	0.429664	0.456203	0.439604	0.437813	0.447131	0.467983	0.491261	0.439026
21	0.445519	0.420592	0.434754	0.413672	0.478398	0.44035	0.473488	0.402412	0.472801	0.436008	0.422668	0.493628	0.430932	0.436602	0.431271	0.438794	0.439449	0.43099	0.410943	0.445583	0.437327	0.492677	0.497419	0.443219	0.447162	0.434133	0.415329	0.432088	0.43526	0.427277	0.463929	0.48552	0.480337	0.41123	0.418918	0.427448	0.439803	0.411079	0.423467	0.441764	0.46785	0.426608	0.44094	0.429547	0.430704	0.423095	0.452724	0.485579	0.425155
22	0.436353	0.410604	0.424424	0.404676	0.46566	0.434551	0.457851	0.479352	0.464325	0.433368	0.417078	0.485454	0.423095	0.42817	0.422276	0.426294	0.4346	0.424487	0.406273	0.428435	0.426584	0.48635	0.485767	0.432323	0.43577	0.425634	0.41166	0.420296	0.428965	0.410435	0.448595	0.48196	0.470905	0.40386	0.408602	0.425326	0.429165	0.402224	0.41131	0.434569	0.460259	0.409227	0.43275	0.419364	0.419938	0.421805	0.440902	0.473731	0.415309
23	0.428162	0.409652	0.417896	0.394605	0.452432	0.429105	0.444243	0.472264	0.456602	0.424959	0.406977	0.468952	0.412232	0.421767	0.415884	0.418899	0.426423	0.417957	0.394903	0.409142	0.414356	0.473272	0.470967	0.41686	0.431127	0.421339	0.40366	0.415027	0.424476	0.398016	0.441372	0.477846	0.452798	0.393953	0.40147	0.42432	0.423918	0.390934	0.402496	0.419206	0.455173	0.399534	0.42224	0.415594	0.412578	0.417544	0.432127	0.462361	0.415584
24	0.423258	0.398553	0.408103	0.386368	0.438963	0.423349	0.433864	0.458373	0.446678	0.423163	0.394774	0.453064	0.404971	0.4166	0.414311	0.415305	0.422888	0.411816	0.388923	0.470979	0.409151	0.464245	0.462144	0.409795	0.422995	0.409367	0.396551	0.404206	0.409015	0.389167	0.432861	0.467392	0.441449	0.386665	0.394003	0.414044	0.416198	0.368928	0.397079	0.407303	0.449212	0.399167	0.419313	0.399767	0.40116	0.406289	0.417927	0.459358	0.408566
25	0.410707	0.383236	0.404474	0.378923	0.427051	0.412231	0.428064	0.444199	0.43572	0.41575	0.385366	0.444373	0.401596	0.407139	0.413005	0.430002	0.417379	0.404942	0.382657	0.466765	0.398657	0.456231	0.450073	0.411001	0.415012	0.404872	0.388301	0.399829	0.403359	0.380259	0.424206	0.453435	0.43208	0.369991	0.387558	0.40795	0.414998	0.36226	0.388428	0.400789	0.445156	0.387685	0.413347	0.385	0.390221	0.40398	0.406859	0.436391	0.396008
26	0.397974	0.379641	0.397986	0.362641	0.422264	0.404082	0.421018	0.425633	0.427331	0.413803	0.382498	0.437341	0.391666	0.398225	0.408831	0.434739	0.407468	0.400095	0.3749	0.459511	0.389612	0.439974	0.444588	0.394836	0.409287	0.39007	0.384873	0.389433	0.396469	0.378057	0.414681	0.444542	0.420147	0.365259	0.381329	0.400987	0.41116	0.355077	0.381553	0.390015	0.438278	0.381667	0.400213	0.384437	0.386633	0.392383	0.399719	0.42479	0.387911
27	0.390373	0.370881	0.388546	0.403581	0.409153	0.404265	0.41234	0.409801	0.422413	0.406526	0.376212	0.430573	0.389638	0.387744	0.407681	0.424779	0.400013	0.395497	0.364905	0.441222	0.386017	0.429252	0.431618	0.383388	0.400926	0.381103	0.377374	0.374235	0.387101	0.37423	0.409722	0.433647	0.412448	0.362887	0.376805	0.391421	0.405702	0.349818	0.377185	0.381965	0.428484	0.37002	0.397433	0.409689	0.377082	0.38335	0.391348	0.40874	0.375252
28	0.381327	0.366813	0.380116	0.395031	0.399599	0.404671	0.403813	0.401005	0.411346	0.399398	0.367145	0.419449	0.383508	0.380942	0.398915	0.416406	0.389268	0.395175	0.362082	0.430427	0.377399	0.419289	0.422265	0.381406	0.394759	0.37083	0.373142	0.367399	0.37762	0.368072	0.398797	0.425417	0.399135	0.357132	0.368081	0.382548	0.398362	0.341624	0.375815	0.376787	0.419431	0.362695	0.393373	0.406787	0.369179	0.377261	0.388335	0.402248	0.36678
29	0.372874	0.358595	0.376996	0.380394	0.392706	0.399152	0.397366	0.387655	0.40066	0.39585	0.363023	0.41488	0.377715	0.370983	0.39477	0.399641	0.383048	0.388175	0.391219	0.42544	0.37156	0.408953	0.418786	0.370468	0.388251	0.362596	0.365725	0.36004	0.368294	0.364383	0.387198	0.420583	0.391028	0.355875	0.358398	0.372172	0.393542	0.337579	0.358118	0.368361	0.409833	0.354637	0.390469	0.396428	0.361157	0.377796	0.385892	0.396163	0.365056
30	0.36644	0.352869	0.373361	0.366929	0.392428	0.385238	0.39272	0.373367	0.395105	0.387813	0.359881	0.410671	0.371638	0.364787	0.384068	0.391156	0.38283	0.383292	0.392331	0.414388	0.365135	0.404626	0.413267	0.363146	0.381735	0.35636	0.357712	0.352482	0.362423	0.356442	0.379385	0.412386	0.378415	0.349781	0.350926	0.360822	0.379081	0.332587	0.343048	0.365041	0.403182	0.344578	0.381476	0.391186	0.356968	0.372449	0.377299	0.381845	0.35869
31	0.356397	0.346864	0.361434	0.363126	0.378949	0.382762	0.3864	0.371427	0.393078	0.3778	0.354256	0.400082	0.362473	0.355195	0.372549	0.388769	0.377266	0.375933	0.383648	0.409196	0.359933	0.394359	0.407121	0.357326	0.375101	0.348879	0.34284	0.348196	0.352326	0.343895	0.374487	0.404294	0.369213	0.343883	0.350185	0.355274	0.367479	0.322725	0.333652	0.359196	0.394498	0.333735	0.377525	0.379524	0.352339	0.370107	0.364564	0.378058	0.377961
32	0.348881	0.343235	0.360939	0.356118	0.373207	0.378614	0.372454	0.36316	0.387145	0.378533	0.346147	0.394989	0.359348	0.349371	0.360854	0.384529	0.364449	0.370597	0.375332	0.40004	0.353984	0.387167	0.396317	0.35624	0.367774	0.342226	0.33546	0.340575	0.34485	0.335096	0.367971	0.396859	0.364793	0.338507	0.345287	0.342879	0.360587	0.317748	0.33385	0.356245	0.389557	0.327488	0.373066	0.381842	0.350013	0.363108	0.359248	0.37088	0.370177
33	0.343632	0.333117	0.35007	0.35471	0.365865	0.368862	0.366911	0.355505	0.378655	0.370491	0.336016	0.386543	0.351136	0.344699	0.355995	0.378898	0.361515	0.36395	0.370102	0.387301	0.348707	0.385856	0.386382	0.348752	0.361329	0.337439	0.372534	0.338474	0.339586	0.328957	0.365053	0.392037	0.35386	0.331311	0.343563	0.328968	0.351118	0.314482	0.33306	0.348692	0.389013	0.322653	0.37408	0.379116	0.346559	0.355514	0.359361	0.362964	0.359076
34	0.337458	0.331129	0.343119	0.349464	0.362621	0.361953	0.35287	0.351205	0.372915	0.366031	0.324919	0.37504	0.342438	0.33838	0.349594	0.375793	0.359535	0.356515	0.365255	0.383662	0.344947	0.376768	0.374949	0.342913	0.351401	0.332334	0.364313	0.333133	0.333803	0.323579	0.358389	0.383875	0.351662	0.325455	0.333913	0.324446	0.347685	0.313064	0.324952	0.337122	0.388829	0.320608	0.368904	0.371094	0.342375	0.356637	0.348977	0.356733	0.352817
35	0.328287	0.333429	0.334361	0.346816	0.359765	0.357803	0.346214	0.354466	0.365312	0.359606	0.320488	0.364903	0.334058	0.336161	0.342976	0.365548	0.346035	0.350301	0.361726	0.36803	0.33926	0.376947	0.37228	0.341763	0.341139	0.326062	0.359597	0.320842	0.32765	0.320925	0.34945	0.374259	0.34353	0.319294	0.333344	0.375714	0.346004	0.310123	0.318542	0.330767	0.383359	0.30721	0.367349	0.36057	0.338349	0.369873	0.34635	0.352493	0.340935
36	0.320427	0.330301	0.331097	0.339643	0.356886	0.356091	0.343504	0.344042	0.360393	0.358369	0.314383	0.359748	0.323343	0.327725	0.339139	0.356512	0.339355	0.344092	0.358641	0.366897	0.329999	0.370725	0.366509	0.33926	0.333081	0.32241	0.357964	0.317426	0.32573	0.315835	0.344745	0.36041	0.340507	0.312023	0.327635	0.36619	0.337685	0.307079	0.310082	0.325961	0.378418	0.30144	0.364229	0.357694	0.330017	0.360612	0.336663	0.345753	0.340294
37	0.322153	0.324674	0.326578	0.332287	0.35292	0.350828	0.334095	0.337041	0.355976	0.351089	0.309312	0.349039	0.320094	0.316702	0.329531	0.351966	0.340033	0.338966	0.350385	0.36246	0.321349	0.366184	0.360004	0.332547	0.320542	0.318027	0.35748	0.318887	0.322806	0.312634	0.341035	0.356165	0.334353	0.304524	0.327357	0.356445	0.336439	0.288675	0.305496	0.318319	0.372217	0.301744	0.358881	0.353545	0.325434	0.349786	0.32614	0.33972	0.331751
38	0.318033	0.315124	0.325372	0.32804	0.347334	0.339579	0.323127	0.336757	0.349997	0.342221	0.304397	0.34287	0.316723	0.310443	0.326477	0.348426	0.333156	0.33039	0.340558	0.354382	0.317428	0.362006	0.353554	0.330098	0.314314	0.312268	0.351308	0.315833	0.315419	0.309853	0.336	0.350405	0.331887	0.312287	0.319725	0.343355	0.324753	0.321275	0.304343	0.313006	0.359679	0.312887	0.351436	0.346786	0.317741	0.343301	0.324605	0.332613	0.324175
39	0.312433	0.307021	0.319329	0.322754	0.33506	0.3376	0.318149	0.330248	0.346581	0.333655	0.297994	0.33182	0.309442	0.309348	0.325147	0.339953	0.324631	0.322848	0.331461	0.348892	0.316378	0.356486	0.347158	0.324835	0.310453	0.307375	0.346658	0.312299	0.311104	0.30443	0.325435	0.348428	0.321908	0.310055	0.309501	0.330986	0.316595	0.320011	0.29753	0.306592	0.34914	0.312477	0.337118	0.343215	0.310485	0.337137	0.320935	0.325121	0.316222
40	0.302776	0.303723	0.31732	0.318793	0.323509	0.32872	0.31319	0.328135	0.344259	0.322333	0.297095	0.328152	0.307166	0.300239	0.316756	0.332986	0.318323	0.318248	0.324019	0.345242	0.313877	0.349594	0.346517	0.320431	0.301215	0.304956	0.339129	0.305454	0.304971	0.300072	0.318896	0.344903	0.312639	0.298779	0.30284	0.328695	0.309368	0.319401	0.293965	0.302431	0.339531	0.310987	0.330758	0.33175	0.297286	0.33485	0.31119	0.318936	0.308977
41	0.301047	0.293214	0.309519	0.312921	0.319674	0.320878	0.308575	0.326437	0.337655	0.313227	0.293586	0.326441	0.302066	0.297725	0.314212	0.327434	0.310752	0.310555	0.317407	0.337129	0.308684	0.341674	0.333165	0.317449	0.296633	0.303277	0.337165	0.301718	0.298997	0.298482	0.310437	0.342049	0.309955	0.296297	0.297714	0.321414	0.305164	0.313591	0.291356	0.296902	0.333168	0.307412	0.321192	0.323268	0.290325	0.333965	0.302625	0.310241	0.303989
42	0.295008	0.293234	0.301113	0.306457	0.313084	0.314247	0.307348	0.322043	0.330736	0.305343	0.295395	0.319433	0.292373	0.294961	0.299696	0.323236	0.306053	0.301216	0.317622	0.334715	0.305415	0.332469	0.329822	0.312813	0.294534	0.293839	0.33361	0.298517	0.298286	0.293691	0.307043	0.335897	0.304588	0.295485	0.296099	0.314396	0.299959	0.308981	0.287072	0.296135	0.324607	0.305139	0.316577	0.317413	0.276606	0.326784	0.316152	0.304393	0.293593
43	0.289094	0.287705	0.294084	0.300406	0.30731	0.307139	0.299524	0.319623	0.324248	0.298688	0.288579	0.312837	0.280362	0.289995	0.298661	0.31583	0.304396	0.299557	0.310146	0.328788	0.2993	0.326957	0.318137	0.30878	0.288865	0.285225	0.329314	0.292525	0.298289	0.300468	0.299049	0.331241	0.299675	0.285907	0.291439	0.309549	0.293327	0.300823	0.282005	0.289369	0.321596	0.303308	0.308698	0.314641	0.273504	0.322889	0.30208	0.301795	0.290463
44	0.284477	0.280754	0.291878	0.295424	0.302207	0.306694	0.297598	0.317245	0.3197	0.297115	0.282834	0.298945	0.275995	0.288552	0.296814	0.304018	0.302745	0.298712	0.297902	0.328039	0.291084	0.319459	0.313987	0.29893	0.282077	0.277986	0.327539	0.286063	0.29567	0.290912	0.295168	0.320612	0.293672	0.284009	0.282648	0.304927	0.289822	0.297712	0.276967	0.290156	0.317115	0.295778	0.29792	0.308215	0.269173	0.316672	0.298318	0.295114	0.282968
45	0.281515	0.272163	0.28596	0.2908	0.298319	0.297309	0.292229	0.313141	0.318195	0.2912	0.272864	0.295677	0.274134	0.282983	0.295101	0.300911	0.30082	0.293833	0.297528	0.325486	0.288139	0.316737	0.308384	0.293152	0.273759	0.27463	0.32419	0.277912	0.285993	0.280549	0.292553	0.316254	0.292047	0.281941	0.281041	0.297874	0.292577	0.293025	0.275004	0.282996	0.312255	0.293416	0.290837	0.297842	0.268748	0.307466	0.295421	0.291102	0.285533
46	0.277244	0.268492	0.275392	0.286176	0.291352	0.285733	0.290374	0.307014	0.310052	0.285493	0.270248	0.290358	0.264395	0.277064	0.294317	0.298398	0.295133	0.285524	0.294352	0.322621	0.283866	0.315222	0.303363	0.290237	0.270476	0.269195	0.315775	0.275345	0.283079	0.27809	0.292408	0.312598	0.286405	0.276399	0.277228	0.294327	0.290806	0.294557	0.290597	0.27532	0.30699	0.290369	0.285721	0.287211	0.267428	0.301496	0.293754	0.287606	0.279059
47	0.27391	0.267481	0.273473	0.282583	0.285536	0.272981	0.287274	0.298616	0.306056	0.282383	0.256522	0.289493	0.261151	0.266165	0.287381	0.294866	0.286507	0.276041	0.290038	0.315479	0.279192	0.310222	0.297881	0.297464	0.267609	0.282657	0.311708	0.271652	0.283122	0.274337	0.29018	0.306334	0.283457	0.276813	0.274822	0.291788	0.287967	0.283602	0.280281	0.273289	0.303034	0.287395	0.28196	0.279373	0.265355	0.318291	0.290741	0.28192	0.275617
48	0.267486	0.267205	0.275138	0.276305	0.28444	0.268471	0.280941	0.288061	0.303268	0.276899	0.250647	0.281893	0.25693	0.264217	0.280352	0.287971	0.284776	0.268675	0.287291	0.310196	0.275553	0.302904	0.292442	0.291619	0.256583	0.27741	0.306817	0.269495	0.277956	0.270239	0.289717	0.2999	0.279778	0.276321	0.275543	0.290047	0.278579	0.280649	0.276449	0.270263	0.301515	0.281099	0.277146	0.270744	0.260761	0.306397	0.288431	0.276103	0.270395
49	0.265374	0.264565	0.272042	0.271852	0.282589	0.284253	0.279722	0.289559	0.295641	0.277574	0.248494	0.277664	0.255418	0.260521	0.272809	0.285737	0.276291	0.264821	0.280278	0.304854	0.281773	0.300307	0.284911	0.284277	0.252443	0.273547	0.301115	0.269772	0.272031	0.259267	0.286316	0.292611	0.280248	0.271115	0.274087	0.285477	0.274172	0.276413	0.273348	0.269186	0.29953	0.279454	0.272371	0.270634	0.256578	0.300981	0.283838	0.271084	0.266975
50	0.261059	0.262241	0.269828	0.264504	0.276844	0.27841	0.279075	0.287475	0.28755	0.268821	0.244639	0.276143	0.250008	0.256408	0.26805	0.280531	0.271635	0.257102	0.272653	0.300318	0.27381	0.299599	0.28213	0.273074	0.245997	0.269501	0.296486	0.269587	0.265438	0.268847	0.273553	0.288521	0.273193	0.262341	0.263883	0.281248	0.268943	0.272674	0.268817	0.268751	0.294865	0.273983	0.268945	0.268023	0.251688	0.292383	0.278131	0.262709	0.263416
51	0.2548	0.255219	0.262779	0.261056	0.276874	0.271816	0.274961	0.284007	0.283037	0.26525	0.276945	0.275709	0.249143	0.250049	0.26541	0.279328	0.267724	0.284414	0.266542	0.298735	0.269463	0.299428	0.280053	0.26619	0.241112	0.267787	0.293263	0.263511	0.263715	0.2595	0.266273	0.283388	0.27184	0.266397	0.25682	0.279682	0.267983	0.272476	0.260842	0.261067	0.289886	0.269839	0.267169	0.266686	0.250225	0.288204	0.271574	0.260802	0.261953
52	0.252201	0.246763	0.258543	0.256318	0.266955	0.264521	0.266586	0.279036	0.280186	0.26094	0.276019	0.272838	0.2486	0.263122	0.261668	0.274316	0.266405	0.278086	0.262717	0.295438	0.265138	0.293655	0.277098	0.259891	0.23679	0.264801	0.288832	0.26289	0.256148	0.252784	0.267074	0.27841	0.267632	0.259738	0.265301	0.276172	0.257427	0.266337	0.256919	0.27844	0.287584	0.268705	0.264846	0.265468	0.248186	0.281196	0.267567	0.253849	0.25725
53	0.251967	0.246293	0.257371	0.2552	0.26331	0.263471	0.261326	0.272403	0.27764	0.260816	0.272723	0.268219	0.244457	0.259442	0.255652	0.272759	0.263451	0.274273	0.258916	0.291542	0.263927	0.289707	0.268383	0.256578	0.256784	0.264117	0.283261	0.257374	0.248833	0.252294	0.262465	0.274929	0.265898	0.252771	0.2573	0.270157	0.256065	0.259748	0.251487	0.26921	0.278296	0.263996	0.262679	0.260129	0.24296	0.274485	0.266673	0.25191	0.255703
54	0.252453	0.244756	0.256968	0.253865	0.258987	0.2582	0.25675	0.271346	0.275228	0.259143	0.270002	0.260248	0.240268	0.254443	0.254845	0.266582	0.255782	0.266747	0.255499	0.286675	0.256459	0.287165	0.262486	0.252791	0.253457	0.257307	0.276665	0.252669	0.244786	0.2499	0.255849	0.264516	0.262332	0.2522	0.255756	0.268448	0.254452	0.255332	0.247872	0.264727	0.272579	0.262078	0.256751	0.256148	0.240009	0.274181	0.265823	0.249159	0.254038
55	0.249407	0.238274	0.254465	0.252644	0.255489	0.252706	0.253702	0.27005	0.272826	0.256746	0.265318	0.252549	0.237281	0.252598	0.253898	0.262983	0.249678	0.26514	0.24945	0.279849	0.254997	0.283245	0.255473	0.24762	0.251746	0.254625	0.272162	0.247455	0.244115	0.247825	0.250143	0.259254	0.259528	0.248276	0.246938	0.260108	0.254997	0.249796	0.245691	0.260401	0.265129	0.253025	0.251974	0.254403	0.242308	0.266315	0.259811	0.244504	0.248212
56	0.247942	0.235995	0.250033	0.244364	0.250222	0.249425	0.250972	0.268262	0.264383	0.249711	0.259623	0.248672	0.247816	0.249925	0.250328	0.26022	0.24743	0.262396	0.243997	0.273341	0.2496	0.279518	0.252746	0.245874	0.246641	0.256105	0.267701	0.266314	0.244595	0.242537	0.245445	0.255521	0.255322	0.240395	0.247662	0.255962	0.2505	0.24873	0.244134	0.253695	0.259884	0.241486	0.245291	0.253621	0.246355	0.262093	0.255377	0.240208	0.244387
57	0.244976	0.232655	0.246253	0.233723	0.249149	0.247144	0.24451	0.266918	0.259609	0.249448	0.254133	0.242878	0.248083	0.248602	0.247456	0.258232	0.249125	0.25865	0.235656	0.267736	0.246443	0.272111	0.247637	0.24365	0.243918	0.255349	0.265525	0.262526	0.24099	0.237012	0.24243	0.251977	0.248362	0.235842	0.242968	0.251888	0.244826	0.239994	0.236135	0.249859	0.256014	0.238445	0.240968	0.24838	0.242553	0.257293	0.252531	0.237889	0.243619
58	0.239754	0.231043	0.243394	0.233006	0.246464	0.237083	0.241037	0.26364	0.253665	0.249349	0.250867	0.241674	0.243846	0.250503	0.246269	0.255879	0.245623	0.25493	0.231158	0.265738	0.24228	0.261606	0.244872	0.237048	0.239972	0.250983	0.26094	0.248461	0.23364	0.233614	0.23711	0.246239	0.245669	0.232389	0.238211	0.247366	0.243405	0.238749	0.234275	0.247403	0.252503	0.236991	0.233253	0.246564	0.239897	0.251329	0.24907	0.233676	0.240672
59	0.235013	0.230084	0.242986	0.232752	0.243468	0.232997	0.238371	0.257301	0.249192	0.247484	0.239886	0.237915	0.241301	0.246739	0.241896	0.251984	0.244769	0.25211	0.228578	0.263259	0.233446	0.255982	0.238162	0.233276	0.233911	0.251505	0.257958	0.243035	0.224723	0.230048	0.236852	0.241171	0.243787	0.226771	0.237308	0.24557	0.237863	0.237588	0.230668	0.244096	0.24891	0.231852	0.252221	0.245951	0.237992	0.252771	0.243055	0.231171	0.238073
60	0.229662	0.230053	0.237294	0.22907	0.237454	0.232178	0.233975	0.251916	0.251305	0.2478	0.231225	0.235642	0.237695	0.241885	0.2349	0.246493	0.237978	0.251134	0.218665	0.256613	0.232203	0.255874	0.235471	0.228892	0.228375	0.250465	0.255262	0.241242	0.239876	0.226109	0.231964	0.258903	0.241997	0.224066	0.227453	0.241686	0.236573	0.23545	0.225735	0.241126	0.245894	0.228724	0.251248	0.239999	0.235036	0.249507	0.241403	0.231316	0.233236
61	0.224309	0.229971	0.227589	0.226571	0.237259	0.229395	0.230052	0.24602	0.24808	0.2457	0.228211	0.230827	0.231498	0.237889	0.232684	0.243558	0.234811	0.250695	0.217852	0.249277	0.230985	0.252205	0.232363	0.225844	0.223782	0.243497	0.247132	0.238315	0.240801	0.221338	0.232224	0.249751	0.240394	0.222457	0.227826	0.242448	0.233435	0.230445	0.225508	0.240277	0.243189	0.228504	0.248267	0.240578	0.231558	0.247575	0.241832	0.228417	0.229206
62	0.222498	0.228908	0.254181	0.22316	0.232566	0.223894	0.228501	0.242016	0.241154	0.240163	0.227803	0.228826	0.231721	0.23817	0.230038	0.237698	0.233061	0.248694	0.217092	0.244316	0.22608	0.249131	0.228667	0.220522	0.221993	0.239934	0.245381	0.236722	0.232695	0.219118	0.228359	0.24979	0.235739	0.220395	0.225261	0.23299	0.232287	0.228048	0.226796	0.239541	0.237683	0.226837	0.246352	0.237859	0.228193	0.242081	0.237124	0.226083	0.22703
63	0.221414	0.227082	0.253342	0.220318	0.228562	0.22072	0.22483	0.23761	0.233985	0.232227	0.224944	0.226223	0.227771	0.231409	0.232167	0.235093	0.229814	0.242193	0.21323	0.244392	0.221354	0.244555	0.228971	0.220951	0.216302	0.235109	0.245331	0.23709	0.230472	0.216302	0.230085	0.243333	0.236793	0.217314	0.223473	0.225852	0.230801	0.227826	0.224234	0.236906	0.232769	0.224999	0.243136	0.238082	0.225811	0.239769	0.233648	0.222833	0.224587
64	0.219797	0.224563	0.256543	0.218235	0.223148	0.220612	0.222405	0.235801	0.228811	0.222731	0.223291	0.220716	0.220315	0.226859	0.231332	0.231025	0.229885	0.237668	0.211415	0.240733	0.218408	0.242706	0.228484	0.219991	0.210601	0.231486	0.24103	0.231142	0.228218	0.214981	0.230198	0.239969	0.234547	0.215803	0.220307	0.220414	0.229406	0.225451	0.221201	0.235529	0.231006	0.221551	0.243616	0.236022	0.224903	0.23793	0.228038	0.217867	0.220331
65	0.215806	0.222642	0.255555	0.213827	0.221749	0.218643	0.216094	0.237176	0.22528	0.231067	0.221688	0.219972	0.214768	0.221943	0.228343	0.227277	0.22678	0.235819	0.208758	0.23684	0.215879	0.241731	0.226475	0.216104	0.208772	0.232247	0.239156	0.226783	0.224178	0.212241	0.226568	0.235332	0.23119	0.213917	0.22017	0.219714	0.226903	0.223189	0.214018	0.23213	0.227218	0.219559	0.238871	0.232354	0.222233	0.235315	0.227391	0.214869	0.217486
66	0.212872	0.21779	0.255932	0.213431	0.218805	0.21662	0.212315	0.234849	0.224361	0.222775	0.22236	0.218693	0.215571	0.222953	0.224758	0.225526	0.225327	0.225496	0.20599	0.232495	0.212399	0.240228	0.223649	0.21063	0.206206	0.228144	0.23062	0.220141	0.218166	0.211414	0.224777	0.233637	0.227074	0.21239	0.218426	0.217039	0.222076	0.220688	0.21169	0.228582	0.220346	0.216853	0.235408	0.228316	0.21877	0.231978	0.224214	0.212351	0.21695
67	0.209713	0.213834	0.253093	0.208312	0.21436	0.213045	0.208448	0.232847	0.224773	0.227084	0.212271	0.213317	0.211304	0.221718	0.223035	0.221772	0.221546	0.222389	0.204503	0.23356	0.210731	0.236817	0.221842	0.209091	0.204595	0.227013	0.22684	0.216524	0.211731	0.20807	0.225746	0.231872	0.224316	0.210887	0.214553	0.211523	0.221841	0.21836	0.208456	0.223108	0.217836	0.213931	0.233728	0.226709	0.215806	0.226384	0.221549	0.210458	0.214917
68	0.208167	0.211131	0.24849	0.206004	0.211178	0.212149	0.206354	0.231394	0.221176	0.223473	0.20906	0.21279	0.211637	0.21879	0.219255	0.219967	0.218334	0.221476	0.205169	0.230841	0.209107	0.233297	0.219358	0.209182	0.201986	0.225506	0.225075	0.211256	0.20888	0.207328	0.22565	0.230502	0.213707	0.20697	0.213293	0.206798	0.219443	0.21305	0.207659	0.219388	0.215154	0.212948	0.229629	0.223949	0.213719	0.224511	0.219233	0.208566	0.211752
69	0.206995	0.207284	0.237652	0.20361	0.211113	0.210992	0.204389	0.226481	0.217497	0.222862	0.206862	0.211723	0.211105	0.214853	0.21736	0.218914	0.214871	0.218976	0.199716	0.228111	0.204497	0.230701	0.216438	0.205586	0.199309	0.222617	0.222043	0.208799	0.207729	0.205504	0.222841	0.225941	0.212817	0.204244	0.209752	0.2068	0.220851	0.212066	0.204704	0.216718	0.213002	0.212469	0.227665	0.219663	0.207768	0.221139	0.217709	0.207856	0.211317
70	0.206259	0.206806	0.234466	0.201782	0.208898	0.209082	0.202931	0.225498	0.214478	0.222453	0.206224	0.205306	0.209991	0.210845	0.212108	0.215538	0.209633	0.216423	0.199203	0.224538	0.203459	0.230035	0.211764	0.203757	0.195051	0.22271	0.219148	0.205064	0.202017	0.202087	0.222159	0.222883	0.213896	0.203208	0.20417	0.204006	0.234384	0.207623	0.202253	0.215612	0.210854	0.211385	0.227816	0.212625	0.204701	0.218059	0.213901	0.206232	0.20745
71	0.203393	0.20457	0.228409	0.203262	0.204946	0.207447	0.201274	0.224948	0.211572	0.219847	0.20519	0.204728	0.206829	0.210489	0.208463	0.214667	0.208873	0.213813	0.196667	0.221173	0.201551	0.225991	0.206904	0.201723	0.19174	0.221407	0.213992	0.203199	0.198498	0.200036	0.218834	0.219398	0.214276	0.201155	0.204868	0.202288	0.230097	0.20658	0.200281	0.212964	0.210076	0.208869	0.22322	0.207806	0.201609	0.214741	0.212798	0.20556	0.202301
72	0.201797	0.199862	0.227504	0.199851	0.199845	0.203862	0.199462	0.22529	0.208618	0.217972	0.206091	0.202714	0.20469	0.208003	0.204831	0.209966	0.206293	0.211924	0.192905	0.21691	0.201358	0.225252	0.20623	0.203165	0.191913	0.219026	0.21061	0.200536	0.197827	0.198196	0.219228	0.218526	0.21438	0.198781	0.205088	0.201682	0.22793	0.205413	0.198685	0.211407	0.206345	0.204808	0.213573	0.20626	0.197842	0.212938	0.20946	0.201261	0.200721
73	0.198858	0.198186	0.22116	0.197758	0.198502	0.201015	0.199265	0.221381	0.206164	0.215885	0.205469	0.197433	0.200902	0.20736	0.20187	0.206788	0.203051	0.211173	0.189569	0.21483	0.197608	0.223234	0.20385	0.200031	0.190497	0.215258	0.210427	0.198036	0.19611	0.196519	0.220499	0.216196	0.213952	0.19723	0.203607	0.201328	0.223583	0.204042	0.194763	0.207061	0.203808	0.204677	0.20967	0.204904	0.193909	0.211249	0.204722	0.200248	0.199084
74	0.19508	0.197854	0.217913	0.197654	0.199065	0.196805	0.194716	0.218932	0.203615	0.213347	0.203532	0.198167	0.199093	0.20686	0.199494	0.203851	0.20256	0.213288	0.186798	0.215839	0.195781	0.219591	0.203837	0.198334	0.187742	0.213904	0.206846	0.196586	0.193528	0.191837	0.219462	0.212691	0.211581	0.19672	0.198922	0.19886	0.220862	0.20263	0.191282	0.202218	0.204235	0.204469	0.205859	0.203955	0.195324	0.209886	0.203386	0.198087	0.200923
75	0.191998	0.196108	0.21646	0.195732	0.196894	0.194213	0.194987	0.21591	0.201331	0.211906	0.204184	0.194493	0.197799	0.203632	0.195628	0.20061	0.202971	0.21237	0.184106	0.212941	0.191688	0.216559	0.203161	0.195648	0.187917	0.205635	0.204839	0.195317	0.191559	0.19064	0.218911	0.20915	0.208084	0.194104	0.194272	0.196623	0.220089	0.199521	0.189662	0.200712	0.204161	0.202714	0.203739	0.202425	0.192914	0.209277	0.203967	0.193293	0.198729
76	0.190959	0.193935	0.217356	0.195781	0.193381	0.191165	0.192117	0.211227	0.199423	0.208362	0.198037	0.19406	0.195751	0.203646	0.192143	0.198419	0.200537	0.210244	0.182127	0.211083	0.186954	0.213445	0.201049	0.194571	0.187317	0.20368	0.202483	0.194156	0.189808	0.189665	0.216729	0.206048	0.202245	0.194468	0.195472	0.194458	0.220321	0.193993	0.189936	0.196339	0.201364	0.202291	0.201709	0.199866	0.188713	0.207142	0.200075	0.189115	0.194825
77	0.188089	0.187911	0.214801	0.195278	0.192345	0.191541	0.18851	0.213021	0.199789	0.207153	0.196423	0.193732	0.196288	0.201939	0.192679	0.196994	0.198533	0.208848	0.180244	0.209172	0.185178	0.21127	0.200365	0.192631	0.185816	0.20207	0.198062	0.18892	0.187179	0.190596	0.216719	0.201851	0.196988	0.192384	0.196482	0.203749	0.215591	0.192816	0.186786	0.194462	0.200543	0.200018	0.194621	0.195484	0.188194	0.204601	0.200353	0.188856	0.193388
78	0.182765	0.18918	0.216072	0.193111	0.188971	0.187899	0.183826	0.214274	0.195752	0.204462	0.194628	0.192181	0.195208	0.200007	0.192408	0.197239	0.199866	0.209106	0.179482	0.205613	0.183139	0.208238	0.197493	0.190237	0.183273	0.201655	0.194412	0.187323	0.1869	0.187426	0.21673	0.198604	0.195231	0.192705	0.196333	0.202745	0.213484	0.188852	0.185317	0.192621	0.197071	0.197939	0.193339	0.195283	0.186373	0.205793	0.198269	0.188078	0.190152
79	0.180919	0.189669	0.2119	0.189308	0.186026	0.18623	0.182953	0.211546	0.196224	0.201083	0.189706	0.191845	0.19312	0.197196	0.193114	0.195261	0.197888	0.207898	0.176639	0.20431	0.179771	0.206245	0.196687	0.190983	0.183149	0.199148	0.193784	0.18548	0.185547	0.185039	0.214201	0.194456	0.1949	0.188047	0.196501	0.198608	0.210092	0.188937	0.185531	0.189881	0.195827	0.200133	0.193135	0.195126	0.186151	0.204431	0.195051	0.18645	0.189217
80	0.17845	0.187749	0.208348	0.186015	0.185542	0.184393	0.179324	0.208169	0.195994	0.198776	0.186626	0.191071	0.192771	0.195842	0.191604	0.191033	0.196142	0.20468	0.174859	0.202842	0.178234	0.206469	0.195258	0.189358	0.181411	0.198364	0.19339	0.18363	0.184234	0.182188	0.212539	0.194053	0.193017	0.188922	0.196397	0.197186	0.20348	0.187973	0.182212	0.187357	0.19585	0.20011	0.190834	0.191696	0.183848	0.202502	0.192863	0.186054	0.188057
81	0.176857	0.184351	0.205963	0.184147	0.185618	0.181107	0.178224	0.208133	0.196847	0.197106	0.179799	0.192136	0.190339	0.191038	0.188423	0.189008	0.194167	0.204543	0.173747	0.200353	0.177244	0.206938	0.19374	0.188077	0.179618	0.196424	0.192692	0.182435	0.180687	0.181239	0.21091	0.189847	0.191132	0.18734	0.196038	0.196863	0.199898	0.186625	0.179359	0.185742	0.194351	0.198925	0.189595	0.188563	0.185379	0.200911	0.189795	0.182947	0.187175
82	0.177829	0.181147	0.203549	0.18222	0.187443	0.177868	0.175716	0.206854	0.195851	0.195607	0.179002	0.190926	0.189447	0.188424	0.188331	0.188125	0.193218	0.201957	0.172868	0.201425	0.174247	0.203539	0.192259	0.189217	0.178625	0.192978	0.192933	0.181267	0.179938	0.180344	0.206109	0.188738	0.188652	0.186721	0.196304	0.194508	0.197456	0.185236	0.17575	0.183708	0.207199	0.195499	0.19015	0.186588	0.184733	0.199846	0.186096	0.180631	0.189668
83	0.174059	0.179481	0.202209	0.179647	0.18361	0.17498	0.1752	0.203389	0.194934	0.19119	0.177077	0.188036	0.186233	0.187843	0.188362	0.184352	0.190783	0.199194	0.170118	0.201518	0.171787	0.200489	0.189301	0.189377	0.177215	0.190506	0.19191	0.180884	0.17865	0.181064	0.20104	0.185918	0.184057	0.184931	0.19464	0.19397	0.194123	0.186125	0.174259	0.18011	0.205711	0.192448	0.187386	0.183601	0.181245	0.198087	0.185238	0.180842	0.18961
84	0.173611	0.178225	0.200813	0.177536	0.180665	0.174452	0.174087	0.204952	0.19091	0.190176	0.17494	0.184817	0.182717	0.187879	0.188004	0.184966	0.189369	0.197624	0.167604	0.201897	0.169956	0.201536	0.184378	0.185317	0.177371	0.185068	0.191275	0.177817	0.174931	0.178924	0.199456	0.186653	0.184165	0.182506	0.191548	0.191806	0.192964	0.186488	0.173389	0.176598	0.203099	0.188116	0.185764	0.184552	0.179433	0.19566	0.182445	0.180516	0.18709
85	0.173715	0.176439	0.200835	0.177175	0.179475	0.172905	0.173445	0.205206	0.189834	0.189059	0.172927	0.18152	0.181514	0.186569	0.189369	0.181645	0.188207	0.196157	0.166025	0.200635	0.169082	0.200572	0.184411	0.181972	0.17713	0.182884	0.191883	0.175227	0.172744	0.176725	0.194595	0.185368	0.184576	0.183703	0.189392	0.186959	0.192351	0.183808	0.173891	0.173204	0.199216	0.185047	0.183723	0.185092	0.17711	0.191658	0.18213	0.17984	0.185609
86	0.171352	0.17409	0.198778	0.176839	0.177377	0.169242	0.169105	0.206502	0.188922	0.188808	0.170866	0.178064	0.178406	0.18598	0.189208	0.180195	0.186847	0.195134	0.165548	0.199108	0.167723	0.200031	0.18294	0.180109	0.1729	0.180579	0.190931	0.173996	0.169852	0.175586	0.193974	0.182022	0.184109	0.18195	0.191746	0.185031	0.190357	0.183114	0.174006	0.172114	0.196894	0.181061	0.183932	0.183771	0.177188	0.190547	0.181574	0.17769	0.184749
87	0.171939	0.173014	0.195508	0.175385	0.175832	0.168927	0.169415	0.205734	0.187204	0.186224	0.170581	0.177108	0.179496	0.184238	0.186463	0.177834	0.186156	0.192889	0.162359	0.197	0.167034	0.19724	0.181645	0.177229	0.171277	0.176792	0.187565	0.171992	0.16837	0.17323	0.190046	0.181643	0.183714	0.179006	0.190683	0.184541	0.189533	0.182245	0.172696	0.170909	0.197272	0.177906	0.179119	0.183513	0.175119	0.187112	0.177103	0.176228	0.182558
88	0.170118	0.173954	0.192451	0.172526	0.175598	0.169105	0.169305	0.204622	0.187164	0.185634	0.170169	0.177131	0.176271	0.183014	0.188688	0.173105	0.184971	0.189323	0.161991	0.193381	0.166071	0.19283	0.182031	0.175565	0.192617	0.175295	0.183594	0.169775	0.166231	0.172221	0.186972	0.181302	0.183001	0.17895	0.188691	0.182608	0.191393	0.181622	0.170298	0.166341	0.195449	0.176404	0.179222	0.182828	0.176265	0.186782	0.176813	0.17677	0.180055
89	0.169939	0.172925	0.190506	0.170162	0.174565	0.16886	0.170402	0.201524	0.18665	0.182667	0.170237	0.17524	0.176576	0.179975	0.187462	0.17299	0.183662	0.186749	0.163364	0.192919	0.166499	0.190572	0.180342	0.172726	0.190137	0.1738	0.180177	0.16726	0.167071	0.17147	0.185299	0.180891	0.181738	0.176382	0.190096	0.181028	0.189435	0.181259	0.171322	0.166377	0.193642	0.176001	0.178057	0.183199	0.174635	0.185542	0.175478	0.176019	0.176653
90	0.169476	0.169164	0.185779	0.167722	0.172479	0.167956	0.171394	0.2044	0.186028	0.179359	0.168642	0.173487	0.175396	0.178953	0.186491	0.169944	0.177531	0.18517	0.164168	0.192352	0.164894	0.188641	0.179679	0.169939	0.188405	0.172376	0.176888	0.16488	0.167695	0.167311	0.182937	0.181482	0.18138	0.175373	0.1898	0.178831	0.189335	0.180871	0.169965	0.165772	0.19487	0.176045	0.176525	0.181145	0.172552	0.184591	0.174901	0.174457	0.173735
91	0.170912	0.167637	0.183804	0.164952	0.170358	0.16706	0.171378	0.206779	0.184977	0.175504	0.169329	0.173713	0.173116	0.176663	0.184199	0.168581	0.176191	0.185108	0.161251	0.189602	0.161965	0.186967	0.178346	0.168628	0.187236	0.168199	0.176823	0.164576	0.166166	0.163115	0.184353	0.178993	0.179084	0.17527	0.186385	0.177851	0.184625	0.181272	0.166148	0.165472	0.195584	0.175263	0.175311	0.179982	0.17159	0.180114	0.174486	0.17314	0.173207
92	0.168685	0.164202	0.180743	0.163899	0.169527	0.166845	0.170648	0.207123	0.185371	0.17547	0.167538	0.174016	0.170888	0.1761	0.181525	0.166268	0.174132	0.182775	0.157443	0.188533	0.160692	0.185908	0.177789	0.167649	0.185568	0.16662	0.173692	0.165025	0.165654	0.164537	0.184656	0.176483	0.178112	0.173114	0.18472	0.178159	0.182368	0.182682	0.164393	0.164977	0.196081	0.174523	0.174667	0.176091	0.167998	0.179855	0.173277	0.173105	0.17325
93	0.165432	0.162227	0.178519	0.163644	0.168201	0.167017	0.168482	0.205985	0.183206	0.174803	0.164634	0.172243	0.170495	0.173512	0.178065	0.165896	0.172344	0.179139	0.155081	0.18646	0.160434	0.185443	0.17625	0.166237	0.185156	0.166164	0.174209	0.163069	0.16375	0.165175	0.183986	0.173252	0.177725	0.172314	0.182645	0.177224	0.18157	0.180643	0.162813	0.164435	0.195422	0.17317	0.174024	0.174236	0.167883	0.178127	0.169762	0.169418	0.172175
94	0.165692	0.158556	0.177325	0.162455	0.166626	0.163524	0.166472	0.203445	0.181388	0.17225	0.162284	0.167971	0.16911	0.175215	0.177603	0.164061	0.170919	0.177158	0.154831	0.18624	0.160381	0.18205	0.175025	0.178587	0.1838	0.164513	0.17254	0.162886	0.165041	0.165527	0.184763	0.170125	0.177387	0.167981	0.180178	0.177823	0.177797	0.180267	0.161671	0.162568	0.194939	0.171027	0.17395	0.171078	0.166805	0.17574	0.168558	0.166594	0.168345
95	0.164197	0.159088	0.17408	0.159677	0.16711	0.161534	0.167849	0.202173	0.179629	0.168632	0.161363	0.167385	0.168773	0.172973	0.176634	0.162679	0.169993	0.173128	0.153717	0.181981	0.158553	0.179551	0.17438	0.176565	0.182791	0.162333	0.170886	0.161762	0.164107	0.163162	0.183889	0.169397	0.177299	0.170879	0.181796	0.17772	0.172662	0.179237	0.159666	0.161079	0.194042	0.170151	0.172538	0.169419	0.167502	0.174861	0.169777	0.16405	0.166983
96	0.162818	0.158744	0.174822	0.161047	0.165078	0.160828	0.165501	0.198948	0.177419	0.164077	0.159881	0.1664	0.165924	0.171277	0.176503	0.161844	0.169857	0.172355	0.154222	0.180127	0.158102	0.17812	0.171373	0.175033	0.182287	0.161332	0.170111	0.162419	0.163948	0.161457	0.182816	0.169581	0.177059	0.169777	0.180484	0.177967	0.172418	0.180648	0.16053	0.15875	0.192438	0.168465	0.172439	0.16913	0.167536	0.172913	0.170402	0.161592	0.166797
97	0.162789	0.159742	0.174029	0.160082	0.164083	0.159659	0.165875	0.1986	0.174492	0.163316	0.18434	0.163678	0.162798	0.169865	0.174598	0.158149	0.167463	0.170819	0.154698	0.181344	0.157324	0.177133	0.170218	0.174318	0.182041	0.159285	0.167179	0.163012	0.161176	0.161635	0.18041	0.167139	0.17784	0.16977	0.177696	0.179542	0.171529	0.179456	0.159255	0.159657	0.189481	0.166665	0.171439	0.167545	0.167398	0.169862	0.170654	0.161396	0.16712
98	0.160352	0.158951	0.174849	0.161392	0.160998	0.158748	0.165768	0.197712	0.173575	0.161039	0.183609	0.161072	0.162132	0.169276	0.174899	0.157471	0.164817	0.171138	0.154543	0.179179	0.155607	0.175398	0.168448	0.17236	0.181094	0.158602	0.164953	0.159435	0.159111	0.159427	0.1777	0.166098	0.176289	0.168364	0.176873	0.174969	0.168654	0.177918	0.155895	0.158888	0.188082	0.166243	0.169283	0.167491	0.165887	0.17013	0.170539	0.159375	0.167606
99	0.158414	0.160034	0.172878	0.16149	0.159983	0.157563	0.161733	0.197179	0.172245	0.159933	0.181731	0.159324	0.162563	0.168974	0.176333	0.155792	0.165086	0.167926	0.155132	0.177686	0.15357	0.176244	0.167691	0.170862	0.18086	0.160325	0.16637	0.156892	0.157164	0.159543	0.176886	0.162945	0.1759	0.167469	0.173817	0.175226	0.166485	0.177574	0.153582	0.158894	0.186424	0.165106	0.167269	0.16559	0.166958	0.170548	0.170187	0.160106	0.166048
100	0.158294	0.161597	0.172133	0.160102	0.160023	0.156921	0.160778	0.194626	0.17283	0.159088	0.181311	0.1597	0.160294	0.166447	0.177192	0.153747	0.162759	0.167629	0.155547	0.190452	0.170521	0.176088	0.167069	0.172362	0.178102	0.157244	0.166906	0.155225	0.156943	0.159681	0.175496	0.162546	0.173619	0.166738	0.17287	0.173541	0.164228	0.177518	0.154552	0.158421	0.183998	0.162556	0.163709	0.167994	0.165774	0.169078	0.169858	0.160864	0.164599
101	0.157923	0.161589	0.170165	0.159103	0.159088	0.1556	0.162829	0.194111	0.170116	0.157446	0.178967	0.158758	0.159964	0.164768	0.173916	0.153488	0.160589	0.169933	0.153606	0.187912	0.170013	0.174789	0.16606	0.171752	0.177019	0.156124	0.165448	0.153372	0.157795	0.159262	0.175823	0.160944	0.173155	0.165832	0.171887	0.172627	0.160459	0.174733	0.155406	0.155505	0.183289	0.16042	0.16496	0.165539	0.165547	0.1677	0.169203	0.159279	0.165656
102	0.156654	0.162756	0.170282	0.159932	0.158758	0.154648	0.161115	0.192431	0.170411	0.154779	0.180679	0.158634	0.159176	0.163197	0.172891	0.150908	0.159618	0.171474	0.152964	0.186391	0.169913	0.175687	0.165671	0.170725	0.176513	0.155283	0.1627	0.153416	0.158825	0.158712	0.172919	0.159279	0.170554	0.163483	0.169062	0.170051	0.159748	0.173841	0.153675	0.153707	0.182681	0.158837	0.165925	0.166358	0.164189	0.166536	0.168762	0.158656	0.163758
103	0.154015	0.161135	0.169018	0.16107	0.158259	0.154505	0.161767	0.191037	0.169373	0.155518	0.177801	0.159175	0.159967	0.160973	0.17127	0.149374	0.156822	0.171803	0.152519	0.183365	0.17164	0.174002	0.165647	0.168742	0.175457	0.154945	0.161721	0.151645	0.15999	0.157922	0.173266	0.158567	0.170588	0.160355	0.166827	0.168075	0.158789	0.170627	0.153697	0.153449	0.180565	0.157955	0.165134	0.164974	0.161482	0.165125	0.164695	0.155495	0.163846
104	0.152723	0.161305	0.168514	0.158755	0.157943	0.154453	0.162939	0.190389	0.168679	0.155196	0.177968	0.161001	0.160112	0.159067	0.170533	0.149546	0.155492	0.189101	0.152236	0.180956	0.170226	0.172051	0.164618	0.16705	0.175322	0.154136	0.160241	0.152309	0.158518	0.159061	0.170097	0.155938	0.172428	0.158896	0.165709	0.16721	0.154982	0.167131	0.153233	0.153614	0.179745	0.156472	0.164951	0.163079	0.158344	0.161141	0.162371	0.15554	0.163814
105	0.153362	0.160686	0.166575	0.157324	0.158763	0.154163	0.162179	0.189483	0.166729	0.152312	0.176079	0.159533	0.159712	0.157882	0.169121	0.147687	0.154771	0.187944	0.152402	0.179936	0.169866	0.18016	0.163234	0.165588	0.173435	0.15344	0.159987	0.150734	0.15545	0.156855	0.167391	0.153675	0.172474	0.155591	0.163275	0.16487	0.15464	0.16458	0.151892	0.150558	0.179034	0.157273	0.163607	0.162057	0.156799	0.160829	0.161395	0.155514	0.162769
106	0.150706	0.160146	0.166805	0.157672	0.158501	0.155565	0.161181	0.186872	0.166487	0.151733	0.176857	0.15934	0.15983	0.157865	0.167992	0.146214	0.155057	0.185891	0.15093	0.180028	0.167584	0.176789	0.163971	0.163257	0.174257	0.151017	0.15594	0.149742	0.156008	0.15764	0.166352	0.151829	0.172399	0.154063	0.164355	0.164138	0.154167	0.164606	0.15319	0.152207	0.179094	0.155791	0.163637	0.161098	0.157473	0.16078	0.160565	0.153977	0.162214
107	0.150882	0.158081	0.166817	0.156765	0.159004	0.155081	0.16061	0.184264	0.163512	0.150383	0.176272	0.159094	0.157737	0.158317	0.16743	0.145845	0.154964	0.185652	0.148786	0.177991	0.167374	0.178297	0.16307	0.161668	0.174445	0.151315	0.155605	0.148537	0.155372	0.155832	0.164669	0.150884	0.172485	0.151773	0.164818	0.164751	0.153581	0.163722	0.151218	0.153803	0.177589	0.154239	0.165092	0.161325	0.155954	0.158619	0.15767	0.152338	0.161571
108	0.148719	0.158691	0.166946	0.154468	0.15913	0.156081	0.160971	0.183355	0.161217	0.149984	0.173311	0.16025	0.155958	0.159014	0.164211	0.145458	0.155193	0.183825	0.149039	0.175257	0.168477	0.177888	0.163528	0.159375	0.175092	0.149356	0.15565	0.147159	0.154941	0.156194	0.164129	0.150313	0.172595	0.151152	0.161608	0.163777	0.153585	0.163746	0.151532	0.154315	0.17479	0.153869	0.164565	0.158434	0.155263	0.15862	0.157951	0.152005	0.163295
109	0.147759	0.158767	0.163438	0.152054	0.159051	0.155238	0.159238	0.182152	0.159115	0.150283	0.171991	0.160574	0.154696	0.157914	0.163213	0.144592	0.155075	0.182265	0.148722	0.175022	0.166736	0.177456	0.161255	0.158684	0.173342	0.14814	0.153959	0.146796	0.153249	0.157614	0.163952	0.149444	0.172915	0.151255	0.16247	0.163594	0.153526	0.161022	0.150641	0.153989	0.175121	0.15354	0.164476	0.155776	0.155529	0.158647	0.158382	0.150662	0.16112
110	0.145624	0.157879	0.160375	0.151912	0.158558	0.154958	0.158566	0.181818	0.159583	0.150352	0.169898	0.159452	0.150522	0.156934	0.160987	0.143222	0.154388	0.180617	0.167176	0.175034	0.165135	0.178154	0.161299	0.159238	0.172752	0.147357	0.152755	0.1448	0.154169	0.157412	0.161504	0.166987	0.171092	0.148667	0.161398	0.162014	0.152359	0.159823	0.149945	0.153716	0.172908	0.152718	0.162767	0.156192	0.153384	0.159379	0.158295	0.149716	0.159709
111	0.143895	0.15643	0.157993	0.152421	0.15821	0.155008	0.158319	0.180794	0.158981	0.151293	0.170189	0.176816	0.148515	0.155564	0.172968	0.142552	0.15233	0.181039	0.166391	0.174017	0.164734	0.176703	0.162529	0.157918	0.172271	0.147102	0.152111	0.144262	0.154146	0.154914	0.160443	0.166182	0.17066	0.148795	0.159903	0.161854	0.15206	0.159065	0.149671	0.150954	0.170481	0.150703	0.159336	0.154255	0.152318	0.157411	0.156556	0.147458	0.158354
112	0.142255	0.154017	0.156624	0.152291	0.158624	0.153449	0.155694	0.176968	0.158293	0.151137	0.169616	0.175363	0.146825	0.15503	0.171689	0.142981	0.15212	0.180566	0.165958	0.173014	0.163001	0.172184	0.162377	0.157564	0.171458	0.147546	0.148992	0.143479	0.155134	0.154204	0.155978	0.166939	0.169486	0.147963	0.158679	0.159593	0.152241	0.157907	0.148608	0.150182	0.169843	0.151369	0.157475	0.154189	0.150576	0.154283	0.154252	0.146667	0.157753
113	0.141667	0.152567	0.155622	0.15247	0.158063	0.153459	0.154738	0.175942	0.157835	0.14953	0.171383	0.175149	0.146812	0.154159	0.171246	0.143319	0.152617	0.180874	0.165718	0.172529	0.161702	0.171298	0.162817	0.156355	0.169166	0.148293	0.148105	0.144639	0.151416	0.154677	0.156014	0.166305	0.16619	0.14743	0.158238	0.1604	0.150406	0.15844	0.149627	0.148459	0.169469	0.148521	0.156734	0.152928	0.151362	0.15193	0.153072	0.163819	0.158568
114	0.142935	0.150488	0.154347	0.150489	0.158163	0.15213	0.153628	0.174465	0.158176	0.149424	0.171352	0.174212	0.146136	0.154018	0.170328	0.14132	0.152623	0.181098	0.165013	0.171707	0.162108	0.168624	0.161186	0.155195	0.167508	0.148446	0.147794	0.144425	0.150911	0.154702	0.156657	0.164809	0.163802	0.145997	0.157071	0.160143	0.150825	0.156402	0.148611	0.147262	0.166322	0.147628	0.157731	0.152234	0.151268	0.151441	0.153286	0.164157	0.158029
115	0.14235	0.150637	0.155578	0.167763	0.158129	0.151821	0.153776	0.173304	0.155899	0.147805	0.169784	0.172794	0.145074	0.154405	0.169946	0.141392	0.151158	0.180925	0.165546	0.172167	0.160405	0.168613	0.15982	0.153495	0.165734	0.149118	0.147521	0.144589	0.150298	0.154772	0.156142	0.163293	0.161353	0.145446	0.15647	0.158499	0.150532	0.15817	0.148808	0.147205	0.166937	0.148564	0.156533	0.150893	0.150869	0.15231	0.152493	0.164889	0.157522
116	0.142921	0.149154	0.154059	0.167652	0.172841	0.152094	0.153158	0.172083	0.155003	0.146903	0.171007	0.170302	0.143991	0.153394	0.167887	0.14175	0.150952	0.181826	0.162052	0.169293	0.159799	0.167055	0.156979	0.152566	0.1665	0.149409	0.144407	0.145765	0.149791	0.155285	0.156472	0.161337	0.16086	0.145827	0.156548	0.158662	0.15043	0.156118	0.147977	0.145574	0.166052	0.148828	0.155647	0.149255	0.151959	0.153275	0.152577	0.163938	0.156567
117	0.143562	0.147545	0.150697	0.166807	0.176712	0.150737	0.151315	0.167155	0.17441	0.147039	0.169528	0.16843	0.145097	0.152193	0.167108	0.141541	0.149798	0.18219	0.161977	0.166006	0.158683	0.164685	0.155501	0.153716	0.166662	0.15063	0.150071	0.145284	0.14629	0.15453	0.155382	0.159551	0.159981	0.146314	0.157374	0.158011	0.151186	0.154026	0.14706	0.14532	0.164314	0.148287	0.155668	0.148567	0.151766	0.154207	0.152152	0.163938	0.155833
118	0.144443	0.14558	0.150973	0.165509	0.176605	0.150725	0.150635	0.164906	0.173942	0.147456	0.169466	0.16813	0.144496	0.151785	0.165616	0.142798	0.148153	0.18426	0.161866	0.163847	0.1568	0.162762	0.152943	0.152732	0.165926	0.148643	0.150021	0.146351	0.146286	0.153532	0.15318	0.160217	0.158202	0.146816	0.154345	0.156268	0.151729	0.152399	0.14572	0.14691	0.162982	0.148104	0.155454	0.146282	0.152664	0.155631	0.152628	0.164452	0.154541
119	0.143442	0.14528	0.150841	0.165825	0.176791	0.150418	0.151538	0.165245	0.175263	0.145947	0.169897	0.16813	0.142495	0.150796	0.164994	0.141522	0.148968	0.183281	0.15964	0.164437	0.158236	0.162128	0.153039	0.154187	0.165548	0.148404	0.151753	0.146419	0.146925	0.152072	0.1532	0.158399	0.155798	0.146162	0.154233	0.153368	0.152376	0.152937	0.144915	0.145761	0.160667	0.147278	0.154692	0.14591	0.152139	0.155352	0.152304	0.164719	0.154369
120	0.144273	0.144105	0.150117	0.163612	0.177076	0.148863	0.150665	0.164122	0.174467	0.144954	0.169814	0.168578	0.141724	0.150451	0.164036	0.141556	0.148354	0.184666	0.15876	0.16336	0.159039	0.160047	0.151157	0.154423	0.165147	0.147277	0.151541	0.145565	0.146412	0.150036	0.152093	0.157066	0.154726	0.146524	0.155394	0.153133	0.15118	0.153264	0.146604	0.146528	0.158104	0.147514	0.154318	0.150316	0.150846	0.161303	0.152158	0.164428	0.152694
121	0.144142	0.143406	0.149672	0.161501	0.177848	0.146835	0.1489	0.164421	0.173078	0.144905	0.167995	0.169224	0.140221	0.147977	0.164011	0.141379	0.148112	0.184142	0.158254	0.160583	0.159533	0.159311	0.148989	0.152761	0.163581	0.14651	0.149219	0.145181	0.146452	0.150898	0.149484	0.156193	0.153854	0.144261	0.155513	0.168024	0.151033	0.153244	0.146081	0.146277	0.155995	0.149093	0.153418	0.150334	0.149571	0.162002	0.152097	0.165821	0.152703
122	0.14265	0.143322	0.14852	0.162445	0.177637	0.148119	0.146263	0.163781	0.172416	0.144219	0.171486	0.169657	0.139762	0.149268	0.16501	0.140522	0.148756	0.182582	0.159564	0.160956	0.160043	0.159339	0.148832	0.150201	0.163375	0.146228	0.149383	0.144728	0.145221	0.149689	0.149014	0.154584	0.152407	0.144717	0.153539	0.168208	0.151891	0.153463	0.145282	0.14577	0.157419	0.150294	0.153758	0.148968	0.148687	0.161546	0.152804	0.166401	0.153357
123	0.146788	0.144208	0.149747	0.162546	0.176901	0.148113	0.14539	0.163161	0.171258	0.144216	0.171968	0.167517	0.140109	0.150432	0.163231	0.140595	0.149762	0.180004	0.160067	0.16064	0.160779	0.159105	0.149146	0.148831	0.164115	0.144469	0.147538	0.14208	0.144426	0.151226	0.149625	0.153087	0.15271	0.14328	0.151663	0.165427	0.151703	0.151976	0.147454	0.146865	0.157921	0.149222	0.154286	0.146062	0.147537	0.160628	0.153906	0.165251	0.152017
124	0.147047	0.144397	0.151263	0.161341	0.176011	0.146829	0.14647	0.162616	0.169458	0.143819	0.172768	0.167577	0.138472	0.15007	0.162075	0.140441	0.148478	0.175655	0.159055	0.159545	0.16298	0.158309	0.148451	0.149051	0.165165	0.141482	0.146575	0.141923	0.145337	0.150733	0.1498	0.152767	0.151707	0.142735	0.151755	0.164773	0.151521	0.150338	0.148596	0.146425	0.15886	0.148513	0.153467	0.143786	0.145914	0.160284	0.151869	0.163659	0.153202
125	0.145816	0.143239	0.151358	0.160453	0.174217	0.147708	0.146285	0.160889	0.167578	0.14421	0.173106	0.167504	0.139262	0.148593	0.162602	0.139762	0.147847	0.174597	0.158391	0.160503	0.16448	0.158519	0.14776	0.148203	0.164909	0.142253	0.14674	0.140233	0.145899	0.15203	0.149152	0.152266	0.151004	0.141426	0.150149	0.162358	0.151215	0.148088	0.149992	0.147234	0.155135	0.147447	0.153422	0.145028	0.145396	0.158923	0.151471	0.16319	0.151911
126	0.143919	0.142346	0.149437	0.160828	0.172736	0.148677	0.145376	0.159985	0.167027	0.142102	0.172564	0.16563	0.14081	0.148904	0.161613	0.138372	0.146661	0.174076	0.157769	0.161336	0.164802	0.159359	0.146462	0.146976	0.163165	0.141019	0.145529	0.140452	0.146516	0.151915	0.149231	0.150494	0.166812	0.141233	0.149552	0.161843	0.15124	0.147885	0.15105	0.147636	0.154327	0.146324	0.152747	0.15033	0.145231	0.157632	0.150409	0.165385	0.151062
127	0.143421	0.140258	0.149667	0.158783	0.171301	0.147812	0.159489	0.157584	0.166681	0.140849	0.172297	0.165745	0.140458	0.14725	0.160851	0.137942	0.146015	0.172668	0.158459	0.160998	0.167877	0.158586	0.146237	0.146386	0.164696	0.140137	0.145435	0.140225	0.144085	0.152781	0.15001	0.150862	0.167586	0.141441	0.151016	0.161519	0.150232	0.147215	0.150001	0.146467	0.153459	0.14533	0.148448	0.149453	0.143521	0.156073	0.148777	0.163999	0.15115
128	0.143512	0.139355	0.149668	0.158619	0.170011	0.148052	0.159622	0.156676	0.165652	0.141907	0.170629	0.166043	0.139486	0.146843	0.159354	0.138107	0.14726	0.171959	0.158523	0.161649	0.167933	0.158498	0.144922	0.14415	0.162654	0.139116	0.145878	0.141726	0.14322	0.151741	0.149028	0.151167	0.167466	0.140818	0.150976	0.161073	0.149012	0.146099	0.149685	0.144045	0.151599	0.144233	0.146254	0.150863	0.142012	0.15614	0.147153	0.165397	0.150374
129	0.143666	0.137685	0.148076	0.158353	0.168767	0.146742	0.158819	0.155894	0.165598	0.141091	0.170325	0.166074	0.138693	0.146228	0.159896	0.138546	0.147397	0.170972	0.156954	0.162017	0.167484	0.157638	0.144227	0.144618	0.161844	0.138624	0.146651	0.142406	0.142543	0.15074	0.148044	0.150744	0.167894	0.138997	0.150264	0.160747	0.149128	0.145579	0.147273	0.14371	0.15011	0.144836	0.146077	0.150546	0.142056	0.155552	0.148344	0.165062	0.149023
130	0.144443	0.136358	0.148068	0.158109	0.169699	0.148773	0.159408	0.154637	0.1647	0.139751	0.168539	0.166773	0.137487	0.146024	0.159886	0.13686	0.146632	0.168464	0.154808	0.161099	0.16817	0.157453	0.143179	0.144075	0.163298	0.138507	0.146712	0.141608	0.142175	0.148452	0.146551	0.148964	0.166752	0.137391	0.149969	0.158514	0.14754	0.144877	0.145507	0.143415	0.151165	0.142868	0.14604	0.149759	0.141872	0.155078	0.147293	0.165076	0.147766
131	0.144198	0.136145	0.148069	0.157836	0.168809	0.148843	0.160611	0.155822	0.164368	0.137977	0.168073	0.166919	0.137104	0.146218	0.158512	0.137643	0.144078	0.167002	0.155163	0.161953	0.16792	0.157857	0.143801	0.144678	0.163041	0.138497	0.146415	0.142363	0.145619	0.147702	0.146075	0.148018	0.166716	0.137985	0.150729	0.157134	0.147288	0.161257	0.143072	0.141404	0.151993	0.142587	0.145126	0.150068	0.142084	0.155784	0.147731	0.163565	0.146363
132	0.144189	0.135322	0.147863	0.157252	0.168188	0.145442	0.159255	0.166207	0.164048	0.136894	0.167452	0.165585	0.137071	0.156086	0.158809	0.137152	0.14329	0.165649	0.155605	0.160557	0.167784	0.155367	0.144103	0.144025	0.164891	0.13802	0.145118	0.141177	0.157212	0.145512	0.145233	0.147482	0.168068	0.140768	0.150732	0.156893	0.146574	0.163543	0.142801	0.142849	0.152504	0.143794	0.146063	0.149836	0.140032	0.163215	0.14766	0.165963	0.146545
133	0.143094	0.13448	0.14661	0.157009	0.167758	0.145437	0.160342	0.167958	0.163989	0.137778	0.167306	0.165164	0.137209	0.156716	0.156977	0.136555	0.142275	0.163681	0.154771	0.160673	0.166459	0.153898	0.142352	0.144148	0.163897	0.135782	0.14566	0.140442	0.156741	0.143277	0.145432	0.148474	0.168173	0.15089	0.150987	0.157737	0.145586	0.16334	0.141493	0.142988	0.154033	0.143383	0.14514	0.148543	0.139133	0.162974	0.147833	0.166817	0.148035
134	0.143516	0.133921	0.16278	0.157085	0.167458	0.146335	0.15858	0.167643	0.163055	0.138773	0.167981	0.165337	0.13431	0.15672	0.155586	0.1381	0.141335	0.161742	0.154589	0.159262	0.164424	0.153868	0.141582	0.142921	0.165125	0.134783	0.145163	0.138917	0.154998	0.142976	0.146258	0.148658	0.165489	0.150955	0.152113	0.15915	0.144285	0.163455	0.140711	0.143361	0.154093	0.144136	0.144385	0.148798	0.140337	0.161781	0.148152	0.167267	0.146461
135	0.143613	0.134605	0.161902	0.157132	0.165885	0.145547	0.158039	0.167337	0.163274	0.137901	0.165688	0.166963	0.133782	0.157259	0.155539	0.136549	0.142294	0.160952	0.156678	0.159557	0.162064	0.153993	0.14109	0.141561	0.164541	0.134883	0.145476	0.140041	0.154475	0.142571	0.146586	0.149179	0.16518	0.151039	0.152284	0.159849	0.144154	0.163772	0.139815	0.144206	0.1548	0.144483	0.145593	0.149211	0.140861	0.161878	0.146452	0.16698	0.14695
136	0.143726	0.13453	0.161295	0.156358	0.166021	0.146737	0.157392	0.165001	0.165233	0.136447	0.16739	0.167419	0.149698	0.157026	0.153462	0.137522	0.142519	0.160577	0.156372	0.159377	0.160798	0.154078	0.139724	0.140229	0.17077	0.135203	0.14553	0.139849	0.1533	0.143402	0.145614	0.147841	0.163676	0.149133	0.151629	0.158744	0.144782	0.162309	0.147437	0.145375	0.155708	0.144395	0.145097	0.149842	0.142372	0.163402	0.147043	0.164588	0.145305
137	0.142805	0.134369	0.160974	0.156982	0.165725	0.144392	0.157793	0.163786	0.163964	0.136483	0.166258	0.164987	0.148008	0.156316	0.153757	0.138026	0.143049	0.160129	0.155599	0.158668	0.159294	0.153133	0.140559	0.140496	0.170442	0.135156	0.146024	0.139871	0.154658	0.143489	0.144611	0.147719	0.164413	0.149931	0.149104	0.158679	0.143396	0.161441	0.146963	0.145172	0.154638	0.143713	0.146874	0.149372	0.142061	0.163326	0.149212	0.163145	0.14411
138	0.140634	0.133416	0.160475	0.156965	0.167102	0.143758	0.158174	0.162205	0.164702	0.137023	0.165442	0.164528	0.148	0.155096	0.152926	0.13712	0.142985	0.160479	0.154315	0.158006	0.158643	0.153882	0.140886	0.141013	0.167644	0.135576	0.146894	0.140348	0.156136	0.141435	0.145035	0.147976	0.163357	0.149713	0.14858	0.159389	0.144633	0.160377	0.146061	0.144915	0.155473	0.143025	0.146066	0.150121	0.141096	0.163005	0.149684	0.162009	0.143978
139	0.140797	0.133568	0.159512	0.158539	0.167228	0.145112	0.158343	0.162719	0.163081	0.137237	0.165157	0.164095	0.147948	0.154939	0.151608	0.137133	0.141674	0.159545	0.155387	0.156859	0.157642	0.152802	0.141065	0.140983	0.167421	0.136626	0.14532	0.140628	0.157564	0.141568	0.145654	0.146017	0.162467	0.150096	0.148885	0.157276	0.14335	0.160536	0.146747	0.143949	0.156581	0.143662	0.145208	0.149279	0.141142	0.162206	0.148771	0.161313	0.144467
140	0.14089	0.133912	0.158753	0.15728	0.168048	0.144315	0.157341	0.163738	0.164515	0.138289	0.163671	0.164348	0.147916	0.153934	0.151204	0.137436	0.139735	0.157712	0.155233	0.156049	0.157239	0.153744	0.142464	0.139822	0.167814	0.137943	0.145409	0.139666	0.157306	0.140207	0.146807	0.146819	0.163821	0.149045	0.148312	0.156992	0.146577	0.161128	0.146509	0.143963	0.15637	0.142358	0.144487	0.146689	0.139914	0.161815	0.148153	0.160533	0.143853
141	0.140372	0.131931	0.159144	0.156031	0.166318	0.145482	0.157679	0.164824	0.164187	0.152724	0.164408	0.165392	0.147455	0.154143	0.151073	0.136661	0.138408	0.157032	0.155048	0.154731	0.157482	0.15262	0.142209	0.138837	0.169768	0.138797	0.14325	0.13994	0.157127	0.140362	0.145568	0.145908	0.163367	0.149302	0.148617	0.156496	0.146259	0.163078	0.146563	0.143335	0.158097	0.142297	0.142947	0.145783	0.139966	0.161083	0.148547	0.161455	0.143129
142	0.140995	0.130649	0.16049	0.155716	0.168113	0.147874	0.156313	0.165733	0.163636	0.152491	0.163773	0.163706	0.147842	0.154881	0.149903	0.136454	0.138088	0.157416	0.155241	0.153861	0.157581	0.153026	0.1429	0.138021	0.169088	0.14032	0.144141	0.142248	0.156549	0.139694	0.144946	0.145809	0.162887	0.148631	0.149022	0.156248	0.146044	0.162564	0.146622	0.141469	0.157824	0.1406	0.143895	0.144376	0.13865	0.160844	0.14634	0.162622	0.144019
143	0.14144	0.129916	0.160119	0.156007	0.16872	0.14949	0.154195	0.165571	0.161697	0.151082	0.161359	0.164853	0.147454	0.154706	0.149203	0.141741	0.137166	0.157285	0.154609	0.153582	0.156556	0.152917	0.14209	0.137499	0.168373	0.139855	0.144371	0.150309	0.155744	0.140178	0.144996	0.145048	0.161103	0.147747	0.149708	0.156182	0.146246	0.162123	0.147139	0.140037	0.163425	0.139976	0.142985	0.144887	0.138721	0.160067	0.146151	0.162398	0.143419
144	0.142527	0.129672	0.161826	0.154697	0.169785	0.150266	0.153193	0.16673	0.163399	0.151201	0.1625	0.163463	0.148361	0.151805	0.150124	0.141434	0.13738	0.157959	0.155525	0.153633	0.156168	0.15434	0.141489	0.1361	0.168086	0.139304	0.145048	0.150702	0.156472	0.139376	0.146624	0.145352	0.160708	0.146955	0.148059	0.156699	0.147302	0.162922	0.147191	0.141348	0.162991	0.14024	0.143737	0.144948	0.138575	0.159412	0.145305	0.162386	0.153133
145	0.142561	0.12965	0.162658	0.15505	0.168062	0.148841	0.153219	0.166634	0.164557	0.151991	0.158065	0.163824	0.148014	0.150323	0.148431	0.140918	0.137313	0.157627	0.155819	0.152094	0.156081	0.154102	0.141035	0.136993	0.168268	0.13843	0.146139	0.150578	0.156136	0.139915	0.146185	0.146073	0.16111	0.143842	0.146965	0.155688	0.147339	0.162044	0.146999	0.140827	0.163741	0.141005	0.143459	0.1431	0.137854	0.15924	0.144958	0.162817	0.151595
146	0.142835	0.130334	0.163383	0.155522	0.167867	0.147839	0.152951	0.164335	0.163693	0.150855	0.177812	0.163528	0.147965	0.149107	0.146651	0.142063	0.138139	0.157935	0.156494	0.152929	0.15745	0.153885	0.14078	0.137173	0.16746	0.137827	0.146496	0.151576	0.155368	0.139091	0.147636	0.145855	0.162919	0.142582	0.14673	0.155753	0.14701	0.161499	0.146507	0.141659	0.162893	0.14071	0.143422	0.143655	0.138002	0.159619	0.144174	0.163102	0.14904
147	0.141497	0.129676	0.164359	0.15617	0.167121	0.147392	0.159602	0.16413	0.161944	0.151055	0.175756	0.162665	0.148739	0.148284	0.146159	0.140613	0.139391	0.157894	0.157388	0.152168	0.154659	0.15233	0.141006	0.136487	0.165173	0.138879	0.146311	0.151331	0.155367	0.139023	0.147837	0.144292	0.163011	0.143114	0.149541	0.157259	0.14834	0.15904	0.147997	0.142477	0.160938	0.139295	0.141857	0.144137	0.138753	0.158165	0.147906	0.163977	0.148624
148	0.141249	0.12899	0.163797	0.156328	0.166641	0.148621	0.161597	0.163814	0.162051	0.149629	0.175425	0.161706	0.14846	0.146931	0.146858	0.140752	0.138865	0.156552	0.154664	0.154065	0.154596	0.151202	0.138976	0.137827	0.165268	0.139915	0.147098	0.151809	0.156874	0.139075	0.148958	0.146236	0.163931	0.147537	0.14994	0.158803	0.147395	0.15995	0.148558	0.143174	0.160577	0.139784	0.147502	0.14416	0.139258	0.158091	0.147542	0.165119	0.148277
149	0.142187	0.128522	0.164011	0.154238	0.166723	0.14769	0.161387	0.163732	0.161188	0.148189	0.175685	0.159415	0.146767	0.149125	0.147156	0.139379	0.139338	0.154357	0.153277	0.152778	0.154321	0.151078	0.139872	0.137138	0.166197	0.139369	0.146689	0.15189	0.156197	0.137804	0.148887	0.147385	0.164479	0.146513	0.150271	0.159078	0.147964	0.157435	0.147838	0.143524	0.160846	0.139179	0.147764	0.14441	0.140047	0.156964	0.147338	0.162913	0.146724
150	0.140903	0.128932	0.163502	0.154325	0.166607	0.149464	0.159497	0.163876	0.159483	0.148636	0.175987	0.166751	0.14757	0.149523	0.147839	0.140166	0.140283	0.154469	0.152852	0.152904	0.152333	0.149768	0.140946	0.135657	0.16736	0.139965	0.145833	0.153393	0.156089	0.137464	0.148304	0.146661	0.163345	0.144562	0.149041	0.159066	0.146625	0.162557	0.151	0.144785	0.160522	0.139126	0.148578	0.143735	0.146742	0.158042	0.147759	0.162298	0.146756
151	0.13901	0.128555	0.162521	0.156115	0.166549	0.151153	0.159957	0.163028	0.160824	0.148261	0.173421	0.165477	0.146168	0.147751	0.146592	0.141113	0.139895	0.15404	0.152809	0.152221	0.151134	0.151289	0.14215	0.136338	0.166937	0.14039	0.145347	0.154447	0.157505	0.136337	0.148678	0.145673	0.16385	0.144037	0.149574	0.159397	0.146631	0.169255	0.152063	0.146604	0.160337	0.146675	0.148747	0.143441	0.151116	0.156231	0.144599	0.160532	0.146254
152	0.139676	0.127562	0.161828	0.156736	0.165647	0.151649	0.159392	0.162728	0.159475	0.14979	0.172726	0.165249	0.146009	0.148375	0.145152	0.140052	0.141019	0.153897	0.15233	0.151584	0.149363	0.148696	0.146876	0.137222	0.166049	0.138865	0.147602	0.155458	0.158616	0.135388	0.154369	0.146464	0.164197	0.143308	0.149956	0.159477	0.147041	0.166829	0.152445	0.157958	0.160194	0.145869	0.149069	0.142411	0.150758	0.154614	0.147861	0.160066	0.146789
153	0.138559	0.127754	0.161093	0.15737	0.165762	0.152606	0.159399	0.164098	0.15959	0.15067	0.172532	0.165646	0.145938	0.148645	0.143067	0.140238	0.13907	0.15362	0.151339	0.151917	0.148915	0.149342	0.147335	0.138528	0.164203	0.139229	0.148238	0.157253	0.158346	0.134433	0.154274	0.161643	0.16615	0.141325	0.150572	0.160081	0.148689	0.166611	0.154004	0.157356	0.156711	0.147005	0.148926	0.141428	0.15153	0.155364	0.147143	0.160412	0.14546
154	0.138848	0.128731	0.160203	0.160568	0.166982	0.152153	0.159839	0.163895	0.159045	0.149051	0.173554	0.166736	0.146042	0.148287	0.144102	0.140669	0.14705	0.154213	0.151413	0.152148	0.150196	0.14785	0.147298	0.138912	0.163922	0.140234	0.15011	0.155888	0.158879	0.134564	0.155462	0.165455	0.165233	0.139892	0.151399	0.162016	0.149772	0.165979	0.154289	0.157199	0.153072	0.147394	0.148553	0.141346	0.150683	0.154171	0.147019	0.159451	0.145868
155	0.139527	0.126498	0.159902	0.161431	0.168182	0.15131	0.160249	0.164898	0.158519	0.147194	0.172703	0.166822	0.145672	0.147543	0.144891	0.141872	0.144802	0.154012	0.15088	0.15078	0.148255	0.147991	0.148164	0.13912	0.161757	0.141186	0.152177	0.15733	0.158543	0.132207	0.154287	0.166921	0.16521	0.140134	0.15147	0.162528	0.148764	0.165539	0.155822	0.156537	0.151254	0.148224	0.147164	0.140713	0.150841	0.152646	0.146696	0.158473	0.144447
156	0.140496	0.128303	0.160085	0.162339	0.16723	0.150486	0.159908	0.164504	0.157488	0.147354	0.172755	0.164971	0.146176	0.147061	0.143582	0.141515	0.144844	0.154344	0.149958	0.15049	0.147464	0.148521	0.145745	0.139598	0.159161	0.141738	0.151852	0.157333	0.15827	0.132341	0.155376	0.165908	0.165211	0.138994	0.150192	0.163325	0.148889	0.16416	0.154566	0.154409	0.151847	0.148068	0.147175	0.140501	0.15192	0.152635	0.147501	0.15852	0.143622
157	0.139537	0.129822	0.159814	0.160763	0.165716	0.15115	0.159119	0.164185	0.154723	0.145696	0.171934	0.159854	0.146467	0.14625	0.14304	0.139356	0.143024	0.154564	0.150013	0.152934	0.14697	0.147748	0.144309	0.14011	0.158056	0.141985	0.152757	0.158082	0.154906	0.130091	0.155897	0.166112	0.166523	0.139275	0.149818	0.162263	0.150768	0.164299	0.150692	0.151593	0.150734	0.148126	0.146434	0.139969	0.151605	0.151798	0.148496	0.158607	0.144032
158	0.137452	0.128421	0.159638	0.16123	0.16519	0.154838	0.160474	0.164675	0.154615	0.149345	0.170459	0.159185	0.146183	0.145073	0.143882	0.13853	0.142754	0.153988	0.149728	0.15256	0.146206	0.148691	0.144475	0.141195	0.156728	0.140081	0.154408	0.158539	0.153506	0.130307	0.155738	0.166264	0.166494	0.13929	0.149873	0.160169	0.152258	0.1635	0.147395	0.150291	0.148789	0.145208	0.146623	0.139527	0.151086	0.151956	0.147364	0.157751	0.145035
159	0.136916	0.130005	0.160162	0.162035	0.164359	0.152834	0.159634	0.164626	0.152304	0.150096	0.171625	0.165016	0.145614	0.145132	0.144538	0.137127	0.142092	0.154199	0.149358	0.152259	0.144888	0.149929	0.144549	0.140062	0.155957	0.149511	0.154133	0.159825	0.152696	0.129029	0.157306	0.168116	0.16673	0.138869	0.14978	0.160326	0.153541	0.161978	0.148483	0.149441	0.148621	0.144832	0.145917	0.138341	0.145727	0.149213	0.147184	0.157886	0.143441
160	0.13778	0.130863	0.159707	0.162527	0.16133	0.149701	0.15923	0.164006	0.149467	0.150635	0.171998	0.162968	0.14399	0.14477	0.14471	0.135796	0.140994	0.154668	0.149096	0.151802	0.144534	0.146986	0.144486	0.140458	0.154754	0.148525	0.153385	0.160661	0.153239	0.127191	0.158334	0.169857	0.165507	0.13925	0.154134	0.162437	0.154871	0.159951	0.149438	0.14894	0.146954	0.142604	0.145397	0.138535	0.145601	0.149651	0.147545	0.157063	0.143814
161	0.136842	0.136246	0.15796	0.162473	0.160614	0.15006	0.158326	0.164556	0.149625	0.15004	0.17177	0.163037	0.144366	0.144383	0.143107	0.134134	0.139737	0.15398	0.148096	0.151304	0.143508	0.146012	0.140211	0.138082	0.153542	0.147423	0.15791	0.160602	0.15418	0.127238	0.157936	0.169981	0.165506	0.139149	0.152934	0.163752	0.155823	0.160872	0.149179	0.148613	0.145949	0.142657	0.143927	0.137892	0.144751	0.147867	0.146489	0.156342	0.143627
162	0.137282	0.134453	0.159442	0.160274	0.159098	0.15082	0.157872	0.16358	0.148031	0.149794	0.17278	0.162465	0.154272	0.143	0.141813	0.132706	0.137315	0.152821	0.147637	0.151975	0.142744	0.145277	0.135618	0.137999	0.151708	0.148168	0.155819	0.160371	0.154395	0.127435	0.159766	0.168447	0.163944	0.13792	0.15236	0.163384	0.158185	0.159186	0.149004	0.150173	0.147113	0.141937	0.144119	0.137619	0.143565	0.147995	0.144897	0.157474	0.143189
163	0.136052	0.134343	0.160285	0.159076	0.156899	0.151178	0.154631	0.163683	0.147342	0.150229	0.172975	0.159991	0.153978	0.140562	0.138681	0.132166	0.13702	0.153155	0.145748	0.153819	0.141502	0.145356	0.135631	0.138562	0.150629	0.149141	0.153208	0.16065	0.154656	0.127123	0.161709	0.165619	0.164703	0.137402	0.151372	0.163964	0.158423	0.158907	0.148984	0.14772	0.145068	0.140276	0.144851	0.136752	0.141934	0.147218	0.144835	0.155987	0.143306
164	0.136805	0.132302	0.158851	0.157981	0.15676	0.149131	0.149646	0.163981	0.145504	0.150486	0.174548	0.156306	0.152249	0.139329	0.138406	0.131601	0.13637	0.15366	0.14606	0.155175	0.140997	0.143401	0.135111	0.138398	0.14909	0.149597	0.15347	0.160559	0.154653	0.126635	0.161525	0.162949	0.164729	0.137591	0.151661	0.158947	0.157974	0.159929	0.1495	0.160513	0.145314	0.139161	0.144723	0.136221	0.141976	0.14739	0.145264	0.156832	0.143321
165	0.137826	0.127889	0.158801	0.157523	0.156259	0.148722	0.14775	0.165013	0.144949	0.150338	0.174445	0.154306	0.152605	0.140719	0.13786	0.130238	0.135922	0.153433	0.147369	0.156105	0.140172	0.142911	0.135291	0.138528	0.146395	0.150255	0.153384	0.160542	0.153663	0.127183	0.161589	0.163325	0.165077	0.138145	0.151773	0.155991	0.158421	0.157477	0.149022	0.160223	0.14271	0.139389	0.142681	0.135029	0.14158	0.147532	0.144908	0.156466	0.142498
166	0.137202	0.128855	0.156876	0.15709	0.15466	0.149142	0.146563	0.16551	0.145643	0.1536	0.174049	0.152398	0.153061	0.140489	0.137409	0.13049	0.134521	0.151893	0.143956	0.155707	0.139256	0.143871	0.135131	0.13755	0.146438	0.150359	0.154068	0.161011	0.152172	0.127049	0.160416	0.162664	0.16494	0.138242	0.151634	0.15563	0.15932	0.157423	0.147842	0.157406	0.143242	0.138786	0.142084	0.136722	0.139923	0.145817	0.14532	0.154628	0.141539
167	0.137682	0.127857	0.154104	0.157496	0.154972	0.148665	0.144908	0.166545	0.146926	0.154931	0.173924	0.151727	0.152299	0.140111	0.137287	0.130394	0.134242	0.149938	0.142752	0.153683	0.139024	0.143382	0.134492	0.135156	0.144299	0.147025	0.154653	0.160728	0.151101	0.126462	0.160303	0.16353	0.163	0.138196	0.149547	0.155193	0.159954	0.156271	0.147422	0.154597	0.14296	0.138451	0.141216	0.135722	0.138897	0.145999	0.144129	0.154383	0.142238
168	0.137009	0.127224	0.154618	0.157836	0.153968	0.149519	0.143445	0.166986	0.146313	0.155023	0.173246	0.150379	0.151691	0.139464	0.137349	0.129083	0.134069	0.148194	0.141164	0.15386	0.140104	0.143493	0.134663	0.135653	0.144408	0.147753	0.155233	0.157918	0.149988	0.12687	0.160558	0.165242	0.163171	0.137705	0.148129	0.155652	0.159136	0.156242	0.145928	0.153711	0.142432	0.137645	0.139444	0.134477	0.139284	0.144929	0.144511	0.154773	0.141019
169	0.134419	0.128854	0.152208	0.157575	0.151394	0.149066	0.143306	0.165682	0.144875	0.15402	0.173164	0.149366	0.151689	0.136566	0.136946	0.129617	0.132986	0.14748	0.142427	0.154042	0.139202	0.141759	0.133643	0.131162	0.142429	0.148887	0.156034	0.15717	0.147165	0.12692	0.160501	0.166115	0.162838	0.136563	0.146559	0.154385	0.15862	0.154292	0.146293	0.154047	0.141808	0.138148	0.140244	0.133478	0.137279	0.144691	0.14388	0.154831	0.139483
170	0.134625	0.128439	0.152177	0.157954	0.15001	0.147894	0.143071	0.167326	0.143748	0.153284	0.173731	0.148874	0.151631	0.137352	0.135491	0.129517	0.133981	0.147195	0.142461	0.150843	0.138245	0.142438	0.132891	0.131559	0.143101	0.144243	0.155997	0.156952	0.144839	0.126017	0.161882	0.166734	0.161648	0.135428	0.144807	0.153977	0.15645	0.150078	0.145958	0.153981	0.141786	0.13905	0.138584	0.131928	0.136069	0.144246	0.144286	0.153397	0.13945
171	0.134641	0.129467	0.15082	0.156076	0.146158	0.146686	0.144048	0.167875	0.142889	0.153345	0.17429	0.148723	0.151149	0.136473	0.132954	0.129373	0.134813	0.148845	0.144201	0.150388	0.136797	0.140566	0.13274	0.131001	0.142782	0.143646	0.156371	0.155325	0.144737	0.125173	0.162465	0.166515	0.160973	0.134489	0.142818	0.154723	0.154458	0.148781	0.145385	0.154239	0.141372	0.137604	0.137366	0.130418	0.13499	0.144392	0.144994	0.153301	0.136517
172	0.135425	0.127363	0.149552	0.155059	0.144716	0.144942	0.142456	0.169031	0.141817	0.153575	0.173697	0.147229	0.15021	0.137665	0.143232	0.129881	0.136495	0.149001	0.143289	0.148357	0.136603	0.141498	0.132742	0.129405	0.14185	0.141919	0.155588	0.155118	0.145194	0.12369	0.161144	0.165351	0.162556	0.133884	0.139517	0.154996	0.154953	0.147432	0.146112	0.154396	0.141969	0.138201	0.135482	0.129422	0.135882	0.144252	0.145505	0.151982	0.135736
173	0.134129	0.126918	0.149621	0.15481	0.142895	0.144841	0.141701	0.170405	0.140346	0.154234	0.172349	0.145823	0.150555	0.138173	0.143281	0.130392	0.136714	0.148593	0.142712	0.146089	0.136286	0.142617	0.132056	0.128455	0.141135	0.141901	0.15364	0.154228	0.144231	0.123091	0.160935	0.164075	0.160682	0.133085	0.138312	0.153843	0.154299	0.148287	0.145668	0.155363	0.140942	0.138524	0.134767	0.127792	0.137294	0.143753	0.1461	0.152307	0.135723
174	0.133326	0.126053	0.14834	0.15416	0.142202	0.143397	0.14041	0.170912	0.138978	0.154712	0.170491	0.145755	0.150561	0.138121	0.141512	0.131882	0.135578	0.148205	0.140499	0.14627	0.136974	0.142266	0.130685	0.129209	0.141446	0.14156	0.152128	0.154096	0.142743	0.122655	0.158435	0.161407	0.160387	0.133102	0.136214	0.154118	0.15442	0.14806	0.147744	0.155133	0.139389	0.137511	0.134182	0.128546	0.138223	0.144089	0.14615	0.152363	0.133866
175	0.132888	0.126352	0.148087	0.153539	0.141761	0.142404	0.141001	0.171392	0.146407	0.154108	0.17074	0.145704	0.149574	0.138381	0.138152	0.131373	0.133056	0.14736	0.140569	0.146845	0.135636	0.14284	0.129254	0.12907	0.140737	0.14035	0.152354	0.153304	0.141397	0.122108	0.156678	0.154597	0.158603	0.133268	0.137216	0.152671	0.155942	0.149428	0.147381	0.153623	0.137709	0.137473	0.133369	0.126501	0.138308	0.142599	0.145934	0.152507	0.132567
176	0.132873	0.126442	0.151105	0.151371	0.141484	0.142081	0.1405	0.172611	0.146114	0.153175	0.170988	0.145602	0.150121	0.13797	0.136761	0.131784	0.133285	0.146095	0.139574	0.145589	0.135853	0.142573	0.129694	0.128796	0.138498	0.141763	0.152369	0.152838	0.141811	0.122633	0.155294	0.153848	0.156668	0.133625	0.135734	0.151733	0.156287	0.148926	0.148081	0.151812	0.135258	0.138187	0.133317	0.126999	0.138827	0.139914	0.144818	0.15322	0.132309
177	0.131117	0.126256	0.14986	0.152115	0.141416	0.139224	0.140572	0.169007	0.146591	0.152685	0.170857	0.144733	0.150938	0.138545	0.136244	0.131212	0.131662	0.14403	0.138016	0.143567	0.136291	0.143696	0.129657	0.128435	0.13674	0.142605	0.152573	0.150967	0.139542	0.122346	0.155238	0.153772	0.15675	0.134004	0.134682	0.151609	0.154627	0.148359	0.14758	0.151148	0.134299	0.138594	0.132742	0.125839	0.138545	0.140323	0.143913	0.151982	0.130191
178	0.130834	0.127702	0.150658	0.152847	0.141015	0.139759	0.140938	0.167004	0.145263	0.151789	0.164838	0.145104	0.149763	0.137387	0.13454	0.129414	0.130313	0.143754	0.136466	0.141556	0.135885	0.145221	0.130552	0.138689	0.135332	0.141356	0.151475	0.149023	0.138322	0.122426	0.154182	0.151455	0.157244	0.133097	0.133952	0.152386	0.154237	0.147096	0.147221	0.150608	0.152333	0.138933	0.131562	0.126005	0.137705	0.140258	0.145064	0.151203	0.130204
179	0.130283	0.127864	0.148958	0.148056	0.139843	0.138328	0.138917	0.16654	0.145796	0.151596	0.163472	0.145536	0.150247	0.137736	0.133566	0.129019	0.129837	0.143191	0.136066	0.14146	0.134422	0.144651	0.130376	0.137504	0.134847	0.142404	0.150704	0.147458	0.138007	0.123848	0.154233	0.152129	0.157274	0.132831	0.136024	0.153128	0.15446	0.148096	0.146269	0.150586	0.152086	0.138068	0.129441	0.126471	0.137016	0.140076	0.145432	0.150796	0.130738
180	0.129434	0.128382	0.14807	0.148306	0.136946	0.138973	0.1398	0.164966	0.1454	0.152927	0.162343	0.147551	0.148323	0.136227	0.133138	0.128397	0.130159	0.143941	0.134623	0.141842	0.133917	0.142531	0.130228	0.139125	0.134857	0.141086	0.150866	0.147434	0.137966	0.123196	0.153948	0.153112	0.157222	0.131877	0.13654	0.157643	0.155136	0.148947	0.145893	0.150759	0.150459	0.137563	0.129114	0.126717	0.136675	0.13809	0.145771	0.150906	0.132156
181	0.129222	0.129252	0.147978	0.149511	0.135349	0.136886	0.140425	0.173351	0.145421	0.153469	0.161284	0.14826	0.147508	0.13521	0.132289	0.128244	0.128639	0.14252	0.134652	0.142339	0.133655	0.142685	0.129095	0.138644	0.131547	0.140186	0.152211	0.14656	0.137017	0.123576	0.152999	0.152147	0.155128	0.131211	0.137285	0.156833	0.153611	0.148601	0.145667	0.151641	0.149138	0.137058	0.126497	0.127129	0.136894	0.138199	0.146071	0.150126	0.133028
182	0.128666	0.130902	0.148421	0.150715	0.134623	0.137284	0.139741	0.171911	0.144741	0.15325	0.158462	0.147102	0.148905	0.135668	0.130209	0.127332	0.128618	0.14114	0.133838	0.140798	0.133226	0.143103	0.128665	0.13799	0.130831	0.138748	0.152262	0.144805	0.137663	0.123343	0.15365	0.150613	0.155694	0.130566	0.136611	0.156807	0.154104	0.149585	0.144531	0.15099	0.146144	0.137653	0.12734	0.127876	0.136864	0.139087	0.144653	0.150165	0.1328
183	0.128534	0.130747	0.14832	0.149403	0.13447	0.137796	0.139347	0.170143	0.143925	0.153123	0.157656	0.147036	0.150339	0.134416	0.1303	0.127863	0.129568	0.14152	0.134202	0.152665	0.132371	0.143242	0.12789	0.139158	0.13141	0.138886	0.150334	0.144829	0.13595	0.122857	0.151825	0.149949	0.155217	0.13117	0.135951	0.156062	0.153087	0.148539	0.142446	0.150799	0.146332	0.137831	0.127296	0.12786	0.137206	0.139443	0.143906	0.150487	0.131555
184	0.128819	0.130613	0.147408	0.149006	0.133144	0.138339	0.13859	0.169755	0.143494	0.149901	0.157236	0.14781	0.151198	0.135277	0.129462	0.128655	0.128314	0.14085	0.132857	0.151976	0.131781	0.143751	0.127212	0.139112	0.130999	0.138722	0.150539	0.145156	0.134728	0.12204	0.150913	0.149952	0.156263	0.130011	0.133984	0.154089	0.151675	0.148189	0.141554	0.150751	0.146131	0.138829	0.125528	0.125863	0.135686	0.138801	0.143882	0.150015	0.131197
185	0.12835	0.126689	0.147544	0.145404	0.132939	0.137423	0.137081	0.168459	0.143306	0.149005	0.158045	0.149199	0.151493	0.13236	0.129407	0.128094	0.128343	0.140182	0.131528	0.150851	0.131271	0.142592	0.127946	0.140035	0.130867	0.13882	0.148412	0.144989	0.135163	0.122362	0.149839	0.148894	0.156205	0.131329	0.135013	0.153779	0.149757	0.148807	0.142072	0.148795	0.145069	0.136895	0.125376	0.125331	0.133356	0.137453	0.14395	0.149728	0.137716
186	0.127176	0.123978	0.147234	0.148267	0.132971	0.136664	0.136977	0.167576	0.143819	0.14879	0.159094	0.148609	0.150793	0.130745	0.128752	0.128374	0.128647	0.139587	0.130638	0.151662	0.131833	0.142683	0.126945	0.138819	0.130953	0.139514	0.146996	0.143596	0.134068	0.122428	0.148965	0.147711	0.153738	0.129806	0.134797	0.153412	0.149375	0.146831	0.140915	0.148263	0.144688	0.137894	0.126038	0.12427	0.132108	0.137081	0.141989	0.148363	0.138423
187	0.127062	0.122291	0.144711	0.146848	0.12838	0.134387	0.136817	0.168741	0.142693	0.149021	0.158201	0.146466	0.149197	0.130104	0.124195	0.127645	0.128198	0.140448	0.128882	0.151007	0.132318	0.142383	0.127341	0.137915	0.132346	0.139753	0.144701	0.143753	0.134811	0.124259	0.149444	0.145913	0.148499	0.129655	0.132998	0.152746	0.14761	0.145302	0.141067	0.144621	0.144222	0.137712	0.12566	0.124035	0.130909	0.136964	0.139551	0.146161	0.137795
188	0.127676	0.122103	0.142935	0.147531	0.127358	0.132116	0.135749	0.168776	0.14136	0.149397	0.158573	0.145376	0.147842	0.128851	0.130816	0.127588	0.129128	0.139227	0.127532	0.151546	0.132207	0.141693	0.126388	0.138831	0.132235	0.13928	0.143212	0.141571	0.135124	0.124007	0.149193	0.144913	0.144913	0.130176	0.132408	0.152542	0.14723	0.146451	0.142227	0.141633	0.144179	0.136568	0.124331	0.124142	0.130562	0.13645	0.136469	0.146236	0.136738
189	0.127348	0.121904	0.142878	0.146789	0.12548	0.131195	0.135729	0.168237	0.140778	0.148332	0.158208	0.145312	0.145618	0.127545	0.129369	0.128574	0.128782	0.139057	0.127528	0.150023	0.130658	0.140366	0.126456	0.138873	0.132012	0.136864	0.142429	0.141555	0.135424	0.123122	0.149866	0.144634	0.144068	0.129737	0.132172	0.150379	0.147818	0.144894	0.144436	0.140548	0.143785	0.133875	0.125172	0.12591	0.130768	0.136697	0.135632	0.146045	0.13803
190	0.127015	0.122106	0.143438	0.146114	0.138103	0.129417	0.14242	0.164839	0.141621	0.148027	0.158501	0.146141	0.143742	0.128389	0.128414	0.129789	0.127773	0.137762	0.128748	0.14928	0.130224	0.140807	0.12724	0.138714	0.130562	0.137034	0.141774	0.137765	0.135298	0.123435	0.15002	0.144374	0.142325	0.128196	0.132635	0.150182	0.14653	0.145064	0.144057	0.141383	0.143234	0.132958	0.124684	0.126285	0.130232	0.135471	0.136514	0.14592	0.136874
191	0.124756	0.122536	0.143377	0.145733	0.136725	0.128612	0.141868	0.162252	0.140627	0.147775	0.156929	0.145611	0.14287	0.129666	0.128502	0.129876	0.12819	0.137895	0.12832	0.149017	0.130655	0.139407	0.126233	0.13926	0.130063	0.136333	0.141572	0.135123	0.135505	0.124462	0.146898	0.144502	0.142477	0.129116	0.127909	0.150511	0.145142	0.144958	0.142997	0.140431	0.14304	0.131632	0.124997	0.128296	0.130186	0.135515	0.137177	0.14314	0.137192
192	0.126389	0.122604	0.141075	0.145772	0.136404	0.127351	0.141607	0.161035	0.140101	0.146413	0.156569	0.145191	0.142538	0.129428	0.129849	0.131236	0.128536	0.137957	0.129497	0.149868	0.13036	0.140299	0.126835	0.138037	0.129521	0.135865	0.142288	0.134138	0.131408	0.124273	0.145307	0.144142	0.141617	0.129454	0.129026	0.1489	0.143459	0.145474	0.141859	0.140884	0.142025	0.131241	0.124506	0.12763	0.129241	0.134446	0.138051	0.143031	0.136984
193	0.127252	0.122955	0.141478	0.14534	0.135634	0.127336	0.140875	0.158185	0.14009	0.14736	0.156658	0.144105	0.141458	0.130022	0.127589	0.129651	0.12817	0.13594	0.12893	0.15023	0.130382	0.139435	0.13275	0.137298	0.129913	0.134573	0.141121	0.134056	0.131413	0.123265	0.146065	0.143424	0.140007	0.13011	0.129139	0.147908	0.143324	0.153453	0.142106	0.141024	0.140951	0.130819	0.123243	0.127022	0.129754	0.133798	0.138644	0.14413	0.136249
194	0.125221	0.124696	0.140576	0.144425	0.136099	0.12782	0.140058	0.157437	0.140138	0.146811	0.181607	0.144018	0.139743	0.128213	0.126108	0.13121	0.129152	0.150243	0.129051	0.149861	0.130412	0.138908	0.130548	0.136411	0.130175	0.133696	0.140435	0.134771	0.132481	0.121143	0.14554	0.141582	0.139256	0.128911	0.129325	0.147941	0.143503	0.152887	0.142251	0.142129	0.14008	0.130939	0.122731	0.127994	0.13033	0.134112	0.138115	0.142525	0.137316
195	0.124585	0.125148	0.137876	0.142311	0.135637	0.128525	0.139777	0.157305	0.140457	0.145996	0.182783	0.143093	0.138202	0.1271	0.124697	0.131885	0.128507	0.15078	0.129466	0.149086	0.130548	0.136439	0.12989	0.13561	0.12975	0.130877	0.141179	0.135014	0.133215	0.119432	0.145657	0.141196	0.137576	0.143166	0.129911	0.146117	0.143317	0.151954	0.141327	0.142209	0.140072	0.130723	0.121302	0.127481	0.130002	0.13359	0.136629	0.141276	0.137521
196	0.124925	0.125038	0.138286	0.141611	0.135477	0.128688	0.13902	0.156828	0.141564	0.145112	0.182278	0.142582	0.137992	0.126144	0.124133	0.132203	0.127421	0.150247	0.125109	0.147152	0.131401	0.13689	0.131353	0.134889	0.12998	0.139415	0.139264	0.135157	0.132379	0.119906	0.145975	0.140711	0.137213	0.143909	0.129768	0.146802	0.143285	0.151612	0.140708	0.142414	0.138588	0.130526	0.119814	0.128013	0.129064	0.133801	0.136204	0.141435	0.138683
197	0.123703	0.125983	0.136958	0.140733	0.136115	0.128626	0.138504	0.156189	0.140986	0.144323	0.180814	0.142307	0.136738	0.123837	0.123542	0.133233	0.126833	0.148398	0.125648	0.143882	0.131839	0.135263	0.132514	0.134246	0.129116	0.13986	0.139268	0.134075	0.132575	0.120574	0.145987	0.139288	0.136841	0.143946	0.128888	0.14777	0.144086	0.15126	0.13932	0.142199	0.138666	0.130087	0.119627	0.127308	0.1292	0.133834	0.135631	0.141271	0.138502
198	0.122809	0.123443	0.134882	0.14035	0.135375	0.128865	0.13778	0.155723	0.142181	0.142658	0.178026	0.143246	0.137193	0.122447	0.122652	0.13366	0.124769	0.149206	0.136948	0.165912	0.131397	0.136466	0.131483	0.131776	0.129329	0.141164	0.138326	0.132527	0.132808	0.12122	0.144067	0.140381	0.135638	0.14408	0.129629	0.147022	0.144851	0.151355	0.138778	0.141615	0.138803	0.130011	0.118925	0.125829	0.130234	0.133652	0.134276	0.141453	0.138709
199	0.121949	0.121892	0.13431	0.140396	0.134387	0.128918	0.137824	0.156538	0.14267	0.142524	0.174776	0.142722	0.136907	0.122534	0.122655	0.132212	0.122878	0.14911	0.137298	0.165308	0.129504	0.135829	0.130513	0.132036	0.126093	0.141545	0.138312	0.132218	0.132787	0.131817	0.143109	0.138782	0.135511	0.143293	0.128879	0.15523	0.144375	0.150262	0.1389	0.140745	0.139413	0.129145	0.119451	0.123879	0.13123	0.133116	0.134812	0.141334	0.138916
200	0.122218	0.122089	0.134681	0.138587	0.133486	0.128166	0.135809	0.154821	0.142615	0.141908	0.173043	0.141764	0.137477	0.120997	0.124297	0.130887	0.122301	0.149351	0.136892	0.163676	0.128399	0.136001	0.131138	0.132914	0.142068	0.141849	0.138697	0.131278	0.130512	0.132925	0.14368	0.138844	0.135799	0.14172	0.128985	0.156057	0.143179	0.149631	0.138108	0.141318	0.138612	0.128451	0.120977	0.124097	0.130815	0.132672	0.133073	0.140211	0.137789
201	0.121295	0.121817	0.135671	0.137095	0.13358	0.128002	0.135851	0.155048	0.142224	0.14015	0.1718	0.141927	0.137032	0.120751	0.125166	0.129479	0.122733	0.147624	0.137417	0.162049	0.129189	0.136124	0.132192	0.133553	0.141974	0.140778	0.139115	0.130877	0.131	0.133099	0.14364	0.13643	0.134654	0.14315	0.12785	0.156337	0.141816	0.149791	0.136219	0.140474	0.138463	0.127278	0.121451	0.123925	0.130204	0.131127	0.130774	0.140444	0.135769
202	0.12193	0.125217	0.136366	0.136131	0.133638	0.126576	0.136882	0.151591	0.141539	0.13901	0.171473	0.140257	0.13662	0.12762	0.125559	0.129466	0.122777	0.146892	0.136541	0.162176	0.129983	0.136373	0.131344	0.132062	0.141726	0.140364	0.13834	0.128731	0.131384	0.133219	0.142418	0.135856	0.133598	0.141475	0.127848	0.155706	0.139682	0.14853	0.135536	0.139412	0.13848	0.128048	0.122065	0.12278	0.128385	0.129628	0.129139	0.139811	0.135528
203	0.121558	0.124381	0.137224	0.136058	0.134832	0.126749	0.136252	0.15168	0.142338	0.138505	0.170385	0.159321	0.13668	0.127462	0.124906	0.12806	0.121938	0.146109	0.134852	0.16084	0.12972	0.136669	0.130635	0.131756	0.140995	0.140386	0.138946	0.128291	0.131059	0.134056	0.141813	0.135354	0.131562	0.140208	0.127755	0.1566	0.14048	0.148183	0.134272	0.138289	0.136951	0.127644	0.121912	0.12027	0.127022	0.129867	0.126562	0.139173	0.135124
204	0.122997	0.125334	0.13695	0.134877	0.134034	0.12584	0.13682	0.15392	0.142957	0.136043	0.171005	0.161412	0.13649	0.127231	0.124677	0.12779	0.12214	0.143928	0.135118	0.187544	0.129037	0.136541	0.130007	0.130284	0.141531	0.140159	0.137085	0.127589	0.131714	0.134281	0.141934	0.13515	0.13025	0.140677	0.12752	0.156343	0.140449	0.147092	0.134132	0.137783	0.135957	0.12847	0.122493	0.129277	0.126907	0.130134	0.126477	0.138221	0.135858
205	0.124373	0.124994	0.137348	0.136514	0.134025	0.127201	0.137428	0.152213	0.143232	0.135662	0.16998	0.159935	0.135184	0.126136	0.124973	0.126491	0.122287	0.142152	0.134277	0.188279	0.128999	0.13659	0.131805	0.129983	0.141666	0.139046	0.135608	0.126462	0.131288	0.133846	0.14144	0.134325	0.131476	0.140156	0.128529	0.155867	0.14069	0.147789	0.133817	0.137664	0.136785	0.127781	0.122904	0.126579	0.127349	0.130456	0.125683	0.136457	0.136055
206	0.124419	0.125662	0.137922	0.135514	0.133672	0.127319	0.136465	0.150945	0.141715	0.134937	0.168505	0.159843	0.135049	0.126087	0.124844	0.126984	0.123675	0.141851	0.132763	0.188278	0.129303	0.135915	0.130653	0.129847	0.142211	0.140567	0.134664	0.125938	0.145428	0.134214	0.139791	0.134731	0.130515	0.140912	0.129853	0.155102	0.139471	0.147002	0.133101	0.138474	0.137969	0.126157	0.122383	0.125596	0.127437	0.129468	0.125825	0.135753	0.134307
207	0.125043	0.125542	0.13691	0.135188	0.13256	0.127589	0.134975	0.144175	0.139061	0.133738	0.168623	0.159321	0.134352	0.124627	0.124906	0.122996	0.123037	0.140133	0.131688	0.187224	0.130116	0.136006	0.130737	0.129912	0.142823	0.141336	0.134189	0.125573	0.145876	0.134072	0.139758	0.133476	0.131495	0.13932	0.131304	0.154121	0.139995	0.145648	0.132273	0.13893	0.136034	0.125771	0.12926	0.126004	0.127298	0.128696	0.126724	0.135136	0.134209
208	0.126043	0.125951	0.13624	0.13482	0.132408	0.127149	0.134299	0.141428	0.138204	0.133506	0.16813	0.157975	0.134336	0.125695	0.123915	0.12383	0.124788	0.13942	0.129813	0.186044	0.130103	0.136411	0.131409	0.128925	0.140878	0.141072	0.133194	0.123406	0.146168	0.133719	0.138978	0.132273	0.130596	0.139268	0.130602	0.153405	0.140146	0.145714	0.131341	0.139145	0.136438	0.126948	0.130426	0.125933	0.126858	0.128279	0.12596	0.13432	0.133904
209	0.126262	0.126386	0.140874	0.134057	0.13167	0.127943	0.134682	0.140002	0.137056	0.132963	0.166343	0.157906	0.134409	0.126856	0.123508	0.122986	0.12532	0.139612	0.129792	0.186681	0.130949	0.13649	0.131563	0.128488	0.141339	0.140218	0.13236	0.123765	0.14603	0.132627	0.136927	0.13215	0.13016	0.139797	0.131117	0.152345	0.139359	0.145885	0.129992	0.139561	0.137238	0.127119	0.128465	0.127392	0.12507	0.126656	0.125197	0.134818	0.132052
210	0.126101	0.126609	0.141044	0.133329	0.13122	0.128499	0.135608	0.139626	0.136396	0.133069	0.164997	0.157581	0.134896	0.126159	0.123585	0.124608	0.125397	0.138399	0.128272	0.18623	0.129637	0.136439	0.132126	0.12791	0.141911	0.139123	0.132754	0.124205	0.144239	0.134164	0.137805	0.132657	0.129835	0.140077	0.130999	0.151814	0.139506	0.144857	0.130085	0.136817	0.136232	0.127087	0.125495	0.127467	0.124707	0.127572	0.12496	0.134972	0.131375
211	0.126715	0.125889	0.140021	0.134713	0.133295	0.129134	0.135918	0.139761	0.136329	0.132842	0.164881	0.156974	0.13465	0.126901	0.124015	0.12391	0.124617	0.138398	0.128489	0.185939	0.137331	0.134952	0.132989	0.12767	0.141321	0.136174	0.132786	0.123037	0.144372	0.133628	0.138141	0.133185	0.129971	0.141441	0.131166	0.150952	0.139761	0.144344	0.129429	0.138045	0.135867	0.127848	0.123015	0.127128	0.126002	0.127142	0.125503	0.13603	0.130109
212	0.125833	0.127538	0.140087	0.135866	0.133758	0.127813	0.13511	0.140299	0.13626	0.133332	0.165195	0.15618	0.13421	0.125079	0.124053	0.123608	0.125604	0.139412	0.128592	0.18594	0.137635	0.133805	0.134378	0.126849	0.140937	0.135585	0.132328	0.123603	0.143333	0.13374	0.139047	0.133637	0.138272	0.140531	0.130635	0.149851	0.139532	0.144259	0.129472	0.139301	0.135287	0.126931	0.123712	0.127352	0.12604	0.133314	0.125511	0.136012	0.130139
213	0.125063	0.128011	0.138635	0.13677	0.132697	0.126506	0.134557	0.146839	0.135958	0.134472	0.19696	0.155725	0.134291	0.125171	0.124512	0.1241	0.125043	0.155164	0.128206	0.187015	0.137373	0.132136	0.133931	0.125994	0.138866	0.134969	0.130717	0.123503	0.143147	0.134948	0.137941	0.13285	0.137949	0.140741	0.131174	0.149499	0.139732	0.142729	0.128653	0.138998	0.135607	0.127251	0.12486	0.128932	0.124672	0.132992	0.126312	0.135142	0.130549
214	0.125045	0.128682	0.138485	0.135584	0.131464	0.125091	0.133515	0.15341	0.135857	0.134594	0.196349	0.155385	0.133833	0.125629	0.124012	0.121959	0.124233	0.155276	0.12769	0.187255	0.137637	0.132732	0.132121	0.125838	0.139673	0.135229	0.129864	0.12358	0.142962	0.135563	0.137676	0.132671	0.138272	0.140675	0.132777	0.149789	0.140272	0.142715	0.128873	0.138935	0.135292	0.1261	0.12378	0.128695	0.126074	0.132648	0.126919	0.134313	0.128876
215	0.124649	0.129529	0.139324	0.135522	0.132925	0.124295	0.133603	0.149921	0.135396	0.134004	0.195992	0.155902	0.135283	0.124278	0.12352	0.122154	0.124394	0.153637	0.126474	0.186585	0.136867	0.132919	0.132188	0.12536	0.139579	0.13559	0.130366	0.124619	0.14015	0.13477	0.137299	0.133064	0.138245	0.139514	0.132636	0.148243	0.140094	0.141408	0.128568	0.139114	0.133419	0.126694	0.123015	0.128215	0.126223	0.131822	0.126098	0.134591	0.128565
216	0.125635	0.1305	0.139731	0.134838	0.133531	0.123811	0.132909	0.149373	0.134865	0.134373	0.197591	0.156379	0.134935	0.124881	0.123668	0.122031	0.124826	0.152523	0.126308	0.186158	0.135416	0.132781	0.131714	0.124661	0.138391	0.136646	0.128482	0.123688	0.140808	0.134012	0.137218	0.131834	0.138443	0.138228	0.131924	0.14777	0.139543	0.142573	0.12857	0.139673	0.133651	0.127073	0.123685	0.129667	0.126526	0.131064	0.126501	0.134324	0.128731
217	0.124382	0.13101	0.139432	0.135267	0.134561	0.122203	0.132675	0.149266	0.134171	0.135205	0.197731	0.156648	0.133179	0.124964	0.123991	0.122031	0.125654	0.152913	0.125674	0.180507	0.133826	0.133481	0.132049	0.123509	0.137461	0.136429	0.128217	0.135251	0.141599	0.133299	0.135462	0.133528	0.139063	0.138226	0.13245	0.146815	0.140705	0.142333	0.128327	0.138928	0.133849	0.1257	0.13912	0.129192	0.126755	0.130836	0.126834	0.13341	0.1303
218	0.125302	0.132639	0.14109	0.134581	0.134836	0.12201	0.132437	0.149624	0.133364	0.134561	0.197517	0.182753	0.133423	0.125129	0.123786	0.121197	0.12599	0.152538	0.124959	0.208714	0.134343	0.131569	0.132251	0.122964	0.137136	0.136276	0.126904	0.135757	0.141154	0.131521	0.135006	0.135687	0.138563	0.13711	0.133756	0.146186	0.140334	0.141932	0.129259	0.139401	0.13376	0.126869	0.139898	0.127681	0.12641	0.130794	0.137167	0.132751	0.131027
219	0.126052	0.132229	0.14119	0.134614	0.135272	0.121937	0.131416	0.14738	0.13422	0.135018	0.196709	0.181986	0.131897	0.126858	0.124025	0.121804	0.125842	0.151829	0.124981	0.205679	0.133698	0.131425	0.133223	0.122925	0.13723	0.136463	0.126937	0.134258	0.140174	0.129562	0.135158	0.135864	0.138686	0.137111	0.133778	0.145114	0.140964	0.140931	0.130217	0.138805	0.155325	0.125651	0.140894	0.12852	0.125968	0.130002	0.136514	0.131953	0.132
220	0.126352	0.132836	0.142185	0.133351	0.135537	0.120224	0.131532	0.147982	0.135281	0.134041	0.196086	0.180484	0.130984	0.127563	0.123303	0.122165	0.125119	0.150153	0.124355	0.205701	0.133258	0.130985	0.132755	0.122292	0.136983	0.137594	0.127453	0.133749	0.139023	0.129698	0.135313	0.136333	0.138965	0.136039	0.132324	0.144887	0.140874	0.141465	0.12871	0.139186	0.154713	0.124393	0.141665	0.129496	0.125314	0.13022	0.135883	0.13162	0.132073
221	0.125638	0.132673	0.141231	0.133854	0.135568	0.121551	0.130857	0.14873	0.135983	0.134668	0.195106	0.180882	0.132043	0.128752	0.123531	0.122693	0.124398	0.14848	0.124843	0.206305	0.132967	0.131353	0.133373	0.122631	0.138244	0.137321	0.126232	0.133915	0.137223	0.129451	0.137026	0.13626	0.139463	0.133595	0.13068	0.14381	0.140311	0.140834	0.128133	0.138687	0.154877	0.12627	0.139964	0.131085	0.124602	0.128287	0.135675	0.131932	0.13287
222	0.125978	0.132009	0.143246	0.130261	0.136067	0.122693	0.13094	0.146382	0.145425	0.134637	0.193424	0.17983	0.131552	0.129037	0.12333	0.122731	0.125792	0.149889	0.125718	0.206865	0.13359	0.131849	0.131964	0.121648	0.137223	0.135681	0.126121	0.133131	0.136992	0.129296	0.135764	0.136741	0.137791	0.133084	0.134763	0.143555	0.141724	0.140832	0.12843	0.137736	0.15427	0.126849	0.141352	0.130423	0.125221	0.133044	0.133457	0.132154	0.131934
223	0.126184	0.131451	0.142604	0.13069	0.1371	0.122757	0.130808	0.14578	0.14574	0.136071	0.192593	0.178751	0.131634	0.128445	0.122881	0.129873	0.138217	0.149223	0.124713	0.206916	0.132706	0.133144	0.131368	0.12178	0.137682	0.135438	0.126718	0.132239	0.13713	0.128872	0.136724	0.137801	0.139059	0.132538	0.13384	0.14393	0.14178	0.140916	0.129613	0.137077	0.154907	0.127011	0.141384	0.130651	0.122934	0.132439	0.132626	0.131392	0.129358
224	0.125987	0.131727	0.141234	0.130928	0.137397	0.122837	0.13057	0.146175	0.143885	0.135865	0.191538	0.177088	0.132099	0.128419	0.123094	0.135346	0.135284	0.148454	0.139467	0.205774	0.132743	0.132423	0.130794	0.121977	0.137147	0.134471	0.125888	0.133446	0.135989	0.128796	0.136595	0.138459	0.138581	0.132682	0.133976	0.143408	0.141716	0.140251	0.129927	0.136824	0.155151	0.128454	0.140467	0.13096	0.123332	0.132373	0.132914	0.12936	0.128531
225	0.125953	0.131319	0.141511	0.131178	0.138221	0.122893	0.131006	0.145135	0.143852	0.137263	0.189999	0.176613	0.129474	0.129019	0.123324	0.135749	0.132495	0.148951	0.140215	0.205857	0.131683	0.13272	0.132003	0.122443	0.137205	0.134141	0.125161	0.133869	0.135611	0.128546	0.137148	0.13938	0.139066	0.132741	0.134186	0.141732	0.142555	0.140337	0.128831	0.136403	0.155315	0.128939	0.139916	0.131125	0.124348	0.132509	0.132794	0.129589	0.127616
226	0.123801	0.130699	0.141078	0.130303	0.13854	0.123304	0.130341	0.14604	0.145178	0.137941	0.189112	0.175623	0.129385	0.129047	0.122194	0.134969	0.131646	0.147436	0.140429	0.206651	0.132205	0.132865	0.132483	0.121718	0.136218	0.134672	0.125142	0.133843	0.136277	0.127965	0.137517	0.139423	0.140327	0.132279	0.133041	0.141566	0.139796	0.140331	0.127819	0.135615	0.15518	0.12932	0.139938	0.132098	0.124597	0.132762	0.132674	0.128581	0.127469
227	0.131843	0.129321	0.139525	0.129658	0.138128	0.1235	0.130151	0.146471	0.149929	0.137728	0.188339	0.175074	0.129537	0.128896	0.12152	0.135697	0.131601	0.147215	0.140136	0.204929	0.131774	0.132696	0.132121	0.121396	0.136422	0.134618	0.124866	0.134023	0.137516	0.128285	0.136863	0.139268	0.140713	0.131457	0.133068	0.141555	0.136527	0.139497	0.127578	0.13422	0.154205	0.128973	0.140267	0.131493	0.124861	0.133522	0.133205	0.128735	0.133231
228	0.131208	0.127979	0.139882	0.129581	0.137004	0.123007	0.130536	0.147155	0.148681	0.137507	0.189579	0.172936	0.128211	0.129636	0.122243	0.134721	0.131024	0.146498	0.138901	0.205711	0.132277	0.133445	0.132479	0.117849	0.134574	0.13163	0.124895	0.133866	0.137903	0.127253	0.13591	0.139461	0.141237	0.129695	0.133335	0.140826	0.136809	0.140787	0.127309	0.134333	0.153886	0.128935	0.141704	0.132045	0.125723	0.134152	0.134225	0.128793	0.134785
229	0.131622	0.12563	0.137631	0.130309	0.137111	0.123831	0.130958	0.147469	0.148632	0.136607	0.189849	0.201453	0.128284	0.128537	0.122443	0.134082	0.130713	0.14621	0.139948	0.2062	0.136522	0.134289	0.132298	0.131349	0.154223	0.131002	0.12457	0.132365	0.136854	0.127214	0.133412	0.138431	0.141844	0.145838	0.1337	0.141047	0.136085	0.14238	0.1277	0.135485	0.152173	0.130157	0.142277	0.133184	0.125403	0.134577	0.134485	0.129148	0.136073
230	0.131526	0.125158	0.138051	0.130453	0.136606	0.123724	0.130613	0.147924	0.148171	0.135561	0.189607	0.200341	0.127319	0.128795	0.121903	0.134182	0.130221	0.146374	0.139873	0.204218	0.136494	0.133242	0.130954	0.129968	0.176117	0.130607	0.123455	0.132833	0.154742	0.125909	0.133808	0.139096	0.142448	0.170536	0.131836	0.142206	0.135546	0.142396	0.128772	0.135366	0.179164	0.130406	0.141838	0.133448	0.126236	0.135031	0.134721	0.129079	0.1354
231	0.131211	0.126172	0.149484	0.131263	0.137079	0.122728	0.131758	0.146998	0.147662	0.135455	0.188175	0.198432	0.126764	0.129213	0.121978	0.133356	0.129852	0.145218	0.140335	0.204469	0.135743	0.131877	0.132238	0.13091	0.176994	0.128713	0.12342	0.148327	0.154938	0.126389	0.134905	0.139396	0.143432	0.196947	0.130381	0.143359	0.135204	0.142564	0.128679	0.1361	0.179676	0.129352	0.141841	0.13472	0.126053	0.134631	0.135711	0.128563	0.135787
232	0.129489	0.126235	0.149585	0.131535	0.136916	0.131538	0.132388	0.146554	0.14755	0.134479	0.187646	0.198885	0.12527	0.129987	0.120483	0.134886	0.127248	0.145238	0.141142	0.229484	0.135053	0.131715	0.132276	0.130994	0.176121	0.130247	0.123895	0.148645	0.152929	0.12739	0.133106	0.139936	0.143556	0.195962	0.131543	0.143634	0.134395	0.142874	0.127643	0.135442	0.178407	0.128181	0.141036	0.135943	0.125472	0.134009	0.136414	0.129455	0.13673
233	0.128759	0.126772	0.149052	0.13169	0.137836	0.132124	0.130556	0.148005	0.146673	0.134365	0.187113	0.198509	0.122671	0.128584	0.12024	0.134637	0.126706	0.144831	0.141887	0.226334	0.132826	0.131638	0.13221	0.131837	0.177277	0.131279	0.122837	0.147857	0.154126	0.126944	0.129771	0.140751	0.143173	0.196198	0.131063	0.143791	0.135051	0.143261	0.141533	0.135882	0.178888	0.129265	0.142168	0.135758	0.125542	0.133844	0.137205	0.129596	0.135224
234	0.129531	0.128273	0.148589	0.132293	0.138852	0.131728	0.129147	0.148034	0.145819	0.134248	0.206908	0.196922	0.12338	0.127122	0.121342	0.133601	0.126763	0.143986	0.142575	0.224603	0.138667	0.129613	0.132237	0.132439	0.175402	0.131152	0.124128	0.1485	0.154878	0.126921	0.129203	0.141228	0.143416	0.19808	0.130236	0.143454	0.134604	0.143391	0.141981	0.135569	0.177579	0.139412	0.142751	0.135439	0.124742	0.133719	0.13642	0.130044	0.135401
235	0.129593	0.128764	0.148909	0.13274	0.139934	0.130902	0.12858	0.14853	0.144076	0.13251	0.206649	0.196495	0.123715	0.127078	0.121734	0.133405	0.12724	0.144844	0.142488	0.223821	0.138458	0.131108	0.131385	0.133418	0.17576	0.131592	0.123467	0.148923	0.156106	0.126714	0.130011	0.139908	0.144294	0.198304	0.130462	0.144463	0.134347	0.142965	0.141148	0.134129	0.17695	0.139021	0.140111	0.13544	0.12364	0.133137	0.135573	0.128972	0.134868
236	0.130093	0.128955	0.148934	0.132576	0.153514	0.129632	0.129864	0.147262	0.145055	0.132328	0.20572	0.196173	0.124123	0.127657	0.120715	0.130957	0.142852	0.143968	0.142498	0.223499	0.138418	0.131072	0.132203	0.134639	0.175526	0.13242	0.123499	0.148861	0.155675	0.126976	0.129125	0.139652	0.144727	0.200609	0.130233	0.143647	0.134858	0.142738	0.140173	0.134984	0.174674	0.137518	0.140409	0.134775	0.123138	0.132479	0.13665	0.129639	0.134479
237	0.129709	0.128576	0.149063	0.134167	0.163997	0.129623	0.130253	0.147346	0.145528	0.129978	0.204478	0.1946	0.124804	0.128146	0.121554	0.130192	0.146227	0.143972	0.142993	0.223414	0.138704	0.131517	0.131494	0.13837	0.176102	0.132603	0.123581	0.150532	0.18008	0.127328	0.129247	0.140061	0.145519	0.200143	0.129542	0.145002	0.135369	0.142079	0.139341	0.134336	0.174335	0.13576	0.142427	0.13519	0.122982	0.133192	0.137008	0.129975	0.13353
238	0.129536	0.128407	0.148635	0.133856	0.163428	0.130502	0.130862	0.145721	0.144937	0.130401	0.204023	0.194503	0.125744	0.127325	0.122513	0.148658	0.143913	0.143422	0.142641	0.224265	0.137802	0.131163	0.131091	0.158046	0.176254	0.132093	0.124339	0.15043	0.178935	0.12785	0.129779	0.141521	0.146073	0.197972	0.130231	0.146052	0.134945	0.142147	0.139998	0.13595	0.174554	0.131359	0.163639	0.134384	0.1218	0.134393	0.136939	0.129794	0.133962
239	0.129735	0.128969	0.146579	0.133404	0.161049	0.130266	0.13959	0.146291	0.145597	0.139522	0.203863	0.194108	0.125428	0.128173	0.121856	0.169605	0.144745	0.143231	0.142501	0.223871	0.137714	0.130459	0.143975	0.155554	0.177106	0.128971	0.126016	0.151112	0.178746	0.127674	0.130611	0.141867	0.146732	0.198035	0.129447	0.145084	0.134429	0.142231	0.139521	0.135323	0.174315	0.129922	0.163461	0.134162	0.122843	0.134007	0.137137	0.130737	0.134186
240	0.128914	0.127707	0.146551	0.134068	0.159115	0.129821	0.13917	0.146839	0.144899	0.138627	0.200883	0.19421	0.123829	0.128259	0.121514	0.168844	0.145412	0.145714	0.142503	0.2227	0.138184	0.12964	0.141495	0.174427	0.201129	0.12786	0.125994	0.151958	0.176574	0.127471	0.130344	0.140969	0.145095	0.1982	0.129571	0.144341	0.13363	0.141661	0.139734	0.134885	0.173944	0.129822	0.16295	0.133665	0.122193	0.134673	0.136792	0.130366	0.13382
241	0.128038	0.131087	0.147427	0.135443	0.159368	0.129587	0.13797	0.146652	0.144849	0.138297	0.198733	0.192532	0.137947	0.128117	0.122556	0.168445	0.145401	0.167036	0.142397	0.22237	0.137962	0.129701	0.140844	0.173166	0.200817	0.127987	0.126132	0.152879	0.176304	0.127905	0.130646	0.140939	0.143487	0.197642	0.129289	0.143968	0.131783	0.141961	0.13772	0.135588	0.173935	0.130442	0.16224	0.133584	0.123728	0.133928	0.140012	0.130541	0.134653
242	0.12679	0.13123	0.146481	0.136121	0.157503	0.131375	0.137856	0.146999	0.144767	0.138341	0.196938	0.192517	0.13843	0.128561	0.122611	0.168287	0.145221	0.168047	0.142439	0.221855	0.13824	0.128992	0.140496	0.174307	0.199539	0.127792	0.126206	0.153351	0.175588	0.127758	0.131131	0.140347	0.142746	0.197612	0.129588	0.141884	0.132249	0.141867	0.157251	0.134808	0.173942	0.12924	0.161212	0.134535	0.122692	0.132727	0.140068	0.128705	0.134597
243	0.1242	0.131796	0.147358	0.135237	0.177917	0.131575	0.13856	0.144908	0.143685	0.13752	0.197013	0.191276	0.137865	0.129136	0.122858	0.168553	0.144501	0.168247	0.142771	0.220238	0.137687	0.131895	0.140413	0.170896	0.199757	0.128558	0.126652	0.154452	0.175522	0.127219	0.130546	0.139214	0.143735	0.198123	0.129235	0.142412	0.133073	0.1422	0.158278	0.132923	0.173802	0.129042	0.159691	0.137367	0.126289	0.132478	0.141599	0.133543	0.150206
244	0.121541	0.132143	0.147407	0.135006	0.178524	0.131315	0.149942	0.145632	0.14506	0.138156	0.223211	0.190564	0.135791	0.129084	0.123424	0.166147	0.143754	0.167587	0.141325	0.220449	0.134767	0.131094	0.139429	0.171486	0.19793	0.12967	0.125968	0.154186	0.175117	0.128861	0.131354	0.13994	0.143729	0.225805	0.129965	0.143335	0.132547	0.142629	0.156508	0.137142	0.198131	0.144214	0.159069	0.137373	0.127015	0.131761	0.141685	0.13291	0.150284
245	0.133125	0.131622	0.148348	0.135938	0.178551	0.13182	0.149583	0.142123	0.143728	0.139058	0.222894	0.190637	0.133153	0.129132	0.12431	0.166219	0.144329	0.16711	0.163902	0.221977	0.134774	0.13053	0.137511	0.17274	0.197739	0.129852	0.125965	0.151251	0.173496	0.128685	0.130502	0.139517	0.144546	0.225793	0.129076	0.14305	0.132378	0.143729	0.154985	0.136691	0.19721	0.145555	0.157979	0.146856	0.126154	0.131389	0.141006	0.133119	0.149574
246	0.134793	0.133087	0.147981	0.135584	0.177942	0.132454	0.150102	0.142738	0.143687	0.139528	0.221709	0.191753	0.13199	0.127561	0.124668	0.197506	0.14499	0.167242	0.164084	0.223281	0.133487	0.129847	0.137503	0.172355	0.197302	0.130339	0.12603	0.150142	0.173644	0.129245	0.128796	0.13954	0.143302	0.223815	0.129889	0.139058	0.131505	0.143974	0.155224	0.135875	0.197077	0.146299	0.15807	0.145118	0.12599	0.131442	0.140285	0.13248	0.147798
247	0.134264	0.133161	0.147841	0.136385	0.177262	0.133881	0.150963	0.142667	0.143188	0.138978	0.221566	0.191954	0.142931	0.127987	0.136555	0.196477	0.144842	0.167617	0.16381	0.222931	0.133036	0.128033	0.138727	0.171733	0.198167	0.130166	0.124949	0.150659	0.174136	0.128457	0.129946	0.139655	0.143065	0.223471	0.130762	0.138844	0.131489	0.14395	0.154257	0.135275	0.196965	0.14446	0.157736	0.141487	0.123211	0.131543	0.13977	0.134246	0.147903
248	0.134849	0.133265	0.148638	0.135389	0.17683	0.133606	0.149716	0.144378	0.144012	0.138827	0.221464	0.190796	0.142605	0.127134	0.137903	0.197967	0.144964	0.167337	0.162058	0.223965	0.133006	0.128086	0.140244	0.17165	0.198436	0.131349	0.136379	0.150712	0.1746	0.128946	0.128571	0.140297	0.142658	0.223844	0.130587	0.138378	0.131214	0.143277	0.153721	0.135719	0.196787	0.144654	0.157304	0.140609	0.121276	0.131534	0.140683	0.134263	0.147745
249	0.135557	0.133547	0.148582	0.134744	0.177084	0.134976	0.14844	0.145049	0.144994	0.137441	0.22141	0.190435	0.142042	0.127543	0.138646	0.198685	0.145881	0.167635	0.161729	0.223731	0.13325	0.127226	0.140254	0.169871	0.198089	0.131037	0.135119	0.149416	0.175011	0.12977	0.138848	0.140519	0.142895	0.223166	0.132157	0.137593	0.131461	0.143701	0.153591	0.135126	0.194859	0.145374	0.156452	0.140482	0.122211	0.131785	0.141708	0.134148	0.147545
250	0.136137	0.133898	0.149316	0.133237	0.177308	0.13481	0.149515	0.144019	0.144555	0.137346	0.220753	0.189363	0.142033	0.126691	0.1379	0.194873	0.146381	0.168332	0.161037	0.223283	0.132786	0.125746	0.137547	0.169057	0.197385	0.130341	0.133731	0.149112	0.174572	0.129396	0.136823	0.140662	0.143795	0.222804	0.132865	0.137255	0.132485	0.144211	0.153457	0.134819	0.195959	0.142782	0.156994	0.139032	0.122577	0.133516	0.14164	0.134378	0.147627
251	0.134965	0.135569	0.150161	0.134732	0.176781	0.135979	0.14825	0.143795	0.144812	0.135265	0.218711	0.189329	0.141636	0.125889	0.139183	0.194188	0.146516	0.168513	0.161683	0.220399	0.13249	0.125183	0.136779	0.169299	0.197055	0.131389	0.133031	0.172395	0.173642	0.129995	0.136138	0.14167	0.143679	0.224895	0.130308	0.137827	0.132668	0.144775	0.153786	0.133324	0.197571	0.160495	0.156726	0.139764	0.123562	0.133315	0.142589	0.133454	0.149122
252	0.135076	0.136044	0.150362	0.134912	0.176687	0.136407	0.146683	0.143107	0.145369	0.134082	0.219127	0.220852	0.141154	0.125838	0.138939	0.194028	0.146975	0.16831	0.161829	0.221699	0.133166	0.124333	0.137021	0.169971	0.192128	0.129869	0.133232	0.170798	0.173416	0.128895	0.134922	0.141497	0.143574	0.225697	0.131141	0.138589	0.132999	0.144846	0.155025	0.13357	0.20132	0.16125	0.156833	0.139369	0.122396	0.133799	0.143635	0.133855	0.149099
253	0.135721	0.136525	0.148833	0.135421	0.176663	0.136402	0.145847	0.143044	0.145749	0.134134	0.213691	0.220563	0.140119	0.126289	0.138933	0.194708	0.147726	0.169317	0.163266	0.221531	0.133432	0.124938	0.136911	0.169358	0.192472	0.128308	0.132758	0.170773	0.172663	0.129334	0.133692	0.141917	0.142431	0.225673	0.13001	0.138049	0.13292	0.144526	0.154307	0.133205	0.203431	0.161031	0.157546	0.138133	0.123003	0.133791	0.143678	0.134127	0.148602
254	0.136353	0.137632	0.14791	0.135511	0.17722	0.136322	0.144827	0.143138	0.145365	0.131843	0.21094	0.220659	0.140966	0.125206	0.139738	0.194509	0.148244	0.169162	0.162313	0.223033	0.133035	0.12534	0.13714	0.170407	0.193272	0.127087	0.132179	0.170235	0.172522	0.128505	0.132792	0.142676	0.142358	0.22429	0.142157	0.138186	0.133109	0.145326	0.15435	0.133647	0.204866	0.1606	0.158038	0.137274	0.123291	0.133094	0.144003	0.132384	0.14802
255	0.135521	0.13715	0.145949	0.134948	0.175463	0.136435	0.145587	0.143415	0.145333	0.13163	0.211151	0.220784	0.14172	0.125629	0.140225	0.194028	0.148481	0.168373	0.160715	0.221784	0.133885	0.125702	0.13694	0.171514	0.193258	0.128654	0.131826	0.169317	0.17143	0.128542	0.132544	0.142637	0.142518	0.223231	0.142139	0.137523	0.132456	0.145721	0.153287	0.134116	0.204687	0.159789	0.158261	0.136667	0.122986	0.132542	0.144788	0.131889	0.146291
256	0.1342	0.137486	0.144536	0.132283	0.174934	0.137562	0.145374	0.143112	0.145474	0.132155	0.211259	0.21898	0.141525	0.125766	0.138595	0.193921	0.147224	0.168842	0.159935	0.222479	0.134033	0.126244	0.135366	0.171403	0.192786	0.129285	0.135873	0.166138	0.199155	0.128604	0.133248	0.14294	0.15689	0.222416	0.141693	0.138103	0.133129	0.145659	0.15118	0.134008	0.204334	0.159371	0.158521	0.136079	0.123948	0.133276	0.149757	0.131792	0.148197
257	0.133252	0.138567	0.142267	0.131059	0.173569	0.136821	0.145145	0.142286	0.145335	0.131549	0.210347	0.225151	0.141301	0.124985	0.138609	0.192829	0.147796	0.169556	0.158525	0.222792	0.13414	0.127298	0.135108	0.1711	0.194129	0.129558	0.135402	0.165963	0.19948	0.129761	0.129458	0.143201	0.157558	0.222505	0.140728	0.13875	0.132454	0.145004	0.151942	0.134303	0.204503	0.159405	0.158024	0.135393	0.123691	0.131709	0.148672	0.132454	0.148095
258	0.13268	0.138257	0.14205	0.13061	0.192401	0.135722	0.144637	0.142232	0.144844	0.130795	0.209488	0.224229	0.14014	0.124818	0.137326	0.191681	0.148562	0.194103	0.158376	0.223968	0.134699	0.126864	0.135491	0.169615	0.194978	0.129736	0.13597	0.166751	0.197587	0.128852	0.129607	0.142971	0.1582	0.221876	0.140302	0.138963	0.133203	0.146474	0.151963	0.135149	0.204559	0.160112	0.18295	0.13633	0.123828	0.130389	0.148048	0.131134	0.146742
259	0.131324	0.137415	0.142594	0.130103	0.190771	0.136203	0.145486	0.141519	0.145029	0.131439	0.207271	0.225386	0.140896	0.125433	0.137781	0.190798	0.14905	0.193209	0.185136	0.224444	0.134277	0.127245	0.135428	0.171285	0.194287	0.128654	0.135153	0.165519	0.197843	0.129032	0.129904	0.144097	0.157346	0.2217	0.138682	0.138973	0.134138	0.145365	0.173092	0.133594	0.204657	0.159772	0.182008	0.135798	0.123635	0.130617	0.148	0.131107	0.145507
260	0.132605	0.138208	0.141624	0.130134	0.19108	0.135277	0.146184	0.160094	0.144478	0.131751	0.207917	0.225495	0.141389	0.134659	0.13758	0.190895	0.15985	0.192322	0.185414	0.223691	0.134123	0.12782	0.134263	0.171664	0.19466	0.12828	0.133676	0.189773	0.19671	0.129094	0.12909	0.143215	0.157619	0.220989	0.13955	0.139882	0.134042	0.143817	0.173383	0.134036	0.205386	0.158324	0.181829	0.152541	0.123939	0.130457	0.147637	0.130968	0.145674
261	0.130905	0.137797	0.14089	0.131295	0.190555	0.134438	0.145726	0.177687	0.142305	0.13227	0.208857	0.226122	0.163294	0.133692	0.137595	0.189878	0.158817	0.191703	0.18241	0.222724	0.132771	0.128842	0.133431	0.168573	0.195827	0.129323	0.133753	0.188422	0.19497	0.129698	0.144628	0.142816	0.157233	0.219583	0.139077	0.140611	0.133202	0.144812	0.173386	0.134576	0.204643	0.157505	0.182156	0.152733	0.12373	0.129805	0.147033	0.12951	0.146526
262	0.130392	0.138279	0.140178	0.129837	0.190572	0.133659	0.144625	0.176313	0.141384	0.133044	0.210092	0.225742	0.162898	0.132696	0.137298	0.189207	0.157411	0.191602	0.182732	0.221769	0.131366	0.12822	0.150578	0.192011	0.195697	0.136556	0.132752	0.188316	0.195548	0.130523	0.143903	0.142825	0.156809	0.218825	0.138918	0.141097	0.132543	0.144698	0.172234	0.135785	0.203185	0.156752	0.182933	0.153352	0.123814	0.129831	0.144859	0.127919	0.146265
263	0.131721	0.136317	0.137318	0.137078	0.190015	0.134801	0.145336	0.176998	0.141183	0.134186	0.208752	0.224193	0.162299	0.134166	0.153103	0.188039	0.156049	0.190703	0.183097	0.221424	0.130818	0.128247	0.166154	0.192536	0.195527	0.134905	0.133133	0.18806	0.196336	0.130088	0.142738	0.142839	0.157217	0.217659	0.137411	0.141704	0.133028	0.144662	0.170118	0.134351	0.201587	0.15594	0.183425	0.153246	0.124151	0.130831	0.144489	0.143084	0.167211
264	0.131122	0.134624	0.1369	0.136745	0.189072	0.135921	0.145845	0.177751	0.141201	0.133651	0.207667	0.222936	0.161631	0.135163	0.15432	0.184731	0.156574	0.189812	0.180325	0.219641	0.129603	0.127527	0.180217	0.192427	0.197121	0.131647	0.130665	0.188451	0.196513	0.128866	0.143054	0.141834	0.1551	0.237719	0.136929	0.143603	0.134366	0.152511	0.169153	0.133585	0.20172	0.156642	0.183294	0.151786	0.123738	0.129178	0.145764	0.143987	0.165845
265	0.131337	0.134314	0.136717	0.137441	0.188775	0.135397	0.143596	0.176997	0.140733	0.133865	0.207168	0.222138	0.160897	0.136125	0.155579	0.220522	0.155341	0.193367	0.180521	0.219197	0.129257	0.12806	0.182022	0.192331	0.197574	0.132969	0.130483	0.186941	0.197136	0.139719	0.143393	0.143413	0.170107	0.236858	0.135483	0.142895	0.134059	0.151704	0.169579	0.132896	0.202185	0.157238	0.183328	0.152177	0.124456	0.127282	0.145258	0.143948	0.166307
266	0.131273	0.135083	0.15144	0.137564	0.188548	0.1344	0.142363	0.178054	0.140809	0.146836	0.20665	0.22065	0.178544	0.136037	0.155628	0.218231	0.156859	0.193778	0.180541	0.21994	0.128921	0.127699	0.182348	0.192724	0.194913	0.131688	0.129757	0.186988	0.195734	0.139643	0.14124	0.143616	0.1697	0.236301	0.135759	0.143304	0.133975	0.151461	0.169826	0.131348	0.20184	0.18253	0.182775	0.150998	0.125266	0.127849	0.144197	0.143934	0.16713
267	0.130688	0.136307	0.149393	0.136499	0.188535	0.134074	0.141595	0.177289	0.139628	0.147187	0.208065	0.220198	0.17782	0.137622	0.156316	0.216904	0.15721	0.193665	0.181362	0.219656	0.128941	0.128782	0.182206	0.193263	0.189075	0.13113	0.130257	0.187851	0.195665	0.140762	0.142199	0.14184	0.167312	0.23539	0.135514	0.143472	0.133874	0.151483	0.169363	0.131582	0.203797	0.182231	0.182665	0.149903	0.125359	0.12783	0.144203	0.143342	0.166481
268	0.144859	0.13663	0.147159	0.134181	0.188301	0.134763	0.142267	0.176489	0.139728	0.147008	0.208199	0.219284	0.177795	0.138099	0.156666	0.215033	0.158193	0.193435	0.181357	0.220072	0.129072	0.129317	0.182308	0.194289	0.188662	0.130932	0.130554	0.187005	0.194931	0.140992	0.142283	0.14249	0.166104	0.235211	0.135302	0.142656	0.134719	0.150872	0.17046	0.131969	0.203159	0.181943	0.181274	0.149488	0.125245	0.127297	0.144769	0.142574	0.166974
269	0.143976	0.138358	0.147177	0.132703	0.186483	0.13579	0.141845	0.176385	0.140792	0.146721	0.207755	0.219395	0.178863	0.138088	0.156261	0.215315	0.157136	0.195823	0.179077	0.220334	0.128632	0.129694	0.182574	0.193612	0.221809	0.130317	0.13018	0.184896	0.195367	0.141467	0.142968	0.143221	0.184278	0.233632	0.135918	0.14331	0.136302	0.150168	0.170596	0.142839	0.201826	0.181129	0.181684	0.149963	0.123607	0.127684	0.144091	0.142209	0.167533
270	0.143043	0.139073	0.147246	0.132629	0.182724	0.136141	0.141608	0.177387	0.140088	0.14617	0.207546	0.21944	0.179133	0.136183	0.156217	0.214377	0.156221	0.194965	0.17842	0.219897	0.129446	0.13076	0.182333	0.193269	0.219688	0.1299	0.129855	0.184823	0.194934	0.141132	0.143265	0.14255	0.184331	0.233498	0.136538	0.143859	0.137477	0.150559	0.170147	0.140516	0.200588	0.18178	0.181629	0.150595	0.124302	0.128026	0.14562	0.141943	0.169028
271	0.142623	0.139497	0.147052	0.133365	0.183743	0.135708	0.141573	0.178231	0.13997	0.146113	0.206043	0.21926	0.179343	0.136822	0.15741	0.212921	0.155822	0.194813	0.177806	0.219882	0.129394	0.131014	0.18086	0.193217	0.219903	0.130813	0.129378	0.184452	0.195608	0.138724	0.143044	0.140829	0.184521	0.234447	0.136936	0.141979	0.137702	0.150578	0.169271	0.139293	0.200428	0.180799	0.181171	0.147529	0.123992	0.127385	0.145562	0.14274	0.168351
272	0.142658	0.139354	0.147054	0.133492	0.181333	0.133278	0.141196	0.17564	0.139914	0.146287	0.20601	0.218882	0.178959	0.134587	0.157953	0.212357	0.155001	0.192993	0.178208	0.219965	0.129612	0.131702	0.180968	0.192711	0.219947	0.130353	0.130162	0.184947	0.196445	0.138127	0.143596	0.139488	0.18488	0.232535	0.137444	0.141606	0.137908	0.150774	0.168918	0.138481	0.198808	0.179536	0.180376	0.167147	0.124072	0.125652	0.144947	0.14308	0.171395
273	0.142785	0.139908	0.168464	0.135116	0.179676	0.13461	0.159407	0.175179	0.140445	0.146368	0.205817	0.219473	0.179855	0.134991	0.15783	0.211927	0.155436	0.193911	0.178234	0.218841	0.128997	0.133703	0.179451	0.191416	0.220291	0.129752	0.130447	0.183578	0.196762	0.137963	0.165174	0.139457	0.184774	0.230333	0.137869	0.140476	0.137413	0.150194	0.17019	0.139667	0.198495	0.178157	0.178856	0.166798	0.123864	0.126096	0.144137	0.143935	0.171809
274	0.142798	0.140379	0.169403	0.135526	0.177741	0.134833	0.160331	0.174756	0.140217	0.145538	0.20598	0.218375	0.180147	0.135739	0.157151	0.211735	0.154955	0.192884	0.178625	0.218617	0.129952	0.131635	0.199102	0.189211	0.219447	0.130624	0.130574	0.181451	0.196634	0.138074	0.164534	0.139663	0.183946	0.232354	0.13773	0.139337	0.136887	0.151107	0.1693	0.139845	0.196939	0.179393	0.177211	0.166914	0.123494	0.127172	0.143736	0.144204	0.172341
275	0.141948	0.139766	0.168956	0.135571	0.177465	0.134842	0.160689	0.175425	0.13742	0.165237	0.205317	0.217415	0.180535	0.137228	0.159372	0.211132	0.155768	0.194647	0.178981	0.218834	0.129068	0.13092	0.199627	0.188188	0.219723	0.131065	0.129819	0.202301	0.195305	0.137784	0.164251	0.139557	0.183615	0.232366	0.137458	0.138568	0.136252	0.151975	0.169182	0.140151	0.197508	0.179856	0.174798	0.165948	0.124337	0.127268	0.143573	0.144407	0.172379
276	0.142237	0.138891	0.168432	0.135813	0.176678	0.134383	0.160803	0.175586	0.137719	0.165399	0.204168	0.218345	0.179997	0.137552	0.159088	0.209674	0.155387	0.193194	0.177257	0.218765	0.130069	0.129715	0.198742	0.183834	0.220101	0.129448	0.12952	0.20165	0.192895	0.137621	0.163912	0.140251	0.179734	0.231949	0.138476	0.139169	0.135572	0.150248	0.169348	0.140427	0.197365	0.179094	0.174924	0.192429	0.123998	0.125316	0.143287	0.145264	0.170648
277	0.142327	0.13749	0.168402	0.136943	0.177063	0.134767	0.160843	0.174694	0.156252	0.164916	0.204236	0.217588	0.179714	0.13761	0.158257	0.210169	0.155432	0.192796	0.177477	0.219052	0.130115	0.130197	0.198603	0.216231	0.216891	0.129648	0.128762	0.20166	0.191251	0.137523	0.163429	0.139967	0.178897	0.230552	0.139643	0.139164	0.135646	0.149795	0.169699	0.140274	0.197151	0.177805	0.174098	0.190781	0.124861	0.123856	0.143746	0.144847	0.169487
278	0.140895	0.135866	0.168801	0.137515	0.175951	0.140308	0.174298	0.174007	0.156234	0.164053	0.203742	0.217866	0.209246	0.13714	0.157863	0.210085	0.155777	0.193166	0.177355	0.219601	0.129323	0.130124	0.198414	0.218651	0.217885	0.129988	0.128128	0.202716	0.19141	0.137054	0.163844	0.139168	0.180036	0.229559	0.139976	0.140181	0.134956	0.150516	0.170242	0.138447	0.197076	0.17858	0.174621	0.191391	0.124842	0.124114	0.144737	0.145137	0.169226
279	0.141054	0.136286	0.168951	0.137145	0.174668	0.1398	0.174486	0.17383	0.156944	0.162802	0.203402	0.217158	0.20902	0.137051	0.157757	0.209018	0.155235	0.193389	0.176647	0.220386	0.129808	0.130123	0.198379	0.218999	0.216138	0.130485	0.127927	0.201723	0.191471	0.137074	0.164632	0.13709	0.178832	0.229059	0.140438	0.140111	0.136219	0.149744	0.169852	0.139501	0.197492	0.17712	0.176094	0.190443	0.125477	0.134855	0.144074	0.14517	0.16982
280	0.141142	0.136585	0.167447	0.136914	0.203635	0.13781	0.174657	0.200316	0.155375	0.16312	0.203097	0.217476	0.209158	0.136877	0.158511	0.208227	0.154859	0.192719	0.17544	0.219441	0.14524	0.130579	0.198526	0.21994	0.216287	0.130551	0.127114	0.196674	0.191746	0.136696	0.164996	0.149072	0.17851	0.225746	0.14057	0.145918	0.135651	0.150651	0.168518	0.140404	0.196506	0.174857	0.175749	0.190556	0.125231	0.134135	0.143543	0.144269	0.167103
281	0.140229	0.136655	0.168096	0.136122	0.20346	0.135221	0.175994	0.200392	0.156224	0.16319	0.232004	0.217426	0.209258	0.138184	0.159138	0.2464	0.151823	0.192249	0.175992	0.218042	0.166056	0.131041	0.202119	0.220264	0.215904	0.130006	0.140969	0.196339	0.191049	0.136741	0.160126	0.149416	0.178054	0.225043	0.142167	0.144913	0.136736	0.151214	0.183369	0.141362	0.196407	0.17324	0.175844	0.19065	0.125868	0.151133	0.144878	0.144933	0.166965
282	0.139156	0.135673	0.168391	0.134952	0.203925	0.134928	0.176156	0.198846	0.157412	0.163986	0.23248	0.216967	0.209445	0.138107	0.159117	0.244251	0.150728	0.19285	0.176245	0.218262	0.166564	0.130049	0.199601	0.219621	0.215947	0.130755	0.157772	0.195885	0.190578	0.137595	0.160117	0.150603	0.177865	0.22559	0.142176	0.144552	0.13774	0.150345	0.181545	0.142247	0.204627	0.203639	0.174465	0.191398	0.13286	0.169752	0.144694	0.145685	0.165731
283	0.139164	0.135117	0.168438	0.13501	0.201978	0.135716	0.17518	0.198912	0.157138	0.164944	0.232047	0.216491	0.209347	0.143246	0.159953	0.243221	0.172464	0.191556	0.202669	0.218032	0.166127	0.13	0.221934	0.218016	0.215452	0.130905	0.181523	0.195961	0.190774	0.138255	0.180025	0.148807	0.179017	0.225847	0.142312	0.144797	0.137926	0.149575	0.181289	0.143172	0.203019	0.203635	0.174413	0.189437	0.131845	0.169169	0.145178	0.146116	0.164773
284	0.138698	0.135632	0.168645	0.13402	0.201501	0.135573	0.17468	0.197965	0.156424	0.164702	0.231828	0.216704	0.209961	0.144043	0.160162	0.244561	0.172379	0.192777	0.202387	0.218153	0.166082	0.13024	0.221951	0.218617	0.215132	0.131095	0.182214	0.196797	0.19025	0.136246	0.179051	0.149119	0.178705	0.225409	0.154777	0.14465	0.137284	0.149048	0.180661	0.143176	0.202232	0.204678	0.174627	0.190654	0.131504	0.170696	0.144035	0.146236	0.164654
285	0.138573	0.135035	0.169147	0.132574	0.201502	0.136092	0.173672	0.198196	0.156553	0.165158	0.230401	0.216731	0.208836	0.146022	0.159679	0.243637	0.172116	0.192445	0.202024	0.216061	0.167054	0.130231	0.221048	0.216982	0.213431	0.128119	0.182206	0.196732	0.221308	0.1366	0.17716	0.149699	0.179782	0.242727	0.15419	0.143973	0.137481	0.148973	0.180518	0.159047	0.202172	0.205315	0.175251	0.190812	0.13136	0.170533	0.14324	0.146637	0.164436
286	0.137527	0.134492	0.169068	0.133364	0.201511	0.135916	0.17302	0.19674	0.156164	0.167746	0.230422	0.216249	0.209502	0.146376	0.159781	0.243518	0.17158	0.192009	0.202188	0.213778	0.166512	0.12904	0.220615	0.219196	0.212595	0.140804	0.183491	0.196595	0.22135	0.136231	0.175247	0.150156	0.180043	0.241545	0.154416	0.143651	0.136455	0.14849	0.180801	0.159292	0.203173	0.20369	0.175185	0.191859	0.130898	0.170246	0.14378	0.146421	0.16506
287	0.137172	0.134647	0.167613	0.133723	0.201472	0.136362	0.173042	0.195002	0.155829	0.164919	0.230449	0.216062	0.209089	0.145884	0.16077	0.243109	0.171614	0.191758	0.20252	0.212423	0.167055	0.127402	0.220145	0.220356	0.212721	0.139736	0.183633	0.195807	0.219584	0.135962	0.175309	0.148749	0.180749	0.238604	0.153598	0.144474	0.136913	0.147476	0.181372	0.161032	0.202844	0.204158	0.175557	0.192818	0.13188	0.170621	0.144267	0.146285	0.164636
288	0.137291	0.134478	0.167964	0.134892	0.201854	0.136637	0.173406	0.194225	0.157016	0.163686	0.229659	0.215965	0.208394	0.145631	0.161302	0.241515	0.17053	0.191602	0.202438	0.212193	0.166942	0.126715	0.220117	0.219621	0.212283	0.140023	0.182229	0.196116	0.220334	0.135861	0.176133	0.14727	0.180376	0.238649	0.153266	0.144857	0.137512	0.148196	0.181067	0.161576	0.202825	0.204079	0.174669	0.192786	0.131705	0.170963	0.142661	0.146025	0.162921
289	0.138165	0.133842	0.166114	0.135583	0.202635	0.137118	0.173704	0.194243	0.156388	0.163415	0.230894	0.214892	0.207976	0.146244	0.161287	0.241458	0.169317	0.219224	0.202121	0.212678	0.166171	0.126795	0.220049	0.220509	0.21225	0.140331	0.1819	0.195874	0.220285	0.135069	0.176196	0.14794	0.179419	0.236558	0.153696	0.145818	0.139008	0.148049	0.179234	0.162097	0.202194	0.204431	0.173227	0.193124	0.131092	0.170742	0.142257	0.145761	0.187271
290	0.13886	0.132884	0.165929	0.134566	0.202503	0.13562	0.173396	0.193817	0.156162	0.160974	0.230207	0.213339	0.207673	0.146301	0.160522	0.23912	0.168249	0.21829	0.202054	0.213206	0.166769	0.12604	0.219542	0.219802	0.211998	0.140124	0.18126	0.194249	0.220996	0.150446	0.175286	0.145907	0.177442	0.255899	0.153452	0.14529	0.137117	0.146276	0.178329	0.162327	0.201202	0.204579	0.171837	0.192412	0.131149	0.170533	0.141341	0.141563	0.187016
291	0.138276	0.130966	0.167177	0.134794	0.202107	0.135763	0.173126	0.193908	0.155144	0.161321	0.231293	0.214059	0.206726	0.14746	0.176783	0.238528	0.168062	0.218108	0.201197	0.212006	0.166719	0.125808	0.219437	0.219085	0.213151	0.139723	0.18176	0.195418	0.217873	0.149012	0.174891	0.164492	0.177437	0.254969	0.153834	0.145712	0.146941	0.145413	0.178595	0.161336	0.200973	0.203086	0.171636	0.191874	0.130354	0.170566	0.141658	0.159992	0.187844
292	0.138127	0.12573	0.16761	0.134762	0.202664	0.136666	0.173042	0.193598	0.178919	0.15933	0.229882	0.213997	0.206061	0.147904	0.175734	0.23651	0.167349	0.217421	0.201599	0.209772	0.165718	0.126768	0.21929	0.219001	0.212659	0.139843	0.181282	0.195366	0.210861	0.148602	0.175059	0.163503	0.177609	0.253994	0.153241	0.146064	0.146689	0.144741	0.178345	0.161287	0.200884	0.201697	0.171456	0.192267	0.130762	0.170303	0.138987	0.159992	0.188047
293	0.139243	0.126216	0.167765	0.13422	0.202977	0.136987	0.174786	0.21045	0.179092	0.158016	0.229833	0.219646	0.205422	0.148463	0.173586	0.235923	0.167831	0.217649	0.201075	0.209643	0.166404	0.137902	0.218239	0.219047	0.211993	0.139693	0.180927	0.194557	0.211288	0.148765	0.17518	0.163512	0.180037	0.252199	0.15437	0.145962	0.144532	0.142868	0.177644	0.160008	0.199737	0.200001	0.170152	0.192618	0.132023	0.17006	0.139132	0.160439	0.187178
294	0.139372	0.12687	0.166904	0.134025	0.203218	0.135948	0.175267	0.207589	0.17697	0.156679	0.229456	0.216982	0.203912	0.148871	0.172739	0.2338	0.167616	0.21795	0.200924	0.207132	0.165679	0.137538	0.217931	0.219564	0.211598	0.159333	0.181802	0.194011	0.235679	0.148129	0.175147	0.163245	0.181634	0.249931	0.153513	0.145436	0.144631	0.142868	0.176489	0.160176	0.199836	0.199108	0.169083	0.191665	0.132113	0.170466	0.139233	0.160857	0.187104
295	0.138084	0.124796	0.167995	0.133953	0.201413	0.134903	0.174915	0.20633	0.205115	0.156769	0.227387	0.216646	0.204638	0.148469	0.172783	0.232822	0.167729	0.215346	0.200642	0.206682	0.165189	0.137908	0.21716	0.219651	0.211143	0.158005	0.181315	0.193775	0.232347	0.148025	0.175615	0.162014	0.180303	0.249184	0.153183	0.144873	0.145232	0.143243	0.175235	0.1599	0.198508	0.19844	0.168188	0.191664	0.1328	0.168744	0.139619	0.160662	0.185734
296	0.137157	0.123852	0.169073	0.132956	0.200226	0.134916	0.175335	0.208887	0.206222	0.157211	0.22638	0.215146	0.205234	0.1479	0.171531	0.233297	0.167766	0.219906	0.199481	0.2056	0.164375	0.139003	0.215389	0.219437	0.210315	0.159097	0.17906	0.190896	0.232714	0.147201	0.175302	0.162034	0.178927	0.248676	0.153431	0.143802	0.146016	0.143104	0.174101	0.159169	0.196819	0.198347	0.166483	0.193187	0.132585	0.167492	0.13935	0.183338	0.184653
297	0.137034	0.124613	0.168876	0.134031	0.200058	0.134408	0.199502	0.208533	0.205671	0.155596	0.225618	0.215053	0.204474	0.147819	0.171996	0.233639	0.166397	0.219502	0.198492	0.22764	0.164066	0.139077	0.214135	0.219906	0.209789	0.159669	0.207785	0.223003	0.231723	0.146227	0.174362	0.162299	0.179347	0.252265	0.152764	0.143558	0.146432	0.143131	0.173503	0.156758	0.196642	0.199332	0.187517	0.191976	0.133741	0.195479	0.140376	0.183392	0.184388
298	0.137494	0.124696	0.167807	0.133571	0.198715	0.135317	0.197758	0.208702	0.204513	0.155402	0.226495	0.213832	0.203111	0.147706	0.172078	0.233857	0.165966	0.219775	0.198803	0.228178	0.164608	0.138619	0.213868	0.218925	0.245626	0.160477	0.207643	0.224145	0.230339	0.145333	0.171304	0.162199	0.17979	0.252798	0.151751	0.143739	0.147454	0.141975	0.173199	0.156865	0.194304	0.198625	0.187038	0.191247	0.132992	0.192565	0.141158	0.182427	0.184072
299	0.137324	0.126035	0.167649	0.133153	0.199167	0.13581	0.196973	0.206804	0.203973	0.155517	0.225688	0.212406	0.20246	0.147063	0.171792	0.234579	0.166402	0.220229	0.199296	0.227631	0.165657	0.137539	0.238511	0.217837	0.245295	0.161092	0.20784	0.224272	0.230131	0.142647	0.169693	0.162384	0.179586	0.251838	0.151456	0.143194	0.147927	0.140729	0.172685	0.15474	0.194321	0.198581	0.187968	0.191127	0.132397	0.192242	0.14113	0.181987	0.184276
300	0.136506	0.126243	0.16739	0.133035	0.199125	0.135412	0.197065	0.205896	0.202901	0.155558	0.224208	0.212689	0.200836	0.14258	0.18018	0.233577	0.166657	0.219428	0.196967	0.227167	0.165137	0.150896	0.23787	0.21794	0.244835	0.161743	0.207739	0.223736	0.229802	0.162877	0.168392	0.183967	0.203785	0.250452	0.150162	0.143734	0.145654	0.140642	0.17177	0.154199	0.19185	0.197597	0.187385	0.191733	0.130872	0.190464	0.140837	0.181513	0.184168
301	0.134549	0.128266	0.167271	0.133874	0.199539	0.135693	0.195131	0.206092	0.20331	0.154925	0.222991	0.212215	0.201011	0.157886	0.180134	0.261036	0.166387	0.217615	0.196491	0.227156	0.165059	0.150795	0.237075	0.217618	0.244122	0.161347	0.208025	0.2241	0.230937	0.162991	0.196369	0.182297	0.203125	0.249517	0.149364	0.14262	0.159339	0.141202	0.197779	0.153899	0.220602	0.196971	0.187381	0.191611	0.131267	0.188577	0.139287	0.181725	0.184827
302	0.134699	0.129378	0.194046	0.13357	0.201845	0.135779	0.189381	0.205687	0.203399	0.155236	0.240005	0.210888	0.200592	0.159592	0.178765	0.2598	0.167117	0.215832	0.219778	0.225539	0.164963	0.150927	0.238499	0.218122	0.243931	0.161623	0.208643	0.222996	0.229722	0.162962	0.195424	0.2081	0.201779	0.248578	0.149156	0.142051	0.178864	0.142005	0.197211	0.15278	0.221066	0.196958	0.187298	0.191876	0.13253	0.187614	0.13957	0.181988	0.184848
303	0.135221	0.129698	0.195516	0.134252	0.201256	0.135432	0.18873	0.203536	0.204466	0.154862	0.238331	0.211118	0.200353	0.160246	0.177535	0.25902	0.166912	0.219564	0.219879	0.22586	0.16438	0.151005	0.238615	0.218353	0.244261	0.162413	0.20756	0.221797	0.233418	0.162186	0.19484	0.2088	0.201925	0.246098	0.149742	0.142049	0.177803	0.142168	0.196453	0.175843	0.220094	0.197002	0.186541	0.193083	0.132379	0.185514	0.13967	0.181008	0.192768
304	0.146906	0.129466	0.195732	0.133953	0.201098	0.135617	0.188097	0.203728	0.206199	0.155222	0.239193	0.209799	0.19937	0.159147	0.177461	0.259069	0.166641	0.21541	0.219066	0.224884	0.163845	0.150081	0.238412	0.219061	0.24316	0.162676	0.208103	0.221567	0.239469	0.16106	0.19506	0.208597	0.200117	0.24544	0.149802	0.142203	0.19927	0.14307	0.196205	0.175442	0.217831	0.196253	0.186289	0.19216	0.132597	0.216264	0.140298	0.180943	0.206592
305	0.147913	0.13023	0.195354	0.135655	0.200503	0.135414	0.187215	0.236796	0.205641	0.155905	0.23852	0.207044	0.198153	0.159949	0.176487	0.259397	0.166236	0.216414	0.218848	0.223749	0.163277	0.147614	0.238152	0.225069	0.242773	0.184847	0.207869	0.221212	0.232049	0.161236	0.195508	0.208787	0.199038	0.257859	0.149149	0.140658	0.198855	0.142523	0.197259	0.173464	0.216687	0.196994	0.185941	0.191133	0.132367	0.218109	0.149986	0.180707	0.221102
306	0.147403	0.131471	0.195372	0.148569	0.200899	0.136106	0.187623	0.233169	0.205503	0.154428	0.237979	0.207959	0.198308	0.172405	0.176958	0.258396	0.165264	0.215346	0.218283	0.223589	0.162875	0.166698	0.237092	0.237574	0.24272	0.186059	0.204547	0.220738	0.246377	0.160761	0.19563	0.208402	0.194399	0.265473	0.148742	0.14082	0.197858	0.142242	0.197673	0.173298	0.216461	0.197148	0.189078	0.191741	0.13228	0.217319	0.156529	0.181447	0.244131
307	0.147946	0.132454	0.194749	0.146661	0.201188	0.136623	0.188329	0.232857	0.204533	0.154918	0.236252	0.20694	0.197231	0.173923	0.176437	0.258088	0.166897	0.243552	0.218199	0.222249	0.163188	0.166071	0.234649	0.256211	0.241496	0.186501	0.203826	0.220988	0.267252	0.160281	0.194956	0.204458	0.193514	0.270683	0.149129	0.155722	0.198623	0.142042	0.195818	0.174328	0.216734	0.197508	0.198846	0.191161	0.131485	0.216384	0.156083	0.181159	0.270276
308	0.147581	0.132862	0.19238	0.163852	0.201713	0.136295	0.218438	0.232782	0.204388	0.155458	0.236175	0.207473	0.196822	0.174301	0.176611	0.257452	0.166354	0.243157	0.218434	0.223094	0.162485	0.165404	0.234516	0.254171	0.241665	0.18611	0.203184	0.22028	0.270198	0.158941	0.194866	0.203957	0.225769	0.271622	0.147777	0.155151	0.199126	0.142218	0.195043	0.173992	0.217453	0.197505	0.215044	0.1916	0.132039	0.21511	0.156615	0.181227	0.267611
309	0.146684	0.13289	0.192388	0.162996	0.200569	0.136661	0.217537	0.230928	0.203756	0.155795	0.236395	0.207501	0.197384	0.172904	0.175054	0.256922	0.164948	0.242967	0.21787	0.222576	0.16165	0.165047	0.235051	0.252865	0.241962	0.184739	0.20268	0.220429	0.270471	0.159077	0.197111	0.203152	0.224195	0.286983	0.148866	0.153192	0.199526	0.143032	0.196556	0.172902	0.216999	0.197217	0.237609	0.190605	0.13179	0.213715	0.157725	0.181402	0.269445
310	0.146088	0.133642	0.187408	0.162733	0.200642	0.136884	0.215998	0.231989	0.203373	0.155767	0.236535	0.206829	0.196736	0.182645	0.174134	0.256874	0.16497	0.243552	0.216878	0.222209	0.161596	0.189866	0.234914	0.250489	0.241856	0.186246	0.201958	0.219671	0.309085	0.159111	0.196511	0.203405	0.224738	0.287259	0.148206	0.151094	0.199237	0.14396	0.22499	0.173386	0.213384	0.197286	0.264652	0.190006	0.141212	0.213957	0.169794	0.181482	0.2728
311	0.146889	0.1331	0.183744	0.161495	0.201613	0.136767	0.214452	0.23043	0.202774	0.156989	0.237929	0.205513	0.196862	0.180013	0.173411	0.256131	0.165022	0.246407	0.217035	0.224416	0.161529	0.185435	0.234756	0.285692	0.242055	0.186095	0.202219	0.218263	0.309924	0.158782	0.196422	0.203704	0.223643	0.285193	0.148889	0.1622	0.198893	0.143906	0.227509	0.172795	0.215042	0.198291	0.264297	0.187261	0.157005	0.211657	0.168683	0.181076	0.273352
312	0.14693	0.13159	0.214073	0.160553	0.199585	0.137113	0.212534	0.226078	0.2031	0.15628	0.241185	0.204055	0.196391	0.180936	0.173305	0.255503	0.165549	0.255593	0.215114	0.226056	0.16172	0.184848	0.234635	0.30965	0.240335	0.188266	0.203049	0.217883	0.336795	0.15855	0.196429	0.202586	0.22322	0.306593	0.147759	0.16189	0.197937	0.143878	0.22988	0.171751	0.211246	0.198022	0.26285	0.214832	0.157565	0.211015	0.169397	0.180259	0.272758
313	0.147636	0.130727	0.216311	0.160376	0.199054	0.136946	0.211864	0.262754	0.20293	0.179305	0.241122	0.203247	0.196411	0.181145	0.173411	0.252775	0.191043	0.27023	0.214593	0.229229	0.187355	0.184286	0.234322	0.307935	0.241197	0.187595	0.20343	0.2178	0.335983	0.158918	0.196109	0.201549	0.221388	0.308116	0.146916	0.161054	0.198312	0.143683	0.228706	0.171548	0.21137	0.229205	0.264731	0.212593	0.155902	0.20921	0.169755	0.180212	0.27192
314	0.147345	0.138963	0.216237	0.158552	0.198701	0.13761	0.210602	0.258616	0.204012	0.179454	0.241562	0.202863	0.195922	0.180365	0.173436	0.252513	0.188555	0.291142	0.213784	0.226907	0.187167	0.184307	0.235774	0.315366	0.23848	0.186374	0.204068	0.218587	0.334218	0.159398	0.195415	0.201798	0.221276	0.308698	0.161382	0.161453	0.197638	0.14329	0.228695	0.171375	0.210706	0.228887	0.265975	0.212242	0.154269	0.209258	0.169718	0.180071	0.271507
315	0.146316	0.136158	0.216273	0.15812	0.197002	0.137313	0.210125	0.257943	0.204187	0.180785	0.241828	0.203621	0.196056	0.18094	0.173809	0.25161	0.188342	0.291971	0.213246	0.226559	0.18728	0.184583	0.235833	0.316045	0.241526	0.185507	0.205423	0.218728	0.333767	0.158655	0.195098	0.201632	0.221821	0.308561	0.159893	0.163026	0.198829	0.14184	0.227139	0.172281	0.209153	0.228897	0.266431	0.214486	0.154882	0.20889	0.167984	0.178164	0.271493
316	0.147025	0.134975	0.216979	0.180746	0.197724	0.136241	0.210214	0.257324	0.204535	0.181406	0.242791	0.202418	0.19553	0.181325	0.173507	0.251997	0.189119	0.294259	0.213461	0.226072	0.186912	0.183919	0.2354	0.315088	0.238551	0.181639	0.20583	0.218211	0.33146	0.157908	0.194354	0.200845	0.222221	0.303767	0.158435	0.163086	0.197345	0.143027	0.223268	0.17295	0.209211	0.228272	0.266424	0.213727	0.177503	0.209903	0.168043	0.177976	0.270016
317	0.147059	0.136167	0.216236	0.180104	0.198647	0.135054	0.208634	0.256978	0.204773	0.182064	0.242007	0.203317	0.195423	0.182071	0.173367	0.251273	0.188922	0.293532	0.213469	0.226401	0.186265	0.18363	0.236089	0.314573	0.236836	0.180854	0.230809	0.218374	0.333803	0.157504	0.19405	0.198886	0.221151	0.303639	0.158718	0.162247	0.197948	0.143866	0.222496	0.174136	0.209444	0.228036	0.265617	0.213608	0.177399	0.208975	0.167802	0.177092	0.268244
318	0.148007	0.136313	0.213065	0.18045	0.198612	0.13425	0.207999	0.256996	0.205255	0.18162	0.242643	0.202641	0.212239	0.180552	0.173325	0.251452	0.187477	0.293102	0.213374	0.226031	0.185843	0.185083	0.235933	0.313996	0.239267	0.180264	0.231096	0.218099	0.33437	0.156855	0.192083	0.196399	0.220115	0.302675	0.157449	0.161878	0.197955	0.141979	0.223849	0.173359	0.209368	0.227472	0.265217	0.211262	0.176531	0.20852	0.186982	0.177026	0.268888
319	0.147454	0.135771	0.212048	0.180483	0.230997	0.13572	0.208248	0.256058	0.202809	0.179767	0.24266	0.203323	0.212204	0.179727	0.171978	0.251098	0.18841	0.296282	0.211806	0.226632	0.184934	0.185959	0.235225	0.314289	0.269909	0.179812	0.231085	0.218443	0.3346	0.156745	0.19197	0.224756	0.21905	0.301543	0.15668	0.161521	0.19682	0.141987	0.223099	0.172783	0.229633	0.226384	0.263711	0.210896	0.176639	0.208264	0.186836	0.175579	0.266319
320	0.148463	0.136061	0.212063	0.182244	0.230765	0.136166	0.209229	0.255997	0.201047	0.180343	0.239945	0.206035	0.212946	0.18112	0.171851	0.251381	0.187909	0.294428	0.210923	0.226374	0.18485	0.185221	0.234567	0.31366	0.269293	0.180578	0.230592	0.218564	0.334454	0.157066	0.191891	0.224025	0.218865	0.301077	0.177113	0.160002	0.194563	0.141182	0.221074	0.171766	0.231072	0.226388	0.263044	0.210216	0.174641	0.206415	0.18593	0.175002	0.296486
321	0.148689	0.149004	0.211646	0.18168	0.229754	0.135597	0.208696	0.255823	0.222939	0.179676	0.240011	0.20575	0.213268	0.181163	0.171322	0.251558	0.1884	0.30466	0.211094	0.225428	0.182539	0.184381	0.233407	0.314397	0.268545	0.179821	0.230078	0.218059	0.334886	0.157003	0.193136	0.222867	0.217621	0.300859	0.175516	0.159477	0.194257	0.139534	0.220126	0.171923	0.226705	0.226521	0.261457	0.209289	0.174868	0.205953	0.184526	0.175112	0.29519
322	0.148416	0.167789	0.212109	0.181656	0.229203	0.135113	0.208655	0.254836	0.223206	0.179244	0.240703	0.210728	0.212303	0.181107	0.173824	0.251576	0.187847	0.321658	0.211862	0.224692	0.182598	0.183163	0.234166	0.3141	0.269551	0.207432	0.229454	0.217877	0.334468	0.15734	0.193492	0.221337	0.217262	0.30028	0.175335	0.160006	0.194102	0.138685	0.220584	0.171676	0.226023	0.226398	0.26101	0.207689	0.175221	0.201795	0.18423	0.173974	0.293917
323	0.148568	0.168427	0.21124	0.182288	0.228906	0.134036	0.207956	0.252854	0.22324	0.179855	0.2435	0.209506	0.210163	0.179447	0.179388	0.251298	0.18787	0.344743	0.20851	0.222586	0.18285	0.18183	0.234729	0.314195	0.270305	0.208091	0.228978	0.215722	0.332978	0.157163	0.193609	0.220749	0.215892	0.299413	0.17124	0.181885	0.194466	0.138062	0.222105	0.1692	0.257093	0.225461	0.260198	0.206852	0.173773	0.235339	0.184589	0.20146	0.293897
324	0.149391	0.169096	0.210784	0.181637	0.228372	0.133864	0.207298	0.292658	0.221413	0.199329	0.242489	0.208886	0.210552	0.179432	0.181161	0.251145	0.188132	0.350278	0.207564	0.222994	0.183276	0.182532	0.234288	0.312026	0.274456	0.208558	0.22941	0.215165	0.332556	0.156915	0.193254	0.220362	0.215726	0.297069	0.171527	0.179594	0.194505	0.138632	0.221945	0.169181	0.255646	0.225007	0.258559	0.207237	0.174254	0.233371	0.183427	0.200905	0.29205
325	0.147152	0.16874	0.210511	0.180331	0.228283	0.134264	0.205789	0.287249	0.221672	0.198897	0.243171	0.208078	0.211308	0.178047	0.181408	0.250506	0.187877	0.364369	0.206779	0.223089	0.184329	0.180799	0.235282	0.31351	0.274723	0.208153	0.229554	0.21497	0.332272	0.155343	0.193895	0.220289	0.214726	0.29535	0.196765	0.179446	0.194835	0.141778	0.220416	0.169756	0.256337	0.225156	0.256434	0.207251	0.174579	0.232192	0.181082	0.20183	0.289787
326	0.148045	0.168017	0.211506	0.179737	0.227346	0.135016	0.205903	0.284944	0.22019	0.198214	0.243667	0.207147	0.211607	0.176795	0.180586	0.250661	0.187321	0.384279	0.209043	0.221976	0.184515	0.180621	0.234784	0.312463	0.275026	0.208424	0.228716	0.214919	0.332043	0.154223	0.194153	0.220621	0.214332	0.294853	0.194017	0.178857	0.194944	0.142202	0.220366	0.164693	0.255786	0.222866	0.256704	0.20669	0.175247	0.23195	0.180409	0.200506	0.290028
327	0.147475	0.167771	0.210703	0.178894	0.227024	0.135352	0.205178	0.283588	0.219358	0.194911	0.24303	0.207153	0.21102	0.176189	0.179911	0.251173	0.187474	0.411599	0.20964	0.222668	0.184511	0.180112	0.236044	0.31145	0.275947	0.208521	0.227668	0.214555	0.330229	0.153654	0.195748	0.221585	0.212291	0.294339	0.194118	0.179087	0.195017	0.142237	0.217959	0.189632	0.254958	0.221091	0.256074	0.21964	0.175221	0.231645	0.177789	0.198441	0.290879
328	0.147806	0.167193	0.211054	0.179031	0.22638	0.134968	0.205502	0.282141	0.218189	0.195903	0.280799	0.203609	0.209956	0.175556	0.179685	0.252005	0.186535	0.43024	0.244178	0.222352	0.185536	0.180858	0.236314	0.310256	0.275394	0.208193	0.226908	0.215306	0.330485	0.153497	0.195185	0.220274	0.212774	0.293413	0.195455	0.178241	0.196427	0.141371	0.218237	0.190251	0.255134	0.221163	0.285929	0.219051	0.174407	0.23207	0.199	0.198636	0.291531
329	0.148062	0.167375	0.212007	0.178318	0.22619	0.135011	0.205881	0.282803	0.217013	0.194977	0.28048	0.202429	0.208403	0.173958	0.179118	0.252185	0.18594	0.428252	0.243486	0.21927	0.184556	0.180054	0.236	0.310346	0.275283	0.208174	0.225435	0.21543	0.329511	0.153487	0.196023	0.219427	0.212413	0.294159	0.195224	0.176104	0.197006	0.140099	0.215484	0.1908	0.25522	0.221386	0.284961	0.220359	0.174738	0.230691	0.199366	0.199005	0.302177
330	0.146822	0.166708	0.211773	0.177939	0.225241	0.133677	0.206645	0.282466	0.216441	0.194134	0.280005	0.201629	0.209044	0.172908	0.184474	0.251413	0.18617	0.452826	0.243777	0.219331	0.183555	0.179631	0.2355	0.31004	0.275909	0.207593	0.225091	0.213811	0.3294	0.153305	0.195963	0.215668	0.212746	0.320217	0.195063	0.173544	0.196584	0.141318	0.214395	0.192299	0.255334	0.222269	0.284371	0.218366	0.174547	0.229604	0.199185	0.198573	0.300082
331	0.162479	0.166806	0.212018	0.177241	0.223491	0.132857	0.232364	0.282464	0.216797	0.193978	0.279965	0.201007	0.207858	0.171089	0.185173	0.252346	0.186054	0.454507	0.243514	0.219033	0.183297	0.177109	0.238295	0.308551	0.276471	0.207746	0.224786	0.214874	0.325614	0.153203	0.195604	0.248288	0.21282	0.317904	0.194925	0.174249	0.195524	0.140444	0.248664	0.193344	0.254445	0.22265	0.282468	0.219484	0.174525	0.228503	0.198951	0.198548	0.296691
332	0.160495	0.16489	0.212301	0.176368	0.222122	0.144142	0.228281	0.283709	0.21688	0.193802	0.278785	0.20044	0.20669	0.17187	0.185709	0.251647	0.186019	0.454309	0.242812	0.217508	0.182855	0.1761	0.239317	0.3079	0.278579	0.207031	0.224602	0.213718	0.324619	0.151869	0.195336	0.249099	0.212337	0.315337	0.195271	0.174342	0.198386	0.140679	0.247725	0.189621	0.253858	0.221601	0.282634	0.219376	0.174144	0.229339	0.196522	0.198267	0.296776
333	0.160356	0.164425	0.213357	0.175519	0.221198	0.143001	0.227033	0.280757	0.216224	0.194227	0.277245	0.199903	0.205868	0.173104	0.185047	0.250911	0.186279	0.475545	0.24272	0.218485	0.182834	0.175338	0.239767	0.307988	0.277092	0.206474	0.256799	0.213976	0.330299	0.171742	0.195332	0.249518	0.211001	0.313255	0.194627	0.173631	0.19841	0.140425	0.247692	0.219441	0.254479	0.221118	0.281775	0.217161	0.17303	0.229369	0.194897	0.195549	0.296808
334	0.159732	0.165086	0.214037	0.174764	0.220317	0.143897	0.226442	0.279744	0.216777	0.193941	0.285143	0.200063	0.205581	0.191205	0.183824	0.250221	0.20956	0.476155	0.242745	0.217789	0.18262	0.175528	0.239891	0.305902	0.277799	0.206804	0.254926	0.213752	0.342413	0.171773	0.19609	0.248586	0.210535	0.310582	0.194905	0.173363	0.199402	0.136031	0.24778	0.220034	0.255024	0.220005	0.278195	0.217003	0.172685	0.231464	0.195573	0.193224	0.296277
335	0.180258	0.16544	0.21263	0.174828	0.220384	0.143248	0.226315	0.27816	0.215227	0.193599	0.298964	0.198989	0.204951	0.190713	0.183668	0.243506	0.209994	0.472258	0.24258	0.217031	0.183538	0.200599	0.239746	0.305093	0.275394	0.20681	0.253347	0.213324	0.360426	0.172142	0.196464	0.247205	0.204598	0.311104	0.19468	0.174087	0.199645	0.136063	0.248118	0.220663	0.254341	0.220363	0.278214	0.216115	0.17145	0.23099	0.194902	0.191556	0.293788
336	0.180842	0.165766	0.212018	0.175511	0.218838	0.159693	0.227419	0.276867	0.215493	0.192989	0.314748	0.198715	0.205105	0.190629	0.182846	0.260999	0.210013	0.470988	0.242654	0.216224	0.183127	0.199716	0.240347	0.303773	0.275648	0.205578	0.252574	0.246804	0.363463	0.171594	0.196598	0.247266	0.232462	0.309598	0.193519	0.193436	0.199767	0.133786	0.247635	0.220424	0.25324	0.217615	0.277975	0.217292	0.171678	0.2295	0.194589	0.191168	0.293006
337	0.180871	0.167121	0.211448	0.175383	0.21772	0.160085	0.227746	0.276272	0.215835	0.190587	0.330309	0.1995	0.204523	0.189974	0.181188	0.260745	0.210626	0.468876	0.243381	0.215296	0.185009	0.198456	0.23997	0.302589	0.276732	0.204594	0.253299	0.245786	0.387367	0.171709	0.198493	0.245712	0.231943	0.3088	0.191992	0.191949	0.200609	0.132804	0.245333	0.219721	0.253134	0.251141	0.27761	0.217902	0.170305	0.230854	0.195756	0.217594	0.292475
338	0.180547	0.167431	0.212235	0.201915	0.216929	0.159507	0.226175	0.275147	0.216234	0.189062	0.329	0.228897	0.20414	0.18896	0.181075	0.261947	0.211182	0.46732	0.242736	0.21481	0.183297	0.199409	0.240305	0.30257	0.273831	0.203479	0.253861	0.245864	0.386929	0.172629	0.228203	0.244873	0.230616	0.308877	0.192053	0.188829	0.196637	0.145335	0.243509	0.220305	0.253262	0.251445	0.307772	0.21894	0.170336	0.231348	0.194864	0.217439	0.291713
339	0.180224	0.168787	0.211015	0.202073	0.215544	0.156944	0.227418	0.273944	0.214974	0.189081	0.329417	0.226334	0.202849	0.191442	0.18096	0.262795	0.20946	0.465997	0.243351	0.214271	0.207208	0.199991	0.240633	0.312685	0.272672	0.20158	0.253818	0.245685	0.386087	0.171605	0.229046	0.244864	0.229226	0.308168	0.191679	0.218596	0.196185	0.146204	0.240936	0.22026	0.252452	0.252342	0.307307	0.218852	0.170283	0.232529	0.193856	0.217259	0.291733
340	0.180431	0.170105	0.24415	0.201234	0.216503	0.157243	0.227073	0.273592	0.242299	0.1874	0.328798	0.224909	0.20222	0.191192	0.181042	0.262105	0.208521	0.463851	0.242333	0.213512	0.207991	0.200015	0.240044	0.309555	0.273118	0.201749	0.253305	0.244925	0.384773	0.172006	0.227622	0.245644	0.23254	0.308227	0.192351	0.218185	0.194929	0.143851	0.238027	0.220845	0.252192	0.252826	0.306404	0.219405	0.170229	0.234151	0.192595	0.214421	0.291768
341	0.181928	0.170147	0.248228	0.201009	0.215194	0.172332	0.227621	0.271012	0.244493	0.186188	0.326208	0.224821	0.2022	0.189394	0.18048	0.261769	0.209604	0.463154	0.241372	0.212882	0.203866	0.199872	0.239144	0.30951	0.272584	0.202458	0.252979	0.244032	0.384383	0.171474	0.231704	0.245265	0.232428	0.307176	0.19254	0.216263	0.193114	0.142479	0.236163	0.221642	0.251884	0.254149	0.30592	0.222721	0.170478	0.234297	0.191515	0.214208	0.290912
342	0.181656	0.167669	0.247051	0.20007	0.215268	0.172036	0.260337	0.270651	0.242465	0.215964	0.328913	0.224929	0.202213	0.188305	0.18101	0.260992	0.209486	0.461563	0.239334	0.215868	0.204208	0.199523	0.239014	0.30984	0.272482	0.203404	0.253102	0.245217	0.382098	0.173793	0.237835	0.245983	0.233026	0.305836	0.190896	0.215238	0.193344	0.16162	0.23617	0.220671	0.262117	0.254398	0.303607	0.222945	0.170524	0.233423	0.191762	0.213577	0.290853
343	0.178936	0.190318	0.247013	0.196322	0.247277	0.171695	0.254402	0.270665	0.242926	0.216935	0.329697	0.225376	0.2034	0.186569	0.181547	0.261295	0.206027	0.459285	0.238064	0.21641	0.203981	0.200381	0.237074	0.309672	0.27195	0.204219	0.252867	0.243608	0.390331	0.173487	0.238277	0.246476	0.232272	0.317569	0.216148	0.213952	0.19213	0.162517	0.236607	0.222305	0.271779	0.255035	0.3043	0.224476	0.168775	0.232872	0.191547	0.213377	0.290164
344	0.177397	0.187947	0.246901	0.194782	0.247665	0.172033	0.254189	0.270706	0.241145	0.217482	0.331089	0.224808	0.221935	0.185723	0.180549	0.262539	0.206421	0.457539	0.236395	0.216256	0.202804	0.200046	0.237546	0.308914	0.272239	0.203069	0.254078	0.238601	0.392927	0.174317	0.23856	0.246616	0.232656	0.317903	0.215957	0.214647	0.193122	0.174682	0.236786	0.221752	0.272216	0.255449	0.304142	0.224286	0.167681	0.231648	0.191796	0.216629	0.288617
345	0.17662	0.187471	0.246073	0.193414	0.247531	0.189245	0.253396	0.271069	0.241966	0.218051	0.329318	0.226649	0.220505	0.1844	0.179203	0.264635	0.205688	0.477118	0.232466	0.217805	0.203572	0.199193	0.260301	0.305081	0.271326	0.202235	0.253541	0.238124	0.392177	0.174095	0.238848	0.245943	0.232457	0.31708	0.215968	0.215167	0.191244	0.191669	0.23651	0.221537	0.270669	0.254879	0.303357	0.223363	0.19222	0.231112	0.219462	0.226177	0.318636
346	0.176126	0.186301	0.246003	0.192736	0.245944	0.188886	0.252073	0.269798	0.241733	0.219755	0.336758	0.22556	0.2216	0.184246	0.20436	0.265307	0.203459	0.476555	0.232662	0.217129	0.20537	0.198998	0.257916	0.330644	0.302869	0.200917	0.252703	0.238325	0.391257	0.173847	0.238184	0.245534	0.232294	0.320184	0.21642	0.214963	0.190628	0.191756	0.236586	0.223482	0.270323	0.2522	0.30264	0.223265	0.192006	0.22979	0.218889	0.241538	0.317996
347	0.176733	0.186902	0.24576	0.190635	0.245838	0.188751	0.252317	0.269877	0.239732	0.219689	0.336806	0.224473	0.218183	0.188525	0.211267	0.264149	0.203845	0.475567	0.2621	0.235948	0.23454	0.198774	0.257164	0.335075	0.300442	0.201067	0.252813	0.239603	0.406387	0.173751	0.238614	0.245089	0.232947	0.321428	0.216185	0.214519	0.190203	0.192261	0.236066	0.223129	0.269713	0.252557	0.301825	0.25524	0.191624	0.229943	0.219893	0.26016	0.317669
348	0.174	0.186839	0.245849	0.190064	0.246059	0.188501	0.251319	0.267882	0.239681	0.218565	0.335405	0.22554	0.218641	0.214555	0.221844	0.264613	0.202761	0.473171	0.255348	0.237873	0.232983	0.198519	0.256227	0.346387	0.300274	0.200622	0.252064	0.238609	0.40336	0.173884	0.239183	0.244718	0.232806	0.319611	0.215506	0.214082	0.191542	0.19279	0.234212	0.222478	0.269614	0.251113	0.301268	0.26256	0.191377	0.229246	0.220441	0.261088	0.316327
349	0.199172	0.185361	0.245868	0.188713	0.239784	0.189747	0.251981	0.267654	0.239536	0.21794	0.334832	0.225969	0.215031	0.215194	0.238092	0.265319	0.200733	0.472515	0.256568	0.238239	0.231092	0.19879	0.257172	0.347602	0.299977	0.201356	0.250658	0.237367	0.404534	0.173334	0.237718	0.243582	0.24524	0.318305	0.213193	0.213867	0.19246	0.192365	0.233854	0.2233	0.268017	0.250705	0.300718	0.274508	0.18958	0.228772	0.220848	0.262374	0.315005
350	0.197333	0.186138	0.244376	0.187519	0.242684	0.188937	0.253055	0.303044	0.238875	0.215637	0.362017	0.225996	0.213259	0.215147	0.259862	0.265596	0.200265	0.470048	0.258515	0.238341	0.23134	0.196496	0.257297	0.352182	0.300882	0.200095	0.250403	0.2375	0.402796	0.197707	0.236676	0.243867	0.244929	0.317573	0.213328	0.213546	0.191484	0.191274	0.233551	0.222092	0.266931	0.252224	0.300881	0.275343	0.189244	0.227993	0.221424	0.285872	0.315513
351	0.197675	0.187098	0.241486	0.186506	0.275422	0.187784	0.252328	0.303228	0.238349	0.212439	0.352049	0.226759	0.212588	0.214891	0.261483	0.268632	0.202032	0.468453	0.258775	0.238851	0.232467	0.196063	0.25805	0.362434	0.299487	0.199765	0.250267	0.237439	0.410664	0.19732	0.236149	0.241332	0.242353	0.31693	0.212036	0.212301	0.195107	0.191429	0.235574	0.223131	0.266445	0.252731	0.300874	0.275905	0.190073	0.228349	0.221703	0.285335	0.315449
352	0.197681	0.186274	0.240324	0.214433	0.274086	0.186773	0.251229	0.301358	0.237598	0.212514	0.349939	0.22558	0.21058	0.213225	0.260799	0.262156	0.201183	0.46771	0.258564	0.240165	0.226007	0.19525	0.256243	0.378622	0.298539	0.20034	0.249864	0.236818	0.42438	0.195036	0.234954	0.239019	0.241613	0.314548	0.210419	0.212889	0.194726	0.191452	0.235325	0.222038	0.265415	0.253289	0.300844	0.279546	0.18944	0.261125	0.222035	0.282611	0.315904
353	0.196091	0.18522	0.241793	0.216211	0.273086	0.185014	0.25079	0.301413	0.23669	0.212876	0.348322	0.259747	0.20994	0.218283	0.260817	0.293756	0.200279	0.467214	0.259536	0.238857	0.224377	0.19391	0.256322	0.4005	0.29853	0.200939	0.250125	0.232633	0.442284	0.194511	0.235942	0.239782	0.243047	0.31564	0.209636	0.213325	0.193926	0.191267	0.234805	0.221428	0.264878	0.25305	0.300488	0.279462	0.188989	0.26103	0.222509	0.277804	0.313607
354	0.196035	0.184949	0.244595	0.216298	0.272316	0.184656	0.250999	0.302611	0.241247	0.213363	0.351647	0.257244	0.210194	0.228471	0.26214	0.295444	0.201544	0.466147	0.264078	0.238235	0.225031	0.223664	0.256605	0.41614	0.297246	0.201704	0.248842	0.233407	0.45556	0.194488	0.237174	0.240593	0.242633	0.316061	0.236077	0.213559	0.194352	0.192617	0.234977	0.219961	0.26423	0.255046	0.300521	0.279788	0.187957	0.262061	0.223206	0.308213	0.312531
355	0.196291	0.184279	0.243723	0.216153	0.272774	0.183591	0.24979	0.30081	0.248665	0.213804	0.352286	0.257709	0.238011	0.244445	0.261207	0.293746	0.201483	0.462593	0.276046	0.238754	0.224282	0.227692	0.256431	0.443378	0.29648	0.201724	0.249602	0.2333	0.45452	0.19434	0.236399	0.240782	0.242295	0.351767	0.235308	0.211791	0.194267	0.192508	0.23685	0.22029	0.26403	0.255718	0.297957	0.280526	0.187752	0.260841	0.222912	0.308161	0.31185
356	0.196648	0.184258	0.242209	0.216382	0.272306	0.183409	0.248785	0.299903	0.261659	0.215476	0.352062	0.257946	0.239124	0.243727	0.272263	0.294017	0.20144	0.488369	0.293161	0.23894	0.223653	0.226988	0.255701	0.453287	0.29557	0.228889	0.249914	0.232727	0.453194	0.19524	0.235159	0.242579	0.241329	0.357668	0.234206	0.210017	0.208137	0.193483	0.237239	0.221016	0.263069	0.254474	0.297063	0.280847	0.187405	0.259418	0.220134	0.306693	0.309994
357	0.196115	0.183911	0.242244	0.217737	0.272427	0.182296	0.248754	0.300779	0.280182	0.217559	0.348968	0.258419	0.238991	0.242909	0.270613	0.292629	0.200533	0.488327	0.315783	0.238651	0.256934	0.226272	0.255789	0.452446	0.29598	0.227991	0.249347	0.232043	0.451845	0.195997	0.234422	0.242171	0.239897	0.369247	0.233789	0.209842	0.20679	0.193912	0.236268	0.220954	0.262597	0.254861	0.296039	0.280962	0.187581	0.257101	0.219963	0.306882	0.30968
358	0.195388	0.184925	0.242683	0.218056	0.27489	0.182521	0.248587	0.30019	0.283954	0.216312	0.350154	0.256437	0.238447	0.257734	0.281454	0.291663	0.200793	0.486133	0.315283	0.237193	0.256356	0.225188	0.25409	0.448721	0.296312	0.232228	0.249153	0.233341	0.449661	0.195636	0.233811	0.242056	0.23994	0.386348	0.233431	0.210312	0.205453	0.194533	0.272391	0.22029	0.26105	0.255225	0.295665	0.280396	0.187031	0.255425	0.219899	0.307445	0.308858
359	0.195442	0.184691	0.242414	0.217933	0.274416	0.182759	0.249442	0.298627	0.293737	0.21684	0.350147	0.257169	0.23772	0.25838	0.27979	0.290357	0.200322	0.484934	0.313959	0.236942	0.254958	0.224341	0.253347	0.477322	0.297411	0.242256	0.248691	0.233646	0.486485	0.19576	0.234948	0.242368	0.241734	0.408925	0.233617	0.210791	0.205232	0.198985	0.271463	0.216862	0.261127	0.256054	0.326573	0.280734	0.187462	0.254658	0.219645	0.307541	0.306278
360	0.196122	0.184863	0.242466	0.218633	0.273487	0.182932	0.250082	0.301264	0.309021	0.215795	0.357883	0.254752	0.237894	0.257792	0.277474	0.29052	0.200737	0.483841	0.313391	0.236298	0.254291	0.224283	0.252963	0.475496	0.295961	0.254335	0.246812	0.232957	0.490082	0.19625	0.235769	0.242129	0.241425	0.43681	0.232494	0.211035	0.205372	0.207748	0.270478	0.216468	0.26016	0.256892	0.323958	0.28131	0.18771	0.25292	0.21979	0.308003	0.304151
361	0.225475	0.185129	0.24287	0.218783	0.273726	0.182321	0.250794	0.299273	0.329031	0.215451	0.371117	0.253236	0.238676	0.256233	0.277361	0.288231	0.20098	0.488521	0.312178	0.23701	0.253008	0.223893	0.253039	0.489798	0.29495	0.254812	0.246606	0.23289	0.490939	0.195552	0.236969	0.239663	0.241261	0.436743	0.232295	0.210582	0.20409	0.222307	0.269964	0.214672	0.259033	0.25497	0.324182	0.281268	0.188198	0.251891	0.21925	0.307707	0.303001
362	0.225328	0.184922	0.241848	0.219086	0.273038	0.182838	0.249311	0.298777	0.332711	0.214712	0.389802	0.252994	0.236364	0.255655	0.277276	0.286747	0.200323	0.495377	0.320008	0.235937	0.253385	0.222995	0.25355	0.494521	0.294301	0.255174	0.246287	0.232002	0.489573	0.195277	0.236546	0.23966	0.241905	0.435115	0.231387	0.211444	0.205364	0.24231	0.269484	0.214868	0.25849	0.254487	0.324473	0.280692	0.185734	0.250804	0.219115	0.307455	0.300559
363	0.225485	0.184123	0.241734	0.218761	0.271633	0.183271	0.250005	0.299426	0.339595	0.214534	0.389008	0.250927	0.236422	0.254985	0.276996	0.294252	0.200069	0.506443	0.319606	0.235314	0.252114	0.222674	0.253733	0.491944	0.293575	0.273685	0.246656	0.232089	0.490857	0.196811	0.238015	0.238645	0.241783	0.434331	0.229712	0.211829	0.20588	0.27095	0.268715	0.214233	0.259685	0.254465	0.323988	0.280921	0.18537	0.249549	0.218453	0.306683	0.300053
364	0.225482	0.184559	0.241357	0.217626	0.271097	0.185018	0.249231	0.301565	0.351935	0.212676	0.389129	0.250468	0.235426	0.255437	0.27673	0.30476	0.195998	0.530169	0.322828	0.234219	0.253329	0.222491	0.254197	0.495629	0.294174	0.27136	0.247996	0.231606	0.48847	0.19716	0.238573	0.237389	0.242387	0.431963	0.22883	0.21166	0.206295	0.291069	0.268036	0.212295	0.260381	0.25405	0.321296	0.280901	0.195409	0.249573	0.218548	0.304689	0.299882
365	0.224414	0.185187	0.250676	0.217986	0.27032	0.18444	0.249542	0.300416	0.369688	0.212762	0.388458	0.25202	0.234246	0.25677	0.276542	0.321755	0.197993	0.524734	0.33124	0.233187	0.25856	0.222857	0.254003	0.495458	0.292924	0.272447	0.247634	0.233831	0.488786	0.197463	0.236438	0.236819	0.241916	0.429444	0.225957	0.211516	0.204264	0.292452	0.264903	0.213059	0.260233	0.253007	0.320165	0.280829	0.196236	0.250445	0.218684	0.303091	0.298836
366	0.224344	0.184509	0.26482	0.216988	0.270617	0.182627	0.24902	0.300964	0.392807	0.213605	0.425571	0.253602	0.233277	0.255746	0.276938	0.320033	0.201756	0.524299	0.345071	0.233657	0.268964	0.223742	0.253701	0.489298	0.292893	0.285191	0.247697	0.233517	0.515929	0.197587	0.237158	0.267024	0.242824	0.429119	0.225778	0.211292	0.204467	0.293129	0.26421	0.21364	0.263105	0.251855	0.319508	0.279624	0.195627	0.250313	0.218398	0.302468	0.298219
367	0.22419	0.207421	0.284289	0.215181	0.270632	0.182706	0.247615	0.298695	0.401397	0.211995	0.420239	0.251736	0.23267	0.255994	0.306751	0.340075	0.212064	0.523148	0.364276	0.240368	0.285486	0.223565	0.252614	0.502438	0.292673	0.282733	0.247164	0.23269	0.513337	0.197821	0.237393	0.266536	0.243024	0.430206	0.225811	0.211837	0.204495	0.300027	0.26399	0.213582	0.27124	0.250037	0.316286	0.281282	0.194799	0.249308	0.218195	0.302958	0.297868
368	0.223342	0.207358	0.282757	0.214072	0.269864	0.182191	0.283971	0.300968	0.415374	0.212185	0.417468	0.251753	0.233075	0.25467	0.306566	0.335652	0.227375	0.522666	0.377994	0.266431	0.286946	0.223617	0.251089	0.500803	0.292567	0.283146	0.246508	0.232908	0.530146	0.197915	0.238301	0.266113	0.243666	0.430341	0.224393	0.21184	0.203051	0.311991	0.263326	0.21428	0.284025	0.247004	0.316503	0.282056	0.195413	0.250869	0.217776	0.301779	0.297198
369	0.223845	0.207955	0.279681	0.214752	0.269598	0.182208	0.283995	0.300337	0.433584	0.211115	0.43698	0.251906	0.231875	0.257232	0.306936	0.333803	0.246314	0.521528	0.379794	0.265583	0.287569	0.22346	0.251526	0.500073	0.291308	0.283333	0.244895	0.233291	0.535095	0.198459	0.251453	0.2649	0.243041	0.428048	0.222185	0.211875	0.202896	0.329311	0.263363	0.215292	0.284414	0.245621	0.313597	0.278178	0.194383	0.254461	0.216786	0.337381	0.295948
370	0.224775	0.207491	0.315108	0.214663	0.269343	0.180765	0.284483	0.300511	0.431336	0.211353	0.434979	0.25282	0.232106	0.272281	0.308071	0.332265	0.259383	0.520258	0.380446	0.278703	0.288254	0.223951	0.25169	0.499397	0.291441	0.2819	0.245087	0.234395	0.534022	0.197534	0.251737	0.264923	0.242521	0.427401	0.221067	0.211274	0.202937	0.351942	0.262674	0.214625	0.283623	0.245865	0.312788	0.280064	0.192735	0.254456	0.214951	0.3371	0.296012
371	0.224911	0.207583	0.316209	0.213886	0.268514	0.179419	0.284725	0.299817	0.45583	0.210899	0.432908	0.252078	0.230756	0.272501	0.308818	0.331757	0.271449	0.515707	0.378726	0.278808	0.288742	0.234209	0.251332	0.497376	0.288139	0.280469	0.244784	0.233834	0.531974	0.199279	0.248677	0.264134	0.242158	0.42704	0.221161	0.211437	0.202715	0.3796	0.263012	0.213625	0.280839	0.246797	0.309295	0.288484	0.19266	0.253888	0.213711	0.336311	0.295798
372	0.225018	0.207231	0.316097	0.214556	0.277393	0.179605	0.284059	0.300933	0.457118	0.21079	0.455487	0.24939	0.229804	0.273331	0.308912	0.356514	0.29782	0.529806	0.378518	0.291144	0.30903	0.246514	0.25094	0.497107	0.287778	0.278682	0.244336	0.234447	0.531888	0.198767	0.249115	0.264099	0.241103	0.426746	0.220725	0.211213	0.202531	0.38555	0.263512	0.211727	0.280154	0.245694	0.30899	0.303181	0.19291	0.253934	0.213327	0.334264	0.294603
373	0.223565	0.205386	0.316837	0.2144	0.291587	0.17996	0.283671	0.299852	0.45852	0.213043	0.452331	0.285536	0.229848	0.273732	0.308479	0.35523	0.297265	0.528977	0.382058	0.295264	0.308998	0.263853	0.251077	0.49573	0.287847	0.277648	0.244497	0.269031	0.529304	0.197441	0.252575	0.264078	0.241817	0.426412	0.219912	0.211421	0.203478	0.396774	0.261229	0.21107	0.295945	0.242981	0.304416	0.302091	0.192162	0.25399	0.211197	0.337798	0.293663
374	0.222482	0.205157	0.316647	0.213624	0.308143	0.180289	0.283076	0.300064	0.45752	0.214669	0.452791	0.285146	0.230118	0.274274	0.30802	0.354253	0.296557	0.529407	0.382522	0.305141	0.308532	0.279478	0.251513	0.495162	0.286548	0.277753	0.245449	0.269172	0.52878	0.198672	0.251429	0.26392	0.260194	0.424619	0.218599	0.243274	0.203996	0.406142	0.260271	0.211043	0.313827	0.275057	0.30578	0.30199	0.193615	0.254832	0.210183	0.333814	0.293558
375	0.222967	0.20556	0.340088	0.213469	0.309095	0.180693	0.283179	0.300191	0.456874	0.244761	0.450896	0.284238	0.229756	0.273124	0.307052	0.35295	0.296279	0.535619	0.382031	0.318059	0.309044	0.279932	0.252091	0.494252	0.284882	0.277159	0.244184	0.268347	0.527414	0.198847	0.250192	0.264368	0.25924	0.42323	0.217012	0.243438	0.204306	0.424405	0.259817	0.211032	0.315211	0.268129	0.305363	0.300014	0.193707	0.254633	0.207347	0.332673	0.292675
376	0.222494	0.206274	0.345812	0.212689	0.309778	0.179582	0.286042	0.299394	0.481261	0.242438	0.450926	0.284072	0.230354	0.271979	0.30548	0.352278	0.295045	0.547048	0.418819	0.33584	0.30507	0.293102	0.251523	0.495784	0.284759	0.275598	0.244466	0.268322	0.526517	0.198447	0.249587	0.263535	0.259191	0.421585	0.216326	0.244029	0.204931	0.443142	0.298375	0.238505	0.336262	0.267664	0.307081	0.316455	0.193804	0.254476	0.20681	0.356719	0.311212
377	0.222843	0.206752	0.356035	0.213539	0.317421	0.180039	0.295037	0.299297	0.479901	0.242031	0.450169	0.279117	0.230334	0.27232	0.305285	0.351321	0.298028	0.5624	0.436392	0.335268	0.305612	0.293498	0.252177	0.493956	0.278246	0.285216	0.244639	0.268045	0.527854	0.205607	0.250066	0.262628	0.266404	0.420011	0.216857	0.243022	0.203513	0.441504	0.296399	0.236956	0.339598	0.26704	0.30681	0.318327	0.194528	0.255187	0.236314	0.358105	0.308411
378	0.222188	0.207557	0.369438	0.213709	0.330314	0.187311	0.308987	0.298262	0.47667	0.24102	0.452839	0.277208	0.227862	0.271497	0.304693	0.351106	0.297159	0.56094	0.436983	0.327573	0.304499	0.292722	0.251219	0.495273	0.306395	0.284274	0.245952	0.268951	0.549453	0.21818	0.249486	0.26149	0.279066	0.418797	0.215378	0.243006	0.20451	0.440435	0.297622	0.235861	0.338932	0.26671	0.308649	0.318616	0.195179	0.255488	0.235753	0.356601	0.329726
379	0.22089	0.206638	0.36814	0.212873	0.348416	0.185543	0.32814	0.296836	0.475195	0.241182	0.452106	0.276561	0.258727	0.270314	0.315933	0.350323	0.296347	0.577461	0.436112	0.343046	0.339495	0.292869	0.270004	0.494864	0.306836	0.283218	0.264765	0.268021	0.548872	0.234658	0.24923	0.261039	0.296939	0.416572	0.215551	0.243611	0.20424	0.439905	0.297653	0.235203	0.33731	0.266946	0.307686	0.31868	0.195544	0.255926	0.236033	0.365557	0.330098
380	0.219209	0.205968	0.367397	0.211971	0.348779	0.18561	0.349399	0.295592	0.472675	0.241796	0.451442	0.277177	0.253451	0.270392	0.313179	0.347214	0.2927	0.587041	0.433388	0.342436	0.339602	0.293055	0.269699	0.498574	0.313516	0.291187	0.263648	0.267997	0.550389	0.256313	0.24684	0.26128	0.294099	0.414769	0.21513	0.24293	0.205286	0.438853	0.296715	0.235906	0.336558	0.301899	0.30783	0.319695	0.195005	0.259889	0.235944	0.37973	0.328656
381	0.218959	0.206212	0.365306	0.243509	0.361445	0.182734	0.348883	0.295686	0.471896	0.241813	0.454052	0.275833	0.248291	0.269242	0.31291	0.381292	0.290896	0.594037	0.432942	0.341903	0.342386	0.290757	0.269776	0.513717	0.325307	0.297274	0.262626	0.268214	0.548809	0.283271	0.248011	0.259843	0.316842	0.425096	0.215777	0.241941	0.205647	0.45259	0.295696	0.236105	0.335187	0.298271	0.336794	0.323582	0.194163	0.291535	0.235631	0.398224	0.323256
382	0.218781	0.20581	0.363461	0.24279	0.360334	0.182905	0.354431	0.294769	0.476909	0.241681	0.452242	0.274639	0.284378	0.2681	0.338534	0.380914	0.288442	0.593523	0.432743	0.340353	0.351562	0.290287	0.269793	0.545879	0.342272	0.308564	0.261214	0.266609	0.547104	0.286921	0.247569	0.259762	0.315941	0.4252	0.215912	0.241836	0.205209	0.452235	0.295814	0.235117	0.335988	0.295791	0.335805	0.332868	0.193994	0.291849	0.235718	0.421857	0.320423
383	0.219259	0.206134	0.364738	0.242962	0.376822	0.186037	0.365172	0.293764	0.479158	0.241102	0.452335	0.272326	0.283184	0.267721	0.338911	0.386834	0.289088	0.612396	0.431276	0.35247	0.364977	0.289876	0.272355	0.544637	0.34411	0.3226	0.261702	0.264392	0.545653	0.29228	0.247425	0.258824	0.313879	0.424217	0.216675	0.241869	0.204397	0.457702	0.295322	0.235276	0.335151	0.295752	0.336274	0.347316	0.194742	0.291979	0.23406	0.420775	0.325211
384	0.219232	0.205631	0.36338	0.245869	0.377294	0.20518	0.381065	0.292691	0.506735	0.239984	0.451401	0.271142	0.282219	0.267673	0.337067	0.394944	0.288639	0.611152	0.42972	0.350035	0.38353	0.289775	0.272775	0.543987	0.345695	0.341771	0.260096	0.263561	0.544724	0.30324	0.246304	0.264211	0.312739	0.449259	0.21706	0.242283	0.204281	0.455723	0.295549	0.235653	0.333984	0.294845	0.366626	0.366896	0.195777	0.290503	0.235003	0.420021	0.323661
385	0.218673	0.206823	0.364523	0.243131	0.378494	0.205721	0.39938	0.293897	0.511491	0.24093	0.449783	0.270805	0.280641	0.267799	0.338857	0.408206	0.287826	0.610549	0.438323	0.347682	0.406506	0.287923	0.271678	0.543765	0.338095	0.340901	0.259638	0.26451	0.544695	0.319338	0.26516	0.274764	0.313253	0.449532	0.215674	0.241865	0.205146	0.457624	0.294603	0.235605	0.333177	0.293957	0.366116	0.370474	0.196233	0.289664	0.235262	0.419884	0.320545
386	0.218621	0.20623	0.365192	0.243135	0.376584	0.204994	0.401011	0.293546	0.51379	0.241968	0.447301	0.271452	0.280372	0.272283	0.335452	0.426581	0.315889	0.608125	0.458602	0.346482	0.405796	0.287184	0.27009	0.556724	0.337878	0.340154	0.259851	0.264473	0.551727	0.33457	0.264762	0.290444	0.313518	0.447607	0.215079	0.242001	0.209741	0.456148	0.294529	0.235197	0.332737	0.293147	0.365543	0.379214	0.196162	0.28934	0.236646	0.419052	0.319583
387	0.2177	0.205852	0.366002	0.243241	0.382397	0.203708	0.413657	0.294324	0.514086	0.242419	0.449131	0.271153	0.279623	0.273141	0.343299	0.446706	0.315984	0.606549	0.460446	0.346419	0.433865	0.286846	0.270992	0.558869	0.337123	0.340306	0.259441	0.264753	0.55158	0.342597	0.26453	0.31121	0.314111	0.446729	0.215139	0.242011	0.209654	0.487489	0.291556	0.235972	0.332781	0.291533	0.365382	0.390859	0.196894	0.290605	0.237647	0.416959	0.319765
388	0.218825	0.205722	0.361409	0.244449	0.392662	0.203439	0.413703	0.293379	0.513278	0.245548	0.448263	0.270906	0.279356	0.272191	0.343248	0.447448	0.315866	0.605635	0.466662	0.346062	0.436957	0.287931	0.267619	0.558206	0.337416	0.343417	0.258378	0.264415	0.550489	0.354844	0.265185	0.310278	0.313457	0.44566	0.215674	0.2417	0.21083	0.485521	0.292678	0.234691	0.337283	0.329694	0.364436	0.391176	0.196715	0.289838	0.23772	0.415262	0.320071
389	0.218175	0.205801	0.361745	0.244627	0.408016	0.203742	0.41434	0.293377	0.512079	0.245825	0.448857	0.309434	0.279088	0.271605	0.34197	0.446123	0.315645	0.604265	0.477786	0.345217	0.438456	0.288526	0.270785	0.585832	0.367954	0.339686	0.258074	0.259083	0.549856	0.370342	0.264642	0.309577	0.31102	0.445358	0.214966	0.240911	0.21201	0.4853	0.290109	0.235386	0.337326	0.329597	0.363266	0.396539	0.197595	0.290064	0.237811	0.416668	0.319558
390	0.217868	0.205089	0.358928	0.245227	0.407322	0.20231	0.417595	0.289597	0.511428	0.244893	0.446723	0.310796	0.278843	0.269565	0.338047	0.445768	0.316606	0.603721	0.475057	0.346055	0.446532	0.28866	0.278218	0.594399	0.365876	0.33976	0.257052	0.257562	0.548311	0.390889	0.264567	0.308553	0.312189	0.443686	0.212524	0.241759	0.210897	0.484215	0.292093	0.23604	0.337268	0.329808	0.361881	0.411027	0.1977	0.290323	0.236683	0.41655	0.318808
391	0.218168	0.20698	0.356484	0.245771	0.426177	0.202128	0.427141	0.330141	0.520673	0.243802	0.445787	0.310175	0.277695	0.267473	0.338148	0.447373	0.332185	0.599883	0.490316	0.346868	0.459459	0.286508	0.290831	0.593561	0.365246	0.369566	0.256897	0.259847	0.54739	0.416446	0.261236	0.309279	0.312071	0.443618	0.212221	0.242013	0.210352	0.48344	0.292836	0.235877	0.336513	0.326712	0.361212	0.409462	0.199727	0.2914	0.235845	0.416316	0.320197
392	0.218072	0.208515	0.356218	0.24565	0.424938	0.202401	0.441078	0.330246	0.524285	0.244287	0.480362	0.309569	0.275865	0.265626	0.337596	0.453566	0.331921	0.613883	0.500212	0.342533	0.477423	0.285809	0.308482	0.593116	0.364228	0.367783	0.258208	0.259252	0.569903	0.417607	0.261287	0.308592	0.311665	0.446156	0.209625	0.242769	0.212765	0.482963	0.289822	0.236886	0.33676	0.32539	0.361533	0.432449	0.200392	0.290424	0.23533	0.418273	0.316765
393	0.216872	0.208513	0.355274	0.245566	0.432283	0.201528	0.46041	0.330376	0.523427	0.242617	0.509596	0.312791	0.275743	0.287775	0.33662	0.464818	0.329958	0.61388	0.497897	0.342498	0.484287	0.284928	0.331132	0.593466	0.362361	0.367971	0.258876	0.258365	0.581511	0.415191	0.284592	0.331527	0.312278	0.450824	0.210203	0.243183	0.21306	0.482386	0.292754	0.238217	0.336229	0.32572	0.359089	0.430187	0.199749	0.290156	0.233442	0.416734	0.317045
394	0.215997	0.215299	0.354693	0.246149	0.444193	0.202312	0.48073	0.330736	0.521201	0.242899	0.50846	0.319614	0.277316	0.288129	0.334228	0.481088	0.32884	0.611414	0.499087	0.361487	0.496191	0.286244	0.330228	0.593752	0.362192	0.367176	0.259093	0.289216	0.581742	0.414074	0.282341	0.331282	0.312332	0.480256	0.210263	0.246059	0.212363	0.480817	0.292151	0.241514	0.335201	0.3266	0.359119	0.430238	0.198887	0.290323	0.232614	0.419504	0.316919
395	0.215801	0.226929	0.353892	0.246339	0.461106	0.203174	0.479353	0.330052	0.520967	0.243763	0.506399	0.331465	0.278488	0.286491	0.333774	0.481089	0.329257	0.610396	0.495682	0.360507	0.511991	0.285638	0.32926	0.596048	0.361813	0.364505	0.25852	0.288862	0.582501	0.434222	0.284205	0.33054	0.312795	0.479043	0.209128	0.245738	0.212225	0.480176	0.29882	0.247111	0.333718	0.32781	0.361254	0.430429	0.199618	0.298076	0.231847	0.417757	0.319073
396	0.21603	0.243552	0.3535	0.247497	0.477962	0.202277	0.478295	0.329673	0.544621	0.243297	0.504707	0.348307	0.279451	0.285455	0.334104	0.479167	0.328215	0.610599	0.506107	0.359916	0.511362	0.290471	0.329522	0.597732	0.360134	0.364401	0.257961	0.292551	0.593893	0.464706	0.284896	0.331832	0.313908	0.479681	0.210085	0.246368	0.211543	0.479107	0.310306	0.259934	0.333384	0.328331	0.359332	0.431788	0.219016	0.311052	0.232308	0.45622	0.319688
397	0.213861	0.265142	0.3537	0.248584	0.485455	0.201141	0.47676	0.329563	0.545952	0.243223	0.505576	0.370102	0.279561	0.284499	0.333022	0.478007	0.328867	0.610555	0.502929	0.357872	0.507964	0.290404	0.33755	0.596468	0.358987	0.365259	0.256944	0.299197	0.589171	0.465033	0.286233	0.330868	0.315695	0.478297	0.210288	0.246768	0.211656	0.477981	0.326643	0.274384	0.329863	0.326911	0.357984	0.449279	0.21565	0.328796	0.232387	0.456758	0.326579
398	0.234331	0.277972	0.352836	0.249252	0.484952	0.200619	0.47618	0.329471	0.545513	0.244457	0.505298	0.37022	0.279051	0.285379	0.332948	0.476833	0.328051	0.61086	0.501524	0.35599	0.524393	0.290351	0.349914	0.596095	0.356853	0.365269	0.256558	0.311987	0.589219	0.465726	0.291939	0.331549	0.316008	0.478065	0.209776	0.246767	0.211329	0.479935	0.326858	0.268936	0.328866	0.330172	0.365848	0.456148	0.215418	0.351475	0.232738	0.459025	0.339018
399	0.233191	0.280356	0.354082	0.247962	0.483145	0.200474	0.474862	0.329029	0.547343	0.244731	0.506715	0.370542	0.279005	0.283217	0.333866	0.475763	0.361271	0.60778	0.521931	0.355186	0.546531	0.289776	0.348276	0.592914	0.357752	0.36519	0.257058	0.329856	0.588556	0.465082	0.302629	0.331674	0.316362	0.476785	0.231487	0.246928	0.209966	0.478925	0.327372	0.2876	0.328361	0.330932	0.378685	0.467995	0.215153	0.351976	0.231945	0.45813	0.356408
400	0.233454	0.28115	0.355996	0.246865	0.478849	0.199763	0.475008	0.32811	0.557788	0.24385	0.504716	0.365988	0.278106	0.282369	0.334026	0.4764	0.362471	0.606224	0.519901	0.354636	0.551365	0.289599	0.347287	0.592037	0.357818	0.365252	0.257901	0.338488	0.611776	0.469835	0.318265	0.331052	0.317003	0.476634	0.229076	0.245712	0.210238	0.503215	0.326713	0.284039	0.32777	0.329962	0.382674	0.476753	0.215768	0.349784	0.23196	0.462911	0.381415
401	0.233374	0.28006	0.35774	0.246544	0.477041	0.197351	0.498368	0.33273	0.568933	0.242582	0.504205	0.364034	0.278026	0.28479	0.333726	0.472944	0.362545	0.605047	0.519443	0.353463	0.561087	0.291691	0.347133	0.592179	0.357395	0.365295	0.256238	0.352444	0.605837	0.471037	0.335998	0.36277	0.316048	0.474131	0.227468	0.246417	0.209348	0.509012	0.325755	0.316705	0.326794	0.328443	0.39163	0.487798	0.222563	0.349181	0.231617	0.472658	0.379686
402	0.233783	0.300278	0.361667	0.246625	0.495687	0.197786	0.498353	0.343111	0.581704	0.242462	0.501866	0.363742	0.278114	0.29044	0.333428	0.499683	0.362539	0.60507	0.515495	0.350457	0.5689	0.289068	0.342765	0.615782	0.357103	0.364418	0.25603	0.352411	0.609562	0.471573	0.340731	0.361337	0.317347	0.473754	0.227591	0.245614	0.207667	0.517827	0.324973	0.316523	0.324871	0.326632	0.405808	0.500809	0.226876	0.348368	0.232556	0.48622	0.407848
403	0.234844	0.30049	0.35809	0.246299	0.494506	0.198484	0.497582	0.3567	0.579431	0.242495	0.501733	0.386056	0.277397	0.301716	0.33302	0.503189	0.361996	0.627199	0.517031	0.351506	0.580943	0.305638	0.340733	0.616899	0.356494	0.363848	0.25554	0.353184	0.606121	0.475848	0.345838	0.357662	0.318816	0.471749	0.245917	0.245537	0.208334	0.516894	0.323509	0.321338	0.324156	0.326441	0.406351	0.506203	0.236131	0.345371	0.232176	0.504215	0.426374
404	0.233816	0.2977	0.356084	0.245658	0.493825	0.200272	0.504938	0.356681	0.586482	0.242246	0.508018	0.386028	0.276412	0.317406	0.34168	0.511627	0.362198	0.635816	0.531266	0.370663	0.58839	0.30784	0.354866	0.617675	0.355593	0.362925	0.253054	0.353353	0.627817	0.485052	0.35587	0.35702	0.322951	0.469128	0.246649	0.246023	0.207055	0.529819	0.322814	0.3309	0.322022	0.325984	0.425384	0.516522	0.25029	0.347385	0.231452	0.52594	0.425195
405	0.234364	0.298923	0.355433	0.245913	0.517062	0.201022	0.510041	0.376777	0.597166	0.247957	0.507601	0.385128	0.273613	0.317426	0.343056	0.524962	0.361512	0.646463	0.55055	0.366962	0.587805	0.311265	0.354202	0.624151	0.354725	0.363011	0.251299	0.35242	0.64195	0.499148	0.355641	0.356831	0.333278	0.470693	0.245901	0.245957	0.207286	0.535218	0.323943	0.345386	0.318653	0.325648	0.443827	0.531727	0.269318	0.347448	0.231467	0.524198	0.424389
406	0.241672	0.299481	0.380878	0.24454	0.516349	0.20149	0.517863	0.376501	0.61282	0.247433	0.512394	0.384559	0.273954	0.318033	0.343528	0.524824	0.361297	0.675243	0.550383	0.366792	0.596929	0.31892	0.35411	0.617534	0.354245	0.362535	0.250151	0.374966	0.639678	0.518202	0.361985	0.356823	0.33724	0.474515	0.246202	0.246213	0.208064	0.545517	0.323487	0.364547	0.34437	0.324815	0.441417	0.549483	0.281762	0.368984	0.229753	0.518194	0.423578
407	0.253616	0.299094	0.411728	0.24447	0.516684	0.20023	0.52925	0.378243	0.613191	0.24676	0.522281	0.383975	0.274023	0.31698	0.352361	0.523351	0.362982	0.688564	0.577505	0.366039	0.610922	0.331452	0.351742	0.625934	0.352871	0.378951	0.249808	0.375315	0.634706	0.541827	0.373542	0.356583	0.343954	0.482322	0.247057	0.24703	0.207254	0.561112	0.322528	0.368172	0.347938	0.324681	0.439984	0.565957	0.303162	0.366932	0.230336	0.541798	0.421206
408	0.270404	0.297107	0.412629	0.245302	0.511778	0.200347	0.541823	0.38528	0.612397	0.24557	0.515877	0.382758	0.273785	0.317472	0.363028	0.523882	0.362772	0.699123	0.583961	0.36567	0.61587	0.348824	0.35124	0.635613	0.352391	0.375654	0.251624	0.376499	0.633257	0.5451	0.389945	0.354998	0.35062	0.495126	0.248599	0.24527	0.208206	0.581532	0.323123	0.37668	0.344743	0.321828	0.440925	0.567611	0.30943	0.368011	0.230973	0.540066	0.421405
409	0.270876	0.29534	0.412758	0.24397	0.510535	0.200478	0.559225	0.397219	0.61324	0.276685	0.516531	0.383163	0.309137	0.321713	0.378533	0.523981	0.366778	0.698706	0.591907	0.36369	0.637371	0.349091	0.350343	0.648042	0.352413	0.376491	0.251562	0.376019	0.634558	0.552328	0.410386	0.355	0.358999	0.511662	0.248148	0.244266	0.20809	0.592483	0.343075	0.38845	0.342827	0.321404	0.439484	0.566578	0.319726	0.369027	0.232604	0.539066	0.423023
410	0.270251	0.294512	0.413145	0.244664	0.50973	0.200671	0.564048	0.412824	0.610177	0.276234	0.520197	0.384998	0.313165	0.331271	0.3949	0.523211	0.374749	0.695722	0.604692	0.363726	0.656047	0.354223	0.350543	0.656443	0.364801	0.380671	0.250837	0.371598	0.636838	0.564312	0.435606	0.354429	0.372216	0.519808	0.248497	0.241174	0.208952	0.591404	0.341412	0.394921	0.344406	0.322232	0.469838	0.583332	0.334627	0.400775	0.232432	0.538714	0.421455
411	0.269398	0.31794	0.414864	0.24356	0.509094	0.201536	0.573115	0.415264	0.636978	0.275586	0.534194	0.385326	0.323211	0.345894	0.409254	0.521596	0.388287	0.695165	0.622281	0.363437	0.654468	0.363214	0.350543	0.670238	0.368047	0.389179	0.25202	0.369422	0.644702	0.581105	0.436408	0.353564	0.3914	0.528882	0.249956	0.241	0.209247	0.598307	0.341697	0.415694	0.350843	0.318698	0.472892	0.57998	0.35213	0.39971	0.233017	0.538845	0.445359
412	0.290831	0.317426	0.414311	0.242798	0.50703	0.202019	0.578249	0.417677	0.635328	0.274612	0.532923	0.383709	0.338062	0.362561	0.409765	0.520995	0.403658	0.693605	0.620721	0.364835	0.654983	0.378153	0.353364	0.673372	0.376314	0.403308	0.252068	0.388086	0.657383	0.602671	0.437532	0.353495	0.413657	0.542714	0.250068	0.240607	0.209848	0.604731	0.340205	0.439278	0.362103	0.318869	0.473192	0.580302	0.374402	0.400668	0.233334	0.536225	0.455709
413	0.289075	0.315458	0.418443	0.24305	0.506611	0.211381	0.577252	0.438044	0.641191	0.273725	0.534084	0.383921	0.357684	0.363144	0.415921	0.521445	0.3967	0.691974	0.618318	0.363386	0.652445	0.395806	0.36155	0.670784	0.388258	0.421182	0.251087	0.388311	0.674844	0.602187	0.44606	0.352805	0.418872	0.562481	0.250476	0.240212	0.210116	0.603696	0.338619	0.448228	0.378152	0.317062	0.475375	0.611482	0.376533	0.4023	0.234111	0.534981	0.470877
414	0.289184	0.333904	0.417112	0.241311	0.505721	0.224976	0.601858	0.446364	0.63479	0.273715	0.533715	0.387179	0.357223	0.363715	0.416138	0.541831	0.421932	0.68752	0.615381	0.36253	0.66929	0.416098	0.374527	0.670559	0.404976	0.42393	0.24945	0.387965	0.680852	0.610778	0.465498	0.35195	0.433464	0.584672	0.268427	0.262021	0.210221	0.617503	0.339001	0.449498	0.398953	0.316826	0.48376	0.612757	0.380918	0.402727	0.235189	0.534037	0.478551
415	0.288544	0.337463	0.435787	0.240762	0.50373	0.243325	0.601998	0.458413	0.66069	0.272862	0.530427	0.38763	0.358642	0.36343	0.440442	0.545799	0.419959	0.703189	0.615267	0.360919	0.673616	0.414688	0.377189	0.692369	0.413169	0.432159	0.250019	0.386885	0.691323	0.609967	0.471565	0.351516	0.437396	0.606668	0.269796	0.262425	0.209786	0.620771	0.338057	0.460708	0.424474	0.315547	0.496923	0.612904	0.386783	0.398883	0.235481	0.532636	0.477972
416	0.287897	0.341954	0.441726	0.241405	0.514762	0.266393	0.602907	0.476067	0.66186	0.272686	0.569168	0.388702	0.383036	0.382529	0.447088	0.554556	0.42519	0.706648	0.609985	0.359986	0.671487	0.414632	0.384426	0.691158	0.424662	0.445156	0.249485	0.385481	0.690002	0.625073	0.472359	0.350698	0.446677	0.613433	0.277277	0.265442	0.213419	0.63187	0.337315	0.477169	0.423897	0.317534	0.497825	0.633318	0.394093	0.398809	0.233684	0.53223	0.47764
417	0.286469	0.340245	0.448046	0.243055	0.515439	0.269882	0.598095	0.472554	0.668523	0.271911	0.5693	0.386463	0.382189	0.379628	0.458498	0.564033	0.441187	0.704742	0.617085	0.359485	0.670782	0.413563	0.394963	0.691827	0.439041	0.462886	0.249862	0.386211	0.689444	0.622273	0.469811	0.35122	0.460976	0.625022	0.288548	0.263173	0.209486	0.648254	0.336852	0.479184	0.457695	0.315501	0.504594	0.63505	0.398857	0.403537	0.233685	0.532265	0.490062
418	0.285864	0.338006	0.459814	0.243161	0.514018	0.278418	0.602758	0.471191	0.679008	0.278427	0.565927	0.387343	0.381395	0.378509	0.474639	0.569943	0.442839	0.705677	0.625784	0.379271	0.672604	0.413061	0.403455	0.690601	0.446164	0.462431	0.249658	0.385814	0.688676	0.623838	0.494963	0.350654	0.479524	0.64134	0.304551	0.262077	0.214627	0.646903	0.338076	0.477331	0.460478	0.313298	0.516116	0.63432	0.406193	0.403974	0.232908	0.559686	0.48915
419	0.284944	0.33756	0.476253	0.24165	0.51314	0.291686	0.601362	0.470124	0.677298	0.289684	0.566195	0.388071	0.380138	0.378894	0.475566	0.577255	0.447688	0.703533	0.62277	0.383621	0.677908	0.413741	0.416679	0.703193	0.453081	0.460768	0.25029	0.384311	0.714358	0.653526	0.494495	0.351979	0.480269	0.651736	0.325629	0.260563	0.224123	0.64686	0.336468	0.48552	0.464067	0.312993	0.532356	0.635	0.417881	0.403364	0.23227	0.564303	0.48904
420	0.285997	0.335748	0.477237	0.241195	0.512164	0.309653	0.600304	0.473562	0.676991	0.305651	0.583748	0.397246	0.377865	0.378105	0.482853	0.573322	0.447501	0.702212	0.640634	0.392711	0.687949	0.413178	0.431585	0.701336	0.458197	0.484216	0.25008	0.38391	0.712715	0.651601	0.520707	0.355135	0.482324	0.65929	0.329523	0.261459	0.23649	0.644114	0.336945	0.495435	0.4724	0.30955	0.540913	0.637226	0.419911	0.403419	0.233017	0.573246	0.487147
421	0.286421	0.334231	0.484146	0.241483	0.513097	0.332286	0.599241	0.475693	0.698491	0.326291	0.585188	0.409157	0.377315	0.378054	0.494906	0.572116	0.448072	0.700879	0.638141	0.406509	0.698071	0.411767	0.45117	0.70063	0.467693	0.485423	0.2494	0.383066	0.707939	0.652257	0.523125	0.360262	0.481144	0.65864	0.338414	0.261771	0.2522	0.645162	0.338196	0.508749	0.485445	0.329157	0.55418	0.64715	0.426681	0.401804	0.233249	0.586079	0.48621
422	0.286979	0.33402	0.495761	0.240549	0.531106	0.33204	0.599704	0.482295	0.704702	0.322793	0.585576	0.427241	0.37661	0.375522	0.510928	0.571736	0.44889	0.698204	0.636683	0.424981	0.706145	0.431993	0.462096	0.713579	0.474491	0.483004	0.246761	0.382092	0.729099	0.650082	0.529073	0.370816	0.481477	0.668434	0.349461	0.261987	0.267818	0.644181	0.338867	0.512931	0.503167	0.328881	0.572124	0.65871	0.438158	0.401764	0.233449	0.603107	0.485516
423	0.286887	0.334206	0.510684	0.239297	0.530792	0.33182	0.605133	0.493594	0.704328	0.347364	0.589182	0.449967	0.377015	0.374739	0.531603	0.570681	0.448085	0.696906	0.634971	0.430593	0.704868	0.43215	0.461899	0.719998	0.482767	0.482478	0.245358	0.381763	0.735105	0.646441	0.540666	0.386047	0.481411	0.686564	0.36639	0.26008	0.267745	0.643643	0.338789	0.517956	0.505337	0.328337	0.573418	0.677647	0.45431	0.402023	0.263922	0.624878	0.488422
424	0.28633	0.336131	0.529278	0.237875	0.530643	0.333253	0.615253	0.509557	0.723937	0.34872	0.598315	0.448453	0.376896	0.374933	0.541156	0.570538	0.44813	0.694415	0.632358	0.440895	0.704737	0.432985	0.463347	0.72075	0.480769	0.482349	0.243266	0.410432	0.739653	0.645256	0.55293	0.401832	0.483449	0.684384	0.386079	0.260885	0.266802	0.642219	0.372739	0.516519	0.512502	0.327991	0.584103	0.68154	0.475102	0.402396	0.264915	0.623903	0.493844
425	0.28604	0.342687	0.546012	0.23868	0.530122	0.337704	0.615375	0.524934	0.720567	0.349876	0.610609	0.473508	0.375885	0.397324	0.541565	0.595588	0.449023	0.692228	0.632244	0.455555	0.703298	0.456283	0.478812	0.715247	0.488358	0.482798	0.242837	0.410686	0.749757	0.657304	0.565989	0.420277	0.490183	0.682305	0.381209	0.26095	0.266886	0.641646	0.374554	0.527917	0.520345	0.328437	0.60177	0.679848	0.475305	0.401639	0.266193	0.633608	0.504764
426	0.285602	0.353797	0.544376	0.244397	0.565126	0.348025	0.614691	0.531674	0.72184	0.348816	0.626384	0.470517	0.374952	0.398397	0.540789	0.595502	0.447928	0.717208	0.631442	0.457994	0.72657	0.457852	0.495883	0.714769	0.488029	0.484139	0.244057	0.40633	0.750102	0.656047	0.571328	0.422992	0.50158	0.681358	0.381378	0.26049	0.265446	0.640394	0.37771	0.536668	0.531782	0.330202	0.601447	0.678027	0.476566	0.402687	0.26889	0.645777	0.503334
427	0.284586	0.369538	0.549205	0.255369	0.564854	0.362982	0.613616	0.545367	0.719839	0.347278	0.647651	0.469446	0.373073	0.398271	0.551789	0.603172	0.446702	0.720391	0.635019	0.460035	0.730578	0.458186	0.505	0.715761	0.497565	0.491168	0.244835	0.406375	0.750753	0.653766	0.582859	0.420653	0.517607	0.698015	0.402788	0.259203	0.266637	0.638296	0.385534	0.537334	0.550354	0.328652	0.601629	0.677388	0.48106	0.402544	0.271215	0.652899	0.516801
428	0.282992	0.370991	0.548655	0.270886	0.565036	0.382542	0.614526	0.546789	0.715549	0.347949	0.649062	0.486232	0.372605	0.397359	0.551303	0.604132	0.445888	0.7307	0.643443	0.472379	0.738887	0.459241	0.511571	0.715504	0.501099	0.502836	0.244565	0.40636	0.750512	0.649718	0.585097	0.422144	0.52064	0.691061	0.400638	0.259902	0.267719	0.637993	0.397994	0.552469	0.572431	0.328344	0.602042	0.692825	0.490206	0.39813	0.277915	0.679549	0.515014
429	0.282897	0.370114	0.548305	0.289384	0.565915	0.383585	0.629104	0.544864	0.73918	0.3473	0.64994	0.4841	0.371521	0.416297	0.54686	0.602876	0.446136	0.72677	0.6391	0.467289	0.745477	0.468977	0.510455	0.709069	0.508108	0.519112	0.246973	0.407407	0.749742	0.648596	0.596479	0.42846	0.52836	0.695825	0.40124	0.268075	0.268248	0.637009	0.414108	0.555374	0.588791	0.329132	0.604017	0.693496	0.503972	0.422392	0.288999	0.682669	0.515155
430	0.282669	0.377233	0.546609	0.288602	0.562903	0.390235	0.627666	0.552354	0.768013	0.34689	0.652816	0.48311	0.369864	0.417408	0.572283	0.633178	0.441206	0.729479	0.647845	0.477117	0.748124	0.464905	0.51151	0.710672	0.519736	0.518495	0.247532	0.408092	0.765571	0.647281	0.606438	0.438424	0.540635	0.69095	0.401052	0.266032	0.279488	0.635877	0.412941	0.557781	0.588669	0.328176	0.604105	0.6947	0.522325	0.418393	0.30381	0.694409	0.530111
431	0.281552	0.388969	0.545993	0.287465	0.562074	0.401496	0.632218	0.560315	0.782338	0.346348	0.64663	0.486896	0.370196	0.417676	0.577414	0.635556	0.478113	0.728573	0.670458	0.475518	0.755775	0.464287	0.535783	0.709941	0.53093	0.517409	0.251223	0.40704	0.763412	0.645781	0.606226	0.452859	0.557024	0.699738	0.400604	0.265448	0.27654	0.638651	0.418309	0.556246	0.588867	0.335211	0.607281	0.699597	0.528939	0.416798	0.323192	0.695199	0.528051
432	0.27975	0.402465	0.553491	0.290723	0.560757	0.416962	0.641379	0.57287	0.780968	0.344823	0.65622	0.480292	0.368253	0.420118	0.587151	0.639246	0.476881	0.729047	0.668562	0.480124	0.763148	0.466749	0.563261	0.710485	0.546232	0.51772	0.26056	0.406323	0.764645	0.644843	0.607003	0.45494	0.577966	0.705505	0.400363	0.265489	0.276298	0.638093	0.427794	0.555616	0.588939	0.346843	0.606443	0.698808	0.553423	0.419318	0.338267	0.694235	0.526881
433	0.309085	0.404354	0.552759	0.298975	0.558875	0.436975	0.653688	0.60531	0.782061	0.345033	0.670371	0.480542	0.369092	0.419549	0.591865	0.647894	0.475271	0.733599	0.667576	0.498187	0.774796	0.469497	0.562478	0.736234	0.54544	0.516463	0.274472	0.408069	0.772347	0.644377	0.606383	0.458656	0.576379	0.697746	0.400634	0.264266	0.275372	0.642375	0.448732	0.563973	0.592035	0.360323	0.61752	0.704281	0.553981	0.419326	0.356057	0.69997	0.526216
434	0.308833	0.410387	0.552181	0.311797	0.557897	0.43679	0.657586	0.625134	0.788486	0.343912	0.673948	0.477937	0.371746	0.421806	0.601166	0.661111	0.474513	0.742069	0.665676	0.503187	0.772011	0.468528	0.56599	0.755366	0.544283	0.517183	0.292929	0.404395	0.776483	0.646251	0.597364	0.466967	0.57305	0.708803	0.400801	0.263946	0.27624	0.652113	0.463056	0.56449	0.599725	0.362785	0.615699	0.707418	0.559522	0.41728	0.359002	0.70947	0.524581
435	0.30953	0.412481	0.550569	0.329158	0.557605	0.455031	0.665886	0.62018	0.79948	0.346275	0.67287	0.478333	0.377827	0.422983	0.615021	0.66513	0.473595	0.750996	0.662514	0.512446	0.770626	0.478087	0.562907	0.750493	0.557808	0.516518	0.315898	0.403155	0.779172	0.653481	0.624467	0.479837	0.573948	0.707892	0.40113	0.264277	0.27529	0.649889	0.466637	0.563936	0.61176	0.378681	0.613888	0.707584	0.56875	0.416884	0.358968	0.723524	0.539709
436	0.30885	0.423566	0.550356	0.351027	0.556068	0.455051	0.674582	0.617667	0.81501	0.346121	0.680789	0.495466	0.388171	0.422968	0.616361	0.673938	0.472721	0.751866	0.658642	0.526249	0.774109	0.49219	0.56125	0.750803	0.582745	0.516583	0.31828	0.401299	0.806779	0.66407	0.621035	0.480997	0.573005	0.704426	0.40163	0.264362	0.27371	0.649469	0.468155	0.575347	0.628326	0.38002	0.614038	0.720885	0.583168	0.415657	0.359118	0.742025	0.532626
437	0.307269	0.425775	0.550497	0.350192	0.558777	0.454979	0.671196	0.619662	0.818225	0.345355	0.680368	0.499948	0.403045	0.430253	0.634702	0.692079	0.472579	0.753187	0.657173	0.526932	0.769041	0.498325	0.566605	0.771411	0.581816	0.516621	0.316994	0.423495	0.806821	0.679954	0.622358	0.505987	0.576869	0.71205	0.403039	0.27768	0.273744	0.647288	0.470724	0.574697	0.630666	0.381039	0.611802	0.725565	0.583449	0.416718	0.359117	0.765018	0.530008
438	0.305557	0.432227	0.55102	0.345489	0.555788	0.454351	0.691052	0.626213	0.81661	0.349718	0.681299	0.519526	0.422417	0.438716	0.633937	0.705559	0.472563	0.752132	0.656223	0.544092	0.766735	0.50832	0.569235	0.76379	0.580946	0.517767	0.317339	0.420672	0.806802	0.699604	0.621418	0.506047	0.575679	0.710099	0.409007	0.276427	0.284935	0.646718	0.481084	0.57369	0.637562	0.386119	0.61152	0.725127	0.611436	0.414387	0.354555	0.767433	0.528141
439	0.323302	0.441632	0.551459	0.344605	0.549965	0.465491	0.71323	0.63491	0.815171	0.350066	0.679953	0.517703	0.427202	0.451696	0.634711	0.726335	0.472707	0.753455	0.655251	0.543558	0.763663	0.522853	0.576036	0.779323	0.593491	0.515751	0.318404	0.431775	0.806477	0.697658	0.620366	0.513861	0.58363	0.707597	0.419504	0.289056	0.285359	0.644201	0.495952	0.575738	0.64884	0.395659	0.611395	0.744826	0.628607	0.419369	0.359963	0.774392	0.526363
440	0.322759	0.455539	0.551599	0.363467	0.558259	0.46571	0.730135	0.645135	0.81432	0.349985	0.67865	0.516	0.436512	0.469162	0.63226	0.725713	0.471719	0.751882	0.655766	0.542645	0.758789	0.540576	0.586376	0.777046	0.596461	0.512659	0.326716	0.431154	0.806902	0.695871	0.629427	0.518999	0.595659	0.726492	0.434499	0.301517	0.285668	0.642604	0.515306	0.582322	0.664612	0.409701	0.632988	0.76061	0.633804	0.445841	0.369921	0.785866	0.525756
441	0.3228	0.462142	0.563303	0.365829	0.570413	0.466122	0.729639	0.643081	0.799871	0.370086	0.704584	0.515848	0.44727	0.468232	0.634742	0.72714	0.470528	0.747547	0.666913	0.542448	0.778291	0.540163	0.591524	0.77503	0.604818	0.524573	0.339526	0.447405	0.805426	0.696918	0.628445	0.528759	0.599184	0.723644	0.453961	0.30219	0.286016	0.657705	0.539108	0.593412	0.67371	0.410965	0.639171	0.757156	0.6496	0.446082	0.38437	0.801823	0.525914
442	0.321812	0.473025	0.562778	0.365009	0.58565	0.465605	0.73128	0.66908	0.819585	0.365062	0.715573	0.515989	0.462505	0.46927	0.638302	0.726825	0.478028	0.742969	0.668931	0.544624	0.777618	0.544901	0.60041	0.794192	0.616572	0.524019	0.356803	0.448809	0.804427	0.700397	0.628912	0.539562	0.601314	0.737111	0.456425	0.302388	0.28542	0.656514	0.538923	0.607871	0.68661	0.416536	0.649743	0.771263	0.661863	0.445083	0.397764	0.814685	0.554182
443	0.319081	0.474003	0.560682	0.372127	0.584291	0.470316	0.716514	0.6699	0.831843	0.368359	0.714043	0.517839	0.460438	0.495802	0.645299	0.724199	0.478248	0.758446	0.669368	0.548899	0.775843	0.544599	0.604551	0.792153	0.633729	0.524086	0.355388	0.45402	0.803595	0.700224	0.644038	0.540309	0.601669	0.73881	0.463525	0.302755	0.285552	0.670678	0.539834	0.624582	0.707275	0.420045	0.664783	0.781517	0.661155	0.444361	0.399676	0.817893	0.550145
444	0.318651	0.491619	0.58065	0.383717	0.598303	0.479511	0.736965	0.678305	0.829381	0.376145	0.712628	0.519846	0.459947	0.499328	0.655495	0.722878	0.477756	0.746095	0.673703	0.557658	0.774909	0.548029	0.604604	0.791946	0.633116	0.523053	0.354824	0.463833	0.80062	0.698125	0.648414	0.557849	0.601309	0.747329	0.475098	0.301918	0.285847	0.680939	0.541354	0.631868	0.727223	0.428042	0.68426	0.79046	0.660989	0.475671	0.399376	0.824541	0.548976
445	0.317533	0.492527	0.590774	0.39975	0.606587	0.493159	0.733154	0.697243	0.828294	0.388391	0.712279	0.520286	0.483491	0.507331	0.660443	0.719684	0.476782	0.764027	0.682514	0.570873	0.77202	0.555938	0.604757	0.793589	0.63255	0.522779	0.375617	0.463995	0.804071	0.724609	0.645751	0.563664	0.619396	0.745872	0.491113	0.301974	0.301036	0.681825	0.544585	0.653102	0.721484	0.438074	0.680243	0.809396	0.66593	0.476861	0.398388	0.834407	0.573132
446	0.316865	0.496894	0.588791	0.40235	0.605255	0.51123	0.766028	0.691542	0.824477	0.405067	0.710988	0.519104	0.484856	0.512309	0.684286	0.722389	0.475984	0.795134	0.692298	0.575915	0.79466	0.568295	0.605064	0.792916	0.631392	0.521615	0.388788	0.467682	0.810092	0.723293	0.645562	0.573557	0.643751	0.745953	0.509764	0.301401	0.296297	0.684216	0.542154	0.660479	0.720493	0.452545	0.678115	0.804962	0.675207	0.479223	0.396639	0.848713	0.573727
447	0.315924	0.505716	0.586589	0.424132	0.604159	0.527169	0.769416	0.692817	0.834859	0.426141	0.720396	0.518715	0.488219	0.52173	0.684007	0.721123	0.478691	0.814907	0.706512	0.585408	0.788761	0.582366	0.604375	0.790045	0.629159	0.521377	0.398894	0.467793	0.8213	0.715628	0.645807	0.575942	0.643273	0.747418	0.533856	0.299732	0.295121	0.688221	0.540809	0.664157	0.736564	0.452563	0.700504	0.802962	0.687239	0.486048	0.396539	0.841022	0.582174
448	0.315229	0.518963	0.595638	0.430571	0.603439	0.540919	0.766964	0.693179	0.838591	0.443972	0.716282	0.518613	0.496669	0.533953	0.678515	0.737346	0.48497	0.827519	0.725127	0.618917	0.8099	0.600416	0.601943	0.787828	0.64394	0.521112	0.398284	0.479803	0.836923	0.713442	0.64945	0.582781	0.64331	0.752268	0.5323	0.331076	0.294202	0.696671	0.54367	0.665003	0.728278	0.457405	0.704668	0.799397	0.688856	0.497307	0.420601	0.841436	0.581167
449	0.33586	0.535319	0.595561	0.442795	0.603714	0.541925	0.759219	0.696164	0.84595	0.445974	0.735023	0.517982	0.509536	0.535547	0.694483	0.735319	0.495674	0.832608	0.732641	0.620151	0.822867	0.60023	0.61738	0.785665	0.643871	0.520333	0.400336	0.482395	0.840121	0.732811	0.658318	0.591183	0.643589	0.76171	0.531548	0.329759	0.292602	0.709539	0.550974	0.664767	0.75418	0.466161	0.70994	0.802128	0.687426	0.51297	0.418749	0.858543	0.579426
450	0.336044	0.534074	0.597118	0.459252	0.603474	0.547637	0.76717	0.697461	0.858051	0.452275	0.730086	0.516409	0.52679	0.547657	0.69195	0.736501	0.510776	0.838761	0.744052	0.620889	0.85116	0.615175	0.620454	0.800939	0.643772	0.525846	0.406021	0.481669	0.847416	0.732075	0.671592	0.590798	0.643286	0.773694	0.532956	0.33965	0.295298	0.706597	0.562689	0.676402	0.774996	0.479661	0.719633	0.806493	0.6858	0.532988	0.41639	0.862798	0.579706
451	0.33548	0.554571	0.611328	0.475043	0.609247	0.557759	0.787285	0.703187	0.856345	0.462984	0.742802	0.516635	0.52939	0.554566	0.706463	0.739691	0.530245	0.834375	0.751387	0.620712	0.851372	0.6163	0.616158	0.800656	0.644506	0.525763	0.415403	0.478678	0.845196	0.730233	0.687708	0.616628	0.64501	0.78864	0.556938	0.337298	0.29549	0.72326	0.562729	0.684597	0.794667	0.485427	0.733718	0.80448	0.684744	0.537867	0.423109	0.86861	0.592217
452	0.334685	0.556835	0.610335	0.475938	0.604014	0.57226	0.799984	0.710703	0.877746	0.477542	0.740222	0.515646	0.53558	0.555578	0.705946	0.742443	0.553376	0.838088	0.767381	0.620636	0.852342	0.627824	0.613624	0.820514	0.642802	0.522133	0.429168	0.476535	0.84426	0.738418	0.68816	0.631913	0.644242	0.790812	0.553768	0.338168	0.291541	0.721619	0.563674	0.68369	0.792591	0.50318	0.752165	0.813243	0.684787	0.54789	0.434036	0.873997	0.586147
453	0.336158	0.559332	0.609412	0.4753	0.603059	0.572981	0.794906	0.710722	0.873674	0.48124	0.740465	0.515906	0.546625	0.55535	0.705817	0.753827	0.554027	0.846974	0.773187	0.61988	0.851229	0.653174	0.613631	0.81137	0.641661	0.522747	0.430061	0.466399	0.864066	0.737596	0.688672	0.62831	0.647891	0.79848	0.549636	0.338581	0.298084	0.742996	0.563774	0.691122	0.805151	0.513795	0.774946	0.812806	0.684785	0.557867	0.449329	0.883774	0.58199
454	0.338835	0.578643	0.621396	0.473822	0.600616	0.597557	0.796092	0.703435	0.872089	0.488766	0.740988	0.51357	0.561207	0.565084	0.70986	0.762844	0.557693	0.847677	0.780485	0.617398	0.852366	0.651244	0.611339	0.826998	0.638348	0.524204	0.433662	0.487551	0.877256	0.735055	0.693588	0.626822	0.65593	0.810193	0.54849	0.337708	0.307063	0.742655	0.586307	0.689143	0.803296	0.533495	0.780201	0.810784	0.685022	0.564774	0.468961	0.87761	0.58036
455	0.343782	0.587141	0.620951	0.470775	0.600929	0.613255	0.80012	0.70973	0.868713	0.510876	0.738673	0.517022	0.5796	0.565593	0.718031	0.758633	0.565739	0.85247	0.777928	0.618788	0.848821	0.648444	0.609398	0.835155	0.658944	0.521647	0.434169	0.516699	0.874036	0.734828	0.702877	0.638345	0.668329	0.82625	0.571174	0.33681	0.320398	0.746385	0.585991	0.688974	0.801278	0.532662	0.777046	0.811618	0.68241	0.562748	0.468458	0.896239	0.607511
456	0.354407	0.596339	0.621057	0.494313	0.621873	0.614052	0.808517	0.717443	0.86355	0.512149	0.737486	0.52486	0.580796	0.562815	0.730553	0.763515	0.578136	0.860237	0.788559	0.632297	0.863788	0.65055	0.609446	0.83479	0.656575	0.522055	0.442574	0.513932	0.881621	0.732987	0.702593	0.637388	0.669501	0.824955	0.597576	0.337515	0.334393	0.745133	0.5872	0.689053	0.795546	0.53306	0.786296	0.811398	0.695167	0.574057	0.46782	0.906642	0.606707
457	0.369361	0.611332	0.619325	0.493828	0.642145	0.640269	0.821253	0.729499	0.883254	0.510602	0.732945	0.537039	0.585479	0.56049	0.730339	0.766068	0.594639	0.872346	0.788013	0.636347	0.876674	0.650324	0.608109	0.858629	0.654518	0.551431	0.444457	0.535832	0.886458	0.73199	0.716426	0.651501	0.669367	0.822742	0.59606	0.335312	0.352703	0.745939	0.593748	0.690328	0.796505	0.538836	0.778198	0.819304	0.689664	0.573142	0.477537	0.905711	0.61725
458	0.374308	0.61878	0.619187	0.49349	0.63914	0.656602	0.828825	0.742107	0.893198	0.517676	0.731022	0.54733	0.594745	0.558649	0.725386	0.762247	0.612183	0.886706	0.786135	0.636122	0.874275	0.655331	0.607864	0.856561	0.654129	0.561242	0.450338	0.543551	0.884159	0.729494	0.7208	0.66366	0.678774	0.843056	0.600286	0.336817	0.354232	0.743937	0.604513	0.689926	0.812605	0.556958	0.780365	0.82487	0.693419	0.591096	0.479989	0.924574	0.610853
459	0.38359	0.638014	0.636617	0.493878	0.638099	0.655353	0.833519	0.748865	0.893261	0.529077	0.748177	0.562505	0.607448	0.568687	0.73818	0.764334	0.606671	0.905697	0.791972	0.634402	0.870711	0.655246	0.629435	0.854894	0.655332	0.560846	0.46055	0.543981	0.883246	0.72819	0.729254	0.661467	0.67908	0.839787	0.60795	0.336232	0.353783	0.745223	0.619587	0.689048	0.809869	0.56724	0.780016	0.821504	0.705727	0.604055	0.47963	0.921982	0.612646
460	0.39718	0.64736	0.636678	0.501273	0.659094	0.65283	0.835012	0.756616	0.890213	0.544777	0.743634	0.562644	0.624679	0.565591	0.743407	0.764843	0.62103	0.905242	0.790554	0.631755	0.87342	0.654596	0.629661	0.853173	0.65637	0.563733	0.475066	0.543064	0.889242	0.727003	0.72703	0.660164	0.679192	0.852729	0.619929	0.335173	0.353926	0.742835	0.622188	0.707982	0.798302	0.588193	0.770755	0.820776	0.708013	0.618531	0.479481	0.924217	0.631101
461	0.415049	0.661052	0.636011	0.499697	0.660194	0.675055	0.837744	0.768672	0.890648	0.564746	0.739245	0.574056	0.623977	0.579761	0.751409	0.771495	0.628491	0.90453	0.789941	0.631436	0.884979	0.652991	0.629882	0.865102	0.656056	0.561781	0.493858	0.539328	0.895845	0.750445	0.724877	0.663865	0.676434	0.853594	0.636773	0.336814	0.37023	0.768763	0.628955	0.712245	0.819534	0.588274	0.79798	0.819902	0.714687	0.619649	0.481521	0.926762	0.630464
462	0.432805	0.656793	0.635366	0.498423	0.661584	0.676105	0.843808	0.784489	0.887639	0.566471	0.762025	0.574214	0.629334	0.588958	0.763705	0.780577	0.648132	0.902441	0.809018	0.621673	0.881598	0.653767	0.636161	0.864501	0.6738	0.566034	0.516897	0.538701	0.914776	0.74735	0.724229	0.671879	0.672749	0.851106	0.656931	0.337385	0.377249	0.786946	0.640022	0.720638	0.848476	0.602809	0.79746	0.818827	0.724059	0.622122	0.484922	0.926042	0.6478
463	0.431283	0.653397	0.652081	0.496794	0.667288	0.675882	0.844255	0.785292	0.910542	0.572507	0.752726	0.572972	0.638987	0.589091	0.780973	0.79886	0.647579	0.89811	0.827084	0.6379	0.899834	0.662272	0.645774	0.866969	0.671625	0.574306	0.518584	0.563028	0.91735	0.74983	0.722637	0.684178	0.672427	0.849803	0.658488	0.338446	0.384694	0.784524	0.655452	0.733315	0.849615	0.608189	0.799735	0.820814	0.73771	0.628905	0.481222	0.928747	0.647463
464	0.432704	0.653673	0.655589	0.497025	0.676147	0.677773	0.850133	0.783827	0.912196	0.582828	0.744548	0.570677	0.652547	0.588534	0.779722	0.798996	0.647146	0.895769	0.833653	0.660038	0.910331	0.659915	0.648352	0.874115	0.667385	0.585389	0.521555	0.574802	0.924529	0.748078	0.747343	0.700734	0.689575	0.847319	0.678483	0.339345	0.396779	0.784916	0.673479	0.734013	0.850273	0.616334	0.807527	0.821592	0.744482	0.639968	0.475471	0.938624	0.648605
465	0.433405	0.655204	0.657865	0.49946	0.68927	0.676922	0.846303	0.794189	0.909246	0.5808	0.781354	0.587932	0.673039	0.589239	0.777146	0.808061	0.65019	0.911605	0.841214	0.651528	0.90335	0.660708	0.65319	0.883978	0.666273	0.592409	0.530025	0.581545	0.923907	0.746875	0.746067	0.696439	0.700693	0.864473	0.674634	0.338029	0.394602	0.784774	0.675937	0.758102	0.850834	0.62834	0.819586	0.829957	0.754705	0.655285	0.492617	0.934783	0.654044
466	0.439298	0.658427	0.665667	0.504943	0.706627	0.676861	0.872823	0.801704	0.927205	0.576056	0.785568	0.586844	0.670856	0.589067	0.779059	0.805865	0.647883	0.911677	0.850099	0.65565	0.900043	0.662122	0.660467	0.898091	0.667353	0.597097	0.54275	0.57983	0.921335	0.748123	0.744733	0.700083	0.701379	0.882218	0.678545	0.338916	0.393857	0.783542	0.682019	0.756562	0.85608	0.637942	0.835018	0.835009	0.766321	0.653382	0.488154	0.93222	0.663752
467	0.449366	0.664792	0.674691	0.514854	0.708916	0.676731	0.874032	0.801369	0.920728	0.576942	0.793155	0.586049	0.697022	0.589881	0.781265	0.805643	0.649645	0.910967	0.863229	0.664037	0.916292	0.659856	0.671996	0.895745	0.663338	0.606048	0.559704	0.578612	0.924064	0.753217	0.757905	0.689187	0.717545	0.880296	0.686016	0.339434	0.391913	0.780291	0.692359	0.754384	0.865586	0.637516	0.834892	0.842262	0.765371	0.65926	0.488876	0.928968	0.676369
468	0.463665	0.678122	0.680622	0.526724	0.706791	0.698667	0.875177	0.806733	0.945455	0.587606	0.800923	0.585588	0.698899	0.588088	0.797205	0.80387	0.64666	0.919222	0.875287	0.676661	0.911011	0.65995	0.683338	0.895234	0.663369	0.619234	0.580859	0.577998	0.928975	0.762562	0.756689	0.71286	0.720455	0.879496	0.686797	0.336299	0.398109	0.77168	0.706928	0.754574	0.854776	0.63558	0.834541	0.853756	0.7636	0.657331	0.48691	0.926366	0.694072
469	0.482167	0.685991	0.681474	0.539094	0.710133	0.70117	0.880832	0.805206	0.950022	0.611024	0.813474	0.589809	0.705032	0.599832	0.796988	0.804529	0.645515	0.913277	0.877821	0.676668	0.941919	0.664237	0.693945	0.895909	0.663299	0.636628	0.601797	0.577898	0.93813	0.775934	0.756036	0.746033	0.725761	0.87878	0.692598	0.336844	0.405054	0.773926	0.712422	0.755119	0.8494	0.641583	0.853901	0.860389	0.760743	0.673313	0.485982	0.924437	0.71298
470	0.486902	0.702259	0.68913	0.555667	0.718034	0.707918	0.889677	0.803322	0.965098	0.610725	0.812613	0.581914	0.711044	0.59756	0.793248	0.803359	0.646064	0.908857	0.8846	0.692668	0.942044	0.672504	0.710128	0.89436	0.65695	0.649321	0.604821	0.57786	0.951502	0.793504	0.755861	0.747953	0.734183	0.876901	0.692367	0.342288	0.413465	0.774637	0.721869	0.754301	0.876179	0.651909	0.849895	0.860691	0.76008	0.670595	0.485375	0.941079	0.712037
471	0.49206	0.712598	0.701049	0.554395	0.730147	0.718428	0.89246	0.804751	0.961221	0.631024	0.827985	0.589498	0.718217	0.599288	0.790711	0.81525	0.647462	0.906432	0.895597	0.698736	0.940887	0.684982	0.723777	0.892125	0.6765	0.661932	0.625614	0.578552	0.941226	0.813301	0.757539	0.75411	0.738655	0.877018	0.69602	0.351955	0.412483	0.773097	0.740497	0.754068	0.877362	0.650867	0.85542	0.861895	0.759505	0.676188	0.484825	0.9384	0.714628
472	0.504195	0.715531	0.703695	0.556116	0.746447	0.732116	0.899469	0.806304	0.960451	0.634869	0.839081	0.592902	0.729597	0.599229	0.788667	0.816266	0.652719	0.913047	0.90782	0.712501	0.9425	0.68898	0.724247	0.897741	0.675339	0.668882	0.624612	0.578728	0.952014	0.817043	0.771823	0.764479	0.747041	0.876374	0.703664	0.362348	0.424429	0.790999	0.737372	0.778322	0.882274	0.666771	0.861785	0.859472	0.757898	0.682734	0.479562	0.937309	0.737863
473	0.51672	0.708107	0.710774	0.560246	0.763911	0.747845	0.905569	0.81153	0.961378	0.637814	0.841125	0.599222	0.733131	0.597785	0.788994	0.818608	0.662183	0.934279	0.910981	0.7263	0.945999	0.696719	0.712748	0.904222	0.680601	0.668199	0.636357	0.582911	0.952443	0.824357	0.775578	0.765443	0.755416	0.874454	0.715602	0.362203	0.42735	0.789373	0.746227	0.778714	0.891394	0.668623	0.881979	0.854138	0.757725	0.69348	0.504934	0.943202	0.737876
474	0.533411	0.702405	0.720265	0.568578	0.763347	0.748503	0.911737	0.821167	0.984041	0.644419	0.843905	0.611438	0.740939	0.604985	0.795234	0.816551	0.673879	0.931647	0.918349	0.722791	0.955442	0.700698	0.721528	0.903706	0.690059	0.67126	0.637951	0.590792	0.969831	0.83586	0.779908	0.782439	0.768504	0.875462	0.731709	0.363905	0.434478	0.807835	0.747438	0.777527	0.904695	0.674286	0.867504	0.865986	0.777191	0.710387	0.504823	0.955604	0.738194
475	0.555961	0.713743	0.729334	0.581085	0.762159	0.749665	0.922089	0.834556	0.981772	0.655208	0.85201	0.625082	0.752924	0.609645	0.793493	0.817429	0.676912	0.942254	0.929896	0.720436	0.964406	0.70765	0.719209	0.913821	0.703689	0.67886	0.642873	0.600665	0.968802	0.851525	0.788431	0.796654	0.762037	0.879188	0.730461	0.36493	0.445787	0.806664	0.753933	0.789706	0.908663	0.674784	0.884773	0.864265	0.778012	0.713356	0.507258	0.945456	0.737617
476	0.579878	0.723713	0.731184	0.596567	0.77848	0.753791	0.923236	0.85209	0.979378	0.668308	0.862263	0.642222	0.750014	0.618166	0.79804	0.820641	0.683093	0.935953	0.929492	0.730409	0.984339	0.718775	0.738104	0.91347	0.708081	0.690153	0.651977	0.610176	0.959864	0.850734	0.801119	0.791875	0.761429	0.876291	0.733957	0.365039	0.459172	0.806015	0.762636	0.794301	0.915553	0.681617	0.873807	0.864545	0.780773	0.712532	0.513885	0.961797	0.739434
477	0.578799	0.740177	0.730094	0.615254	0.781194	0.763591	0.927518	0.857612	0.96815	0.671157	0.8777	0.648825	0.766531	0.621655	0.8037	0.823843	0.688549	0.941827	0.946234	0.729172	0.981997	0.731357	0.752445	0.916694	0.70446	0.705592	0.675923	0.61974	0.958999	0.857265	0.817948	0.808456	0.760743	0.878408	0.741129	0.381159	0.459811	0.804877	0.775496	0.8027	0.927303	0.68522	0.905454	0.863155	0.786381	0.712162	0.524678	0.968328	0.745436
478	0.578496	0.750004	0.741901	0.610114	0.778702	0.775599	0.932865	0.856621	0.965499	0.678244	0.89183	0.647744	0.756424	0.621914	0.81607	0.828099	0.706031	0.958074	0.967501	0.726194	0.97906	0.740462	0.752636	0.927762	0.713829	0.70868	0.687219	0.633448	0.962665	0.851975	0.825171	0.828585	0.75999	0.877286	0.752454	0.380424	0.477247	0.803741	0.792671	0.809842	0.939486	0.691856	0.930798	0.86092	0.79615	0.711374	0.539609	0.989064	0.751752
479	0.610809	0.753574	0.745355	0.612742	0.778219	0.791732	0.939826	0.85469	0.992502	0.681705	0.904815	0.647441	0.771314	0.620794	0.83478	0.830614	0.703633	0.956222	0.965138	0.742983	0.989902	0.75148	0.754281	0.926189	0.716705	0.71593	0.687225	0.644799	0.970491	0.850316	0.838433	0.825121	0.753984	0.876535	0.768283	0.381962	0.479869	0.801948	0.805725	0.822296	0.933163	0.702561	0.931134	0.85913	0.810053	0.710108	0.541936	1.01706	0.762217
480	0.613852	0.753331	0.752202	0.614938	0.778174	0.788308	0.950054	0.862281	0.999711	0.689319	0.9019	0.646764	0.786951	0.628316	0.835755	0.860082	0.713654	0.952771	0.962658	0.769998	0.984997	0.767042	0.758963	0.924974	0.719481	0.735082	0.691859	0.658528	0.981322	0.850004	0.838017	0.839518	0.769116	0.880844	0.787557	0.382381	0.48664	0.800347	0.805101	0.824914	0.947211	0.717388	0.930297	0.857917	0.828065	0.716354	0.560933	1.01988	0.776805
481	0.619609	0.76252	0.760344	0.622234	0.801393	0.786456	0.961731	0.883931	1.00147	0.697753	0.900648	0.644825	0.797757	0.639109	0.837518	0.871565	0.718466	0.951279	0.969505	0.767977	0.981171	0.777845	0.764847	0.929551	0.726403	0.746644	0.70046	0.659002	0.996025	0.850657	0.836371	0.838629	0.788848	0.889293	0.788111	0.387103	0.49754	0.804973	0.803884	0.825199	0.979508	0.736312	0.941784	0.857648	0.828706	0.71541	0.568686	1.01864	0.779145
482	0.629491	0.7741	0.75816	0.633675	0.797768	0.787866	0.969326	0.901957	0.999746	0.710301	0.909482	0.639573	0.797193	0.639283	0.841004	0.866579	0.726565	0.951306	0.986636	0.766226	0.991012	0.779497	0.774645	0.935871	0.729235	0.746173	0.70211	0.660257	1.01164	0.855031	0.835325	0.843607	0.816856	0.886832	0.809895	0.395923	0.512545	0.813636	0.803118	0.829951	0.983832	0.744735	0.965322	0.859499	0.833772	0.714651	0.578423	1.01794	0.799615
483	0.641735	0.77313	0.758805	0.655898	0.789916	0.793412	0.98244	0.903432	0.998566	0.726937	0.915224	0.661907	0.796085	0.638478	0.842626	0.870206	0.738416	0.949129	0.987756	0.764916	0.996743	0.789976	0.788544	0.946306	0.744091	0.749364	0.707683	0.681025	1.04093	0.863527	0.836114	0.852347	0.812965	0.884814	0.814053	0.408846	0.509335	0.826128	0.801357	0.836397	1.00509	0.754209	0.960606	0.867508	0.833304	0.713267	0.59226	1.01637	0.797602
484	0.638063	0.776507	0.766253	0.66208	0.821818	0.802538	0.994068	0.905926	1.02424	0.740879	0.915475	0.660267	0.80641	0.639082	0.853522	0.889837	0.740187	0.961474	0.992206	0.767588	1.01059	0.790214	0.794882	0.944451	0.749255	0.755537	0.717364	0.68675	1.02872	0.87612	0.833974	0.861011	0.821413	0.883844	0.812713	0.425848	0.52524	0.830401	0.803253	0.840357	1.00688	0.761946	0.981743	0.866283	0.850242	0.716009	0.589987	1.0289	0.795263
485	0.654467	0.784314	0.778821	0.67236	0.828363	0.815202	0.991931	0.908129	1.02769	0.738311	0.924796	0.662306	0.806849	0.638862	0.856785	0.900347	0.744483	0.975456	0.997113	0.774422	1.00334	0.792078	0.812889	0.943679	0.765917	0.765808	0.722068	0.696574	1.03319	0.892785	0.831205	0.870854	0.8237	0.892203	0.816081	0.429073	0.528563	0.837094	0.795929	0.848624	1.01574	0.774329	0.981683	0.863974	0.851226	0.722629	0.5896	1.03768	0.792322
486	0.654568	0.796229	0.777479	0.680705	0.838996	0.808554	0.987137	0.90691	1.03563	0.738013	0.923769	0.660592	0.80782	0.638416	0.860558	0.903549	0.753103	0.97358	1.00612	0.782562	1.0096	0.797894	0.810974	0.941809	0.766013	0.780152	0.720438	0.710473	1.04954	0.90704	0.830797	0.881731	0.826855	0.89011	0.82355	0.431052	0.535745	0.847136	0.819621	0.851006	1.02827	0.786622	0.98129	0.861396	0.849294	0.73324	0.589339	1.04059	0.799676
487	0.653207	0.799956	0.775692	0.693123	0.853693	0.80927	0.996691	0.908465	1.04138	0.761269	0.923637	0.659748	0.844746	0.636553	0.863565	0.911575	0.765339	0.974807	1.01919	0.780099	1.01994	0.807157	0.802439	0.941636	0.77315	0.797588	0.721381	0.7196	1.04885	0.925344	0.829647	0.886847	0.824682	0.888559	0.834444	0.428557	0.538497	0.856817	0.825501	0.858048	1.03649	0.796329	0.979952	0.858997	0.840099	0.747681	0.594486	1.04306	0.796441
488	0.658089	0.807811	0.772666	0.710192	0.869354	0.809779	0.995735	0.914112	1.04791	0.76138	0.923057	0.659578	0.835293	0.656735	0.872553	0.915465	0.780225	1.00204	1.0181	0.797018	1.02969	0.82048	0.81382	0.950712	0.784356	0.80847	0.719802	0.720529	1.05954	0.928084	0.828139	0.899907	0.824218	0.895965	0.849392	0.42816	0.539208	0.855351	0.835454	0.873251	1.03337	0.796785	0.986711	0.854384	0.855867	0.763811	0.611964	1.0476	0.793127
489	0.664254	0.819725	0.770112	0.717455	0.863306	0.81189	1.01032	0.923827	1.05551	0.774217	0.923221	0.690846	0.851702	0.655854	0.8722	0.911867	0.783145	1.00134	1.01812	0.796565	1.02896	0.836239	0.819644	0.945747	0.799828	0.826014	0.728106	0.720827	1.058	0.931385	0.835185	0.906901	0.831781	0.891026	0.85703	0.431144	0.543695	0.852786	0.835021	0.879884	1.0365	0.808507	0.994529	0.85912	0.875626	0.760681	0.609464	1.05622	0.813734
490	0.661495	0.816444	0.767867	0.715016	0.868188	0.818073	1.00999	0.930412	1.06713	0.774248	0.921512	0.696818	0.85134	0.666562	0.870548	0.921021	0.790135	0.989874	1.0163	0.803736	1.02236	0.849724	0.817211	0.941992	0.801847	0.829767	0.729072	0.722417	1.07703	0.939769	0.834107	0.906083	0.830938	0.910217	0.868719	0.437737	0.552772	0.85228	0.828053	0.876023	1.0371	0.809524	1.0008	0.877057	0.875251	0.782324	0.610321	1.06911	0.824139
491	0.660574	0.824074	0.776553	0.718093	0.876326	0.826311	1.01345	0.932129	1.0659	0.775743	0.921013	0.696166	0.85095	0.662649	0.870126	0.941888	0.80117	0.991915	1.0245	0.799519	1.02696	0.850762	0.817846	0.934664	0.807931	0.834002	0.728255	0.722192	1.07501	0.961921	0.833716	0.923097	0.833138	0.917231	0.886913	0.44705	0.565886	0.860623	0.847686	0.885884	1.0298	0.812753	1.01113	0.894976	0.87079	0.782427	0.610139	1.07149	0.819813
492	0.660065	0.824659	0.789678	0.741515	0.884807	0.83858	1.01793	0.937905	1.07491	0.780234	0.939054	0.694592	0.850246	0.67729	0.871341	0.952121	0.799818	1.02227	1.02742	0.807614	1.03573	0.844306	0.83132	0.942799	0.817691	0.842285	0.740577	0.722586	1.08873	0.965183	0.849412	0.921342	0.838663	0.917409	0.900698	0.457696	0.587847	0.868042	0.852457	0.88773	1.02789	0.820034	1.02979	0.896254	0.883712	0.787382	0.609691	1.07385	0.816274
493	0.66091	0.823553	0.787098	0.75913	0.897311	0.855304	1.02745	0.936878	1.07211	0.778877	0.941533	0.693224	0.851157	0.693429	0.889278	0.95568	0.802528	1.01371	1.0308	0.830494	1.04473	0.868196	0.829748	0.939602	0.815974	0.854591	0.744678	0.727328	1.09011	0.962983	0.869911	0.932345	0.848567	0.938528	0.908052	0.472355	0.599718	0.855486	0.854545	0.893379	1.05216	0.831343	1.02832	0.895953	0.893078	0.785658	0.605062	1.07245	0.819933
494	0.662935	0.823534	0.798531	0.758342	0.895015	0.860265	1.04084	0.951185	1.07044	0.787473	0.941433	0.691745	0.854717	0.709293	0.889966	0.963273	0.807782	1.00949	1.0373	0.831802	1.04153	0.866995	0.827567	0.941666	0.821385	0.866354	0.746677	0.735982	1.11015	0.977346	0.869812	0.930451	0.860106	0.926171	0.926306	0.491004	0.603569	0.871337	0.860674	0.903054	1.05025	0.846654	1.02453	0.897923	0.892804	0.794439	0.627764	1.07173	0.827856
495	0.668304	0.822662	0.799031	0.757842	0.894736	0.869246	1.05411	0.96421	1.07293	0.786919	0.937549	0.69146	0.86305	0.704505	0.897031	0.974876	0.813875	1.0295	1.04782	0.835017	1.0392	0.867046	0.821985	0.944666	0.824513	0.886321	0.752708	0.749061	1.11498	0.977421	0.879456	0.933454	0.875638	0.932902	0.951016	0.492791	0.602923	0.882084	0.870818	0.915937	1.05193	0.864284	1.0309	0.897122	0.892639	0.812267	0.626558	1.07519	0.838977
496	0.677642	0.850212	0.797791	0.759984	0.893346	0.879682	1.06124	0.973024	1.06858	0.78492	0.936235	0.701387	0.873034	0.714006	0.892713	0.986423	0.829114	1.02751	1.06038	0.836484	1.04075	0.869953	0.848306	0.949057	0.831659	0.888824	0.762861	0.75817	1.1217	0.973451	0.878611	0.938895	0.885137	0.93796	0.947808	0.497572	0.624375	0.908549	0.884953	0.920547	1.04998	0.872834	1.04571	0.890763	0.897518	0.812506	0.625314	1.07913	0.838919
497	0.690138	0.861463	0.796092	0.760239	0.90546	0.879417	1.06064	0.988391	1.06522	0.789386	0.935111	0.697425	0.887002	0.727953	0.903001	0.986382	0.824427	1.02578	1.07691	0.8442	1.0615	0.87596	0.858477	0.954887	0.8428	0.885828	0.776997	0.75481	1.12001	0.989377	0.875464	0.948338	0.881407	0.94621	0.939814	0.506358	0.626147	0.903496	0.903055	0.929438	1.04033	0.873067	1.04616	0.893653	0.911741	0.815022	0.632359	1.07665	0.836573
498	0.690952	0.861395	0.795189	0.763345	0.920731	0.878132	1.06091	0.992044	1.072	0.797648	0.932659	0.690034	0.884215	0.726595	0.914526	0.980611	0.836429	1.0452	1.09371	0.853387	1.05647	0.885959	0.871756	0.95768	0.856032	0.885422	0.793851	0.777084	1.11737	0.99105	0.872926	0.941756	0.898049	0.958077	0.954044	0.519124	0.633894	0.916826	0.908058	0.939785	1.06122	0.872461	1.06029	0.905054	0.925547	0.825374	0.636149	1.0844	0.834171
499	0.708712	0.87802	0.793275	0.76604	0.92225	0.884301	1.05996	1.0037	1.07073	0.785885	0.931104	0.68144	0.883352	0.73882	0.913543	0.9797	0.829004	1.06276	1.1045	0.866544	1.09088	0.896098	0.882421	0.959498	0.85414	0.877532	0.814645	0.797525	1.11369	0.996725	0.882306	0.945952	0.892903	0.961589	0.971789	0.526406	0.632892	0.910916	0.905983	0.954099	1.07865	0.885063	1.06038	0.902482	0.924391	0.820803	0.643932	1.0858	0.856187
500	0.715886	0.876128	0.791385	0.772725	0.925864	0.900343	1.06376	1.00613	1.07281	0.794478	0.940032	0.717209	0.886045	0.738558	0.918615	0.991173	0.8327	1.08856	1.11973	0.883649	1.09358	0.907428	0.87917	0.9624	0.867513	0.897627	0.813897	0.789945	1.11726	1.00392	0.881513	0.934753	0.907521	0.959491	0.973992	0.533709	0.639095	0.910953	0.90759	0.964687	1.08534	0.883103	1.06174	0.910925	0.924175	0.83139	0.655684	1.08813	0.860246
[truncated: 151 more columns]
