# Supplementary material for: Evolving scattering networks for engineering disorder
Source: Nat Comput Sci. 2023 Feb 13;3(2):128–38. doi: 10.1038/s43588-022-00395-x (PMC10766560; doi:10.1038/s43588-022-00395-x)
Supplement: Supplementary file 10 — Plot data for Fig. 6. [file 43588_2022_395_MOESM10_ESM.zip › Data_Set_Fig_6/data_Fig6d.txt]

xx_data_Fig6d	yy_data_Fig6d_KL_1	yy_data_Fig6d_KL_2	yy_data_Fig6d_KL_3	yy_data_Fig6d_KL_4	yy_data_Fig6d_KL_5	yy_data_Fig6d_KL_6	yy_data_Fig6d_KL_7	yy_data_Fig6d_KL_8	yy_data_Fig6d_KL_9	yy_data_Fig6d_KL_10	yy_data_Fig6d_KL_11	yy_data_Fig6d_KL_12	yy_data_Fig6d_KL_13	yy_data_Fig6d_KL_14	yy_data_Fig6d_KL_15	yy_data_Fig6d_KL_16	yy_data_Fig6d_KL_17	yy_data_Fig6d_KL_18	yy_data_Fig6d_KL_19	yy_data_Fig6d_KL_20	yy_data_Fig6d_KL_21	yy_data_Fig6d_KL_22	yy_data_Fig6d_KL_23	yy_data_Fig6d_KL_24	yy_data_Fig6d_KL_25	yy_data_Fig6d_KL_26	yy_data_Fig6d_KL_27	yy_data_Fig6d_KL_28	yy_data_Fig6d_KL_29	yy_data_Fig6d_KL_30	yy_data_Fig6d_KL_31	yy_data_Fig6d_KL_32	yy_data_Fig6d_KL_33	yy_data_Fig6d_KL_34	yy_data_Fig6d_KL_35	yy_data_Fig6d_KL_36	yy_data_Fig6d_KL_37	yy_data_Fig6d_KL_38	yy_data_Fig6d_KL_39	yy_data_Fig6d_KL_40	yy_data_Fig6d_KL_41	yy_data_Fig6d_KL_42	yy_data_Fig6d_KL_43	yy_data_Fig6d_KL_44	yy_data_Fig6d_KL_45	yy_data_Fig6d_KL_46	yy_data_Fig6d_KL_47	yy_data_Fig6d_KL_48	yy_data_Fig6d_KL_49
1	1	1	1	1	1	1	1	1	1	1	1	1	1	1	1	1	1	1	1	1	1	1	1	1	1	1	1	1	1	1	1	1	1	1	1	1	1	1	1	1	1	1	1	1	1	1	1	1	1
2	0.995440388221799	0.988174887934785	0.998440379504761	1.00621541947338	0.991742378579014	1.00562352329621	1.01548857127227	1.00295956716112	1.04891433164194	0.987147534805718	1.02074267923531	1.00552439954745	0.987496963527682	0.986713044189869	0.998590081547596	0.990603364063985	0.983039904586218	1.00569247895552	0.959051578047539	1.00770519122128	1.04035652178327	1.00409651246981	0.987665525655996	1.00678528468503	1.00242492826672	0.990933030881791	0.991947727866246	0.98913023247551	1.00134180180913	1.00679731974567	0.978510138049417	1.0004718605011	0.974429418262937	0.978931061397518	0.982432719825279	0.989198944584145	1.00764026206634	1.00737678329595	0.997180912732713	0.999265854598225	0.973664580616842	1.00963813278736	0.951568131592738	0.995893049941753	1.00385676521963	0.987978132365083	0.950788007459233	0.872874215749051	0.986719921137228
3	0.89548402262254	0.902000433198931	0.910860988025947	0.904422834370799	0.865608608708842	0.9029937070161	0.927948350571616	0.903024231790797	0.918139944455884	0.897740344805089	0.909650117677571	0.912198125835759	0.901630221501911	0.891055953095495	0.907719697187478	0.864389646784572	0.89823096024321	0.901629259925514	0.892208204639499	0.905413057346478	0.907331352302858	0.896439836575305	0.898816941495875	0.902178695087901	0.906097987989735	0.913102167545862	0.881016294290544	0.902065071617573	0.911708297269392	0.911901744485497	0.874140017246979	0.899720704936788	0.90096047181251	0.87469229581007	0.891283162303466	0.900139781053769	0.909524250749738	0.902645153191611	0.899937064430028	0.888843097384159	0.880574988800908	0.912959510673651	0.886352067583583	0.902332223809337	0.907276501879953	0.888332030696052	0.888188511104039	0.757861658715025	0.910201767078555
4	0.772438951574015	0.769313904963715	0.783641535666063	0.785251267353499	0.763537766773188	0.787404291258494	0.806061562035607	0.789511296717632	0.798184868007271	0.778086759736984	0.794702782939333	0.775548611915998	0.782771696819899	0.77413838570644	0.789447700291336	0.756457336247177	0.771211528735617	0.788575207590865	0.775582393213219	0.792664796377445	0.805302234336091	0.759831135841307	0.781530608005172	0.787690174234554	0.789611351977754	0.789493490990232	0.767481518815374	0.796402689679839	0.792011472121215	0.794487764753085	0.764359450067797	0.787738765077849	0.791027994068488	0.741074035902722	0.779691716038168	0.785504881637238	0.787633035430437	0.788427066318668	0.77287232608631	0.762039647999269	0.764460925970482	0.785785987677045	0.800203155488683	0.787754153002	0.787352736527543	0.779013468897883	0.804831439496458	0.700317523346148	0.78459521731468
5	0.721790549732885	0.729390118733676	0.730952057624491	0.739753703346161	0.693406217397356	0.731695105016309	0.736159766719387	0.738130825810837	0.762881567162708	0.73493398275641	0.732046197401173	0.718869586880791	0.729213873047986	0.731122314974768	0.737511304612766	0.702152822178161	0.723867529666467	0.738669206104995	0.738500264259198	0.734420222870177	0.755888851961186	0.692944742301958	0.732758521333172	0.7335245910371	0.73230215962978	0.73658316385993	0.730118993412233	0.742206432392689	0.740869858792275	0.734855035977977	0.703664891516938	0.73523505481028	0.736886816183807	0.696531652454742	0.730446483170322	0.727147277432643	0.728967311260999	0.729094969091925	0.730765908503217	0.706361889507158	0.738940602657173	0.731632409760687	0.809680481313829	0.734252048405613	0.737468101278592	0.737046598217525	0.735988517310614	0.667182023063187	0.730337659013422
6	0.667461209180015	0.677916265373596	0.678068834067429	0.688792453243803	0.659851589824793	0.686269364639199	0.709419867670748	0.693034253659492	0.704165320393516	0.683567727772537	0.677923040250178	0.679249517508292	0.686893107301148	0.686090472474759	0.694210597315702	0.657833498932924	0.675303874190782	0.688169240297928	0.6888781571473	0.696421094501376	0.704148383928732	0.659094926680961	0.683616355957927	0.682046751314926	0.685477001458494	0.696608125845558	0.67619864825024	0.7023508358316	0.693180168884603	0.690562219640727	0.661785534936266	0.696327703229809	0.692529305335604	0.629217887613045	0.684104921519501	0.67639934955631	0.688246388049091	0.679777295555237	0.69030210219168	0.673860426751773	0.681054624000771	0.678546588308698	0.717480255029783	0.692233102024897	0.691497715683622	0.691592674048333	0.69349572267881	0.648003077588518	0.681290297409441
7	0.639786280531192	0.6327334656361	0.634888893240945	0.649845552916912	0.620409890482319	0.662181977729757	0.65412647814977	0.662072837268858	0.676825297952338	0.652119700217539	0.642171280019222	0.669095294516469	0.655780473007958	0.661229620998854	0.662355299441234	0.616379604238005	0.648200939295383	0.655371120435853	0.647415640047354	0.661739438539349	0.665129519563736	0.633407808184388	0.644682900472564	0.654209987084592	0.656809098126461	0.669554123886783	0.637799702838097	0.668221641549417	0.662073177398845	0.647842535225669	0.620615243698077	0.657876965336839	0.643375040977696	0.601808541266971	0.643358583777046	0.638216152439945	0.646656520078375	0.648159711173275	0.653910494946585	0.650177109505485	0.645514580216759	0.647119149924695	0.681444869424327	0.6538947409088	0.663826696814434	0.657084480723072	0.647879204658345	0.609762213463155	0.65434964413291
8	0.608916591444749	0.609845563267629	0.611637383511049	0.62185542129675	0.595727227840996	0.629175493034074	0.597265726428034	0.628682779150555	0.637055538695222	0.629292499777366	0.634647651785882	0.621237390884641	0.613095515489524	0.6378125031898	0.630742236645249	0.592042168578734	0.608957278187757	0.628512061588755	0.629094252470513	0.63655134763948	0.634272560581761	0.605066486883036	0.620356310302091	0.614988574781338	0.634244731272722	0.640734713141822	0.600869028277679	0.638763271384324	0.621889600812023	0.621787865272449	0.617851429761196	0.630238378662487	0.608612039682952	0.578636722028441	0.622550620801853	0.624462488796609	0.626701956635897	0.618387822810557	0.626868238995281	0.619373747262227	0.599400210855542	0.618162687276765	0.698063284915002	0.625426020628255	0.636414873179944	0.633545740470656	0.611174522840413	0.605338800453703	0.62725566988033
9	0.586378892710234	0.603942548468619	0.586723404586788	0.590576675642795	0.577348387393439	0.600829293869063	0.739924363742627	0.59556261739413	0.61965586090105	0.614018412771171	0.597429413909343	0.600065372671649	0.589467628543934	0.625141404653314	0.618864046582171	0.573185509771904	0.586674573685692	0.605274590937633	0.607330096178954	0.618992536582457	0.602283064512667	0.587522089359604	0.583740407235906	0.599705593721808	0.616078001627647	0.621626084211996	0.578882730280103	0.610849496137043	0.594894188448323	0.598135231655297	0.600904509812525	0.603360746110582	0.5956238435146	0.56412245064051	0.593783405834476	0.603644934183066	0.606105859760575	0.596147038038415	0.595381335288475	0.598211686538646	0.549764379601931	0.599881943610115	0.653502863415315	0.608111384826921	0.602722925549489	0.603933093086743	0.589628155374487	0.582969517600712	0.607487932870348
10	0.549276455306518	0.578824537163783	0.574344008420555	0.576780659561823	0.549165250916139	0.585463784536202	0.686861488523729	0.573544851131704	0.592436628244197	0.582433836102256	0.552390057863858	0.588309213758644	0.566778748275989	0.598983585852086	0.593130949620273	0.559279370040718	0.561561521369469	0.584039032261594	0.582139513299309	0.597668655582014	0.573182578517109	0.573898963968885	0.561591589100607	0.581344229204283	0.602489597195486	0.596965061558652	0.559190164897144	0.589247118953277	0.571234840060013	0.577643419511219	0.565615654347616	0.586121391534036	0.572166933668927	0.542092068414072	0.576028031191614	0.585114021938023	0.572115517269601	0.573476181277366	0.568747223989419	0.555055436221861	0.704168823820382	0.570320203186586	0.633432596196473	0.577090363197627	0.583149899473426	0.582650994213795	0.57414289323764	0.555731760841154	0.601665109702096
11	0.534417137492489	0.558292478255337	0.555180211365073	0.561802302465855	0.535390133650258	0.573743938359695	0.657558269724803	0.55059825438711	0.579567286925186	0.567069031143388	0.524524888175569	0.562900135686728	0.555974211348278	0.576172101063283	0.567512772166299	0.555485251602149	0.553869792329575	0.562571613559693	0.557309624227715	0.573736325174669	0.553786272387613	0.561654607781134	0.550707262012471	0.559212630245851	0.588377192178609	0.577777295979777	0.542473584738658	0.570999678873556	0.555399268828505	0.548273635699905	0.536054658539527	0.567653246611551	0.55724685603396	0.530850282385439	0.555163853627324	0.558042435994721	0.559036443735918	0.553117177681442	0.543937871938067	0.544866753564556	0.659055522039809	0.548850842017558	0.611139431728772	0.553998473431818	0.565983127132848	0.567376585950479	0.56247893953449	0.538568538729324	0.589538613234944
12	0.5238306310281	0.549217371992233	0.534193713147987	0.546230179023582	0.507887969242986	0.551737245665131	0.622334427180359	0.53185961153644	0.560686172341097	0.555241325091352	0.480929762571265	0.545062059749264	0.538400053045032	0.546866100541329	0.559439787120826	0.548115242181115	0.533532862451477	0.543677781771454	0.540640430124219	0.542468080696309	0.544064875223484	0.547817306155892	0.546027628816405	0.542718243383813	0.577527078295871	0.531061556611707	0.525069172965458	0.557079528863044	0.5328121914149	0.529475556816773	0.492569077971173	0.550253111304164	0.516922669398828	0.517866526272044	0.544394012088251	0.529848958626635	0.54761514133234	0.535982621275281	0.541454865402202	0.542238699483522	0.631350853221638	0.529617862392375	0.604302169612861	0.53514160140452	0.55508007580607	0.552818128084556	0.548219654921541	0.527577717414267	0.570219366351772
13	0.513511914621933	0.527780783009144	0.523418342834431	0.534168445785997	0.490535623771177	0.52620704387146	0.598330545823833	0.514226132089038	0.549577820742166	0.540194611232035	0.607177786257795	0.531253051399721	0.522794126108597	0.536103821801993	0.539603578106632	0.525995505147374	0.521181661255913	0.524126485028315	0.531022441043916	0.511920019181775	0.524488399423695	0.525890302025578	0.523594393886226	0.52901712447188	0.566898706218362	0.51805097189012	0.510507427310234	0.540146921690259	0.517222727281763	0.51035010778901	0.612809087082689	0.542213450802661	0.508478624245604	0.491154022996355	0.523760497943532	0.515417206971498	0.532429196458075	0.524735854504529	0.523726135938671	0.527354652062528	0.606392347332156	0.520028094194249	0.582360052412838	0.515412430506792	0.545665541144729	0.543905102069704	0.540057707973314	0.517387731453453	0.53621330769465
14	0.493685737710766	0.516045785704119	0.512058748471514	0.508860364023677	0.481375144239415	0.512595545614293	0.571906272264829	0.496597556443613	0.540936224272433	0.523009159685119	0.57631975468759	0.524292403049877	0.501964381021414	0.518567606208842	0.519366653722105	0.501992609094424	0.507323170332383	0.507659933761113	0.517828295181283	0.634795333509709	0.507670460576962	0.508867304929617	0.513275852875651	0.51936164627982	0.558392476363241	0.503708435791575	0.491669348017714	0.524032605647317	0.50623221414969	0.497853336855252	0.594627712181135	0.5248815909494	0.497590140317681	0.483545688748088	0.512804476492029	0.508032684477129	0.517252494137662	0.505724499273307	0.514817458993912	0.514328854022096	0.581969624126812	0.498343879289407	0.567287656152013	0.505530136718346	0.537807296906702	0.530450583531815	0.531222184730518	0.504322427606605	0.53359747736755
15	0.481857306595052	0.505250132667832	0.500892112598372	0.49132041706328	0.470326911273576	0.508007716424884	0.538248013486884	0.479102082117892	0.54202899379961	0.509208507860813	0.547452242482973	0.513446699734369	0.492571226320904	0.497239387796129	0.508184354270604	0.499192745173792	0.492198738583226	0.488644793212563	0.4954188049528	0.607335000222913	0.501477024729084	0.493452360581649	0.502628734245526	0.508062097086039	0.541234093414482	0.495252650726678	0.48524659001711	0.513233907947592	0.488012356218661	0.482966128837734	0.572087195109334	0.517123679394423	0.48700611952712	0.471469380671141	0.504551814707182	0.494674670162427	0.505819745413875	0.486776772942741	0.498781927550188	0.504765880085987	0.555878290132386	0.484481435056117	0.546008623885595	0.495421323245879	0.520942596568812	0.528657096338202	0.524746446093972	0.486474640616846	0.526148642175087
16	0.47204643283869	0.491119420525918	0.485146525996689	0.480775865302658	0.459713922801318	0.494825638753351	0.524627408185971	0.46743283805178	0.51837783534388	0.499855631841735	0.536577552117355	0.501128518872305	0.483853029663089	0.482628547154918	0.493691245014431	0.483500069249617	0.482256156582357	0.475564465846371	0.484060947881991	0.583582606131576	0.488226179683322	0.472614929651048	0.486908625239442	0.494937520506492	0.523197657067808	0.486535747842358	0.477291498427308	0.494098830131474	0.480299811784089	0.469672335973515	0.551277162058917	0.509901307903654	0.476057788014892	0.458325654112026	0.486959794502352	0.481939964741623	0.502572329814809	0.468285523483268	0.48279353136702	0.469959139285741	0.546540265458831	0.467251664884232	0.527293180175142	0.485343514939875	0.502507284561401	0.501684515639762	0.517159697966868	0.474550853930417	0.510984582437804
17	0.463704156706883	0.473701123245108	0.476752988655134	0.459675538353507	0.453728093118801	0.494897124437794	0.509720259522756	0.460458190440146	0.501208682342927	0.480180297669187	0.523464214769015	0.488815661139019	0.471927537981694	0.472262032797771	0.480319794380488	0.471072349755038	0.471866347476424	0.469898858046844	0.464833755156273	0.557544563134407	0.476435562484985	0.468726012371144	0.486505843144853	0.484887267203507	0.496888069172235	0.485232747147229	0.470368133584261	0.480497891914967	0.475933676657707	0.459720829221395	0.533547948138968	0.501929630311625	0.45977615238462	0.442686838776541	0.467360931668388	0.47016808162312	0.487256990860025	0.451487456704797	0.470103211646829	0.468146409112992	0.530427374824858	0.461253132042156	0.517422789838626	0.478261168912032	0.481847119712322	0.480130781326472	0.510679993694251	0.464362860216899	0.494634926497429
18	0.459233501028545	0.465768416599047	0.462602524996016	0.444340193864048	0.444589063738348	0.478831610068068	0.49591583088227	0.445643099688126	0.492987084316984	0.468140746772548	0.51046444625472	0.469378817279245	0.463800307497125	0.459344100096457	0.46339081817436	0.467935247714195	0.461008017127433	0.46249041163762	0.453678825094433	0.538266985538834	0.462742958818121	0.46007161441861	0.474929997004391	0.47278452210945	0.477981123785823	0.476722250754365	0.457595930946904	0.47062129776815	0.463560977500896	0.456304376705696	0.518552634018208	0.496802882520336	0.454499548300793	0.43439522029396	0.458998500958749	0.468132043580534	0.476199773444384	0.428180208116713	0.460333230954845	0.456265630666596	0.517800902803772	0.458730807039013	0.506047702794025	0.469294896450397	0.459248745845959	0.478280392213378	0.494427393539377	0.460368404484927	0.484814353162606
19	0.454531580391015	0.454755995190231	0.455136135848414	0.49946598117231	0.435712039392897	0.470118888737917	0.485529725256532	0.430659253571928	0.481412820859577	0.461342497652393	0.507248690301293	0.466663621752948	0.448850076001394	0.449846216989545	0.448817972338946	0.451419906877061	0.452825949453846	0.447917807764185	0.443898351090614	0.523444225331546	0.445758535614601	0.445539162702331	0.464570888307532	0.470512376790453	0.464595131616248	0.467248185699305	0.439433713421257	0.462384098075928	0.451872276096371	0.446352346781135	0.490089525364788	0.492535077326597	0.47715817857536	0.430021065941616	0.451301333111139	0.461169167837536	0.463145664609439	0.423177127565779	0.448147390444425	0.442981344341718	0.507647314428168	0.443270852698893	0.49110588725855	0.453320545852228	0.451093221799103	0.462409985010734	0.470980436112211	0.456991665928529	0.461432386609104
20	0.443806981751167	0.451165814008295	0.445528123699638	0.489690215353703	0.4234248840897	0.467833538896943	0.472121292352093	0.42477696324257	0.473388670443338	0.453899209591765	0.495553558155208	0.454314278110178	0.432178112295491	0.444319414303119	0.445837735638323	0.443073477351458	0.436795808941475	0.44167396930064	0.43255628907576	0.504701122547772	0.438223679723585	0.441054987551034	0.44827302600947	0.456341273199905	0.452665616432157	0.453475979342625	0.436885899052029	0.450557852291981	0.441593175695477	0.435452357141587	0.46462455364249	0.486495164980238	0.494879150314767	0.417085572867079	0.4455922169988	0.449824608026641	0.450511783666146	0.409334008827184	0.440246528676587	0.43655113040223	0.497767925844556	0.427803598346162	0.480051166707364	0.435464027760524	0.440776519268264	0.455555895995219	0.467567252897178	0.443015706565626	0.452374041113264
21	0.434530717726203	0.434776585568697	0.439348361381136	0.483165865221316	0.418128226849111	0.4596875003068	0.459235155218925	0.416084844379104	0.461504264486857	0.444398557032796	0.485586540599704	0.448830171884285	0.430028531026302	0.434088589673593	0.436452453672645	0.433223440019884	0.431457049815033	0.433581732477908	0.421742406804223	0.496498167830366	0.432343969538512	0.431844473676199	0.440236155568696	0.446829363039938	0.44190371859523	0.435195088498114	0.428372097731504	0.441272460908817	0.434484704296956	0.431355612843217	0.457602174261716	0.482420250145614	0.486138693442566	0.410149074210417	0.433637167969545	0.442736316264338	0.444727183988375	0.390966374558806	0.420562435757008	0.426676427050787	0.485419650534382	0.425598483155357	0.469639047714618	0.423469107712226	0.433069337053732	0.45203741250826	0.450974642928596	0.432594168593163	0.439665795146902
22	0.426273865988226	0.42960114986971	0.432293099843389	0.473716400293204	0.417477957142482	0.452868114640054	0.447159394903421	0.406771487191204	0.447560302092046	0.434171680250774	0.474248517645746	0.432526376449727	0.427768943191915	0.430867660752483	0.43509889574264	0.424192694424182	0.428423652723854	0.425320261131999	0.417307413281202	0.480519116713842	0.419046573173078	0.423579663842564	0.428459698749804	0.436925045956262	0.439231615498861	0.428537429726577	0.423726316922652	0.435795525207745	0.424070635197208	0.414027165941641	0.44627002970269	0.473992247168606	0.478485925507107	0.403529091996282	0.422636147701612	0.42671322281257	0.435523897157041	0.380580204729605	0.414589511926499	0.421633664644527	0.479549147708131	0.413534843274014	0.462857580196288	0.416579738306828	0.420517524169369	0.441361249018047	0.440468285594558	0.425644752119715	0.424246227262754
23	0.421529712861653	0.414087893771222	0.425789018053788	0.464711538647325	0.402130930002097	0.44535272866703	0.429406662303499	0.400193344891225	0.441378425734912	0.421998119050568	0.468712417175734	0.419221379143813	0.421583135244813	0.411335129153451	0.428870131946806	0.418426295911684	0.42093539919632	0.421568437156229	0.411994659690658	0.468935389881282	0.412801761090169	0.420797296063688	0.421721859037162	0.426607148000602	0.437769633303989	0.429632046333593	0.416363162155243	0.423568336039911	0.418428896615618	0.400299300158382	0.43289173492347	0.459781489400935	0.471895568285732	0.396717246739084	0.417753371823784	0.410400924643319	0.418563547342986	0.373787828686113	0.410622340398218	0.409852797537721	0.46765344610793	0.40615945361876	0.45105213181179	0.416827651392251	0.408393502297419	0.432888440532692	0.43086126954918	0.410067119007192	0.41260707612021
24	0.411270302996739	0.412927996916206	0.41842539485549	0.448468862033029	0.396805258370676	0.440757537257914	0.415222582040775	0.389346939349727	0.433103620817007	0.415357706823865	0.461104346328854	0.411316836789719	0.412127390140951	0.400517128939101	0.408144579091982	0.416017504203094	0.414184238544477	0.409182497964906	0.4017449488433	0.457235072342395	0.400068015007745	0.405677584843102	0.413050965616201	0.415006684842707	0.428200459528128	0.413120152429433	0.409748630107064	0.408059265636971	0.410033025987855	0.386168019132247	0.430201736386055	0.443587892859617	0.451826927505824	0.386777662603149	0.406357605901106	0.398316149686798	0.405198129191555	0.367159390973563	0.403214123220426	0.403620192955061	0.459464468484911	0.40291014385322	0.441089962952948	0.404270818984444	0.402117739573919	0.427532411708002	0.424730925863244	0.403126788541115	0.407950643226286
25	0.409221260317674	0.407005370798453	0.40836089043561	0.43426477451149	0.400235934370895	0.439003162866534	0.409577169517723	0.380243862384786	0.423866180074132	0.415157651311649	0.446807527022989	0.397471338529435	0.396638484038855	0.389293296808149	0.399264867442487	0.415017788098047	0.410562609564399	0.40677246071029	0.39552721464077	0.444153323968298	0.392795715929284	0.398802790527048	0.408352723041087	0.403358022408139	0.423795997665342	0.410405256573475	0.398229861831461	0.393898175074413	0.405430851477064	0.378395797264656	0.423178254925288	0.436279222325329	0.438198164196709	0.379187775147357	0.401394695744548	0.386844197921894	0.400353400153963	0.35655902416246	0.403152004066506	0.464868273485307	0.455608532106225	0.39485848317941	0.431815032638334	0.387664185209492	0.399784223668299	0.420606121811403	0.412597751064546	0.39434049194846	0.402549289963351
26	0.400478355446386	0.401199682006016	0.39458577823192	0.419262415867355	0.387493699386804	0.436609041405722	0.399705710042084	0.369729049911202	0.418241221372352	0.409545889138526	0.430228521036872	0.392777593478054	0.392851268790112	0.382516938064756	0.391619644751711	0.409383373026198	0.402530831350789	0.391658892535699	0.388958048599824	0.439947589395604	0.382439370658189	0.442350276513105	0.403988975939594	0.396662351211503	0.416142845025199	0.402663534848517	0.388670591456794	0.385808299167881	0.401705278823299	0.372702035040067	0.417298344054716	0.431361197330178	0.427843044435695	0.378141897836601	0.396398086946545	0.384116269045827	0.397780737893565	0.349747111109931	0.392010244552237	0.445517686982377	0.451809494490519	0.388355919433974	0.419030479552216	0.384318467451385	0.39466457965372	0.41353333119797	0.406453337539685	0.389768289391599	0.402558904651527
27	0.397799009933223	0.389134742552891	0.389955864890482	0.415163225046411	0.389271024686756	0.432781136004495	0.393675665505083	0.360806543076568	0.411424139453249	0.397597459741888	0.422041805098964	0.386814535631723	0.38122559737278	0.379688405235396	0.383934887802284	0.405207706279354	0.388058078016078	0.39102558598592	0.385025129077255	0.435020023355419	0.376486438795951	0.428490999672376	0.400409757208199	0.38652234979835	0.401860983784387	0.399892166689137	0.386569866462033	0.379281938637605	0.40063052910313	0.365791724262397	0.409865548260618	0.429436769426287	0.415344661939256	0.376182466508137	0.389751143691305	0.372904464291942	0.39229875169487	0.340572978835066	0.385071856909632	0.428913787684984	0.443419000968287	0.383361757490107	0.414715026848121	0.382965311562979	0.384529587065193	0.403336824015971	0.399586069315567	0.387221785232128	0.438426378476431
28	0.395190181224904	0.378018626341402	0.38464400015936	0.409575562382086	0.39076056297813	0.42406407222125	0.388791601524393	0.373178613512734	0.403657569528784	0.387903877268862	0.416769695089173	0.368841614541795	0.373865115347094	0.367586676376869	0.376836267238426	0.399850083078266	0.372756882149503	0.387791452349548	0.373584858723662	0.417699998855185	0.367578250769867	0.411676950142264	0.396157959148471	0.382227361166797	0.389884233909192	0.391903032756295	0.381842081927826	0.372594438403333	0.394815840633397	0.362722028132984	0.397731903528072	0.470669122135712	0.403625813817975	0.366224894862467	0.382963132389392	0.357838585766897	0.381892043516903	0.336533531450812	0.37699407316626	0.424114160863953	0.441096413945926	0.377605111252772	0.402672403634268	0.371742619938506	0.373970264973455	0.389100150895118	0.390950116188447	0.415112312920033	0.433878408512822
29	0.384713688147409	0.375606530905209	0.37704214351178	0.400827235234905	0.391033369036055	0.409945530620488	0.378464833208145	0.368050119196856	0.393192479014101	0.375288216897364	0.407333749931443	0.3578631577181	0.36957031171015	0.369926867402683	0.375265523771533	0.393050063289594	0.366236424251665	0.379464228558463	0.362681467755742	0.411009120736473	0.362633300708262	0.405615637501369	0.392357961564752	0.371972554078075	0.379499120143005	0.392674678560507	0.373586510990968	0.364721465125618	0.385011557383829	0.352648801865261	0.389501288488464	0.458113588726596	0.397871432601279	0.362041101213838	0.372118117397675	0.35532551351925	0.374029637982352	0.334672289457444	0.368801315472469	0.422031571530064	0.427410365387334	0.370264599821888	0.394975025862488	0.366065056786379	0.369873061638429	0.39043775796993	0.380894434633413	0.42278261831225	0.415337091108194
30	0.380358202741364	0.365920763096108	0.371811875645024	0.3892923845216	0.389947658339535	0.397810850166169	0.368831448131461	0.362131012950377	0.392424954384423	0.373464394539529	0.398449672807207	0.346525152103635	0.356434138060582	0.369521029365238	0.36366030547142	0.388135433571923	0.360002796281901	0.364864751686333	0.395418815400403	0.406742107521431	0.355276896400937	0.383021447938192	0.382043873127463	0.358595653420921	0.371523002754153	0.386658800707141	0.365258347397271	0.363703739523796	0.382289634797901	0.345891231425188	0.38502460657953	0.452659573474802	0.389617951018394	0.354287570641809	0.36882328385565	0.344546355641577	0.36832740844276	0.324336564049885	0.359625509817113	0.421134772893137	0.416294445717491	0.36467377478944	0.386768908355616	0.360178176073821	0.367679107555363	0.380954061544945	0.381838675217431	0.420006465182303	0.408962730045763
31	0.368360457249181	0.355449412321541	0.366323691637805	0.384629771372152	0.375969415017688	0.38324537824874	0.362241755790723	0.361352762239343	0.389864004118084	0.36776617849299	0.385608326753903	0.342429969864107	0.349358165435063	0.364030452731455	0.356960542378836	0.379119917944229	0.346283997663447	0.357892606748949	0.395786703333662	0.397310203236607	0.34514608260243	0.375974821777342	0.377365058815742	0.355193232674889	0.362762594883892	0.382002893916081	0.354448658782422	0.356218936223136	0.373679278989196	0.339672513517909	0.378582546740203	0.446071122660476	0.383695441177626	0.342873714948016	0.360712249733195	0.343814063156765	0.365716848041336	0.323156697034515	0.354081700305918	0.404358225951581	0.400647903784308	0.359060293384941	0.382437536238961	0.359046986980068	0.357634231244719	0.374605680348643	0.376823584628737	0.407351169531819	0.402761625245053
32	0.360226834609281	0.347116478500482	0.361618147322522	0.378089135706943	0.369638815249146	0.368875846992713	0.357884788230237	0.359819863172108	0.385508341243195	0.364427984878801	0.381213301841579	0.337419539376462	0.340611636861285	0.357951385265692	0.34779131181966	0.37174992763696	0.339776535269816	0.34723324981493	0.388341037680147	0.388125144702083	0.341615734140903	0.384912434057465	0.368386570727278	0.353171056300572	0.355863882666127	0.380402566746742	0.342521072705997	0.348705416954433	0.366098796482071	0.330012960470376	0.366010450804208	0.430090830051156	0.376753187903181	0.338962177129569	0.354094902297503	0.336652553738864	0.357738481713819	0.316296422819542	0.346667319033269	0.395030454953102	0.393377090568121	0.354685813893981	0.376633651558241	0.347695509085094	0.345915502185772	0.364742518768522	0.367301492689102	0.395661126161347	0.385264054612227
33	0.35621881951318	0.34074445521057	0.358631680075626	0.365622689298565	0.361140087668806	0.355979194653743	0.35290981591629	0.363055574913427	0.380808444268256	0.3615519695443	0.371908558641589	0.326604576455299	0.336398471177339	0.356234367027082	0.339215855662744	0.360714587908372	0.330083790169864	0.339912320186762	0.377977808561664	0.379590352994558	0.335396914191182	0.381684148029369	0.358313013076399	0.345390551674517	0.354622290136022	0.373805099850458	0.338147575737839	0.345648425571165	0.361402351658067	0.326571830864476	0.360451773635238	0.417415879593018	0.373830704051977	0.342225950839526	0.341267475901099	0.329808541690511	0.350078386667955	0.310295979956333	0.337766287992542	0.383710850443425	0.386376135167934	0.347624493604066	0.373576990816153	0.349496202683895	0.336993439519815	0.365701331488089	0.358606891933815	0.390021367636036	0.378172109872466
34	0.353326754491902	0.333818472465474	0.352064968876607	0.359974841063453	0.34636250705051	0.343400803610501	0.344292096912819	0.354458266744861	0.379055155445202	0.355459471126606	0.360745955107237	0.320440603032998	0.330054370771224	0.350619184075426	0.340595566431787	0.344755810092331	0.380201720268163	0.342154765315656	0.367999594726741	0.372044311487785	0.328538463669802	0.364466857547525	0.350299188303185	0.342838815102058	0.350702784416505	0.364077623252367	0.335395361079328	0.339655684605087	0.359701145465652	0.327257803189955	0.351183471176169	0.408267779115271	0.373052691132256	0.337293861806762	0.335427328831194	0.321414532363655	0.335871148885182	0.304783319527136	0.333149856510113	0.367994795580548	0.380437681906752	0.332929173368411	0.365389968411251	0.346156143672604	0.325470398728688	0.356027715566953	0.367082782475032	0.386182197719774	0.370245776860723
35	0.345666961009603	0.325958829605789	0.347522533325944	0.352101477118905	0.340317858553651	0.334323426425964	0.336768799939419	0.346544374450434	0.374147305045338	0.349717972367107	0.354708976020852	0.313221944976408	0.321502797158173	0.337322281852783	0.335537943102012	0.383871446028893	0.364839429326716	0.338805943441945	0.363295435653207	0.368011116378285	0.323452233515952	0.363651225990467	0.396029234704613	0.330096722837187	0.344405320426111	0.355700090376434	0.326672714025715	0.333481860496728	0.355540900620245	0.328570325655288	0.344602141087285	0.39876719936261	0.360258415241615	0.327592896393051	0.331556420108742	0.319523434587071	0.331170233875707	0.302762536223998	0.324793250636156	0.357895517132546	0.372730948011937	0.327688899936112	0.358882703382052	0.34314446953496	0.320951640543274	0.35493116195464	0.358859726172077	0.381919626903148	0.367091024583459
36	0.351340974660819	0.320015177105732	0.337901907058478	0.349041859616264	0.332203167512914	0.33185041965205	0.332177823733452	0.33688118226066	0.370995368104286	0.34106025757432	0.349393808488881	0.31146953918156	0.315400650216851	0.331150392409927	0.329940142924326	0.382179679148547	0.354156901438027	0.33511916174876	0.348010155247556	0.364178256630347	0.319372959286757	0.357375499704935	0.381626181831364	0.361789898839553	0.335542128878176	0.352711925780044	0.324988973698289	0.335558624704162	0.344641078475363	0.326571856523702	0.337541733389677	0.388791066821413	0.355123296208899	0.314901551728335	0.325704798861965	0.31647985287628	0.325405137595045	0.302020723161486	0.322605819611777	0.354767154376593	0.364824537862603	0.318357026270059	0.356401396956622	0.345702397861642	0.31663392986195	0.352184633035986	0.343691624421254	0.37966609910591	0.361849662253504
37	0.346303169548148	0.317125920297294	0.332064459554711	0.340238245207572	0.3263087456205	0.329333166331453	0.330642951885099	0.327335046029989	0.367944591305317	0.333652228188779	0.343415285436994	0.310448655900471	0.310767347339246	0.328176486637814	0.32049123162007	0.379186777106236	0.343511432924902	0.330424031994134	0.340770920987066	0.359586014360511	0.310411541471961	0.352964332994326	0.361742135551404	0.353195621709031	0.332758235738275	0.377416804743486	0.322424163957913	0.33165133367054	0.33624117407874	0.320143322692383	0.335055351437885	0.382275344493882	0.345799308567108	0.308588761294868	0.325695307235602	0.307364668179129	0.322879932223811	0.298199010643934	0.308334509513056	0.350807642479638	0.355812385834278	0.313664688970892	0.350107438524731	0.341087996900831	0.312681637636865	0.344864804698917	0.340701417272762	0.369026626707255	0.359026870898445
38	0.333082621280871	0.312145568960271	0.330336791871195	0.336250963454694	0.315611934349369	0.326923484924644	0.323743220411807	0.320444864161344	0.362336486817103	0.327452016032595	0.333292368327111	0.306137289652687	0.308217886020265	0.319322635690356	0.317504456781506	0.363885119501581	0.335735502837428	0.327223882569811	0.333231321922199	0.360269615814251	0.308093677087593	0.348808211903455	0.35549848388473	0.346194294800243	0.327360080400923	0.362507241823455	0.316025000563287	0.32964145592638	0.330726319669095	0.317678696725594	0.326744465041556	0.378724040655539	0.339777394632194	0.305785632872066	0.313112808794046	0.304659355631385	0.317239567349315	0.289890810601534	0.347815069441885	0.344033854717265	0.352519924896961	0.307963514013038	0.338505884825811	0.334825665597064	0.299718336812106	0.336143717454214	0.339166078453531	0.366501450532153	0.356541905968867
39	0.325924035976586	0.30862427850918	0.322958229925396	0.329377281097352	0.311750482063444	0.319132437971731	0.316563934250209	0.316337291912628	0.352547206844618	0.322543519083932	0.329029488535053	0.300127557242075	0.306104672121616	0.310328489061331	0.313869335531857	0.356661756282858	0.329629885023384	0.321628326390318	0.322589148069496	0.347591012525378	0.305733531546345	0.343490237738933	0.347020115227273	0.33738053136335	0.323735379025714	0.359355229202259	0.30914723911775	0.327009423439793	0.326134291532578	0.313472200785114	0.321149380000698	0.375304124211272	0.332596600086323	0.302255938123826	0.312955151018549	0.29959765125864	0.306234641617006	0.312222919890145	0.335753900646304	0.338330305325815	0.346206798461592	0.301847576780085	0.329993702210361	0.334524329847715	0.295490769674209	0.328181646665571	0.335659035601525	0.358889689926611	0.34987196301726
40	0.319818616064437	0.30401497855226	0.317256126118109	0.322439237820819	0.302609893635762	0.317432303429898	0.310555342355836	0.318581599126102	0.350635743569774	0.319031244474496	0.326582162328316	0.2995393808005	0.301557202512435	0.304025073546384	0.307392926396082	0.344949878551868	0.326621339632629	0.319747793725393	0.315520475304006	0.343687763259694	0.29639914358978	0.340587916825235	0.343098940983585	0.332591519514116	0.323658916208847	0.348794206740333	0.295189061367361	0.321547890121199	0.31881706384641	0.306995076153597	0.316613495821511	0.365768443163579	0.329494098850906	0.315725396783557	0.312568179079947	0.28889934269799	0.299892202569798	0.308916450638447	0.328238573859879	0.332664532806057	0.33656606622439	0.297101520349365	0.325594878511287	0.332381379668727	0.292677429186927	0.310558132070739	0.325475826366842	0.355546870392357	0.343598327947131
41	0.315906202369569	0.300492253367428	0.316907081441129	0.320201279543864	0.298616582053026	0.312964715901849	0.307380841894812	0.310759902028504	0.347687477088878	0.313710423348555	0.32916635386671	0.29545219316525	0.298758258853283	0.298051633983317	0.300836824594637	0.340510722384134	0.321559225313057	0.316400951006987	0.310800301376518	0.343340436472586	0.295456554463125	0.336775034547183	0.339111753249795	0.32920582414473	0.315436056229425	0.339940397259299	0.291153772012255	0.315079588792929	0.308635416014576	0.30001901927317	0.310374813060743	0.355718465346504	0.322424858749871	0.309986986057513	0.313807090325582	0.281397678005614	0.293315689368687	0.30614412978263	0.321005841429217	0.330972473813236	0.332634417530205	0.295812541616268	0.31655642169615	0.326829099802342	0.287420091420811	0.307722668008942	0.323758858110886	0.344957961894032	0.33799804835664
42	0.308847060935863	0.298960426422021	0.314088200169149	0.313387089204641	0.291918887002844	0.310285091676996	0.30453251536455	0.310455311919047	0.343603503850761	0.301944377118968	0.319789768945426	0.287840700016292	0.293871182943042	0.289303107035746	0.297051356621288	0.336267924959804	0.312568938903324	0.312086169017231	0.306398849184921	0.340873902139243	0.292830193571489	0.330447005596176	0.327039393295785	0.32375210969664	0.307276906357026	0.329957815032692	0.288179698602319	0.305690801214645	0.304780176035832	0.29510985135776	0.304224054784182	0.344967797040993	0.315547119524063	0.309584837421142	0.315532133180357	0.274478492244078	0.288604345402715	0.300792478297575	0.317665262772423	0.322652715845926	0.326068919724058	0.292172828478229	0.3158343935234	0.324153576857172	0.281855982315283	0.301642291848513	0.320710215978756	0.337188842221333	0.333995229381956
43	0.303275296809091	0.296141960000545	0.312278571459501	0.309312148187554	0.29106346047579	0.303621638212579	0.297956978679507	0.30422715893335	0.3387496454595	0.290708566084356	0.3158269807029	0.284524181810113	0.289581098159227	0.298083192627989	0.291437169878798	0.324798321915535	0.306804451496233	0.309824985026387	0.299874969038471	0.337225416982355	0.283819035918574	0.327688211409366	0.322638779666571	0.317926893869234	0.301674418476925	0.321901134376419	0.284857667549131	0.300693234828902	0.30171575816415	0.289076623004428	0.297978184047282	0.338783859425012	0.310456591836348	0.302786330255538	0.31627218562609	0.306674312719137	0.280561720909692	0.299345129255681	0.307281030614095	0.316671592018766	0.321524584278929	0.291641502250095	0.316903842528409	0.316949894461354	0.273872839859886	0.299524052182851	0.314119760187217	0.329765654930981	0.326398261140584
44	0.301199064463759	0.294191660202478	0.304268705243535	0.306029551954936	0.281647841914646	0.306461920840232	0.289572561913414	0.301163063439215	0.333282009029388	0.288913917232105	0.307248153053266	0.277519611635468	0.28534342369238	0.291959768587274	0.287855624726827	0.322763884487714	0.302223031331335	0.304611688391902	0.296905379665156	0.337334554984332	0.274029427025095	0.318464130584682	0.319800202804362	0.304891926402063	0.293574541784708	0.319605281986138	0.280401495812696	0.296015919452963	0.300719650881237	0.285846838828285	0.295867024023278	0.335549901057863	0.305831879101037	0.296143454419389	0.31477383525539	0.298430071225733	0.279995528162025	0.292966534605428	0.303526168201245	0.311676849417269	0.318752166789096	0.284826631799087	0.307410046109486	0.313567697014603	0.290987272263023	0.295274391402768	0.312457103497514	0.32369157281737	0.319646084183188
45	0.298286575257742	0.288847490520578	0.297481074316938	0.299969316564532	0.279545181935767	0.305058847127023	0.281710246567984	0.293980603646303	0.323877665104075	0.286021495922915	0.302124776414627	0.276443450768157	0.28030276000928	0.284086074455202	0.281362298337898	0.315194454134405	0.294737501333416	0.30222740187391	0.290562444999101	0.332551893869545	0.268440058477978	0.308097284081548	0.310804113091403	0.299789599855608	0.288963104148642	0.312318942614561	0.281632849384278	0.291138818306346	0.295270984181489	0.28056745607144	0.292627428132643	0.334387098331108	0.298736738668687	0.287813551808075	0.311802668651749	0.29270526644259	0.276269623820213	0.290715980219429	0.294884949068528	0.299929880865625	0.309859390649278	0.281434378234812	0.302345584012355	0.300567774385631	0.282488454116396	0.289108768418005	0.304354684076461	0.319329858490145	0.317096688663231
46	0.291286491211835	0.279359253532667	0.290724417982272	0.295152420318179	0.277407478426263	0.301079350095531	0.279666646357025	0.288126683319913	0.319746230066503	0.284077391455866	0.292938920245803	0.26890047466447	0.277101082659058	0.282431940454368	0.275283295079554	0.311789178544912	0.289321439823861	0.298157482750015	0.285061263367999	0.323965422958415	0.267024098309859	0.303471677701778	0.309089302260211	0.293947753364833	0.282970107361157	0.306031973881529	0.273026952849589	0.2854895311711	0.306750184451996	0.273143285504419	0.287397914928327	0.332288214206379	0.295486569910042	0.28714064722818	0.307867406762119	0.289126335781383	0.275105762134342	0.284806948282972	0.288312809293137	0.297500405493996	0.302801315090291	0.275529436135379	0.296373670064698	0.293232677422705	0.298657051370213	0.287950843239382	0.301553306225516	0.30563951157337	0.306281180422483
47	0.287102496425293	0.272505968302214	0.290529425033148	0.291632445664621	0.271905044513656	0.299482009409945	0.273475261187574	0.281835096696706	0.311383382662368	0.279284640381202	0.285787732979841	0.297953347733842	0.273830505685324	0.279189114186938	0.307511305494851	0.309570905415854	0.280534675471833	0.289960027224653	0.282454030793384	0.317126758071199	0.262826806853528	0.297462888112081	0.30329471624308	0.287890884237232	0.279803834796482	0.301636448181187	0.270359803222188	0.280248781594262	0.302743323673691	0.269847591595571	0.283176061586511	0.328741833243135	0.291021073247322	0.278826719526363	0.314187111829931	0.28823704916373	0.274871080591658	0.280827637942766	0.280115031614555	0.294576191868833	0.3001345705052	0.270949599242594	0.28810563170717	0.283337048034088	0.290695342908251	0.279015791290171	0.316693985900279	0.299674994011085	0.298998066764551
48	0.285392801923436	0.267068781459679	0.28901634755437	0.287223321013241	0.270562940969627	0.293515962292578	0.26660530296763	0.274329811385776	0.304631961102567	0.279027059789977	0.283711643653661	0.289649497972326	0.273375466585068	0.277712079249441	0.297638288314462	0.300609191678589	0.274121979340188	0.285803127363704	0.278596020833632	0.308553055131807	0.259888401991044	0.291658175319349	0.301630159260532	0.283716073834343	0.273393648839858	0.295595340007356	0.277297516557265	0.278285587805792	0.302601411235864	0.268530303377468	0.274117641884307	0.326064757934043	0.286468317884149	0.272407493666139	0.309021564169825	0.285081036843925	0.269744450956428	0.277582573844033	0.275218888862872	0.290960426029299	0.295959782412378	0.269165052336926	0.285451801317225	0.280362863913437	0.289140483823147	0.300724778175578	0.300779217538243	0.294460453289452	0.291800942898084
49	0.280622949354908	0.265340938446331	0.288054158993155	0.283346769622993	0.264849460722499	0.290328216919712	0.26258387608625	0.271742072336118	0.306562216769268	0.277633826638558	0.281523411191497	0.279102995639908	0.272536610828728	0.268423241411167	0.294655782234182	0.297478619510027	0.270926147516123	0.281259922847991	0.275574935340328	0.298311107205266	0.259548614720976	0.283903625616011	0.298520878425038	0.277653776939115	0.263352970541945	0.28851512172199	0.273834424955588	0.271394615228411	0.29489848968926	0.256488828100843	0.268813785527471	0.320637403619949	0.284500575808759	0.265878395425708	0.306077087253974	0.280362341786416	0.264028263265338	0.270560901574706	0.271536153156354	0.289851834613268	0.294158164131356	0.264573610367581	0.283981291151412	0.309369380229501	0.282131940916664	0.298238692708603	0.289252942256039	0.289295374340831	0.287790399235389
50	0.27438643413457	0.260394174248984	0.284161039297937	0.280064097513873	0.262540661371911	0.288617284318629	0.262110815450982	0.268898272673542	0.304811755940261	0.275508093873039	0.277111624505233	0.277227969854022	0.267163392101837	0.268240495607143	0.283935749704798	0.290601579576993	0.269742576304066	0.280003047965176	0.271206474511067	0.29066562934161	0.250484910392754	0.281512879755848	0.293134189587046	0.274911064336315	0.268395772685548	0.284213690015958	0.26823762031376	0.26007672705442	0.286542698081987	0.253868131876982	0.267946962435027	0.316975869552348	0.284164198260675	0.261425810275618	0.300523761644266	0.273776974325628	0.266090193883019	0.264693298973179	0.264102427204536	0.282525229954802	0.291346534238514	0.263016888784262	0.280181236605698	0.302709229832151	0.28145763484526	0.293511614069805	0.282565605116661	0.286900180989904	0.282994488423401
51	0.272717272185644	0.260450967722924	0.278209182112321	0.274332420806093	0.258916012572787	0.284100585548949	0.255695449170839	0.266626229120199	0.30189591674865	0.270595349396323	0.273810900779788	0.279366998044686	0.264913762041932	0.267353960697496	0.27714547573603	0.285750415385244	0.265083258215236	0.277731478546482	0.268657149571925	0.285161410557449	0.263764711050025	0.276783954519993	0.284013589113442	0.267300097879642	0.265425183014327	0.27682874263312	0.262352647718359	0.255172939904296	0.284405110161158	0.250694818038277	0.264635232994546	0.311837212525571	0.274846263264863	0.261808535650729	0.298020167869722	0.267983993068747	0.261590992394739	0.260502795024982	0.25921183625742	0.279895188262246	0.28750872470103	0.257699543090767	0.272194426139415	0.294243950733216	0.278544359838686	0.285192430504959	0.278089339932932	0.283832315737748	0.278746038277154
52	0.269672255590851	0.25701210080875	0.27634386684965	0.268985379984864	0.256394644633585	0.280946464633849	0.252519873257813	0.26188667437788	0.29597433585702	0.271250620946911	0.27197818490656	0.275002518933856	0.262622608329895	0.261009461458636	0.275160387897769	0.280338101328363	0.261374790271729	0.293153582387225	0.26576800553154	0.2791789128154	0.26303690322419	0.270320626296748	0.278716585378685	0.264801035869288	0.265500450911778	0.273296753916103	0.258767688817534	0.252331951869335	0.283953409653334	0.247268342974361	0.259419280249276	0.307778038931311	0.275098864281689	0.254807761773671	0.292115167952659	0.269508255702606	0.262271934436988	0.258332573799114	0.257135538454158	0.275336473027406	0.280971014419858	0.252103295916089	0.269590049518436	0.28503922758321	0.278657953237471	0.278874498875935	0.272532202711596	0.280792304634285	0.276076025633746
53	0.269263320920645	0.251747672246377	0.275551322105661	0.266643234933722	0.256495574159908	0.276504509147842	0.24747736880498	0.256925393221807	0.29271502578535	0.268981496159325	0.265917003977709	0.271224535314626	0.255548370085498	0.257771813272194	0.271142488174343	0.278374656618044	0.25808005047798	0.288592952291059	0.26320993223969	0.273850777473949	0.257392329976633	0.266872320090837	0.274851025598714	0.259423076564745	0.268131438556364	0.268508868283654	0.253541637268261	0.250687003977835	0.284372063244635	0.239272933438672	0.260270460495849	0.303952922348194	0.273464527561038	0.247918967337731	0.287408085362891	0.266727968430362	0.260657474392133	0.25494097072435	0.254264472833291	0.270609532598851	0.278169277532141	0.247575268653813	0.265671695408278	0.280970299120063	0.273503656199686	0.278944928749426	0.26899097791525	0.276757427573352	0.273722674287255
54	0.260831679323214	0.244593572123194	0.271482596131645	0.261115267307732	0.25668216910374	0.2750425892418	0.245186496859323	0.251179404016516	0.284725961722426	0.264609075520122	0.262713337123193	0.265287174488903	0.25441873956497	0.250954411291091	0.265263775753018	0.273703126074122	0.255041408259683	0.278597228056601	0.263183231055686	0.265941004423526	0.25150078886459	0.262290099130143	0.266202310928978	0.255377542081973	0.26548523179838	0.264323734650018	0.24781554844669	0.247430085913926	0.283579826635551	0.232498460247869	0.257659835834913	0.299070579983088	0.265051207333394	0.245260348144979	0.286881784469655	0.259740012294154	0.264168685371173	0.247620342105051	0.252972662684906	0.2674182145944	0.27263499756005	0.261468323934977	0.261465858785297	0.277437192864083	0.265955957478692	0.271405636346283	0.264130618377089	0.276262904705103	0.269437701889957
55	0.255533305768173	0.242730939944358	0.269113418605223	0.256431816905425	0.255261480961419	0.269589596469401	0.245023871906638	0.246489131876392	0.281548752884613	0.26247244897978	0.256974241769962	0.264441723622514	0.250673495767905	0.249893948658665	0.261129624095695	0.270644726015918	0.249344804062776	0.27151752516657	0.260586011555976	0.260273797829445	0.249186318287084	0.25949926327435	0.261197241874319	0.25498320835473	0.264260422670591	0.26082984014686	0.241804031868528	0.241604400456765	0.283371990944777	0.258792613032512	0.250366420969476	0.291419346512936	0.261627667264228	0.242458862710344	0.286138497902752	0.250367214606648	0.259676833423668	0.240448920989732	0.248488833498033	0.26565559551848	0.267660871883888	0.253871717404443	0.258223053214163	0.275673941199332	0.263978415508925	0.271405794024237	0.260323822788623	0.270335911175805	0.265125175032406
56	0.258306689180216	0.240089101513385	0.263351328712471	0.251940935965332	0.255247447560251	0.263204229013696	0.241562136661897	0.243502510133657	0.277799129830953	0.25650642976837	0.253727836360653	0.264177664533699	0.247950486905995	0.243791918834791	0.260744826531795	0.265390556536545	0.247010108330525	0.269527216305697	0.259630588840519	0.26019995185916	0.241618179899812	0.255178278315562	0.257907939309689	0.252939302557152	0.258894919470042	0.25539999626904	0.247981714842625	0.238311555050804	0.277865321433052	0.249095699748085	0.248900402348821	0.291418168228598	0.255534548500621	0.235709225410602	0.280356330143572	0.245450450006019	0.257688042173485	0.233998887181595	0.244803473587391	0.264032943341926	0.267623451602122	0.251049604067675	0.252832806145666	0.276721086205273	0.262330731382255	0.26468221418818	0.26088217611074	0.269535109407052	0.260802288631662
57	0.253247192372583	0.231201124996923	0.259213061406555	0.249396562612633	0.24952020370587	0.261071664615101	0.238057360271761	0.24082904398572	0.278036687472018	0.254389151464945	0.249666016187439	0.263284623127204	0.241886961968911	0.242041669114565	0.257671404183722	0.258400517715717	0.245353857963076	0.26604243847451	0.257448164573979	0.25754938624678	0.239307452307207	0.253426793288711	0.252442760807238	0.248338687562833	0.257002501660546	0.252650032514485	0.242721529856376	0.232240439780459	0.274256368713539	0.242252971595673	0.244609889380375	0.286932195497518	0.255904628144053	0.233449090477846	0.27488608955202	0.241763489979982	0.252952422013481	0.226456811562618	0.239067941834303	0.254805446091147	0.262054525834824	0.248772538813426	0.247086383337876	0.272736567489924	0.259141165272348	0.259159431701371	0.2599315290362	0.263427623558587	0.2580853100046
58	0.247369967489733	0.231726999510981	0.255015400803723	0.246438958914062	0.243863980476802	0.254859385101361	0.23287298547725	0.238015462634085	0.272949285375339	0.254125342640076	0.24693047442729	0.257801115894029	0.245203649639184	0.254530326704225	0.25728030317834	0.256453206957909	0.246428498921306	0.270248144072344	0.254453650308872	0.254841530969383	0.234638464782525	0.249388178192832	0.25012703983177	0.243432079307863	0.252558504972673	0.248040004768443	0.234677070756271	0.231928806028775	0.270102851154304	0.2384748838883	0.245002066306869	0.282989062606736	0.253929685327412	0.233455386252252	0.267817415069953	0.240170352632945	0.246011265348783	0.224482133079746	0.238133836729804	0.253217017893326	0.255474359744082	0.245907947281826	0.243456741948622	0.272515401276116	0.255626636967775	0.253072140538877	0.255162437895293	0.259860206594324	0.254981469225005
59	0.243270532610188	0.23045883600394	0.253038906928162	0.242703533289025	0.242226033347958	0.251671394755935	0.232417110888882	0.234788187007678	0.270480272230163	0.248953265745862	0.246459705213389	0.256692147492826	0.237401907416389	0.251013618880463	0.257271724182041	0.2488251727662	0.24349799888444	0.25918078814609	0.248028054630922	0.250353865554927	0.233903081205905	0.247393028978024	0.246782511467264	0.235999427643866	0.247115476966654	0.245532636523586	0.231197747678087	0.228295386852064	0.263218642907254	0.235892915174678	0.243695208475927	0.278561756785188	0.250229732178395	0.229276616395819	0.264683501610314	0.239723509834724	0.241637842178254	0.220501133558624	0.235685366394464	0.250571719286396	0.251897570849184	0.2454379151608	0.239797663867311	0.269372101816144	0.253138846280884	0.253205856153729	0.251980601614657	0.252988976396259	0.254144000002285
60	0.237526208247449	0.231341586505276	0.255020264237064	0.238066031549632	0.240404502860517	0.248291574738842	0.230433371925479	0.232706698956182	0.26784761672732	0.240159996370881	0.242970844106536	0.253159538001234	0.234522711220844	0.251128765543807	0.254385704967113	0.246006183631773	0.238833508856321	0.255833838798371	0.245992079818442	0.247011640095346	0.232231959683092	0.241578734892893	0.240996913406318	0.233749728123419	0.242645495101167	0.244738272011891	0.229264409072373	0.226628289174115	0.262096788163395	0.231381728555421	0.239987831711885	0.276734409002829	0.245954523184636	0.225970088576342	0.257870442223364	0.234795294085736	0.239048505318511	0.218999013588546	0.232363808893919	0.246658378597629	0.251202157764678	0.244727464124379	0.235632169320137	0.268693802498958	0.253401440970101	0.245948396485493	0.247161593400625	0.249216081326295	0.249482717325446
61	0.234062734170674	0.226724676467674	0.245196479422591	0.234787748225578	0.239625279623136	0.246640045529247	0.229383150559533	0.231413614121997	0.265901272795999	0.253224479923303	0.240298169498729	0.249272883530593	0.233861092646286	0.249366946877292	0.2496598511858	0.243175129070146	0.235259510473733	0.252233188218956	0.242676308894408	0.244265710399105	0.230220003965708	0.24131513010635	0.241110736306103	0.22786306875976	0.238915685726261	0.239189066524514	0.224239853077938	0.226112847227794	0.255821042957931	0.229632573868852	0.234712391511423	0.275588917455197	0.242496637707686	0.223955175304279	0.257097849416413	0.2322943703279	0.232420906279778	0.220125417905502	0.230959821399822	0.243474179181031	0.247244229387895	0.240161909984515	0.23132153209272	0.266656458974513	0.249810913361211	0.239085193757549	0.245502865608512	0.246612847525905	0.242867227471285
62	0.231234448650632	0.229095695158721	0.24231975576296	0.234010970062778	0.24009268249	0.245297364703479	0.225390936367829	0.228419722510057	0.262419686058705	0.251797854085441	0.23610546360435	0.245731868481134	0.232262069428723	0.245523656450426	0.246373754645957	0.23840303674827	0.233884057181729	0.248575875407185	0.239876899370014	0.240083931193967	0.226101856579065	0.237715184579011	0.23780222131219	0.225122351109561	0.238441676723528	0.237397612345449	0.221305843407529	0.226523318421767	0.247523179114378	0.228133163457829	0.233796990846793	0.273101809275186	0.241160118788757	0.218751683306913	0.255971831915624	0.230986136209554	0.228882686840713	0.214061778653662	0.230226205863196	0.242928919752084	0.241724663417136	0.24023115918656	0.226220884046186	0.265129070511816	0.242007847278903	0.235362726284297	0.241809578222972	0.242947434010839	0.241436714312015
63	0.231320295194619	0.226777329028632	0.242256019659891	0.230849954774411	0.237312256716094	0.244230565817884	0.22097758712075	0.228162207785217	0.262129374960046	0.245916775868601	0.231847926413889	0.245765652251767	0.227597664227953	0.24220904489638	0.247089992438853	0.23480591736587	0.232773706104931	0.24371388735936	0.234691818152659	0.236029668390321	0.223310543922537	0.230702818635895	0.236002543332168	0.219493200228885	0.237049541232955	0.233090307357701	0.21990850701155	0.22297710639725	0.246151768978145	0.224494554951121	0.229106753341575	0.269465092787591	0.236364000823727	0.217681685754219	0.250628006247076	0.226289640350153	0.224256755522069	0.213913348930247	0.22718718762339	0.240651095725552	0.236207082692006	0.235360494044934	0.222857979189004	0.259317709172461	0.240937923336451	0.23298462592593	0.242341361729536	0.240727257447804	0.237645120985082
64	0.22681100744641	0.22289202252856	0.240489318669605	0.227067406657412	0.230380269573039	0.242999946464544	0.218523519375824	0.226694622743562	0.254341684099994	0.241550426661685	0.228764911531985	0.242471940211052	0.228036133539495	0.237731892638598	0.246513590296426	0.232684490404558	0.227763108575285	0.241276522613516	0.230151335256465	0.232444415605539	0.221985271441486	0.227829251350281	0.233773876537099	0.218822854043089	0.237323043298055	0.229435766435783	0.21605970975127	0.221688880208617	0.242788802508172	0.222670188797477	0.225134052863703	0.268061713775452	0.235644509564191	0.21630561452732	0.247600447737937	0.222889086162057	0.242687767060474	0.210718339105596	0.223692930172496	0.236262540524125	0.231260907720786	0.231311348426028	0.218796263014025	0.257071969358452	0.236842669097306	0.231672746049762	0.23891034424287	0.236664779986154	0.234172717655406
65	0.225459597803155	0.220131525403149	0.236623303108987	0.224944357170681	0.224811860907379	0.237918794191359	0.217052087508365	0.225955080176674	0.249867887436192	0.239775647641319	0.221127359525447	0.240927692618819	0.227471148854482	0.237671188364417	0.243511448777041	0.22810519796118	0.223826129971073	0.236568561500555	0.228428197427773	0.228721230078659	0.219268641942826	0.223701212176478	0.231851073363463	0.213107554367679	0.232186331936308	0.228514529145396	0.213116720230526	0.221107842777981	0.237990679873662	0.219615998315571	0.222701129307548	0.262781699060418	0.231582428079529	0.213459173615477	0.246210469345212	0.223387032120278	0.237584816801991	0.208309063893461	0.221541025732204	0.231009750024269	0.227591414910449	0.232211843335865	0.217183537328783	0.251226674260839	0.233839201774916	0.227832573406102	0.232225281224795	0.235408772079538	0.232802721417649
66	0.225682952646324	0.212771166704485	0.235171850153369	0.22073427068149	0.220696747630811	0.236811277805034	0.215168555092341	0.224406305206374	0.249603124668771	0.235387949541564	0.218454164309569	0.236181523390213	0.224018171973484	0.236577339307971	0.244894502385184	0.224695613893011	0.220423420833446	0.229692897415262	0.220825166733092	0.225725328277137	0.218593450742324	0.219937452359774	0.22734960042048	0.209999249038515	0.224511899922812	0.226125027902487	0.208825318724258	0.221932335006883	0.23688354628274	0.218003806340593	0.22016622697827	0.259879610798105	0.227399162268686	0.214179786106979	0.246884963408842	0.221201546119529	0.233230790877799	0.203543470560798	0.221756204063234	0.228123121989941	0.222820361679516	0.228135739191898	0.214227585627914	0.245191125748472	0.230544216858315	0.222067250847881	0.227734395833065	0.230974686372596	0.2311857475014
67	0.219397405821807	0.208175896137487	0.231031963582016	0.218959247626144	0.220579378317256	0.235504863541341	0.214214357665989	0.221117168859518	0.247186547802845	0.230448369459329	0.217768728570003	0.231691987078731	0.223421716950371	0.236954679401604	0.241193385986993	0.221444007761834	0.217740905358235	0.227603151323444	0.21743295767821	0.222007836988165	0.216325606662983	0.215544796604717	0.22193923301108	0.205453991634962	0.217535591648552	0.223582618957806	0.203977212471856	0.221371780653496	0.230598015605224	0.212934426234141	0.219528328139499	0.254542681266072	0.222820887420905	0.207640337414731	0.24505333700931	0.217007515046028	0.229872990847401	0.200552383350061	0.219191775847347	0.227684301189785	0.217697569017444	0.227713130186037	0.212782828983335	0.240984072662254	0.228886853336764	0.216358392261691	0.229236135406376	0.228504844171334	0.226065084746544
68	0.215124615624603	0.207107776889265	0.228459539187827	0.214485203014519	0.21506322850534	0.229323984143825	0.210117563842604	0.214434234997352	0.246592710928728	0.228360168455377	0.212625744694838	0.227496470277757	0.222423618185377	0.230942898310848	0.23581013862187	0.222437765579889	0.21628026671089	0.233685520118847	0.212761509805089	0.217420177893542	0.213137344611482	0.209274947216934	0.219114877951195	0.204536437528591	0.215186607357865	0.22154133034512	0.205196541611961	0.223254803580347	0.228484742112517	0.211449795611091	0.214913700796026	0.253645366118519	0.221910881422793	0.207990475411267	0.241442420087479	0.21517019148257	0.225203986971706	0.198382927155307	0.215464623162221	0.223429699564739	0.21626578571216	0.226134843883862	0.210218804043158	0.236578635471637	0.228739322417518	0.213820108498841	0.227879809469839	0.227635287465622	0.223951287292623
69	0.214147873433056	0.206300855730809	0.226147500337493	0.214027882827497	0.210261790057744	0.228947825555527	0.207365535089585	0.21290969802301	0.241115074084399	0.225147766053715	0.209364617512547	0.227507474680828	0.220414553571387	0.2268041426734	0.233821788066465	0.219869085523369	0.213828663416691	0.238140872068024	0.211524534636755	0.214535307455912	0.211701620283258	0.209028092200927	0.21594548808912	0.201075258554455	0.215033026005976	0.217396477038753	0.205700740774114	0.220613084740158	0.226708167823397	0.208098793412111	0.213532396285648	0.250392842151222	0.217579140377371	0.208649700685636	0.241862171251503	0.21097216414187	0.220904733116103	0.197367836143089	0.215098228442803	0.222281870976034	0.21635483642225	0.223491478829848	0.206908979219974	0.229518749210131	0.228316925607247	0.210653791361613	0.225017259863586	0.228364827923234	0.221002642612736
70	0.209530048475129	0.201641280060871	0.223374503199921	0.213194117090021	0.207030850325618	0.223070938696757	0.202245457839766	0.211551260645205	0.242096577308865	0.222018995999156	0.206355478083641	0.226116999363169	0.218077968157378	0.222076522920977	0.230842031914782	0.214818341594775	0.209303917232595	0.240061049556424	0.20778673960553	0.217814782635699	0.20997643175269	0.203825927369411	0.212744132915181	0.200731425043764	0.213542424293367	0.215706454016945	0.202164467268836	0.217756229750515	0.223316696516479	0.203882141932364	0.211462632769156	0.249513653322087	0.21667059843187	0.203995020478532	0.239404038000651	0.211831022399385	0.218549884461847	0.196260698461893	0.210861343665826	0.22147472774982	0.216891640428287	0.220278147574083	0.205072382497322	0.226784492783767	0.225962043972758	0.20587717483841	0.224622850366261	0.225394845531155	0.21862519017454
71	0.205660661513318	0.199088852908519	0.221136509332287	0.213253688987987	0.205115849877864	0.218566721567125	0.199546095054108	0.208413920886458	0.240015893347463	0.219555636593461	0.207378177684701	0.223248972720488	0.216520540093245	0.221731008877023	0.226445967112398	0.212765556220678	0.206716748813396	0.244056340333398	0.205883966247027	0.215379224160527	0.211027373929322	0.202795623568393	0.2104136876546	0.20053050807615	0.209393851876646	0.211318944302919	0.201208326452243	0.215285539299085	0.221945442689349	0.201224302797609	0.207571413074596	0.245443580673476	0.21358023060279	0.20315339553594	0.237378056435508	0.207393849974688	0.215683816187005	0.196823475735665	0.208822760100733	0.218260501333249	0.213882584172897	0.220507451624924	0.203559686235751	0.227305804045867	0.223549884434676	0.204395398558362	0.221156228874611	0.221271658052204	0.215166138851045
72	0.203557984378077	0.196733780699256	0.219572212760884	0.210764303485673	0.203250524043613	0.212418212447391	0.198684512387077	0.20630518256562	0.234818950304665	0.213421467614576	0.206978618961774	0.221732002234877	0.216769611583237	0.221324314558843	0.226459447672142	0.20896897959652	0.20676889504793	0.243270866262116	0.204321711569717	0.211393689614906	0.209496446184219	0.19939325815108	0.208315770674019	0.197650572815031	0.206050110410572	0.205843141083257	0.195784543145826	0.210827552215877	0.221877095453827	0.199881748131898	0.206518892457513	0.24024208385718	0.210091088911362	0.200658562643643	0.236147572689595	0.204530787614645	0.21329698822812	0.19462857574335	0.207946401724062	0.216599079849792	0.210355196657459	0.220238076362468	0.203076768776261	0.223411803725756	0.22112424843662	0.201875513326003	0.219986862173042	0.216600784260968	0.212152210708313
73	0.202232999604187	0.196488847688275	0.218337627011261	0.21178471429047	0.20083963951909	0.210476843381152	0.194828300701775	0.204837440967916	0.230332330772545	0.213521759342702	0.207245139003004	0.222326863721933	0.214751790178193	0.217659882743734	0.22395247019375	0.206091833089182	0.203879427007746	0.237980444382058	0.200395387099287	0.20916114844668	0.203999003878565	0.19804320639144	0.206458124430722	0.195796450616303	0.201001286202807	0.201528804008144	0.19447100286192	0.210169748830413	0.217862189234705	0.200068444151617	0.203905509519093	0.2359561482966	0.213496012428534	0.19850424449368	0.232522205578629	0.203797422067984	0.208084963321147	0.192377275029833	0.207958002358199	0.213463634627039	0.206553442071856	0.219014481752113	0.203800017482723	0.219067353931661	0.221248939165053	0.201512743597126	0.22084483597388	0.216448728184552	0.210123829871068
74	0.197143847158387	0.196421315132487	0.216988933449759	0.20847412324907	0.198393072219512	0.205637127940856	0.191980653950944	0.202946821186987	0.228137890796906	0.20819829946693	0.201692702827014	0.221480187297217	0.211700776845502	0.218304576247121	0.221396413801993	0.203699000246826	0.199562527748773	0.236198231732793	0.198945589768512	0.205059981212189	0.198039183417772	0.19751920577574	0.202813555595254	0.194292183799042	0.199206936097346	0.200319516409767	0.192114184672944	0.205587166906929	0.215049394126549	0.197227858592447	0.202071695138512	0.233300943279659	0.211538175872071	0.198705911700933	0.230581544580497	0.204291072925737	0.208588932754272	0.189123423535769	0.204607356149825	0.211378476817813	0.20321752337863	0.214351246830317	0.202033092638481	0.219765119082206	0.21764998735217	0.201959585094967	0.217422508154717	0.211551771268121	0.20766746141077
75	0.197687716316158	0.196907618715263	0.215238879818431	0.207442507508354	0.19635489725081	0.205505920387929	0.190839089622374	0.199733405366643	0.222499294623691	0.203531581811107	0.196160208798242	0.218432053283158	0.212444247642519	0.217783421151666	0.211492376767671	0.203323319294458	0.198973876648317	0.235709322668442	0.197136811394556	0.202855813503005	0.195819785157056	0.193270462893953	0.202474285370986	0.194593633705438	0.195433129801555	0.198600983489884	0.190843263260733	0.204287982617552	0.212709189945374	0.196808909039846	0.200610570184807	0.230468444142655	0.208775082882708	0.195034734639551	0.226068349980227	0.202423294974927	0.202446556515479	0.187442560495948	0.201694142274174	0.207718926918416	0.19863659019037	0.210026275373518	0.200805276925175	0.218287054039543	0.216345036883552	0.200571081581415	0.214874955478728	0.208862220750396	0.208337114794322
76	0.195585333321202	0.194598568694279	0.210950969144648	0.206352275004477	0.19121142455107	0.204838678243991	0.189899731089302	0.201413477178648	0.223327937064873	0.203472867983785	0.194995471199727	0.216301630341307	0.21108828441943	0.21666275519501	0.210529553911504	0.201180380458965	0.196440304914197	0.231033907871288	0.192683811862893	0.201754228421348	0.194248993959022	0.192565898110514	0.201174896484745	0.193421854359528	0.195450770593628	0.195401254736295	0.187014114921863	0.200974657532354	0.209321004224405	0.193470923096657	0.197800356291732	0.231076003352568	0.205494609834529	0.192029160240389	0.221001871941098	0.202129575146365	0.199621972758795	0.183546646823459	0.19928264708228	0.206264855566663	0.198283051255464	0.205873300482451	0.197993155568725	0.213280476478129	0.211393653598935	0.202328209815664	0.209720073652293	0.208353336917368	0.207344775739945
77	0.191566850839359	0.194057088651383	0.211449548561399	0.203058533729483	0.189583622984711	0.201307607028372	0.189260001301782	0.200843635500476	0.219384062852682	0.202400746131994	0.194743533604264	0.214526185236357	0.210555445877372	0.214561520139735	0.205583651907923	0.197846485451189	0.193820340736965	0.229055118187826	0.189289278890131	0.198172628548855	0.191200246426231	0.193797883184602	0.197443566264535	0.193059106366852	0.191109632075565	0.194150415114823	0.185100245122067	0.196068184634497	0.204140548387704	0.191010493429041	0.194198513282058	0.231244175015153	0.203516908565496	0.191268995227709	0.217033485764727	0.201667120372154	0.19523738125428	0.185028895008799	0.195940076717495	0.203074573974844	0.196984071815385	0.202315158500585	0.193833110206139	0.214446189507847	0.209900304640365	0.202060373040606	0.20918677666157	0.206700494343459	0.202406953566131
78	0.187725352037777	0.204602579245729	0.21070018055092	0.200000008213364	0.186618470890265	0.196566865383651	0.185893368441983	0.197691233902321	0.219064375166986	0.20333123836022	0.191422071041054	0.21306036697722	0.208806931354565	0.212604622339168	0.206325314180385	0.195251114165414	0.194746769274997	0.225455430059808	0.185344626935171	0.197113730640252	0.19255380313657	0.193535954461302	0.191930283265067	0.187340033695937	0.191105431282948	0.192809817885652	0.182307162015999	0.194009126034029	0.200671708888808	0.189261168331953	0.191621761365037	0.228143010612897	0.201824565715866	0.188762579712638	0.214329683470348	0.198501692174589	0.193995481931597	0.182606442516952	0.194716913344317	0.202897999229225	0.19654509325097	0.201347391338948	0.192329258975647	0.213171676783126	0.205555994971693	0.200748760586372	0.207264510738369	0.203722130300672	0.200090859548843
79	0.187431283553227	0.203177543822731	0.206835795768216	0.197076677859094	0.184842179308038	0.193126496870805	0.18614278126789	0.198758492126424	0.214506243153829	0.19779658771046	0.191031602503145	0.21072338556339	0.206919336139939	0.209782108980262	0.20254089432108	0.192289884317748	0.189933446025105	0.222989834700472	0.185525347658299	0.198037702085479	0.191356161809125	0.192713041867085	0.191903407218165	0.186684862202299	0.189371767609712	0.190831254063647	0.182278000766653	0.192948449807983	0.19989340950915	0.187930348697912	0.188186469518259	0.224532942147794	0.200676229633553	0.187987456848987	0.213094544173812	0.197986316594294	0.191534234973589	0.179546918528029	0.195237351969081	0.201182608538599	0.195287260834563	0.198444430576636	0.189087128868863	0.207420884225109	0.201908490118205	0.201675808655196	0.206247386199273	0.203453755693909	0.199960270023029
80	0.188360501966374	0.202383578341529	0.205208468700779	0.194719866537586	0.181795793841366	0.192071713589948	0.186649460328475	0.197255638797809	0.212668961479615	0.196683120761157	0.187179380197036	0.20782314775143	0.203521548090659	0.20499891456957	0.198408424983783	0.192203710064641	0.184527024820573	0.221931768956388	0.182910542368493	0.197434032560608	0.190121354383283	0.1883522519548	0.188570787947424	0.184378576851766	0.18892054504934	0.186297710087349	0.181755063784025	0.18914463215317	0.19771878341488	0.187829586102791	0.188677756051298	0.222329904736787	0.200301770129861	0.187247389064074	0.212399491656477	0.195436109871758	0.18813945510214	0.177325112726147	0.192859793950492	0.200293798779667	0.198766175474391	0.19906116773016	0.188511606688096	0.206348065114165	0.198906427671507	0.199628957494641	0.206376069560503	0.203909043551993	0.199131616252098
81	0.185985230221601	0.199290610780731	0.201238127563801	0.190584647748525	0.180787422578914	0.189065870785895	0.186790312456785	0.194770025354338	0.208068754580817	0.195834967004871	0.186405780318138	0.206765936697586	0.204083445392893	0.202177021220529	0.196718260692586	0.189012537946658	0.182713762581054	0.219724080439036	0.181628839828593	0.196681565395234	0.188573477568931	0.186420426809478	0.186898261047749	0.183765273356656	0.18497106184243	0.182221059956617	0.180356061300161	0.184783522496821	0.19187543129411	0.185888731947064	0.187470178328178	0.22095056777437	0.199174438178906	0.182509270080721	0.208650122331185	0.194050491256565	0.184059266931692	0.178027272649448	0.191773956946861	0.199297385345677	0.199679377724165	0.199981736443504	0.186068117623995	0.20644501219068	0.196054151097853	0.200138949279602	0.20358856907465	0.203155145327072	0.197388173381338
82	0.18509498240281	0.197432262955297	0.199387179093082	0.187337946308522	0.17817715382262	0.185723961093068	0.184241357718799	0.195051523386989	0.206720895250987	0.191472267958397	0.187388808218938	0.19841999429829	0.200117700618459	0.1996077685315	0.193032078741287	0.189133268380352	0.183122868398567	0.217568844049861	0.179067271851424	0.194039153812618	0.186464935451829	0.185050052269625	0.18722267449614	0.183761386751801	0.183713663364119	0.181558287332138	0.177849067515833	0.181661351283929	0.189688710685887	0.185054652481707	0.186207800406993	0.219397831218383	0.199417416663348	0.179409584462593	0.208434711132735	0.193392750527655	0.184043694433505	0.177351234450323	0.189432928390145	0.194561929402311	0.196159342598966	0.19738744252497	0.186846565439493	0.203257630409891	0.193468718101124	0.198300572118073	0.202301258707659	0.203123059139937	0.194346082041843
83	0.185554995844701	0.195827179584572	0.197116952358951	0.185721226759822	0.178784474765841	0.182822266674748	0.181340797145658	0.193845935367	0.207010117481737	0.18896036235451	0.182529584534489	0.196891576236246	0.199531216445994	0.195346255426304	0.188361300880494	0.187507730242086	0.182859680033818	0.220412804224751	0.177622442922483	0.189475870821453	0.186257594096795	0.181443237629629	0.18733998574934	0.18218569785559	0.181598176580892	0.181201668374069	0.173521879888841	0.181638652925783	0.190276144170449	0.183257400538419	0.18382990689863	0.215355518094756	0.19930946428063	0.178207643902498	0.203475553310554	0.191520427972247	0.182704287764764	0.17327169221468	0.187227477682044	0.195195717955483	0.194970514596538	0.196856541869466	0.181252737780476	0.202891907818388	0.190463729726913	0.197140292029101	0.200974358305128	0.201482517446081	0.193006432072998
84	0.183847194676742	0.190685342905531	0.196698822218547	0.186296194177039	0.176277103507924	0.180732600545996	0.180507225617609	0.193578393241648	0.205452362269954	0.187356374094319	0.182717840884593	0.194656043728089	0.196666013274451	0.192410640019684	0.189126817697572	0.186475452122089	0.17922360354693	0.22048354200401	0.17688050319269	0.184897271763515	0.185437907958574	0.178259053850718	0.18669664381273	0.178621598985892	0.180583098652869	0.178882998967247	0.170269863649113	0.178742094235293	0.188576539001394	0.18098864060377	0.184716989394068	0.213818350666977	0.200175173409496	0.172986378908676	0.200125854087597	0.191549839172432	0.181365354947215	0.173600592769232	0.186694025715967	0.196090832455209	0.194373297089627	0.196257113867005	0.177223389939219	0.202392888661738	0.185423460742306	0.19239520233917	0.200332053535848	0.196640013515118	0.192301164386093
85	0.180732525185486	0.189165958217463	0.194154271764678	0.185591444323671	0.174780303681867	0.179463923870958	0.177122628485113	0.192708822705827	0.206331957748318	0.189964416503142	0.18151826998463	0.193295983826578	0.196111391558056	0.190507522701242	0.187559125779627	0.185457365145222	0.176509170143586	0.221590695485375	0.173842612486351	0.183357873210706	0.184920284469631	0.176851288070121	0.183958461232519	0.175122653580091	0.177318405315086	0.177832365899104	0.170386383120153	0.179067962274575	0.186198937835397	0.179621660252924	0.181144750522775	0.210852093493905	0.197180987253653	0.171362295291573	0.2021263737306	0.190950856264442	0.179203683203222	0.17278672041982	0.184797537207282	0.196518704532645	0.192290105145657	0.193476641171496	0.17663297638668	0.204133940103557	0.185240644844532	0.190335385644945	0.199193207568826	0.192067928866932	0.190589163011173
86	0.178013975801574	0.184848272670121	0.191658584119153	0.183005929853968	0.171891626072709	0.175739055824004	0.177643280902714	0.192150309942181	0.205421805225942	0.187142237172459	0.181948570521894	0.192970167825888	0.193246054143255	0.191389115100235	0.185001879766132	0.18405075321561	0.177671642287367	0.217076389857772	0.173625953044385	0.180485227095937	0.185236791672685	0.175578757431679	0.183249768227978	0.173074101860694	0.173759497448455	0.176213468513246	0.169161661243309	0.178326959209141	0.18584501497363	0.179721773107212	0.179204057101264	0.208024180153508	0.196518844099563	0.169595373318947	0.19920738400069	0.187745159262895	0.177051299550905	0.173197981785354	0.18563465649228	0.196684830658192	0.191287447388786	0.193093638968044	0.175716533926468	0.201741018410398	0.184877929212035	0.190605285283585	0.198268257280765	0.190489305575684	0.187489549141567
87	0.176483346524342	0.183145853316363	0.190660872308284	0.182054624900996	0.171191136810172	0.175694672335505	0.174775436510403	0.191285025375747	0.199806876365351	0.185608304423063	0.181824118430987	0.195813413892578	0.190664252023595	0.188941072313949	0.183518702512887	0.181426794110381	0.175597797846357	0.216119180975248	0.169581972937014	0.176228907319632	0.18531400389077	0.176809006780825	0.183146044806186	0.171349410000569	0.171999232659729	0.175935664256868	0.170234702054494	0.175083895379572	0.185072172612029	0.178630380901608	0.179182663509893	0.207216011036782	0.190055624244054	0.16855084360542	0.195591327787581	0.187744809664596	0.174468689058359	0.171916545365861	0.184677748052831	0.194474238253422	0.189212521652668	0.18855180529321	0.173089497845648	0.19962785449514	0.18178524652536	0.189126917078863	0.195720177911383	0.189275060985112	0.186612190831702
88	0.17397122538436	0.181989991416974	0.190250609397711	0.179086612655261	0.169513196945585	0.173830844321957	0.171359235787152	0.193658715635604	0.193354080670425	0.187426175044052	0.182227176808648	0.193876708432339	0.187828395050795	0.189192646615028	0.182144633813371	0.176870588699254	0.172695133148959	0.216455408472117	0.168703391471356	0.175336432875771	0.184441084672942	0.175329355073937	0.181276841441506	0.170515007563126	0.172005377629103	0.175395852107275	0.170509067938054	0.174573356958158	0.182211854786884	0.176124918266822	0.175097530613591	0.205470842639251	0.188673992747879	0.167334107139466	0.193862663771281	0.188042043467397	0.173521388203215	0.172668877992329	0.183628355130382	0.191741710310292	0.188017651339005	0.186718347389475	0.171818450307506	0.197927120278619	0.181356803466997	0.188322480326449	0.193294233259307	0.187932215070776	0.184625037054087
89	0.171209562407317	0.180805521402637	0.189892157813938	0.177277584392131	0.165702595423161	0.171063770779085	0.171021559455343	0.194172874860975	0.193344950844411	0.189675345999659	0.183692039093214	0.193191990991876	0.183859275791065	0.189215983617559	0.18232312202397	0.174588856258903	0.173928112059701	0.21346806294333	0.168799225954419	0.171684314897454	0.197127362257525	0.175121188533417	0.179349885699705	0.170665897925389	0.16973619993821	0.173526786738414	0.166709629120935	0.174348802020266	0.17865760073882	0.175503543197042	0.172185913208558	0.20447174256481	0.185685910453304	0.167025579039328	0.190364113680329	0.185210638624396	0.172894507545129	0.171714760801171	0.179754456958161	0.190196217862632	0.186208254669173	0.186528723859305	0.17223547562846	0.196628209588622	0.180319850096851	0.190293281048781	0.191337534921643	0.188293714804123	0.187957228776867
90	0.168027451594546	0.180490734515426	0.185573778290315	0.178592279903729	0.165764700900967	0.169001379545921	0.172401982970525	0.193562405105406	0.191725663325211	0.188331769157032	0.179887464081721	0.188107840534521	0.183030842861604	0.190383508908249	0.18182848688984	0.173296609137589	0.17336287668171	0.209916329674902	0.166868268844902	0.170284840788821	0.19555737110715	0.172292750062347	0.179302841798753	0.170685290561498	0.167287484627988	0.171937076537814	0.164377481714278	0.174462022820825	0.175898664949403	0.174224981162001	0.170939565419537	0.201976793650267	0.184520487029278	0.165358762427088	0.189539162893246	0.183141246610038	0.17081821698873	0.169561505637779	0.1771631747164	0.184731279585509	0.183756945713649	0.183650073369492	0.17311210359204	0.195308590450077	0.176984359204284	0.190523897339538	0.190144199633512	0.183236597910558	0.187642961126366
91	0.167381431416038	0.180269664615893	0.184368977774042	0.176476571242364	0.162460405692149	0.166117102568102	0.171312108059164	0.189179499929977	0.190535721301152	0.187908556029157	0.177106490588234	0.187147644516954	0.18167799487824	0.189376512513222	0.177138324079408	0.172345180888365	0.170995427836543	0.208170147096404	0.166394207555892	0.168164779286848	0.195350683953707	0.170615098925429	0.180108184157745	0.167291411676746	0.164230108826986	0.169318453287219	0.162939034633076	0.17089158711983	0.17486414572505	0.173638026851079	0.172942847420303	0.198270983989517	0.181497360861172	0.163435700214951	0.187124742893166	0.182732857420005	0.170171459795223	0.168519223667781	0.174851285801114	0.181951842325554	0.181423207516415	0.181567681238443	0.171779451426715	0.192527678373804	0.176559957430524	0.189230139636138	0.189351476991997	0.181569336877745	0.187341882863555
92	0.166995961450493	0.180647481757223	0.181377101768369	0.17330253963187	0.16103536925755	0.165035276466717	0.169598072641983	0.186233238302595	0.189950370009034	0.189969567988371	0.174875571506693	0.186732577675694	0.181266884010625	0.188863031237977	0.177053731674293	0.173647207068916	0.171315507081839	0.204369886155766	0.164944092983117	0.168924936143648	0.196570993385706	0.166062768592681	0.179077721588168	0.166671871740246	0.164653968573697	0.168435010043858	0.162569587215042	0.16882461359579	0.173897935484747	0.171703642678521	0.173242278323366	0.195414751881172	0.17946409797409	0.165001628026412	0.187649041011043	0.180608308756439	0.168769560118543	0.165735601099582	0.176165902220861	0.182336985295447	0.179625852228501	0.178167873858739	0.170784216384922	0.188333831981587	0.17738986996675	0.188544401855124	0.185637935046638	0.176229618662115	0.186966810199522
93	0.164807358719891	0.179095642165391	0.180234970722681	0.171392578451874	0.159946780046592	0.165240474532808	0.166759250414372	0.183717120496375	0.190367640799762	0.187348898554624	0.172154429148968	0.184135177734085	0.178574405252184	0.187593139428932	0.17604645588488	0.171946886361624	0.171562459930916	0.203506472296429	0.161496046603457	0.167242784017383	0.193423660995986	0.166876086756939	0.175881604927848	0.167115003272625	0.164751010379158	0.165757804673985	0.162647682672188	0.166610899946726	0.170583526876659	0.169837800828377	0.173042151103444	0.1929347920398	0.178504605756488	0.169717675781569	0.187200660101151	0.178139897143953	0.165781850672916	0.16300780532305	0.177035067741123	0.182506793347871	0.172913286199886	0.176688765722573	0.16938503376464	0.186697901054691	0.177732648079763	0.1854758324572	0.180225031048289	0.174745122745021	0.18824761874978
94	0.164044626167273	0.177245967275324	0.180654845947717	0.173026157795135	0.15654140546671	0.164262392447761	0.166107427161651	0.182229431166562	0.186843065775008	0.185198947612037	0.170416717007403	0.180331488770837	0.176636330931628	0.184067272788364	0.173825772645607	0.171382947091663	0.170547780078761	0.205906168208714	0.16093449817538	0.165576325522043	0.192528051338455	0.164903164622745	0.175041566052008	0.164306640434739	0.163478787192892	0.166359985556922	0.164750513289659	0.166830560368279	0.17106833105482	0.168894233614282	0.169888701691682	0.190003461653515	0.176563106795135	0.175834117890933	0.188533175681741	0.175426745574688	0.162162361268578	0.163764585100143	0.175167562887178	0.178702301837328	0.17076530367877	0.176322627845284	0.168287284168688	0.18255012312134	0.17845586659852	0.184851570610172	0.178729941359537	0.172824681567938	0.187743131386275
95	0.164926470999505	0.178235619040986	0.181267218841763	0.169965769904036	0.157072304960055	0.163982976475587	0.166832540555212	0.180477072365044	0.184151495013914	0.185537544956496	0.168835976521354	0.176348913544066	0.17337192995504	0.182655431778543	0.171116617188467	0.169831999410032	0.170666138386203	0.207532508987227	0.160887170071076	0.164191861824395	0.1915157946379	0.162261900059485	0.17427731894382	0.163984234620655	0.161972592045228	0.167386210453017	0.164840370897038	0.168735076968696	0.170119315435392	0.167641236355491	0.170047192910465	0.188084796516788	0.174653755755622	0.174030523804229	0.186766550222202	0.175318505299435	0.161715184445222	0.164504802015838	0.175009019391787	0.17855750043571	0.171083356393284	0.174838894954248	0.166920797313683	0.182638925267561	0.177015979530851	0.183159264418764	0.176623059319629	0.175795539481458	0.185246894995578
96	0.164115030597499	0.175415264139167	0.182521055670009	0.169978496158224	0.153051048790674	0.163534275492797	0.166102585645737	0.178931267866902	0.181938133330356	0.184862449990567	0.167788941324207	0.173728310106902	0.170749699419405	0.181204651150402	0.172081959117569	0.168409195087701	0.169176396381751	0.208789548640032	0.161138874962325	0.161926671345477	0.187009875172781	0.16079064678676	0.172332380624256	0.163770993335993	0.16208717788294	0.16555357129994	0.165115547721887	0.169325193594784	0.170659438002379	0.165441893945399	0.167316509632564	0.183969590802336	0.174690440906983	0.176197378116684	0.18470112397756	0.173206804997815	0.159724632201299	0.164780806112449	0.17372666831944	0.178368980484842	0.169766756129313	0.173269394179578	0.166517252380825	0.18100930278896	0.175377604445941	0.178815427210504	0.176648118645335	0.174621817592551	0.184905433052224
97	0.162785373581567	0.173064130580432	0.179516857343526	0.169139265288705	0.15402023078432	0.164043333654862	0.167432296414252	0.173828469093868	0.18185389074947	0.182196079344153	0.165707176365775	0.173614501150585	0.170434257113827	0.180888034447944	0.170500703933185	0.165609533784362	0.169059498960581	0.208511877748054	0.161790789223492	0.160299368703403	0.180967805123276	0.16034596365874	0.170822417258243	0.162197234022402	0.160410443077829	0.167140705604692	0.166502387468589	0.169141542891381	0.167560088391051	0.163727652994875	0.166978169779521	0.183013181859397	0.174644151833113	0.176056042038065	0.182213129466221	0.171712813255295	0.155717080943358	0.162677935026191	0.173256872827714	0.175616429447408	0.170148151540904	0.17556459609554	0.166085768329684	0.179868029810307	0.175407719276021	0.176542550505492	0.178573444811211	0.170198082115305	0.186198272843002
98	0.160467820485059	0.171858412395645	0.181477411797766	0.169294873992675	0.154253306364811	0.163445477063607	0.168842042994726	0.171220276129671	0.178964491805644	0.179221600572815	0.166074171492554	0.171937983159131	0.169653569454993	0.17661155898557	0.16788264431142	0.165002253353386	0.165664970782118	0.211741002477291	0.16485398486255	0.158698143045148	0.179309858577023	0.158076897347303	0.1675966510029	0.161669975618375	0.161004611294169	0.165798666081006	0.163839853831841	0.185224203577988	0.168627523783459	0.162176372789682	0.167307150368405	0.18135571056477	0.174513760410243	0.176786152240431	0.179528816802201	0.170651599698335	0.155937151433536	0.162746689718499	0.171504120325272	0.176216479441101	0.167877624737106	0.17684338384291	0.16579103545665	0.180399161014968	0.173615230641919	0.173930544650651	0.176735769451028	0.168459626939107	0.1873339562118
99	0.159144646656023	0.171155428628769	0.178893428094627	0.169448227543283	0.154436547693865	0.162468456722139	0.169387644402756	0.168432354363058	0.17717636293933	0.178773936229028	0.164168984740905	0.172270598666576	0.167931977347826	0.176735721715901	0.166433189149776	0.162967407362158	0.163900347596569	0.213029965819964	0.166003654984421	0.157785028766938	0.177074309986352	0.158237103991887	0.166839733668731	0.161638796542357	0.161356965707398	0.16629591194252	0.162912362575256	0.183870257483143	0.169292533941607	0.161717754175232	0.167570556813353	0.178800820736284	0.172192077081385	0.175886845391039	0.17743131123346	0.167753170199499	0.154980531949333	0.161966066879851	0.170626702238417	0.176330660823386	0.16588013198769	0.176816041334632	0.165124043247638	0.177880328579004	0.170359431555244	0.174096329283203	0.176742351641697	0.167220368818348	0.191125887759964
100	0.159824293374213	0.168989775580942	0.18038202901148	0.167588682373552	0.153038735222785	0.160350957037325	0.167693878519996	0.166097820326639	0.177404447985943	0.180240157749396	0.16433239588708	0.173061642522503	0.166261297912565	0.178065047035525	0.16612059194577	0.161411128954095	0.162122895833465	0.211828613529859	0.16496594761371	0.155938545777236	0.177970905278118	0.158178275719347	0.163233259278128	0.158717655514884	0.159272766826418	0.165537868696937	0.162767909084687	0.185944793718629	0.167765896732943	0.160954955178257	0.166808438112556	0.180448417352857	0.172973660852372	0.174956732723899	0.175674495048331	0.167509911011164	0.155485222994463	0.161128548869048	0.170660833249061	0.174730861362929	0.167952046475912	0.175901501975605	0.163291682434875	0.176282450801893	0.167425511444346	0.17331929822237	0.178712581268233	0.169225929610394	0.190078601080517
101	0.157941073590157	0.167240680111195	0.176617233388957	0.165218505412248	0.154461984890108	0.158587360594747	0.168005563399222	0.165991852241646	0.175915406228614	0.182450367039455	0.163373397494166	0.174622765153396	0.16570890446862	0.175989145546109	0.162858231855739	0.159723067429569	0.162033265350545	0.214030845156889	0.165458810591654	0.155123060212533	0.176037263358281	0.159602689499344	0.163504574674791	0.15750550072922	0.159477560677612	0.166044282612418	0.161883139521938	0.185532778641258	0.167614732359991	0.159861987922609	0.166093454468975	0.182536297653677	0.17328335319851	0.175032338794267	0.175593765851143	0.168247243818689	0.155596895460525	0.158978045081847	0.171301201326496	0.17345866550009	0.168707825040659	0.176487408058849	0.16346380140029	0.17590577952716	0.165143132551488	0.16996903847393	0.175892903391075	0.170371321645894	0.19112892703207
102	0.155841793820421	0.167408250734604	0.177448202624783	0.163618109291634	0.154014696385073	0.153486887635863	0.167202362807713	0.165876717550702	0.172607630544944	0.183264820808101	0.165791456931437	0.171313180889604	0.164959699332583	0.176630913178295	0.162325984409244	0.15783125099358	0.158008638712366	0.213779529509332	0.164789558686106	0.153163823513954	0.173340251636946	0.159107464940807	0.162953690094358	0.155905306248857	0.158919709589787	0.16561960122655	0.161527219799826	0.186072031137679	0.165929504654811	0.157657274544024	0.165389487011905	0.180247176254733	0.171879138851082	0.176804818716686	0.173899233603507	0.166281821120057	0.154623030210025	0.155582175358739	0.172099376736174	0.172597385212334	0.16588792494153	0.176752182504588	0.163520202998935	0.175711811988962	0.164338006313939	0.167426998447578	0.174042826892049	0.169502699804519	0.192632637170913
103	0.154853791048379	0.170616370302478	0.17782628139859	0.163544558783659	0.152826552292062	0.154910501272653	0.165005311306611	0.164021679556599	0.169289336855388	0.184649131724018	0.16492157935794	0.168867431926585	0.163092936856084	0.175415162201439	0.160186678963904	0.15732848988886	0.156114484201387	0.212824861598455	0.164986647971906	0.151131846456126	0.175730040634693	0.158897075943358	0.161260574333938	0.15768833193613	0.158531799528141	0.164216977081068	0.165391928618993	0.18541601389142	0.16187608355782	0.156917491819133	0.163886674033373	0.177799371060575	0.172922306320129	0.178694383857003	0.173554606958103	0.164614934791882	0.154563833247224	0.153777692646881	0.166768316854782	0.1705447799644	0.163426605057689	0.175194839059005	0.161580289419733	0.172019043919423	0.162309559412852	0.166381465924696	0.171585321883535	0.168625217949737	0.196201809785109
104	0.154272843007162	0.170186490607549	0.178061624328234	0.161936986142571	0.150373996809905	0.153209255066961	0.163759129962855	0.16352116513641	0.16868025675277	0.185326855262177	0.162704481036145	0.171163652270665	0.162840295091152	0.174297287457147	0.161467052858272	0.156639492036875	0.155547758651847	0.209641346985937	0.166055665942564	0.149255348880812	0.174927983153437	0.158711203684582	0.161077156680153	0.157226289421016	0.157482415043253	0.162555899104433	0.165027392246351	0.187197035524094	0.162198271251146	0.156810305185438	0.161861082991125	0.17713253203422	0.170704815727727	0.181733221687152	0.173009777050959	0.161660324249833	0.155293408015919	0.152638600658182	0.16387745713582	0.171560714106835	0.163094381958673	0.174244093166517	0.159883944818519	0.171010053732858	0.161441335564272	0.167176242086544	0.169339887221397	0.168061098120468	0.194921075901205
105	0.153149590839942	0.170903868893787	0.175351792345961	0.161278470287784	0.150993118213405	0.155340975261124	0.163036011088287	0.162456236175884	0.168575012435911	0.18772506834361	0.162117751243502	0.170774748191066	0.161620298279003	0.176264026983321	0.159721445508727	0.154731040311782	0.154100620914712	0.215286240408648	0.165704536295499	0.146922685110278	0.175307152709519	0.158876782713281	0.1619965017057	0.157773608332749	0.156409249379087	0.164279217264387	0.166548785984767	0.18817925971823	0.161938293213072	0.156477540771379	0.158107256058329	0.175189849767485	0.172633863152598	0.184534744685858	0.171748873134134	0.161836371691312	0.154918614095201	0.15367700347305	0.161650710785266	0.172168790034929	0.161469211208333	0.169574604325348	0.160378969243233	0.171293374201324	0.160744371572994	0.168854701171965	0.168032100100225	0.169786885835512	0.19728992745572
106	0.150453262748957	0.172770252065134	0.173724362854336	0.159915638149462	0.14934101455292	0.156315308260085	0.161247987848236	0.157439776504615	0.169554798433001	0.188327420108834	0.158933504875682	0.168051100743878	0.160801967100199	0.175993060791286	0.159933003871776	0.155184181064368	0.154282677978299	0.213219509115211	0.165315015503406	0.147429955959177	0.172432128999077	0.160853225532325	0.159925287311	0.157571652845965	0.155660462053683	0.163472695868306	0.16386083169202	0.187686313604476	0.161274078427966	0.157000550396564	0.158030548942753	0.177382557770761	0.173928872388875	0.184359458797364	0.170774270659557	0.16174262305643	0.155095635443132	0.155019978277428	0.161263660811623	0.168478287745127	0.160507270503962	0.169958001756545	0.15767203586717	0.171482679772167	0.158632674525581	0.171115861338028	0.166464840906087	0.16940570386705	0.19584632616222
107	0.148432512192413	0.172005836395593	0.17352465390072	0.160010590623419	0.149023488470546	0.155990061502172	0.160733864990916	0.158662883832942	0.169085162581636	0.188222349489931	0.159825775888006	0.164041553359839	0.159737708745281	0.174795665419893	0.161555768653359	0.152809400025014	0.154776778838751	0.214069654694289	0.16714093689756	0.148393321846489	0.171489568587384	0.16084563659421	0.162507454010679	0.156878359647188	0.153759032006348	0.162193478504167	0.164666966080004	0.186787010006994	0.16194168775417	0.159322844482707	0.156621773973655	0.17639853252608	0.174577048870746	0.179947717353803	0.169866617231875	0.15875160625606	0.153535746353069	0.156133571732482	0.160219548559786	0.165352063781775	0.163724071894645	0.171123045222068	0.157423014971339	0.169961968972141	0.155790583733973	0.170593940482332	0.164902525540041	0.172217267360531	0.193591381039021
108	0.146318330317608	0.170411694824871	0.172640026669693	0.159428506576851	0.148154756437363	0.15485427544093	0.157823736592133	0.157701891819868	0.171127453711827	0.188495303341988	0.160001106025609	0.164536130567028	0.159205532426749	0.17276760616616	0.162336754951552	0.15075701845313	0.155058167218777	0.213081166061901	0.168370703742491	0.147558754059294	0.168899508076237	0.158230196518394	0.16383101380142	0.15890740540552	0.15334327104722	0.160899319796668	0.162898670427929	0.183471943218775	0.159044124150717	0.16111722616071	0.154737617533511	0.173981874761641	0.174245461503347	0.183102440037109	0.170378466447078	0.158457779576011	0.151854582230872	0.155892969383898	0.158662960715575	0.164571000967556	0.166246770326374	0.168413977546439	0.155678722456784	0.169595750905129	0.154871651476771	0.168739187537411	0.16253216266254	0.173072517655343	0.190673812628397
109	0.145881448939375	0.168187693432694	0.170726869629882	0.159183362770294	0.148479581082946	0.154119372301098	0.15660130706754	0.155960848973548	0.171987825960944	0.18638259852231	0.161558508139984	0.162296471793067	0.158004471742422	0.172364937400338	0.160158952611437	0.14995922212523	0.152274099640188	0.208345694150199	0.167532887253168	0.145141495305762	0.166812753262408	0.158458851507212	0.164185272863427	0.158402874360577	0.151804484496536	0.15866184102492	0.162049964084991	0.180810996424712	0.157584944684276	0.160382695155915	0.153155455006428	0.171503018296395	0.173609563464401	0.182726182113743	0.169207630851404	0.160886336787022	0.151363874308205	0.156488543977731	0.156936280204163	0.163942074930287	0.167220334062062	0.166335898191007	0.156496689439396	0.167972287033183	0.155076005756404	0.166669999920196	0.159680814427069	0.17424619946589	0.189048968525453
110	0.147229743067584	0.167567677261075	0.169482193581219	0.159631160258857	0.147035675786297	0.151259655699251	0.155717465781186	0.156150190224796	0.17198018703101	0.184971809906697	0.16142430905418	0.16373181272421	0.156178001952976	0.170060421984516	0.161181397972659	0.149797689044166	0.150673466109506	0.202928484742653	0.164669823126226	0.146732986972785	0.166734827517686	0.158413655020221	0.167697207037952	0.158182351382922	0.151481837791979	0.158050233965206	0.161603823391415	0.178389507593924	0.155530498937075	0.161550819208582	0.152207329574458	0.171010946586847	0.172500592962337	0.182268451986712	0.166350682264955	0.160229356540427	0.150608849759178	0.155254542693088	0.155530899516237	0.163186909860992	0.167089334770623	0.162832775334003	0.15420844620122	0.167019283686421	0.155766948194112	0.166488190104107	0.159240836845067	0.173259653864176	0.189341436921337
111	0.145304473919391	0.166414746053071	0.168885464936832	0.158020660738443	0.148486467539024	0.150546080589056	0.154483860194426	0.155600813929933	0.173765974679557	0.182864014389091	0.159372081686098	0.162267515415997	0.157129692670219	0.167285995168385	0.159801114338353	0.151025950010893	0.150394683095759	0.212119824903028	0.161938185536859	0.147839735853849	0.173659180372902	0.158727602165974	0.167589246250018	0.160051989047474	0.152471825436888	0.157918629690776	0.160109665940387	0.179107176770917	0.15417285065486	0.161353628811545	0.151719151821202	0.169394275985201	0.172824091379758	0.183164021058943	0.166251397995803	0.161715088729686	0.152001936910278	0.153491194357961	0.156111162399642	0.161581289909144	0.16896038474001	0.164851685740093	0.154283649970962	0.168009506684681	0.157941181609128	0.165413191774105	0.15940869196935	0.172219423612707	0.188512276799042
112	0.144957833358927	0.164375979115133	0.168484699094918	0.157247717789492	0.148979373560563	0.149342469376652	0.15366693101778	0.154100079091885	0.173098496353925	0.182084935691997	0.157981363246177	0.161440354700468	0.154595811394898	0.168321522019785	0.161216269795302	0.14643256917549	0.149345817456406	0.208863979433043	0.161545873345868	0.145805528304359	0.173322457230907	0.15796670759144	0.166048411424863	0.161949863809364	0.15236495599164	0.157223907728642	0.16164447195595	0.179519350450399	0.153989362582303	0.160744901177669	0.152007800644435	0.170007641349382	0.170766806691484	0.182274745184921	0.166157296117393	0.160694084384511	0.149786203715378	0.154064408560506	0.157778192674534	0.159589534250355	0.170744783648316	0.163888741841423	0.15239916409792	0.169597103105897	0.156111153246857	0.164134769414076	0.158392667212111	0.172854489946903	0.18649632162732
113	0.145265638192399	0.165489883839021	0.16814092215516	0.154458004406206	0.147661245779629	0.148777333918111	0.154257509370368	0.153679633257919	0.172646499489599	0.181233922139262	0.157050370469216	0.159832651393819	0.152389715363277	0.165740722585136	0.158784973293336	0.147681969250588	0.149193735762967	0.207649230249304	0.160881435884476	0.14552820329071	0.174622083539228	0.156587880821633	0.16597541832735	0.162218157013014	0.152920070579759	0.15620073020192	0.164655484985059	0.177087344157545	0.153398663006601	0.159654527568276	0.150641171678561	0.169829362484566	0.170257128383675	0.182647776405988	0.164756283992865	0.158782154349145	0.150019969866965	0.152018102263288	0.156492629244892	0.1603854945487	0.171016144671487	0.161870226065582	0.155030091316437	0.170153536809696	0.155041996537428	0.165162990391128	0.159294307309743	0.171417400700873	0.18568567255579
114	0.143184687863939	0.16810537414479	0.167632687770092	0.153038891952612	0.147068053222386	0.147628831215407	0.152903331101516	0.154575322769667	0.170569001419529	0.181544864991479	0.158361169332355	0.158346503494495	0.151308698918304	0.166235345030386	0.156832919615839	0.14657614640758	0.14906393696614	0.20518824273855	0.159313502198448	0.144727618757083	0.176468671622645	0.156562066214222	0.166757321319522	0.164231124154265	0.15264040196923	0.157171031901783	0.165348648263887	0.177243975218751	0.152146790495707	0.159238330512904	0.148504144273882	0.168940815514223	0.165423256587881	0.185991033783	0.164763670527209	0.157420175469769	0.148685123673942	0.151655998684086	0.155411600342455	0.161002539032538	0.169458615669099	0.159684160438606	0.156848889958443	0.169446962624845	0.153066162398368	0.16531910295257	0.157828025299253	0.173115916381962	0.182076607316743
115	0.143689181506906	0.166724531361815	0.168265803920142	0.15209792617122	0.148403437112613	0.149400586982585	0.152533553111331	0.154134238979315	0.16911904204215	0.181841050359722	0.157470185920681	0.155674397151757	0.150126660168447	0.165120352008547	0.158111255879994	0.151015614747437	0.148555019971832	0.206162970103558	0.157509816694047	0.143002708222795	0.177316212771569	0.155123922514547	0.1657744027174	0.163025839978447	0.151625570255147	0.156398783930213	0.166039168713077	0.176366564591251	0.150796582614201	0.161663794090478	0.147286400763619	0.16726744118588	0.163377891286308	0.185565874300405	0.162704976944934	0.157615762990598	0.146788847730819	0.150821081132809	0.15248578714026	0.160022950195301	0.166295263591968	0.159520051990738	0.155780227337144	0.170232631593695	0.151492943700994	0.167566968722844	0.155234097129594	0.180291534678193	0.180953994063605
116	0.143817730065902	0.16783489984691	0.166938097726849	0.151141451306679	0.149197564660205	0.149035733523644	0.150678300815502	0.154344197919202	0.165914792393533	0.176575100686424	0.156934440213737	0.155053445872474	0.148186086461274	0.163822045508654	0.160838688792563	0.154628522933561	0.149014426968271	0.208693290253046	0.158199295720204	0.143297558944168	0.179005937352247	0.154462440924273	0.16853173010079	0.169859372588182	0.151538402808598	0.1563270184257	0.164566145322012	0.173669157366351	0.151132313256845	0.159884821234409	0.147204561245028	0.166705655776666	0.161899713240136	0.18489881723519	0.163183008983625	0.156428462178414	0.146235254045035	0.151618786788823	0.153316309954361	0.159842543907767	0.162184331041009	0.158664969467033	0.1577617924351	0.166160227716686	0.15248592602315	0.165595847137651	0.154995897034691	0.179598590492448	0.184385418402134
117	0.143969807841267	0.166297702914284	0.164404298632019	0.150741593554451	0.146868777985144	0.148696637805069	0.151271942865913	0.154918419518739	0.179784156478621	0.175662992658916	0.155164504818554	0.156643719361716	0.147773125511093	0.166796350807972	0.159618164796129	0.154000076089451	0.148491467337061	0.205790542876656	0.159683925564193	0.144203866488814	0.180674495557461	0.154224210568626	0.167979937578632	0.16711474679632	0.152782572538105	0.154437699828139	0.165538285316865	0.172891805261468	0.149679124425305	0.15958660123912	0.145716454694806	0.164492126144021	0.161493167730033	0.18215040975822	0.165268246954638	0.154920062591509	0.147905561864321	0.150063135702842	0.152864785128834	0.158570993948644	0.159050130597005	0.157369767022091	0.158246619662636	0.164276129061016	0.15134536344883	0.165063973441779	0.152250244148173	0.176954699807975	0.186460003610163
118	0.143175639991575	0.16867949767148	0.16488003386236	0.152016846015197	0.145032714192734	0.149506832126224	0.149939828045294	0.155588216731817	0.181200902034017	0.175354939871071	0.155148589877796	0.160359211350027	0.146576501665234	0.167053479515896	0.157009350143411	0.154404548180389	0.145445991997338	0.202830881687664	0.157573225937316	0.145403606670468	0.183153232656929	0.153421079528901	0.165687933081603	0.166003487404597	0.151359752519354	0.154833392785687	0.165190688871836	0.174575738727333	0.1488874347583	0.158281579717394	0.147921667661613	0.164244664800753	0.160798006684653	0.178197576886379	0.16220207761635	0.151892180428269	0.149066483487891	0.147620786303173	0.155477071039357	0.156293698724211	0.159065786678942	0.157731642218392	0.159813841117679	0.163522109997877	0.150549269036533	0.164109254980512	0.150331159020448	0.174429932617719	0.185954556682492
119	0.143540973779344	0.166460597661759	0.165292441012283	0.152897203590826	0.144442086361514	0.15101279145442	0.147544066122617	0.153806161402109	0.180727011691164	0.175826798456844	0.152631000111064	0.160896051034039	0.146940340849929	0.164985800816532	0.15412189990946	0.156968651740605	0.146597342830492	0.207834192410258	0.155890842743889	0.146351887582923	0.183452963183229	0.152810574145705	0.162682881399787	0.164611957967516	0.153029607924924	0.155088161878832	0.165471683272025	0.174800875622447	0.151748409242688	0.156796023959705	0.146827767684429	0.160988808571079	0.162221741562297	0.175536600904035	0.161609364750274	0.148834342195917	0.150041125897645	0.147692725867523	0.15562614689696	0.154778760707785	0.16180398744971	0.158072136224644	0.158952386510482	0.164558621006412	0.147989896666567	0.163724393262746	0.149294063098498	0.175786567088087	0.182056335621856
120	0.145102981201261	0.167270557821766	0.166623331138884	0.153720641742397	0.151865322293825	0.15341563494403	0.14647728524202	0.152656669026913	0.179650610265587	0.176518800822619	0.149334022633773	0.159761392289736	0.146811274438016	0.165337334069691	0.154660416354702	0.156868396172684	0.147620521691495	0.211588343472342	0.155860160882446	0.144051350985018	0.185791029391656	0.15273225778033	0.161340155840104	0.165472801836667	0.152514262700576	0.152899002049079	0.167011194224763	0.173352075943061	0.152403123583269	0.15823789441465	0.144638084382467	0.161442211924181	0.162859456816058	0.174847865569504	0.161649988588803	0.14809707970932	0.149799842496243	0.148935025676684	0.15459650711677	0.153322693716146	0.163129874535497	0.156937640198448	0.158361880096003	0.165057151116051	0.148250602392669	0.163410440419813	0.146972035278172	0.176838132290025	0.180642025812618
121	0.143887379419036	0.167249780744718	0.165273085164391	0.151573968972762	0.154534794900087	0.154968689683804	0.144997334651614	0.151792606020621	0.176902384934988	0.177764343206222	0.14791405612247	0.162651154253666	0.144955306189095	0.16556912716132	0.154095681573625	0.159692809872792	0.147390657366821	0.217094113637706	0.155843988023902	0.143506393799079	0.185110296908764	0.152011111066819	0.168934951403255	0.1638738714498	0.152999559255664	0.153933883094592	0.170769322980643	0.174846352921991	0.154506675047038	0.157824269851306	0.144771893375052	0.163688791208996	0.1662514465515	0.171609341491473	0.159405740722531	0.14791416787315	0.148942792331682	0.147643716065266	0.153806494234464	0.152846601292114	0.161836510913961	0.158487022508868	0.162613907144347	0.165402071755382	0.148437939748877	0.166428535029995	0.144704638886705	0.176293527797429	0.179914954934988
122	0.144320539513973	0.16490430245707	0.163091198606373	0.151269044639892	0.159147623421766	0.157129342999903	0.145258531433287	0.150737925490016	0.174991770425403	0.175888540822846	0.157053036611211	0.16406835180833	0.144840105702753	0.165966987644433	0.153430908938078	0.159420482544923	0.146054625233027	0.220401728043634	0.156445032528531	0.142804203304722	0.186293661915526	0.149505984102964	0.168166903899688	0.161728017380699	0.153577980595588	0.152554254713886	0.170594998738322	0.172515012166646	0.152924651078085	0.157071650201289	0.143965121163179	0.160091594038966	0.168693456340229	0.170267461221908	0.157233021463176	0.147730863403612	0.150822013520007	0.146620405360681	0.154102867096893	0.154533035030406	0.162640206147994	0.155967871005538	0.16493952216771	0.164942656541697	0.147506886316241	0.165256598920828	0.145736607333152	0.178103360390353	0.178220731094855
123	0.141436981609945	0.166023364475564	0.160696992641218	0.150188813517306	0.158463257970805	0.158291265555297	0.144390753590528	0.150929559485321	0.172070045438053	0.178201799032043	0.155023705902589	0.165969062733408	0.143339477674052	0.165001168079371	0.150247814474354	0.160964554724857	0.14710300549447	0.220763829431047	0.155375415291629	0.144126666738947	0.186497066329533	0.149175859591576	0.165954773129273	0.162094843179081	0.150990997177013	0.148129814812038	0.176497211443063	0.17140722266203	0.154288375725845	0.156243137665275	0.146546982899341	0.158030158561194	0.166222506211032	0.16828334799621	0.155817590535554	0.14628932332915	0.15115819842476	0.147672367600168	0.153361678518485	0.153674904167612	0.167413805119296	0.154280057593286	0.164394356700629	0.164702150551112	0.147433722622072	0.161412529714499	0.146682598072283	0.180666595025064	0.177647056198329
124	0.142810768273616	0.166909648714871	0.162286224938375	0.150058746641569	0.160080261045882	0.160870748919255	0.144008827391681	0.151552790365718	0.170260428731555	0.176886128242202	0.153400405034306	0.167337778564497	0.145678533738446	0.163648839726654	0.149635363393124	0.16256894097856	0.146097557807623	0.217807879729255	0.157563593269136	0.140681370481333	0.188042878431767	0.148211611064305	0.163376558710234	0.161449433925447	0.150847529043175	0.147459920427006	0.175682923887882	0.170447401924247	0.15347094676757	0.153878469172804	0.145455849727949	0.156401686258515	0.166637508960352	0.168511707010032	0.159327843099433	0.145671426315257	0.151737256566001	0.144526245058598	0.153118180701508	0.1542685248677	0.164015062878269	0.152156381076037	0.16284701052631	0.162389038814428	0.145913636199166	0.163334266635517	0.144754530941082	0.181798610107134	0.175576370704883
125	0.143534282887724	0.166705771692896	0.163801396840899	0.152475689163566	0.158077050545484	0.161513280775749	0.144803601102343	0.151530664179746	0.171181512810856	0.176317676978758	0.15067270331059	0.168495449502806	0.147283436059034	0.161452122555967	0.151097118623627	0.161867072786608	0.146157956920239	0.214597704091112	0.157020003184414	0.140914867911154	0.188927284695444	0.146728860991763	0.162239629784286	0.16127470336228	0.151643423654616	0.146206930791487	0.174189955315714	0.170927484249155	0.153011529518408	0.153868883667948	0.144029242028959	0.155634920807366	0.165836544606299	0.166592779211938	0.155698004973901	0.143575586634758	0.150833830090471	0.146284175618732	0.152220988334854	0.153665808401042	0.163731868222753	0.152328956814591	0.160979927892122	0.160895739928852	0.146759378848696	0.162603401445281	0.143982632648814	0.181584652124364	0.172029024913004
126	0.142670703465874	0.170623440372295	0.161570498419333	0.152977714534461	0.15951295044262	0.163957964121175	0.147097459752483	0.152057059269704	0.169735689947488	0.178395110452992	0.151022613273244	0.169044128546391	0.14753402218475	0.160786567382005	0.150381029562251	0.161631653387694	0.146204357901852	0.215307826759609	0.158567566559358	0.142184881979829	0.186211726588019	0.145317069687941	0.16023913329113	0.158865087319841	0.151376821242037	0.148590026404686	0.172615822572359	0.168418664327502	0.155363018869861	0.152445231383266	0.14261672279593	0.154723520481981	0.167417626529901	0.164548791715424	0.154972679817992	0.14304539966604	0.151054705487108	0.145607367677801	0.153321752308104	0.154362081431564	0.162912269051114	0.152181613750281	0.161320792655147	0.158288512038617	0.147570285577025	0.162393095200797	0.146391225876377	0.182653191650872	0.172681397429163
127	0.141392355052553	0.172027642195659	0.163415355136551	0.152762023004437	0.16225155919741	0.163624192639096	0.14791547911533	0.1501634268151	0.165905914285872	0.181040436379904	0.15025149679795	0.168101326720458	0.145902056656513	0.157869817750334	0.149620562274026	0.160369046962933	0.147260290021626	0.214061800070317	0.162028680506763	0.141954446629728	0.185090838974573	0.14487466507177	0.16246094667668	0.157484372925597	0.152612695284931	0.148200925852499	0.172027564226494	0.168460669336535	0.154782160769091	0.15112787468084	0.142119495347614	0.166079333037842	0.165421887264044	0.161938934740143	0.153854466187547	0.142976300621055	0.148602452268149	0.144033121817571	0.168454738949246	0.151598170157086	0.160794757171696	0.149859036210158	0.163918018632408	0.158834171230048	0.146932890435294	0.163218723162631	0.142645731635103	0.18444432189384	0.170624555694238
128	0.139117541212117	0.171415487080977	0.161652430158585	0.150704395993282	0.162964060860193	0.165536442067083	0.149185124392495	0.149790581048904	0.167243833573138	0.182349503588294	0.151264925564821	0.167907290694516	0.146773543221427	0.157167161410839	0.151171185543284	0.159820573874208	0.147062479066766	0.214491989531454	0.162854334871029	0.14193397931843	0.184668821751802	0.145342298408433	0.161504964292551	0.159825504568755	0.153274008362885	0.148151081220254	0.16923794936236	0.166411921147842	0.153477915764605	0.148871082746112	0.142419562713086	0.163942630321168	0.164070439927249	0.161009919087619	0.15308579775255	0.14359235517182	0.148628935190148	0.141443332708816	0.168219726977346	0.151378690434101	0.160797893108755	0.147547169120564	0.164471590404705	0.159913887175654	0.146672577565031	0.164782856803881	0.145010199597997	0.184913158619689	0.171250005464436
129	0.142703880649375	0.171576244635182	0.159747447604979	0.152315604921733	0.162676979406578	0.163924373796862	0.152841660181482	0.148443800336086	0.167296828035004	0.181815459509125	0.14971842743444	0.165242520900701	0.149045607898467	0.155061631808589	0.148878354180693	0.160952027345105	0.147607106583118	0.212857167658368	0.1615821960368	0.143013652742039	0.183818712393888	0.144091244003946	0.161767060501896	0.160118158254244	0.153757312479252	0.147708002520066	0.170999877142491	0.16386238340918	0.15126892532962	0.150110545936948	0.14265085879144	0.162227760009222	0.164521473051239	0.159816572299876	0.150989322738841	0.143405415731684	0.148340872460883	0.140046063330207	0.167308864997826	0.149283199429031	0.161325716614439	0.146431617953768	0.162250452315116	0.158272458604102	0.144902658620883	0.164958090918807	0.146300823402289	0.184230327951927	0.169208963582
130	0.144465859975951	0.172272263603517	0.157127564193197	0.154227044877582	0.163588404047378	0.162462521885771	0.15225642385717	0.147587470064548	0.167705405063188	0.181437727533215	0.150032839050074	0.164748558050237	0.148300403206418	0.153933162637352	0.147721970744939	0.165015754476864	0.148079224604605	0.208221987704077	0.161397257630162	0.144096926128936	0.184128629809528	0.143676096609614	0.161878170422452	0.158287080561722	0.15234121091018	0.146753912290052	0.172920604612897	0.161349766411427	0.149618465133398	0.149199296931114	0.144282255692022	0.15849343418796	0.164666826039173	0.157902310711194	0.152139708539132	0.140490708620129	0.149940017046192	0.141248303274345	0.165554143298267	0.147261004013837	0.162759838143309	0.146632255001576	0.163812032199063	0.157308483198314	0.146684333428333	0.162261248941714	0.14506435013685	0.182259525825779	0.168592947727683
131	0.145123765616992	0.172387127153058	0.156105564824963	0.154629418353743	0.163938337233276	0.164094245232524	0.152769566590835	0.14633200229703	0.167513368405152	0.181834210405376	0.148469010816607	0.165387712262603	0.147447413520394	0.154310723135385	0.150008174594991	0.16557748835661	0.148056324378722	0.204578530655348	0.164963997293168	0.145765062758048	0.18406802136708	0.141555503979135	0.160222118309585	0.157695610674093	0.152643503167193	0.146966635272317	0.173295681202581	0.159463714671818	0.150277487730452	0.147858884505608	0.144766129388243	0.157734164002706	0.164483033475964	0.157636382647792	0.151095666356581	0.139595649939119	0.151423328130223	0.141310370427554	0.161962789088426	0.146935855987038	0.163100749680076	0.143961462760642	0.164874423512188	0.156479457860106	0.146353237427313	0.163725234762655	0.150011471732929	0.178173994379555	0.166459732518258
132	0.14426014505631	0.173234584731101	0.153414880131474	0.153392233066976	0.163067875556662	0.165246358872227	0.153268531557861	0.146448498380087	0.166888112394867	0.18109129049968	0.146498917764157	0.165449379235068	0.147097283635783	0.154514412633857	0.157585606471102	0.165637106503082	0.149102198453552	0.201089089051245	0.163007751128375	0.14692430278928	0.182194410676235	0.141534768451742	0.160171402547293	0.155933827457924	0.152511614321672	0.146457626874067	0.173864621699032	0.158095919947716	0.148275058609755	0.145493966792906	0.145123428877659	0.154512298709386	0.164979499959121	0.159727781089851	0.151771877529606	0.138690719859127	0.149966047379816	0.143281691364196	0.159197595412079	0.147123190024484	0.163722850595968	0.145660925745557	0.164912600288749	0.152711180555843	0.147238091838299	0.164208615909338	0.148745877709416	0.176144945695189	0.164940890415936
133	0.146456488179105	0.175990132374454	0.152727677280295	0.151361593495503	0.164791708967432	0.167342387296343	0.151232801522264	0.147142040924825	0.163151114486828	0.182444558072144	0.144061939420779	0.17260362270327	0.146092325135742	0.154488657645738	0.153233318347323	0.165372072061453	0.14869752710412	0.195969320869279	0.162821110903589	0.146878490825036	0.183517763726455	0.142943140174706	0.158843367612546	0.155190556953639	0.153984366189754	0.147868616849211	0.173317388654427	0.158563384119424	0.14643971947249	0.145619244943652	0.144188335770363	0.154471719611951	0.162879235588278	0.157808406631317	0.152340560411511	0.138968322110236	0.150698451067516	0.145072030761133	0.157633671664216	0.146689748808007	0.163778101987486	0.145181326473532	0.164643703310801	0.151726481224664	0.147586411806016	0.164070148753912	0.14792667789419	0.176855969351871	0.164195698733711
134	0.14616786222553	0.178385747728837	0.151970523165546	0.145872732742933	0.164846717276688	0.164554797793222	0.148890611643789	0.148060234778547	0.163931812499697	0.180809042645857	0.145338950255862	0.171889195314507	0.142713848641408	0.155434697514731	0.150855570357083	0.163804153943553	0.147181684250277	0.197387010245812	0.160690107867806	0.145115840847529	0.183774470380831	0.143816575384043	0.160389503199878	0.154252120003566	0.155810277781272	0.147132168208444	0.175224414423403	0.159761036172434	0.146213619139735	0.156766918089183	0.14558131613159	0.153830647983191	0.163458296922898	0.157963916629749	0.151954607831134	0.135962735427051	0.152811802240671	0.144754875472028	0.156136274212581	0.146138161634961	0.163767024945558	0.145193156634991	0.164621409701404	0.150259518880222	0.148130190672958	0.166316509986016	0.148689833785433	0.176521369054263	0.162872023329993
135	0.151305549282474	0.177337288717303	0.150182373460228	0.145365017926155	0.164117275102337	0.163398299538783	0.149697394849118	0.147452805851841	0.165987979612374	0.180252867903349	0.146453734213254	0.170786757405623	0.143004782374712	0.154708074744627	0.151870430433731	0.162498294047244	0.146921829091884	0.195469666783063	0.159480363983852	0.147388854538413	0.183865163909252	0.145041461346579	0.160354199390174	0.153124332582369	0.157589048225421	0.147153098067852	0.173371142551082	0.161216703736811	0.147687222529278	0.156791507620955	0.145766039043447	0.150865468931943	0.16561704427578	0.159599131832055	0.151879043242568	0.136917886072626	0.151348671209813	0.143264841776016	0.155496482450979	0.146643955698821	0.162324421665446	0.142912332378276	0.164124634219769	0.151015725019211	0.147952077346211	0.164391820119428	0.149857239663225	0.17681363308703	0.163784606952313
136	0.147621098022738	0.176798245462451	0.14983598657772	0.145458058600558	0.164584784955414	0.164165846532006	0.150775614127808	0.148138758810383	0.163785411290805	0.180956931859179	0.145712359239007	0.169842216528457	0.141947830486502	0.154344762041053	0.152418599144616	0.163802475173792	0.147961763734542	0.194510138146044	0.159880123282221	0.146528766047966	0.182378486576378	0.145998840848144	0.158616489381135	0.150256045846266	0.158543586707251	0.148461610697957	0.169519042680731	0.162018978517684	0.15575028753896	0.155479357979117	0.145607706603816	0.150115338087542	0.16407439834047	0.159785603863626	0.153810607134304	0.137287578174696	0.15359356023743	0.143079613213608	0.154635689003856	0.14706411199769	0.162997054875294	0.142456563589215	0.162852353371477	0.150901339702541	0.149541276760608	0.162809995295674	0.146499031575789	0.178871489979856	0.163314635993281
137	0.145806640357389	0.175206043723015	0.151307832133175	0.151754605436739	0.163523669771999	0.165202511052409	0.150325378620339	0.146784573377445	0.163879753908581	0.181514262055041	0.146881507771688	0.17152687415113	0.142178008282187	0.151421738372138	0.151458186345163	0.163248376560997	0.148581262876497	0.191907552497867	0.160157210171276	0.146431186724477	0.183394890917088	0.14474319490518	0.157646839729556	0.148513712383347	0.157291379770818	0.157458063595513	0.167459607669407	0.162092825717545	0.153515974572361	0.154562232901078	0.145513998972741	0.149184250751874	0.164626558437384	0.159650821283585	0.155966272146979	0.13630439548148	0.152834279551993	0.140068792198047	0.154092009671332	0.14759876943456	0.162206503708731	0.140125192936514	0.160050752886811	0.150284739482305	0.151499274560616	0.161766461546909	0.147051086294895	0.179449941194717	0.164133921996453
138	0.145475094365943	0.172917665394098	0.151894166840954	0.151290334406466	0.163055917844583	0.162545170137017	0.149678074616939	0.145216722409033	0.162678758700492	0.180769305509467	0.147785468918015	0.17127932341516	0.141464842024497	0.151725694049976	0.151260459973732	0.164819822617192	0.14755038843629	0.19077341549752	0.159902693796261	0.147585523329193	0.181923576373811	0.143095414670601	0.157242202999543	0.149091809061073	0.157897928591994	0.155796928608481	0.168466448894622	0.162753362158903	0.155377991227622	0.15278121611829	0.147284224679834	0.148556104023002	0.164695133077043	0.158841053194776	0.15608528211137	0.135173726063117	0.153022616838744	0.141209769682416	0.152938129970773	0.147369774722499	0.162928810040682	0.140684588492273	0.158037338871289	0.148957262838374	0.151289369004727	0.159972814801756	0.146614668879134	0.178488119713636	0.165247640453047
139	0.14556920922967	0.170374958970376	0.150280140122629	0.149505173602195	0.161069846063661	0.161492752242853	0.150103810318109	0.142702024572987	0.163279055861559	0.180732517173532	0.147648988410576	0.170926324458778	0.142688163410272	0.150842369127919	0.151993217444822	0.167229579976274	0.147840951024695	0.18877452476347	0.158786207381302	0.147964198485568	0.18132685444599	0.144897514250919	0.159186287358212	0.148837621785486	0.157331544167209	0.153324969180807	0.167108422565498	0.162979257140986	0.153267095841115	0.153460694452441	0.146277126247888	0.147692653399271	0.165160353894821	0.157267479969146	0.157466915886361	0.136332177794373	0.151002919926638	0.142702052786771	0.151675437097801	0.14724594924206	0.162653887416873	0.142049417939376	0.157881924022629	0.148726838862088	0.152449667039195	0.161584987601759	0.146012405670064	0.179713899089025	0.163548810694392
140	0.142920142173995	0.172868181688891	0.149335211491271	0.148498032625972	0.158500839343213	0.162827132293633	0.15112217405812	0.143877616380999	0.161300072053185	0.177847859746409	0.14696111454962	0.168810325622498	0.143692242649905	0.158346815600398	0.152018359050953	0.166875141945488	0.147447851579529	0.185911891519821	0.159296878959773	0.149123682621246	0.180221185476179	0.146188880842286	0.16000641675161	0.148915340106204	0.156046101591675	0.153305983584754	0.16640123955595	0.163677422664734	0.151895674560711	0.153747505208178	0.146844365623793	0.146675626855729	0.166608849990899	0.154731869715255	0.158188811672211	0.137164998688541	0.151840503881633	0.141687217015278	0.15265850527951	0.145771657141216	0.163276082994561	0.140818413286165	0.157949789793218	0.147266966599442	0.152137624837584	0.161101635010992	0.145652758756044	0.178547670249376	0.162388365138394
141	0.142842969120382	0.174085213622039	0.151945757134122	0.147944866654776	0.158632690456238	0.162844050240988	0.152762975942438	0.146664662679686	0.162603697522297	0.17755128464841	0.146887087806221	0.168634133975122	0.143522425467575	0.159218374602601	0.151043191880336	0.1656997192342	0.14860293994062	0.185700033057629	0.159055034894438	0.149634948098943	0.178337590754636	0.145591355426081	0.156787776214925	0.148250244641185	0.154547226471711	0.15286384509965	0.165197279329473	0.164992781158369	0.15051516047225	0.155108001864028	0.14400881703845	0.143852360686967	0.167455560472132	0.152950444684699	0.158920784012413	0.137126759310764	0.15220288089306	0.1492840769511	0.151538009910715	0.146752981565817	0.163807766282744	0.140497139042893	0.156673603123664	0.147924393396991	0.150894520699223	0.161421562983007	0.146755385534962	0.176195917548539	0.160339882154104
142	0.143358388362407	0.170473640613712	0.15171699945335	0.146807798452534	0.156528191079384	0.161279292466962	0.153833722875528	0.146538860965966	0.164624001375334	0.175564381627731	0.14646978818488	0.170099902307655	0.144634649483085	0.159760252858527	0.150356763222723	0.165522935572485	0.149700529086881	0.183046255736994	0.159833033640398	0.149797913898537	0.176493035515433	0.14638919807162	0.156785792817181	0.147574103895117	0.154503969318584	0.152340236733433	0.163944042499546	0.167405800827308	0.149288833482883	0.153192748593914	0.14540970706426	0.145078520537925	0.167533313758464	0.152890577060579	0.158084419471498	0.138613591462866	0.153659976172886	0.149303991063803	0.149175168257152	0.147431011873589	0.162984832241313	0.138795380988676	0.158305048284039	0.149615777423243	0.14916892457448	0.162220252601017	0.148859842825154	0.177796595404051	0.161744675108688
143	0.144961239541669	0.170223213652106	0.149082231489876	0.145272722369783	0.155558506610624	0.160029501827638	0.150651517596192	0.14878694857693	0.163863936972288	0.175331157932958	0.146053109160109	0.171256770586551	0.145531726253865	0.159885002417099	0.150087896867405	0.164318692817832	0.150472571544962	0.182786218535963	0.158890563903881	0.150818172450348	0.179734152739324	0.145174947086992	0.157040669689914	0.147731684767243	0.153321313846346	0.151794477434257	0.163705372907994	0.166293561579522	0.148872197797284	0.150677709316449	0.143196304663938	0.145126644252356	0.166055018923942	0.151833825128753	0.159652690754576	0.13749589308596	0.150046052193929	0.147684644670703	0.147162983774263	0.146303232213921	0.163179989545142	0.138568314623961	0.15687909297562	0.148550994017884	0.148565238665057	0.160090870399889	0.150842946166997	0.178491476274678	0.161729529758629
144	0.145795302919232	0.166040426200681	0.149343746109623	0.145751858732579	0.153027336242826	0.1578215115999	0.150734715051226	0.150666759824817	0.163834521562296	0.170901902037869	0.145078558584875	0.17235793960099	0.144064563990479	0.160516876969853	0.150264390021665	0.163377304165511	0.150981640096672	0.183490447796965	0.160068057951062	0.151795050993779	0.181026670325127	0.143950517550921	0.157253619042536	0.148126264073749	0.152971152250142	0.151542094350426	0.162424721119535	0.164766376319418	0.148432154438867	0.149414023555487	0.141603928917606	0.144718646438949	0.164460654367408	0.153649442999665	0.158865738002034	0.138508632199218	0.156487824086468	0.146630904408626	0.144236298026096	0.145002513904496	0.162933966225195	0.138940907171191	0.156357479641656	0.148762641454461	0.14826842204236	0.158401762528857	0.151791935365351	0.179090068103478	0.15997223206001
145	0.145113086430326	0.164938817917699	0.15037008673656	0.144833679889391	0.152398310206378	0.157166017955774	0.15031419035506	0.152289331580927	0.162281650180022	0.173811071646302	0.144689501391914	0.175097654717386	0.1446873230157	0.160109181180503	0.152223335064429	0.162386774183156	0.151495181748007	0.181125783289964	0.159695778742662	0.151808643483475	0.18226832832833	0.144816125096412	0.157811982322496	0.148019665603875	0.160612241625638	0.151016819204198	0.161578649293757	0.163625536662086	0.148626906825817	0.149649369232394	0.13988496201414	0.141873007450975	0.165421263957331	0.154269884936554	0.156774848268336	0.138517174401614	0.155433299399049	0.147278334442916	0.145315218964052	0.143826215057333	0.160587664649394	0.139455912548918	0.154885145100768	0.14757831193756	0.147106630392733	0.15767458304996	0.153454675788126	0.179224444937768	0.157296187774145
146	0.14553111934424	0.165838512137961	0.149636675987886	0.142419452481936	0.152680747131839	0.154194827320388	0.150317121138185	0.15173075224464	0.162637457337472	0.172308276872202	0.145513002679011	0.173013495213323	0.148733902204804	0.158220917682826	0.152261169604141	0.162077565811861	0.154029444934877	0.185949774639973	0.160667959147834	0.151171577702522	0.182974882833685	0.144892002336762	0.157071212884827	0.146856999307724	0.159465455532059	0.149936718621328	0.162479237880001	0.163235795270651	0.147473120088738	0.148940989055976	0.140402742854336	0.142716898770219	0.164614122821219	0.153670960350789	0.156218065617252	0.138406115094826	0.154365749866611	0.146546641230743	0.145246616878606	0.142692783458864	0.162801713300638	0.141012400007428	0.152976368423674	0.148236156421606	0.146580030708793	0.158627002881538	0.15378062743926	0.177064799724788	0.156016953481039
147	0.147217626890732	0.164417169942161	0.150219474405498	0.142294197697835	0.150843448828989	0.152682098445918	0.156976413065402	0.151191256749723	0.162531820291661	0.176926044728802	0.143215732496712	0.171698014928647	0.148414285444832	0.15778081483994	0.152907925134908	0.162573732646285	0.155721838440611	0.187597635169405	0.162187289756925	0.153157298535476	0.18268507472363	0.146479932487056	0.156132146231091	0.145045130347694	0.16072223717334	0.146426925373484	0.162993200173068	0.160267401615236	0.146420309714987	0.147284840440853	0.139046175498456	0.142819472167746	0.164470280354973	0.153064727006799	0.15587198759875	0.138806233965609	0.153181681031412	0.147751695209896	0.146795921514409	0.140709720988058	0.163510794395974	0.140089898640428	0.15409871413168	0.148385320788399	0.146249300207128	0.158490613188843	0.1547625646686	0.175597990275162	0.153949731179569
148	0.146729772499995	0.163726222793441	0.15157122062076	0.143841869178059	0.152512988368274	0.153029155898129	0.155798480322239	0.150316671420611	0.16198924533672	0.175499887289991	0.140930018971501	0.170261616662057	0.146377637414476	0.156671425450148	0.153026087137686	0.162251619403862	0.155321635928322	0.187341601685511	0.161454176921836	0.154953210046951	0.181457237900304	0.147746127618604	0.157226203039448	0.145155178433703	0.160036845874213	0.146270007538462	0.159944076486987	0.157554810689619	0.147106255484628	0.145471643564906	0.141936536306477	0.142417874725299	0.164564673685023	0.152250066051251	0.157216895909277	0.13846773918271	0.152732282433817	0.147000397138791	0.146851536223781	0.13754778553928	0.16376885713925	0.137755087651043	0.154144925189909	0.147079644025447	0.148411503105487	0.15844398138859	0.152443775865056	0.174655188404573	0.155893438888591
149	0.146855470427605	0.163686485045157	0.148934729564056	0.143261898676488	0.151266337054916	0.154275688228378	0.156266275252448	0.148398868003412	0.162615542934507	0.174842638667577	0.140986377505304	0.169764575919303	0.145787105961495	0.156375094204259	0.154053445933417	0.162407210468635	0.154436295271833	0.186219412362669	0.160061691557799	0.154896476950683	0.18357941269237	0.144657333643171	0.157678975225161	0.142085337644105	0.157763688474178	0.146387682839697	0.159082555471542	0.158318898457368	0.146502992724855	0.142689361333993	0.143828555695749	0.141801531265236	0.164882428130483	0.152329478792007	0.157835543064068	0.139889185478696	0.153626606640336	0.14480002375066	0.147859393862858	0.137397862688664	0.164300975951889	0.136548010803193	0.153277499143713	0.144624838686972	0.147942171430105	0.158612879691828	0.152151199701205	0.176270597393394	0.154217296589549
150	0.147255030571628	0.164499370941787	0.147803372138357	0.142454174505991	0.152686363044651	0.152579940063301	0.157035795518367	0.148489560524134	0.163434900070302	0.173379258778321	0.140268344151254	0.167942975390835	0.147670585798469	0.155804415849818	0.156412057288627	0.159545990054945	0.15456764596408	0.185915567969956	0.158094363547659	0.154573762132518	0.182482329534411	0.145132406992144	0.156633481923535	0.140956258325483	0.155807618111097	0.145751402481345	0.161431981331524	0.158614146555279	0.145884704840649	0.141956951168597	0.14542170764824	0.142756579391259	0.162323656516714	0.151019477036449	0.158319651378451	0.139741505492332	0.154745054205993	0.144809535011967	0.147714096551325	0.136911720271979	0.167729098002706	0.135968136316687	0.152978917671437	0.144044633474424	0.147391834584661	0.156285761578105	0.151404426839902	0.174728402312154	0.153219537951735
151	0.147689441729128	0.163578948088924	0.14701859898225	0.143188600859695	0.151918182133462	0.152539837857176	0.155571430452977	0.146641933812137	0.163276181396722	0.173173897487798	0.141312311606385	0.16832114388458	0.148982318445637	0.157506320169914	0.154215499461293	0.160467099014017	0.153375087828991	0.186663852429949	0.157920009303073	0.152714215440335	0.183826362776261	0.145710354430089	0.157336920818104	0.141250026580166	0.154457839094591	0.145665747571107	0.160935883749327	0.159717883149254	0.145055818604408	0.140134965130545	0.144233824213345	0.142747015151607	0.161686526113566	0.151183222808777	0.159759759431693	0.13891837608846	0.151600026616347	0.146671192968285	0.147333928789315	0.1360269115522	0.165258675976023	0.135444606105936	0.152324766576111	0.144459619708819	0.148408962382886	0.156824498678049	0.15059290136375	0.169893906920732	0.153025180608823
152	0.144442719149942	0.162781864665365	0.147694821073714	0.142450428120871	0.151207603364739	0.151847629140683	0.155918632138738	0.145733786920842	0.162920146857901	0.174784816380932	0.140311936118205	0.1675113620619	0.147129839782613	0.156544025511841	0.15114898596948	0.157708847480967	0.152617116048492	0.187010569757139	0.157441754283425	0.151913501889649	0.183089913342722	0.145931831214055	0.15646810140153	0.141295504902635	0.155277766786543	0.144371094913593	0.161254409109958	0.158206042985561	0.143882898746588	0.139123455033705	0.145121138070062	0.142536531240238	0.160643931226274	0.150614009906068	0.161628033269092	0.14063162988243	0.149256208256208	0.14361551619082	0.147037734894127	0.134294540504411	0.16371677878276	0.136458412515632	0.153122221042852	0.143841980095119	0.148997836763869	0.156438186773085	0.149475426939614	0.171267827219956	0.155100272415299
153	0.144883638527143	0.162047280812253	0.148369387672255	0.142418928863643	0.150556054329504	0.15235481892173	0.157202552588064	0.145610053474224	0.161788412747049	0.175418024066525	0.139420738617404	0.16747223610765	0.144999131549693	0.154694197211812	0.149588279127027	0.158408388804593	0.15050283035416	0.186862687895012	0.157432245814053	0.150654958945055	0.182833078272688	0.147130584908389	0.157401043771458	0.141691955068876	0.156097324830907	0.142959452165752	0.159420273563312	0.158754819149701	0.142448529827413	0.138063599774061	0.147131273192332	0.141437992822791	0.160832470355058	0.149616121847261	0.161087015096037	0.140632584941751	0.148750934735054	0.144766176305518	0.148893778095021	0.133345848783511	0.163724714936094	0.135425840672289	0.152199930963428	0.144689140766247	0.149080704813639	0.156628561141015	0.148165421390502	0.170480087402979	0.155612697804279
154	0.144307582127326	0.162376170706906	0.147655721250517	0.141999027410012	0.151715381916118	0.154825921031396	0.158573436022994	0.145695467822069	0.159803613910128	0.174594941773218	0.141894271545387	0.16787361304237	0.145126918718234	0.156199850580414	0.147311046825875	0.156076268794198	0.148811256955127	0.18809042124878	0.158673137346002	0.149670455891315	0.180081018812041	0.149220213733319	0.157992486830583	0.141894161641179	0.155554992973555	0.142250927493396	0.159424201448205	0.157797901589345	0.141741615224206	0.137371147309268	0.145396130286203	0.14317941834938	0.15955239608247	0.150980170592148	0.162618036584394	0.138219259625116	0.148272447311059	0.144988635293772	0.147894105512243	0.13197854056168	0.16573427603005	0.134211312267064	0.149700110582017	0.14494519003817	0.147315903805615	0.155868709538154	0.148080139328542	0.168379306611462	0.156551152723909
155	0.146060076687375	0.164490299385453	0.148859904563509	0.141655699756668	0.151566146419736	0.154111102901816	0.157919370049271	0.146191786091145	0.159752703637244	0.17290296490582	0.141126538503087	0.167808292959695	0.145141238705161	0.155319921173664	0.147708623914777	0.155197144644455	0.148288618961277	0.188927468637105	0.15993831613446	0.148837302038405	0.177317868996354	0.150279572462949	0.158890027012731	0.14044663233469	0.156103382089087	0.143052543462241	0.158601690040553	0.159311182401856	0.142430508588734	0.136764939678445	0.146058306400146	0.142069257141066	0.159978367300452	0.151935683501626	0.163950652020817	0.139054784230861	0.148458678555553	0.143871110193208	0.14914816086975	0.131713531977831	0.165872158903208	0.133906493620727	0.147422817100781	0.147109016768621	0.145185126290797	0.152962975573458	0.147871075199464	0.165966175261375	0.155992121502387
156	0.145820168129925	0.164829657145252	0.149466469424053	0.141100852498532	0.150427912981168	0.152083016027626	0.15676741703887	0.147232047503301	0.160390886886796	0.171430460871243	0.139042526872588	0.168155757825064	0.146041744317525	0.154809170716004	0.148573690095839	0.155495930759628	0.149023916042687	0.187866937389658	0.161368400200385	0.146943374430264	0.175061913956212	0.14963380630272	0.159645252660312	0.13996025587791	0.156438598794163	0.142318695359237	0.158539778738608	0.160067882162759	0.142211146301803	0.136427937120072	0.14755490296351	0.140952821866315	0.160125851599879	0.151373023151398	0.160694266699385	0.14052645507271	0.148244904350571	0.143829145958342	0.149724842363036	0.131698686520527	0.164272163793884	0.136130640598433	0.145109964955213	0.145072376952743	0.144715410689397	0.150443992495576	0.1467428704318	0.162083608933579	0.154818328570933
157	0.145148274120703	0.161439093807951	0.148159772879176	0.141933225076353	0.148996303733621	0.151961180460802	0.155760399064454	0.146988638963241	0.159674290539275	0.171843140711693	0.138146840991739	0.168351900309506	0.146627338281364	0.154810872269274	0.147849489049232	0.15500440397145	0.149637890175891	0.184218474324911	0.161248893492251	0.146387803527099	0.172240643562917	0.147773607062772	0.159926000546382	0.139630768378474	0.155596147671766	0.144587108699022	0.156030254551701	0.158481311110758	0.141714035798712	0.135901885897093	0.146825898280377	0.140514485351925	0.159720253713278	0.150910283947139	0.160320871434463	0.140329659756839	0.145750379783496	0.144076533134907	0.148679688109748	0.132669578579956	0.165089124844408	0.137054349162545	0.144314931005568	0.142789677273822	0.144625602864164	0.148103614326515	0.145671451455114	0.161097219783463	0.156979454288778
158	0.144664888967916	0.1612335373468	0.146066571526271	0.141767514077189	0.147453597689751	0.150954916944795	0.156081456871582	0.146822224493621	0.158632540581774	0.172446011446527	0.139284422264939	0.168110891081661	0.14775779725976	0.155103759894843	0.145513120512767	0.152915664302535	0.150019716166546	0.180110588991391	0.162350031859411	0.144179875563154	0.175604572501033	0.148321749877853	0.160976396064593	0.139288376337955	0.153868677977659	0.144773028891325	0.15595520279999	0.156796467141744	0.139150835433076	0.134426040827712	0.14672067602403	0.139520318867653	0.159148472372245	0.151288547671335	0.158140352034539	0.140143992497957	0.144438362023455	0.146070578495348	0.146900021470235	0.133133446791222	0.163631547362751	0.136986911941422	0.143649935316948	0.140516908683175	0.141023989546135	0.144748111695963	0.14456332147575	0.160971056026191	0.154782608059474
159	0.144366130964986	0.160197846817663	0.146086369355758	0.144243374230081	0.1480448098371	0.149440033486162	0.155325600841297	0.143377180042033	0.159583981075553	0.172199397363726	0.138837172197482	0.167741127066352	0.148688313694237	0.152250181220925	0.145490514854976	0.152667460593136	0.148507878781491	0.181849075116332	0.160759435004994	0.145674668198155	0.176868123352525	0.149452654481987	0.160148198260435	0.140029313695868	0.152930817209561	0.144515915972379	0.154099449395027	0.158724424039263	0.138245259489058	0.134594984213223	0.14631914528487	0.141249636769921	0.161745434026292	0.148745298920791	0.166846980089473	0.140248443982569	0.144061171736619	0.144473213664011	0.146209353752495	0.133132310811836	0.164343038635658	0.138357549815508	0.143003084794352	0.140771981655533	0.139709083558081	0.145014055439902	0.142051223239025	0.160918214241648	0.15496579192258
160	0.14516818048914	0.161058984421282	0.147543306750091	0.145252887428736	0.147229078578303	0.149323450430934	0.155793550055077	0.142886120010462	0.1580354299737	0.171098381209253	0.138283325091523	0.165893532586031	0.14720943180601	0.151368458013235	0.146631946050318	0.15345065533466	0.14744571769235	0.181383729431292	0.158875824628765	0.144634219928867	0.173204013819915	0.149406628933582	0.157431511042471	0.140041599494232	0.151812162990196	0.144093784782326	0.153939634201007	0.15884114866493	0.137597589370627	0.135657665835732	0.146913576940248	0.141287037978756	0.16247352400278	0.147865289052908	0.166722395143041	0.141446141327708	0.142068444309098	0.145351868408063	0.146423728610975	0.132940720672689	0.162708176888678	0.137870886502261	0.141881131910626	0.139368232724935	0.137451492569849	0.145155890157177	0.141413188504877	0.162337538923653	0.155695449091729
161	0.146923074606149	0.161004136163879	0.149418017872321	0.144021573716542	0.146913432797785	0.147254285469186	0.153799356769963	0.151337345051003	0.155570845958415	0.169039744835441	0.139540341284365	0.164166884428091	0.147653640326578	0.148784324042687	0.147115474603351	0.14983954384937	0.148418204690419	0.18053748285952	0.163726837968117	0.142578524554204	0.170958035410327	0.148396966673313	0.158495348287917	0.140418037443674	0.150363852880659	0.146768968489671	0.154593523558905	0.157659391166187	0.137778631723108	0.137911969989575	0.146028304829997	0.141574487715654	0.163536402670243	0.14764603189696	0.1648663773475	0.141643203073934	0.141895132591132	0.14560203194445	0.142113631437851	0.132013209992882	0.160693910317649	0.138923915087534	0.14118152587174	0.138935120770731	0.136031096381817	0.144885223202659	0.13840719228394	0.163588911295171	0.155153079994705
162	0.146256492999122	0.161973159002344	0.148554948774541	0.142605717364443	0.146904746271314	0.145948898899507	0.153770680416905	0.149947307018754	0.152580532728438	0.165105474651735	0.1373422426654	0.162900470504103	0.147632505628387	0.149036660609265	0.147491448575476	0.150424055955491	0.14727747378403	0.178245505167872	0.16675807496396	0.140960758700575	0.170981342553125	0.148296857717551	0.15787003175184	0.140607773349035	0.150760098329184	0.14632207777275	0.154722519143678	0.157426645444629	0.136940218349884	0.137933504496571	0.145404603843158	0.140534787406077	0.16378665006861	0.148097814851643	0.162603632540823	0.140934612154141	0.142462766278861	0.146040427563838	0.141186734540878	0.131391717464715	0.162751285831455	0.140171774339419	0.141273517253297	0.139599751926196	0.138007581522191	0.142461584866102	0.136140012412253	0.16177677340163	0.155639753379543
163	0.146795926926923	0.162235638411294	0.148043912543877	0.142662723297091	0.146878121320143	0.145575207175026	0.152793701463404	0.145888026299922	0.152782780837711	0.160560999404503	0.136995836598257	0.162159498819994	0.146753504233869	0.147458129688284	0.147231600131303	0.150270588809269	0.146433157406866	0.176512274630281	0.165404059538578	0.137477637304164	0.17118531059368	0.146826939873959	0.157063769297198	0.139958714068552	0.149709025605809	0.145394819563831	0.151246176073582	0.155901091309014	0.137388728675332	0.138129891868525	0.144774050167976	0.14027385489366	0.163071588134505	0.151335852005802	0.16112343510549	0.139604866959077	0.142882072798755	0.145291340194006	0.141886156791536	0.131212659093039	0.16511804571842	0.140804915000792	0.141002896997114	0.13839362521529	0.136547683325545	0.142698798552285	0.136024865344293	0.162369237037001	0.154382824421469
164	0.145535460474182	0.160719430116487	0.145118141838383	0.142965837815304	0.14630002350371	0.144133507257078	0.152438150573022	0.145663540353376	0.150928152929089	0.158840345802219	0.136932928566222	0.161778383957948	0.145761439902784	0.148251647997139	0.147419473800165	0.149723673194803	0.145746334271023	0.178341066538767	0.164528071033236	0.138935653220607	0.170900734011618	0.145757862492628	0.155773057818492	0.13911589725539	0.148755502203996	0.144928702544692	0.150851214730139	0.152411377064101	0.135006920008525	0.138999886750818	0.141827730504854	0.139115086750175	0.161457606118022	0.150631945274956	0.162036966808065	0.140019341458278	0.141777226228929	0.146487097058112	0.14206493800532	0.130249831532106	0.163227340234516	0.140077955661881	0.141004656512316	0.135811791361133	0.137010307881133	0.139430429297616	0.137039831327231	0.163712936800398	0.151466242075875
165	0.145275569099784	0.159820778593462	0.146140236038009	0.141957186308997	0.146917524237981	0.14385743054685	0.151305926719991	0.146835840164966	0.148524841076322	0.156186987187267	0.137003032623331	0.162951266310303	0.143845476095461	0.147096608080291	0.146377261267393	0.14720897898526	0.145907156822843	0.17948490567766	0.163724621337357	0.137027059859086	0.171491809993116	0.146248690562182	0.154713883760388	0.137662710441129	0.148429929555103	0.146129057581955	0.151079105302786	0.15263851759509	0.136470598950556	0.137936547145601	0.143286202789836	0.138901957124292	0.160323581072454	0.152057771358105	0.160142841337838	0.13863167593653	0.141429030324526	0.145824480493947	0.139674596243983	0.130445959054259	0.16404756290885	0.138694383645327	0.141423468977212	0.135430829746653	0.137905304927023	0.139931437703166	0.136495688764417	0.163933670825537	0.151568748907459
166	0.143054413573329	0.159786382081643	0.145744855259799	0.14098121284143	0.147671346810643	0.14213742870311	0.150171466194765	0.147155429011616	0.148825345513767	0.154832287363888	0.135436848342022	0.163537474811146	0.142354319271518	0.146987333514023	0.144705439133892	0.148978207294711	0.143190947461557	0.179343380590663	0.162869534891931	0.137675068505921	0.16972202514613	0.145872415959459	0.155965731039111	0.136718445752442	0.146587598144171	0.146903845671402	0.15069317827619	0.152840992055282	0.137669581874982	0.136625568008754	0.143454348068141	0.138356035277212	0.15948094798185	0.154375324722199	0.160447219565661	0.140394303124006	0.141573912098213	0.144505704592517	0.139304107273238	0.130372525482093	0.165939141408782	0.137525543180778	0.141399270952718	0.134330717807232	0.138139940404852	0.138353818096879	0.136188474717547	0.162996488156857	0.150930582662436
167	0.143049460320771	0.158914824455356	0.144852075596868	0.140305191756228	0.147285289431182	0.142467658717325	0.150181069249821	0.147867570957922	0.149112752745464	0.153177962130074	0.135710377009992	0.162196697521403	0.143794709407734	0.147814415477762	0.144694223519309	0.148764350231017	0.143175386731808	0.182620042207125	0.159008144889106	0.137329933344211	0.167832105105825	0.147344732270052	0.154869202686526	0.138527962792193	0.144952745111197	0.14772284793983	0.149242598351692	0.151994848549365	0.139840067531351	0.13542471129398	0.142286905842438	0.137382087153447	0.159600771114918	0.154688342387149	0.160864671334863	0.141444746137366	0.141897849524902	0.145186023420252	0.139640545214487	0.129643489522799	0.165360230483401	0.138826009323805	0.142461281558715	0.133701543512999	0.137098177817326	0.137720473719326	0.136235575714373	0.161225165919185	0.1520262821364
168	0.143324764300385	0.157709125075923	0.143105470174491	0.140655113946011	0.146083726782066	0.142578113188151	0.15252740128211	0.150001526477003	0.148766533073279	0.152412155632822	0.133969256385303	0.163505999099927	0.143265655186472	0.148095514036186	0.145818902736416	0.147304945162447	0.141190893743449	0.182049236206302	0.157715293106013	0.136981368149792	0.167349460756856	0.146436566570749	0.153538669374489	0.138306109557797	0.145150134584621	0.146444087700672	0.14915798516363	0.150924801357802	0.140438455323779	0.136894098396232	0.139951822762769	0.136549612588028	0.161805065413823	0.152954363302907	0.160707946410708	0.143131812023552	0.141425419861114	0.144733218358275	0.14214128558432	0.129456785994039	0.172945146100382	0.139788602443032	0.143123971813085	0.132726741517305	0.137754175405549	0.135670314991926	0.134460966751674	0.16459765907396	0.151642790870071
169	0.142938404164876	0.156411211037852	0.142277160526155	0.140153083570372	0.144777585947651	0.143446656933905	0.152956362647462	0.151435816976363	0.148451988751113	0.150986266366757	0.132265314316772	0.163580261755286	0.144313832192374	0.147992913264774	0.146040362309228	0.145804817733664	0.141033091276465	0.180847104656037	0.156346005749725	0.137009234619718	0.166463877403944	0.143570243928178	0.150629400396385	0.139434143853584	0.144038162953255	0.145600825523342	0.14874628781104	0.148865527583405	0.141432432750316	0.135236252684516	0.137081549106196	0.135787090320154	0.163157505488941	0.1508507604583	0.160893415980749	0.145568624555478	0.140021704256088	0.142785387297212	0.14154204895222	0.129140819361607	0.174006203883319	0.138596239956252	0.144337818798119	0.131505787507977	0.137720269181475	0.135464735915001	0.134251253532586	0.162836159618298	0.152552979489937
170	0.142752676894734	0.156540830787765	0.140603675019051	0.139683649135582	0.144886151019583	0.144607671867833	0.152217456784133	0.15071036602129	0.147702687171478	0.153618612737418	0.133122259259629	0.164978716438741	0.143326325002888	0.14667663886546	0.146108430563406	0.146331078873726	0.140671790287638	0.18352882116659	0.156544781042638	0.135603313643031	0.166030749297472	0.143633049303365	0.148420169074005	0.140217511353141	0.144102119239632	0.145745431566626	0.149830438684903	0.148527307059188	0.140487489663865	0.135057365137944	0.134819522860038	0.134941840669966	0.163659841510832	0.150099617887327	0.159611285268969	0.144284129671967	0.138788091768204	0.142004787198263	0.139964919845347	0.129589410255474	0.17636474446319	0.139607829314675	0.145592847949134	0.130754617376175	0.135970203629361	0.135251242742139	0.13303610720282	0.164691239385556	0.151257025201309
171	0.143331795594717	0.155682089102746	0.14076565447089	0.141239884856859	0.145078434153463	0.144168857349112	0.152571297126611	0.149528849040419	0.145338640477438	0.155829959149138	0.136064132452163	0.163348667779331	0.14281027567504	0.145373888293931	0.143432046204498	0.144301002311362	0.139873270851922	0.186137381700363	0.155796169637464	0.135022489296371	0.166030424586593	0.142756122423388	0.149923290013993	0.138055008493612	0.14412662944907	0.14428742074675	0.14887725203998	0.147294872137306	0.139794221064611	0.137380101783086	0.135586633212648	0.135211816927793	0.161383743569211	0.149608258450058	0.158979086402237	0.142929969504656	0.139212696492725	0.14059871854609	0.139096788841995	0.129010572813246	0.177347667341431	0.138917299602371	0.14467796909805	0.132761741928197	0.135776136984398	0.137142328828702	0.132706756310453	0.168011585344822	0.150190632291005
172	0.143869864649276	0.156176114938313	0.139736371801738	0.141422433100841	0.143204204968054	0.14188524719355	0.152062620347192	0.150086105087285	0.143983540726891	0.155973911151215	0.134701799397868	0.164485593263667	0.142455075762588	0.1451622244871	0.142733762407217	0.145671810346772	0.138262269607232	0.187798758468898	0.156457796610552	0.133419306522717	0.16476107488827	0.142127457589409	0.149615409312627	0.138334988631702	0.143963685525628	0.143091846385088	0.148378439529577	0.146357426480234	0.139704134797583	0.137748658398546	0.137114078593684	0.135752580994505	0.159026063411121	0.149581801997839	0.157986287244358	0.143122036582559	0.141106214484203	0.141631699923023	0.140125265273533	0.130118321273593	0.178216946576063	0.139663037878106	0.144215645367261	0.134027511944999	0.134713345628215	0.136290209305042	0.133579941002475	0.169095574726392	0.149253388528888
173	0.141908949262168	0.157725276343881	0.140202302016742	0.143882972399241	0.141915320985675	0.142168976917551	0.1517134539781	0.147358189804999	0.142369867139263	0.155661971331467	0.135554926554545	0.162424956978616	0.144378057279603	0.144375490517298	0.141699953123545	0.145604706252256	0.139215524825623	0.188844291488043	0.155594598263259	0.131679705781755	0.163031967707167	0.142572299624779	0.148075728960501	0.137470462728173	0.142205552127595	0.144689461264342	0.147966570464337	0.14476048006749	0.138327391024264	0.13621460805521	0.136824957202988	0.13566282288631	0.161828245666646	0.156906310472651	0.158736959745977	0.140578726447929	0.141760120739492	0.141063064534113	0.138841653308327	0.132678663135039	0.178807778523757	0.141907892239094	0.142703573594782	0.133474924588935	0.134665516608436	0.136537995677798	0.132304359263311	0.167453934299201	0.145588784039901
174	0.14506964806934	0.158334154971469	0.141781222563529	0.142696616455916	0.140650955452516	0.140892257647897	0.152032453286413	0.142627612499798	0.142776245894138	0.155972839356241	0.134988960991312	0.161932744876851	0.145219543773052	0.144902929100947	0.142190098274753	0.148167109730314	0.138663827378196	0.187530038025559	0.154834006502193	0.131685805601038	0.162339942707483	0.143330143435043	0.146642550835202	0.137216137401177	0.143809052078376	0.144544213769858	0.146100388194912	0.144609320903551	0.137852784836554	0.136472282544405	0.134308018761192	0.133837242750172	0.165419595863996	0.157333916623127	0.159737083110726	0.139823116681925	0.139998750793864	0.138916772465722	0.136374761494761	0.130991232418696	0.180369696573522	0.140734717279415	0.142454970595178	0.133937438748576	0.135412431350343	0.136983460433621	0.131646051893584	0.167031513181541	0.143647129988827
175	0.143823029333837	0.160682675046757	0.141006095466484	0.142588379311172	0.141461877145393	0.141631426777274	0.152169413480557	0.14143361780314	0.141943111146101	0.155963976991378	0.134111826349664	0.160159270047385	0.144634661038927	0.144123224753597	0.141469362155038	0.148615918763198	0.137783120438174	0.186041103602883	0.15425940982105	0.131858063367432	0.164922624630637	0.140218707408335	0.145831584689966	0.136267414641466	0.14411574812501	0.145427599037435	0.145207528490323	0.143666597454582	0.139351896334353	0.137892966412408	0.133062733847553	0.134609909828466	0.165977208032783	0.155514729472865	0.158829393842723	0.142977059725699	0.139345764263857	0.140407287260847	0.135443040078069	0.12943693914598	0.183919774575138	0.140721141395083	0.145169515594823	0.134110903344525	0.136250792586621	0.138676838009615	0.131221620333997	0.166936546766348	0.143943745172702
176	0.14393177647561	0.16108978354183	0.142720985408795	0.141142575621586	0.141730442264073	0.14255542330504	0.151575151662294	0.140644985420601	0.141228383776197	0.15630837360549	0.136284576296455	0.159237857550574	0.144378169698823	0.145987762451948	0.139970914164705	0.147362460710001	0.136717560593374	0.18601884925119	0.15229611318363	0.131935670834909	0.166669231691146	0.138677849621187	0.143932609242807	0.133533680927306	0.144383398016079	0.147610882716703	0.144308005518089	0.143532201279845	0.139509536085082	0.138432248721531	0.133115066871203	0.133989398806172	0.16576447157455	0.15454335357948	0.160503407350542	0.140580731978351	0.139023426268445	0.141400739735434	0.136142132096488	0.127375056580887	0.183949830743073	0.14287040231349	0.146025234338818	0.13282435924365	0.13657829476046	0.141108043291544	0.130814238483486	0.164367322068246	0.154769354709181
177	0.143076551304986	0.159400498544324	0.143066016615427	0.139554356892719	0.141498767720072	0.144878900688541	0.149698669320473	0.141133146096925	0.14225768790096	0.156390483996509	0.135380401945759	0.159044905618263	0.145458581720378	0.145596487259822	0.138974307402336	0.145514592189021	0.137219774882206	0.186042153250962	0.152083902691689	0.130548702584568	0.168076716012895	0.137007020645975	0.143194481068602	0.130761187056681	0.144712016023853	0.146416552738255	0.142664922062937	0.142317075245024	0.139820693571972	0.137785876543003	0.131860708884081	0.133225690749567	0.166717000204371	0.155191293521589	0.161427603325222	0.136888110975264	0.138210684839054	0.14058002048903	0.135630150356204	0.127000779645939	0.184433711186658	0.140664671896153	0.147923394790125	0.131722462068908	0.137825513435904	0.142152573386293	0.129515132593139	0.162254787647243	0.153766315909893
178	0.142185945807268	0.158302611669545	0.142801716311455	0.138190344008228	0.141298187075408	0.143121040004495	0.148935233223196	0.140776326771402	0.140762361609333	0.15783033275283	0.13631658656894	0.159972183029078	0.144040395843226	0.145947880780785	0.139554537795979	0.146174140473558	0.13620545381469	0.190594580362238	0.151915090033211	0.128152718911223	0.176559147908315	0.135965087568224	0.141994498669325	0.129224232910857	0.143962918476627	0.146635620955502	0.139589476301706	0.141205621271521	0.140707143545963	0.13847855603372	0.132199709549432	0.132781181589424	0.168349558272361	0.155255120907658	0.162143359859847	0.136028439175695	0.135699977741599	0.138106741703167	0.134787027262262	0.127407873498729	0.185359073607145	0.140781465302438	0.146388359363392	0.130958305371393	0.137778194616323	0.147281853161681	0.128201323782016	0.161661880804506	0.153344068990434
179	0.142192223897176	0.159054988229921	0.14231258083237	0.136528476741457	0.140869776361838	0.143355872445165	0.14808354912106	0.142354994327111	0.141301479041147	0.15768469241572	0.138948607263134	0.156485537894538	0.142826977886465	0.144129317523244	0.138281423085798	0.145892790412554	0.13533600504468	0.191999245492274	0.152099814560894	0.126295623819678	0.176199876772895	0.136181972997518	0.14079940631096	0.12790573319381	0.145590137908062	0.145417718945397	0.137250787984426	0.14154839075749	0.14084078060268	0.138824729285423	0.131228776888762	0.133138978600001	0.167024061843838	0.155461701526058	0.163680554259797	0.135381569096556	0.134146892150152	0.13742545400855	0.134042583302028	0.127568167638333	0.185444376472609	0.140777616229383	0.146647731947226	0.131347934887991	0.1380961363704	0.148411293793411	0.128359117988016	0.162960927041353	0.153906247824594
180	0.140094827112569	0.157777300034883	0.144249547470919	0.139287646911578	0.139459828604649	0.144363112987301	0.148449203083078	0.142233538796576	0.140770132742356	0.159095258962479	0.139373284589082	0.155736152681694	0.143856270309648	0.142231350938641	0.136796070685377	0.147582732857709	0.134042491547656	0.192498641787545	0.1536001159564	0.126392811866977	0.174687442707705	0.136453814206639	0.140750859315061	0.128520088478733	0.14503217951281	0.144210836700195	0.136578942793668	0.140667961061371	0.141765183856829	0.138357852370274	0.129785307451097	0.133328970162688	0.166859694569837	0.154228124804503	0.161387733005537	0.133524284068855	0.134942831834229	0.136621466973165	0.133420207373366	0.127769624108148	0.18385740892279	0.140226509405063	0.147822709330992	0.132076539039089	0.137897795439893	0.147839265456059	0.127324062470163	0.161231282278777	0.15370291931428
181	0.141950725103578	0.159461117280842	0.147452018439313	0.139850105375323	0.139857961488523	0.143545208307468	0.147653166459927	0.144219961312342	0.141669373118776	0.156866637722992	0.13854705968142	0.157089063899468	0.145189345307257	0.142743516644295	0.134995936454675	0.14537830609922	0.134355163168827	0.193553794453436	0.153943105012017	0.124015325126205	0.17334001409183	0.135934208248918	0.138847094623413	0.12770030587436	0.145523399881736	0.145142263597951	0.136522549466405	0.139516072534244	0.140782460771326	0.137220070622563	0.130110687799442	0.133924267776825	0.167727396428603	0.155065939633221	0.163106983524299	0.131501935780928	0.134912702894499	0.135730040691118	0.134189510851849	0.128076508961025	0.182408587856695	0.14119368632818	0.1489958162563	0.133145882341254	0.136990974792291	0.148232928002976	0.126523983057063	0.159843171476733	0.153245908995609
182	0.141969942928716	0.16044675461011	0.146495494770149	0.142469745864306	0.140319410733895	0.143220409277159	0.148754229607602	0.146098977971744	0.141402930183238	0.15803224461052	0.138256345527892	0.155447135230351	0.146521950522533	0.143157068653589	0.134739417090213	0.147509182776433	0.133268189716434	0.195927346298734	0.15440166952125	0.124045268740436	0.172049883856858	0.135472899541028	0.137122042177246	0.12602427138452	0.145552818302881	0.144073207740171	0.136550186683892	0.137544949070772	0.139707200030996	0.139632565330024	0.129808262512013	0.133346712804821	0.167387420863141	0.155507978078946	0.165084811022039	0.130387924159186	0.134748238921844	0.134590868887256	0.133014600430695	0.1279907430893	0.181592575253423	0.14224083014579	0.147420344995743	0.133698500488172	0.136191045817435	0.147214633427711	0.126167584148425	0.15871968373597	0.154137699603715
183	0.141621618440407	0.163379130765791	0.14842923097603	0.141986973057913	0.142510321982992	0.141382053485419	0.14902414260184	0.144794510304202	0.144523711823256	0.157058815954917	0.136874100151086	0.155517235667234	0.148099297531197	0.14245252614801	0.134139891213838	0.147521295096173	0.134110089237683	0.197193272065405	0.153762037818364	0.125988939680157	0.173240611451177	0.134693560247212	0.137344532462596	0.130266859263609	0.142836960175304	0.143017940012653	0.136879870376739	0.137044860114584	0.140887190658964	0.145615638362468	0.130156958314999	0.132946431563488	0.168291470994016	0.154425114680508	0.164566095162805	0.129125098229597	0.133669517968653	0.133793094109232	0.131798704037177	0.128293194492286	0.182468860085863	0.142619490316924	0.146983043954744	0.134994577771099	0.135968696147277	0.146886670380899	0.124564149559391	0.159118416628362	0.152694272992624
184	0.141085207754838	0.164516058022291	0.148118411462291	0.143174503450349	0.142069590545907	0.13897539440751	0.148997747706159	0.147293285269968	0.146416468156324	0.154913631570767	0.137947863142261	0.154574559381898	0.14698340029874	0.142455784078951	0.133097325157448	0.14780018568251	0.133780013787064	0.200759788413254	0.154085752871575	0.125980651136788	0.170491179722938	0.134854927591026	0.138200105121749	0.136075943268214	0.142346060767828	0.142745788009325	0.137841775342154	0.135998707444062	0.142162947045728	0.144931188909521	0.128312278863813	0.131829831515242	0.167008111997795	0.154496660938628	0.166204065608605	0.12906052089932	0.131932619812784	0.13436234974227	0.133063189198302	0.127361429488385	0.18305593972263	0.143488439337945	0.154696916217499	0.134095257031591	0.135696158992064	0.147458483063836	0.124576347262615	0.160889376754612	0.153868795897444
185	0.141457458435204	0.165887188951373	0.149723207974213	0.142433126707827	0.143181163546141	0.13739272300964	0.147947211922607	0.148420293117738	0.14689623549695	0.154543258619464	0.13869601740103	0.154893542802188	0.147409066423104	0.143410916101748	0.133328381105959	0.149242701188816	0.133597281166514	0.202846871500093	0.155272689219317	0.124796145558962	0.171075712871064	0.13494475538259	0.138554430459111	0.13729710405721	0.142110377677189	0.141689071081428	0.137367571025027	0.137173099897521	0.143195268311266	0.145338030599431	0.130094354638636	0.129584318434619	0.169175131375893	0.156053912014651	0.171812066437254	0.128735874035837	0.13299711434001	0.133814432174808	0.13328464783778	0.126589859027571	0.182759580484441	0.143638097634377	0.153588292514828	0.132068631309196	0.137245086721808	0.147664312878348	0.12484190659181	0.160006726704852	0.155220310559919
186	0.142269773459482	0.165455450491771	0.149674285140662	0.142702931905362	0.142242908376162	0.137566582989748	0.146771524144288	0.148465457729095	0.147188557175597	0.15488772078019	0.138624409659473	0.15453472046236	0.146897283142872	0.143214551998396	0.133644530922647	0.148300802261872	0.133803866329659	0.205588964898383	0.155333527702643	0.125513827669784	0.170603803197782	0.135128231583511	0.138361877948715	0.136268046029101	0.141202897190697	0.140776507679733	0.138346360558151	0.136657152022701	0.142256864517202	0.143187270889136	0.128770618319516	0.131127060473508	0.169934717285995	0.155401684938354	0.173432401277459	0.126239512176375	0.134380066730704	0.133774821452899	0.132611230438717	0.125167236187649	0.184838404390278	0.142859730204766	0.154198234827964	0.131671343148715	0.137195834446256	0.146693040418642	0.126882598990786	0.161352706649983	0.154836149393911
187	0.142695138729592	0.165475048246602	0.14855266633397	0.143526861579381	0.142198930401825	0.136214788305523	0.146686475448278	0.14583051805931	0.152811012735542	0.156143280714987	0.137085107349554	0.152453049682728	0.146620374473127	0.141176870808635	0.132301887910871	0.147391179444011	0.133717664334654	0.210333484171593	0.156424613129518	0.124841026140936	0.169299556406304	0.136195708032121	0.135251639021786	0.135308830277036	0.140667621145178	0.139707230642858	0.138142088824644	0.135772802928321	0.142143075909055	0.143480668010627	0.129318076871565	0.132320154841366	0.168732268973454	0.15500130672237	0.173747122970918	0.126467939465075	0.134584964823917	0.133453305128538	0.13328434772802	0.126511489504596	0.185661512850563	0.141794997685632	0.153125444689648	0.130024911337665	0.137268252979846	0.144445126023921	0.127817346223708	0.16233271822176	0.153788931698492
188	0.143156529502954	0.16448197099637	0.1459409357474	0.141947424959263	0.140472555090731	0.135725788222058	0.148498782115842	0.147070695186071	0.154338538871575	0.158226779603183	0.136903512004201	0.151735238526248	0.148954728263648	0.142563416545349	0.131643245188669	0.148297144306124	0.131882960943474	0.212272263767495	0.154191268428939	0.124072766163817	0.171813630459345	0.135092177875401	0.134204263007753	0.133538386440289	0.139523823496134	0.139602305879936	0.139288638125128	0.137014281964753	0.139841870551523	0.140743327802885	0.128419067970761	0.131433192977926	0.168393890217454	0.15508530816714	0.172540302191767	0.12659670361515	0.134364582493525	0.133041178159101	0.132248081009801	0.126685587395387	0.188117935757656	0.142130264689038	0.153254764517942	0.129684075647266	0.135171934860183	0.144130038740593	0.127387952465639	0.159521229809073	0.154863601155246
189	0.143315190528161	0.163535361792357	0.142728099818197	0.139995696386857	0.139148007247064	0.136584951410986	0.147996240445902	0.147111337351224	0.156398931399121	0.16052085673184	0.137443237870685	0.151122500202927	0.152686419729361	0.140978276550884	0.131648050277998	0.148607191823834	0.129849989106745	0.211493982818724	0.152458444171748	0.12353147194864	0.172009391326824	0.134528453337315	0.133068626861411	0.133906722922232	0.139901148258078	0.139950984185159	0.13819217947281	0.136789466006608	0.140438892573725	0.141633170156677	0.128983491467513	0.131503749913648	0.168167975253881	0.152909007555062	0.17186428328278	0.127846369578636	0.13432590618605	0.131113371552118	0.13237972842872	0.127147552748691	0.189189706272031	0.143125107014333	0.152458871261908	0.129708679449051	0.135716885576192	0.143310738006425	0.126587279846619	0.161831893082546	0.155306261922274
190	0.144707427722797	0.162693689298245	0.142664483331191	0.141669079146006	0.140354560948755	0.135104372220617	0.148515447840327	0.150103058463606	0.15649419694866	0.159625423038899	0.136297033385632	0.149944446864092	0.153178953178427	0.139088059123126	0.132477597532022	0.149519859781413	0.127320799962785	0.2095470659969	0.150831063245285	0.122190971711332	0.172923646001702	0.134399475863881	0.132412357117406	0.133895019176239	0.14023265601262	0.139994459794355	0.13665547267849	0.136177425909016	0.140128673015188	0.14030177242865	0.129851597068164	0.131271346723659	0.166619708700009	0.156314623926254	0.172290671465521	0.127315576980568	0.135195030297063	0.131326197318839	0.13386514117205	0.125702521305181	0.18818150734941	0.145533239749963	0.151416445847704	0.130887693770487	0.136844634377577	0.144046265181079	0.12683092547261	0.16364915299284	0.154263822669355
191	0.145193657255446	0.161970195930646	0.142927188865386	0.140952373128053	0.140768189282681	0.135897974988348	0.148803218895425	0.150704454869662	0.156452599574229	0.159600962418911	0.137403867547389	0.149410314997107	0.152584851837131	0.139679146065421	0.133570501803227	0.149517371645375	0.126197148696466	0.209059866410043	0.150989508787054	0.12202804593258	0.170899910470746	0.132654988832722	0.131957511224783	0.134816072967135	0.138798234966054	0.13894272587821	0.136282319263556	0.136320535306951	0.139624335940166	0.14170402340716	0.130079206483958	0.132246061181861	0.164871829333529	0.155989311476889	0.170915611329359	0.126922680978574	0.135065498844258	0.131086493606182	0.135475461004226	0.126719704632013	0.185644281361285	0.147258017313582	0.150655862441912	0.129187430944197	0.135874340814627	0.142522816740993	0.126266127901989	0.165445749343102	0.154743125085229
192	0.1449726571096	0.161821939878798	0.139603225252136	0.141587646099843	0.139954705726521	0.135334731709044	0.150363792645148	0.153102355721549	0.15724192312139	0.160469782702072	0.138371104321102	0.151016086640409	0.151661916578277	0.139130998000677	0.141098782810424	0.150615381309657	0.129304989928736	0.210671170559053	0.151483420333955	0.120651545332174	0.171380845481807	0.131349851401296	0.132408782086661	0.135867769958826	0.136406854551731	0.136706458713839	0.136870197275692	0.136028458645426	0.13681814453025	0.144308558917658	0.127254335114164	0.134050378548506	0.164436338228569	0.156608097576848	0.172793933259202	0.126628005009707	0.136193438933708	0.131493546261117	0.136318961678185	0.125699216390461	0.184856233859095	0.146891560320401	0.14968480613261	0.128549597244216	0.135278931550045	0.143840099187057	0.126826434797729	0.164640166929004	0.153613646445629
193	0.142880394396325	0.162925216772997	0.139945123797383	0.142287798746001	0.139509357295434	0.134712741144047	0.149298583394383	0.154357466942101	0.157371221114588	0.159332506922938	0.139598703735477	0.151054504588099	0.152246021801857	0.138596298101447	0.140674543634538	0.150609786383566	0.130640753623605	0.210200841681172	0.151975513056323	0.120492255662293	0.170032350841766	0.130701059832985	0.131509019655471	0.134497302267989	0.135735415709719	0.135341927033579	0.13560148531743	0.135161396045924	0.13719132907154	0.143598885146494	0.126198476456439	0.133331506072102	0.165167325587394	0.157043597971275	0.169904301139501	0.126179977108649	0.136603576915486	0.12919007428309	0.137122408975041	0.125679712255108	0.185278078863406	0.148166914171885	0.149101058355538	0.128704773999148	0.135452119073425	0.143429352763562	0.12834992406596	0.163018698177169	0.153075608682622
194	0.143567041296206	0.161850136162243	0.137781566975955	0.142008077773188	0.136097183096397	0.132914062119099	0.150535685477094	0.157153161991075	0.156748873698579	0.157733155320118	0.139459016208891	0.151185129763225	0.153428179780291	0.138201727260925	0.139515710462957	0.148639298145993	0.129228890933142	0.210542039961772	0.151336643791229	0.122270039222849	0.169938902184011	0.131290004861181	0.130955374306422	0.133147791155764	0.134077928723309	0.135606022062948	0.134789096595619	0.134398535541845	0.136680070703438	0.144221359634381	0.126299990893547	0.132855347234489	0.167917911183497	0.157634571455593	0.172471901897081	0.125183636627669	0.13489766010164	0.127750543942912	0.136759948305891	0.127386250577937	0.184495395336536	0.147567325150199	0.148269446548596	0.12911464643961	0.135801171175885	0.144442018461187	0.130226262222511	0.16250225658169	0.153489468271575
195	0.143735260778608	0.161231009047014	0.135884632444469	0.142307503008614	0.134294879316432	0.133233198468071	0.149910326452758	0.157837893988532	0.157879609231236	0.156167916852776	0.140117901964671	0.153554503068585	0.153150125297242	0.138407433602958	0.141332992354452	0.149271186726065	0.129985220646227	0.212754888600091	0.150301031975453	0.121745916155656	0.16685467703377	0.131217105765408	0.131029519859112	0.133206031028264	0.133524490870333	0.135941562460284	0.133024750863207	0.134510770602445	0.135473859945913	0.144154248050796	0.127581109097039	0.135117637601929	0.16954336107971	0.156740125474719	0.174110637408427	0.124212297079893	0.133957591687891	0.129651702668424	0.136419900027359	0.128133448759669	0.182759226818172	0.150718298761337	0.146065726545361	0.128454807092695	0.135147634270892	0.144265080095258	0.129111682914383	0.160601545507647	0.15145117112845
196	0.14434433343682	0.161062243056049	0.134556249482897	0.141884909568398	0.13350966299316	0.133238518321351	0.14991169814596	0.158519346939361	0.158918803473308	0.154722310657511	0.140287202683647	0.154974529892576	0.153385867344507	0.137669502746551	0.142168459230561	0.148562752367982	0.130464220792607	0.212168208801795	0.1504127010187	0.12255808478142	0.163925799480425	0.130633439052181	0.132089331829296	0.13422679293435	0.134933788319823	0.135201004110718	0.135066955949519	0.134176560809136	0.134061870415559	0.144225100568376	0.127210846882991	0.134526417841379	0.171535967524249	0.159479694424883	0.172760467988746	0.123658939669059	0.135043132445243	0.131291159947758	0.135737702228516	0.128345323392768	0.179370623441495	0.150471634394603	0.145525516060867	0.12780338785895	0.135652163707968	0.14574682827236	0.130045275383762	0.160369299108081	0.150267638315981
197	0.144424011716099	0.160308752562076	0.134581068481453	0.140022989326466	0.132966629377427	0.132905449979117	0.149638348818275	0.157131711881441	0.156893087271983	0.153970180037357	0.141195338432793	0.154318821939835	0.15164875866667	0.137490159860831	0.141798729191784	0.147402003011508	0.131588442482166	0.210977623190555	0.151792443072745	0.122440358611894	0.160842658004031	0.132318740140648	0.131267573659017	0.134652928346748	0.132217798900798	0.136062825475615	0.134241114248265	0.134786730248899	0.134364029364721	0.145997377859477	0.126566818625346	0.13452106517644	0.17031926545443	0.160021259665514	0.173134805353432	0.1242062496101	0.136511589422875	0.131776744053138	0.136610565549926	0.126958461817054	0.178098776775057	0.150156643760434	0.144975087612728	0.128340272034205	0.1353105369275	0.144420228259776	0.130668096150201	0.159515987169155	0.151505809887673
198	0.144601384825343	0.158612117987229	0.133951024287863	0.139778931599174	0.132622529400207	0.131565244720424	0.149862493480153	0.155358911468145	0.155509074277129	0.153531160074537	0.140118740621927	0.15547199150864	0.152114683261072	0.137453703163487	0.143676058188253	0.146866919471386	0.132041636313384	0.212150880231596	0.150300350548998	0.124682834577311	0.159430623910613	0.131852424239706	0.131706801196815	0.133817642474987	0.133747141769775	0.136800593770693	0.134571691822985	0.135087115660942	0.135854661618299	0.145676620873728	0.125969381140992	0.134578731321316	0.170331578755176	0.160570001315888	0.171511357443546	0.123677367408935	0.137946011782514	0.131491364861923	0.135816380326727	0.128087028213745	0.17817848727796	0.149597946934354	0.144567027644321	0.128307522657651	0.134792277175348	0.144569449064122	0.130473061464642	0.157887324250007	0.152195433232113
199	0.14644787178269	0.159559624103369	0.134954590152277	0.139450227293507	0.134080457214558	0.132092567313162	0.15311110574898	0.154465304830133	0.156125121659591	0.152231079099804	0.139757950108096	0.154232640672432	0.153218255461321	0.137878832617832	0.144275182181617	0.146122515943	0.133614363868117	0.212777971619198	0.151069707531481	0.125406329621969	0.160375982383032	0.130591925226357	0.130782323453748	0.133287416282927	0.138780046295504	0.137416177376996	0.132830218283896	0.134914012979047	0.136739198122903	0.147018914723521	0.125490230401224	0.134992027503137	0.169514828944766	0.160032377298268	0.170080205589448	0.124552355486536	0.139653392775383	0.130763407173499	0.13459495650611	0.130341982630276	0.177610325469669	0.149246692738754	0.143933784174629	0.127815747511192	0.132733568255559	0.143418398710859	0.133206186886727	0.156273601793367	0.153166941736157
200	0.147226704388645	0.160787721381084	0.135435571693674	0.140132352494953	0.13258922820191	0.131088789569272	0.153711515149401	0.155238983495285	0.155818086741836	0.151622601968083	0.138873794672558	0.152510411296311	0.152145282036439	0.139649448168309	0.145302941698352	0.145001812910123	0.135055073599422	0.21210991232672	0.151035796370647	0.127176801889041	0.157642862436441	0.130714429066098	0.12966730905545	0.131979068747656	0.137225342410542	0.137187564721054	0.133655612635282	0.13332570732467	0.138079931016685	0.146245180905745	0.12691318762842	0.135567077264988	0.168095585239425	0.161167267926371	0.171424095291026	0.123359097281467	0.137576228435138	0.129742118644526	0.136296709073623	0.130497735931246	0.177980777129409	0.149631312688042	0.143198748019902	0.128558526776067	0.1313366260316	0.143757097498082	0.137304179461634	0.156480814752602	0.152636292951818
201	0.146865562988087	0.159116316897625	0.133688024940098	0.140590933426776	0.13265370274052	0.132242353331191	0.156093778935549	0.154269327923636	0.155049318155693	0.15003647784016	0.138292011653538	0.150266295578483	0.152939446761669	0.137515865120177	0.147028805633374	0.144841065364778	0.135605874807105	0.209651513502364	0.151180362265993	0.127400432326948	0.154335767567563	0.133335253368889	0.13009447215358	0.130414657085704	0.137439182434023	0.138106916886701	0.134814578882971	0.133151259118797	0.136889849908938	0.147733375456478	0.127565267237907	0.136062063161933	0.167334896225372	0.160884746997776	0.169388995124598	0.123638597792965	0.13883207037882	0.130537722373327	0.134976903259913	0.131306441398594	0.178148630653418	0.148346138778412	0.143847882639842	0.12815803650059	0.132557901008447	0.144258057111962	0.137675508217959	0.157661297988506	0.152323330773341
202	0.146548426019589	0.158526547251184	0.134328438747572	0.141175287736466	0.132877582121625	0.132568794184615	0.156237287872266	0.152633649724877	0.154453910542383	0.14893221866069	0.137777819019465	0.149652112847422	0.151978197171511	0.137239587993744	0.146498636126402	0.14607920128169	0.134564095798109	0.211413878745779	0.152223673729738	0.128025669493408	0.152756096399184	0.133129960765616	0.129967651832673	0.130104893592236	0.136696235936736	0.139325006265958	0.133998276253534	0.131997697607871	0.136528716029101	0.148088822785158	0.128340230990046	0.136903783463743	0.162548108858901	0.161245841626371	0.170469126277021	0.124206109141975	0.139904326261538	0.130347777855068	0.134127098355208	0.129705177168096	0.17873284741484	0.148962906603485	0.143225325814259	0.126743276217283	0.132998035624382	0.145013007420521	0.138190036391318	0.159031333948838	0.148993144608977
203	0.146192684703054	0.157390084614733	0.13343480300764	0.142564167449534	0.1337585724696	0.133451627535165	0.15576433077742	0.149544627299232	0.154364094293402	0.14829822842635	0.136913896617758	0.148443311797369	0.152290624816037	0.136698999061352	0.149133710047615	0.14737700117365	0.134242132429726	0.212353963630579	0.151947951538842	0.127512681891118	0.150900774428792	0.13366011483264	0.130643626285932	0.131159369861259	0.135138722288959	0.137433376493552	0.13478492904343	0.132210513393612	0.139143917159131	0.146342731503355	0.12761755709704	0.137789005286701	0.162202630801008	0.160774882085428	0.17182527257706	0.126601124170043	0.141010852643924	0.130494539834708	0.133714192883461	0.12955519808497	0.178948748563705	0.15018921541118	0.14288787421681	0.128009351468551	0.134991256450272	0.144719832410573	0.139487791814075	0.1583991242884	0.149123224157356
204	0.146441356491021	0.157485573915644	0.134953939082874	0.14378685642162	0.134014668204798	0.13434305890988	0.155510043823114	0.147376975259765	0.153905378811022	0.148297792982453	0.13583243113248	0.149560604365971	0.15189847282468	0.13599120192396	0.149448165039318	0.145343216697409	0.133775382297486	0.212460854648224	0.151496165176236	0.128753022034183	0.149913274188821	0.135707687293178	0.130389538922832	0.129712801617086	0.135360606259086	0.136813831998045	0.134793304644087	0.133044587519352	0.14067281758893	0.145697619865063	0.126296870794675	0.138283220257313	0.162337853730723	0.160386038721705	0.172498064107565	0.125841388290472	0.140656470127895	0.130393171244736	0.133830600997795	0.129176397168147	0.178084993134526	0.148679784912775	0.140938883665124	0.12856029661482	0.134145002132383	0.144438588456019	0.139588424455236	0.159990569953205	0.148235976335066
205	0.146109284296606	0.157071942041067	0.133291295734892	0.144119506387392	0.133589420802432	0.134268770426907	0.155670353365472	0.143984133198833	0.152729249159104	0.145134470037752	0.139855488838225	0.149553137567771	0.151693606063572	0.13639804409459	0.151340229291718	0.14457130513385	0.132111131835707	0.208486773426942	0.150462441626041	0.129484705852804	0.149521545009673	0.136810487665298	0.128805328213383	0.128355493588683	0.134958529272148	0.136956465388936	0.135722993429386	0.132688004490057	0.141030807036636	0.147167308290642	0.124855780906632	0.138474071235446	0.161896861910501	0.159241605280981	0.173399576524021	0.126054389936567	0.138812246381558	0.132118257614288	0.13508101026348	0.129372406647728	0.176293762404087	0.148472950445242	0.139085034634432	0.129250301365894	0.134188901111453	0.1455509675733	0.141279251003003	0.162223098319427	0.148952839092657
206	0.145254189668416	0.15872301327057	0.132801404094514	0.144255187515045	0.134457660437669	0.135241919296372	0.156344986847928	0.141944542251861	0.151415515182246	0.142925602802376	0.137706201687574	0.149644118695604	0.15085435334423	0.136253364582926	0.150540087384334	0.145635828054292	0.131992001184107	0.205295967610059	0.15014247814132	0.129806446224106	0.146374205240238	0.136252501603866	0.128539860348056	0.12734535721333	0.133867683534034	0.136982343765326	0.134954313610724	0.13425416166942	0.139350006632695	0.147267273123423	0.126787928194493	0.136546765751114	0.159845788462257	0.161200605707649	0.176024308555166	0.125766134204039	0.138362663215051	0.132042149844075	0.135783822730867	0.127916115077727	0.1769827723343	0.146720386545036	0.139847749351401	0.130721739164565	0.133444037603227	0.145296106153059	0.142375011834255	0.162711797314795	0.148796639393029
207	0.144205527335712	0.159688368858952	0.131385064363031	0.143928441426323	0.135601275307259	0.133852462764423	0.156762444011313	0.140460835969882	0.148837769921549	0.140977980728744	0.13756255387235	0.150038985541866	0.14956471920133	0.135648744184684	0.15025146638714	0.144781477238313	0.132191463844944	0.208555304908334	0.147105547564567	0.130102666272955	0.143458446874666	0.136871261059313	0.127616359486159	0.12964222050113	0.131402264399571	0.139055739230941	0.134427746468714	0.133060218312835	0.137635111912896	0.147626536362935	0.127154197565427	0.134660791327544	0.159914535510865	0.160572170993222	0.178099654044449	0.126255217170055	0.13716317390399	0.134484297585921	0.136047852976827	0.126235423634751	0.178599371734679	0.146430616584554	0.141561890301599	0.130740623024786	0.133942809460124	0.145824602323322	0.141935176424471	0.1618589860465	0.147415102343849
208	0.14353515317273	0.159168021068466	0.131304988637529	0.143686148094931	0.13577852326728	0.134765875146396	0.156840614436131	0.13704091501069	0.149653021276311	0.141030587047452	0.136662080110361	0.147650799876744	0.150110537230496	0.134633695555139	0.148542101264524	0.143988970907137	0.130972616304929	0.207801026609323	0.146295230121572	0.132392914922092	0.141552564094315	0.134774971233	0.12824180777863	0.130008101919795	0.130647660599316	0.136642932739021	0.133423984853838	0.133012001386303	0.138011542220592	0.147914613328283	0.12701261394129	0.134639506633792	0.159703442510311	0.159999643642291	0.179746242946013	0.125665256060419	0.136331954559669	0.135849391419254	0.137179280229249	0.126845523916344	0.181017952289088	0.147666232575283	0.142148616288157	0.134656238661786	0.133896898929468	0.147234599989302	0.140711471149808	0.161904100418093	0.145260255527516
209	0.143915100042944	0.158441402625669	0.128668528203466	0.143408587050039	0.134578861798627	0.135282603146119	0.154670359800254	0.136594795508088	0.150233134296795	0.140050653815139	0.135291503582905	0.147598850146141	0.149851226586816	0.132949629727828	0.145978900018368	0.145857474748949	0.130473076256093	0.206653882469802	0.145961390549513	0.132256620443901	0.138832917656552	0.134814432515514	0.12945711468787	0.131766095403791	0.129738515050526	0.137790138146142	0.132832400770022	0.131036832071794	0.138492387571042	0.147754962124047	0.126901798413068	0.133162702245963	0.159369253325378	0.158226892970128	0.179249624739708	0.126080549455342	0.136507977738937	0.135189373020495	0.137590967571627	0.125828674156603	0.183433287998603	0.147672424950359	0.140851951227737	0.134029885856639	0.132841269259119	0.147858065289753	0.140974443630442	0.160064730475142	0.144471011989279
210	0.142891350418047	0.157230122559446	0.128245851404126	0.143561951256787	0.135892505698222	0.136561860939423	0.152317648800227	0.137192104787627	0.150432547227855	0.145042463701424	0.134638215989573	0.148947447842015	0.149491355734467	0.134404877543778	0.145127431672426	0.145370011596163	0.130406064620872	0.20548160246578	0.146066464555093	0.132451918327451	0.137674338695239	0.134590943139245	0.130005100080782	0.130962945097636	0.129677295597473	0.138259144697635	0.133323678073795	0.130382975266032	0.137220045103724	0.148997089809029	0.131132307251554	0.135032534939206	0.158745498779853	0.158594073820772	0.1808447498901	0.126931178308554	0.13660218919361	0.137248024836968	0.139044327356365	0.126128461600549	0.185930816570294	0.146364557770666	0.140413964561751	0.135132528174913	0.13545527566306	0.147954701905613	0.140713395004117	0.160048108673984	0.145272730725172
211	0.142811048967371	0.158414520488907	0.127367276815151	0.142641519003359	0.134158747340114	0.13634728864197	0.151094908916219	0.138080206250049	0.152009920048382	0.144995434296466	0.134933228787847	0.148357198649459	0.148216827562694	0.136038950520261	0.147181875468491	0.142441375969366	0.129144872163492	0.205257260771301	0.144612658613029	0.13373091203777	0.138734522373928	0.135276024441779	0.130261250828878	0.133317366904021	0.129672051937781	0.137967960720537	0.132214465941025	0.130237835083879	0.137255949553101	0.148926799570218	0.12868038374882	0.134617708468448	0.159789270461373	0.157714555991285	0.182319511741723	0.12520036686757	0.141190699006354	0.137993505127218	0.138458571481972	0.125269345547175	0.185464422983064	0.145981710313174	0.140492837744394	0.134782586155899	0.134574173736266	0.147383971680017	0.14246432450088	0.161272965950529	0.145740678473464
212	0.142595301951509	0.15868445804031	0.128170167047621	0.139516873804265	0.133408806529929	0.136926360971841	0.147839996962593	0.13899054965553	0.151953707825903	0.147135493758167	0.133939553283141	0.148634069992834	0.148373662593752	0.136507747934845	0.149151417503543	0.14104732227581	0.126823268642247	0.203979644754164	0.144706490748228	0.133260358777804	0.140221033989623	0.136364578241498	0.130441273745577	0.132517473644414	0.129841992815705	0.139018457027376	0.131189191220962	0.131660323758287	0.137029980020686	0.149304647963183	0.126423056217855	0.13372297601175	0.159438544245681	0.157735123792065	0.18274377698281	0.124113902655701	0.140987471835718	0.137330303160244	0.138029691527879	0.126176508109185	0.184634420216068	0.148699086895393	0.140820846623359	0.136346551813264	0.135065869848481	0.146752319789182	0.143347177391452	0.159736861755587	0.146245525207333
213	0.14108280137238	0.160253639147214	0.129016318420029	0.140806148273758	0.13346288053812	0.136932839532698	0.147664876696693	0.135495291841434	0.152854875267768	0.148857707785959	0.13370029984766	0.147603352896673	0.150277697908309	0.136845637652217	0.148535943616907	0.141272765751999	0.125834905643046	0.20467620397953	0.145500970645498	0.133490830459932	0.141922227346312	0.135723481248782	0.12957134446938	0.130579640433112	0.129720457912921	0.140739198968075	0.132158498826684	0.131653830417353	0.135492326907542	0.150564576408977	0.125043733862904	0.133634981345369	0.156832260991016	0.158641889786921	0.183853605774774	0.124526882531256	0.141850149003042	0.136743363679072	0.137263170283944	0.125569807996729	0.181753917278471	0.14885563264713	0.141132012491241	0.137310699198948	0.134804420811782	0.148687027941063	0.14410735656348	0.158796473591766	0.144544745162908
214	0.141209656565365	0.160624825668009	0.13445551450862	0.142518949712975	0.133641097127205	0.138018893519338	0.14768581194352	0.135958287379075	0.152723805659264	0.148470712224506	0.134642020717713	0.149841693721826	0.151280105210576	0.135990727544699	0.150941470119961	0.140252189369209	0.124606245763073	0.203518761509649	0.146138430797392	0.132144106768196	0.144050419471098	0.13704115500015	0.130169259331773	0.130828299318307	0.128840781698025	0.139864796606986	0.133418411220305	0.132800245136055	0.135905593969122	0.149727569891494	0.122674481463096	0.132178897460611	0.155802572837097	0.157784044781664	0.185406159449644	0.12277372928598	0.14182718370184	0.13541052044009	0.137352183548154	0.126785368768366	0.185466780787758	0.148702493663336	0.139096998654435	0.137371955491191	0.135136004125136	0.14874503711161	0.144113368826139	0.158785461468239	0.144099552315454
215	0.140938014230187	0.161618923383383	0.133230340452763	0.141375735201751	0.133229903016745	0.138619547739952	0.147276213385044	0.13582146007534	0.153631960832174	0.14908863149464	0.136294274227172	0.148400845031607	0.151430226459644	0.135029448444815	0.150091777725453	0.140257657973839	0.124094902983701	0.204008511924153	0.145792722288342	0.132479696420939	0.144607218563278	0.134674023247295	0.129807710286392	0.130559145006223	0.128506211515135	0.138873007088229	0.134104117893038	0.134245718862533	0.136166243842737	0.14982105970364	0.121365949368788	0.130257871453252	0.156152323841266	0.157162966174224	0.186049246532379	0.122329864429137	0.142942280405297	0.134289029644224	0.137525300434537	0.127889779947368	0.183595382312525	0.148357689050099	0.1413632343356	0.137363452552772	0.134021068045891	0.149957401353254	0.146189560442829	0.158952215850894	0.144510575939767
216	0.140356169280345	0.166707331679119	0.13354382822107	0.142010287053343	0.134313033068864	0.140330600918154	0.145990496611486	0.1362987582837	0.151678444984053	0.150687452261358	0.136510671970268	0.148371475591394	0.1523151001012	0.135508409083934	0.151583685778355	0.141357522328281	0.124092588013982	0.203156109018166	0.146711557268931	0.132694261038486	0.141500210743331	0.135432548342875	0.128872998223788	0.130661871753212	0.129640799081815	0.137463427528468	0.134045614889225	0.132935255904328	0.136888619223107	0.14798059977952	0.120643564194009	0.128745743153743	0.156871592040702	0.158243637783584	0.186259483007794	0.122627375801965	0.140049025583429	0.135204125150927	0.144381396092847	0.128926958404729	0.184523631284893	0.14870273307524	0.140393370797868	0.136409221115461	0.133729238278931	0.150784960105467	0.146873206711645	0.159866518455911	0.145351216963139
217	0.139205950349015	0.167638180316386	0.132841424461156	0.141201442675891	0.135704469723101	0.139961855573096	0.146435045424417	0.134653222738926	0.150966104125259	0.150218501047891	0.136739294087311	0.148047951039435	0.154185339366677	0.135016536528684	0.152116423501668	0.142822091846986	0.12307032016563	0.201837894532853	0.14843622584728	0.131838017191052	0.140201506598325	0.136131331000296	0.13039696982038	0.131439988960974	0.129251382711006	0.138581884667064	0.134732217649896	0.132660433450926	0.136728045389891	0.14807587197502	0.120878547428366	0.127870431724122	0.156680994719501	0.156850759559561	0.186308771236519	0.122702082839361	0.138995222085338	0.1356221626296	0.144886551862582	0.128858326612718	0.186876126280936	0.149904405536978	0.138874622716462	0.136450151279445	0.134001397189693	0.1542979421828	0.147381984961473	0.159109743456196	0.147416273743081
218	0.138655210689971	0.167048062219123	0.133131772494616	0.14144693486803	0.13386905351197	0.140417171521903	0.14618814056008	0.134626387975714	0.149617724486369	0.150131051605076	0.136583522113573	0.145633153851087	0.154553627766677	0.132616383094463	0.151974560386518	0.143730087823686	0.121550193031064	0.203938062943642	0.148825589214738	0.132661286514923	0.141497942335429	0.135711354580813	0.130243921876981	0.131590242273537	0.129251955927389	0.142548232335449	0.134553862445859	0.136558382719642	0.136939873229357	0.149083561654232	0.121963231397646	0.129853879242816	0.15793968393322	0.155387464927966	0.187652771229319	0.122683140751675	0.13769672701974	0.134431372355854	0.144401058714876	0.128317602851011	0.188990538033097	0.148729780116598	0.138596569501991	0.137333827305462	0.134096294664329	0.1541583050434	0.149702952317405	0.157509886299692	0.147761112928736
219	0.139383542747687	0.165484416850206	0.133576674289401	0.14172550673262	0.134247411470741	0.140527451009986	0.146874935803709	0.13386404590219	0.147418623596149	0.149683375608444	0.136538409355811	0.145125753749796	0.153350004880451	0.130079588948026	0.15230035331766	0.14268075153246	0.122660868968813	0.204153988303684	0.149542115701297	0.132154712831972	0.141172821403631	0.135022104077011	0.128350901078429	0.130778569974431	0.129288028645108	0.141489449411052	0.133984122702163	0.135005609539171	0.137126094427731	0.147507505498696	0.122699176917491	0.128249849976804	0.157183727608714	0.154959371334853	0.187712978386567	0.122029628810785	0.137815297303828	0.134271007764332	0.144845531545167	0.129537663182059	0.192248553359251	0.148677102086684	0.13755138142072	0.13731398452974	0.134036603278832	0.155938748647776	0.15209483892525	0.159231716719047	0.14940492234697
220	0.140337801664574	0.164371909761491	0.132163883748158	0.140862480385638	0.135139804203611	0.140488775509862	0.14421424765694	0.133067532203391	0.146533120924258	0.150414275163274	0.136135039566465	0.14403887183353	0.155177838578762	0.129699048930676	0.154525622278227	0.141370760623663	0.122680041475621	0.208147134855975	0.147900071847354	0.133205178536882	0.141310843278793	0.134863395540275	0.126751587820964	0.129700261832933	0.130452785916019	0.139333382547309	0.134606863498203	0.133572540831002	0.137540774033948	0.146197176801978	0.121789789662244	0.127787638720315	0.155674491651924	0.155732609985667	0.185857236171313	0.122423472572698	0.137634324398633	0.134971252289827	0.145238087074431	0.130507744941057	0.198886580504453	0.147082199185907	0.138270184989861	0.136908281568212	0.133252300936745	0.154802922276065	0.151888001888142	0.160063434324699	0.150645400080521
221	0.140350589006835	0.16396742798879	0.132175698390661	0.140246525448367	0.1365033605652	0.141844669178619	0.144597701230592	0.134616028396522	0.147416818465895	0.149573979889252	0.135593112986292	0.144102067754688	0.155567679916838	0.128432442109755	0.153228124848925	0.140418710972773	0.123208002668739	0.205535961420771	0.146117901699268	0.13458758222352	0.140521843442666	0.134453265298358	0.125465382888779	0.129246534986374	0.130507638879464	0.141322655433958	0.135510508269427	0.134043413212514	0.138398158138961	0.146035280927778	0.120966297385549	0.128086358715759	0.153693622343872	0.155578496918274	0.187238384935651	0.12199671927471	0.137737258820104	0.13487740591379	0.145300737856133	0.130527339041071	0.197739830918744	0.146276782257749	0.137535183367237	0.136530453291069	0.133814728518785	0.156060177792695	0.151844320358275	0.157309030709497	0.148759297047711
222	0.140322033518654	0.164053785560933	0.132353266657363	0.139914984845902	0.135912620296114	0.142806943941212	0.145244153574476	0.136299893351039	0.147032629529804	0.149305152930954	0.136009182694603	0.143794422389828	0.15631137849199	0.128735319895791	0.15294630696315	0.140900430090681	0.123492011470886	0.206831261987987	0.143716631287906	0.134042878550937	0.141114783685283	0.133758828260311	0.125408693032838	0.130023799884918	0.129453424560875	0.139745925970482	0.135229484051142	0.133932553174961	0.139298277992468	0.145655617770248	0.118814774484005	0.128566997261771	0.15390497898175	0.155296371612341	0.184619089815176	0.121388891957243	0.137830166451658	0.135656686283461	0.144361968197159	0.129502621266348	0.196920090015119	0.146773983043449	0.13929627096711	0.137114180071717	0.131914328324397	0.154279354674477	0.154461538928061	0.153059926082458	0.14637571406189
223	0.138794539945366	0.163762370202425	0.131492453619903	0.139030164886476	0.136156715336657	0.143746666379044	0.146711827566768	0.135667046299713	0.147900360974078	0.14875958587656	0.137021249454646	0.144278484914626	0.156415050380594	0.12877804850693	0.153451629675387	0.141018350988597	0.125062770979404	0.206523788376482	0.143183196449459	0.133820152417496	0.141046786842544	0.132988305837035	0.123817073747963	0.129740317477938	0.12952762963218	0.140296118853269	0.135994985122996	0.133305989992973	0.139127539059598	0.144571205748074	0.116893688036154	0.1287226493192	0.152720452684778	0.153039480019429	0.18399951264818	0.120808218810831	0.138991862327486	0.135967621466429	0.143445722203561	0.129399723012648	0.193347112459691	0.146212522043056	0.139749473361036	0.138685622372284	0.130460291717579	0.154116600943059	0.15563645967164	0.154395898243073	0.144341057616684
224	0.13897197968931	0.161623861868177	0.131585955648476	0.138263872667198	0.134192712417212	0.143589058685881	0.145071248783291	0.13633973240323	0.145241927352393	0.149743289612722	0.136651301331573	0.14483144808007	0.158297537652456	0.12862433494595	0.155438023541008	0.141231007010871	0.123945628726718	0.207229970638814	0.141723444096511	0.133724409310641	0.14249470271509	0.131191612122224	0.124159415008318	0.130553499842	0.130255075387381	0.138745249465293	0.136438119002598	0.133131489028312	0.139669596221131	0.143809661527073	0.116226097564912	0.128734095639107	0.15175759920268	0.15283768342826	0.184412757085925	0.119146476750525	0.138396678928669	0.13398463747344	0.143666785669621	0.129201325026801	0.190050533234589	0.14810363895909	0.14011898509336	0.138634997746825	0.129871223190334	0.154966462487619	0.154176869099797	0.155420013528509	0.14528362830375
225	0.139082399646956	0.160586069138473	0.130922902862635	0.13825789961566	0.132882308259959	0.14201311442408	0.144109596810188	0.136422564686439	0.144660874070698	0.150497871645508	0.137110395970551	0.146061379927191	0.157488569350444	0.129029676713104	0.153923987191615	0.141175019928786	0.122523571766028	0.206169088252459	0.139489171173506	0.134773719511392	0.140083260863463	0.130176211555564	0.124623157500552	0.132377351755156	0.129796961964936	0.138573318767076	0.136733756950477	0.13157377167844	0.141050789275647	0.143000988692384	0.117274242148808	0.127252296524285	0.149954591305692	0.153173044386988	0.185182228593473	0.119053079536429	0.140002949006687	0.135370370240918	0.144882802603931	0.130265571511832	0.190927235132193	0.147647757954703	0.140246779547178	0.138333521558038	0.129481805125284	0.154492254542184	0.153335175879931	0.15398081782013	0.145546464592941
226	0.140180383036602	0.158205701874541	0.128983587126437	0.136761624813564	0.131863187342062	0.140551957577625	0.144963360345004	0.135596385463682	0.146371821090762	0.150667087406721	0.13572098294181	0.143941790187323	0.159020912697711	0.12781853711413	0.154922452589719	0.142119616003387	0.121833159793692	0.207115278352571	0.139781565176574	0.135158823345391	0.140314829995019	0.129261191099622	0.123511580127785	0.132384701584025	0.13026157786477	0.138456761610668	0.135737320332756	0.129284890499262	0.140596204630787	0.140843232631858	0.117955838362706	0.126465092203916	0.148479194526628	0.153451327586469	0.183820074276627	0.124391576798253	0.140559791073766	0.135050408286836	0.145163146347752	0.129247772202167	0.196173916590719	0.147608468139958	0.140236624510059	0.136127008884989	0.128384656341046	0.156736276282922	0.153697097740286	0.153446480166896	0.146010999379437
227	0.142515610207424	0.157261669729214	0.130447300816156	0.13480042196424	0.130451233125511	0.141515537769166	0.147224201225434	0.136883920402936	0.146709937680476	0.153238640127705	0.136610501872982	0.144431486618104	0.158254446432651	0.127982331624804	0.155343398680457	0.144505235992427	0.120919634360811	0.204798146457509	0.140069405887153	0.134112431273904	0.139441723005828	0.127690228110832	0.124083621705681	0.133001385430326	0.130255902750697	0.136049455590815	0.13454238258569	0.129299199842264	0.142166847683882	0.141069265610823	0.116913272972796	0.126279743088496	0.14840895254722	0.156557667024518	0.18470470850132	0.123830713088017	0.141406485607737	0.134459554587346	0.143633794758406	0.129525002306383	0.197562070457576	0.14810259455031	0.140972859621944	0.136744372531202	0.128087036452574	0.156916438496811	0.152848091209875	0.154954472584569	0.14560221869843
228	0.144839254419796	0.158878455156646	0.129559654651165	0.136926911178684	0.129566865256534	0.139563389613809	0.144617137973778	0.136644540168017	0.147414383509307	0.153863432165259	0.136100261860171	0.144986330490002	0.156682506535246	0.127848647379749	0.155382389399237	0.142964843778992	0.121035685272095	0.20613464382267	0.14132201777338	0.134021914899742	0.140028915109044	0.130392108643707	0.125458993598731	0.132780914041042	0.131841881303864	0.135429471008874	0.133816377041978	0.128992345655325	0.142380510467872	0.143024204753722	0.116890292673505	0.124796496399074	0.147089283567749	0.157396945058755	0.182942941111401	0.124663653155241	0.141966104041983	0.134180570311306	0.144000448323801	0.130403393942804	0.198187653500208	0.145772470074515	0.14018771099641	0.134851446141213	0.127108741672273	0.158013721306379	0.152189718604731	0.15424207103492	0.14568038686912
229	0.143871989198858	0.160094620740719	0.129659396701865	0.138369878415095	0.128836678374788	0.140289097203404	0.143138487025989	0.137811311996864	0.146505066902302	0.155440418522934	0.135570046594915	0.145818127935579	0.157432382184146	0.128453039374733	0.155481103817245	0.143512193589322	0.120861332981151	0.206915133227729	0.141215413565533	0.134087005152363	0.139036086762018	0.129667183665258	0.125273174838658	0.13333451654454	0.131973117187632	0.135316690418656	0.133501516989557	0.126587112633473	0.141951074333024	0.143593202329637	0.116943965933267	0.125125784641937	0.147522757247591	0.157651529081489	0.182606664255179	0.124255718114106	0.142984082489791	0.134736721070718	0.142318649676254	0.129602351826162	0.200632142629228	0.144043998918428	0.138477338765615	0.132466541876069	0.127072636143165	0.157040753077842	0.152212716611139	0.156171948644693	0.145395212706108
230	0.143349906753891	0.160315630733317	0.130374649448658	0.139040194696967	0.127705379887734	0.139357979798481	0.142497138304987	0.138790341579192	0.147227421518831	0.154179708618349	0.137001250272877	0.144529016128332	0.15626460386793	0.128538469325032	0.155201913378268	0.143054016592782	0.119871100840331	0.20631549942436	0.140590528396196	0.135109239095008	0.137571421945315	0.129616138407808	0.125224205984606	0.134275791630402	0.13255793134473	0.134169060360935	0.134834556565006	0.125728214377376	0.141805912792707	0.143110441997091	0.116060751004739	0.125263111327774	0.148236708511901	0.155358437407075	0.181507784924136	0.123679244153703	0.144133374610402	0.13568316498486	0.142960337399414	0.129957794886153	0.200273766536852	0.144242613852976	0.14101696329124	0.134338125445376	0.127704604555498	0.155115431276243	0.150194803837538	0.156031120549616	0.145973967740083
231	0.143682634060412	0.162621096085751	0.130714125094912	0.138685423683896	0.127066154010926	0.138259411636417	0.143021825847834	0.137997509457059	0.146547777309342	0.153258478022352	0.137521860931117	0.142688103607627	0.155079853256845	0.127819603321458	0.15561656881139	0.14379894252966	0.118877823017654	0.209607488632552	0.139538941761172	0.134409753758861	0.139186063472796	0.130145823768465	0.12551520893394	0.13569089877756	0.132436380292327	0.134255135507986	0.135443349925386	0.124054326927111	0.141978322411102	0.143614485674482	0.115459937690241	0.12755306670605	0.148331622732364	0.153482505137504	0.178995425822989	0.123262481960094	0.143377748185782	0.135836390524166	0.142970823293163	0.12819363148005	0.198423095120056	0.14312765372693	0.141618975892713	0.133396075003609	0.128080694261706	0.155714195089124	0.149841853403077	0.154149729286334	0.146683613422046
232	0.143134421538129	0.162209958527874	0.130469795459622	0.137346611071312	0.126479851784286	0.13992631274323	0.144500658607525	0.138626647978498	0.14455579473377	0.152475735988433	0.138805847262172	0.141409045651347	0.155965774731823	0.127566670081513	0.155212999598342	0.145332512727319	0.117111698733704	0.213003158188105	0.13821024175113	0.132198080815307	0.139929232131969	0.129642481079239	0.125742526358716	0.134814563472928	0.133715432491641	0.133454457836611	0.135729254299681	0.1226830828089	0.140531540702444	0.143252068612313	0.116538204188525	0.127767229498983	0.150266427720618	0.152151020699744	0.180125566655373	0.122969360452718	0.143709779887112	0.135819574423228	0.143573191316534	0.129002262905789	0.197993262810212	0.144008318555977	0.141493249618113	0.134045414879934	0.129164419296665	0.155869413524756	0.149903039074153	0.152478257692129	0.148201063047824
233	0.140193764501551	0.164032970859694	0.129804475859856	0.137207294417557	0.124734159499956	0.141859842260355	0.143839068507657	0.138761871099122	0.145984648510658	0.151903667261766	0.139157903191671	0.140332583196285	0.155153862326703	0.13015304810172	0.156253152095243	0.144971665240223	0.117736172933754	0.214564207239397	0.136641813286438	0.13142870956206	0.141698596470133	0.130193899049431	0.126264923641588	0.134451656521515	0.134813174160643	0.132293279712392	0.135527653134706	0.121378075794655	0.14073847634337	0.141854159141943	0.116499886994198	0.127857149787884	0.151588479706422	0.151656312123246	0.179928590723161	0.123753819128051	0.145833257074016	0.135842716734013	0.142856596083578	0.129793621011518	0.197754272197641	0.143206264414804	0.141064026124103	0.134968972651952	0.130062364572907	0.156406851990601	0.150801149126536	0.150374496712443	0.147929476167693
234	0.137629473136204	0.165965176020185	0.130522342653513	0.135993871734608	0.123708817122042	0.141628148867583	0.143642062811939	0.141504936376162	0.145871843718739	0.152470039034308	0.138898708121778	0.140172025219326	0.15561707197704	0.129776318936501	0.156166476727274	0.144031560340735	0.114843205619243	0.219092083505158	0.133998865695153	0.13048769995708	0.142101581972883	0.130866131967474	0.125863166336987	0.134698688813197	0.135683217093394	0.132320192765458	0.135455084219864	0.120629428038635	0.140078741913554	0.142542816974951	0.116056664995474	0.127455845992631	0.1500310751066	0.15150861444429	0.176856107282948	0.124455394142835	0.145538659977055	0.135967557624632	0.142042076106909	0.129350483277171	0.198368085477661	0.144375722622736	0.141562115430536	0.134578143891652	0.130665976286431	0.155903215205806	0.150386074179784	0.151658518972461	0.146167167434908
235	0.136409291966864	0.16534742541289	0.130192642306371	0.134488297769683	0.122850289804625	0.140382482797064	0.143091987662625	0.141515302005463	0.146846944556136	0.151803544195613	0.137632479196734	0.139303185816307	0.153557483164841	0.129277170820718	0.156200369615217	0.141869726302586	0.114211418787231	0.22018114957359	0.133386200947619	0.129055863937457	0.142835990890016	0.130352107859657	0.126300103762741	0.134592089723522	0.135758934133608	0.13281478258365	0.134324829292476	0.119593774465688	0.140417748457766	0.150761184564557	0.116994606783602	0.128853135842519	0.15075895369125	0.149690325733756	0.175724704745834	0.125025744963209	0.145582427149744	0.135722817504595	0.141662647212579	0.12840827162827	0.199549388585274	0.142691629268179	0.14002373392917	0.133503025456183	0.130330840528926	0.154738903733893	0.151770152336399	0.156174587781856	0.144999316490885
236	0.135294589244968	0.164520311950896	0.130558049705945	0.133735749961031	0.120515396639717	0.139178659729651	0.142655158785581	0.142765122307895	0.145342139387814	0.151098995088617	0.136128349849691	0.139978798573098	0.153547881884609	0.12705426984135	0.155643998310604	0.143283343408314	0.113037500523926	0.219829182395556	0.134373369677496	0.129796341120324	0.142245243687988	0.130537513096476	0.127584792992659	0.132705067877294	0.135886884720353	0.131090108162316	0.134183390252564	0.119769178310514	0.140044500843694	0.15132264907893	0.118023392706109	0.130001160424349	0.15211408414897	0.150943184260646	0.17603371664144	0.126980084117322	0.145941337559477	0.13625072056924	0.141353826283043	0.127664619989167	0.195645147465387	0.14108213856921	0.139317469390115	0.134099863632017	0.129625969367811	0.156120880226812	0.150454268518412	0.156543810849724	0.144024883972444
237	0.136171321730422	0.165662711214387	0.131262288557819	0.133575266362887	0.119589482886458	0.13894012087816	0.142421326813006	0.143001253070879	0.146921271621179	0.149204312771373	0.135374654940234	0.139878410011861	0.152105456537091	0.128322740070151	0.155076571546875	0.143558781838185	0.11383060814771	0.21938574276337	0.133415741160487	0.128689190479026	0.144164638728668	0.129786526104149	0.128288522781604	0.133065881469021	0.136810943011086	0.130821513492645	0.134218521568401	0.120916778640159	0.139146441331183	0.149919002750912	0.117605502558338	0.129245933446056	0.153896324818954	0.150405772041692	0.177953391053522	0.128775874440775	0.145212780462211	0.136119151386656	0.14072289379896	0.128154565253297	0.193136346082302	0.140715023010852	0.13887549532115	0.133080618466836	0.131673764844536	0.155753664357859	0.152148413971717	0.158624972338567	0.143494411534823
238	0.135295334571078	0.166450628691398	0.128909066545596	0.133248184649556	0.1206658969504	0.137328449788305	0.140562951888912	0.141352717571862	0.146233655048677	0.149516718345135	0.135708412989901	0.142103932723251	0.150716118115207	0.127955885124653	0.156152359330792	0.14334277729747	0.114578420625023	0.22068589224105	0.134982338133609	0.128565617451106	0.145007709099207	0.129056463664468	0.128718404152925	0.133518402860821	0.13713914089999	0.13077352993577	0.133958521696585	0.121426277260789	0.140605351234827	0.147552857993403	0.118155182432831	0.129129133630789	0.153691449474781	0.15063980770618	0.176548678781271	0.128900436355928	0.144346070551128	0.137076596158206	0.141661794092849	0.128481463715792	0.189714331585676	0.142405105151333	0.138337479880008	0.134259226265922	0.131823365424068	0.154677435574397	0.151457739870351	0.159378842035256	0.142843648191771
239	0.133249606368967	0.168062178629489	0.127660219541572	0.13423262161091	0.120061430545463	0.136303043352312	0.140610723456242	0.140854294841389	0.14731253194323	0.149856468242511	0.134706379669035	0.14229140099939	0.1505180964443	0.126767266241245	0.160879291857808	0.14345665901471	0.114198099623064	0.221225517771812	0.134437054581212	0.128584428928319	0.144548800406591	0.128916423885403	0.129262855524026	0.13294379232814	0.136404347867534	0.129025010287444	0.134951278891089	0.121118610527889	0.140485929214383	0.146326804681127	0.117220378765614	0.128760546759982	0.151419696617382	0.149099105451706	0.175356498373342	0.128238987006128	0.143580732783895	0.136532873132697	0.141480546965301	0.127146942514298	0.188531551744195	0.143182000021761	0.139009433026871	0.134805644389042	0.13121563632871	0.155108212775519	0.150993384946926	0.160732644448894	0.14309395135269
240	0.12999324010417	0.169989120372867	0.127927927849795	0.135383805683542	0.119650144001153	0.136657254493434	0.138278405412254	0.139359302596859	0.14780986372325	0.150112915035868	0.13436861290812	0.140762046853325	0.151223019622331	0.127030202666461	0.161301022835588	0.143926966537093	0.116801642878528	0.221386382071643	0.137724718171447	0.127680190766232	0.143633605379574	0.127540226167839	0.127506681753211	0.134371957624243	0.136787757014087	0.128763848404624	0.134661514301108	0.120822743955593	0.140333831116748	0.146831446486399	0.11718721646886	0.127723217585392	0.150483499920942	0.147216994919504	0.175993191109554	0.128191868615555	0.14384947526873	0.134359002248512	0.142378354570197	0.126581367818255	0.187907355960812	0.143070274630761	0.13782976685823	0.136340370910019	0.130258058047602	0.15276779849329	0.151099424743324	0.162978305440192	0.142929000308541
241	0.127611517357159	0.171650215148327	0.129198387435146	0.136421866013867	0.119905572733028	0.137295999151476	0.139898194706814	0.137882197797911	0.147964884041071	0.150407512060882	0.136381017600054	0.140504572517439	0.152787209621688	0.126784836848089	0.160631248637371	0.144043511754588	0.117018673553364	0.223182928271593	0.135639368359785	0.128512001522024	0.145098146600988	0.127689146168632	0.126301004166219	0.134963752977883	0.13581994781977	0.127327269466627	0.134961869455279	0.118969881138072	0.138466514832722	0.148503113269835	0.118652666786792	0.12754373095845	0.149864118707387	0.147954823281217	0.176370567178232	0.127623035340396	0.144560816286318	0.132692514072851	0.141250882807655	0.126842747275266	0.187137086176174	0.142896635752664	0.136821736520273	0.134236526406716	0.129759963080505	0.152935832442303	0.150844021783026	0.1647229589923	0.143317373212357
242	0.127139286905261	0.171166676230032	0.128611638525034	0.137599743531828	0.1198883701591	0.135387517570129	0.140616932436349	0.136125144209309	0.146602646999577	0.148173809554018	0.137378280850874	0.140579337170398	0.151271271473694	0.127956235792523	0.159262214469621	0.144159857722095	0.119427065567013	0.220190655840257	0.136346716771583	0.130261311868587	0.145146382625506	0.128148827482975	0.126267737433872	0.133555826557751	0.13402709340225	0.128091133715911	0.135009893234648	0.120431953666677	0.138771791002088	0.148619245279745	0.117147042938875	0.128140552346244	0.150885576666942	0.146959424529308	0.17676184393912	0.127914882314136	0.14392563569949	0.132789464821325	0.142105947327272	0.124510133732665	0.18502359292096	0.143057138802167	0.137449631305856	0.134168446498902	0.129349069798888	0.152436762712262	0.149372790491632	0.165445981003987	0.141623457779267
243	0.128272276304787	0.168490821938323	0.128693325660928	0.135548766299661	0.119481059736956	0.134411197388697	0.140713304555733	0.136522688401329	0.145057224374252	0.14951067913833	0.137319945736097	0.140597515439555	0.150600888103377	0.128030091962961	0.157345895314287	0.142308870196858	0.118566388113402	0.220609000168135	0.136902512524025	0.128475170907189	0.145726591211382	0.13007937898421	0.126951664184538	0.132843392138521	0.134518637006414	0.127847128685008	0.134284196611797	0.121943098882761	0.137991985754324	0.148411674765436	0.118103523135193	0.128842588730229	0.15232669171312	0.145543530692919	0.176942248726287	0.12828808159859	0.143500166557362	0.133427248791847	0.141839912934203	0.12484279402513	0.183227656809118	0.142321443664096	0.139638164363428	0.132854198829477	0.129419684609543	0.14933885146401	0.147502718925602	0.168960587941253	0.140840140768458
244	0.130062714250926	0.167790328398627	0.127532116977006	0.134435291450959	0.11944500289225	0.132482270394418	0.138579435904714	0.1371051472512	0.146614068021532	0.150407100469811	0.139637457069456	0.13855906896817	0.149845588667889	0.127717963900335	0.156647204223984	0.142123766463561	0.119055396830459	0.221120906474168	0.135081765042477	0.129127049016145	0.14794912322516	0.130310994024471	0.127403560988062	0.132496779738582	0.135142496585493	0.125620210782696	0.133913759852093	0.121767646172567	0.13658593512319	0.14629580723366	0.119000666179823	0.129387939597079	0.149445965468236	0.144192904193562	0.174700892121982	0.12875566864232	0.141779606269087	0.134179609304137	0.139811657225255	0.124639316637483	0.183963090542013	0.142404475530758	0.139966203537541	0.131459620444155	0.129134422474566	0.149024532320635	0.148596917095942	0.170412908130696	0.138487865890453
245	0.130565211781373	0.16779448148331	0.126606283345054	0.133549254984773	0.118601949189268	0.132720745694285	0.136379575516626	0.137217523981605	0.148162000495061	0.150989528081067	0.139319576491749	0.140082320567129	0.151089222795999	0.128022747435803	0.155037462110857	0.140808300597345	0.119180541163828	0.222397442293491	0.134962634858527	0.128875299575421	0.149685313194323	0.130259854122957	0.12902897352663	0.132448088883767	0.13512776469677	0.123779193386833	0.133922471870152	0.1205718008883	0.137241138779281	0.145931762447176	0.120721650787103	0.128989531519597	0.150807223006639	0.143564546060887	0.170781676007322	0.127601284066524	0.141922293213336	0.133616467350502	0.139223594322053	0.124023947299923	0.184727458140707	0.141161961660591	0.140812275108419	0.131440232102414	0.127436543473992	0.146252184585685	0.14696392164212	0.169379480802971	0.138695359644988
246	0.13063830078958	0.169139438252952	0.127437549076751	0.132434185790463	0.117432230459046	0.131648666070454	0.134968474665476	0.138801859009707	0.150233588018978	0.155312899173	0.137905990829398	0.140811072994265	0.151244028717924	0.127692558753142	0.155330462151491	0.13926033153063	0.120798509323544	0.22159251776186	0.133996519923808	0.127850207457463	0.148446479143822	0.129841379298445	0.130889972847537	0.133388930252071	0.135115977825395	0.124151018073292	0.134202852273346	0.121756363524637	0.137744430487954	0.145195692076522	0.12149331937629	0.129682193022367	0.149639785351834	0.142768665965628	0.168843460868234	0.127322111784846	0.141890455409768	0.133342017399772	0.138253540383087	0.123234576222074	0.184743432411882	0.142114624801943	0.140421582171308	0.131247504075988	0.127275855865682	0.144854939925288	0.146174900824805	0.170243196874177	0.14066841211988
247	0.130182415134876	0.169674285338048	0.129149972326569	0.13238023332979	0.116110852601947	0.130584049989133	0.13501698637148	0.137231654401082	0.151139326696612	0.157376792191579	0.136975826585022	0.140259976429324	0.150583606930394	0.126879194100962	0.15509623552609	0.138509033277839	0.122490144309831	0.22354718565731	0.135392587903931	0.127664375671258	0.147860017755335	0.129509477576081	0.130261041684774	0.133600206173866	0.134464251240646	0.124190956691122	0.133445211549208	0.122799174158182	0.13700953724288	0.146191259734099	0.121262524382315	0.130710210419119	0.151823613276245	0.14187994439619	0.167213572217033	0.127001316121991	0.14102311177172	0.132653650407512	0.137934099289213	0.122845138756304	0.183736313143887	0.141369731287424	0.139373035452249	0.130040382372056	0.126008602446563	0.145784557435742	0.14543462498232	0.170209318853289	0.141690849742031
248	0.130579103805238	0.170618905396802	0.130013999014057	0.131930573272699	0.117375453994893	0.13139673992342	0.135536530859628	0.138668565281167	0.152182306148916	0.157351258196123	0.136746188917046	0.142284235090795	0.150606941451122	0.130184848848415	0.155308267622489	0.138374616984448	0.120557229535873	0.222151990989563	0.135153157380045	0.12674618666049	0.148286981845467	0.12927727562646	0.129037584745294	0.133777202047997	0.134934541104351	0.124945729090492	0.132506545882957	0.122811976639488	0.137476763573897	0.145992890893143	0.121792586462816	0.129114663035906	0.151432847685597	0.14023759136419	0.16667066388121	0.126091163884501	0.14169307456356	0.133336901800955	0.136985465058995	0.123399442576584	0.18465611048763	0.140282114799578	0.138286672932366	0.128664323702696	0.125062605106348	0.145668160937593	0.146002001887395	0.170721243214653	0.141673167054987
249	0.13051429346827	0.170493283532004	0.130158353048013	0.131670097439158	0.117869396870366	0.132447039480316	0.134485356787664	0.13977051428554	0.153715632550502	0.157868446838967	0.137249792406512	0.144991662262079	0.151974912479706	0.130315496675297	0.153343626851032	0.136930847298208	0.12117134756729	0.219843052480588	0.134183516278896	0.126445870698952	0.14868323253097	0.130189645075745	0.127155090241978	0.132791989075298	0.135840066207293	0.124574843731974	0.131515339931871	0.123920487706366	0.137482747067513	0.147406699460729	0.121710005387256	0.128532040265293	0.150194744327998	0.140546707274037	0.166535122697992	0.125566223884476	0.144485277887912	0.13287728949626	0.136276728889142	0.124216598828882	0.184920549540904	0.140324400621275	0.138882749915745	0.128687092422837	0.123784479583629	0.146083446025669	0.144885564038359	0.172660957910996	0.140196437003186
250	0.131356377015057	0.17071393342542	0.130202364668798	0.131601875512122	0.117888915454795	0.131456608943036	0.133009467305097	0.139138820694856	0.153411367300617	0.160319054880313	0.137261744737723	0.144647267091166	0.150710236360635	0.131488629934359	0.151829770467721	0.137670928749864	0.122361884564844	0.216660402530474	0.134784717208962	0.127232847119737	0.14868473671189	0.131163745878192	0.127402343465593	0.132662919349002	0.135367949432274	0.125051884932425	0.131829012511142	0.123807580132612	0.137554179970655	0.148853910866565	0.121241909968237	0.128445406114873	0.150069026249394	0.141261121119549	0.167380164769801	0.126147351744133	0.143525471860356	0.131644346065075	0.135476482234512	0.124825029159437	0.186275056881009	0.140786473676418	0.138898724549422	0.128935387520503	0.123618544643053	0.145609228851645	0.144961628716955	0.171796394782238	0.141136297988502
251	0.129824298198623	0.169492332930002	0.132353469621457	0.131616132594933	0.118708741501169	0.132151493130232	0.133670644215067	0.138940357590919	0.151703365410993	0.159282907559467	0.136662353247133	0.144362658227005	0.150905114014458	0.131723246864961	0.151688528579802	0.137264186713145	0.121372364709949	0.213961855712272	0.133336216898015	0.127286869937942	0.149876644225212	0.131781150065904	0.128245010711181	0.131521114989913	0.134737723962612	0.12554671878739	0.131378539043527	0.125011506905365	0.13613692561908	0.149615200142437	0.121444633187663	0.129487065492333	0.148256590954973	0.141262534940569	0.169504219001231	0.126223561280017	0.143294451429781	0.13154656476589	0.134933747608285	0.124783135477756	0.187368250924464	0.138822983671616	0.140864307330927	0.129001718796744	0.122781209361429	0.146275742194262	0.146534379293867	0.170942875736053	0.143615466893944
252	0.129829417187737	0.169489535478082	0.13044126202597	0.131046835645395	0.118235631169965	0.129538092357753	0.134491515839915	0.13877246203077	0.152815518642362	0.160026209746747	0.137852716717027	0.142912661017561	0.150726895748545	0.131856275920939	0.150641752905155	0.139056269324475	0.12107695326359	0.216057712573396	0.131496798686216	0.127832841839057	0.151203928270299	0.130563093614174	0.127018807401868	0.129524423713313	0.133785080431531	0.125770298473309	0.131404324524938	0.124596004073118	0.134600814899359	0.149159651146399	0.120428588316425	0.128928368314686	0.149057566017202	0.141157417535529	0.168805169578317	0.126427080264477	0.145181829340133	0.130811752150674	0.135206634339327	0.124796820600385	0.188027327553686	0.13729709825909	0.142228361849331	0.127457943923522	0.122701523664482	0.145392276919377	0.146712718820611	0.172384520348006	0.144488740049434
253	0.129002021247358	0.166153431162413	0.130379956268815	0.131146206147683	0.118475893921737	0.127940426350167	0.135342324276524	0.138973227140124	0.153001498418428	0.159032713936648	0.138507607134517	0.141314274268592	0.149543667966271	0.131538472987676	0.15204789004135	0.139676279663983	0.121124138779381	0.215274977421125	0.131243316254417	0.127710109287738	0.15217811615468	0.130244335726871	0.126558812222819	0.128934033272454	0.13369831568462	0.125903026440912	0.131205862085486	0.124950648775218	0.133108651859067	0.148462355135711	0.120826804734486	0.130191801368648	0.149697279823799	0.141204399782844	0.16598127866535	0.125448045053036	0.146410930015387	0.13176724726459	0.13437543850516	0.124701628609911	0.189238686663935	0.136895165089998	0.142245469182099	0.127185128306071	0.123513773333059	0.144541903407851	0.144936044732088	0.171051913539633	0.148676542994525
254	0.128675473166981	0.164185353173738	0.130889624624046	0.129524329892148	0.11922168667595	0.128125437123808	0.136091910994205	0.139952025899098	0.152955853316776	0.159264360531564	0.137631113673991	0.141424977889492	0.148978947555232	0.131914398556243	0.151050627036547	0.139682363502682	0.122267671414522	0.216135775768242	0.132087151345587	0.127368493768058	0.156518703663168	0.130695130387864	0.126614632475057	0.127270720845809	0.132085339033588	0.126627353268841	0.131611098866487	0.12450880973622	0.131171250383387	0.14960948594019	0.119734374842919	0.130289787478033	0.150429180505396	0.13973386008699	0.164082737220805	0.125470380336141	0.146532635209456	0.131310644178051	0.133542096317811	0.123458242251245	0.19194962953782	0.135830456532687	0.142720862766476	0.126870431856328	0.122399154077802	0.14506121497591	0.144491073266579	0.171790164888884	0.150688870091482
255	0.127799793268288	0.163251492360079	0.132630247177829	0.129596535542864	0.119525740142775	0.127026655216849	0.136659948780425	0.138628622213956	0.153040381536422	0.160772616158282	0.139034279937782	0.141554640442969	0.147495678504557	0.131508211257076	0.150964888331356	0.141679416625413	0.122033934176495	0.214291954450938	0.132060825539825	0.125899935376882	0.157688083577487	0.130583049114713	0.127112753934094	0.126163303464729	0.132622601290738	0.126542492227175	0.133166096182976	0.124687814260038	0.130841139727663	0.149597437639808	0.121595903926086	0.130086036437064	0.152472469706431	0.140393763691746	0.164058779198761	0.127526201518621	0.144502536895938	0.132199561124905	0.133412986145357	0.128203690347183	0.192509924992487	0.13599078681856	0.141545790853701	0.126799262435796	0.122289947151418	0.146609267742772	0.144131912749347	0.17219051671266	0.152098611952175
256	0.128393391200499	0.161226379763105	0.133143443643661	0.129342854581248	0.119044298282205	0.127199131374916	0.136201835528426	0.137824710953983	0.151966584183068	0.160740158263004	0.139236404457392	0.142771440122535	0.147961234394238	0.1302199886683	0.153225790286516	0.14201371240305	0.12151778586167	0.216272472840523	0.132879326367829	0.126920274205875	0.161430219816088	0.130030875936614	0.12805305565994	0.125963846525696	0.13185391745418	0.128379105827376	0.134425610407975	0.123180933950301	0.129709326900033	0.151794556628263	0.122870646947182	0.131753563472883	0.153325423206985	0.139843159514298	0.1687121074407	0.128706960206975	0.144554472007502	0.131750811428162	0.133034856721711	0.126953478947292	0.190687663910216	0.13316627568328	0.141147147206659	0.126583637451176	0.122639843148129	0.147606589493919	0.143489515018682	0.171213046326868	0.152332985627283
257	0.128872556120089	0.160892623978779	0.135171331012564	0.129424492238952	0.119954544569411	0.127292767674872	0.136951735800407	0.137928169282144	0.151376705736664	0.160551390757392	0.139429153166719	0.142074461481237	0.150319450306011	0.131726517278195	0.153790962929617	0.142725598181748	0.121429482907966	0.214304892923509	0.13151675873895	0.125019072043446	0.162098894691318	0.129950913776725	0.126537894232499	0.123962323175955	0.131136165770962	0.128584930969014	0.13414048570831	0.123476221736838	0.129043656833427	0.152992472075471	0.12281692397993	0.13252947687793	0.154176923591136	0.139376251320822	0.168825317735153	0.128102667625032	0.143019545163738	0.131287934215752	0.132764591071158	0.127415353334136	0.193843971683933	0.134559270756562	0.141358548370669	0.12762140576445	0.122341043343509	0.148035479377096	0.141845602737497	0.171837066011349	0.151194509167042
258	0.129720465221876	0.158894933604175	0.135571372425844	0.131222760498874	0.119290883262024	0.127331048813673	0.137223608920335	0.13839276452673	0.149963328021306	0.161249302886238	0.138418720933214	0.142493007737371	0.151580913996056	0.131074662442135	0.152632617835649	0.140195932893896	0.122234055069444	0.214667622778301	0.131991978161902	0.12547348158345	0.163176157131279	0.12988677293248	0.129770659718818	0.125058545423485	0.132101926493446	0.127276210986274	0.134215310214806	0.122895826606813	0.130206077037183	0.152402822291008	0.120728846182921	0.134266134132163	0.153364581287752	0.138312647359387	0.168004872839741	0.126763551563826	0.142085725552853	0.132209869347832	0.133063572968662	0.127332930058981	0.196254686001952	0.13368784784592	0.139159432813575	0.12636046459535	0.12137723838363	0.147155886899026	0.142187388807643	0.169614073897871	0.152790624304029
259	0.128968618020699	0.158905497524012	0.136489667141852	0.131521965268197	0.119352234125217	0.127687354387759	0.136706430807132	0.138037696737368	0.14660585529465	0.161653559250603	0.139081948077202	0.141911214081354	0.15024834541674	0.130009995821418	0.154166270062469	0.139785945488001	0.122876994446469	0.214921320391724	0.130333969930183	0.125674021106747	0.162494842710837	0.129789753700499	0.130632786610406	0.12438397546118	0.131363844565731	0.128353561854581	0.133034454108774	0.123085192548166	0.130961471940532	0.15332374651855	0.118485251155784	0.137690892243012	0.155024335210849	0.136049118149159	0.170074792177869	0.124468479782152	0.140370711674564	0.131721793598055	0.133432416977296	0.125262356815792	0.196847767135806	0.134386080731116	0.14086914048423	0.124254499841732	0.120227802584655	0.147387368801101	0.141566489914607	0.169907410080034	0.154167752628456
260	0.12893604335702	0.159206597108466	0.135770240808536	0.129624812818447	0.120450799657866	0.129234269538245	0.13703268275628	0.137871751629277	0.146126914860902	0.161495934635778	0.139453979846892	0.140640278234864	0.152081240619337	0.129988218286837	0.154127523767696	0.138686415620823	0.123183138462205	0.216468098095731	0.130061571556305	0.12565778659599	0.162647042990726	0.132765493209575	0.13035246931847	0.125183757478961	0.130880845421118	0.127562804118665	0.131693254416646	0.123467990790383	0.131633974041965	0.155423560589428	0.119577242913849	0.137064907221493	0.153091238612345	0.134372731855504	0.170241946747447	0.123922230451679	0.140267341119009	0.131996695023164	0.133838037301373	0.125768161793353	0.198172811114287	0.133348915216379	0.140305592735627	0.124700047591405	0.120358492779921	0.148422858076049	0.140808681847411	0.171889407177753	0.15381008459311
261	0.127269955965041	0.156019926753828	0.133893019466878	0.131324485363832	0.121369603695393	0.128502434226817	0.137146065068814	0.137804716587071	0.14640352453892	0.16291558284273	0.138953360791746	0.141194064624376	0.151952559409742	0.130345167891661	0.154601692618237	0.141024621427996	0.124566904902849	0.215579996645034	0.129565079430011	0.128908446587133	0.163780342952555	0.133843167489848	0.12895308672565	0.124928635820771	0.129754136547027	0.128280726432538	0.130382497345423	0.123353583723164	0.132509870892319	0.154045860598149	0.121163266309063	0.136157900865038	0.152156771123243	0.135502746677679	0.169202170149842	0.123235977607494	0.140070237642873	0.130255507142065	0.133715352097324	0.122546514937947	0.200833672736491	0.132705253176831	0.139390584096595	0.125481997958808	0.119503622925168	0.148546741516242	0.140191106541081	0.173213799897525	0.15355072133818
262	0.127531335432046	0.155773546871169	0.135118046930185	0.13302191282257	0.122306932483939	0.127043423686292	0.136324441175034	0.136782327639611	0.146179085712289	0.160768886625473	0.139444898922449	0.139836598034919	0.151695704400351	0.13206377088124	0.154489568545162	0.141294313234027	0.124878826443946	0.213467141524069	0.129864489275455	0.130658052560126	0.162694142093901	0.134887605883863	0.130017375796976	0.126810635350422	0.129835668147762	0.129048809819375	0.128810967981975	0.123518925906763	0.134482930330883	0.154879643074138	0.120716586781287	0.136197361643373	0.15233505239215	0.138073070035042	0.171095728256171	0.123199862607242	0.138691536307304	0.130077740171594	0.132841367246787	0.122048456121752	0.20282821181791	0.132314349463367	0.139257429573515	0.124610404386972	0.119157144969997	0.149648792041378	0.139229395455906	0.173311420455147	0.151359702504587
263	0.127100302722177	0.15335954029161	0.135622543813536	0.134437497851366	0.121569091648595	0.127332494785915	0.136397583319032	0.138483392488991	0.147008137535033	0.159409474404668	0.137556148958942	0.140727576089593	0.150510760720266	0.13064989345927	0.154547966231038	0.141956932641216	0.124984343182117	0.212490716329805	0.129561170717329	0.12963520235195	0.160439435124874	0.134669195748257	0.129359968579101	0.124965385782247	0.1304085054293	0.129787807086874	0.128190519412725	0.123589899281649	0.133708660113067	0.154900099914035	0.122689887098612	0.136390648516664	0.152216938413746	0.139212939757731	0.170440092769198	0.121626981638565	0.137600651553534	0.131571428768858	0.134769238714513	0.121030486386671	0.203358171138425	0.133121170820542	0.138731969158759	0.125838747191099	0.119626717091378	0.151239004342544	0.138517595741919	0.171133834898212	0.150800094888918
264	0.127846758016275	0.153542647636912	0.135071880631912	0.135507656974477	0.121922316241212	0.126800457451178	0.135720242499812	0.139048342726218	0.145847835823337	0.158861507094099	0.139237594074869	0.142316481453059	0.150317879692401	0.130512713533329	0.15399515708723	0.14182976944547	0.124576467304934	0.211384039281837	0.129250634650641	0.130499236490326	0.160325205746782	0.133328005415423	0.127916812680079	0.123414290152234	0.12982059001547	0.130133232689681	0.127723175241888	0.123250888829227	0.134650281894946	0.152596893399798	0.123852227645862	0.135757527087439	0.152569926206702	0.140164759413546	0.17055159131465	0.121900872846012	0.136851885519354	0.130461790367791	0.135545957966445	0.120765550653899	0.202229765600156	0.132385544421602	0.138971261991684	0.124282988604697	0.118786969149058	0.151826183456307	0.136855194650666	0.170873766540886	0.150490892643573
265	0.128409277435076	0.153421999974892	0.133703480075713	0.134640911248447	0.122422069436461	0.128171591287868	0.135657150518018	0.13932560416969	0.147696312984961	0.160384635199272	0.140323824728298	0.143110541827271	0.148337111134293	0.129438671380826	0.15586512912717	0.143496525487631	0.125091724183371	0.212035064689673	0.129123247550058	0.129254853812955	0.162971894526416	0.134221249876568	0.126968834449851	0.1221283809468	0.129564370975966	0.130964124989073	0.127179128477124	0.124759085982071	0.133351827051688	0.151426678839369	0.125439814083897	0.135313851020346	0.153456319465375	0.141196848676544	0.17146567906407	0.122883621485335	0.137571079941266	0.131319068816042	0.135269462485726	0.119341433223613	0.20255505619852	0.129431311745084	0.137834217052701	0.126053254072079	0.119159536941824	0.150789159104335	0.136842702093761	0.169454731502597	0.15058176251011
266	0.126432351267818	0.152566005428901	0.133792938398719	0.135461171381282	0.122997913434402	0.12609218045139	0.135154198635071	0.139365140777596	0.149104957372065	0.162567918282874	0.141631769195135	0.142118319216839	0.148110693126386	0.12885886406603	0.155636149590437	0.142135786184144	0.125580319201933	0.209406041039676	0.129175436729312	0.128804046275321	0.162653864851698	0.134343380668117	0.126000369542786	0.121525572548738	0.129128695836931	0.131177418900116	0.128619502326681	0.124085968877678	0.131835738594753	0.152726875720416	0.126702181008439	0.135072209261562	0.152581106847224	0.143655280492018	0.170305326823563	0.122791291913059	0.13787234074912	0.132214790839002	0.136313363336173	0.11829191241913	0.205934269856926	0.129394091084295	0.137085438735725	0.12761963665562	0.118754711287038	0.148976427082099	0.134788303335404	0.167307005234875	0.151423393663922
267	0.127141321556018	0.15300151978036	0.134645732579232	0.13545923865121	0.123704773744183	0.125911636218503	0.135839335334044	0.138447026723248	0.150231809986197	0.162677384567683	0.14157963437732	0.142823666370459	0.148780114229548	0.128213711771586	0.155134249012312	0.141657259804839	0.126295327328162	0.209550129962654	0.130306411069005	0.129451714807684	0.163994490930025	0.134917107055239	0.127383604651079	0.121188178677503	0.128828064849611	0.131842605512412	0.13038297010171	0.125212340321158	0.130768252130659	0.151821517806291	0.126907228713619	0.135633270199479	0.151409791421823	0.145792404152242	0.170648938402823	0.122701112534869	0.138125191222394	0.132852178875224	0.135685552782467	0.119260258558494	0.206028599399865	0.128344209349081	0.136817819526583	0.128441599156833	0.119195355119702	0.147406373401154	0.134325810070103	0.167527943257469	0.152981902093621
268	0.128535712741505	0.153701782296324	0.132757484524399	0.134832731990428	0.12389334085431	0.12662030311236	0.134745074542546	0.137493167535502	0.149858192876997	0.162706261076017	0.140081928822768	0.141666806604898	0.148393362989896	0.128198705910769	0.156947884381505	0.146803905620883	0.126181058331943	0.210902687661222	0.129970376376055	0.128267905914409	0.163200804755903	0.133726593185006	0.128871854786335	0.121278945995703	0.129710595440338	0.131957895692229	0.129616218805021	0.123903628082603	0.133325505236553	0.149466098613436	0.125978557810691	0.136116316211106	0.148873466040714	0.145961109227802	0.171292873927741	0.123406311434091	0.136737036901395	0.13341158863886	0.136346966194091	0.117120445202109	0.20672586478242	0.128062450336491	0.137283839233864	0.131132436299711	0.117817242214355	0.146853010216967	0.134291531521743	0.169574244171813	0.15357742979697
269	0.129017186562023	0.153158995027557	0.131716222951283	0.13447270993278	0.123433003138979	0.126985229407767	0.136379342470213	0.136563978344515	0.147429318563412	0.161915683623244	0.141175412074113	0.14208843121553	0.147578930216896	0.128138485611984	0.158983619067191	0.145749509526983	0.126548186315392	0.212387957723196	0.130358694917629	0.128291098125739	0.164039562084391	0.132266689012434	0.128797367398024	0.120462939927702	0.129114071476545	0.132360891925317	0.128520637573756	0.123557985442788	0.133799915528089	0.149424735859362	0.12660186050791	0.136518169655297	0.147533602885293	0.145844873608851	0.171361309359529	0.122579559240064	0.135730274297257	0.134823446298459	0.135189927319637	0.11587873670054	0.20633610199631	0.128404305505527	0.136685498335392	0.131460299593371	0.117853952062588	0.144932570300777	0.132577215470366	0.167716995780501	0.155633483855477
270	0.128669867485239	0.154282716116802	0.130478226210801	0.136576851184458	0.124907486129729	0.128380870049274	0.13686046628456	0.135256971775348	0.14666074669931	0.161820645438449	0.141918924628601	0.143696450453894	0.14808120935637	0.127851749390741	0.158042684637844	0.145418498814119	0.125577544271925	0.215069693448997	0.129603594184226	0.128450507670503	0.163468123958579	0.132128126609651	0.12969156824801	0.122175403083337	0.131714030992524	0.132592422319726	0.126927067844727	0.122438383487299	0.133646049580929	0.150746218080014	0.125351859839755	0.137416991200836	0.146418399067116	0.147190409497707	0.17065060894066	0.122622498459865	0.135490534499622	0.134000025133802	0.134158092535814	0.116242868557993	0.207921148156585	0.127212400227055	0.136743247575462	0.132160030508035	0.118518960280261	0.145320909112926	0.132276502780874	0.167499749636039	0.15645215870701
271	0.128778446715064	0.154775913255428	0.129308603658487	0.135372625118002	0.125713622890544	0.128048554748578	0.136769755935256	0.134601059422333	0.145218259527797	0.160751929236311	0.141643709731603	0.144043929065504	0.147697608455137	0.127619834571771	0.160148467091485	0.146882396300554	0.125813251544777	0.219277376893685	0.127359803121109	0.127387240430234	0.16275849069283	0.1327915606673	0.129584005884232	0.122390915778005	0.13097295670295	0.133305098061404	0.128040863778137	0.121257668799553	0.133721914958972	0.151340912411274	0.127111262934689	0.136711581580907	0.146797426693847	0.147612867646985	0.168950474598489	0.123907982012922	0.133160488883071	0.134705836636803	0.135566127153577	0.116954851808428	0.207363926800902	0.127095043230219	0.135319487312948	0.132996243383816	0.118234654294124	0.144236118773784	0.131496203856052	0.166050917340407	0.156755028002677
272	0.127804277272413	0.155076674523193	0.128051885287656	0.135421335009478	0.125517516347045	0.128252858421998	0.137048703946262	0.134056107531558	0.143758826117232	0.161019739466041	0.142138294013732	0.145774094566669	0.146551333015707	0.127572423799137	0.160436235483643	0.145669289874415	0.125899292741386	0.220924911378594	0.128771483862197	0.129647215200779	0.161304442152677	0.133711776048851	0.131123220255612	0.124243128445765	0.13216139735525	0.133201446375253	0.128261650143778	0.119879130936204	0.131401062796459	0.151506848149652	0.126346568308781	0.137665287126603	0.146209106130172	0.145304763852232	0.17031567434518	0.123881735226394	0.132504086738757	0.135603423604379	0.132897030258428	0.117291302229178	0.20849243732687	0.126171264601726	0.135070256048628	0.132233469624981	0.117201035621008	0.143528841851761	0.130313614619559	0.164978081822087	0.157306147917675
273	0.127707804156489	0.155895911224162	0.127480415849666	0.135672698420647	0.125627993320704	0.127419690576216	0.13859380425354	0.134619150529185	0.144256885494245	0.163041549789619	0.1410386037249	0.146866589499082	0.143606369752788	0.127750080096074	0.15982999126148	0.144426139077294	0.124376931109604	0.222810853301984	0.129656302782633	0.130490534835435	0.160096057560468	0.133445451232994	0.131419868114072	0.124030849393993	0.133098256381037	0.13407406595138	0.127801278913774	0.11918549255021	0.131951466243989	0.15101760916285	0.125594772976359	0.137607309498824	0.146644627255635	0.14593813051282	0.170432733949578	0.124767979337923	0.131671163158529	0.136100401747413	0.132158091014893	0.118020512585364	0.20998539664322	0.127205644758447	0.134171881920575	0.132000659385632	0.118166305517425	0.143210319469518	0.130206854862881	0.163279320068289	0.156481652446884
274	0.129552415279727	0.155682642659069	0.128369740880684	0.134710972060096	0.124885524207104	0.126808099599657	0.139183893559121	0.134127800971145	0.145375853527353	0.162020764351671	0.140772651596176	0.148297055597173	0.142533948174299	0.128196574687353	0.158375095231202	0.144273846481347	0.124587109437748	0.224188571430294	0.129386443006945	0.130869611571233	0.160122618072847	0.133478872380619	0.132468865346535	0.124431885921092	0.133471602960614	0.133504046485494	0.12698365044401	0.116647970259822	0.131737001604245	0.149188026510779	0.126517412439319	0.138688124026302	0.150247237282201	0.146185467111002	0.171752484592373	0.124370667091783	0.13169447149553	0.136406787793994	0.132110535827049	0.118577044318964	0.21187255135992	0.124837455748524	0.138547678738379	0.133101534532689	0.119979762924398	0.144176185451337	0.129128163018892	0.164466446440065	0.155694193632484
275	0.12767481064969	0.157331449549668	0.129609168646652	0.134717051225082	0.123871217337823	0.126244137616109	0.138100074901255	0.134372491353653	0.145897740363159	0.161329688484795	0.140130181187301	0.150020440480529	0.142817474145604	0.128072778150957	0.158351931010966	0.144838405118203	0.123743938135081	0.222710256906953	0.128552032247081	0.132481106830712	0.159692341345134	0.133467714022323	0.132405713248055	0.127355519218685	0.13507362904871	0.134532382130651	0.126804478162246	0.117279863401152	0.131311220557502	0.149102302821549	0.125714195494127	0.138152124822052	0.15099553868207	0.144962055770908	0.172946595413159	0.124929699503731	0.131468312257739	0.136599877621171	0.131303649086686	0.118854782987481	0.210874712907836	0.123320399623385	0.140379393345075	0.132483523436325	0.120616156500635	0.143044539367291	0.128917566444317	0.166254808145005	0.15658478276842
276	0.127981828877843	0.158615110665035	0.129122470256094	0.134607009515128	0.125228888242816	0.126633863358029	0.139144415822075	0.135342783779374	0.145083838510953	0.161501788552588	0.141753683145912	0.149661413215269	0.141372307877728	0.127125482070264	0.158907887439355	0.14543262174907	0.124028685722651	0.224424108511296	0.128919022126138	0.132278539872579	0.159632181666606	0.134617887470645	0.132875736465461	0.129770253095447	0.135021187154879	0.134201487014775	0.126261267849463	0.117311767245826	0.131592487207095	0.147498748374948	0.12458380305802	0.136969290567985	0.15055567297211	0.144191210111234	0.173082260235952	0.124158195594204	0.131216538246135	0.136845114964792	0.129179350119507	0.118200127485537	0.212625244079328	0.123044032200841	0.141383045956036	0.132553626673154	0.123718278472002	0.141589595009131	0.128897171834935	0.167565468336732	0.15651348463189
277	0.133038633372109	0.157015344399522	0.129521951965074	0.133906767625044	0.124214643322752	0.127380373018628	0.140930162352181	0.135119350882454	0.142737205895041	0.161468298528964	0.143532160537064	0.150275092495008	0.139859793012911	0.127213877931246	0.158450368916332	0.143484158800585	0.121452104497971	0.227652504970308	0.12716154203426	0.133310421219237	0.158612135006869	0.135058441757795	0.133640796333694	0.129447609873192	0.135291780860647	0.133061517382916	0.125695311760126	0.117674732067885	0.133168111818449	0.147090495305509	0.123893910262992	0.136888394495195	0.149978736869367	0.143065778098842	0.171167751783348	0.123456759470605	0.12979173009039	0.136553270335298	0.130795271162475	0.117135555561532	0.214296088293328	0.123518596177686	0.142694845165359	0.132240528536673	0.124227583938867	0.140297578550911	0.130440665053067	0.167918183832244	0.156144782105758
278	0.131992885094441	0.15734167445239	0.128650978090982	0.133270053221681	0.123972400606556	0.12720280875958	0.141882658051375	0.13696178162227	0.142281521552562	0.163393511219357	0.14381346213651	0.150571399883164	0.140123088509473	0.127505523906595	0.158593546266353	0.142636997703191	0.121258737038312	0.228778439212735	0.129239451365929	0.13472261736944	0.159846329703918	0.135240647090143	0.134200792147797	0.129035444587723	0.136888311416473	0.131882560193145	0.125099696176878	0.117979108663639	0.131776740668734	0.145871430620146	0.124371983359087	0.135019080131463	0.151272855418877	0.141807867100285	0.1699782176549	0.123845177376676	0.131166381867254	0.136703911793119	0.130768878858096	0.116341181480825	0.21303922358171	0.122301704972268	0.142905879306643	0.134044036933592	0.124120082930237	0.140995742294631	0.129307095116271	0.167156717796214	0.153641796851671
279	0.131401831753567	0.158181795299908	0.128672376674015	0.132983884297198	0.123649772637832	0.126988344955307	0.142300641358761	0.137495708892211	0.143239474894635	0.162688480430626	0.144377279149166	0.150713855427786	0.138708790098362	0.126840585190344	0.159544274995037	0.142541943924692	0.12162674966222	0.229189184953695	0.131120921990762	0.134234683929857	0.159508398028653	0.13636021799357	0.133503005094674	0.128475624176125	0.138791286866464	0.132154016166425	0.124384601183387	0.117220614280624	0.131361689768796	0.14560273703651	0.123123711608451	0.134571461598385	0.151501392898034	0.140938140788243	0.17161446317219	0.124798110759742	0.132221102430344	0.134536150670826	0.130316017477974	0.117203843002932	0.214235322288815	0.122965131933525	0.144588854771137	0.132939779010996	0.124014364047217	0.140711412424445	0.12820700525634	0.168089443434485	0.151736843467661
280	0.1330506149265	0.158286254083558	0.128197937931101	0.134125803410572	0.123297926347487	0.126872599892845	0.141225746647756	0.137023633890607	0.144644246084415	0.16493283642013	0.145069802368335	0.151370545213386	0.138064913835744	0.125720450202	0.161262280562041	0.141317578255519	0.12070240195172	0.227784714380056	0.131083298971906	0.134711467831498	0.159128021278482	0.137666447579342	0.134117428560373	0.129728607911879	0.138896436278841	0.132507841319471	0.125273057615488	0.117787325039438	0.133229443952321	0.145035928476664	0.123899091144881	0.133330859710404	0.149501018988053	0.140799668935229	0.172023307451235	0.124486413043259	0.131808241939222	0.135001262305247	0.131227087034313	0.117411415811341	0.21375266938979	0.122901622960454	0.144900949284586	0.132252233000235	0.125231667491506	0.138965249415616	0.126168942350867	0.167751830320309	0.151888930253184
281	0.132283368077316	0.156026680490375	0.129667191023791	0.133228569365797	0.123758377737003	0.12678246853716	0.141182043116566	0.138325901148166	0.145263031573901	0.167225558329889	0.144247568996763	0.152401760899363	0.137138622135674	0.126336953690461	0.161224488371986	0.142325792801043	0.122273792446426	0.228677131763075	0.130929077220375	0.134841036313778	0.158322516719613	0.139433258452888	0.133245074920004	0.130913212943881	0.138581718074174	0.13109915419421	0.125442549348047	0.117221060391215	0.130982242506246	0.144910574893176	0.122968228208857	0.133722435127611	0.148510545553445	0.141395567854644	0.172746374589747	0.124736407447347	0.132229175728341	0.133725499772467	0.130664906393513	0.118448790081904	0.214246036973083	0.12439161415913	0.145003799241846	0.132096225670613	0.125778652496173	0.140754059355561	0.127414578783225	0.167063214024329	0.150908005362785
282	0.130801909164582	0.154106212515892	0.131862651325726	0.13206037927763	0.124159337599776	0.127405979258545	0.140746471378036	0.138871002601256	0.146099377618318	0.166362735183312	0.143874881108024	0.152306292919399	0.13707155634984	0.126355452245654	0.162456431818646	0.141132182134531	0.123157834146485	0.227706093078962	0.131873896563367	0.135100018585912	0.157252299140969	0.139651398948302	0.133517480014014	0.130769302142466	0.138661943827722	0.130307419640514	0.127209002783536	0.117022097698401	0.131630095535798	0.143676665777861	0.124291376882029	0.133614508633924	0.146911466805155	0.141450265765154	0.172600696231711	0.125398100571492	0.132908491124193	0.135367160295895	0.129311848303199	0.118641818784378	0.212102396854028	0.125377491024796	0.146327155142096	0.132591521120761	0.12584593651609	0.142630143223425	0.128031518062873	0.165707009019757	0.150555132809145
283	0.131809438977725	0.152991970622374	0.132082274957558	0.132109248133795	0.124563891580224	0.127376328253084	0.142424518463172	0.140776926657501	0.143912155202452	0.166114829817691	0.142675706612669	0.151897748532373	0.136467793572336	0.127501939519837	0.163156176025933	0.140090124768229	0.123219446776008	0.226549770610685	0.132168247553919	0.134132799297022	0.158598581651697	0.1396073010571	0.132809447424186	0.130157091302917	0.137872939092574	0.129453714100681	0.127465427188303	0.117414301082289	0.133191175840498	0.143022247165256	0.123853877047869	0.133285462189367	0.144954871155345	0.140829798469189	0.174612138671273	0.125767350754708	0.134576841396051	0.136112317947547	0.128638001527848	0.118620691764321	0.210463520274712	0.127396183917985	0.147269448570848	0.133329158581213	0.127226582399185	0.144450891884262	0.128237723435307	0.164580933407283	0.150202252952122
284	0.131529730277865	0.153383818129035	0.132313477706445	0.129554539082152	0.123859510539135	0.127807932362685	0.142584417389184	0.143204043750434	0.14390824551016	0.164190715297695	0.141929010648939	0.152930612469897	0.134004608133612	0.126306472807141	0.161866024746663	0.138476523851013	0.123948668433178	0.226125877070107	0.132558491937347	0.13374083514235	0.156853702833882	0.140426395552906	0.132115802318545	0.129140697766217	0.137658649111755	0.130240726824111	0.126000715216977	0.117439303318605	0.134509939013139	0.142226483317237	0.122420608198407	0.132993604898405	0.141962365867641	0.140412628966429	0.175338306355486	0.126293693308129	0.133750675763521	0.136625785802401	0.127721931356217	0.11899869095837	0.211065083644254	0.126024389630021	0.146205618604381	0.132738001127445	0.127024727326884	0.145644768221007	0.12912402701911	0.164680250348708	0.151039532892792
285	0.131979967606491	0.153585943639132	0.132913400881174	0.130170087193572	0.123744491977564	0.127818538959505	0.143362474565925	0.143820531528141	0.144251697496992	0.162969813794523	0.142392388957139	0.151695730451995	0.133177976206169	0.127717177863131	0.163277816613898	0.138879913889283	0.124299532061874	0.226139109714731	0.133813962551835	0.132930420537309	0.157052204590493	0.140985993269507	0.129938934147377	0.129818348415831	0.137948088786784	0.13035678350969	0.125073941646437	0.118182712262585	0.133567173466555	0.144205120059509	0.123308366310816	0.132677990683999	0.140608946598477	0.138691071563212	0.175209485663233	0.12545268588501	0.134435303416481	0.135390186148457	0.126443264561749	0.120491043939731	0.209171537588307	0.126544515116332	0.147579151830101	0.133786799474746	0.127913267426766	0.146195755903697	0.129671058140512	0.163158013294723	0.152477574165841
286	0.131207397329479	0.153248058653235	0.133546494577713	0.129637619730574	0.122859821816521	0.128550727050762	0.142081124937851	0.14299860955776	0.143725157424278	0.162581628063112	0.141974767296417	0.150978461811412	0.132086766116465	0.126938471439336	0.162466401135165	0.137301241997204	0.125114871781803	0.226136155420115	0.132485161288327	0.132380622569323	0.157233060581306	0.139880858195653	0.127671807196965	0.129887708273039	0.137670466542032	0.131050004900727	0.124072915555051	0.117758970211127	0.132402244824535	0.143657125865356	0.1229929596672	0.132290468670725	0.139843511383413	0.139003601013493	0.17551840808259	0.125022895926537	0.134337724606775	0.135320068953172	0.124700688469583	0.120132570680765	0.208312096207464	0.127493976902214	0.145109005872247	0.135519868361977	0.128607770398275	0.148032896343239	0.130507651912803	0.161515570692695	0.153199329060578
287	0.131678180665983	0.151034656512043	0.133427866313303	0.128559378524888	0.123403402256617	0.128410769154958	0.141772602674609	0.145420125323908	0.142432139977056	0.161872442450204	0.140919459992524	0.149379646290952	0.133981392835863	0.127897270489176	0.160573211713753	0.137877205052415	0.126163143744969	0.224694088090938	0.132110517503788	0.132918642110014	0.156326372919448	0.139120353555302	0.126947894680375	0.131599908506641	0.137032805356225	0.131643778207158	0.122973027729972	0.118100304996029	0.13231168192749	0.14472602825977	0.123254919909955	0.130947555929755	0.138616950179199	0.140234624676367	0.174136376564777	0.125191933718973	0.133216428621197	0.134019348717541	0.124055995058232	0.119372888689272	0.208542566771026	0.127764753845596	0.145200602825963	0.135726148300053	0.127733170962588	0.150177204617547	0.13108731403675	0.161476056316731	0.154614118510645
288	0.132340504363152	0.150800734488026	0.132764166589321	0.12682098534684	0.122308664494736	0.129319576663066	0.142750376604962	0.148270146585983	0.141791743406995	0.160353452911845	0.140469504750933	0.149270949760129	0.13380153685895	0.127180913601051	0.159860549755193	0.138336418391209	0.126763917540503	0.225622177374495	0.131610948574142	0.133988374167331	0.157166277165624	0.139850265453595	0.12558598409403	0.130045030677957	0.139021900356404	0.131788723302189	0.121918260533284	0.117519037752358	0.132014448860755	0.144379379954531	0.122958387570295	0.130473633673258	0.138747328815315	0.139049910402528	0.176635663713716	0.125974964375032	0.132893030093098	0.134560054654063	0.125923918717173	0.119725908019573	0.207392279312458	0.128792928742429	0.147988963262773	0.13786719974736	0.127450920786843	0.150516789956835	0.131626630434375	0.159604905347608	0.154565053874293
289	0.131962657924946	0.154546341018488	0.133625459398357	0.126383558875696	0.122958802649858	0.129310035291732	0.142072749976107	0.147913428175987	0.140893058012223	0.159032601069815	0.140077072983569	0.148399510346981	0.133419462646143	0.126900298131141	0.161307046528639	0.139481680519829	0.126136600319645	0.227028840351407	0.13155648708581	0.133562514138014	0.157026664296616	0.140397021798607	0.125362089787326	0.129734931341335	0.138906949030752	0.130906183219413	0.120984135754069	0.117161752160531	0.131440924660586	0.143438476272193	0.121590327100203	0.129886858169988	0.139682569635497	0.138662260655023	0.177868973463659	0.126810837858564	0.132110636912013	0.13534795625668	0.127344872628054	0.118344164263129	0.206553143417393	0.131069373947498	0.147192766217657	0.139272943028786	0.127056844775914	0.151273537244806	0.131777049954623	0.157450954079055	0.153348893124929
290	0.131939638405349	0.153294839023102	0.134450990432912	0.125182292037996	0.123019028607606	0.128711468309256	0.142149663949978	0.146559224842047	0.142619048581548	0.156431438541975	0.140229461032862	0.147874547085028	0.131549821739779	0.126962887979031	0.160917224586543	0.13862160470454	0.125458197644138	0.228177328001467	0.131428005588226	0.133095903349972	0.158448143671082	0.141208844488569	0.127134558935842	0.127569389392005	0.139388087144124	0.12996787377215	0.121362382476896	0.117008093676566	0.131123439717476	0.144431118478259	0.120853527323255	0.130190249942231	0.140216717635416	0.139273151397236	0.178715152201349	0.126687497379917	0.130813045270634	0.135339582693946	0.129167813372684	0.11883203275289	0.209979179569881	0.129512742531671	0.147667898130759	0.139872877204228	0.127177459994734	0.150488558148667	0.130979620756471	0.156690583845045	0.152715313800617
291	0.130852433602208	0.153342969044715	0.134030789362261	0.124822943692055	0.123556132123666	0.127483120720336	0.142048164373498	0.146995977930117	0.141248455154014	0.153598208043302	0.141358959260245	0.148199157529587	0.130545046202782	0.127019013501048	0.162235743999762	0.139706904041079	0.12590190937935	0.229178021970275	0.13284456231233	0.134458040296348	0.159351806634809	0.141162121069999	0.126864059801562	0.127263964924343	0.139965320553641	0.128964414323961	0.122985934542822	0.117074940071842	0.129653200008307	0.144186184740201	0.122137172005188	0.130294502127714	0.139854598204478	0.141666904360252	0.179636023717802	0.126287638335349	0.128557238178009	0.135903353530484	0.129231341702266	0.118611292721733	0.211191746424362	0.128978246472128	0.146087510210841	0.140000848599214	0.126799458580923	0.150171578345259	0.131946156600665	0.156252354316134	0.153140622028905
292	0.128760529227083	0.153020341868701	0.134722968996552	0.123411714057611	0.123906751159739	0.126881505348046	0.140298987105611	0.145532422010215	0.140148362395452	0.154120307075252	0.140936401183541	0.146384120388112	0.129528915648989	0.128475263051118	0.161240355920201	0.138809745385996	0.126347883783754	0.229364529558994	0.132600054854042	0.134476472653228	0.159220417477452	0.142775789634513	0.127537081543159	0.126756612143309	0.141152623321538	0.128203661812356	0.121568153650728	0.116139117293926	0.128874449678959	0.144063498716391	0.122535684351251	0.12955835983023	0.138225520175604	0.140306843963168	0.181287463393845	0.125310893477486	0.12914869549411	0.135123261715905	0.128923623588766	0.118543980080614	0.21233439444962	0.129784737196029	0.146007242242686	0.142253735951984	0.126286058407452	0.151584512393882	0.132881675006963	0.157674270610273	0.153756852703551
293	0.12972956691752	0.152268008510248	0.134589788457931	0.122379983758355	0.12367931503736	0.131759594531491	0.140217272138945	0.146181787630544	0.141604227478978	0.154250752504341	0.141570551724699	0.147030424275017	0.127927355986438	0.128991401140446	0.161080193695178	0.138177439022859	0.128204901130595	0.229929589415566	0.132375257262184	0.13463820455798	0.161076444631726	0.143640599225961	0.127723238376258	0.126215929000869	0.141710134351907	0.12833049585881	0.121336242153415	0.116188197761969	0.128020975775252	0.144200144050163	0.123137726121005	0.129353698261669	0.137896825079973	0.138611468657293	0.183187426038613	0.125205078822169	0.128351980701862	0.136351745025483	0.128660679232004	0.119537226850567	0.212488905763247	0.129237387291665	0.14712866435436	0.141506466779011	0.126022839562968	0.151220221054636	0.134034336241562	0.158050723108756	0.154811254147417
294	0.130024740130829	0.152019456457408	0.133863097331063	0.122551766457327	0.124097338207648	0.129850400466453	0.139881052702998	0.146370176712502	0.141628212420622	0.152078452268554	0.142044611188107	0.147673114139369	0.128482275238448	0.129322752726713	0.161537507127845	0.137332622689599	0.129547240219703	0.231322595607205	0.132718030089039	0.135028137928626	0.162625701638881	0.143023918490111	0.126981465486479	0.125476979260855	0.140826919581049	0.128113360589043	0.121899707075729	0.115208667837916	0.126953262575414	0.142019645165018	0.123090884998766	0.129910956171155	0.137333761611821	0.138383464366867	0.184876225225395	0.125906694505987	0.127841405944001	0.135693200016204	0.127588378350387	0.118901141184112	0.212552077653779	0.129301954305909	0.147484371197313	0.142895370733512	0.126954102379733	0.150577144145964	0.13433630889184	0.159384855525955	0.154969727710371
295	0.130484373355069	0.149966327304618	0.133237173300345	0.120442807848503	0.124934213078486	0.128763225053073	0.138636832835495	0.146919598354915	0.14202940460652	0.152028903539025	0.140227559726725	0.146358431863164	0.128803879768749	0.129365864765789	0.160627196258336	0.137852042829897	0.131097733676682	0.23221014591868	0.133188209888574	0.134384463009775	0.164388483857158	0.145440664819765	0.126570849128449	0.125416603502535	0.139501676279214	0.127979387507191	0.120664809476984	0.115596362230905	0.127218559614048	0.141265342104733	0.124696089184935	0.130594401415309	0.137199375028361	0.138757872145349	0.184774398324449	0.126283607878509	0.127258165995333	0.136346385586704	0.126882141446589	0.118213619815591	0.211599928574893	0.129974767462764	0.149017828129745	0.143696339815821	0.127095818604275	0.151206404772286	0.135531197804709	0.158721075979184	0.157049111645291
296	0.131229742930725	0.149760321283224	0.13386741734919	0.120280348950421	0.125736477623244	0.128191923313804	0.137109262380297	0.14965737047672	0.142872870103742	0.151504027184673	0.139252137856384	0.146169300970628	0.129358077677535	0.129706392329988	0.161316447765371	0.136990405752406	0.13169789123103	0.231726259711966	0.134005500773988	0.134562608398629	0.164727675199179	0.145082534207927	0.126655795808939	0.126456497073895	0.139139403485462	0.126455712436199	0.122416717836675	0.116409266867098	0.128080838305167	0.141070599813567	0.126383035612125	0.130691700732638	0.137927589393137	0.138562148702703	0.184535471562702	0.125445356976842	0.126545898935516	0.134780904233971	0.127301188327462	0.118713574625167	0.213710311646464	0.131387344450803	0.149367453067078	0.143349185125365	0.126359016995623	0.152182497796547	0.135089627689314	0.159022671540355	0.157514957427157
297	0.131961265155267	0.150863068745941	0.133878863689668	0.11967868419696	0.12730954367366	0.127615436102143	0.136342775757138	0.150629626965042	0.143771246867504	0.149355583985557	0.139969642444567	0.145925828410739	0.128678239551342	0.130366336869255	0.162590533272548	0.135120988348231	0.132649168749396	0.233595840622982	0.133675942953403	0.135026147741303	0.166333584755272	0.145061697834476	0.127871318256519	0.126575602092332	0.138129358020548	0.125427776208895	0.122329795636104	0.117056217203584	0.129436771995518	0.141159884842016	0.127388813138	0.131031125893422	0.136708502470645	0.138488113521439	0.185323475533584	0.125977633061921	0.12697251722542	0.132632432085239	0.127084625467602	0.119473482086488	0.213770937659929	0.129749280226533	0.149770710703795	0.143645031883494	0.124886501710722	0.151526742534016	0.136670041518436	0.15783595450072	0.157199891747032
298	0.13247257052226	0.151157648923295	0.134967456799057	0.118322281660444	0.127407430399844	0.128677498876307	0.134543933688382	0.152021447918411	0.143798478410631	0.1479019422343	0.139544189918382	0.146709059422629	0.128984306760847	0.130544660325299	0.162960851004944	0.134402958760803	0.132912588986597	0.232218541393942	0.132814859957162	0.134252324880594	0.166583970000992	0.143224417334085	0.127440327932635	0.125989459216572	0.136940998595731	0.127063800408006	0.122370741102972	0.117283629818118	0.129521636885312	0.14224827775267	0.128059585627792	0.132016949535988	0.136599754243315	0.139138777586043	0.183774950765235	0.124879288708534	0.128109571584217	0.133618215973062	0.126807999139352	0.11945147617403	0.21720259969402	0.128996889315772	0.14987967788905	0.144205221788723	0.124189011477104	0.151718696787898	0.134889101398311	0.155871271879728	0.158061275577634
299	0.13303098862578	0.150211674175009	0.134420423445112	0.116961522259871	0.127087866909475	0.130233326013048	0.132573704553879	0.151354847138261	0.143892471654727	0.146505713412158	0.138005434258249	0.14935627632087	0.129844830025588	0.129948122984911	0.164268800855799	0.13405874721324	0.134151894676537	0.234518449179813	0.132383758447643	0.13491999959124	0.168491963446257	0.142688379876672	0.128445341644807	0.126876528806662	0.136582025114767	0.127208116723297	0.121499337114553	0.116075793620573	0.12846181018806	0.141825021932714	0.128012739042496	0.131869536177225	0.137966211638905	0.137543535611238	0.184397211131559	0.124427622550131	0.128665330618887	0.133982108493801	0.126544912949228	0.120719849714799	0.216655970330779	0.127872713455758	0.14968857141224	0.145954183393024	0.124294750373635	0.152903762034971	0.134506190318266	0.155589921793431	0.15666811997667
300	0.132724877885315	0.150115975350789	0.133436180116935	0.117957569014488	0.127293114626892	0.131249273347194	0.132087368337723	0.152480140538727	0.143158814576791	0.145432635834319	0.138240822230521	0.150601971825477	0.130440561821937	0.130596158581115	0.165363540981841	0.134766273130004	0.135204953568587	0.23619234181684	0.131657963673013	0.133620790573193	0.169490206065681	0.142948539044493	0.12854068658603	0.125572044056303	0.135332467790095	0.125605584625441	0.120605061389135	0.115508969473516	0.12813635458941	0.14084256271371	0.128044097392993	0.130958539198707	0.139646836293945	0.138191573589291	0.186079726448183	0.125522170332026	0.128060309199981	0.132092941472573	0.128101325742817	0.119696733818333	0.213887571835017	0.127176647942927	0.148154813526597	0.146411419528958	0.122934639559971	0.152787487368588	0.133087519950933	0.153211847626787	0.156021634290557
301	0.132856904427358	0.151481355576193	0.132468545548885	0.118094760448112	0.12729570791808	0.131039650250329	0.131878490356812	0.151966134432409	0.142912624574148	0.145287640369648	0.138709571304783	0.151605817155371	0.130645096087581	0.129833041643665	0.165458091230151	0.134450453304048	0.133133703440673	0.238790976440245	0.131378216614202	0.134633177613143	0.168343935642451	0.142560704940107	0.128385980154566	0.126180078383651	0.132771642139346	0.127329530093948	0.119032185733989	0.115636426981315	0.12816389133183	0.138620361188243	0.126873890086859	0.131441948318197	0.139199655078847	0.138793532645312	0.187413031238766	0.124559199904302	0.127433854024548	0.132635571770614	0.127451602243359	0.119276723579412	0.2157959663295	0.127416808315185	0.146323722481452	0.145009644969594	0.124433442128928	0.152718720873359	0.133002795021408	0.152719521248148	0.154547534619533
302	0.131851852949655	0.150545129671714	0.132934991904928	0.118700555497623	0.125769451559318	0.131197493514358	0.133190979523389	0.150136737844049	0.14409732909636	0.143933472132267	0.139945859011665	0.151630784033033	0.132581308840317	0.128946335920889	0.166351977517281	0.133789692904835	0.134588639680881	0.240032363649892	0.132676355599355	0.136015780037783	0.166317301877908	0.142092530164979	0.1278427182944	0.125488030136448	0.133068615558528	0.126234926352809	0.118093578235866	0.115840229271675	0.129191574095938	0.137405050760876	0.126642063671979	0.129484547233354	0.139811883661754	0.139923265674039	0.188090865647285	0.124125435607423	0.127040054672716	0.133983242382092	0.127567857450632	0.119342602762583	0.215237088168566	0.12665879344718	0.146236375126883	0.143614575174793	0.122748894021036	0.154645140463139	0.132447289118057	0.151486990620156	0.153385271566082
303	0.13244697924385	0.14874115346641	0.133830352770746	0.119595882232696	0.126412774202593	0.130726025990966	0.131302126282877	0.152463465646914	0.145435658371424	0.144720551784461	0.140450585715935	0.151451062044517	0.134071378752113	0.127999673060769	0.167883900858557	0.133022299956921	0.13548881052532	0.240264066169357	0.133796716888223	0.136029577623765	0.166242260343978	0.141119610440795	0.127042618197081	0.124131906089708	0.132922253231866	0.127061079781715	0.116962613220147	0.116776293374087	0.128168792584791	0.137101743605814	0.126699214260949	0.128158500924709	0.139761682790634	0.140327472478171	0.187172852902586	0.123301009424905	0.126951735995408	0.134530304462229	0.127492470098306	0.120059141012748	0.212536375184243	0.125204537378038	0.146735112087362	0.142736376402075	0.123380179651376	0.156352407656132	0.133166548373263	0.153372819864297	0.154141424804232
304	0.132937846402643	0.149973746908636	0.133406909024989	0.118686185115083	0.125844205628447	0.128984898461352	0.130552421021354	0.150419488298226	0.146531979625585	0.146241564485779	0.141195006490676	0.150682752543432	0.135537574124907	0.127729895933713	0.168262958123694	0.13229468863166	0.135877718274352	0.241793348818522	0.134729746974456	0.136642661102424	0.168403489778844	0.141293752091762	0.126763141682075	0.124956911576532	0.132138361791485	0.126096269556404	0.117110921083259	0.118227084106313	0.128275156228446	0.135163281201117	0.127829955392431	0.12903040527885	0.139675010414722	0.140198267323597	0.189108489173067	0.121896089820837	0.128203621918973	0.135780050810737	0.127668298500516	0.120556653796902	0.21331372998364	0.124395067429033	0.147629814877675	0.141186840647265	0.122112135136716	0.15676197942454	0.132754686095391	0.155411270346026	0.154001739457761
305	0.132602723046006	0.150817870889002	0.135264941265871	0.119255232208428	0.126431115687781	0.127683307664887	0.132455128207301	0.149969327396673	0.146919402971492	0.147306511961589	0.142060676659053	0.149235097076666	0.1357228577985	0.127253438417991	0.16638112942622	0.131360117486892	0.136192832724242	0.243888094194834	0.135928551109598	0.137195368930609	0.168447675136118	0.142488150589916	0.127051169905975	0.125338152638049	0.131234177385292	0.12971579589625	0.118205855677739	0.119446190541401	0.127652290380713	0.133522706639845	0.129501991786768	0.128142794961704	0.141298095799314	0.138797237294457	0.190957857876598	0.121585194637488	0.128045412232612	0.136646660205761	0.128443032659159	0.12108410381572	0.213268098405921	0.12434516667781	0.146671044284037	0.140011434185799	0.120454581838584	0.158113615136086	0.132138750978598	0.157326609644777	0.15310836856859
306	0.132725157054996	0.148930370789967	0.137257108983744	0.119747979198195	0.125996784646234	0.124713765873329	0.134298481647286	0.15003100313709	0.147175621639899	0.150668418536252	0.140955165315997	0.148952047748474	0.135918260122449	0.125693687527497	0.16525912842244	0.130817433507568	0.134507508291817	0.245656278304471	0.134850447124791	0.136732736864842	0.168404431208199	0.142947477893711	0.126451336912255	0.12538660498496	0.130737605497192	0.129599351995425	0.119316664776231	0.120391467999712	0.128137738601931	0.132105385284314	0.128592776051997	0.12866891744537	0.141465490989933	0.137756145214822	0.193713640729528	0.121851227783055	0.12783613627337	0.136061056089831	0.127040659524548	0.122329765322147	0.211250869221284	0.125153574922018	0.146911591170297	0.139282398634644	0.121453018177801	0.159464129400539	0.131228581583917	0.159852119567537	0.150599283198957
307	0.13368741851046	0.149778161558535	0.138275238414244	0.119554387355408	0.12543366664429	0.125726264688226	0.135481294548611	0.15274759085436	0.148063782632739	0.151334523465362	0.138694668350232	0.14751904748559	0.137475253143116	0.127052758464942	0.165691483612674	0.130224519032192	0.134448985755598	0.243346998960811	0.13700674611931	0.136215459154562	0.165059543186994	0.144821856359353	0.126844936796395	0.126012903464981	0.131363900154126	0.129176840530952	0.120735140735216	0.120231167027876	0.128652375689073	0.132764948680826	0.128542898297519	0.129041653357911	0.140820207711549	0.139499754310363	0.191185936836987	0.125560655354254	0.127139474560838	0.136580542545232	0.127411863380831	0.122928345606153	0.210959594731101	0.125647150373696	0.147807352964252	0.13760912633308	0.121887254345952	0.159794147379268	0.129802787333987	0.159596488030056	0.150127568650724
308	0.133803803198963	0.151275285764212	0.137605050436727	0.120996390447731	0.128464900404972	0.126768658345882	0.136338032458327	0.153034604436979	0.14783673363758	0.151223386196959	0.139222529813914	0.145061638107657	0.138230124884998	0.126860840344696	0.165467569197435	0.130750853480961	0.133535146275616	0.244634759313617	0.137845486827263	0.136745719165939	0.167461594274568	0.145624224705029	0.126444207096282	0.124698559846227	0.131390750463821	0.128694951924224	0.120163240651183	0.121038586327145	0.129345441182935	0.132670392709032	0.12840321514503	0.129526155749207	0.139133756922527	0.141232203846024	0.192328432760381	0.126246638238868	0.125061846260671	0.136354775776086	0.125483249341795	0.123044410530164	0.208723418394586	0.126680899437666	0.148796396336431	0.136881895249034	0.121158052913563	0.1590673797826	0.130050768549932	0.160640728801448	0.149636477739479
309	0.134843071559575	0.1514399485325	0.136732905182632	0.120642450546263	0.128411043372108	0.127762387462589	0.137228626086347	0.151841522229626	0.148565699797645	0.150572877678175	0.138843964890224	0.146273975083187	0.139160444242303	0.127854926305707	0.164758559254405	0.131414490864036	0.134312411893564	0.244915191942573	0.1382424626269	0.136579298718695	0.16829132137731	0.146519494553462	0.126593753317867	0.123956264709341	0.131890533121253	0.12904916349654	0.121074528685237	0.12145431680335	0.130293390049701	0.1325003782156	0.128392478526463	0.129159854250518	0.139872197650604	0.142223514670325	0.195861913398802	0.125366218195103	0.126144069413475	0.136046448080364	0.126041426314241	0.121846387152261	0.210179759993205	0.12634441899296	0.14900988329996	0.136424760422522	0.121993677813355	0.160508895497745	0.129096539830108	0.161560642444456	0.147171475395479
310	0.13542216580955	0.152289370272761	0.137747074060796	0.120516246587592	0.129961589253047	0.128053842836172	0.139329252756173	0.151445171650028	0.148661366238773	0.150478882937729	0.137862022201774	0.147226857169915	0.140276214710107	0.128122448243956	0.166479951448787	0.130999542131779	0.134375627045742	0.24621560133079	0.137967451850548	0.136704859284589	0.170230714467178	0.146407471566508	0.126544751916587	0.122174587846498	0.131165093014985	0.127787369110095	0.121342157816038	0.121716483809782	0.129674919399431	0.133228809264205	0.128262020644877	0.128649503302775	0.139918158510066	0.142599022703266	0.197257531434195	0.125829835488891	0.126804006979711	0.135932030796968	0.125543637516008	0.122982840814624	0.21424477752274	0.125557160517846	0.149153928523719	0.137435355182513	0.120710773554699	0.16060530602034	0.12966323423853	0.161537454035472	0.14736638388211
311	0.136702094660269	0.153079229956194	0.13700291600261	0.121975789744167	0.128654246799261	0.1268323936076	0.139013051156565	0.152088254938979	0.147509169555529	0.149393670888156	0.135785965956734	0.147746551592445	0.141912183545613	0.129392401322541	0.168196206832316	0.130300752787071	0.133861874838925	0.247744675768691	0.138901318869723	0.137054944575506	0.169171008183509	0.147641703770689	0.127361144777177	0.12199018500622	0.130783087652272	0.12649249567578	0.122591765597966	0.121452114920446	0.130014961351424	0.133779553380861	0.12760310383737	0.128804285295953	0.139644769049338	0.143533950356101	0.196766642865681	0.12538733353225	0.126444773650667	0.136510299634645	0.124454439361536	0.122038323329035	0.217318202126544	0.12580964491024	0.149649981293533	0.137915198662245	0.121127039926363	0.160917561230057	0.129128285569138	0.161916583899117	0.146854126862987
312	0.136932594745524	0.153555807191822	0.135788237049008	0.122865756476061	0.128373588043144	0.127217149866479	0.140459836072803	0.151585922649128	0.148579201586465	0.149203855542783	0.133663269055986	0.147722341852866	0.143470982866292	0.128600247655158	0.167967583170204	0.1291174115448	0.132963776586057	0.246365472466134	0.137955492287513	0.135294064468521	0.167639435880385	0.147725182646511	0.12720103352389	0.119648828425152	0.13169247783626	0.12701085023584	0.123762215841021	0.120302234705991	0.129518772383336	0.133291743621772	0.127070490566346	0.127525134628554	0.137891429932746	0.142733062640035	0.197958856362226	0.125309292033785	0.126527933916112	0.13769014170377	0.12500426047884	0.121300867048618	0.219921333021511	0.125854042643231	0.149589515678291	0.138528277115337	0.121686256148016	0.162252049761954	0.128854201870317	0.161362043749512	0.147383750311278
313	0.137523915486331	0.154206072012164	0.134911147461331	0.124346552228315	0.126873503023596	0.126651942480755	0.139502957221997	0.152888168284219	0.149171129691347	0.147517229187282	0.133201203802741	0.14750856702321	0.143861309163043	0.127732023376312	0.166946151456486	0.128280079027845	0.132534384000575	0.24519930849614	0.137147411400304	0.133081137861982	0.16969057868811	0.148982902083034	0.1285303767048	0.118991328179596	0.134395581874282	0.126114785564184	0.124004629621017	0.119882139921444	0.128755660983599	0.133564183983838	0.128640799244386	0.127489485810072	0.136209131212579	0.14491216404751	0.196897603876406	0.125848256391323	0.12569758847908	0.136493753820564	0.123536039559516	0.12216833147568	0.220798792067106	0.126651219078868	0.148406993443581	0.137490469404839	0.122009372480379	0.163028510044902	0.127910862629125	0.163351453509983	0.146287936111498
314	0.13755673577956	0.155714031412974	0.134349758635785	0.123423853461733	0.127306773067915	0.127126241233409	0.140470879474626	0.153157489368364	0.147694739947793	0.147647992602969	0.134097263129497	0.148867350347443	0.143567698825974	0.128034138035881	0.166141893502239	0.128682044704871	0.132727564394461	0.242385691505171	0.138343070517362	0.132353779310087	0.167732921197093	0.149341742774373	0.128998591549944	0.11833948616313	0.137512285720763	0.125741775312445	0.123071053859334	0.120214473884657	0.127231971738179	0.133399436539324	0.129022279671252	0.126725074789913	0.136596759975593	0.145728906741535	0.195258741712557	0.126187629246419	0.127028257839556	0.134572291746055	0.121824901039975	0.122231014082402	0.222434233656587	0.126187013455076	0.147550607416216	0.138217348720742	0.120849904226971	0.163308949460213	0.127670202263578	0.166989959742307	0.146667723969116
315	0.136165447546254	0.157178727399309	0.132899653655356	0.123242943070263	0.127343174160901	0.128567931951362	0.139237073589809	0.153747375051237	0.14621316843946	0.147232971991074	0.132769737755119	0.153180527735052	0.144638828516126	0.127843490336332	0.16652595139767	0.129143747876341	0.132901249856799	0.244063509128792	0.136611570906388	0.132332361730801	0.166904303152734	0.150429150716247	0.127522777597336	0.119284361861348	0.135855973680793	0.126121275097838	0.122615075492691	0.11963663250288	0.127763229594059	0.132160175529769	0.128955265800127	0.126212394594814	0.137480568673279	0.146364288601054	0.194448028521531	0.125943109435443	0.126679620924985	0.133372082883099	0.121606573091593	0.123599209018316	0.223255920968601	0.126625061514337	0.145794262536383	0.137401784420837	0.122271267017855	0.163854334427604	0.13117154010448	0.168416567418172	0.147803142945082
316	0.134691628705959	0.15795614140089	0.133518269946668	0.124787817693888	0.128250611632991	0.130258008574771	0.138175850665823	0.155289840600843	0.145422893661998	0.148836378388027	0.131963342141232	0.153691126384242	0.145263908598413	0.127935546672344	0.166719817926659	0.127509738269888	0.134144602891157	0.246733358359747	0.13629869088269	0.13200414243591	0.167861251486713	0.152090829701993	0.128376499575467	0.11889070048985	0.134056160674552	0.124501524639011	0.122789233043756	0.118931567209553	0.127175669558932	0.134342699543688	0.129206042814681	0.125611755175323	0.137630131299977	0.147618813025994	0.193240805521663	0.125203321894445	0.127093468972988	0.132955529766215	0.119386214568632	0.123967510155474	0.222723837880734	0.127410942728412	0.14550219883167	0.136193748803397	0.121582805407443	0.16540851942695	0.131129591978766	0.170077628959538	0.145999103848659
317	0.135170138194688	0.160484103758275	0.132908770853458	0.125132343619809	0.127564243712731	0.132206578128758	0.136409659850968	0.156516365246215	0.144675873777451	0.149050078624227	0.132355348605826	0.152011692612759	0.145175960902684	0.127355123605383	0.166997098847068	0.128666472346353	0.133514521949909	0.248984869488137	0.136299838157461	0.131343791346466	0.169443951541618	0.15166625192924	0.129436200650976	0.118101579640013	0.133894481592295	0.12392456608378	0.123358702612196	0.120764239501644	0.127218469360785	0.135761240832902	0.128948595572146	0.125968223592404	0.138763190373701	0.147462824400255	0.191973967855153	0.125028359977137	0.12748491006045	0.13332292528727	0.117843056385242	0.123533402035024	0.224049293526219	0.127863716376766	0.145514030040582	0.137080191825849	0.120276177509419	0.165413281187816	0.131542992372445	0.172081465478771	0.145879188502578
318	0.135585179300492	0.159793183458242	0.132929891759822	0.12475744967472	0.126305615174187	0.132260546094858	0.1354513864908	0.156518240317014	0.14461134000923	0.14791806468834	0.131896451815197	0.148705104265941	0.14364643118842	0.127169955202637	0.167977604909928	0.129236959557553	0.133265073259191	0.25166747353329	0.136599845678813	0.130049456579128	0.170878828557736	0.151086933584517	0.128184560172983	0.118485249936011	0.132608442572109	0.124211826643277	0.123731660083443	0.120007624477754	0.127575441899511	0.136648573556674	0.127660565285669	0.129527411577614	0.138418365540711	0.14736171882771	0.189703517584876	0.125300581245765	0.127717421339421	0.13477407018455	0.117320361231557	0.12287720600014	0.224086742316753	0.127542427235168	0.147249571897726	0.136679419107103	0.119495772192067	0.164544516318078	0.1321462074564	0.17352007753068	0.143987360150497
319	0.136475823405411	0.160638980109082	0.133233553950385	0.125299250654472	0.126214622913355	0.132234065997915	0.135446916088901	0.155612432557846	0.143346570117899	0.14634187247981	0.130636881331275	0.149520123605732	0.143440770030802	0.127275507296062	0.169981929334418	0.129622811114245	0.135206574385089	0.252408581075934	0.13433392997374	0.130023084500738	0.170720811428409	0.151671197705765	0.1278899814283	0.120232957437455	0.132542720353391	0.12457794056748	0.124810667092818	0.121978664158443	0.12765081829733	0.136978094054242	0.127526597686751	0.129004339263975	0.139785600571062	0.146389024520222	0.188208615663477	0.12521277967134	0.126248393623155	0.135825797178848	0.117945730274828	0.12238061713978	0.223790425087541	0.127836687082746	0.147417043826618	0.136680874549472	0.120275893415451	0.16386053629378	0.131561687604642	0.174955583426938	0.142467486235119
320	0.136216865535065	0.159640786694241	0.133567049182491	0.125200916997628	0.127058159279136	0.13244896404637	0.133959871428563	0.154172550439017	0.141591486377664	0.14402112914439	0.130084544992562	0.148256385230614	0.144248785283645	0.127791663123107	0.171604908345901	0.129026253166773	0.135174353214168	0.254146982389698	0.132206652613532	0.131572869064252	0.170396473614045	0.153930549389925	0.128069163338727	0.121383209462122	0.133700034319679	0.124032209584017	0.123351924609506	0.122725218261817	0.126493775141271	0.137362585502748	0.126840819551724	0.12990859113517	0.139625865595706	0.147470727804866	0.186685448535683	0.126840311571243	0.126699743539334	0.13472283252637	0.117311572601972	0.121716584516971	0.22218044640183	0.126885960879838	0.149041809404842	0.137255338927063	0.120938735360823	0.163785271920885	0.130856759042392	0.176332857319108	0.140989768104766
321	0.137914289422053	0.159054824224894	0.135181461094836	0.126609238781044	0.127577840454276	0.132315629210709	0.133666432471678	0.154944208242263	0.141641718503681	0.142651049454768	0.131925859752993	0.146823601193086	0.144752742601749	0.127795278028403	0.175403957910165	0.129029942466511	0.136546160633932	0.256289603091179	0.132489113483464	0.131522043682153	0.167972545869746	0.154801337029664	0.129241798317378	0.122046721630409	0.134107073191451	0.124298737596089	0.123786206832101	0.122436840412019	0.124104213410375	0.136205290609938	0.127172532602806	0.130252553579789	0.139305820816406	0.148720872830381	0.186455990338027	0.127545084246993	0.127742395630514	0.133750533177211	0.118498774601778	0.120652552933639	0.219571574240707	0.12643897426897	0.150583912663093	0.137080335709042	0.121537543742974	0.164312195505467	0.129128883066929	0.176452293766074	0.139433397608802
322	0.138357998224802	0.159255144702777	0.135282761638907	0.12631932469165	0.128547922955814	0.131352429418145	0.133236810424808	0.156193640932749	0.14071796033573	0.141594972287041	0.131624100588201	0.146779094925423	0.143221556022791	0.128375786871707	0.176039711320131	0.129165093532837	0.1358905165672	0.255012122315158	0.131888131671232	0.131463698460552	0.168996012049691	0.153425547987052	0.129391500128097	0.12403806581568	0.132518822754474	0.12430516344702	0.127580057226004	0.123497684289165	0.123060872771748	0.134659015573737	0.126266667324593	0.130502233655144	0.139380375954911	0.148331593555092	0.187644619329947	0.128085026758423	0.129054109573508	0.133046987851791	0.118578837057482	0.120697063520293	0.217831540006075	0.127824782174263	0.151458758694434	0.136622417798208	0.120328621665761	0.164932310017565	0.126967707591631	0.17713304873989	0.139181117021538
323	0.139381386499784	0.161981856736774	0.135217733030611	0.126849001083629	0.127849455197643	0.13216961472227	0.133742374091246	0.157710522319424	0.140592481116335	0.14029474371503	0.132128997817621	0.147152806084027	0.143810840058474	0.128466553573262	0.176312407066402	0.129414228019044	0.13505505845822	0.255204864324022	0.131506686322936	0.13157109241753	0.170447178745322	0.154848136069066	0.129111866278853	0.124293350616045	0.131888261941628	0.124450329743194	0.12643309306054	0.123962164933136	0.122978624747705	0.133454257683723	0.125514633778137	0.130765605990766	0.140558045124192	0.148478516050279	0.18931585664634	0.12941389714261	0.128415155296147	0.13294465577596	0.118548033951813	0.120325309544612	0.216021457660042	0.128845115747985	0.151499184070041	0.13765698544108	0.120187263174165	0.165724292224504	0.125783442256482	0.177333666241696	0.142045477073521
324	0.139860688590468	0.163248497610274	0.134370332198908	0.1253736053863	0.127057495628235	0.13202846151156	0.134546837165446	0.156942861255092	0.141242568920022	0.1406480396228	0.133224905768301	0.148523689015428	0.144187479570885	0.129489014373942	0.17492769327244	0.129807114553137	0.134405929162758	0.256029764944112	0.132293349924316	0.131939270424358	0.171995803365713	0.157579135281858	0.12896822564821	0.123787497158199	0.132127640957144	0.122474862997137	0.127145008776447	0.123714345550595	0.122440457496794	0.133701394285411	0.125412836317792	0.132763071711245	0.140781729113747	0.14698195212846	0.191509340451401	0.129534297094103	0.129213751911432	0.133600126723471	0.11918910146823	0.119167054240934	0.215204565644933	0.128234280381296	0.151278996323668	0.137326606281777	0.120195878613166	0.163678791510117	0.125239509444798	0.176282323212185	0.143922468508333
325	0.13965548638292	0.165098121952687	0.133654000330553	0.125625845540931	0.127824334257369	0.131530212341841	0.13461651617539	0.15880746476143	0.139825768993279	0.139024102976684	0.132112700205674	0.148713377481859	0.143711031729586	0.129364066878555	0.174211216744302	0.130002379624205	0.132817054868537	0.256382066105281	0.132061549343128	0.134931388446003	0.17275550673596	0.156986820466288	0.129819557139774	0.124712408224942	0.131112863970341	0.121232976301809	0.127981320054006	0.123228152537338	0.122624709715701	0.134578041941185	0.124442892079092	0.134799972913639	0.139925860288674	0.146214078332144	0.19195654942153	0.129855556596603	0.129956926097418	0.133314379120996	0.119984927463409	0.120097278942684	0.211810900570011	0.128388659882304	0.149934593732492	0.136455492000308	0.119811891542705	0.165182190926085	0.125288560787739	0.175854852782208	0.144998047794913
326	0.139338797882221	0.164071542402483	0.133298222558414	0.125710764282223	0.127412519427062	0.132568204441436	0.135595520467363	0.159510297933372	0.1391385685369	0.139875082985898	0.131780883955906	0.14718699952372	0.143214822493264	0.128296504660266	0.171908814764159	0.130349580630458	0.131771035002188	0.256489317643523	0.131915769436739	0.135394248483942	0.173753102173672	0.157008776299571	0.129380375619353	0.125163702807823	0.130290427751099	0.12161493091111	0.129495436074504	0.125563199805174	0.122524684625778	0.135409722748647	0.125656039641662	0.135342670957931	0.139491529670216	0.144365348596329	0.192345002306381	0.130904606900343	0.130604809027712	0.133650514475722	0.12008732859062	0.120174063940448	0.209145360354331	0.126957835368493	0.149158086407676	0.136497385153674	0.119172768370456	0.167114378936904	0.124690192830893	0.175945910389053	0.14847560383661
327	0.137318473204152	0.163334106650228	0.132961291679862	0.126417175127776	0.127433647408054	0.13266387160931	0.136268414170597	0.16042479173561	0.138894038654661	0.140167424715228	0.132470935152945	0.147847940419879	0.142833317683169	0.129380703175845	0.17056073922817	0.129231516302903	0.13144954370497	0.255447717864416	0.133437177253527	0.135674965118136	0.174801978019877	0.157342918195743	0.128283549683024	0.124952186797113	0.131053734126805	0.121397909223756	0.130119378556005	0.126125101447597	0.125764159189394	0.136248866293436	0.124627034607183	0.13578019488884	0.138402376054445	0.145705423004023	0.191743971120925	0.130439351341471	0.131960948976008	0.134856014947871	0.120727909311877	0.1206235181103	0.206473370131685	0.12830742169343	0.148188286479944	0.136300129195028	0.119156751430099	0.169419211907836	0.12348812419632	0.176645899627973	0.148688780417112
328	0.137982904818832	0.164418605360445	0.133996505841503	0.127011200338315	0.12688753903496	0.132908074422132	0.13582021748996	0.160490612341691	0.139992475502913	0.140723886918867	0.132458296895847	0.147789677741685	0.142482206407441	0.128906075304343	0.170018591531701	0.131009723692319	0.130121846788215	0.25512868436333	0.133517028999726	0.134701625380457	0.17570512537832	0.156528136092557	0.126600092324217	0.12612456216261	0.131281395868471	0.122186086386992	0.13052332571104	0.126199643805517	0.125255682254929	0.138415368396327	0.126069604745503	0.135219979545136	0.13722456640516	0.145952294289378	0.192650399497485	0.130238404408504	0.131179829872678	0.135018984375205	0.119612345210261	0.121892937689127	0.2056900793447	0.127373345204791	0.150018683252553	0.136728895701177	0.119489803249566	0.169114762624627	0.122347898144597	0.176843421899723	0.149008737210738
329	0.138037684019591	0.165444623299804	0.135158443992449	0.125743756836239	0.127285193233887	0.132918583000771	0.133860458664314	0.160896452369216	0.14140700034188	0.143399076402045	0.132965493727317	0.147464958678944	0.143388809366362	0.127883897500321	0.171241707441972	0.130950653475869	0.130434205693084	0.255774412864566	0.133865802066631	0.133441508067751	0.17752521214328	0.156128525953821	0.126769961059308	0.125959315075389	0.133313556663411	0.12143803042973	0.130496784183735	0.125335744988459	0.125129862994364	0.141221115589243	0.12748040600223	0.133917886557546	0.13591590635737	0.145008973372846	0.192457930735199	0.131087195369712	0.131972473466607	0.135863782767966	0.119085631222208	0.122630865272701	0.203905220541768	0.128096230544124	0.151687856300491	0.137445075089984	0.11879886977995	0.167357698506753	0.121726963407982	0.178691304491407	0.150286590293305
330	0.138432957798939	0.167207822925473	0.134808497518227	0.125541164625739	0.12552385636543	0.132214564702107	0.132196445003387	0.162317845145671	0.14038059694302	0.14479339541675	0.132186362902361	0.147828429174649	0.145881802039336	0.127631621832065	0.171065765249565	0.131518808687908	0.131534847540354	0.255479576870017	0.132930663101915	0.131818886368095	0.179508885032297	0.156582453294175	0.127142782610094	0.126139176329367	0.133751159727873	0.120446795456231	0.129379687728428	0.125814044859603	0.123998967969246	0.143146980488696	0.128236178167319	0.133586661841648	0.136830504328647	0.143862333611876	0.193533599830485	0.130770734022477	0.131900600047658	0.136718226528353	0.120448547012588	0.121649129288425	0.203341978450883	0.127979978947576	0.152157412135697	0.136157196718736	0.119675284013649	0.16900939937033	0.121193955555433	0.180488847102151	0.15227949952347
331	0.138641596166279	0.168251408953238	0.133890442630199	0.125384696921695	0.125071181349724	0.131436755121922	0.134105223055954	0.160829154557435	0.138652686164712	0.144231111288393	0.133431692406694	0.147781735631689	0.146426006729757	0.127024249570592	0.170568192658402	0.132394690923723	0.132055508107928	0.25606892214819	0.132666246922039	0.131660787523862	0.180889556237731	0.155264184742725	0.12675254839204	0.126344774212572	0.133605195713391	0.120778958146256	0.127518301172937	0.125760803545651	0.123881805576793	0.142465049209334	0.129242990421235	0.134788055942581	0.135594082021452	0.144383849653402	0.192831084089964	0.129328849009336	0.130292540848588	0.138388937609046	0.119326761065055	0.121181554764674	0.205079817109425	0.127668769538101	0.15217020259129	0.135607108556315	0.119160929028425	0.168568357701571	0.12194425290876	0.181228688733567	0.153247910097826
332	0.139331260353055	0.16900284978339	0.136267296631273	0.125522686194495	0.125303543869595	0.129725046296537	0.133663090714603	0.160817746728374	0.139003765998826	0.14456395198321	0.132858332959488	0.148032916170601	0.146731458517516	0.126571739471899	0.171540513354503	0.132195266320642	0.130534451594308	0.25886669227763	0.132617544822069	0.129632013286257	0.182151243924328	0.155015707737365	0.127786763877721	0.125526855299288	0.133884552970375	0.119809934518759	0.127460229057935	0.124897227355671	0.122666746993454	0.142340731063887	0.128894476374846	0.134985069822502	0.136069584871634	0.146582816755845	0.192433608373492	0.130320533915426	0.131427466713421	0.138870039223834	0.119333073880611	0.121130349957557	0.207150671400896	0.127378220496922	0.152283827374369	0.135939950754313	0.119486357751756	0.168700529876048	0.122682132469869	0.181300388963786	0.154088385576853
333	0.138283089954133	0.170889038969142	0.136808854483681	0.125529926616543	0.126196347518257	0.128324031289581	0.134436256082402	0.164368359469666	0.137992374849252	0.1462047758529	0.131861290522743	0.149219541367106	0.14665284870876	0.125747485567704	0.171838734780448	0.132814918488078	0.13105017956497	0.259762357909635	0.1333185839344	0.130383851522949	0.18340932918701	0.155334466451738	0.12821245989643	0.124930172163738	0.134180246309244	0.120444116093411	0.127280212556174	0.125255373521837	0.121090881582645	0.140172069660103	0.129170661755048	0.133842517583468	0.134831585890452	0.144802425345452	0.193803783566913	0.129083688567695	0.131009627708357	0.139140047529278	0.119773612203653	0.121202004019412	0.209574744794427	0.126470219990149	0.151937336349728	0.136962436512474	0.11914235110141	0.169418574271114	0.12213934148594	0.181788945049348	0.154259705991482
334	0.137397016072029	0.171257549287346	0.136234661481524	0.125766848933644	0.125072598416212	0.128038172055395	0.134688731836205	0.164889226998232	0.137122969909412	0.147104958519878	0.131077500486965	0.149331072302127	0.14693153535229	0.125384759178009	0.172199456574603	0.13258244737648	0.130215524004416	0.256930159742134	0.132811792883489	0.130244197012998	0.183916425017478	0.153483151785753	0.128877610688662	0.125287493277011	0.134956680189477	0.120607292147374	0.127146673206303	0.12488246269381	0.122015594673856	0.14040064217009	0.128759174852243	0.133133480761594	0.134701535869098	0.143827861765643	0.191812736089506	0.130447785346226	0.132513492749469	0.137981288826973	0.120830740952393	0.121004195364248	0.211628475711548	0.125188216073432	0.151853922016912	0.136477282559238	0.119176437069391	0.171026013789026	0.121652451201395	0.181806126093258	0.154681092594752
335	0.137408368777557	0.173570329399742	0.13600027008403	0.125191662202667	0.125727748242613	0.128504854792232	0.135165171443671	0.164254268445264	0.136139923140541	0.147520006561718	0.130699714849437	0.149307574327371	0.147390795191549	0.124903993247398	0.173240011327526	0.133161526156889	0.130829122359552	0.25491916606401	0.132791580853556	0.129901653261794	0.183939318486996	0.153180051853269	0.127507983387613	0.125565785352139	0.135504625564091	0.120023604148031	0.1277122353507	0.123420896274821	0.122999107298011	0.14069364682828	0.129941621130862	0.133268257510615	0.135150466817941	0.144244840657021	0.189599609070522	0.131432575002176	0.132623679572945	0.13879605942911	0.12584402954575	0.119567379491975	0.213854728114536	0.125919929864069	0.152665184045721	0.135736327633042	0.120207397905405	0.17227816148952	0.122403003792252	0.180812287655674	0.156105622079203
336	0.137316009549206	0.17418624772333	0.136593530056769	0.125959581777834	0.125660479036211	0.129028632989848	0.137365968575186	0.163523278946036	0.136861152006822	0.146849104455421	0.130494317842595	0.149814356058666	0.147634930609654	0.124035967379146	0.172095738836455	0.134259374455696	0.130630713104887	0.253698611211398	0.133626201067007	0.128907474061004	0.183041599534094	0.15445246248187	0.126975221041254	0.125299345347943	0.136565738439923	0.120801880359777	0.128216958497242	0.123529666918416	0.123656052346745	0.141635679423902	0.128841075236138	0.132304791623352	0.135919721842979	0.145129614966304	0.187342117374538	0.131219583863438	0.132842335751189	0.138267768534577	0.126289338087425	0.118038984990536	0.212801393550949	0.125211217392264	0.151991831230383	0.13519306485618	0.120735470758347	0.172024348251767	0.121861161732923	0.182001386594704	0.156079035148697
337	0.137085343945756	0.17307707393174	0.136779871291401	0.125462845062717	0.124079254621944	0.129775570505808	0.138195988007704	0.164753693353493	0.135810768228261	0.147114777216825	0.130940604362726	0.151681601223825	0.145815670792425	0.123625687020713	0.17200725325256	0.134553600312991	0.131318777447538	0.251600215554478	0.13394728740928	0.129062722008635	0.185839915797029	0.154636370134406	0.130640961225365	0.125649187156092	0.136060354117215	0.120731348068272	0.126907303115143	0.124218380006689	0.123430868351434	0.14016920432361	0.12919291107115	0.132011240779316	0.13559971000464	0.144307418947452	0.188208128794759	0.131776944542558	0.132779936886894	0.136343103500983	0.126665997134165	0.117778973636701	0.214954916794989	0.12423370630349	0.152799720069235	0.135038284369617	0.121127932258693	0.172726490936201	0.121027562297693	0.180285177706059	0.154835376360261
338	0.13813066675459	0.173246180106924	0.135843711018723	0.125812724301109	0.12387516532475	0.130393553890952	0.138332732044109	0.164667090699878	0.134443323629873	0.1467791118501	0.133088663459096	0.153144296393359	0.145601265091139	0.12250501913235	0.170722268769714	0.134440659625743	0.130388475716148	0.24836450450216	0.133793833380896	0.129432223680189	0.187279869592475	0.154782824285245	0.131778106001529	0.125510244339289	0.135831635783571	0.121800278230206	0.12669932859344	0.124382945698656	0.122699082096468	0.139947748611919	0.128758612512157	0.131855089879501	0.135561427343911	0.144449673569152	0.187521379407741	0.13272951499996	0.133563692480981	0.134892155297229	0.12658277163782	0.116567210912541	0.215194203160225	0.123827310483747	0.152259501490755	0.134649260670183	0.121366555395314	0.172024952655589	0.120856775319629	0.178194056797822	0.155041847023605
339	0.13854577528219	0.172483250850839	0.136812054345826	0.124247911580606	0.124065090925531	0.129462442899051	0.138587107789014	0.16407514374499	0.134954523537831	0.1491907301627	0.133136195330567	0.153391553711227	0.146566774342926	0.122279827051588	0.172515974186578	0.134674929959897	0.130030526467759	0.245855545216373	0.133697218854219	0.129999190581523	0.186179148790959	0.155300392769426	0.130758684879413	0.125290621554229	0.135685924513414	0.122182840558484	0.127044406395196	0.124251900229144	0.121872951415978	0.1403421645836	0.128702989018774	0.132523627536534	0.136164505712946	0.144564078825233	0.186085163618363	0.133913406096399	0.136344305343858	0.134148229152355	0.126672477136441	0.116301238267432	0.217180025781783	0.123484627989871	0.153678571975337	0.133202417759729	0.121171830459195	0.171065346390995	0.120954476042422	0.179234426805959	0.157163713873868
340	0.138114597123578	0.172633879989086	0.136836640345459	0.124404141244446	0.124415648378064	0.128127028118742	0.138432284629802	0.165343952711956	0.133521936488674	0.150569193458779	0.13369705397733	0.152466901761828	0.146561887765259	0.120396569451974	0.17387757757793	0.134639929116954	0.12950289019956	0.241851217310652	0.135172237984729	0.130166250572551	0.186364229751132	0.153420564289374	0.13007944089649	0.123875319886124	0.136212147198335	0.122294744818351	0.128524540381682	0.124970057768305	0.121408789666352	0.139847967755899	0.128456910344554	0.131616015378948	0.134971586191893	0.144008411805212	0.186197690392227	0.134220875424663	0.136486790124404	0.132691946457711	0.12653606784743	0.116561501247288	0.217399773050196	0.122121607068746	0.152314726502688	0.135002819824493	0.121979035160699	0.171855518983792	0.119958450047359	0.18025221694623	0.156789941848725
341	0.138936457554434	0.171864555859376	0.137438548770081	0.123336458646054	0.124311629128911	0.126966104377429	0.138441078666196	0.165449336745737	0.133317480275818	0.150545368856748	0.134308618653342	0.1529142330538	0.146755912411542	0.119808564092124	0.175262838656816	0.136446844428019	0.129175503045858	0.238341712937511	0.134716710608024	0.132692309355877	0.186758087441453	0.154933027639165	0.128747861708015	0.124389738250973	0.135915968842888	0.12217857597628	0.129786338733578	0.124286139969172	0.121584434278415	0.139214207756184	0.127970693965535	0.132141652229674	0.13300383029617	0.144677972811704	0.184807700462532	0.134805814084631	0.135361680662527	0.133838391357832	0.126259448687872	0.115971235761747	0.218119387663408	0.12039792974751	0.151282455228901	0.132858562629951	0.122728237661271	0.173114843204722	0.121142121355183	0.179382143557107	0.15662917680082
342	0.139504994601311	0.170860226790743	0.13682720175293	0.123521503524006	0.124384943469582	0.127569832128996	0.13897593884065	0.165516328540471	0.134111117579155	0.150668381291188	0.13474146961111	0.152923494730055	0.146736964156607	0.120771346921962	0.175314667675072	0.138218323499578	0.129234116737419	0.239659508436282	0.134183612944935	0.132646049825898	0.188428329617331	0.154195843113553	0.129694328397586	0.126247129460219	0.136652802684648	0.122500750417393	0.12905423816909	0.123248661579072	0.1215721711018	0.13952521474776	0.127984905035035	0.132576713159951	0.132947835725426	0.143483289058838	0.186101416134164	0.133330557045134	0.135421335354163	0.134605370815912	0.125174928540505	0.115467381442612	0.215780975123506	0.120929181878309	0.150623687700433	0.133477422771077	0.122592784112412	0.172036653349416	0.12105102237041	0.178472341353536	0.157145180554448
343	0.140946017906797	0.17050146061436	0.134750655103761	0.123608924428554	0.1244217740914	0.127937960330286	0.139407975816757	0.167739481217391	0.134122004232668	0.149630890077698	0.133784259714296	0.152849969244588	0.147165785204636	0.118803132936716	0.176704832570098	0.137523475098359	0.127864899392208	0.237386445007166	0.132883258725413	0.133230154087064	0.188149871906746	0.152827610861311	0.130120356574573	0.126612820129153	0.138397839040185	0.122826028519709	0.129769020738464	0.124762328355324	0.120680231036376	0.139441822286889	0.128422146130078	0.134220910375822	0.133194561445532	0.144866938293252	0.187700566609105	0.132762271356785	0.13479954096331	0.133967627868338	0.125408507712042	0.11440412273962	0.217246904291582	0.120310726434117	0.152004121507072	0.134055265824943	0.123949078434888	0.171054129295941	0.120376747221054	0.179354598767204	0.156237477299589
344	0.140923349287219	0.170364337157158	0.135065766397134	0.123699046255245	0.123945371309936	0.127264290179753	0.139288038119231	0.167276421503669	0.133431813305084	0.148710585351542	0.133880453147604	0.154306085336504	0.147309430679971	0.118406484526249	0.175758987497527	0.136780122733177	0.129284432558767	0.234134980542494	0.132854443709108	0.133944916873592	0.187560471538298	0.15238429706283	0.129562705054765	0.127570709599241	0.140151535904302	0.122626689899619	0.129744451078876	0.124818759441214	0.119146619251412	0.140271327821302	0.129014762759401	0.134542722729183	0.133637372107245	0.14664612312463	0.188909295039059	0.133739224250776	0.134431725777632	0.133274544902532	0.125138313595881	0.115389810868536	0.217833574931361	0.120442171461163	0.150412630302776	0.132933927212418	0.124563240550332	0.171559930341693	0.121544361844439	0.178523984397705	0.155733132995842
345	0.14104471665551	0.169791742097112	0.133648605639065	0.12447592372323	0.123938627075422	0.127129021762816	0.139301639115412	0.167608917987009	0.132815706550611	0.149898803017027	0.132637813016001	0.15420917586522	0.147425461178888	0.118796394145927	0.175838349087317	0.140838082556836	0.130232443479092	0.23060957029082	0.13629666125535	0.133067756350045	0.189747472063403	0.153556270153183	0.129400219498299	0.128858914478438	0.141049456111528	0.123155973405312	0.128907850227796	0.125667088860852	0.119657889470526	0.140717970834988	0.128329143887766	0.134612598910885	0.132408896224027	0.147082648001264	0.190046434902331	0.133607797149616	0.13464696285275	0.133216560370099	0.124627039267611	0.11520418871463	0.218293303707028	0.119933545094324	0.148525835021318	0.132892192665675	0.126089122910006	0.171840877766756	0.121479376661123	0.177082619079785	0.156930629305192
346	0.14151033097519	0.17104730603174	0.132883835591867	0.125678484154038	0.124462449462788	0.128000738964783	0.139025997045856	0.168568817469018	0.133964569155308	0.149824235004713	0.133746954556383	0.152983875033718	0.14733405750316	0.118592680890065	0.176471253784746	0.142237119191448	0.130651364128086	0.227455093324679	0.135083666257989	0.131672486202865	0.191536445428945	0.153410546790956	0.13004884046364	0.128539941825895	0.139417732286269	0.122566976010514	0.126217119238333	0.126313344722022	0.120489008392207	0.140530527496945	0.129596643932837	0.133889764659543	0.13109245631143	0.150346488873963	0.190344726779859	0.134493443309625	0.135133645881747	0.133379023541021	0.122919336399243	0.115442590308138	0.218845994912641	0.118578769997823	0.149275721383134	0.133226683817744	0.125823478130199	0.170823701015734	0.121552104389226	0.178359281065516	0.157452197172431
347	0.140695885559557	0.171515717431517	0.131461021889688	0.127786467065961	0.125171207687342	0.128435306013379	0.140180588606177	0.167489580324339	0.134395969658401	0.150538608307039	0.13424646418728	0.152225164163782	0.14727151746972	0.118410958572988	0.17646396737679	0.141562740493706	0.131484599710568	0.226245039944635	0.135516460747836	0.130511548452603	0.191087005897581	0.153419248191534	0.130516926881077	0.129128534027632	0.137785188467534	0.122124958210235	0.126995745980102	0.127459496669801	0.121357616216714	0.139721053952367	0.128532879975192	0.133234230450142	0.131725406895288	0.151059050818451	0.191512209657461	0.134472887931173	0.134338174808011	0.133051045475598	0.122070598623565	0.115972901488493	0.218510960997878	0.118902520771177	0.146328147830259	0.132046761317346	0.125267808313279	0.170604564843806	0.121332862087573	0.179924815915137	0.157870657882942
348	0.140399867195594	0.17099931380159	0.13018220802718	0.127174777546836	0.126011324711389	0.128484924123946	0.138841635001894	0.165006693834477	0.13457730130103	0.150683842717053	0.136050658230606	0.150075778533471	0.147437523630862	0.118727257077236	0.174789976703814	0.141797043401552	0.132971275180492	0.22437866887464	0.134830873711349	0.130464091896894	0.190930239632072	0.15180753139877	0.130728698388497	0.130661528047432	0.13774138714989	0.122222558454403	0.127612046328021	0.128384651481747	0.122807923072586	0.139881175182193	0.127301383432401	0.133027452629194	0.131614423495175	0.153008522740534	0.191551762519859	0.134251079295645	0.136009707887245	0.133364330874327	0.12260778547561	0.116940207882558	0.217287487198852	0.118082511400698	0.147167960767556	0.132728996396821	0.12572283120796	0.170638301314164	0.121822273680716	0.179869133890309	0.157975223340476
349	0.140604230533552	0.168816468648567	0.131594747339901	0.126537886026588	0.125595302137608	0.128142852953548	0.138382697597127	0.162311828338905	0.135355471075048	0.150924231392419	0.137267818067903	0.14957832254956	0.147072878815971	0.117781545379445	0.172757329213332	0.140427713946594	0.133740450518674	0.225457683509174	0.136227087282572	0.128785236835372	0.188171406481812	0.152582972656016	0.131358384538046	0.130464925982573	0.137198777829804	0.123750747251795	0.12720234262745	0.128196068160916	0.120458191534563	0.138612627762424	0.126366682692523	0.133759901219096	0.132522371165701	0.153620894408949	0.192814273388657	0.132990478561453	0.136066366093251	0.133615400679091	0.122947870256708	0.117390324444002	0.218233547646678	0.117018423614848	0.147074679904288	0.134087731950877	0.125346232088821	0.167736039559859	0.122787398215462	0.178573950967795	0.1580054534212
350	0.140711332431716	0.169248662789365	0.12975208434857	0.126866156769733	0.126313440815623	0.128796937393691	0.139520103247004	0.163359167917054	0.134555380804268	0.150284461505785	0.137038676568146	0.15038917701638	0.148029032038358	0.117472831036915	0.172517395458619	0.140595869132988	0.134740570792235	0.224947459336464	0.13631961421501	0.128628812193234	0.189330752536133	0.150627718646244	0.130148021577613	0.131785190830216	0.136933585862635	0.123198589035133	0.127243752413573	0.129167596667682	0.121262665230499	0.137585484447021	0.125547871430506	0.134403425459248	0.133898380564405	0.151889187157124	0.193357132062757	0.132271662552192	0.136595113597932	0.133664598897664	0.123308944375985	0.118576458210649	0.218008540505548	0.117855495596984	0.147049568531424	0.13354595889238	0.124979414177126	0.16831694395898	0.123429997880564	0.179493526078084	0.156489884429457
351	0.140755763872354	0.166419172970745	0.131279386325398	0.12638028921253	0.125675842794739	0.128628621800319	0.139439116257681	0.16418860492382	0.133716787849524	0.149510238853071	0.136698060909496	0.151711730306166	0.148178382543477	0.11761064600285	0.171744971207387	0.139772776100419	0.136143960220588	0.22845338551036	0.137184612382541	0.126871925246701	0.188840196906467	0.150852969738586	0.128914784076774	0.131947073601898	0.136702028927561	0.123266150326711	0.127018983324439	0.129789020336306	0.122402214698552	0.138044372247588	0.125047734914189	0.135370301126134	0.134374274327107	0.151874403530198	0.19381738733987	0.133233745955947	0.136771584365814	0.135226703715373	0.122564134487254	0.119574669308113	0.219613074420476	0.118544582226836	0.1468376598208	0.132852477784448	0.125564573754464	0.168492224414812	0.124438970910193	0.180811462728565	0.154704041083869
352	0.142141301452519	0.167295644389236	0.130144657032639	0.12769735653844	0.127595954844976	0.128548843415091	0.13855784848946	0.165455105933857	0.132939358245398	0.149727090465888	0.137453085744922	0.151526558411352	0.146910615552161	0.116264062331081	0.169153361767338	0.137701996361256	0.135681897765727	0.230331570100396	0.136408045496673	0.126089306450008	0.188033890660672	0.149945431004882	0.12855605801376	0.130910411813614	0.136542950563157	0.123401494940934	0.126046352307014	0.129936305055415	0.122602709808137	0.13781301400779	0.124546881313873	0.13515437852252	0.136136972886996	0.150242097394121	0.194402372246377	0.13316788258706	0.13598378783934	0.136757872296164	0.123077887441028	0.119490844636655	0.221000752555428	0.117914334327679	0.145890523890148	0.133533948310013	0.126677275878847	0.16694717167645	0.125294127205087	0.179072382160591	0.154913234726248
353	0.141531766071643	0.167308837268948	0.129077710922035	0.127276390426047	0.126383588605344	0.128872887321191	0.138429752047426	0.166718737344937	0.131253418674046	0.149258729044445	0.137943305619484	0.151405021280841	0.146195905191385	0.114756506326283	0.168894857809075	0.135991348709109	0.134789543824521	0.234700537985461	0.135513353259975	0.125445491341295	0.186405611717543	0.15066813961975	0.128789287198337	0.131642447850668	0.137698275098965	0.124296851602971	0.12516833179684	0.129560731969788	0.123235572049757	0.139127155718427	0.125747825576982	0.136946040430232	0.136185865894525	0.151343496919314	0.193152159427349	0.132502365176603	0.13617118496951	0.138123850943482	0.12333143986777	0.119895408271767	0.22141783343388	0.118702349453231	0.146324576817523	0.133605203771795	0.126150878678865	0.168305757409909	0.127172536568912	0.178283334036721	0.152570687682593
354	0.14259760559736	0.165948421132245	0.128803910700396	0.126260173083094	0.12746996439503	0.128164996072023	0.137571001631291	0.167677608963954	0.130774844063691	0.150107732535412	0.138612766893324	0.151040620711771	0.146563387256998	0.11492359931811	0.167935482112213	0.136291166906253	0.136187640767078	0.237921480317202	0.135132869770961	0.125358011488647	0.18715614845584	0.148895662219472	0.129914401059031	0.131507392020778	0.137528067245871	0.124153020179639	0.124222079137971	0.13114347983527	0.123922785877589	0.14043098097169	0.125551168617251	0.136696202826005	0.13686381692255	0.151373847873008	0.192137618679657	0.131941314604842	0.135820768525168	0.13790650899093	0.123379640149139	0.11981364814332	0.220784854726945	0.119895594680109	0.148676019184463	0.134046483207687	0.125979990182113	0.167939373669169	0.126898461539968	0.180687117980652	0.152692200226255
355	0.143973070855239	0.165244197173707	0.128668641551594	0.12739077887944	0.127512418053289	0.12768308940825	0.136220820368815	0.167615222186794	0.130451675176617	0.149209566040069	0.138309862542308	0.150333298968556	0.146933948541422	0.114584159879535	0.166004675273255	0.136567646173462	0.137378801813535	0.239777817988104	0.134884716188417	0.124660382607085	0.184580264830915	0.148964344552683	0.130333653872945	0.131040893106181	0.138371859257296	0.122866048072158	0.124848087678156	0.129843343101316	0.124780941327844	0.14283125403043	0.125634359403829	0.138104188655853	0.135666148822735	0.153146884787758	0.194241803170085	0.131688217091378	0.135867619644477	0.136722828371448	0.123659225442559	0.120291707765218	0.22257654257419	0.121115215079145	0.148777642379665	0.132150058003942	0.125768390093583	0.169634870138637	0.127534092736867	0.181719331847158	0.153694175887291
356	0.143994978647871	0.165940690835104	0.127214596589464	0.126434750311808	0.126660666805055	0.128125508874635	0.136094764167644	0.169997967955834	0.131046941633985	0.149634323447641	0.138173143211028	0.148845545178322	0.147706889520053	0.11792296392007	0.16401330607246	0.13636914451883	0.139133689516558	0.238406089540752	0.134284080091486	0.125095213474697	0.185445703043751	0.149207516037704	0.131113238407079	0.12960362670215	0.139168509012683	0.123641664343495	0.124327635870822	0.129150735475118	0.124231043074253	0.14455649373407	0.126369331361778	0.13834913295763	0.135139232126521	0.152835357987214	0.195899552054132	0.131793536950225	0.136935369113339	0.137568484296895	0.123981638087077	0.120932863618894	0.2242970606471	0.121259852888207	0.147686414076515	0.133020385012673	0.124960986736106	0.169508088212663	0.126027423576159	0.181299112631673	0.154540151097783
357	0.143760368086427	0.166480514349128	0.12644839290315	0.126050725639579	0.125415506292957	0.127524946876045	0.135497809192275	0.171503731162854	0.131841274752775	0.149738156335628	0.138204643182904	0.149810023256002	0.14788597310245	0.118087837231971	0.16403229382115	0.137803219665721	0.140108814154667	0.239481408426928	0.133544045447943	0.125993156017846	0.183777860461145	0.149868578898804	0.132342840152428	0.130370475450002	0.139049467906802	0.123428065030274	0.124277984304831	0.128818979127305	0.124949617967026	0.143920496931788	0.126517353528982	0.137535904845801	0.136412720979785	0.154806271862724	0.197430703464348	0.131554388986847	0.136928883106656	0.137519849247551	0.123485890905932	0.121115229852495	0.226076185186174	0.12157444248539	0.146143229263439	0.132927048964792	0.124493000507141	0.168441108595674	0.125490453588742	0.181154986144565	0.154174314472624
358	0.143519744280272	0.168424203197549	0.125784777780339	0.126299089240296	0.126864666793047	0.127726557934885	0.134801493496792	0.173329953484483	0.13256859626072	0.148718108381885	0.137890195594346	0.150131196534586	0.147908640092182	0.117942543562358	0.165194995575888	0.139108179509215	0.138387174712053	0.236435647045501	0.133844383372479	0.125152279430895	0.182747852558813	0.14988260138943	0.133276457224689	0.129417881840096	0.138382461202947	0.123254949551735	0.124381587694508	0.128781481525635	0.125108422098514	0.145499542864263	0.127255009820917	0.137098554855734	0.136688879358757	0.156691347862303	0.197496170339641	0.13085295788154	0.135363325136815	0.138085630209022	0.122532207310338	0.122346096226425	0.227724303878162	0.122356887566315	0.145778460677716	0.132183153996346	0.125163685194326	0.16608898938094	0.125897080338059	0.180580835163127	0.154245593534024
359	0.143864031762656	0.16726730495901	0.126019407976462	0.12701852840583	0.126230219370367	0.127733667520344	0.134502455616358	0.173685883608422	0.132748906032746	0.15101425172137	0.138233571860187	0.150210607480109	0.150174806675294	0.120067539037459	0.166351207611075	0.140742561748244	0.137425913792422	0.233385471379889	0.132272147021309	0.125006474423028	0.185132373631077	0.147330691646628	0.134519179971573	0.130104662474291	0.139615398060077	0.124971794161408	0.124037429682183	0.128278497653085	0.12564927467371	0.146085989567605	0.127070472971437	0.136355600521181	0.137626587781355	0.15610379656838	0.199674512994798	0.130058422968337	0.13621958257935	0.136095966568197	0.121406157429858	0.12113825681041	0.228139675453768	0.123012209050323	0.145651812871579	0.131680429549678	0.125737865353867	0.167417948129472	0.12602424661852	0.180846534796413	0.154225586273746
360	0.143044498550223	0.166893746197169	0.126646183651291	0.12719295413386	0.12616773744564	0.126700143037718	0.135344637547338	0.172749802038612	0.133062645239806	0.152137779785397	0.138071798627439	0.149578813489648	0.149234230256714	0.120156899814766	0.166438271633359	0.141416888829714	0.136752426882863	0.229932005974671	0.13065510519124	0.12504859406078	0.185122932516887	0.146286729224441	0.135321045241575	0.130910042235673	0.140879665543569	0.125078006679299	0.123338248365175	0.127519457015534	0.126776983960736	0.146718138940475	0.128184482651841	0.137867259151436	0.139071063919403	0.156586066101087	0.199973265976686	0.12977270813117	0.137709942633046	0.136678809202773	0.121973780260374	0.121767009388631	0.230041668379077	0.123282762769809	0.146202524250089	0.132507139301088	0.125570379794224	0.168304628290385	0.126182981318927	0.181989908348921	0.15601204617349
361	0.143925737429525	0.166512150625517	0.126931247301418	0.128181963067808	0.125423065164748	0.125648370267165	0.136279797456138	0.171402920724431	0.133281641297804	0.152291270960342	0.138386967416421	0.147962341341427	0.14972640178078	0.120756137002983	0.16712633196383	0.142252651431363	0.136465372859021	0.225985596635667	0.130548832993551	0.125454423932878	0.185360586002371	0.146829911800304	0.136383011231494	0.131498166200982	0.141067145833194	0.124419201631716	0.123645409801488	0.127254525427594	0.126233853533977	0.147124756880045	0.129658174152422	0.138458089077476	0.14024682999201	0.156594519049461	0.19936482103434	0.130877464229939	0.136199110345241	0.136943899053314	0.12371482911509	0.121882181947908	0.233130137753624	0.123794069488182	0.144617531257043	0.133295486841448	0.12602052429845	0.169189823219452	0.126385251106258	0.18183838972928	0.157028310848292
362	0.143804196091312	0.16514368805143	0.125688804184625	0.128225605848018	0.125155917582356	0.125816926256566	0.137168108156513	0.170129412953384	0.133634030966113	0.151442137253561	0.137672105555631	0.145916723191783	0.15063696514206	0.120650042019096	0.166665359122674	0.144511652511735	0.134886619060477	0.228486061974573	0.130173151400892	0.125600901887015	0.183131271199147	0.147665980007142	0.137144702019607	0.13057273689383	0.141437176537897	0.127468901896035	0.124519491456679	0.127475928484123	0.126158231967573	0.146168387269263	0.130604907400715	0.139165504857012	0.141355034185454	0.155388178852795	0.197947496897113	0.132549850276904	0.135984874349688	0.138179883467281	0.125289025946892	0.122737908938262	0.233417158130863	0.124266870428751	0.142495199999057	0.13369215163811	0.128404252623048	0.169416832301799	0.127719186364711	0.180602039986111	0.157596328930315
363	0.142229466543028	0.163252996055382	0.124065635829127	0.127380262288689	0.125362493539275	0.125975587712747	0.137563910070842	0.169381793434995	0.132787254715674	0.150988325866248	0.137744925950707	0.145525977014224	0.15148072742628	0.120474041570357	0.168332357381304	0.145185827388971	0.134127607618515	0.22793417448546	0.129542658224664	0.125940775661471	0.180838430967439	0.147790250046983	0.138075755475189	0.130288661744758	0.141112992020012	0.127840307319116	0.125409324301115	0.126855191752567	0.126092881714583	0.14687070020742	0.13086152207982	0.140173147655753	0.141028357641742	0.155950811371288	0.198324233304792	0.132199761405455	0.134831644355194	0.138626899017457	0.12522505636197	0.12365682653277	0.232830649205393	0.124958745748224	0.142355515333399	0.134138253946433	0.127975585709808	0.169564554813759	0.129651725107826	0.179514752809648	0.158708635316728
364	0.142450374069968	0.161627503775396	0.123082435694578	0.126021837561722	0.126307487634394	0.127116778525714	0.138014267428842	0.169624978525124	0.13298555258323	0.152772299126683	0.137822781671102	0.145390209947493	0.151373416650886	0.120264644346641	0.169088599051669	0.144791614958925	0.134069711750895	0.227589245308704	0.129449507370857	0.126850869341067	0.180880989040718	0.148073720791886	0.138597372144904	0.130208639699773	0.141695615979694	0.128917276785887	0.124194913685994	0.127169848908181	0.125398222051699	0.14578168736759	0.130579114549375	0.14076690378363	0.140574884910301	0.155536572581942	0.196169602881754	0.132608277505372	0.134364511389218	0.138897598449851	0.1247804611245	0.123345943125193	0.234065800076051	0.125824180633358	0.141564563098015	0.134099184410489	0.12814668516312	0.166939150985973	0.129732344140853	0.180983136225992	0.157900733421725
365	0.142099249281862	0.160558685692063	0.121772950308997	0.126178038347951	0.126253876285439	0.128209870786536	0.138157785607598	0.170669729872535	0.132152131373318	0.153053938857365	0.139443812059032	0.146281041308349	0.150972546531001	0.120814601503731	0.167484838160649	0.144639396267394	0.133726807004244	0.226012856346024	0.130106121768933	0.127269513451419	0.182604808794492	0.148462058610761	0.137879407273874	0.12875591488395	0.142612647190911	0.128233930828026	0.124224352733103	0.126972638146629	0.12564815163862	0.144998370400343	0.129962634139073	0.140367865930741	0.14131418647237	0.155368766271601	0.193322631210719	0.132139843452813	0.133961221533146	0.140457007889261	0.12369567298762	0.124327827038988	0.236316181169988	0.125326374917595	0.142231512680662	0.135046852313365	0.127972524829905	0.165460600779784	0.130591374557482	0.181700739106975	0.156970334997471
366	0.143341871469663	0.158593862812823	0.121306409115298	0.126866546566269	0.126769570446637	0.128739203448366	0.140328872690691	0.169474836472672	0.13038149551936	0.1544052120493	0.139874371062593	0.146339843604992	0.151395768424166	0.120465227031594	0.166738498906611	0.144486376525222	0.133723928206507	0.224944128893976	0.130624201996776	0.127510743001267	0.181450106371787	0.148449854351848	0.13746108241999	0.130014230001148	0.143505362629268	0.129990927603352	0.123394101719476	0.12677859090218	0.126105772766689	0.144295285003147	0.131136714888902	0.140169742050884	0.141530002595853	0.154502022785428	0.190766629658083	0.132575646671236	0.134973654922524	0.140827267837964	0.123462112884572	0.12450713361319	0.235494847046926	0.125552898165497	0.142301381932481	0.135805485541329	0.128714833236143	0.164688792163112	0.131714095253519	0.18261206598203	0.156884928800446
367	0.142995054576806	0.156910212349386	0.121185027794534	0.127399634124573	0.126740283797984	0.126920584334679	0.140577989173731	0.167336599261877	0.128920688448749	0.156062139553551	0.140188048272069	0.146430747927542	0.151986410605052	0.120649176848173	0.165439946820066	0.14379496746456	0.133617881554209	0.227714511049519	0.131247089625513	0.128418105909368	0.181253348018615	0.146379764858932	0.138902344274718	0.131403948384672	0.143450818150827	0.128833193109372	0.123178719511319	0.126718280762012	0.128642624922297	0.144374790133991	0.131286972100891	0.140192841130161	0.14217393848066	0.154799169022907	0.191436381705683	0.132353327302685	0.135080277541489	0.14154305500126	0.12324532913193	0.123963077952453	0.234222947093879	0.125938777267202	0.142947653844692	0.136228826152721	0.129097305323914	0.16544822201661	0.1300981046481	0.181840983941053	0.15681474800228
368	0.143603260046905	0.156188711090382	0.121749593407027	0.128239325180599	0.128452574411224	0.126331398995872	0.141729661129919	0.169218297550935	0.126987654389111	0.157029943246876	0.139972062986819	0.148459157927578	0.152461498307867	0.121224273228099	0.164499822429886	0.142902358759534	0.133472911557781	0.229502097159718	0.129843562308382	0.12806482065158	0.18135128369256	0.147390995151102	0.139487866122706	0.133086389818636	0.142304023748166	0.127092140484268	0.123169053211553	0.126550150582387	0.129543565708739	0.143553617005862	0.131857299602232	0.140543415834971	0.142160485070325	0.1546540525108	0.191786815769228	0.13265113324349	0.135131180158675	0.140916623011895	0.123234645214603	0.123469055024083	0.235123861589941	0.124826938200821	0.141973730254794	0.137391591195293	0.128906614694186	0.163864451364672	0.131018590303972	0.183602605751953	0.15734927568875
369	0.145260969038005	0.157494324080245	0.121445505928313	0.128003921484078	0.127960544079617	0.126066290908968	0.141225722871333	0.171542354911575	0.126508705939132	0.157186604661147	0.140379759100623	0.146728186296136	0.151366825837542	0.121700438739332	0.164517241645595	0.142676064247836	0.133253444564776	0.230235093842248	0.12920448387915	0.129756688150188	0.180300286857675	0.146091418699328	0.138175790371576	0.133607980785165	0.142919373995827	0.127423026701821	0.122913593040826	0.126796084802658	0.129378588137607	0.144841141561216	0.132441685454869	0.139796039380644	0.143846231206187	0.155108720645739	0.191801985648539	0.131646489473252	0.135487260292944	0.14079504867758	0.122946265689532	0.123082835750086	0.236559637761279	0.125236158834759	0.141782560047037	0.136831198173149	0.129349174235353	0.162718031063658	0.130683190697037	0.185577910631818	0.1591000950114
370	0.145590639018479	0.157267541171037	0.122020393806479	0.129224652934746	0.128745230232649	0.124400395153479	0.141863579243859	0.172257755287263	0.128359461889349	0.158726080623778	0.139957857653966	0.147836505459361	0.150623131690763	0.121608927695557	0.163493646909116	0.144122924032068	0.132813038931102	0.230542215499598	0.129366835557383	0.129553615011475	0.182158578706363	0.146170982004751	0.137173456091897	0.132905604695713	0.142896916339507	0.128667956055802	0.122872752467299	0.127094599041455	0.12878313318525	0.146202885272943	0.131446087540039	0.140933452804268	0.144932740103426	0.157248345216145	0.193292105372319	0.130903648115055	0.13644418573041	0.141098807423329	0.121927140796944	0.123108319118683	0.23799278282652	0.125464016681961	0.14366512784076	0.13872776854713	0.129782244077422	0.16201152814585	0.129834731644279	0.183582534206943	0.159684521251951
371	0.14472508505749	0.157182879511106	0.122135574020007	0.129590374214954	0.129628126699599	0.124341951738829	0.141484298537967	0.171950007825475	0.127608093322888	0.157934732931633	0.140216265771296	0.149098102329882	0.150814639393027	0.120996885653836	0.163549942480136	0.144230175513543	0.13214165888072	0.232583695585306	0.127713268349446	0.129343629250118	0.180372621796383	0.145877835205592	0.136052370213208	0.133325937774537	0.142585491514663	0.129436375245096	0.12302204703161	0.1276594118162	0.127579520347602	0.146514026913144	0.131863525079595	0.142325131153944	0.145142672658563	0.156082453245308	0.193866509496329	0.133270434353821	0.135977235294677	0.13919352823243	0.121553017484381	0.122376270489154	0.241012988041268	0.125800295561733	0.144556229755363	0.139378415678975	0.129459522080779	0.160941985469709	0.129315972089552	0.184242675002557	0.160369452651749
372	0.144614686281128	0.158442839273944	0.122367837176121	0.130691453923503	0.128788290385051	0.125526816219805	0.142212875083973	0.173196222860728	0.128706831655753	0.157885893017761	0.140084708155637	0.148579040289086	0.151238025676876	0.12103867107381	0.162078683799934	0.144081456332251	0.131857968057268	0.232954137645497	0.127508410334335	0.129856658928349	0.184501482637105	0.145056248183778	0.136110028229432	0.133409478607346	0.142345536877876	0.128926001575839	0.123617578512962	0.127749321122877	0.126903432089902	0.147432721642361	0.132591126027888	0.14298692439231	0.146292884300883	0.157301566173398	0.196457311042436	0.133042501532821	0.135723978224798	0.140370415150216	0.121324917792465	0.121223154065801	0.242967362292362	0.126416785491045	0.145372428033212	0.139127790998762	0.129720622279564	0.159302295246496	0.129386892488368	0.187561807483164	0.161312497860813
373	0.145682419324064	0.157695986678453	0.12187416895889	0.130760925661924	0.129509139816836	0.123733196119913	0.143166677262478	0.173167027447309	0.129079851467631	0.157101614846644	0.141615297173095	0.149005352298568	0.150168781959063	0.120524321000527	0.159863532069039	0.144487187979833	0.130794187421883	0.234964898945782	0.127972309506754	0.130090501285426	0.186572809652491	0.144909562060579	0.135756640253764	0.132684965183343	0.142569669189129	0.129804141353657	0.12427502319347	0.127845894649986	0.127252374300132	0.149064827820025	0.132891140074352	0.143019638753083	0.147032603141722	0.158497399042354	0.198033612785846	0.133285746785652	0.134804906386094	0.140724144117021	0.121764569789354	0.121503157395388	0.245375898501423	0.126947025436607	0.146441515287674	0.140624998080353	0.128721029005973	0.160637046021538	0.129305864061709	0.186700593186722	0.16071313564335
374	0.145520419462602	0.157063916189107	0.122795639204828	0.131291622147672	0.129325681199602	0.123987360334238	0.143004264324929	0.172634005186748	0.130125457341894	0.154972046773549	0.142889317457087	0.148852419973776	0.148196307920907	0.120704161668902	0.15770608168456	0.144692404290359	0.128453111301913	0.235916926367266	0.128396191390452	0.12993266668505	0.189319184287823	0.145499112710617	0.135069270175238	0.131604772475064	0.141262249606639	0.12919474077061	0.124599151263736	0.127498622753649	0.127921619921616	0.149352038546961	0.133175893334752	0.143403399995757	0.146620326315688	0.16088526655389	0.199604065693026	0.132575702658102	0.134201003824913	0.140928181496042	0.121993083668132	0.121779321466129	0.245604912117119	0.12907814809245	0.147237928029191	0.141693512443262	0.127784813653656	0.161698925180602	0.127778816419213	0.187911753035377	0.160275804727962
375	0.145720296970145	0.155285344516147	0.122900353421292	0.131296362925364	0.129575318517588	0.123789725564372	0.143044329825197	0.170678301904581	0.131431054299481	0.155984121614497	0.143954171856572	0.152463598216537	0.14728036505154	0.12111059817507	0.155961758725776	0.144019458602444	0.129329137948538	0.238424479131326	0.127952034791976	0.13089338117882	0.187905863050089	0.146414736367899	0.134236008456905	0.131218989263428	0.138944686229916	0.129629089354956	0.124961929047461	0.128548018345277	0.127412083952635	0.14903396359803	0.133532580263378	0.142672716493376	0.146381813032564	0.162751702789818	0.20102029750073	0.13296547563586	0.134039910245753	0.140541012137007	0.122459313694944	0.122147765887282	0.250685563245962	0.12999874664474	0.145740830215879	0.14237950787001	0.127464730685193	0.163569591204022	0.128365273622853	0.189090518354725	0.160531770348286
376	0.146085504649294	0.153569339975058	0.122250200593345	0.130233928191126	0.129819795251657	0.12393508579906	0.143027007860051	0.169273457591309	0.131036121448471	0.155954854905523	0.144010410359605	0.151953951699517	0.146188756826826	0.121900910361809	0.157299323825695	0.144366812873943	0.1300058806312	0.237716395824691	0.127686245189898	0.13014095719027	0.187521961701445	0.143471247726523	0.133975907589105	0.130296018627765	0.139740675919398	0.130524479135291	0.125021678357165	0.128719699901369	0.127223162855803	0.14928585916589	0.134796064899563	0.142179399434164	0.145686415358311	0.1639921633735	0.201653331818686	0.132418552103597	0.133417516677349	0.141281752209952	0.122424827573498	0.121693787801503	0.251166460266	0.13081445485313	0.146532609329141	0.140943890990589	0.127610363667576	0.165325838960416	0.130138658801987	0.190614179378069	0.159117846554622
377	0.145979263877607	0.150611153311353	0.121991319308805	0.129034980056571	0.130489531297229	0.124016465749614	0.144298193750635	0.169459312861201	0.130075349132982	0.155704442797806	0.142281877596769	0.152900429792614	0.145954198129735	0.122175304532526	0.156720664311597	0.144732349425827	0.129625298789519	0.240539987650841	0.127299200881938	0.13096573748795	0.186431950757782	0.1437712595734	0.134121980124881	0.130645802743349	0.139271237031514	0.13174001066066	0.125574051870865	0.128047301976606	0.125483498818294	0.149552397726576	0.133953583120498	0.143069003317784	0.145739239356685	0.163904202760747	0.200616624574466	0.132061221671962	0.133318137086027	0.141546048016281	0.122906898546943	0.123438148777713	0.250164461034434	0.131131059386476	0.146187297142512	0.140721326604949	0.125476301301387	0.165744778615441	0.131710860813484	0.191021207594716	0.158242152350387
378	0.145674333576042	0.14988141190172	0.120627973432674	0.128521009619288	0.131588954049701	0.124288736901498	0.146006655448508	0.171232508821699	0.131028301581678	0.155488153027847	0.142682558123154	0.154286901894603	0.145932567847834	0.12183845497019	0.156623496369905	0.143550057550347	0.131538008303136	0.240536861319439	0.127979782809349	0.130352965383376	0.187369918837378	0.144813872397153	0.134480303537599	0.130569526774639	0.139758119630717	0.131935981910649	0.126444839880587	0.127411668109749	0.126001070837452	0.150494346585761	0.132427248632606	0.144192291701601	0.146153507455453	0.167059406494486	0.199717411915353	0.132443981252109	0.13247509832847	0.142324925430952	0.123062159281239	0.123316880279362	0.251283666071564	0.130554881822978	0.146500335021467	0.141776813448049	0.126005002037975	0.165779837798218	0.131431283707838	0.191367156037886	0.156250025354021
379	0.144853878904195	0.150206077816979	0.119244497668931	0.128668846153955	0.130120709610463	0.123736574941263	0.147678117001849	0.171834508063211	0.131751207370726	0.154921196211411	0.141729991098828	0.155053789208078	0.146309619332888	0.122531925450054	0.155680544887273	0.142568461816963	0.132229566991897	0.240604017755352	0.127983455180504	0.130791464978889	0.188497976325253	0.146029177691311	0.135511127543079	0.129973182714494	0.139347999489804	0.13134755121657	0.127003224205614	0.126615779966658	0.127034915689534	0.149537131057315	0.132630253401795	0.14706187089051	0.14666693976197	0.167267374176891	0.200128418670004	0.13238639638929	0.133816154057127	0.141463339153232	0.126484038360495	0.123345223236197	0.250415385016269	0.131153940420928	0.146984224411559	0.140167725954448	0.126136791471973	0.16621062559186	0.131777862965152	0.192163498189016	0.156368949302378
380	0.144807243046	0.150486793375325	0.119138335062562	0.128287718051262	0.129603782393062	0.123538936227601	0.146941495703472	0.172462797043706	0.132160019044736	0.152624827310453	0.14294671155559	0.155461201254604	0.145686835342088	0.123720718246267	0.153114456432678	0.141229525042709	0.133081426164233	0.240698927794984	0.127453463968674	0.130535754064014	0.190617116856893	0.146492097468694	0.136125980937319	0.130309026495224	0.13956112127727	0.131792571973586	0.126301682202756	0.12523171536678	0.128995971340804	0.149856197628156	0.133816415586929	0.14767549050894	0.147553390242818	0.167756422600147	0.202120004903819	0.132736334209449	0.134232021668538	0.140985041678152	0.127814612285953	0.122994127871587	0.252200915802329	0.131394738783072	0.147961756658392	0.138711983135387	0.124887099191684	0.166860284535414	0.132607992554112	0.192461607417366	0.157019367222239
381	0.146206621159185	0.14959449173011	0.119487696177288	0.127129868526899	0.129827017754133	0.123479029762174	0.145835674595454	0.171691520782376	0.131628873388428	0.153244468120144	0.141949658169314	0.15485106037328	0.144710058962979	0.123663156678773	0.153325948842194	0.141952333093237	0.132741086540792	0.240735018879841	0.126247785499055	0.128601423459261	0.192494086111304	0.147059348290686	0.13605003016147	0.130663178078836	0.140763325425341	0.132029097014568	0.126989951163638	0.124929330936884	0.128819063576445	0.149595568351203	0.13510499706074	0.148063833635215	0.146836176946733	0.168798298329401	0.203566834795499	0.133033224176034	0.133985173042469	0.141367583500521	0.12999250064894	0.12335635224724	0.25220534826884	0.131399622314707	0.148980612031242	0.138764572027441	0.124143287424412	0.165170866713329	0.132937134740951	0.193886344611151	0.156384911014456
382	0.145802431054461	0.149418252454652	0.12031208956083	0.127451034612945	0.13015286960675	0.122902037826283	0.146936697965426	0.172038137380242	0.131534106483677	0.154545134159278	0.141225823460641	0.155170329596638	0.145029349665553	0.12432795579448	0.152475818445797	0.142847169919782	0.133881185830352	0.239028001020957	0.12541859299115	0.128859001695476	0.191396078241671	0.147429220715744	0.136498975930061	0.131435728162078	0.14188244856344	0.132415453375508	0.127042873005159	0.125718929474631	0.129267507527406	0.14864203789704	0.134850050162809	0.148859233081786	0.147017359019303	0.169973984938437	0.204168295552778	0.134074967629979	0.135452540855087	0.141236488489843	0.128868987285911	0.122480343719514	0.252589675413218	0.133294603622619	0.14927609257691	0.138450837877874	0.123332737874834	0.163272184640807	0.133707559479591	0.195844780843671	0.156521594199897
383	0.146914669431084	0.149871226142778	0.119626090888615	0.126907183746811	0.129813101205558	0.125063800602166	0.147197659610099	0.174878385182305	0.133587581765098	0.155493485029655	0.141029664459775	0.156774945208074	0.146234275642666	0.124722616539619	0.153138937772099	0.143129346452579	0.134664309268669	0.239759544202335	0.12554853819573	0.130322881542859	0.190373009529039	0.147838360785337	0.135725804842279	0.131376239993101	0.141467917119594	0.132243319303949	0.126503960761364	0.125682115484118	0.12983021169411	0.147507262021353	0.133756261594136	0.148253657111182	0.147833288728392	0.169500289869174	0.206349489052558	0.135443036119034	0.135009080958638	0.141486749923375	0.128801582825871	0.121729925394524	0.252587843373406	0.134453901281324	0.148609301546726	0.137525050203285	0.123851627154235	0.160769445817587	0.133566931492375	0.197075468263945	0.155669840201989
384	0.147826413673088	0.150971133582434	0.120372041887131	0.126480599606186	0.129504839710413	0.125441408272875	0.14937665223249	0.17699622266681	0.133509661338731	0.155747744164477	0.14024942950336	0.157509272326079	0.145515440397982	0.123657578650381	0.151567654843913	0.144053145361028	0.136138614622528	0.240882753067505	0.125933063238529	0.13090397916974	0.191135940970622	0.146430792235238	0.13680460753566	0.131478216447582	0.141049076790749	0.130976787218647	0.125553249800841	0.124890047982487	0.13012327395688	0.146513733525042	0.132111404895488	0.146711764029891	0.14720383492077	0.169935100370974	0.20785030603407	0.134828204181852	0.135464200952634	0.143174985886087	0.128539315878119	0.121747851025715	0.252640782018565	0.135164153195996	0.149903448582188	0.137641892417294	0.123589517187869	0.159007427006919	0.134411017677027	0.198881674965689	0.157530458312131
385	0.147703483201553	0.15127302234065	0.12055554987896	0.128187635766239	0.130088769203367	0.124075125696584	0.149185101609624	0.17800890629705	0.13334869804551	0.155168263153625	0.140520390074057	0.157598207405355	0.143582633257948	0.122509869345465	0.151422801832041	0.1452404565954	0.137100878929685	0.238996829517235	0.127953062683691	0.131155059433432	0.192330499495865	0.146149980874415	0.137852582305187	0.13089693258929	0.142351255882017	0.130471954137074	0.12566204436403	0.123323184126387	0.129517402979786	0.147153036407451	0.13324704877126	0.146185873564875	0.145672646518675	0.17110358856402	0.207298905425146	0.135939629659862	0.13599952561342	0.143415562227931	0.128979741298663	0.121438394679975	0.251969776141446	0.13400416664443	0.151019478902796	0.137248886418432	0.123012891450289	0.158246649949953	0.134319304908726	0.199377525356997	0.158858221403487
386	0.147584957303455	0.153946615471448	0.120474906147941	0.128609807330168	0.130171259383408	0.125404162257297	0.14748159170775	0.178491492577684	0.132099766591359	0.156726133191338	0.140891749557587	0.158072045951567	0.144340255637874	0.122794164364427	0.152488854362443	0.144610910841061	0.138690919966264	0.237818782640554	0.129980694082211	0.131359201879076	0.194637626870767	0.14713982563931	0.138145702698637	0.130718099790385	0.142339572345923	0.130962084917192	0.12696008428004	0.122451130324184	0.129219142636166	0.148052848325945	0.133912071413756	0.148614288593731	0.145990384038504	0.171573711979845	0.209822718579736	0.13587852989632	0.135739980079061	0.143696640880862	0.129115587049265	0.1208702440383	0.249308858045272	0.133565285796819	0.152181889070289	0.137180698140406	0.123795716948353	0.159116977358512	0.134515582805949	0.198605625989546	0.159246758091119
387	0.147147907897481	0.155251800036659	0.121809116674579	0.128059427818877	0.130864201693501	0.125688222899802	0.146781933522328	0.179485650646757	0.131543876238451	0.157469845561774	0.141711317506427	0.158101649036992	0.144838092528404	0.123344507791736	0.153565964272036	0.142785229337435	0.13945364836965	0.23564296629646	0.131056068618385	0.13122552226959	0.195872970179606	0.147980781305613	0.138347797062767	0.130908370885601	0.141039217821011	0.131290327517278	0.127935697339416	0.123094313681889	0.127827309544291	0.148929969008019	0.133606577048916	0.149208920793936	0.147045263616813	0.172365808557544	0.211653457118908	0.13642562362552	0.134653701539702	0.144213302083654	0.12925086346233	0.119604984956693	0.250699144428547	0.133143117022009	0.152020303430587	0.138000910816275	0.124296818893346	0.160210828261184	0.134155483309436	0.197358221494307	0.159930007184861
388	0.147080911955125	0.154787685573203	0.12553985907834	0.127143973480226	0.130956887113971	0.125634255086991	0.146085733870467	0.181089585751314	0.132410245594054	0.157199373393967	0.140607799451193	0.156377323124486	0.14515676582891	0.123143101700536	0.153526701663317	0.14303773009334	0.140058884150939	0.236746967079996	0.131315855388776	0.130084879810305	0.197499535191302	0.147479863079883	0.137834983725091	0.130867261754545	0.139722268618768	0.130758443995634	0.128975925214809	0.12309438983206	0.128406252871562	0.148951893066134	0.13295347138769	0.147717342376085	0.146690680555033	0.171945615064477	0.212187175414091	0.136003454045311	0.134933615424633	0.144935853399974	0.130198244561044	0.119979082885814	0.254333898239748	0.132319929747621	0.152715612205877	0.139004278729399	0.12474422496368	0.160724855220876	0.1326541882789	0.19733219657243	0.158347586716802
389	0.148216183487686	0.155346323616153	0.124534646598142	0.127411594847497	0.130677724896908	0.125496203691178	0.145030774297993	0.182024056951862	0.133758316526677	0.156823982154761	0.14163367128797	0.155479791167436	0.146325724306131	0.122180403433148	0.152238466159809	0.143235230239658	0.140447692906252	0.235551255785908	0.133112380029426	0.130004035466895	0.196021549299032	0.147556718116192	0.138802568988924	0.131502769809629	0.14004187755951	0.131020675856268	0.129388665079354	0.122947646686379	0.130386440135135	0.151680937223627	0.133664380522887	0.147285417311799	0.147699378907959	0.171770337931059	0.211869535376182	0.136154444153268	0.133968780214391	0.143576245117912	0.130997610841212	0.121854918283509	0.255427814145478	0.132389695312895	0.152825485226759	0.139129394959963	0.125220137431655	0.159598771319184	0.134497487596342	0.198961716963248	0.157512841438368
390	0.146777224719428	0.155179448305914	0.125809678770174	0.127808132273275	0.12966068575529	0.125230447606054	0.145449664459686	0.18286339702913	0.133111450307989	0.156452053262317	0.141494407407438	0.155662958828113	0.145139276344498	0.122460420053262	0.150504693724308	0.143281654950774	0.141359201479189	0.234632803435433	0.132967521181294	0.130468162571339	0.198269304106022	0.149600388832616	0.139079346662097	0.129960322998148	0.141042829383703	0.130189497112511	0.128912426156847	0.121645241421085	0.130081518119923	0.153523437869258	0.133699960156804	0.147990506776031	0.148316041367993	0.173301194666039	0.212855333574487	0.137150627101853	0.134037769287517	0.144541763888791	0.130177793969935	0.122108411458357	0.256752103161947	0.130951567230742	0.152476857681224	0.139851305774662	0.123971124731982	0.160347865548546	0.133952439978143	0.19828252814807	0.155611960768451
391	0.146728540230871	0.154313277772588	0.124950984499163	0.127405225374088	0.128962597534571	0.12519112620679	0.143594303417396	0.182152307528448	0.132820524115368	0.157576634245558	0.141408850810437	0.154030918242193	0.145647831795016	0.123279699539559	0.149212183636266	0.143459171295666	0.141720189040273	0.233107921920446	0.13373190108997	0.129921752869455	0.196133682769504	0.150294325429987	0.138323715925744	0.129115223475528	0.141702407148545	0.130197806775998	0.128679199543631	0.121182006996324	0.130942599695354	0.155287731382107	0.135308382809869	0.14601108250045	0.147377018460567	0.174058136626503	0.211770041237235	0.136530508461211	0.135862374964931	0.144240113324105	0.130863114905512	0.122923424020089	0.257991181942918	0.1294011557446	0.153498841007499	0.139875388297262	0.125093376073443	0.160096761935192	0.133866543911608	0.19599533596448	0.155808564247288
392	0.146149498667657	0.154266677483554	0.12351706290475	0.128108342392519	0.13005223700698	0.125373717908022	0.143783502090942	0.181071131683653	0.131800750073226	0.158444058086676	0.140672705213256	0.154406124019581	0.144790585985511	0.12303514617469	0.148618913396284	0.144060162043022	0.142533332588033	0.231770756884211	0.133878442530451	0.130804439470265	0.194287824082942	0.150099106515769	0.137890384541095	0.129987349758311	0.144397535699259	0.128947021545459	0.130157635851566	0.121740487313414	0.130365952100296	0.156602540987585	0.136741524014603	0.145682896461743	0.148571440180587	0.175128242245765	0.211827228519078	0.135652498335302	0.135970275512438	0.144530605114056	0.131364059413406	0.122329956847118	0.259678573974798	0.12953226150546	0.153424428406893	0.139508627196993	0.125210757671531	0.158877506990512	0.134170126813636	0.194049040361852	0.15547516691837
393	0.145551295993461	0.153953348601426	0.122699690746644	0.129486810926616	0.130138307907899	0.124525364690071	0.143260722872324	0.182816791790909	0.132420545757819	0.158258616715722	0.140246379320322	0.155199237618911	0.142848557898917	0.123348844782415	0.14942950572893	0.145100953300626	0.143855439719899	0.232246817983681	0.134189908999742	0.13027044078253	0.193041999325394	0.149719634052501	0.13964509950367	0.129420844764464	0.144393384193919	0.128567219928681	0.129276334968036	0.122157437396463	0.128693085422007	0.157347191253648	0.137287685334821	0.146368058896823	0.148195030056006	0.175327755611779	0.214712519542588	0.135964923106783	0.136783691111557	0.145047688288473	0.129849761092039	0.121977818375758	0.259217040642356	0.12969980213543	0.152048736280095	0.14058463782117	0.125792790956213	0.159492528353877	0.133790236384269	0.193648299146221	0.154651569296288
394	0.14546476642779	0.154350490334635	0.122455386179795	0.130228036246292	0.129752844487084	0.12476493374634	0.142120086845686	0.183092912597643	0.133337596382334	0.159618202912885	0.13979544896747	0.154451405356831	0.14308237440345	0.124613760576157	0.148754326641227	0.146543777128185	0.143648975586267	0.230046571996175	0.134019613537496	0.130783876354543	0.190357441846726	0.149838286459536	0.138296797976702	0.130113223167335	0.143933656486835	0.127272456565275	0.130075551153527	0.122617686577805	0.129096901775641	0.157671890022	0.136933122303584	0.145474891138611	0.147822417486816	0.174623487599758	0.216656294255973	0.135998689567734	0.137277564465818	0.144356795638296	0.129791698659144	0.122173590028479	0.257880959510016	0.130537826015864	0.150626692068036	0.141507305390309	0.126923357700396	0.159303245922667	0.134536994558032	0.192191095390062	0.153651595963937
395	0.144988914703364	0.153782190480295	0.123447110399997	0.12839102400285	0.129044660850677	0.126413738760885	0.143183369145487	0.185731503852609	0.133300052521042	0.161784878020939	0.139251642571759	0.155722502371253	0.143979147803782	0.124497719572704	0.149252072464083	0.14579106337014	0.143319295452135	0.229981582928709	0.133903282580857	0.131267956387847	0.190162153185147	0.150602539942369	0.138191527477508	0.129446673495416	0.143390525057348	0.126673571799599	0.130511764432073	0.12354415284406	0.129845181262848	0.159076203328084	0.137336513542163	0.144403148618059	0.148108313779179	0.172896108308786	0.217530670473468	0.135727567795049	0.136501316432917	0.144199756410788	0.130175417891061	0.123995974233404	0.255294218290233	0.130732140011169	0.148912993005457	0.142839949673969	0.127595146518236	0.15802830884215	0.134630182301846	0.190715982161009	0.150527374762761
396	0.143956616796765	0.155345131353146	0.124135592257762	0.127838890659106	0.128826616076748	0.127567111983064	0.141485118092632	0.186084123240009	0.132827382870191	0.162202574634751	0.139492989920043	0.156846703979304	0.144679003963076	0.125443575374663	0.149062180534447	0.146595659470116	0.142903673123496	0.232436584213895	0.134226183151769	0.130952821376567	0.190226176030757	0.150739277212948	0.138800512089511	0.129423570458432	0.144495135911375	0.126647405955067	0.129900665956183	0.123700241645494	0.128749660526607	0.159228781954481	0.137069411886237	0.143498421399641	0.147076511945857	0.172287129769641	0.21810725402812	0.135224138979878	0.136928021510347	0.14410289627494	0.130853921030945	0.125099113014861	0.254646870008819	0.130860225686583	0.148231398886372	0.142102291536164	0.128434155706776	0.157519024919035	0.135070936206929	0.191653688760171	0.148535084986865
397	0.143554653536155	0.15448758259015	0.124580568445223	0.128137003629498	0.129149648805621	0.12808789633381	0.141515733015391	0.185663634152806	0.133522209003709	0.163713022678271	0.140495294710397	0.157839177718268	0.144885678233588	0.125432206268763	0.15187833810365	0.14703342149091	0.143222156002683	0.233904880038628	0.134269184131924	0.130213919872623	0.189875085233115	0.1516719704634	0.140057414846615	0.127862529728703	0.145393091791387	0.125733707321989	0.129664632696674	0.124314668154588	0.129742142949087	0.159479464644125	0.13819268799362	0.144285687044765	0.146943662514557	0.171471948257287	0.21735715905639	0.136101407064693	0.136947770369609	0.144636872698746	0.129833370725718	0.126350382303486	0.254309631031252	0.129788390667472	0.148975365008142	0.14176040641426	0.128803607915308	0.15863141132119	0.134476716547434	0.191919304951992	0.149770515175639
398	0.144390714487815	0.153748966235375	0.125198138188485	0.127783204838842	0.126419823516216	0.128228975393835	0.141872502564889	0.187207600988911	0.134247584781304	0.163536154772018	0.140030182644162	0.155888835553707	0.144990152368778	0.12501982289761	0.152111263033314	0.147968231766644	0.143280145201102	0.235345161180257	0.134583553548319	0.130231067178157	0.189450311349723	0.152507897570269	0.141148715319786	0.128773248075345	0.144284008861926	0.125578904642922	0.129479496480156	0.124553925125873	0.130393306767787	0.159242744009858	0.139730054334659	0.143309285971303	0.146028005467729	0.171452891524508	0.21646787177864	0.135214342572696	0.136414390062066	0.14467407145212	0.130356435541666	0.127432821989013	0.256333844944708	0.131533856337484	0.150554782761367	0.14241022338516	0.128821786698892	0.159482569329446	0.134063929280887	0.193575052355844	0.149411964177965
399	0.143810026439671	0.153611656902862	0.124521240348231	0.128720024127744	0.12673247132761	0.128048903098686	0.141293862665959	0.188297113501999	0.133289044988424	0.164778212703148	0.14026580607764	0.155193774384353	0.145358363368452	0.12543927061561	0.153788069414832	0.148112537039939	0.143823009455682	0.23724121860795	0.134617073568941	0.13046495360528	0.188910781955497	0.153847847882777	0.141247806556974	0.128993154914324	0.142804984657206	0.124964276835324	0.129899946162256	0.12504199419871	0.131043305201892	0.159182606939806	0.139047293256397	0.143321130401111	0.147572470136487	0.169942375777336	0.215875027973207	0.134354782400128	0.136614922581731	0.145562739662014	0.131510057928054	0.127991911778396	0.256771577277571	0.131537871686372	0.149906235711293	0.143658912081623	0.12778044578055	0.159909010448773	0.135348050330402	0.192927446029292	0.151254144795755
400	0.144324916331039	0.152644854643096	0.124936092402186	0.12978111054835	0.126875769429418	0.128347039161384	0.140993765734737	0.188128996149165	0.13421181260483	0.165136685318779	0.140653673356156	0.156302034864215	0.145577310700184	0.126223690387798	0.15565854189189	0.148935714514395	0.14338372981601	0.239302331278102	0.134547120176635	0.130960884527137	0.190332056363177	0.15478409658723	0.142693963704731	0.127707110601944	0.142826137261444	0.124506341352909	0.132276989788993	0.12540280945303	0.131269988233639	0.159413187730194	0.14002653526181	0.143207242832541	0.148400062809214	0.169654840661502	0.21446229425735	0.13386168774182	0.136228851852497	0.145194419190541	0.132670410426189	0.128466652640502	0.255984727458265	0.131925145348558	0.150833537377683	0.143816134784945	0.128450192016178	0.159957797503224	0.136481246833414	0.190877775626677	0.153043909566073
401	0.144832803320673	0.152793180241963	0.12620282763293	0.130722886854044	0.127706482130148	0.128795386350467	0.142430482027052	0.189946064948767	0.135465289580889	0.165629768628101	0.141138120677849	0.155763520258993	0.144186972280701	0.125973011543935	0.155530362361359	0.148823810155588	0.144294898123497	0.240213999180947	0.134997133749666	0.131570287861033	0.189544225473082	0.15561577389198	0.144068385145635	0.127178314073011	0.143277035534026	0.125606467244844	0.133185785717864	0.126125573807046	0.131521701415365	0.158423313237936	0.141076955616523	0.142295527298657	0.147599739595391	0.170380181725714	0.213454913973344	0.133109681651881	0.135534064014304	0.144906165115763	0.132137537084047	0.129743800664611	0.253882118387584	0.131662018288291	0.14987897389663	0.146528570570867	0.129301462537537	0.16040023799984	0.137517052262365	0.188394492275811	0.154557423583726
402	0.142907118819795	0.153137719648461	0.126350238885841	0.130925039104939	0.127685342298958	0.130268641037819	0.142335287776517	0.190475935091724	0.134453487934234	0.16629439706302	0.142899143311539	0.156782182496858	0.143393053452124	0.125156278520769	0.155745495932604	0.149863408605382	0.142625624605622	0.241371496217421	0.135429948490978	0.131506849248421	0.189503003615451	0.15552237885504	0.147272401206962	0.126753847093562	0.143016585555709	0.126178140577872	0.132350395057461	0.126582709939904	0.131994303505811	0.158670250499565	0.142507073278263	0.142835666466673	0.146607111946024	0.170126988240687	0.21483963936378	0.133083055427688	0.135025871331506	0.146733708548375	0.131340919627897	0.129475803655331	0.252468374591584	0.133096870359798	0.149900595000003	0.147530940706759	0.129316953052133	0.160342949089086	0.137575586747015	0.18689391659714	0.155038251693568
403	0.142413342808254	0.153247063953137	0.127014510368419	0.130655605673214	0.130929389903444	0.1298728455558	0.140872734074654	0.191235878141404	0.133461453999392	0.166787727132914	0.143458785255362	0.156233923454584	0.141810563425804	0.124355205480834	0.156157069721035	0.14874944505996	0.141373736264527	0.240642149619099	0.135410305565109	0.13220412821409	0.191479951089909	0.155846364919592	0.147839392926979	0.126758351936205	0.143418430777144	0.125425399498178	0.133182786526915	0.127928760192851	0.132761541656548	0.159503664193815	0.142146529227457	0.142739734129194	0.145397817347063	0.169218793756187	0.216239129459221	0.13315027478143	0.135676042613503	0.146795645404087	0.130130780371029	0.129934727220356	0.251925350829847	0.132656888037286	0.150036531059078	0.148733231136625	0.130026678445982	0.160976014305884	0.136753569866499	0.184818236903788	0.155087989659309
404	0.14134538820614	0.153469609281681	0.127650830529357	0.132206481514153	0.131855507350163	0.130217586147609	0.139351068906403	0.192739120013458	0.132620482480844	0.163793769580177	0.14446782786723	0.155877539033837	0.140238307535276	0.124609042905742	0.155679187695115	0.148231396858863	0.142265259494472	0.243688728248977	0.135144079357369	0.132948008615515	0.191837609615742	0.153659174162811	0.149180495147233	0.126609827413045	0.14313848979781	0.125503013595963	0.134193929477173	0.128307747744509	0.133115843734866	0.158622178365696	0.141995617907153	0.142159504284944	0.144739297955513	0.168862106942371	0.213470965564151	0.13310797958617	0.135729105597097	0.148216736753748	0.130502035503122	0.129820943491455	0.252038144295985	0.133398686441849	0.150643408712018	0.148228317162407	0.130202088078621	0.160802879378339	0.137146427597012	0.183485801866608	0.155696276810543
405	0.141869287523909	0.153932260248401	0.128360314049057	0.133181546794563	0.131746130165212	0.131129692939051	0.139633865761304	0.192179290727677	0.133803606590322	0.163757865803545	0.145365282127054	0.157144946824023	0.139859380323386	0.124386646850002	0.153705061623159	0.148549651997287	0.142387735678042	0.243923888629154	0.135347112859273	0.132357779343412	0.193608251061554	0.154793589970646	0.149092132065807	0.127321659895923	0.143384363397621	0.124981076382661	0.135288350893147	0.128159084128862	0.1331191704818	0.16035448414558	0.14142960595088	0.141507642830838	0.146837690234627	0.170854308318526	0.21151682712911	0.131893628422153	0.13556931019466	0.148558953296515	0.129726580912052	0.129624005044192	0.253502571205853	0.133372964018724	0.152921226870869	0.147778165006664	0.129555887858412	0.159818244011051	0.137003421813342	0.18105701427637	0.154626536537777
406	0.142128990373368	0.153571781025439	0.128324363160115	0.131863509111893	0.132940516960504	0.132172671872983	0.140579515442396	0.1922979246889	0.135008470401074	0.163749726786318	0.145304179328279	0.157095092078288	0.138133469434255	0.124769651493792	0.154889267860685	0.148877310587123	0.142245514829861	0.244060030894939	0.135800072629352	0.131880037620456	0.194493455395036	0.155588540051786	0.149777578374635	0.127237181011677	0.144012534699321	0.124362842723551	0.135573581500104	0.127522391187812	0.132603603385483	0.160660652384145	0.140493686733031	0.141126309417174	0.148668566173747	0.169055701947936	0.209803758891475	0.131800813850668	0.136217501293081	0.148965210995904	0.130288924830838	0.128335247519808	0.255042047733344	0.132182513917201	0.15392483747011	0.149540736863688	0.129482813637131	0.15735513469525	0.13686175605963	0.181467855739439	0.155254745748406
407	0.14232636730229	0.153135825222524	0.128694865537619	0.132976500635359	0.133106551251487	0.131865758213291	0.139523201193638	0.194181422512259	0.135010477512511	0.162869489221538	0.144509724754915	0.156847401296531	0.136367852719567	0.125228196239628	0.155087657227979	0.148179062196908	0.143113382063158	0.2464129629165	0.136513210559958	0.131889823676248	0.193518234708809	0.156386359089795	0.15000609792577	0.128315215105044	0.143603493574057	0.12459503916016	0.13626493608188	0.126856762486661	0.133290566188989	0.164807117555856	0.14083262387769	0.140637203163256	0.14895756353092	0.169935234812952	0.208886620718362	0.132528305161323	0.136691232145485	0.149574954213518	0.130275104084303	0.127444193149614	0.256508075738255	0.133134575584036	0.154886804259559	0.148922898724441	0.129859964133495	0.158500302146759	0.136972422140966	0.182504400071979	0.154961342876936
408	0.143534555096749	0.153119417339481	0.128400806543007	0.132144387749096	0.132604875796526	0.131567338641354	0.140605726316317	0.195176539998958	0.135491804641876	0.161437446867724	0.143621314448063	0.155708210838581	0.133702763724442	0.125874542165781	0.156097492856818	0.14717719273957	0.144178816583782	0.245787390182911	0.136953899096804	0.132836117555087	0.194026163977544	0.156376138948351	0.150411658907472	0.12867807510571	0.143713859686086	0.124578806539694	0.137046543420714	0.126667443457787	0.133996216642814	0.164250348601494	0.140954095998576	0.139035047958383	0.150013786036354	0.169720796076828	0.208626559885662	0.131641272085066	0.136870748519728	0.148652239358117	0.130906432559798	0.128628029966901	0.258062359686904	0.132328194028494	0.154934489086492	0.149112861210638	0.130764101955438	0.159893391022188	0.136569865291923	0.18182378590789	0.15612855944912
409	0.144057807374955	0.153194596690145	0.12978975480901	0.130502176843307	0.133357152498926	0.131351725018531	0.140690647747779	0.194586775383482	0.134742120478071	0.162443799826717	0.143590015047579	0.153329220946736	0.133911708008947	0.125945831050695	0.155159243151038	0.146706585857001	0.143469522239333	0.24654854200242	0.137457487452303	0.133374104454531	0.19441850579213	0.156671135877456	0.148874870045632	0.128939765430636	0.144212930642638	0.124069371873812	0.136349093918469	0.12730831187146	0.133496564675311	0.162857655822458	0.140633338342586	0.137854509404797	0.150731960567567	0.167723347815806	0.207507475679304	0.131405356165326	0.138523732746293	0.148625060794735	0.132220044260228	0.127766464402738	0.25665712867415	0.130498529769971	0.156319346747967	0.147686856558598	0.130569164079478	0.159708172192509	0.136153894000939	0.182796592117269	0.156483999084959
410	0.144423569777098	0.153340292796913	0.129796518181458	0.131274608914536	0.134405786944006	0.131189167162107	0.140463482047793	0.19267875589039	0.135658088410054	0.161136384727655	0.143992482570923	0.152392046422273	0.134519323489068	0.125411939118734	0.152609864138346	0.14635640303501	0.143494430183896	0.246425977453537	0.136783987668638	0.134149492031897	0.195374960078965	0.156462056427583	0.14863153588875	0.129829709229633	0.143664705763125	0.124008962810145	0.135550699903905	0.127458134905802	0.134659581912199	0.161824389702577	0.141775122996491	0.136581313839283	0.153494522052235	0.166846797963767	0.208090619991578	0.132520095014113	0.138160582494235	0.149427589322476	0.132304618179311	0.127671836032386	0.258798195578648	0.131468185757936	0.154046014218426	0.147090704622744	0.130253319696796	0.158912282995835	0.136539434927074	0.185000686260376	0.155657836357275
411	0.143982334080779	0.154275615905829	0.129668284335179	0.129926871904075	0.134745036273068	0.131187085275619	0.139445386548679	0.194229850393666	0.136247685002483	0.161243062134078	0.146893828623642	0.154267326815799	0.134670515115661	0.125272863343478	0.151637044625474	0.147411101680538	0.142561031070958	0.243784829887675	0.13597032579501	0.134821608947529	0.199647561735753	0.155554660127781	0.147722041609377	0.130640564590148	0.1439870578666	0.123774699086751	0.13421305066053	0.127019356830379	0.134241898597308	0.161851064947805	0.141192064478431	0.136217821237482	0.155884740303964	0.166849094952995	0.209005774950877	0.133575241948907	0.138017060750477	0.150031511909325	0.131977545230161	0.12923666793219	0.25773202947988	0.132383524219514	0.151421962311435	0.1475616966013	0.130671563344482	0.158374697498468	0.137047479839167	0.187357638467232	0.156874418261311
412	0.144069384622662	0.154262274887224	0.129064334901911	0.129595095657229	0.135010151447736	0.132788556275954	0.138548779699211	0.193314189155853	0.136515595454439	0.160726869399703	0.148013288100784	0.155244332855699	0.135101066106109	0.124793333015041	0.152978393170629	0.147202328068027	0.143203958236178	0.244753341100209	0.137035643577934	0.134964966508356	0.199973411635235	0.153964828037851	0.147526018469085	0.129875594511442	0.14320517215389	0.124115040205279	0.13344574210283	0.12803139029367	0.134897888128249	0.162614609744802	0.141269787759162	0.135808683916624	0.156380247341236	0.167695400083301	0.207562638268642	0.134321021812294	0.13910540225777	0.148451642576752	0.132407525125264	0.129883472791549	0.260875710492555	0.130936038068141	0.152280565663029	0.148964835521761	0.129334381640548	0.15703400609654	0.136173130003558	0.189111449943176	0.157849923252729
413	0.142976521666009	0.152783336291639	0.129408144941677	0.128766504712254	0.135519579791724	0.131795628522878	0.137822812441275	0.194837226270149	0.136837979831408	0.161385431947777	0.148773123418598	0.154990165944837	0.13536308467639	0.124539513783351	0.153796640605451	0.147415960979046	0.142913890310745	0.244601515670687	0.137882497926653	0.135534072896728	0.201460406592754	0.153448468980153	0.14780763201117	0.130032706582307	0.143218558271699	0.124214448883256	0.133556225918382	0.127940161104873	0.134086937263969	0.161720117923083	0.141503189103958	0.13566583372645	0.155677649520616	0.167233828427844	0.206747038022558	0.13435420646199	0.138246499075645	0.147855197682178	0.133067204896382	0.129473026181005	0.263805531984005	0.131071590917041	0.15270937403051	0.148598098388907	0.129236301717764	0.15783136858005	0.136771763226472	0.188855182955694	0.158612494731136
414	0.143052915188022	0.152427063507836	0.130807738044587	0.129352190466096	0.135561469930193	0.130888630923873	0.13797341070645	0.195272893246982	0.137905902556827	0.159442344187359	0.148912229849457	0.155801566880763	0.134659296991779	0.124818464908774	0.154845254533941	0.147764842154654	0.142883574046909	0.242766201183305	0.138137716932946	0.135253092094225	0.200706068076262	0.152572751845996	0.148847784969402	0.130002296567668	0.144208052549248	0.124900559477782	0.133561046171769	0.127673894008737	0.134134210551349	0.160767162017808	0.141062425183668	0.135477001128336	0.155711337691251	0.166443548482482	0.207944998071857	0.136043048632821	0.137830798381939	0.14885597533591	0.133092478460602	0.130646748897558	0.264993425259919	0.131777719089327	0.152069176550117	0.150007174889701	0.128812515134558	0.158137199952054	0.136953654999636	0.188976394707541	0.15973991793553
415	0.142403654635994	0.153354837502578	0.131172111339674	0.129167399032338	0.135355458243464	0.131105427586976	0.137340017517824	0.197312597839755	0.138637136326873	0.158956783860429	0.149371267639734	0.156407824423192	0.135301919044136	0.125047247764149	0.155611859976337	0.148124934731611	0.142249473081951	0.240649960960407	0.138548727852754	0.134678183657671	0.199867576731033	0.153153780469494	0.147166951588997	0.129693071321502	0.143483755439423	0.12553465724557	0.134690186677998	0.12785414798267	0.134024939268522	0.160000333425238	0.143681218539814	0.136624408536288	0.154349181865845	0.165112157310434	0.209079449549504	0.137176421071165	0.137861443432434	0.150149985790757	0.133511969447097	0.131166661840389	0.264066251644658	0.13228459977706	0.150576976405182	0.14916582134219	0.128605189248759	0.157917579433373	0.137679016812281	0.187360309165354	0.161722810323693
416	0.141862429770391	0.155025236866304	0.131352832177012	0.130285863086924	0.134946220420119	0.129424973984925	0.138983092540533	0.198550506982906	0.138396077997156	0.15748632493359	0.150731720415842	0.15602837896622	0.135340346024767	0.125756889793044	0.154004330961736	0.147324811288997	0.14280869116001	0.239308047051308	0.139457476489815	0.135549809089302	0.201981222452929	0.151746495078806	0.148321242557704	0.129625276942865	0.143947588054376	0.127092315305314	0.135081928522765	0.12925299317483	0.135033673924969	0.161370222272334	0.143677901399137	0.137076552752142	0.15444433279603	0.164442227135047	0.21037450048849	0.137844935623384	0.136679386409619	0.151317795375005	0.133852264904914	0.131870287396038	0.264772697228598	0.13361907695671	0.149370344820824	0.148635024426545	0.128988599286303	0.157621319287245	0.137066707680911	0.187241021087461	0.16311708873829
417	0.141470748122934	0.156011988408607	0.130164392380268	0.13094565807793	0.135259636149857	0.129440356753329	0.138748223783285	0.200476664793227	0.138535290695587	0.157651985706526	0.15057719125547	0.156370341152579	0.134855337476591	0.125666509053622	0.153487530274215	0.148699519587392	0.142485745904506	0.238698477280765	0.140076060765921	0.135235802292411	0.20445538966867	0.153640656249564	0.147737276626514	0.131053535434895	0.14414464640525	0.128829462969404	0.135458770730334	0.128100582258151	0.13368748157283	0.162197560882109	0.1438672331524	0.137057914353233	0.155618560768994	0.164089981452293	0.210950361432526	0.138071732398004	0.136023297523067	0.151483896636639	0.13537939341392	0.132422000002152	0.267454221592212	0.133905859697812	0.150734427660446	0.148205852036452	0.129137447371029	0.156897088180624	0.13712200382532	0.187534902989778	0.164014769225845
418	0.14195634136452	0.157542505907947	0.130358604710003	0.129760342995423	0.136275195297283	0.130042056919583	0.140128415788549	0.200187000796798	0.138652761166099	0.157169423670391	0.150381181906878	0.156129343609948	0.136204928268066	0.124523709859922	0.152656711180306	0.14913301596004	0.14219658233064	0.238034921203247	0.140099444779354	0.135212455128068	0.204729914751732	0.154790800544283	0.147733939475743	0.132171316366711	0.144623075799763	0.128944924989799	0.134734059661485	0.12906250914071	0.134026375757809	0.162411080242072	0.142203588421941	0.136374663324655	0.156358098989781	0.162249459061775	0.212893116825301	0.138957986266886	0.135859836653544	0.151398204947609	0.134986184770129	0.132054778178564	0.268874006022581	0.13317030690608	0.150297292010586	0.147774663495827	0.129845865914421	0.156131982153292	0.136393723741399	0.188655117846814	0.163880155071289
419	0.140485670716174	0.157973765621853	0.128815150401314	0.129224964188767	0.136406946294216	0.129546725194074	0.140159332688749	0.201741973085274	0.138919479030568	0.156892091386334	0.151588289167004	0.155948964631091	0.134750710401118	0.125916025349701	0.15090164798697	0.149317224653843	0.142898901307543	0.23870283227717	0.139206010669359	0.135489800066922	0.206545915235667	0.155346762983913	0.147053227941184	0.13344958404439	0.145874467903599	0.128957552724781	0.133301844161876	0.12879592753626	0.133801267970488	0.164064869470856	0.141411443193742	0.136072833247053	0.15782342947686	0.16191521774801	0.214882406559516	0.138365716845932	0.136987641524052	0.15222512530989	0.134638914241138	0.132778230732978	0.271435290423261	0.13325307257754	0.150886102784662	0.147062400784729	0.130110981670117	0.156685473091907	0.135865468939025	0.187298138905605	0.164397166058866
420	0.141205045491663	0.15894434446315	0.12990957887122	0.129264360688732	0.136669494911135	0.128883119198188	0.139698511351432	0.20089069332046	0.140624868071443	0.156262923800455	0.15195538661201	0.156216259008512	0.134783373974042	0.125073249856117	0.151369968566382	0.14836121435185	0.143265229758887	0.241351981062882	0.138501542410843	0.136414372562387	0.207269079242573	0.153737295815445	0.147064078752148	0.134892292465407	0.14542907526835	0.129602043844621	0.133836996271765	0.128894357089324	0.134427287218764	0.164795129776446	0.141792651865201	0.136132861488119	0.157110595357817	0.160370247561762	0.216536715507908	0.138534391201551	0.137017415418599	0.153437944233241	0.135732320201935	0.131621160618789	0.27131265960859	0.133490097335555	0.151960892170901	0.14800123115912	0.129161411198892	0.157356891607886	0.136414104285479	0.186379144592698	0.165138152315204
421	0.142472082473559	0.160442838833542	0.130690945296513	0.128818484433157	0.136055942300853	0.130054120918981	0.141216507860253	0.199885566274773	0.139910526041902	0.155700076742911	0.152735284942014	0.155164728585624	0.135398162829707	0.124057244881425	0.151886378151193	0.149269995865335	0.143261945611676	0.243112782910853	0.139501900946504	0.136746523567807	0.207456226857041	0.152979564750106	0.147983166173989	0.134411374443639	0.144135900069268	0.130282645707246	0.133360056443293	0.129607521453462	0.135106285715767	0.166607466719448	0.141843234938231	0.135313722776144	0.156204380230564	0.159985167253724	0.216982647394796	0.138836046088259	0.136350912379435	0.15284201150586	0.135110013407925	0.130798329147757	0.269578113164243	0.134587667867276	0.152373145998166	0.147563950638936	0.128378467382211	0.157241811162455	0.137093764436272	0.187467733563647	0.164955785684343
422	0.142347710917839	0.161903349942426	0.131368886077538	0.129149686394723	0.136816848151737	0.129887203065943	0.142754940978437	0.200076322102364	0.140206108326922	0.156238017868517	0.15370527416744	0.155334334639142	0.133994720245423	0.123329745660242	0.152493863569241	0.148667554243002	0.14372127507836	0.240479252875332	0.139581382325846	0.137020418226928	0.206499819888577	0.152019395350227	0.14891451556322	0.134162423343489	0.144373231507553	0.130402241913807	0.132366903126808	0.129509742008006	0.136509441996833	0.167947666163788	0.14210847612312	0.135711556679604	0.154902517318676	0.159364603146203	0.217487324503582	0.139516321257224	0.138317116863528	0.152021180000234	0.136254479145548	0.130610582888606	0.26902998552693	0.134161112069088	0.152740524431985	0.147016569424355	0.129169530034572	0.156291928655668	0.138188355788517	0.188367803975434	0.165091873306125
423	0.142368336867588	0.162763062109289	0.132385014631188	0.129391071840128	0.137996407006199	0.131394784856248	0.143457391921655	0.198415748669022	0.139799590621447	0.155297516750771	0.155416201764053	0.155821887261595	0.132557936337521	0.123790675539211	0.152971685281047	0.1479307643135	0.144189115397777	0.241844710374613	0.138890989900084	0.135574065519879	0.207846392350187	0.152005621687564	0.149925133005483	0.13537550559731	0.142933400026977	0.131741395647621	0.131608612077504	0.129934693137504	0.136057753922749	0.16803079379593	0.140384541339553	0.136038057392873	0.153875486354439	0.159680159377557	0.216371484953067	0.139125583797479	0.138577509044424	0.15127077959548	0.136839815822927	0.131417691121868	0.270002736543257	0.1355911266498	0.153793294161375	0.145937907873144	0.130421014114579	0.154906351741059	0.139613217748987	0.189256744820402	0.164008525267974
424	0.143114783459216	0.16146574337081	0.132877352490428	0.129975624028176	0.138721804716707	0.133456981357829	0.145316896529676	0.197164728109291	0.139425131224929	0.156250305560413	0.155475496671965	0.154914093639099	0.132215179062973	0.12378531984829	0.151755893224536	0.145772001812982	0.143664430495574	0.242344199721116	0.13826129082573	0.135603082924334	0.208081153394153	0.150543345410954	0.150144335374099	0.134635949424243	0.143562485574874	0.131432600237724	0.132000756564115	0.130962880223721	0.136376608088245	0.167446854427703	0.141592441348994	0.135918263801546	0.154416084300292	0.160163554363308	0.216386701387867	0.138676369219343	0.13882472991429	0.151047572134241	0.137573206171202	0.132241665018744	0.26694930309503	0.136707776500876	0.153060833479131	0.146719394279645	0.130784690072116	0.152919263566855	0.138894061624808	0.19088332389433	0.162789913872825
425	0.144941455309813	0.160963248967628	0.133588360777308	0.130402221615886	0.138657874809797	0.133572355819149	0.146039736009813	0.196946122091068	0.137671748618245	0.156106067993899	0.154251523858613	0.15584971706242	0.133128291333967	0.122861865120209	0.151829347163804	0.143300286161301	0.143481886902604	0.24267454041815	0.138627069560693	0.136310376434178	0.207301541691407	0.148517324542861	0.151017565024706	0.133754218480483	0.143396791062023	0.131771589238781	0.131638250940001	0.131331865146732	0.135834591415168	0.166462964560558	0.141576644224414	0.136466633758374	0.153959335749946	0.160870103996026	0.216235842789109	0.138743679964062	0.13966504053456	0.150487661082026	0.138993533598284	0.131018736108012	0.265518448970422	0.135935774695309	0.152957998743178	0.147577963203483	0.13104780415057	0.155960754040701	0.139242049973601	0.19101664303662	0.163642323801568
426	0.145071015386507	0.16069496168608	0.132639424429078	0.130678790791302	0.138183555346173	0.133433799864058	0.146982027835975	0.196599609695874	0.135712544009924	0.154616143412757	0.154066084906788	0.156669553809293	0.133229268421683	0.122884662958095	0.151763211223582	0.141832686825984	0.142708842309854	0.244148782706071	0.138317790473641	0.137076745315219	0.206443810709622	0.148573558681326	0.149856222569353	0.134747451602169	0.143787066679746	0.132126185777297	0.132580458980909	0.132285513482968	0.136106387439932	0.16759112135504	0.142166612686023	0.135429335141603	0.15452513100017	0.162776119615729	0.218105878394397	0.139117422305729	0.13926856937261	0.149093785827346	0.139988341670131	0.130652159909623	0.266408048105235	0.135028368127228	0.153195973461597	0.148379920296514	0.130765871537586	0.154208508804107	0.138448988752821	0.192413120605996	0.164170843981117
427	0.144420089780809	0.160800987763317	0.132662555221624	0.131349573447809	0.13861526421798	0.134482213512725	0.148609424113902	0.195035270426249	0.134409594282246	0.154256076339866	0.154598736310586	0.157037152949736	0.133568658115938	0.121939624622197	0.150974643569692	0.141241074213689	0.142509181597479	0.245891077449015	0.139590117040294	0.137820801133666	0.205833175443136	0.148890002509563	0.147992728386982	0.13468240472341	0.143935453446189	0.133236181102647	0.132035166574364	0.131843696553016	0.137905555952048	0.16656119119175	0.143134204786708	0.135356249128468	0.155547258106649	0.163611960359911	0.216858498815536	0.138722922914045	0.138757027967963	0.148801512393457	0.140260543526536	0.13118196413333	0.267014727499566	0.13546123911378	0.152079578195115	0.148957198439277	0.1315391922654	0.155133589335825	0.137798538337909	0.191953224688015	0.163372925691282
428	0.144217275326274	0.162609070623809	0.132070542847542	0.130938467219333	0.139319278403995	0.135524951680824	0.149106920297067	0.196377195641355	0.136544658287146	0.152895156393311	0.153691282602485	0.155535241031613	0.132631924494219	0.121200581075813	0.148886741373516	0.141473269662022	0.142388440198199	0.246366488162412	0.139938583925259	0.137808286601179	0.208447294245801	0.148559149887053	0.148485763035087	0.134794242264192	0.142637119912203	0.134599592286334	0.131588063035091	0.132730996575352	0.138858249618218	0.165978396778981	0.143916526894631	0.136980302409276	0.155922396104051	0.164044497821835	0.218140488392547	0.139024593686844	0.138147670590625	0.148448643547945	0.144301222106721	0.131844362657285	0.264377508574249	0.13432923620992	0.153333667159622	0.148700551965314	0.131710098549865	0.15623294524037	0.137974565800003	0.19085485474515	0.161853781839565
429	0.144760872820326	0.163897353155496	0.132477245175108	0.131395880938229	0.138472343094421	0.136012000325978	0.149701229170923	0.196289749077097	0.138562796412664	0.153346589128744	0.154483876011141	0.156304365947173	0.13338793464084	0.120912682188616	0.148539415564624	0.141901430888731	0.142327521669565	0.246384957752194	0.139845846698951	0.137840989845899	0.209224107514101	0.149117492148625	0.148231085161112	0.134873797921987	0.141692777118112	0.13515774113881	0.132826822955934	0.133365429254456	0.138345998356848	0.165884126067177	0.143725728004823	0.137488505156891	0.156858307571214	0.163187002506262	0.219189018640526	0.138551258333167	0.138674598695932	0.148710524467449	0.144386575980868	0.13155098336191	0.260925581367501	0.134890545945333	0.154848113978934	0.14821957064828	0.133362618236532	0.15732182923735	0.138466827997358	0.189400140649636	0.162409898321565
430	0.144261478405817	0.164530668104684	0.132410022498299	0.132003679545611	0.138869512731291	0.135520381261063	0.150071635914053	0.193897545375095	0.139428214930925	0.154346913642994	0.156280176618566	0.156933761206484	0.134298506299273	0.122085464184386	0.148300247565187	0.142597912410761	0.141982459954394	0.246814109490101	0.139193346730942	0.138713019528637	0.209658015795002	0.148919092803223	0.14717573555038	0.134854623387822	0.14102710209728	0.135154914204958	0.133832898092372	0.133377932727506	0.137721119808833	0.164878702015333	0.14240781441001	0.137212404601918	0.155788370587803	0.163714230614499	0.219134743532438	0.139420701724368	0.138879524463999	0.148465970391478	0.145061213273834	0.130885210112697	0.258634009227995	0.135489640508471	0.156506315803739	0.14937854565017	0.133939786290318	0.158247432938355	0.138096105777848	0.189249898249639	0.159783149077083
431	0.144935692851932	0.164511671722733	0.132322547804474	0.13199723152174	0.138909015315364	0.135962353157734	0.151578629457607	0.19374198126061	0.139483858395111	0.153362417754921	0.157557952947364	0.157911550432532	0.133869034323972	0.122041776970679	0.146573097220632	0.143023814973711	0.142452415154944	0.247710154929331	0.137422734783729	0.137455263804852	0.210708550378696	0.14984610509345	0.146847261916721	0.134750288100914	0.139727839470361	0.135264499822364	0.134716122261464	0.13335442595676	0.137968093122689	0.165359664192748	0.142375287534133	0.138723866843197	0.154147763283646	0.16461142246326	0.220087698940839	0.139773019603401	0.139355455239803	0.148226742083192	0.144568629911053	0.130249265731159	0.255587941991792	0.135202454420025	0.158065523427668	0.149489194417064	0.133593510358047	0.157830558131827	0.139209617443135	0.190230643166597	0.160492151106615
432	0.142635217310872	0.164610027398926	0.133015415181809	0.131853750783143	0.138736066507333	0.135243128414155	0.15187504310281	0.194133122798304	0.13837086641111	0.153060009882152	0.155645518331762	0.157758644681271	0.134323901654814	0.121946040325629	0.146714219438671	0.142538681667156	0.142430846281151	0.246899361120129	0.136149449995258	0.137493214082715	0.211504292683216	0.15118962600917	0.148351101698436	0.135652270167446	0.139298002271176	0.135599163045038	0.134405460235212	0.133032930698141	0.136702541621929	0.166338280683975	0.142986238915266	0.138990576840108	0.154294098691501	0.164287089686649	0.218151992616819	0.140301813480677	0.139635915164692	0.148401341337482	0.146054212051983	0.129589046538907	0.25263860617027	0.134542773186327	0.157295460283319	0.148611742007837	0.134331717722303	0.158878893282042	0.140574595257593	0.189973047805479	0.160932763375802
433	0.143045352894986	0.163139999500607	0.132350867000782	0.13139537622962	0.139301374581432	0.135047928533889	0.152619597199937	0.192130794747063	0.140629391046096	0.151492761847618	0.155832720471766	0.157685711592803	0.135096387376527	0.12145308336701	0.147366850829767	0.143566270350642	0.141273272770758	0.247702717007713	0.135229272348473	0.136806213425054	0.210203336081101	0.150781211223948	0.148684520804976	0.136223609091551	0.140651780149465	0.135416312515007	0.134116293187727	0.132755126276012	0.137315425409825	0.166022872538101	0.143684736564544	0.137682845690609	0.155338893316477	0.165221425849339	0.219207814814708	0.139519430411575	0.140102241817802	0.146578501747412	0.145279312267602	0.130197508648511	0.249792767872527	0.134338034294973	0.155578638346697	0.150070718101719	0.135730619435877	0.160115172890713	0.14036585988286	0.191151539461483	0.161767183055266
434	0.143920732230025	0.163835056280985	0.134217836542812	0.130455794636933	0.138175158110165	0.135817934803624	0.152662061759064	0.19109589973697	0.141099898520737	0.151159263201253	0.156176927823593	0.158783983576494	0.134683812173856	0.121647362195383	0.148194760964535	0.144088366019707	0.142211488863224	0.249839781843986	0.135938965455939	0.137439804903898	0.212368608442937	0.151094976483669	0.147036678166985	0.136550466718244	0.141404761928483	0.136889445573061	0.134452356615594	0.133812611897976	0.138898325034445	0.166053978619436	0.144538980464081	0.137506681305213	0.15359086266739	0.164722005989332	0.219317963183451	0.139085655269833	0.138442361401342	0.145990936790058	0.145113707838807	0.130360922960837	0.249878990518764	0.133962752702977	0.155057308279332	0.150629155979105	0.135342412996646	0.16125725639723	0.139776332216585	0.190291810145695	0.162126813497928
435	0.143897304323582	0.164938371850195	0.135946407662687	0.130238906457377	0.137265825287804	0.135236121802993	0.151801192872405	0.190439550183431	0.141573692594616	0.153376694884476	0.156900185199465	0.159956820163986	0.135299272853216	0.121113849689755	0.14891290459069	0.144995436132731	0.140789239387068	0.250317142988747	0.136251572631745	0.136240082504149	0.21427505570042	0.151230899661748	0.145668139109423	0.136549581734629	0.141444134892157	0.136786054242692	0.135146642743056	0.136069035492622	0.139678812031814	0.165255570938959	0.145521295244021	0.13682232818817	0.154908604208523	0.164075225886896	0.219940867318226	0.139971961708747	0.138366494156349	0.145796897415011	0.143457564851835	0.129705130395777	0.252895121909584	0.133742262752166	0.154441481468197	0.15042584023065	0.135411708468207	0.161495737294059	0.139786679062261	0.190434105346377	0.161202460786069
436	0.144830941498063	0.164464647620707	0.13656645266223	0.130098904465801	0.136601049210649	0.135715050683621	0.150423482943585	0.188850424846118	0.14079581533362	0.154962025327876	0.156818737847249	0.160825547999705	0.135061358775892	0.121074655680109	0.148721324751923	0.146038916688185	0.139897218499872	0.250663506774292	0.135560344370437	0.136120965103357	0.213843780023734	0.149948140822942	0.145547185917008	0.135828193068576	0.141093674564072	0.137370326162614	0.135091567783348	0.134915036020022	0.138959875133494	0.165152318025736	0.146442547959404	0.135630805370968	0.155115560381005	0.164302921148573	0.222418647098443	0.139739635594414	0.138461764466218	0.145699356971879	0.142451582242165	0.130022718273045	0.255443298882943	0.133292457384127	0.153808840636358	0.15012468703816	0.135317808239991	0.160455667604005	0.139704712494479	0.190831425495598	0.16073848642552
437	0.144755221593615	0.165948838752168	0.137244299616234	0.130350071199324	0.135980413068407	0.135643951553142	0.150529775249257	0.190315634633879	0.141049723242221	0.155464245847899	0.155430001004628	0.161546057706356	0.135104897239038	0.120923547940351	0.149267263391654	0.147238223980943	0.139523077147176	0.251461591929709	0.136198869469573	0.135420853011019	0.21308368496267	0.149263204592725	0.14677294483413	0.135327207607996	0.140411576991221	0.136764324079299	0.135285457091216	0.136204348604588	0.138467717974312	0.165261934261521	0.145181217294987	0.135990878838977	0.15507882215956	0.163302938863538	0.223344738022201	0.140096973443564	0.140593880316841	0.146705372850319	0.142803552667338	0.129479763720213	0.258076661227989	0.132509518187789	0.153450650760194	0.149995877214621	0.134527577951831	0.16001568775883	0.139531828879208	0.19186185952159	0.159965822016337
438	0.145094224457282	0.165808154451177	0.138219870819051	0.13007475082016	0.136457138587573	0.134906948757536	0.150824011638111	0.19294957329698	0.141398483130786	0.15600601049004	0.154284186322008	0.161324102226277	0.135790972893248	0.120359599009517	0.149333413825316	0.14621808118505	0.13881794794286	0.252612231298945	0.136245208007467	0.135436997251288	0.213552005702617	0.148062615373308	0.147377152441893	0.13660918717982	0.141536626349927	0.135443221887372	0.13483763295062	0.137258184027175	0.137748206019537	0.164137493107461	0.144685116731164	0.136842589750876	0.154910314786015	0.164405641419972	0.224545632326402	0.140849592823804	0.141146375276618	0.146410149914565	0.142689484710906	0.130396982673932	0.259898903648687	0.133523351388523	0.154467208083309	0.150602322294021	0.135198285067469	0.161135188767339	0.141004935645128	0.190907340434833	0.161099893884206
439	0.145583033180523	0.167234967708383	0.139180448069871	0.129509569600904	0.13697304987796	0.134604628430123	0.151580329178709	0.194300640320639	0.141701211489371	0.155677262819913	0.153541324998744	0.161768784376906	0.136517476381662	0.119738997758367	0.150749601871303	0.147980925902196	0.138480674517089	0.253287206100939	0.134890715602324	0.134960417824667	0.213194503182385	0.149325605644069	0.149189103120193	0.136524665007859	0.141390987639365	0.135314066665042	0.134796986606514	0.1381628093632	0.138078678199688	0.163609125872164	0.146517762829092	0.136824422104365	0.155080727517529	0.164097980660247	0.226631734887793	0.141508976760195	0.142557741701444	0.146868547951744	0.143041549083907	0.129542048843586	0.259020533162194	0.133437543613583	0.156031154443885	0.149755972310919	0.136480465441244	0.161732086308746	0.141742406229683	0.19124784282755	0.162680060618709
440	0.145548199441201	0.167965190834104	0.138972347130741	0.128928310522469	0.137804876033054	0.133604772498908	0.151751613176275	0.195826103616015	0.142042958195126	0.156247921679309	0.153144886192072	0.162296268625028	0.136892660558623	0.120150693506975	0.151012059695164	0.149351528566066	0.137677947663196	0.251423358946078	0.134921560449373	0.134250113556246	0.212978736249259	0.149770547714453	0.148589773648443	0.136994921165065	0.14230365458406	0.135864260799061	0.134851667851656	0.138623568456379	0.137661541433074	0.16350522810297	0.147534162840882	0.137826761769084	0.155204656282519	0.164430697999862	0.227867330140189	0.142639722976604	0.142706821194606	0.147487481664542	0.142916977559025	0.130875456252146	0.260363700638129	0.132518847797865	0.156631557544414	0.14953556843071	0.137370119099693	0.161641156587229	0.14186078377849	0.19154748129018	0.162415168766188
441	0.145399822288237	0.166811251222177	0.138156647434838	0.129680150583792	0.13742094782511	0.134000981610574	0.153443820922745	0.197382620365021	0.142517732129517	0.156417443334473	0.154308116705819	0.162081343669884	0.139035266633097	0.120374357327983	0.150619005259498	0.150634489485598	0.138951271018528	0.250464305439125	0.134939538149793	0.133010628373467	0.211635115637786	0.150474968486893	0.149947646259911	0.137196259642686	0.14315570148144	0.136255099238055	0.135817602542222	0.139432782776805	0.137717663437599	0.165349784917746	0.148688835809508	0.138373837837119	0.154512450411217	0.164709305318633	0.226806108819763	0.14288051826848	0.143419602823018	0.147789948452709	0.142860991972943	0.130541441257284	0.260837685978828	0.132347127150195	0.156653872498472	0.149991985632202	0.137910912350234	0.162645100485143	0.141486694918605	0.192783762121616	0.162204185114773
442	0.146545226006636	0.166818696494298	0.13765423727032	0.130857440828806	0.136409638203909	0.134414367786367	0.151631748656437	0.198283118192844	0.143282428296349	0.155677807480158	0.154394415916001	0.1633523920113	0.139088564715095	0.121454015698831	0.150254143110381	0.151601006893067	0.140350917652938	0.251016585573349	0.133961994924741	0.133521146097103	0.213728886749345	0.150981329722606	0.149098443378304	0.137660109234936	0.144162919919161	0.137566131513062	0.136211937121371	0.140577003374239	0.137189450530752	0.16475275244345	0.150097543540669	0.138487048622865	0.155538139858969	0.165033932657087	0.226963885540937	0.142870157704098	0.143930218227158	0.147760328840578	0.142729805150913	0.13032956142225	0.26164015899784	0.132814051218163	0.155936976319954	0.150775626112371	0.137435453493176	0.163181350435643	0.141247778065985	0.192917817549119	0.162772791832442
443	0.146744251654941	0.166674001119934	0.136797469784454	0.13183877648378	0.136059094633849	0.13386078319341	0.15185323848554	0.198977692943474	0.144877773257061	0.155150194503109	0.153061292765674	0.164849134796411	0.139515015260174	0.122934912166184	0.149548961691725	0.153906715673639	0.142866869245409	0.253841690457741	0.134786704378773	0.133066613683636	0.213083898730628	0.151443221241227	0.149297497972649	0.135796891994369	0.144467732154709	0.138180706251052	0.136400944586077	0.140766389086959	0.137207478088667	0.166778910783408	0.151311781731246	0.139246084716881	0.154138206321628	0.166511249828989	0.225034539308255	0.14310169717356	0.143607542629742	0.148312311855168	0.142453955219661	0.1300970223767	0.261855072132383	0.134325086264911	0.154938444893241	0.151125891853327	0.13819652259595	0.164216518862593	0.141893589773169	0.192784780319402	0.163273307699516
444	0.146498736464258	0.166543467983594	0.136333585149589	0.131159027568424	0.136267585306295	0.134165469314142	0.152884237230307	0.201738280961082	0.145152017476095	0.156411925386498	0.151778207173734	0.165694369635061	0.140019936678306	0.123070994189427	0.149752229186322	0.153772230961607	0.143745066470983	0.256316012419645	0.134751465501099	0.132799699873711	0.212385692696852	0.151423612051683	0.149416007967533	0.13620482380437	0.145095010666704	0.138200086459877	0.138022183767172	0.140508062685006	0.136373576153182	0.167225346900193	0.150691292471234	0.139656356610028	0.153228364563173	0.168440538411877	0.225903914370802	0.143210940899106	0.143360545675222	0.148211861467048	0.142233207263884	0.131072279334274	0.260988765417072	0.134289370701117	0.155850196928063	0.151840006697329	0.137365083607606	0.16573912530421	0.142481308033763	0.193027692990779	0.164648742744582
445	0.146811178599138	0.165232849507185	0.135487432458303	0.132101527533155	0.136364211761455	0.134442918577682	0.153226189878271	0.20342608134306	0.145047813650771	0.155257378662093	0.151587064228609	0.167734162487195	0.140306274625398	0.121894955861295	0.150131657949464	0.155022727053549	0.143505123082825	0.258886828767751	0.133795189228573	0.132497358437298	0.214278184413067	0.151342261023851	0.149516962844094	0.136072139956166	0.144365253666629	0.138676660384599	0.139461027221328	0.142162503116584	0.136685163283572	0.167423365466914	0.150478080864841	0.140928802345555	0.153214987484179	0.169986804967969	0.226557094646443	0.144351890280151	0.142879240487107	0.149389819064531	0.14193805307832	0.131505995160906	0.259120802149177	0.132672143226107	0.15732165566831	0.152667016503783	0.137405812009643	0.165559668164	0.142904989109433	0.192419081068361	0.162239782256293
446	0.147170800718379	0.164449706289548	0.135717499701556	0.132416955533817	0.137645800380067	0.134363752603964	0.153018267853659	0.204620453889504	0.14642937877089	0.154992482374777	0.152094227022214	0.169602922314596	0.140871723460851	0.121945353534543	0.149523615458551	0.155022191377738	0.14431338190155	0.261196807352425	0.134906902871903	0.132115666472347	0.216492421318508	0.151794685904763	0.148612833141559	0.135197945123623	0.144468701834765	0.138438683743374	0.138877091439967	0.143772593533381	0.135600606809173	0.168758523966627	0.14940009495208	0.13994476575701	0.15339386102281	0.169963113677934	0.22751109549	0.14463516283902	0.14342187198283	0.148039737876234	0.141025105572262	0.131295244042914	0.258575177402599	0.133381065568395	0.158413535063595	0.152983223583355	0.136959971880615	0.164533743419161	0.143841268635848	0.190937812450343	0.161905925347733
447	0.148184035737367	0.165169353495313	0.135754278338476	0.133334496566418	0.138078733148711	0.134529340461184	0.153670490322568	0.205823960130977	0.147292171090481	0.155306078483818	0.150791371420636	0.16957928360174	0.14237920915411	0.122332247561335	0.149510341135277	0.155987750610228	0.144687100625009	0.262863698419517	0.135892965860897	0.131394063035421	0.215635868819767	0.152178227213052	0.146551906833104	0.135987641828375	0.143832998758196	0.137998747936185	0.138988042001147	0.143899403952619	0.136195914876729	0.169902615189599	0.148554123431708	0.138788890338246	0.152674858718521	0.172979540671766	0.229116226990661	0.145016335019594	0.144296657064116	0.147796481608235	0.140743496274373	0.13160428536397	0.257130671397425	0.134013710442345	0.159269808315241	0.152931733019925	0.138149763640449	0.164612577352453	0.144317883004479	0.189018464860572	0.161204679626985
448	0.14732691025278	0.164552344963543	0.134953723307776	0.13297461158846	0.137091707099503	0.134097080439998	0.153287336209282	0.204867516870724	0.146562840840799	0.156079201513854	0.15108108418623	0.170117356445111	0.142187808721655	0.122185438792717	0.14872266218522	0.1565530042769	0.144446010571743	0.263957427234523	0.137088999252233	0.132458273838774	0.217692081742517	0.152949046805056	0.145998337876676	0.137065629297493	0.143637187395336	0.138485031100497	0.140270633222348	0.143791286490351	0.135978013047247	0.171023993524051	0.147477853493153	0.139270250621721	0.151945146764493	0.172920729801993	0.231228231854974	0.145492022024188	0.145249574876173	0.148095474465642	0.139958695703409	0.131194608607135	0.256579006658889	0.133529100102098	0.159080963993226	0.153501934019694	0.138681580954849	0.165115802990343	0.143894080557684	0.191087341167313	0.161754933640665
449	0.146483211237815	0.166710278669998	0.134593135244209	0.133409057331912	0.136399981201481	0.134354080505848	0.154250698540142	0.204642508504731	0.146314363976079	0.1566027528117	0.151180194473217	0.170980241135609	0.143288326572116	0.121926805576277	0.148274197454962	0.155998810413302	0.143874811378592	0.266764568670062	0.139366161434388	0.132885504156628	0.219264743386383	0.151857303826817	0.14526401703668	0.137860017048922	0.142599154545432	0.138504586957394	0.140346571419242	0.143686717601244	0.136098979498406	0.170861682329766	0.147153056417183	0.140337106084893	0.152820918627457	0.172931755456258	0.232880899913052	0.146121417251144	0.145628727063346	0.148533911750766	0.140508565522815	0.131625015844716	0.258236624539836	0.133698916348995	0.160133956518713	0.153381809531827	0.13890875821083	0.164122256388282	0.143614464995433	0.192531263772668	0.160997085278962
[truncated: 51 more rows]
[truncated: 151 more columns]
