# Supplementary material for: Evolving scattering networks for engineering disorder
Source: Nat Comput Sci. 2023 Feb 13;3(2):128–38. doi: 10.1038/s43588-022-00395-x (PMC10766560; doi:10.1038/s43588-022-00395-x)
Supplement: Supplementary file 10 — Plot data for Fig. 6. [file 43588_2022_395_MOESM10_ESM.zip › Data_Set_Fig_6/data_Fig6d.xls]

## Sheet: Sheet1
xx_data_Fig6d	yy_data_Fig6d_KL_ 1	yy_data_Fig6d_KL_ 2	yy_data_Fig6d_KL_ 3	yy_data_Fig6d_KL_ 4	yy_data_Fig6d_KL_ 5	yy_data_Fig6d_KL_ 6	yy_data_Fig6d_KL_ 7	yy_data_Fig6d_KL_ 8	yy_data_Fig6d_KL_ 9	yy_data_Fig6d_KL_ 10	yy_data_Fig6d_KL_ 11	yy_data_Fig6d_KL_ 12	yy_data_Fig6d_KL_ 13	yy_data_Fig6d_KL_ 14	yy_data_Fig6d_KL_ 15	yy_data_Fig6d_KL_ 16	yy_data_Fig6d_KL_ 17	yy_data_Fig6d_KL_ 18	yy_data_Fig6d_KL_ 19	yy_data_Fig6d_KL_ 20	yy_data_Fig6d_KL_ 21	yy_data_Fig6d_KL_ 22	yy_data_Fig6d_KL_ 23	yy_data_Fig6d_KL_ 24	yy_data_Fig6d_KL_ 25	yy_data_Fig6d_KL_ 26	yy_data_Fig6d_KL_ 27	yy_data_Fig6d_KL_ 28	yy_data_Fig6d_KL_ 29	yy_data_Fig6d_KL_ 30	yy_data_Fig6d_KL_ 31	yy_data_Fig6d_KL_ 32	yy_data_Fig6d_KL_ 33	yy_data_Fig6d_KL_ 34	yy_data_Fig6d_KL_ 35	yy_data_Fig6d_KL_ 36	yy_data_Fig6d_KL_ 37	yy_data_Fig6d_KL_ 38	yy_data_Fig6d_KL_ 39	yy_data_Fig6d_KL_ 40	yy_data_Fig6d_KL_ 41	yy_data_Fig6d_KL_ 42	yy_data_Fig6d_KL_ 43	yy_data_Fig6d_KL_ 44	yy_data_Fig6d_KL_ 45	yy_data_Fig6d_KL_ 46	yy_data_Fig6d_KL_ 47	yy_data_Fig6d_KL_ 48	yy_data_Fig6d_KL_ 49
1	1	1	1	1	1	1	1	1	1	1	1	1	1	1	1	1	1	1	1	1	1	1	1	1	1	1	1	1	1	1	1	1	1	1	1	1	1	1	1	1	1	1	1	1	1	1	1	1	1
2	0.99544	0.988175	0.99844	1.00622	0.991742	1.00562	1.01549	1.00296	1.04891	0.987148	1.02074	1.00552	0.987497	0.986713	0.99859	0.990603	0.98304	1.00569	0.959052	1.00771	1.04036	1.0041	0.987666	1.00679	1.00242	0.990933	0.991948	0.98913	1.00134	1.0068	0.97851	1.00047	0.974429	0.978931	0.982433	0.989199	1.00764	1.00738	0.997181	0.999266	0.973665	1.00964	0.951568	0.995893	1.00386	0.987978	0.950788	0.872874	0.98672
3	0.895484	0.902	0.910861	0.904423	0.865609	0.902994	0.927948	0.903024	0.91814	0.89774	0.90965	0.912198	0.90163	0.891056	0.90772	0.86439	0.898231	0.901629	0.892208	0.905413	0.907331	0.89644	0.898817	0.902179	0.906098	0.913102	0.881016	0.902065	0.911708	0.911902	0.87414	0.899721	0.90096	0.874692	0.891283	0.90014	0.909524	0.902645	0.899937	0.888843	0.880575	0.91296	0.886352	0.902332	0.907277	0.888332	0.888189	0.757862	0.910202
4	0.772439	0.769314	0.783642	0.785251	0.763538	0.787404	0.806062	0.789511	0.798185	0.778087	0.794703	0.775549	0.782772	0.774138	0.789448	0.756457	0.771212	0.788575	0.775582	0.792665	0.805302	0.759831	0.781531	0.78769	0.789611	0.789493	0.767482	0.796403	0.792011	0.794488	0.764359	0.787739	0.791028	0.741074	0.779692	0.785505	0.787633	0.788427	0.772872	0.76204	0.764461	0.785786	0.800203	0.787754	0.787353	0.779013	0.804831	0.700318	0.784595
5	0.721791	0.72939	0.730952	0.739754	0.693406	0.731695	0.73616	0.738131	0.762882	0.734934	0.732046	0.71887	0.729214	0.731122	0.737511	0.702153	0.723868	0.738669	0.7385	0.73442	0.755889	0.692945	0.732759	0.733525	0.732302	0.736583	0.730119	0.742206	0.74087	0.734855	0.703665	0.735235	0.736887	0.696532	0.730446	0.727147	0.728967	0.729095	0.730766	0.706362	0.738941	0.731632	0.80968	0.734252	0.737468	0.737047	0.735989	0.667182	0.730338
6	0.667461	0.677916	0.678069	0.688792	0.659852	0.686269	0.70942	0.693034	0.704165	0.683568	0.677923	0.67925	0.686893	0.68609	0.694211	0.657833	0.675304	0.688169	0.688878	0.696421	0.704148	0.659095	0.683616	0.682047	0.685477	0.696608	0.676199	0.702351	0.69318	0.690562	0.661786	0.696328	0.692529	0.629218	0.684105	0.676399	0.688246	0.679777	0.690302	0.67386	0.681055	0.678547	0.71748	0.692233	0.691498	0.691593	0.693496	0.648003	0.68129
7	0.639786	0.632733	0.634889	0.649846	0.62041	0.662182	0.654126	0.662073	0.676825	0.65212	0.642171	0.669095	0.65578	0.66123	0.662355	0.61638	0.648201	0.655371	0.647416	0.661739	0.66513	0.633408	0.644683	0.65421	0.656809	0.669554	0.6378	0.668222	0.662073	0.647843	0.620615	0.657877	0.643375	0.601809	0.643359	0.638216	0.646657	0.64816	0.65391	0.650177	0.645515	0.647119	0.681445	0.653895	0.663827	0.657084	0.647879	0.609762	0.65435
8	0.608917	0.609846	0.611637	0.621855	0.595727	0.629175	0.597266	0.628683	0.637056	0.629292	0.634648	0.621237	0.613096	0.637813	0.630742	0.592042	0.608957	0.628512	0.629094	0.636551	0.634273	0.605066	0.620356	0.614989	0.634245	0.640735	0.600869	0.638763	0.62189	0.621788	0.617851	0.630238	0.608612	0.578637	0.622551	0.624462	0.626702	0.618388	0.626868	0.619374	0.5994	0.618163	0.698063	0.625426	0.636415	0.633546	0.611175	0.605339	0.627256
9	0.586379	0.603943	0.586723	0.590577	0.577348	0.600829	0.739924	0.595563	0.619656	0.614018	0.597429	0.600065	0.589468	0.625141	0.618864	0.573186	0.586675	0.605275	0.60733	0.618993	0.602283	0.587522	0.58374	0.599706	0.616078	0.621626	0.578883	0.610849	0.594894	0.598135	0.600905	0.603361	0.595624	0.564122	0.593783	0.603645	0.606106	0.596147	0.595381	0.598212	0.549764	0.599882	0.653503	0.608111	0.602723	0.603933	0.589628	0.58297	0.607488
10	0.549276	0.578825	0.574344	0.576781	0.549165	0.585464	0.686861	0.573545	0.592437	0.582434	0.55239	0.588309	0.566779	0.598984	0.593131	0.559279	0.561562	0.584039	0.58214	0.597669	0.573183	0.573899	0.561592	0.581344	0.60249	0.596965	0.55919	0.589247	0.571235	0.577643	0.565616	0.586121	0.572167	0.542092	0.576028	0.585114	0.572116	0.573476	0.568747	0.555055	0.704169	0.57032	0.633433	0.57709	0.58315	0.582651	0.574143	0.555732	0.601665
11	0.534417	0.558292	0.55518	0.561802	0.53539	0.573744	0.657558	0.550598	0.579567	0.567069	0.524525	0.5629	0.555974	0.576172	0.567513	0.555485	0.55387	0.562572	0.55731	0.573736	0.553786	0.561655	0.550707	0.559213	0.588377	0.577777	0.542474	0.571	0.555399	0.548274	0.536055	0.567653	0.557247	0.53085	0.555164	0.558042	0.559036	0.553117	0.543938	0.544867	0.659056	0.548851	0.611139	0.553998	0.565983	0.567377	0.562479	0.538569	0.589539
12	0.523831	0.549217	0.534194	0.54623	0.507888	0.551737	0.622334	0.53186	0.560686	0.555241	0.48093	0.545062	0.5384	0.546866	0.55944	0.548115	0.533533	0.543678	0.54064	0.542468	0.544065	0.547817	0.546028	0.542718	0.577527	0.531062	0.525069	0.55708	0.532812	0.529476	0.492569	0.550253	0.516923	0.517867	0.544394	0.529849	0.547615	0.535983	0.541455	0.542239	0.631351	0.529618	0.604302	0.535142	0.55508	0.552818	0.54822	0.527578	0.570219
13	0.513512	0.527781	0.523418	0.534168	0.490536	0.526207	0.598331	0.514226	0.549578	0.540195	0.607178	0.531253	0.522794	0.536104	0.539604	0.525996	0.521182	0.524126	0.531022	0.51192	0.524488	0.52589	0.523594	0.529017	0.566899	0.518051	0.510507	0.540147	0.517223	0.51035	0.612809	0.542213	0.508479	0.491154	0.52376	0.515417	0.532429	0.524736	0.523726	0.527355	0.606392	0.520028	0.58236	0.515412	0.545666	0.543905	0.540058	0.517388	0.536213
14	0.493686	0.516046	0.512059	0.50886	0.481375	0.512596	0.571906	0.496598	0.540936	0.523009	0.57632	0.524292	0.501964	0.518568	0.519367	0.501993	0.507323	0.50766	0.517828	0.634795	0.50767	0.508867	0.513276	0.519362	0.558392	0.503708	0.491669	0.524033	0.506232	0.497853	0.594628	0.524882	0.49759	0.483546	0.512804	0.508033	0.517252	0.505724	0.514817	0.514329	0.58197	0.498344	0.567288	0.50553	0.537807	0.530451	0.531222	0.504322	0.533597
15	0.481857	0.50525	0.500892	0.49132	0.470327	0.508008	0.538248	0.479102	0.542029	0.509209	0.547452	0.513447	0.492571	0.497239	0.508184	0.499193	0.492199	0.488645	0.495419	0.607335	0.501477	0.493452	0.502629	0.508062	0.541234	0.495253	0.485247	0.513234	0.488012	0.482966	0.572087	0.517124	0.487006	0.471469	0.504552	0.494675	0.50582	0.486777	0.498782	0.504766	0.555878	0.484481	0.546009	0.495421	0.520943	0.528657	0.524746	0.486475	0.526149
16	0.472046	0.491119	0.485147	0.480776	0.459714	0.494826	0.524627	0.467433	0.518378	0.499856	0.536578	0.501129	0.483853	0.482629	0.493691	0.4835	0.482256	0.475564	0.484061	0.583583	0.488226	0.472615	0.486909	0.494938	0.523198	0.486536	0.477291	0.494099	0.4803	0.469672	0.551277	0.509901	0.476058	0.458326	0.48696	0.48194	0.502572	0.468286	0.482794	0.469959	0.54654	0.467252	0.527293	0.485344	0.502507	0.501685	0.51716	0.474551	0.510985
17	0.463704	0.473701	0.476753	0.459676	0.453728	0.494897	0.50972	0.460458	0.501209	0.48018	0.523464	0.488816	0.471928	0.472262	0.48032	0.471072	0.471866	0.469899	0.464834	0.557545	0.476436	0.468726	0.486506	0.484887	0.496888	0.485233	0.470368	0.480498	0.475934	0.459721	0.533548	0.50193	0.459776	0.442687	0.467361	0.470168	0.487257	0.451487	0.470103	0.468146	0.530427	0.461253	0.517423	0.478261	0.481847	0.480131	0.51068	0.464363	0.494635
18	0.459234	0.465768	0.462603	0.44434	0.444589	0.478832	0.495916	0.445643	0.492987	0.468141	0.510464	0.469379	0.4638	0.459344	0.463391	0.467935	0.461008	0.46249	0.453679	0.538267	0.462743	0.460072	0.47493	0.472785	0.477981	0.476722	0.457596	0.470621	0.463561	0.456304	0.518553	0.496803	0.4545	0.434395	0.458999	0.468132	0.4762	0.42818	0.460333	0.456266	0.517801	0.458731	0.506048	0.469295	0.459249	0.47828	0.494427	0.460368	0.484814
19	0.454532	0.454756	0.455136	0.499466	0.435712	0.470119	0.48553	0.430659	0.481413	0.461342	0.507249	0.466664	0.44885	0.449846	0.448818	0.45142	0.452826	0.447918	0.443898	0.523444	0.445759	0.445539	0.464571	0.470512	0.464595	0.467248	0.439434	0.462384	0.451872	0.446352	0.49009	0.492535	0.477158	0.430021	0.451301	0.461169	0.463146	0.423177	0.448147	0.442981	0.507647	0.443271	0.491106	0.453321	0.451093	0.46241	0.47098	0.456992	0.461432
20	0.443807	0.451166	0.445528	0.48969	0.423425	0.467834	0.472121	0.424777	0.473389	0.453899	0.495554	0.454314	0.432178	0.444319	0.445838	0.443073	0.436796	0.441674	0.432556	0.504701	0.438224	0.441055	0.448273	0.456341	0.452666	0.453476	0.436886	0.450558	0.441593	0.435452	0.464625	0.486495	0.494879	0.417086	0.445592	0.449825	0.450512	0.409334	0.440247	0.436551	0.497768	0.427804	0.480051	0.435464	0.440777	0.455556	0.467567	0.443016	0.452374
21	0.434531	0.434777	0.439348	0.483166	0.418128	0.459688	0.459235	0.416085	0.461504	0.444399	0.485587	0.44883	0.430029	0.434089	0.436452	0.433223	0.431457	0.433582	0.421742	0.496498	0.432344	0.431844	0.440236	0.446829	0.441904	0.435195	0.428372	0.441272	0.434485	0.431356	0.457602	0.48242	0.486139	0.410149	0.433637	0.442736	0.444727	0.390966	0.420562	0.426676	0.48542	0.425598	0.469639	0.423469	0.433069	0.452037	0.450975	0.432594	0.439666
22	0.426274	0.429601	0.432293	0.473716	0.417478	0.452868	0.447159	0.406771	0.44756	0.434172	0.474249	0.432526	0.427769	0.430868	0.435099	0.424193	0.428424	0.42532	0.417307	0.480519	0.419047	0.42358	0.42846	0.436925	0.439232	0.428537	0.423726	0.435796	0.424071	0.414027	0.44627	0.473992	0.478486	0.403529	0.422636	0.426713	0.435524	0.38058	0.41459	0.421634	0.479549	0.413535	0.462858	0.41658	0.420518	0.441361	0.440468	0.425645	0.424246
23	0.42153	0.414088	0.425789	0.464712	0.402131	0.445353	0.429407	0.400193	0.441378	0.421998	0.468712	0.419221	0.421583	0.411335	0.42887	0.418426	0.420935	0.421568	0.411995	0.468935	0.412802	0.420797	0.421722	0.426607	0.43777	0.429632	0.416363	0.423568	0.418429	0.400299	0.432892	0.459781	0.471896	0.396717	0.417753	0.410401	0.418564	0.373788	0.410622	0.409853	0.467653	0.406159	0.451052	0.416828	0.408394	0.432888	0.430861	0.410067	0.412607
24	0.41127	0.412928	0.418425	0.448469	0.396805	0.440758	0.415223	0.389347	0.433104	0.415358	0.461104	0.411317	0.412127	0.400517	0.408145	0.416018	0.414184	0.409182	0.401745	0.457235	0.400068	0.405678	0.413051	0.415007	0.4282	0.41312	0.409749	0.408059	0.410033	0.386168	0.430202	0.443588	0.451827	0.386778	0.406358	0.398316	0.405198	0.367159	0.403214	0.40362	0.459464	0.40291	0.44109	0.404271	0.402118	0.427532	0.424731	0.403127	0.407951
25	0.409221	0.407005	0.408361	0.434265	0.400236	0.439003	0.409577	0.380244	0.423866	0.415158	0.446808	0.397471	0.396638	0.389293	0.399265	0.415018	0.410563	0.406772	0.395527	0.444153	0.392796	0.398803	0.408353	0.403358	0.423796	0.410405	0.39823	0.393898	0.405431	0.378396	0.423178	0.436279	0.438198	0.379188	0.401395	0.386844	0.400353	0.356559	0.403152	0.464868	0.455609	0.394858	0.431815	0.387664	0.399784	0.420606	0.412598	0.39434	0.402549
26	0.400478	0.4012	0.394586	0.419262	0.387494	0.436609	0.399706	0.369729	0.418241	0.409546	0.430229	0.392778	0.392851	0.382517	0.39162	0.409383	0.402531	0.391659	0.388958	0.439948	0.382439	0.44235	0.403989	0.396662	0.416143	0.402664	0.388671	0.385808	0.401705	0.372702	0.417298	0.431361	0.427843	0.378142	0.396398	0.384116	0.397781	0.349747	0.39201	0.445518	0.451809	0.388356	0.41903	0.384318	0.394665	0.413533	0.406453	0.389768	0.402559
27	0.397799	0.389135	0.389956	0.415163	0.389271	0.432781	0.393676	0.360807	0.411424	0.397597	0.422042	0.386815	0.381226	0.379688	0.383935	0.405208	0.388058	0.391026	0.385025	0.43502	0.376486	0.428491	0.40041	0.386522	0.401861	0.399892	0.38657	0.379282	0.400631	0.365792	0.409866	0.429437	0.415345	0.376182	0.389751	0.372904	0.392299	0.340573	0.385072	0.428914	0.443419	0.383362	0.414715	0.382965	0.38453	0.403337	0.399586	0.387222	0.438426
28	0.39519	0.378019	0.384644	0.409576	0.390761	0.424064	0.388792	0.373179	0.403658	0.387904	0.41677	0.368842	0.373865	0.367587	0.376836	0.39985	0.372757	0.387791	0.373585	0.4177	0.367578	0.411677	0.396158	0.382227	0.389884	0.391903	0.381842	0.372594	0.394816	0.362722	0.397732	0.470669	0.403626	0.366225	0.382963	0.357839	0.381892	0.336534	0.376994	0.424114	0.441096	0.377605	0.402672	0.371743	0.37397	0.3891	0.39095	0.415112	0.433878
29	0.384714	0.375607	0.377042	0.400827	0.391033	0.409946	0.378465	0.36805	0.393192	0.375288	0.407334	0.357863	0.36957	0.369927	0.375266	0.39305	0.366236	0.379464	0.362681	0.411009	0.362633	0.405616	0.392358	0.371973	0.379499	0.392675	0.373587	0.364721	0.385012	0.352649	0.389501	0.458114	0.397871	0.362041	0.372118	0.355326	0.37403	0.334672	0.368801	0.422032	0.42741	0.370265	0.394975	0.366065	0.369873	0.390438	0.380894	0.422783	0.415337
30	0.380358	0.365921	0.371812	0.389292	0.389948	0.397811	0.368831	0.362131	0.392425	0.373464	0.39845	0.346525	0.356434	0.369521	0.36366	0.388135	0.360003	0.364865	0.395419	0.406742	0.355277	0.383021	0.382044	0.358596	0.371523	0.386659	0.365258	0.363704	0.38229	0.345891	0.385025	0.45266	0.389618	0.354288	0.368823	0.344546	0.368327	0.324337	0.359626	0.421135	0.416294	0.364674	0.386769	0.360178	0.367679	0.380954	0.381839	0.420006	0.408963
31	0.36836	0.355449	0.366324	0.38463	0.375969	0.383245	0.362242	0.361353	0.389864	0.367766	0.385608	0.34243	0.349358	0.36403	0.356961	0.37912	0.346284	0.357893	0.395787	0.39731	0.345146	0.375975	0.377365	0.355193	0.362763	0.382003	0.354449	0.356219	0.373679	0.339673	0.378583	0.446071	0.383695	0.342874	0.360712	0.343814	0.365717	0.323157	0.354082	0.404358	0.400648	0.35906	0.382438	0.359047	0.357634	0.374606	0.376824	0.407351	0.402762
32	0.360227	0.347116	0.361618	0.378089	0.369639	0.368876	0.357885	0.35982	0.385508	0.364428	0.381213	0.33742	0.340612	0.357951	0.347791	0.37175	0.339777	0.347233	0.388341	0.388125	0.341616	0.384912	0.368387	0.353171	0.355864	0.380403	0.342521	0.348705	0.366099	0.330013	0.36601	0.430091	0.376753	0.338962	0.354095	0.336653	0.357738	0.316296	0.346667	0.39503	0.393377	0.354686	0.376634	0.347696	0.345916	0.364743	0.367301	0.395661	0.385264
33	0.356219	0.340744	0.358632	0.365623	0.36114	0.355979	0.35291	0.363056	0.380808	0.361552	0.371909	0.326605	0.336398	0.356234	0.339216	0.360715	0.330084	0.339912	0.377978	0.37959	0.335397	0.381684	0.358313	0.345391	0.354622	0.373805	0.338148	0.345648	0.361402	0.326572	0.360452	0.417416	0.373831	0.342226	0.341267	0.329809	0.350078	0.310296	0.337766	0.383711	0.386376	0.347624	0.373577	0.349496	0.336993	0.365701	0.358607	0.390021	0.378172
34	0.353327	0.333818	0.352065	0.359975	0.346363	0.343401	0.344292	0.354458	0.379055	0.355459	0.360746	0.320441	0.330054	0.350619	0.340596	0.344756	0.380202	0.342155	0.368	0.372044	0.328538	0.364467	0.350299	0.342839	0.350703	0.364078	0.335395	0.339656	0.359701	0.327258	0.351183	0.408268	0.373053	0.337294	0.335427	0.321415	0.335871	0.304783	0.33315	0.367995	0.380438	0.332929	0.36539	0.346156	0.32547	0.356028	0.367083	0.386182	0.370246
35	0.345667	0.325959	0.347523	0.352101	0.340318	0.334323	0.336769	0.346544	0.374147	0.349718	0.354709	0.313222	0.321503	0.337322	0.335538	0.383871	0.364839	0.338806	0.363295	0.368011	0.323452	0.363651	0.396029	0.330097	0.344405	0.3557	0.326673	0.333482	0.355541	0.32857	0.344602	0.398767	0.360258	0.327593	0.331556	0.319523	0.33117	0.302763	0.324793	0.357896	0.372731	0.327689	0.358883	0.343144	0.320952	0.354931	0.35886	0.38192	0.367091
36	0.351341	0.320015	0.337902	0.349042	0.332203	0.33185	0.332178	0.336881	0.370995	0.34106	0.349394	0.31147	0.315401	0.33115	0.32994	0.38218	0.354157	0.335119	0.34801	0.364178	0.319373	0.357375	0.381626	0.36179	0.335542	0.352712	0.324989	0.335559	0.344641	0.326572	0.337542	0.388791	0.355123	0.314902	0.325705	0.31648	0.325405	0.302021	0.322606	0.354767	0.364825	0.318357	0.356401	0.345702	0.316634	0.352185	0.343692	0.379666	0.36185
37	0.346303	0.317126	0.332064	0.340238	0.326309	0.329333	0.330643	0.327335	0.367945	0.333652	0.343415	0.310449	0.310767	0.328176	0.320491	0.379187	0.343511	0.330424	0.340771	0.359586	0.310412	0.352964	0.361742	0.353196	0.332758	0.377417	0.322424	0.331651	0.336241	0.320143	0.335055	0.382275	0.345799	0.308589	0.325695	0.307365	0.32288	0.298199	0.308335	0.350808	0.355812	0.313665	0.350107	0.341088	0.312682	0.344865	0.340701	0.369027	0.359027
38	0.333083	0.312146	0.330337	0.336251	0.315612	0.326923	0.323743	0.320445	0.362336	0.327452	0.333292	0.306137	0.308218	0.319323	0.317504	0.363885	0.335736	0.327224	0.333231	0.36027	0.308094	0.348808	0.355498	0.346194	0.32736	0.362507	0.316025	0.329641	0.330726	0.317679	0.326744	0.378724	0.339777	0.305786	0.313113	0.304659	0.31724	0.289891	0.347815	0.344034	0.35252	0.307964	0.338506	0.334826	0.299718	0.336144	0.339166	0.366501	0.356542
39	0.325924	0.308624	0.322958	0.329377	0.31175	0.319132	0.316564	0.316337	0.352547	0.322544	0.329029	0.300128	0.306105	0.310328	0.313869	0.356662	0.32963	0.321628	0.322589	0.347591	0.305734	0.34349	0.34702	0.337381	0.323735	0.359355	0.309147	0.327009	0.326134	0.313472	0.321149	0.375304	0.332597	0.302256	0.312955	0.299598	0.306235	0.312223	0.335754	0.33833	0.346207	0.301848	0.329994	0.334524	0.295491	0.328182	0.335659	0.35889	0.349872
40	0.319819	0.304015	0.317256	0.322439	0.30261	0.317432	0.310555	0.318582	0.350636	0.319031	0.326582	0.299539	0.301557	0.304025	0.307393	0.34495	0.326621	0.319748	0.31552	0.343688	0.296399	0.340588	0.343099	0.332592	0.323659	0.348794	0.295189	0.321548	0.318817	0.306995	0.316613	0.365768	0.329494	0.315725	0.312568	0.288899	0.299892	0.308916	0.328239	0.332665	0.336566	0.297102	0.325595	0.332381	0.292677	0.310558	0.325476	0.355547	0.343598
41	0.315906	0.300492	0.316907	0.320201	0.298617	0.312965	0.307381	0.31076	0.347687	0.31371	0.329166	0.295452	0.298758	0.298052	0.300837	0.340511	0.321559	0.316401	0.3108	0.34334	0.295457	0.336775	0.339112	0.329206	0.315436	0.33994	0.291154	0.31508	0.308635	0.300019	0.310375	0.355718	0.322425	0.309987	0.313807	0.281398	0.293316	0.306144	0.321006	0.330972	0.332634	0.295813	0.316556	0.326829	0.28742	0.307723	0.323759	0.344958	0.337998
42	0.308847	0.29896	0.314088	0.313387	0.291919	0.310285	0.304533	0.310455	0.343604	0.301944	0.31979	0.287841	0.293871	0.289303	0.297051	0.336268	0.312569	0.312086	0.306399	0.340874	0.29283	0.330447	0.327039	0.323752	0.307277	0.329958	0.28818	0.305691	0.30478	0.29511	0.304224	0.344968	0.315547	0.309585	0.315532	0.274478	0.288604	0.300792	0.317665	0.322653	0.326069	0.292173	0.315834	0.324154	0.281856	0.301642	0.32071	0.337189	0.333995
43	0.303275	0.296142	0.312279	0.309312	0.291063	0.303622	0.297957	0.304227	0.33875	0.290709	0.315827	0.284524	0.289581	0.298083	0.291437	0.324798	0.306804	0.309825	0.299875	0.337225	0.283819	0.327688	0.322639	0.317927	0.301674	0.321901	0.284858	0.300693	0.301716	0.289077	0.297978	0.338784	0.310457	0.302786	0.316272	0.306674	0.280562	0.299345	0.307281	0.316672	0.321525	0.291642	0.316904	0.31695	0.273873	0.299524	0.31412	0.329766	0.326398
44	0.301199	0.294192	0.304269	0.30603	0.281648	0.306462	0.289573	0.301163	0.333282	0.288914	0.307248	0.27752	0.285343	0.29196	0.287856	0.322764	0.302223	0.304612	0.296905	0.337335	0.274029	0.318464	0.3198	0.304892	0.293575	0.319605	0.280401	0.296016	0.30072	0.285847	0.295867	0.33555	0.305832	0.296143	0.314774	0.29843	0.279996	0.292967	0.303526	0.311677	0.318752	0.284827	0.30741	0.313568	0.290987	0.295274	0.312457	0.323692	0.319646
45	0.298287	0.288847	0.297481	0.299969	0.279545	0.305059	0.28171	0.293981	0.323878	0.286021	0.302125	0.276443	0.280303	0.284086	0.281362	0.315194	0.294738	0.302227	0.290562	0.332552	0.26844	0.308097	0.310804	0.29979	0.288963	0.312319	0.281633	0.291139	0.295271	0.280567	0.292627	0.334387	0.298737	0.287814	0.311803	0.292705	0.27627	0.290716	0.294885	0.29993	0.309859	0.281434	0.302346	0.300568	0.282488	0.289109	0.304355	0.31933	0.317097
46	0.291286	0.279359	0.290724	0.295152	0.277407	0.301079	0.279667	0.288127	0.319746	0.284077	0.292939	0.2689	0.277101	0.282432	0.275283	0.311789	0.289321	0.298157	0.285061	0.323965	0.267024	0.303472	0.309089	0.293948	0.28297	0.306032	0.273027	0.28549	0.30675	0.273143	0.287398	0.332288	0.295487	0.287141	0.307867	0.289126	0.275106	0.284807	0.288313	0.2975	0.302801	0.275529	0.296374	0.293233	0.298657	0.287951	0.301553	0.30564	0.306281
47	0.287102	0.272506	0.290529	0.291632	0.271905	0.299482	0.273475	0.281835	0.311383	0.279285	0.285788	0.297953	0.273831	0.279189	0.307511	0.309571	0.280535	0.28996	0.282454	0.317127	0.262827	0.297463	0.303295	0.287891	0.279804	0.301636	0.27036	0.280249	0.302743	0.269848	0.283176	0.328742	0.291021	0.278827	0.314187	0.288237	0.274871	0.280828	0.280115	0.294576	0.300135	0.27095	0.288106	0.283337	0.290695	0.279016	0.316694	0.299675	0.298998
48	0.285393	0.267069	0.289016	0.287223	0.270563	0.293516	0.266605	0.27433	0.304632	0.279027	0.283712	0.289649	0.273375	0.277712	0.297638	0.300609	0.274122	0.285803	0.278596	0.308553	0.259888	0.291658	0.30163	0.283716	0.273394	0.295595	0.277298	0.278286	0.302601	0.26853	0.274118	0.326065	0.286468	0.272407	0.309022	0.285081	0.269744	0.277583	0.275219	0.29096	0.29596	0.269165	0.285452	0.280363	0.28914	0.300725	0.300779	0.29446	0.291801
49	0.280623	0.265341	0.288054	0.283347	0.264849	0.290328	0.262584	0.271742	0.306562	0.277634	0.281523	0.279103	0.272537	0.268423	0.294656	0.297479	0.270926	0.28126	0.275575	0.298311	0.259549	0.283904	0.298521	0.277654	0.263353	0.288515	0.273834	0.271395	0.294898	0.256489	0.268814	0.320637	0.284501	0.265878	0.306077	0.280362	0.264028	0.270561	0.271536	0.289852	0.294158	0.264574	0.283981	0.309369	0.282132	0.298239	0.289253	0.289295	0.28779
50	0.274386	0.260394	0.284161	0.280064	0.262541	0.288617	0.262111	0.268898	0.304812	0.275508	0.277112	0.277228	0.267163	0.26824	0.283936	0.290602	0.269743	0.280003	0.271206	0.290666	0.250485	0.281513	0.293134	0.274911	0.268396	0.284214	0.268238	0.260077	0.286543	0.253868	0.267947	0.316976	0.284164	0.261426	0.300524	0.273777	0.26609	0.264693	0.264102	0.282525	0.291347	0.263017	0.280181	0.302709	0.281458	0.293512	0.282566	0.2869	0.282994
51	0.272717	0.260451	0.278209	0.274332	0.258916	0.284101	0.255695	0.266626	0.301896	0.270595	0.273811	0.279367	0.264914	0.267354	0.277145	0.28575	0.265083	0.277731	0.268657	0.285161	0.263765	0.276784	0.284014	0.2673	0.265425	0.276829	0.262353	0.255173	0.284405	0.250695	0.264635	0.311837	0.274846	0.261809	0.29802	0.267984	0.261591	0.260503	0.259212	0.279895	0.287509	0.2577	0.272194	0.294244	0.278544	0.285192	0.278089	0.283832	0.278746
52	0.269672	0.257012	0.276344	0.268985	0.256395	0.280946	0.25252	0.261887	0.295974	0.271251	0.271978	0.275003	0.262623	0.261009	0.27516	0.280338	0.261375	0.293154	0.265768	0.279179	0.263037	0.270321	0.278717	0.264801	0.2655	0.273297	0.258768	0.252332	0.283953	0.247268	0.259419	0.307778	0.275099	0.254808	0.292115	0.269508	0.262272	0.258333	0.257136	0.275336	0.280971	0.252103	0.26959	0.285039	0.278658	0.278874	0.272532	0.280792	0.276076
53	0.269263	0.251748	0.275551	0.266643	0.256496	0.276505	0.247477	0.256925	0.292715	0.268981	0.265917	0.271225	0.255548	0.257772	0.271142	0.278375	0.25808	0.288593	0.26321	0.273851	0.257392	0.266872	0.274851	0.259423	0.268131	0.268509	0.253542	0.250687	0.284372	0.239273	0.26027	0.303953	0.273465	0.247919	0.287408	0.266728	0.260657	0.254941	0.254264	0.27061	0.278169	0.247575	0.265672	0.28097	0.273504	0.278945	0.268991	0.276757	0.273723
54	0.260832	0.244594	0.271483	0.261115	0.256682	0.275043	0.245186	0.251179	0.284726	0.264609	0.262713	0.265287	0.254419	0.250954	0.265264	0.273703	0.255041	0.278597	0.263183	0.265941	0.251501	0.26229	0.266202	0.255378	0.265485	0.264324	0.247816	0.24743	0.28358	0.232498	0.25766	0.299071	0.265051	0.24526	0.286882	0.25974	0.264169	0.24762	0.252973	0.267418	0.272635	0.261468	0.261466	0.277437	0.265956	0.271406	0.264131	0.276263	0.269438
55	0.255533	0.242731	0.269113	0.256432	0.255261	0.26959	0.245024	0.246489	0.281549	0.262472	0.256974	0.264442	0.250673	0.249894	0.26113	0.270645	0.249345	0.271518	0.260586	0.260274	0.249186	0.259499	0.261197	0.254983	0.26426	0.26083	0.241804	0.241604	0.283372	0.258793	0.250366	0.291419	0.261628	0.242459	0.286138	0.250367	0.259677	0.240449	0.248489	0.265656	0.267661	0.253872	0.258223	0.275674	0.263978	0.271406	0.260324	0.270336	0.265125
56	0.258307	0.240089	0.263351	0.251941	0.255247	0.263204	0.241562	0.243503	0.277799	0.256506	0.253728	0.264178	0.24795	0.243792	0.260745	0.265391	0.24701	0.269527	0.259631	0.2602	0.241618	0.255178	0.257908	0.252939	0.258895	0.2554	0.247982	0.238312	0.277865	0.249096	0.2489	0.291418	0.255535	0.235709	0.280356	0.24545	0.257688	0.233999	0.244803	0.264033	0.267623	0.25105	0.252833	0.276721	0.262331	0.264682	0.260882	0.269535	0.260802
57	0.253247	0.231201	0.259213	0.249397	0.24952	0.261072	0.238057	0.240829	0.278037	0.254389	0.249666	0.263285	0.241887	0.242042	0.257671	0.258401	0.245354	0.266042	0.257448	0.257549	0.239307	0.253427	0.252443	0.248339	0.257003	0.25265	0.242722	0.23224	0.274256	0.242253	0.24461	0.286932	0.255905	0.233449	0.274886	0.241763	0.252952	0.226457	0.239068	0.254805	0.262055	0.248773	0.247086	0.272737	0.259141	0.259159	0.259932	0.263428	0.258085
58	0.24737	0.231727	0.255015	0.246439	0.243864	0.254859	0.232873	0.238015	0.272949	0.254125	0.24693	0.257801	0.245204	0.25453	0.25728	0.256453	0.246428	0.270248	0.254454	0.254842	0.234638	0.249388	0.250127	0.243432	0.252559	0.24804	0.234677	0.231929	0.270103	0.238475	0.245002	0.282989	0.25393	0.233455	0.267817	0.24017	0.246011	0.224482	0.238134	0.253217	0.255474	0.245908	0.243457	0.272515	0.255627	0.253072	0.255162	0.25986	0.254981
59	0.243271	0.230459	0.253039	0.242704	0.242226	0.251671	0.232417	0.234788	0.27048	0.248953	0.24646	0.256692	0.237402	0.251014	0.257272	0.248825	0.243498	0.259181	0.248028	0.250354	0.233903	0.247393	0.246783	0.235999	0.247115	0.245533	0.231198	0.228295	0.263219	0.235893	0.243695	0.278562	0.25023	0.229277	0.264684	0.239724	0.241638	0.220501	0.235685	0.250572	0.251898	0.245438	0.239798	0.269372	0.253139	0.253206	0.251981	0.252989	0.254144
60	0.237526	0.231342	0.25502	0.238066	0.240405	0.248292	0.230433	0.232707	0.267848	0.24016	0.242971	0.25316	0.234523	0.251129	0.254386	0.246006	0.238834	0.255834	0.245992	0.247012	0.232232	0.241579	0.240997	0.23375	0.242645	0.244738	0.229264	0.226628	0.262097	0.231382	0.239988	0.276734	0.245955	0.22597	0.25787	0.234795	0.239049	0.218999	0.232364	0.246658	0.251202	0.244727	0.235632	0.268694	0.253401	0.245948	0.247162	0.249216	0.249483
61	0.234063	0.226725	0.245196	0.234788	0.239625	0.24664	0.229383	0.231414	0.265901	0.253224	0.240298	0.249273	0.233861	0.249367	0.24966	0.243175	0.23526	0.252233	0.242676	0.244266	0.23022	0.241315	0.241111	0.227863	0.238916	0.239189	0.22424	0.226113	0.255821	0.229633	0.234712	0.275589	0.242497	0.223955	0.257098	0.232294	0.232421	0.220125	0.23096	0.243474	0.247244	0.240162	0.231322	0.266656	0.249811	0.239085	0.245503	0.246613	0.242867
62	0.231234	0.229096	0.24232	0.234011	0.240093	0.245297	0.225391	0.22842	0.26242	0.251798	0.236105	0.245732	0.232262	0.245524	0.246374	0.238403	0.233884	0.248576	0.239877	0.240084	0.226102	0.237715	0.237802	0.225122	0.238442	0.237398	0.221306	0.226523	0.247523	0.228133	0.233797	0.273102	0.24116	0.218752	0.255972	0.230986	0.228883	0.214062	0.230226	0.242929	0.241725	0.240231	0.226221	0.265129	0.242008	0.235363	0.24181	0.242947	0.241437
63	0.23132	0.226777	0.242256	0.23085	0.237312	0.244231	0.220978	0.228162	0.262129	0.245917	0.231848	0.245766	0.227598	0.242209	0.24709	0.234806	0.232774	0.243714	0.234692	0.23603	0.223311	0.230703	0.236003	0.219493	0.23705	0.23309	0.219909	0.222977	0.246152	0.224495	0.229107	0.269465	0.236364	0.217682	0.250628	0.22629	0.224257	0.213913	0.227187	0.240651	0.236207	0.23536	0.222858	0.259318	0.240938	0.232985	0.242341	0.240727	0.237645
64	0.226811	0.222892	0.240489	0.227067	0.23038	0.243	0.218524	0.226695	0.254342	0.24155	0.228765	0.242472	0.228036	0.237732	0.246514	0.232684	0.227763	0.241277	0.230151	0.232444	0.221985	0.227829	0.233774	0.218823	0.237323	0.229436	0.21606	0.221689	0.242789	0.22267	0.225134	0.268062	0.235645	0.216306	0.2476	0.222889	0.242688	0.210718	0.223693	0.236263	0.231261	0.231311	0.218796	0.257072	0.236843	0.231673	0.23891	0.236665	0.234173
65	0.22546	0.220132	0.236623	0.224944	0.224812	0.237919	0.217052	0.225955	0.249868	0.239776	0.221127	0.240928	0.227471	0.237671	0.243511	0.228105	0.223826	0.236569	0.228428	0.228721	0.219269	0.223701	0.231851	0.213108	0.232186	0.228515	0.213117	0.221108	0.237991	0.219616	0.222701	0.262782	0.231582	0.213459	0.24621	0.223387	0.237585	0.208309	0.221541	0.23101	0.227591	0.232212	0.217184	0.251227	0.233839	0.227833	0.232225	0.235409	0.232803
66	0.225683	0.212771	0.235172	0.220734	0.220697	0.236811	0.215169	0.224406	0.249603	0.235388	0.218454	0.236182	0.224018	0.236577	0.244895	0.224696	0.220423	0.229693	0.220825	0.225725	0.218593	0.219937	0.22735	0.209999	0.224512	0.226125	0.208825	0.221932	0.236884	0.218004	0.220166	0.25988	0.227399	0.21418	0.246885	0.221202	0.233231	0.203543	0.221756	0.228123	0.22282	0.228136	0.214228	0.245191	0.230544	0.222067	0.227734	0.230975	0.231186
67	0.219397	0.208176	0.231032	0.218959	0.220579	0.235505	0.214214	0.221117	0.247187	0.230448	0.217769	0.231692	0.223422	0.236955	0.241193	0.221444	0.217741	0.227603	0.217433	0.222008	0.216326	0.215545	0.221939	0.205454	0.217536	0.223583	0.203977	0.221372	0.230598	0.212934	0.219528	0.254543	0.222821	0.20764	0.245053	0.217008	0.229873	0.200552	0.219192	0.227684	0.217698	0.227713	0.212783	0.240984	0.228887	0.216358	0.229236	0.228505	0.226065
68	0.215125	0.207108	0.22846	0.214485	0.215063	0.229324	0.210118	0.214434	0.246593	0.22836	0.212626	0.227496	0.222424	0.230943	0.23581	0.222438	0.21628	0.233686	0.212762	0.21742	0.213137	0.209275	0.219115	0.204536	0.215187	0.221541	0.205197	0.223255	0.228485	0.21145	0.214914	0.253645	0.221911	0.20799	0.241442	0.21517	0.225204	0.198383	0.215465	0.22343	0.216266	0.226135	0.210219	0.236579	0.228739	0.21382	0.22788	0.227635	0.223951
69	0.214148	0.206301	0.226148	0.214028	0.210262	0.228948	0.207366	0.21291	0.241115	0.225148	0.209365	0.227507	0.220415	0.226804	0.233822	0.219869	0.213829	0.238141	0.211525	0.214535	0.211702	0.209028	0.215945	0.201075	0.215033	0.217396	0.205701	0.220613	0.226708	0.208099	0.213532	0.250393	0.217579	0.20865	0.241862	0.210972	0.220905	0.197368	0.215098	0.222282	0.216355	0.223491	0.206909	0.229519	0.228317	0.210654	0.225017	0.228365	0.221003
70	0.20953	0.201641	0.223375	0.213194	0.207031	0.223071	0.202245	0.211551	0.242097	0.222019	0.206355	0.226117	0.218078	0.222077	0.230842	0.214818	0.209304	0.240061	0.207787	0.217815	0.209976	0.203826	0.212744	0.200731	0.213542	0.215706	0.202164	0.217756	0.223317	0.203882	0.211463	0.249514	0.216671	0.203995	0.239404	0.211831	0.21855	0.196261	0.210861	0.221475	0.216892	0.220278	0.205072	0.226784	0.225962	0.205877	0.224623	0.225395	0.218625
71	0.205661	0.199089	0.221137	0.213254	0.205116	0.218567	0.199546	0.208414	0.240016	0.219556	0.207378	0.223249	0.216521	0.221731	0.226446	0.212766	0.206717	0.244056	0.205884	0.215379	0.211027	0.202796	0.210414	0.200531	0.209394	0.211319	0.201208	0.215286	0.221945	0.201224	0.207571	0.245444	0.21358	0.203153	0.237378	0.207394	0.215684	0.196823	0.208823	0.218261	0.213883	0.220507	0.20356	0.227306	0.22355	0.204395	0.221156	0.221272	0.215166
72	0.203558	0.196734	0.219572	0.210764	0.203251	0.212418	0.198685	0.206305	0.234819	0.213421	0.206979	0.221732	0.21677	0.221324	0.226459	0.208969	0.206769	0.243271	0.204322	0.211394	0.209496	0.199393	0.208316	0.197651	0.20605	0.205843	0.195785	0.210828	0.221877	0.199882	0.206519	0.240242	0.210091	0.200659	0.236148	0.204531	0.213297	0.194629	0.207946	0.216599	0.210355	0.220238	0.203077	0.223412	0.221124	0.201876	0.219987	0.216601	0.212152
73	0.202233	0.196489	0.218338	0.211785	0.20084	0.210477	0.194828	0.204837	0.230332	0.213522	0.207245	0.222327	0.214752	0.21766	0.223952	0.206092	0.203879	0.23798	0.200395	0.209161	0.203999	0.198043	0.206458	0.195796	0.201001	0.201529	0.194471	0.21017	0.217862	0.200068	0.203906	0.235956	0.213496	0.198504	0.232522	0.203797	0.208085	0.192377	0.207958	0.213464	0.206553	0.219014	0.2038	0.219067	0.221249	0.201513	0.220845	0.216449	0.210124
74	0.197144	0.196421	0.216989	0.208474	0.198393	0.205637	0.191981	0.202947	0.228138	0.208198	0.201693	0.22148	0.211701	0.218305	0.221396	0.203699	0.199563	0.236198	0.198946	0.20506	0.198039	0.197519	0.202814	0.194292	0.199207	0.20032	0.192114	0.205587	0.215049	0.197228	0.202072	0.233301	0.211538	0.198706	0.230582	0.204291	0.208589	0.189123	0.204607	0.211378	0.203218	0.214351	0.202033	0.219765	0.21765	0.20196	0.217423	0.211552	0.207667
75	0.197688	0.196908	0.215239	0.207443	0.196355	0.205506	0.190839	0.199733	0.222499	0.203532	0.19616	0.218432	0.212444	0.217783	0.211492	0.203323	0.198974	0.235709	0.197137	0.202856	0.19582	0.19327	0.202474	0.194594	0.195433	0.198601	0.190843	0.204288	0.212709	0.196809	0.200611	0.230468	0.208775	0.195035	0.226068	0.202423	0.202447	0.187443	0.201694	0.207719	0.198637	0.210026	0.200805	0.218287	0.216345	0.200571	0.214875	0.208862	0.208337
76	0.195585	0.194599	0.210951	0.206352	0.191211	0.204839	0.1899	0.201413	0.223328	0.203473	0.194995	0.216302	0.211088	0.216663	0.21053	0.20118	0.19644	0.231034	0.192684	0.201754	0.194249	0.192566	0.201175	0.193422	0.195451	0.195401	0.187014	0.200975	0.209321	0.193471	0.1978	0.231076	0.205495	0.192029	0.221002	0.20213	0.199622	0.183547	0.199283	0.206265	0.198283	0.205873	0.197993	0.21328	0.211394	0.202328	0.20972	0.208353	0.207345
77	0.191567	0.194057	0.21145	0.203059	0.189584	0.201308	0.18926	0.200844	0.219384	0.202401	0.194744	0.214526	0.210555	0.214562	0.205584	0.197846	0.19382	0.229055	0.189289	0.198173	0.1912	0.193798	0.197444	0.193059	0.19111	0.19415	0.1851	0.196068	0.204141	0.19101	0.194199	0.231244	0.203517	0.191269	0.217033	0.201667	0.195237	0.185029	0.19594	0.203075	0.196984	0.202315	0.193833	0.214446	0.2099	0.20206	0.209187	0.2067	0.202407
78	0.187725	0.204603	0.2107	0.2	0.186618	0.196567	0.185893	0.197691	0.219064	0.203331	0.191422	0.21306	0.208807	0.212605	0.206325	0.195251	0.194747	0.225455	0.185345	0.197114	0.192554	0.193536	0.19193	0.18734	0.191105	0.19281	0.182307	0.194009	0.200672	0.189261	0.191622	0.228143	0.201825	0.188763	0.21433	0.198502	0.193995	0.182606	0.194717	0.202898	0.196545	0.201347	0.192329	0.213172	0.205556	0.200749	0.207265	0.203722	0.200091
79	0.187431	0.203178	0.206836	0.197077	0.184842	0.193126	0.186143	0.198758	0.214506	0.197797	0.191032	0.210723	0.206919	0.209782	0.202541	0.19229	0.189933	0.22299	0.185525	0.198038	0.191356	0.192713	0.191903	0.186685	0.189372	0.190831	0.182278	0.192948	0.199893	0.18793	0.188186	0.224533	0.200676	0.187987	0.213095	0.197986	0.191534	0.179547	0.195237	0.201183	0.195287	0.198444	0.189087	0.207421	0.201908	0.201676	0.206247	0.203454	0.19996
80	0.188361	0.202384	0.205208	0.19472	0.181796	0.192072	0.186649	0.197256	0.212669	0.196683	0.187179	0.207823	0.203522	0.204999	0.198408	0.192204	0.184527	0.221932	0.182911	0.197434	0.190121	0.188352	0.188571	0.184379	0.188921	0.186298	0.181755	0.189145	0.197719	0.18783	0.188678	0.22233	0.200302	0.187247	0.212399	0.195436	0.188139	0.177325	0.19286	0.200294	0.198766	0.199061	0.188512	0.206348	0.198906	0.199629	0.206376	0.203909	0.199132
81	0.185985	0.199291	0.201238	0.190585	0.180787	0.189066	0.18679	0.19477	0.208069	0.195835	0.186406	0.206766	0.204083	0.202177	0.196718	0.189013	0.182714	0.219724	0.181629	0.196682	0.188573	0.18642	0.186898	0.183765	0.184971	0.182221	0.180356	0.184784	0.191875	0.185889	0.18747	0.220951	0.199174	0.182509	0.20865	0.19405	0.184059	0.178027	0.191774	0.199297	0.199679	0.199982	0.186068	0.206445	0.196054	0.200139	0.203589	0.203155	0.197388
82	0.185095	0.197432	0.199387	0.187338	0.178177	0.185724	0.184241	0.195052	0.206721	0.191472	0.187389	0.19842	0.200118	0.199608	0.193032	0.189133	0.183123	0.217569	0.179067	0.194039	0.186465	0.18505	0.187223	0.183761	0.183714	0.181558	0.177849	0.181661	0.189689	0.185055	0.186208	0.219398	0.199417	0.17941	0.208435	0.193393	0.184044	0.177351	0.189433	0.194562	0.196159	0.197387	0.186847	0.203258	0.193469	0.198301	0.202301	0.203123	0.194346
83	0.185555	0.195827	0.197117	0.185721	0.178784	0.182822	0.181341	0.193846	0.20701	0.18896	0.18253	0.196892	0.199531	0.195346	0.188361	0.187508	0.18286	0.220413	0.177622	0.189476	0.186258	0.181443	0.18734	0.182186	0.181598	0.181202	0.173522	0.181639	0.190276	0.183257	0.18383	0.215356	0.199309	0.178208	0.203476	0.19152	0.182704	0.173272	0.187227	0.195196	0.194971	0.196857	0.181253	0.202892	0.190464	0.19714	0.200974	0.201483	0.193006
84	0.183847	0.190685	0.196699	0.186296	0.176277	0.180733	0.180507	0.193578	0.205452	0.187356	0.182718	0.194656	0.196666	0.192411	0.189127	0.186475	0.179224	0.220484	0.176881	0.184897	0.185438	0.178259	0.186697	0.178622	0.180583	0.178883	0.17027	0.178742	0.188577	0.180989	0.184717	0.213818	0.200175	0.172986	0.200126	0.19155	0.181365	0.173601	0.186694	0.196091	0.194373	0.196257	0.177223	0.202393	0.185423	0.192395	0.200332	0.19664	0.192301
85	0.180733	0.189166	0.194154	0.185591	0.17478	0.179464	0.177123	0.192709	0.206332	0.189964	0.181518	0.193296	0.196111	0.190508	0.187559	0.185457	0.176509	0.221591	0.173843	0.183358	0.18492	0.176851	0.183958	0.175123	0.177318	0.177832	0.170386	0.179068	0.186199	0.179622	0.181145	0.210852	0.197181	0.171362	0.202126	0.190951	0.179204	0.172787	0.184798	0.196519	0.19229	0.193477	0.176633	0.204134	0.185241	0.190335	0.199193	0.192068	0.190589
86	0.178014	0.184848	0.191659	0.183006	0.171892	0.175739	0.177643	0.19215	0.205422	0.187142	0.181949	0.19297	0.193246	0.191389	0.185002	0.184051	0.177672	0.217076	0.173626	0.180485	0.185237	0.175579	0.18325	0.173074	0.173759	0.176213	0.169162	0.178327	0.185845	0.179722	0.179204	0.208024	0.196519	0.169595	0.199207	0.187745	0.177051	0.173198	0.185635	0.196685	0.191287	0.193094	0.175717	0.201741	0.184878	0.190605	0.198268	0.190489	0.18749
87	0.176483	0.183146	0.190661	0.182055	0.171191	0.175695	0.174775	0.191285	0.199807	0.185608	0.181824	0.195813	0.190664	0.188941	0.183519	0.181427	0.175598	0.216119	0.169582	0.176229	0.185314	0.176809	0.183146	0.171349	0.171999	0.175936	0.170235	0.175084	0.185072	0.17863	0.179183	0.207216	0.190056	0.168551	0.195591	0.187745	0.174469	0.171917	0.184678	0.194474	0.189213	0.188552	0.173089	0.199628	0.181785	0.189127	0.19572	0.189275	0.186612
88	0.173971	0.18199	0.190251	0.179087	0.169513	0.173831	0.171359	0.193659	0.193354	0.187426	0.182227	0.193877	0.187828	0.189193	0.182145	0.176871	0.172695	0.216455	0.168703	0.175336	0.184441	0.175329	0.181277	0.170515	0.172005	0.175396	0.170509	0.174573	0.182212	0.176125	0.175098	0.205471	0.188674	0.167334	0.193863	0.188042	0.173521	0.172669	0.183628	0.191742	0.188018	0.186718	0.171818	0.197927	0.181357	0.188322	0.193294	0.187932	0.184625
89	0.17121	0.180806	0.189892	0.177278	0.165703	0.171064	0.171022	0.194173	0.193345	0.189675	0.183692	0.193192	0.183859	0.189216	0.182323	0.174589	0.173928	0.213468	0.168799	0.171684	0.197127	0.175121	0.17935	0.170666	0.169736	0.173527	0.16671	0.174349	0.178658	0.175504	0.172186	0.204472	0.185686	0.167026	0.190364	0.185211	0.172895	0.171715	0.179754	0.190196	0.186208	0.186529	0.172235	0.196628	0.18032	0.190293	0.191338	0.188294	0.187957
90	0.168027	0.180491	0.185574	0.178592	0.165765	0.169001	0.172402	0.193562	0.191726	0.188332	0.179887	0.188108	0.183031	0.190384	0.181828	0.173297	0.173363	0.209916	0.166868	0.170285	0.195557	0.172293	0.179303	0.170685	0.167287	0.171937	0.164377	0.174462	0.175899	0.174225	0.17094	0.201977	0.18452	0.165359	0.189539	0.183141	0.170818	0.169562	0.177163	0.184731	0.183757	0.18365	0.173112	0.195309	0.176984	0.190524	0.190144	0.183237	0.187643
91	0.167381	0.18027	0.184369	0.176477	0.16246	0.166117	0.171312	0.189179	0.190536	0.187909	0.177106	0.187148	0.181678	0.189377	0.177138	0.172345	0.170995	0.20817	0.166394	0.168165	0.195351	0.170615	0.180108	0.167291	0.16423	0.169318	0.162939	0.170892	0.174864	0.173638	0.172943	0.198271	0.181497	0.163436	0.187125	0.182733	0.170171	0.168519	0.174851	0.181952	0.181423	0.181568	0.171779	0.192528	0.17656	0.18923	0.189351	0.181569	0.187342
92	0.166996	0.180647	0.181377	0.173303	0.161035	0.165035	0.169598	0.186233	0.18995	0.18997	0.174876	0.186733	0.181267	0.188863	0.177054	0.173647	0.171316	0.20437	0.164944	0.168925	0.196571	0.166063	0.179078	0.166672	0.164654	0.168435	0.16257	0.168825	0.173898	0.171704	0.173242	0.195415	0.179464	0.165002	0.187649	0.180608	0.16877	0.165736	0.176166	0.182337	0.179626	0.178168	0.170784	0.188334	0.17739	0.188544	0.185638	0.17623	0.186967
93	0.164807	0.179096	0.180235	0.171393	0.159947	0.16524	0.166759	0.183717	0.190368	0.187349	0.172154	0.184135	0.178574	0.187593	0.176046	0.171947	0.171562	0.203506	0.161496	0.167243	0.193424	0.166876	0.175882	0.167115	0.164751	0.165758	0.162648	0.166611	0.170584	0.169838	0.173042	0.192935	0.178505	0.169718	0.187201	0.17814	0.165782	0.163008	0.177035	0.182507	0.172913	0.176689	0.169385	0.186698	0.177733	0.185476	0.180225	0.174745	0.188248
94	0.164045	0.177246	0.180655	0.173026	0.156541	0.164262	0.166107	0.182229	0.186843	0.185199	0.170417	0.180331	0.176636	0.184067	0.173826	0.171383	0.170548	0.205906	0.160934	0.165576	0.192528	0.164903	0.175042	0.164307	0.163479	0.16636	0.164751	0.166831	0.171068	0.168894	0.169889	0.190003	0.176563	0.175834	0.188533	0.175427	0.162162	0.163765	0.175168	0.178702	0.170765	0.176323	0.168287	0.18255	0.178456	0.184852	0.17873	0.172825	0.187743
95	0.164926	0.178236	0.181267	0.169966	0.157072	0.163983	0.166833	0.180477	0.184151	0.185538	0.168836	0.176349	0.173372	0.182655	0.171117	0.169832	0.170666	0.207533	0.160887	0.164192	0.191516	0.162262	0.174277	0.163984	0.161973	0.167386	0.16484	0.168735	0.170119	0.167641	0.170047	0.188085	0.174654	0.174031	0.186767	0.175319	0.161715	0.164505	0.175009	0.178558	0.171083	0.174839	0.166921	0.182639	0.177016	0.183159	0.176623	0.175796	0.185247
96	0.164115	0.175415	0.182521	0.169978	0.153051	0.163534	0.166103	0.178931	0.181938	0.184862	0.167789	0.173728	0.17075	0.181205	0.172082	0.168409	0.169176	0.20879	0.161139	0.161927	0.18701	0.160791	0.172332	0.163771	0.162087	0.165554	0.165116	0.169325	0.170659	0.165442	0.167317	0.18397	0.17469	0.176197	0.184701	0.173207	0.159725	0.164781	0.173727	0.178369	0.169767	0.173269	0.166517	0.181009	0.175378	0.178815	0.176648	0.174622	0.184905
97	0.162785	0.173064	0.179517	0.169139	0.15402	0.164043	0.167432	0.173828	0.181854	0.182196	0.165707	0.173615	0.170434	0.180888	0.170501	0.16561	0.169059	0.208512	0.161791	0.160299	0.180968	0.160346	0.170822	0.162197	0.16041	0.167141	0.166502	0.169142	0.16756	0.163728	0.166978	0.183013	0.174644	0.176056	0.182213	0.171713	0.155717	0.162678	0.173257	0.175616	0.170148	0.175565	0.166086	0.179868	0.175408	0.176543	0.178573	0.170198	0.186198
98	0.160468	0.171858	0.181477	0.169295	0.154253	0.163445	0.168842	0.17122	0.178964	0.179222	0.166074	0.171938	0.169654	0.176612	0.167883	0.165002	0.165665	0.211741	0.164854	0.158698	0.17931	0.158077	0.167597	0.16167	0.161005	0.165799	0.16384	0.185224	0.168628	0.162176	0.167307	0.181356	0.174514	0.176786	0.179529	0.170652	0.155937	0.162747	0.171504	0.176216	0.167878	0.176843	0.165791	0.180399	0.173615	0.173931	0.176736	0.16846	0.187334
99	0.159145	0.171155	0.178893	0.169448	0.154437	0.162468	0.169388	0.168432	0.177176	0.178774	0.164169	0.172271	0.167932	0.176736	0.166433	0.162967	0.1639	0.21303	0.166004	0.157785	0.177074	0.158237	0.16684	0.161639	0.161357	0.166296	0.162912	0.18387	0.169293	0.161718	0.167571	0.178801	0.172192	0.175887	0.177431	0.167753	0.154981	0.161966	0.170627	0.176331	0.16588	0.176816	0.165124	0.17788	0.170359	0.174096	0.176742	0.16722	0.191126
100	0.159824	0.16899	0.180382	0.167589	0.153039	0.160351	0.167694	0.166098	0.177404	0.18024	0.164332	0.173062	0.166261	0.178065	0.166121	0.161411	0.162123	0.211829	0.164966	0.155939	0.177971	0.158178	0.163233	0.158718	0.159273	0.165538	0.162768	0.185945	0.167766	0.160955	0.166808	0.180448	0.172974	0.174957	0.175674	0.16751	0.155485	0.161129	0.170661	0.174731	0.167952	0.175902	0.163292	0.176282	0.167426	0.173319	0.178713	0.169226	0.190079
101	0.157941	0.167241	0.176617	0.165219	0.154462	0.158587	0.168006	0.165992	0.175915	0.18245	0.163373	0.174623	0.165709	0.175989	0.162858	0.159723	0.162033	0.214031	0.165459	0.155123	0.176037	0.159603	0.163505	0.157506	0.159478	0.166044	0.161883	0.185533	0.167615	0.159862	0.166093	0.182536	0.173283	0.175032	0.175594	0.168247	0.155597	0.158978	0.171301	0.173459	0.168708	0.176487	0.163464	0.175906	0.165143	0.169969	0.175893	0.170371	0.191129
102	0.155842	0.167408	0.177448	0.163618	0.154015	0.153487	0.167202	0.165877	0.172608	0.183265	0.165791	0.171313	0.16496	0.176631	0.162326	0.157831	0.158009	0.21378	0.16479	0.153164	0.17334	0.159107	0.162954	0.155905	0.15892	0.16562	0.161527	0.186072	0.16593	0.157657	0.165389	0.180247	0.171879	0.176805	0.173899	0.166282	0.154623	0.155582	0.172099	0.172597	0.165888	0.176752	0.16352	0.175712	0.164338	0.167427	0.174043	0.169503	0.192633
103	0.154854	0.170616	0.177826	0.163545	0.152827	0.154911	0.165005	0.164022	0.169289	0.184649	0.164922	0.168867	0.163093	0.175415	0.160187	0.157328	0.156114	0.212825	0.164987	0.151132	0.17573	0.158897	0.161261	0.157688	0.158532	0.164217	0.165392	0.185416	0.161876	0.156917	0.163887	0.177799	0.172922	0.178694	0.173555	0.164615	0.154564	0.153778	0.166768	0.170545	0.163427	0.175195	0.16158	0.172019	0.16231	0.166381	0.171585	0.168625	0.196202
104	0.154273	0.170186	0.178062	0.161937	0.150374	0.153209	0.163759	0.163521	0.16868	0.185327	0.162704	0.171164	0.16284	0.174297	0.161467	0.156639	0.155548	0.209641	0.166056	0.149255	0.174928	0.158711	0.161077	0.157226	0.157482	0.162556	0.165027	0.187197	0.162198	0.15681	0.161861	0.177133	0.170705	0.181733	0.17301	0.16166	0.155293	0.152639	0.163877	0.171561	0.163094	0.174244	0.159884	0.17101	0.161441	0.167176	0.16934	0.168061	0.194921
105	0.15315	0.170904	0.175352	0.161278	0.150993	0.155341	0.163036	0.162456	0.168575	0.187725	0.162118	0.170775	0.16162	0.176264	0.159721	0.154731	0.154101	0.215286	0.165705	0.146923	0.175307	0.158877	0.161997	0.157774	0.156409	0.164279	0.166549	0.188179	0.161938	0.156478	0.158107	0.17519	0.172634	0.184535	0.171749	0.161836	0.154919	0.153677	0.161651	0.172169	0.161469	0.169575	0.160379	0.171293	0.160744	0.168855	0.168032	0.169787	0.19729
106	0.150453	0.17277	0.173724	0.159916	0.149341	0.156315	0.161248	0.15744	0.169555	0.188327	0.158934	0.168051	0.160802	0.175993	0.159933	0.155184	0.154283	0.21322	0.165315	0.14743	0.172432	0.160853	0.159925	0.157572	0.15566	0.163473	0.163861	0.187686	0.161274	0.157001	0.158031	0.177383	0.173929	0.184359	0.170774	0.161743	0.155096	0.15502	0.161264	0.168478	0.160507	0.169958	0.157672	0.171483	0.158633	0.171116	0.166465	0.169406	0.195846
107	0.148433	0.172006	0.173525	0.160011	0.149023	0.15599	0.160734	0.158663	0.169085	0.188222	0.159826	0.164042	0.159738	0.174796	0.161556	0.152809	0.154777	0.21407	0.167141	0.148393	0.17149	0.160846	0.162507	0.156878	0.153759	0.162193	0.164667	0.186787	0.161942	0.159323	0.156622	0.176399	0.174577	0.179948	0.169867	0.158752	0.153536	0.156134	0.16022	0.165352	0.163724	0.171123	0.157423	0.169962	0.155791	0.170594	0.164903	0.172217	0.193591
108	0.146318	0.170412	0.17264	0.159429	0.148155	0.154854	0.157824	0.157702	0.171127	0.188495	0.160001	0.164536	0.159206	0.172768	0.162337	0.150757	0.155058	0.213081	0.168371	0.147559	0.1689	0.15823	0.163831	0.158907	0.153343	0.160899	0.162899	0.183472	0.159044	0.161117	0.154738	0.173982	0.174245	0.183102	0.170378	0.158458	0.151855	0.155893	0.158663	0.164571	0.166247	0.168414	0.155679	0.169596	0.154872	0.168739	0.162532	0.173073	0.190674
109	0.145881	0.168188	0.170727	0.159183	0.14848	0.154119	0.156601	0.155961	0.171988	0.186383	0.161559	0.162296	0.158004	0.172365	0.160159	0.149959	0.152274	0.208346	0.167533	0.145141	0.166813	0.158459	0.164185	0.158403	0.151804	0.158662	0.16205	0.180811	0.157585	0.160383	0.153155	0.171503	0.17361	0.182726	0.169208	0.160886	0.151364	0.156489	0.156936	0.163942	0.16722	0.166336	0.156497	0.167972	0.155076	0.16667	0.159681	0.174246	0.189049
110	0.14723	0.167568	0.169482	0.159631	0.147036	0.15126	0.155717	0.15615	0.17198	0.184972	0.161424	0.163732	0.156178	0.17006	0.161181	0.149798	0.150673	0.202928	0.16467	0.146733	0.166735	0.158414	0.167697	0.158182	0.151482	0.15805	0.161604	0.17839	0.15553	0.161551	0.152207	0.171011	0.172501	0.182268	0.166351	0.160229	0.150609	0.155255	0.155531	0.163187	0.167089	0.162833	0.154208	0.167019	0.155767	0.166488	0.159241	0.17326	0.189341
111	0.145304	0.166415	0.168885	0.158021	0.148486	0.150546	0.154484	0.155601	0.173766	0.182864	0.159372	0.162268	0.15713	0.167286	0.159801	0.151026	0.150395	0.21212	0.161938	0.14784	0.173659	0.158728	0.167589	0.160052	0.152472	0.157919	0.16011	0.179107	0.154173	0.161354	0.151719	0.169394	0.172824	0.183164	0.166251	0.161715	0.152002	0.153491	0.156111	0.161581	0.16896	0.164852	0.154284	0.16801	0.157941	0.165413	0.159409	0.172219	0.188512
112	0.144958	0.164376	0.168485	0.157248	0.148979	0.149342	0.153667	0.1541	0.173098	0.182085	0.157981	0.16144	0.154596	0.168322	0.161216	0.146433	0.149346	0.208864	0.161546	0.145806	0.173322	0.157967	0.166048	0.16195	0.152365	0.157224	0.161644	0.179519	0.153989	0.160745	0.152008	0.170008	0.170767	0.182275	0.166157	0.160694	0.149786	0.154064	0.157778	0.15959	0.170745	0.163889	0.152399	0.169597	0.156111	0.164135	0.158393	0.172854	0.186496
113	0.145266	0.16549	0.168141	0.154458	0.147661	0.148777	0.154258	0.15368	0.172646	0.181234	0.15705	0.159833	0.15239	0.165741	0.158785	0.147682	0.149194	0.207649	0.160881	0.145528	0.174622	0.156588	0.165975	0.162218	0.15292	0.156201	0.164655	0.177087	0.153399	0.159655	0.150641	0.169829	0.170257	0.182648	0.164756	0.158782	0.15002	0.152018	0.156493	0.160385	0.171016	0.16187	0.15503	0.170154	0.155042	0.165163	0.159294	0.171417	0.185686
114	0.143185	0.168105	0.167633	0.153039	0.147068	0.147629	0.152903	0.154575	0.170569	0.181545	0.158361	0.158347	0.151309	0.166235	0.156833	0.146576	0.149064	0.205188	0.159314	0.144728	0.176469	0.156562	0.166757	0.164231	0.15264	0.157171	0.165349	0.177244	0.152147	0.159238	0.148504	0.168941	0.165423	0.185991	0.164764	0.15742	0.148685	0.151656	0.155412	0.161003	0.169459	0.159684	0.156849	0.169447	0.153066	0.165319	0.157828	0.173116	0.182077
115	0.143689	0.166725	0.168266	0.152098	0.148403	0.149401	0.152534	0.154134	0.169119	0.181841	0.15747	0.155674	0.150127	0.16512	0.158111	0.151016	0.148555	0.206163	0.15751	0.143003	0.177316	0.155124	0.165774	0.163026	0.151626	0.156399	0.166039	0.176367	0.150797	0.161664	0.147286	0.167267	0.163378	0.185566	0.162705	0.157616	0.146789	0.150821	0.152486	0.160023	0.166295	0.15952	0.15578	0.170233	0.151493	0.167567	0.155234	0.180292	0.180954
116	0.143818	0.167835	0.166938	0.151141	0.149198	0.149036	0.150678	0.154344	0.165915	0.176575	0.156934	0.155053	0.148186	0.163822	0.160839	0.154629	0.149014	0.208693	0.158199	0.143298	0.179006	0.154462	0.168532	0.169859	0.151538	0.156327	0.164566	0.173669	0.151132	0.159885	0.147205	0.166706	0.1619	0.184899	0.163183	0.156428	0.146235	0.151619	0.153316	0.159843	0.162184	0.158665	0.157762	0.16616	0.152486	0.165596	0.154996	0.179599	0.184385
117	0.14397	0.166298	0.164404	0.150742	0.146869	0.148697	0.151272	0.154918	0.179784	0.175663	0.155165	0.156644	0.147773	0.166796	0.159618	0.154	0.148491	0.205791	0.159684	0.144204	0.180674	0.154224	0.16798	0.167115	0.152783	0.154438	0.165538	0.172892	0.149679	0.159587	0.145716	0.164492	0.161493	0.18215	0.165268	0.15492	0.147906	0.150063	0.152865	0.158571	0.15905	0.15737	0.158247	0.164276	0.151345	0.165064	0.15225	0.176955	0.18646
118	0.143176	0.168679	0.16488	0.152017	0.145033	0.149507	0.14994	0.155588	0.181201	0.175355	0.155149	0.160359	0.146577	0.167053	0.157009	0.154405	0.145446	0.202831	0.157573	0.145404	0.183153	0.153421	0.165688	0.166003	0.15136	0.154833	0.165191	0.174576	0.148887	0.158282	0.147922	0.164245	0.160798	0.178198	0.162202	0.151892	0.149066	0.147621	0.155477	0.156294	0.159066	0.157732	0.159814	0.163522	0.150549	0.164109	0.150331	0.17443	0.185955
119	0.143541	0.166461	0.165292	0.152897	0.144442	0.151013	0.147544	0.153806	0.180727	0.175827	0.152631	0.160896	0.14694	0.164986	0.154122	0.156969	0.146597	0.207834	0.155891	0.146352	0.183453	0.152811	0.162683	0.164612	0.15303	0.155088	0.165472	0.174801	0.151748	0.156796	0.146828	0.160989	0.162222	0.175537	0.161609	0.148834	0.150041	0.147693	0.155626	0.154779	0.161804	0.158072	0.158952	0.164559	0.14799	0.163724	0.149294	0.175787	0.182056
120	0.145103	0.167271	0.166623	0.153721	0.151865	0.153416	0.146477	0.152657	0.179651	0.176519	0.149334	0.159761	0.146811	0.165337	0.15466	0.156868	0.147621	0.211588	0.15586	0.144051	0.185791	0.152732	0.16134	0.165473	0.152514	0.152899	0.167011	0.173352	0.152403	0.158238	0.144638	0.161442	0.162859	0.174848	0.16165	0.148097	0.1498	0.148935	0.154597	0.153323	0.16313	0.156938	0.158362	0.165057	0.148251	0.16341	0.146972	0.176838	0.180642
121	0.143887	0.16725	0.165273	0.151574	0.154535	0.154969	0.144997	0.151793	0.176902	0.177764	0.147914	0.162651	0.144955	0.165569	0.154096	0.159693	0.147391	0.217094	0.155844	0.143506	0.18511	0.152011	0.168935	0.163874	0.153	0.153934	0.170769	0.174846	0.154507	0.157824	0.144772	0.163689	0.166251	0.171609	0.159406	0.147914	0.148943	0.147644	0.153806	0.152847	0.161837	0.158487	0.162614	0.165402	0.148438	0.166429	0.144705	0.176294	0.179915
122	0.144321	0.164904	0.163091	0.151269	0.159148	0.157129	0.145259	0.150738	0.174992	0.175889	0.157053	0.164068	0.14484	0.165967	0.153431	0.15942	0.146055	0.220402	0.156445	0.142804	0.186294	0.149506	0.168167	0.161728	0.153578	0.152554	0.170595	0.172515	0.152925	0.157072	0.143965	0.160092	0.168693	0.170267	0.157233	0.147731	0.150822	0.14662	0.154103	0.154533	0.16264	0.155968	0.16494	0.164943	0.147507	0.165257	0.145737	0.178103	0.178221
123	0.141437	0.166023	0.160697	0.150189	0.158463	0.158291	0.144391	0.15093	0.17207	0.178202	0.155024	0.165969	0.143339	0.165001	0.150248	0.160965	0.147103	0.220764	0.155375	0.144127	0.186497	0.149176	0.165955	0.162095	0.150991	0.14813	0.176497	0.171407	0.154288	0.156243	0.146547	0.15803	0.166223	0.168283	0.155818	0.146289	0.151158	0.147672	0.153362	0.153675	0.167414	0.15428	0.164394	0.164702	0.147434	0.161413	0.146683	0.180667	0.177647
124	0.142811	0.16691	0.162286	0.150059	0.16008	0.160871	0.144009	0.151553	0.17026	0.176886	0.1534	0.167338	0.145679	0.163649	0.149635	0.162569	0.146098	0.217808	0.157564	0.140681	0.188043	0.148212	0.163377	0.161449	0.150848	0.14746	0.175683	0.170447	0.153471	0.153878	0.145456	0.156402	0.166638	0.168512	0.159328	0.145671	0.151737	0.144526	0.153118	0.154269	0.164015	0.152156	0.162847	0.162389	0.145914	0.163334	0.144755	0.181799	0.175576
125	0.143534	0.166706	0.163801	0.152476	0.158077	0.161513	0.144804	0.151531	0.171182	0.176318	0.150673	0.168495	0.147283	0.161452	0.151097	0.161867	0.146158	0.214598	0.15702	0.140915	0.188927	0.146729	0.16224	0.161275	0.151643	0.146207	0.17419	0.170927	0.153012	0.153869	0.144029	0.155635	0.165837	0.166593	0.155698	0.143576	0.150834	0.146284	0.152221	0.153666	0.163732	0.152329	0.16098	0.160896	0.146759	0.162603	0.143983	0.181585	0.172029
126	0.142671	0.170623	0.16157	0.152978	0.159513	0.163958	0.147097	0.152057	0.169736	0.178395	0.151023	0.169044	0.147534	0.160787	0.150381	0.161632	0.146204	0.215308	0.158568	0.142185	0.186212	0.145317	0.160239	0.158865	0.151377	0.14859	0.172616	0.168419	0.155363	0.152445	0.142617	0.154724	0.167418	0.164549	0.154973	0.143045	0.151055	0.145607	0.153322	0.154362	0.162912	0.152182	0.161321	0.158289	0.14757	0.162393	0.146391	0.182653	0.172681
127	0.141392	0.172028	0.163415	0.152762	0.162252	0.163624	0.147915	0.150163	0.165906	0.18104	0.150251	0.168101	0.145902	0.15787	0.149621	0.160369	0.14726	0.214062	0.162029	0.141954	0.185091	0.144875	0.162461	0.157484	0.152613	0.148201	0.172028	0.168461	0.154782	0.151128	0.142119	0.166079	0.165422	0.161939	0.153854	0.142976	0.148602	0.144033	0.168455	0.151598	0.160795	0.149859	0.163918	0.158834	0.146933	0.163219	0.142646	0.184444	0.170625
128	0.139118	0.171415	0.161652	0.150704	0.162964	0.165536	0.149185	0.149791	0.167244	0.18235	0.151265	0.167907	0.146774	0.157167	0.151171	0.159821	0.147062	0.214492	0.162854	0.141934	0.184669	0.145342	0.161505	0.159826	0.153274	0.148151	0.169238	0.166412	0.153478	0.148871	0.14242	0.163943	0.16407	0.16101	0.153086	0.143592	0.148629	0.141443	0.16822	0.151379	0.160798	0.147547	0.164472	0.159914	0.146673	0.164783	0.14501	0.184913	0.17125
129	0.142704	0.171576	0.159747	0.152316	0.162677	0.163924	0.152842	0.148444	0.167297	0.181815	0.149718	0.165243	0.149046	0.155062	0.148878	0.160952	0.147607	0.212857	0.161582	0.143014	0.183819	0.144091	0.161767	0.160118	0.153757	0.147708	0.171	0.163862	0.151269	0.150111	0.142651	0.162228	0.164521	0.159817	0.150989	0.143405	0.148341	0.140046	0.167309	0.149283	0.161326	0.146432	0.16225	0.158272	0.144903	0.164958	0.146301	0.18423	0.169209
130	0.144466	0.172272	0.157128	0.154227	0.163588	0.162463	0.152256	0.147587	0.167705	0.181438	0.150033	0.164749	0.1483	0.153933	0.147722	0.165016	0.148079	0.208222	0.161397	0.144097	0.184129	0.143676	0.161878	0.158287	0.152341	0.146754	0.172921	0.16135	0.149618	0.149199	0.144282	0.158493	0.164667	0.157902	0.15214	0.140491	0.14994	0.141248	0.165554	0.147261	0.16276	0.146632	0.163812	0.157308	0.146684	0.162261	0.145064	0.18226	0.168593
131	0.145124	0.172387	0.156106	0.154629	0.163938	0.164094	0.15277	0.146332	0.167513	0.181834	0.148469	0.165388	0.147447	0.154311	0.150008	0.165577	0.148056	0.204579	0.164964	0.145765	0.184068	0.141556	0.160222	0.157696	0.152644	0.146967	0.173296	0.159464	0.150277	0.147859	0.144766	0.157734	0.164483	0.157636	0.151096	0.139596	0.151423	0.14131	0.161963	0.146936	0.163101	0.143961	0.164874	0.156479	0.146353	0.163725	0.150011	0.178174	0.16646
132	0.14426	0.173235	0.153415	0.153392	0.163068	0.165246	0.153269	0.146448	0.166888	0.181091	0.146499	0.165449	0.147097	0.154514	0.157586	0.165637	0.149102	0.201089	0.163008	0.146924	0.182194	0.141535	0.160171	0.155934	0.152512	0.146458	0.173865	0.158096	0.148275	0.145494	0.145123	0.154512	0.164979	0.159728	0.151772	0.138691	0.149966	0.143282	0.159198	0.147123	0.163723	0.145661	0.164913	0.152711	0.147238	0.164209	0.148746	0.176145	0.164941
133	0.146456	0.17599	0.152728	0.151362	0.164792	0.167342	0.151233	0.147142	0.163151	0.182445	0.144062	0.172604	0.146092	0.154489	0.153233	0.165372	0.148698	0.195969	0.162821	0.146878	0.183518	0.142943	0.158843	0.155191	0.153984	0.147869	0.173317	0.158563	0.14644	0.145619	0.144188	0.154472	0.162879	0.157808	0.152341	0.138968	0.150698	0.145072	0.157634	0.14669	0.163778	0.145181	0.164644	0.151726	0.147586	0.16407	0.147927	0.176856	0.164196
134	0.146168	0.178386	0.151971	0.145873	0.164847	0.164555	0.148891	0.14806	0.163932	0.180809	0.145339	0.171889	0.142714	0.155435	0.150856	0.163804	0.147182	0.197387	0.16069	0.145116	0.183774	0.143817	0.16039	0.154252	0.15581	0.147132	0.175224	0.159761	0.146214	0.156767	0.145581	0.153831	0.163458	0.157964	0.151955	0.135963	0.152812	0.144755	0.156136	0.146138	0.163767	0.145193	0.164621	0.15026	0.14813	0.166317	0.14869	0.176521	0.162872
135	0.151306	0.177337	0.150182	0.145365	0.164117	0.163398	0.149697	0.147453	0.165988	0.180253	0.146454	0.170787	0.143005	0.154708	0.15187	0.162498	0.146922	0.19547	0.15948	0.147389	0.183865	0.145041	0.160354	0.153124	0.157589	0.147153	0.173371	0.161217	0.147687	0.156792	0.145766	0.150865	0.165617	0.159599	0.151879	0.136918	0.151349	0.143265	0.155496	0.146644	0.162324	0.142912	0.164125	0.151016	0.147952	0.164392	0.149857	0.176814	0.163785
136	0.147621	0.176798	0.149836	0.145458	0.164585	0.164166	0.150776	0.148139	0.163785	0.180957	0.145712	0.169842	0.141948	0.154345	0.152419	0.163802	0.147962	0.19451	0.15988	0.146529	0.182378	0.145999	0.158616	0.150256	0.158544	0.148462	0.169519	0.162019	0.15575	0.155479	0.145608	0.150115	0.164074	0.159786	0.153811	0.137288	0.153594	0.14308	0.154636	0.147064	0.162997	0.142457	0.162852	0.150901	0.149541	0.16281	0.146499	0.178871	0.163315
137	0.145807	0.175206	0.151308	0.151755	0.163524	0.165203	0.150325	0.146785	0.16388	0.181514	0.146882	0.171527	0.142178	0.151422	0.151458	0.163248	0.148581	0.191908	0.160157	0.146431	0.183395	0.144743	0.157647	0.148514	0.157291	0.157458	0.16746	0.162093	0.153516	0.154562	0.145514	0.149184	0.164627	0.159651	0.155966	0.136304	0.152834	0.140069	0.154092	0.147599	0.162207	0.140125	0.160051	0.150285	0.151499	0.161766	0.147051	0.17945	0.164134
138	0.145475	0.172918	0.151894	0.15129	0.163056	0.162545	0.149678	0.145217	0.162679	0.180769	0.147785	0.171279	0.141465	0.151726	0.15126	0.16482	0.14755	0.190773	0.159903	0.147586	0.181924	0.143095	0.157242	0.149092	0.157898	0.155797	0.168466	0.162753	0.155378	0.152781	0.147284	0.148556	0.164695	0.158841	0.156085	0.135174	0.153023	0.14121	0.152938	0.14737	0.162929	0.140685	0.158037	0.148957	0.151289	0.159973	0.146615	0.178488	0.165248
139	0.145569	0.170375	0.15028	0.149505	0.16107	0.161493	0.150104	0.142702	0.163279	0.180733	0.147649	0.170926	0.142688	0.150842	0.151993	0.16723	0.147841	0.188775	0.158786	0.147964	0.181327	0.144898	0.159186	0.148838	0.157332	0.153325	0.167108	0.162979	0.153267	0.153461	0.146277	0.147693	0.16516	0.157267	0.157467	0.136332	0.151003	0.142702	0.151675	0.147246	0.162654	0.142049	0.157882	0.148727	0.15245	0.161585	0.146012	0.179714	0.163549
140	0.14292	0.172868	0.149335	0.148498	0.158501	0.162827	0.151122	0.143878	0.1613	0.177848	0.146961	0.16881	0.143692	0.158347	0.152018	0.166875	0.147448	0.185912	0.159297	0.149124	0.180221	0.146189	0.160006	0.148915	0.156046	0.153306	0.166401	0.163677	0.151896	0.153748	0.146844	0.146676	0.166609	0.154732	0.158189	0.137165	0.151841	0.141687	0.152659	0.145772	0.163276	0.140818	0.15795	0.147267	0.152138	0.161102	0.145653	0.178548	0.162388
141	0.142843	0.174085	0.151946	0.147945	0.158633	0.162844	0.152763	0.146665	0.162604	0.177551	0.146887	0.168634	0.143522	0.159218	0.151043	0.1657	0.148603	0.1857	0.159055	0.149635	0.178338	0.145591	0.156788	0.14825	0.154547	0.152864	0.165197	0.164993	0.150515	0.155108	0.144009	0.143852	0.167456	0.15295	0.158921	0.137127	0.152203	0.149284	0.151538	0.146753	0.163808	0.140497	0.156674	0.147924	0.150895	0.161422	0.146755	0.176196	0.16034
142	0.143358	0.170474	0.151717	0.146808	0.156528	0.161279	0.153834	0.146539	0.164624	0.175564	0.14647	0.1701	0.144635	0.15976	0.150357	0.165523	0.149701	0.183046	0.159833	0.149798	0.176493	0.146389	0.156786	0.147574	0.154504	0.15234	0.163944	0.167406	0.149289	0.153193	0.14541	0.145079	0.167533	0.152891	0.158084	0.138614	0.15366	0.149304	0.149175	0.147431	0.162985	0.138795	0.158305	0.149616	0.149169	0.16222	0.14886	0.177797	0.161745
143	0.144961	0.170223	0.149082	0.145273	0.155559	0.16003	0.150652	0.148787	0.163864	0.175331	0.146053	0.171257	0.145532	0.159885	0.150088	0.164319	0.150473	0.182786	0.158891	0.150818	0.179734	0.145175	0.157041	0.147732	0.153321	0.151794	0.163705	0.166294	0.148872	0.150678	0.143196	0.145127	0.166055	0.151834	0.159653	0.137496	0.150046	0.147685	0.147163	0.146303	0.16318	0.138568	0.156879	0.148551	0.148565	0.160091	0.150843	0.178491	0.16173
144	0.145795	0.16604	0.149344	0.145752	0.153027	0.157822	0.150735	0.150667	0.163835	0.170902	0.145079	0.172358	0.144065	0.160517	0.150264	0.163377	0.150982	0.18349	0.160068	0.151795	0.181027	0.143951	0.157254	0.148126	0.152971	0.151542	0.162425	0.164766	0.148432	0.149414	0.141604	0.144719	0.164461	0.153649	0.158866	0.138509	0.156488	0.146631	0.144236	0.145003	0.162934	0.138941	0.156357	0.148763	0.148268	0.158402	0.151792	0.17909	0.159972
145	0.145113	0.164939	0.15037	0.144834	0.152398	0.157166	0.150314	0.152289	0.162282	0.173811	0.14469	0.175098	0.144687	0.160109	0.152223	0.162387	0.151495	0.181126	0.159696	0.151809	0.182268	0.144816	0.157812	0.14802	0.160612	0.151017	0.161579	0.163626	0.148627	0.149649	0.139885	0.141873	0.165421	0.15427	0.156775	0.138517	0.155433	0.147278	0.145315	0.143826	0.160588	0.139456	0.154885	0.147578	0.147107	0.157675	0.153455	0.179224	0.157296
146	0.145531	0.165839	0.149637	0.142419	0.152681	0.154195	0.150317	0.151731	0.162637	0.172308	0.145513	0.173013	0.148734	0.158221	0.152261	0.162078	0.154029	0.18595	0.160668	0.151172	0.182975	0.144892	0.157071	0.146857	0.159465	0.149937	0.162479	0.163236	0.147473	0.148941	0.140403	0.142717	0.164614	0.153671	0.156218	0.138406	0.154366	0.146547	0.145247	0.142693	0.162802	0.141012	0.152976	0.148236	0.14658	0.158627	0.153781	0.177065	0.156017
147	0.147218	0.164417	0.150219	0.142294	0.150843	0.152682	0.156976	0.151191	0.162532	0.176926	0.143216	0.171698	0.148414	0.157781	0.152908	0.162574	0.155722	0.187598	0.162187	0.153157	0.182685	0.14648	0.156132	0.145045	0.160722	0.146427	0.162993	0.160267	0.14642	0.147285	0.139046	0.142819	0.16447	0.153065	0.155872	0.138806	0.153182	0.147752	0.146796	0.14071	0.163511	0.14009	0.154099	0.148385	0.146249	0.158491	0.154763	0.175598	0.15395
148	0.14673	0.163726	0.151571	0.143842	0.152513	0.153029	0.155798	0.150317	0.161989	0.1755	0.14093	0.170262	0.146378	0.156671	0.153026	0.162252	0.155322	0.187342	0.161454	0.154953	0.181457	0.147746	0.157226	0.145155	0.160037	0.14627	0.159944	0.157555	0.147106	0.145472	0.141937	0.142418	0.164565	0.15225	0.157217	0.138468	0.152732	0.147	0.146852	0.137548	0.163769	0.137755	0.154145	0.14708	0.148412	0.158444	0.152444	0.174655	0.155893
149	0.146855	0.163686	0.148935	0.143262	0.151266	0.154276	0.156266	0.148399	0.162616	0.174843	0.140986	0.169765	0.145787	0.156375	0.154053	0.162407	0.154436	0.186219	0.160062	0.154896	0.183579	0.144657	0.157679	0.142085	0.157764	0.146388	0.159083	0.158319	0.146503	0.142689	0.143829	0.141802	0.164882	0.152329	0.157836	0.139889	0.153627	0.1448	0.147859	0.137398	0.164301	0.136548	0.153277	0.144625	0.147942	0.158613	0.152151	0.176271	0.154217
150	0.147255	0.164499	0.147803	0.142454	0.152686	0.15258	0.157036	0.14849	0.163435	0.173379	0.140268	0.167943	0.147671	0.155804	0.156412	0.159546	0.154568	0.185916	0.158094	0.154574	0.182482	0.145132	0.156633	0.140956	0.155808	0.145751	0.161432	0.158614	0.145885	0.141957	0.145422	0.142757	0.162324	0.151019	0.15832	0.139742	0.154745	0.14481	0.147714	0.136912	0.167729	0.135968	0.152979	0.144045	0.147392	0.156286	0.151404	0.174728	0.15322
151	0.147689	0.163579	0.147019	0.143189	0.151918	0.15254	0.155571	0.146642	0.163276	0.173174	0.141312	0.168321	0.148982	0.157506	0.154215	0.160467	0.153375	0.186664	0.15792	0.152714	0.183826	0.14571	0.157337	0.14125	0.154458	0.145666	0.160936	0.159718	0.145056	0.140135	0.144234	0.142747	0.161687	0.151183	0.15976	0.138918	0.1516	0.146671	0.147334	0.136027	0.165259	0.135445	0.152325	0.14446	0.148409	0.156824	0.150593	0.169894	0.153025
152	0.144443	0.162782	0.147695	0.14245	0.151208	0.151848	0.155919	0.145734	0.16292	0.174785	0.140312	0.167511	0.14713	0.156544	0.151149	0.157709	0.152617	0.187011	0.157442	0.151914	0.18309	0.145932	0.156468	0.141296	0.155278	0.144371	0.161254	0.158206	0.143883	0.139123	0.145121	0.142537	0.160644	0.150614	0.161628	0.140632	0.149256	0.143616	0.147038	0.134295	0.163717	0.136458	0.153122	0.143842	0.148998	0.156438	0.149475	0.171268	0.1551
153	0.144884	0.162047	0.148369	0.142419	0.150556	0.152355	0.157203	0.14561	0.161788	0.175418	0.139421	0.167472	0.144999	0.154694	0.149588	0.158408	0.150503	0.186863	0.157432	0.150655	0.182833	0.147131	0.157401	0.141692	0.156097	0.142959	0.15942	0.158755	0.142449	0.138064	0.147131	0.141438	0.160832	0.149616	0.161087	0.140633	0.148751	0.144766	0.148894	0.133346	0.163725	0.135426	0.1522	0.144689	0.149081	0.156629	0.148165	0.17048	0.155613
154	0.144308	0.162376	0.147656	0.141999	0.151715	0.154826	0.158573	0.145695	0.159804	0.174595	0.141894	0.167874	0.145127	0.1562	0.147311	0.156076	0.148811	0.18809	0.158673	0.14967	0.180081	0.14922	0.157992	0.141894	0.155555	0.142251	0.159424	0.157798	0.141742	0.137371	0.145396	0.143179	0.159552	0.15098	0.162618	0.138219	0.148272	0.144989	0.147894	0.131979	0.165734	0.134211	0.1497	0.144945	0.147316	0.155869	0.14808	0.168379	0.156551
155	0.14606	0.16449	0.14886	0.141656	0.151566	0.154111	0.157919	0.146192	0.159753	0.172903	0.141127	0.167808	0.145141	0.15532	0.147709	0.155197	0.148289	0.188927	0.159938	0.148837	0.177318	0.15028	0.15889	0.140447	0.156103	0.143053	0.158602	0.159311	0.142431	0.136765	0.146058	0.142069	0.159978	0.151936	0.163951	0.139055	0.148459	0.143871	0.149148	0.131714	0.165872	0.133906	0.147423	0.147109	0.145185	0.152963	0.147871	0.165966	0.155992
156	0.14582	0.16483	0.149466	0.141101	0.150428	0.152083	0.156767	0.147232	0.160391	0.17143	0.139043	0.168156	0.146042	0.154809	0.148574	0.155496	0.149024	0.187867	0.161368	0.146943	0.175062	0.149634	0.159645	0.13996	0.156439	0.142319	0.15854	0.160068	0.142211	0.136428	0.147555	0.140953	0.160126	0.151373	0.160694	0.140526	0.148245	0.143829	0.149725	0.131699	0.164272	0.136131	0.14511	0.145072	0.144715	0.150444	0.146743	0.162084	0.154818
157	0.145148	0.161439	0.14816	0.141933	0.148996	0.151961	0.15576	0.146989	0.159674	0.171843	0.138147	0.168352	0.146627	0.154811	0.147849	0.155004	0.149638	0.184218	0.161249	0.146388	0.172241	0.147774	0.159926	0.139631	0.155596	0.144587	0.15603	0.158481	0.141714	0.135902	0.146826	0.140514	0.15972	0.15091	0.160321	0.14033	0.14575	0.144077	0.14868	0.13267	0.165089	0.137054	0.144315	0.14279	0.144626	0.148104	0.145671	0.161097	0.156979
158	0.144665	0.161234	0.146067	0.141768	0.147454	0.150955	0.156081	0.146822	0.158633	0.172446	0.139284	0.168111	0.147758	0.155104	0.145513	0.152916	0.15002	0.180111	0.16235	0.14418	0.175605	0.148322	0.160976	0.139288	0.153869	0.144773	0.155955	0.156796	0.139151	0.134426	0.146721	0.13952	0.159148	0.151289	0.15814	0.140144	0.144438	0.146071	0.1469	0.133133	0.163632	0.136987	0.14365	0.140517	0.141024	0.144748	0.144563	0.160971	0.154783
159	0.144366	0.160198	0.146086	0.144243	0.148045	0.14944	0.155326	0.143377	0.159584	0.172199	0.138837	0.167741	0.148688	0.15225	0.145491	0.152667	0.148508	0.181849	0.160759	0.145675	0.176868	0.149453	0.160148	0.140029	0.152931	0.144516	0.154099	0.158724	0.138245	0.134595	0.146319	0.14125	0.161745	0.148745	0.166847	0.140248	0.144061	0.144473	0.146209	0.133132	0.164343	0.138358	0.143003	0.140772	0.139709	0.145014	0.142051	0.160918	0.154966
160	0.145168	0.161059	0.147543	0.145253	0.147229	0.149323	0.155794	0.142886	0.158035	0.171098	0.138283	0.165894	0.147209	0.151368	0.146632	0.153451	0.147446	0.181384	0.158876	0.144634	0.173204	0.149407	0.157432	0.140042	0.151812	0.144094	0.15394	0.158841	0.137598	0.135658	0.146914	0.141287	0.162474	0.147865	0.166722	0.141446	0.142068	0.145352	0.146424	0.132941	0.162708	0.137871	0.141881	0.139368	0.137451	0.145156	0.141413	0.162338	0.155695
161	0.146923	0.161004	0.149418	0.144022	0.146913	0.147254	0.153799	0.151337	0.155571	0.16904	0.13954	0.164167	0.147654	0.148784	0.147115	0.14984	0.148418	0.180537	0.163727	0.142579	0.170958	0.148397	0.158495	0.140418	0.150364	0.146769	0.154594	0.157659	0.137779	0.137912	0.146028	0.141574	0.163536	0.147646	0.164866	0.141643	0.141895	0.145602	0.142114	0.132013	0.160694	0.138924	0.141182	0.138935	0.136031	0.144885	0.138407	0.163589	0.155153
162	0.146256	0.161973	0.148555	0.142606	0.146905	0.145949	0.153771	0.149947	0.152581	0.165105	0.137342	0.1629	0.147633	0.149037	0.147491	0.150424	0.147277	0.178246	0.166758	0.140961	0.170981	0.148297	0.15787	0.140608	0.15076	0.146322	0.154723	0.157427	0.13694	0.137934	0.145405	0.140535	0.163787	0.148098	0.162604	0.140935	0.142463	0.14604	0.141187	0.131392	0.162751	0.140172	0.141274	0.1396	0.138008	0.142462	0.13614	0.161777	0.15564
163	0.146796	0.162236	0.148044	0.142663	0.146878	0.145575	0.152794	0.145888	0.152783	0.160561	0.136996	0.162159	0.146754	0.147458	0.147232	0.150271	0.146433	0.176512	0.165404	0.137478	0.171185	0.146827	0.157064	0.139959	0.149709	0.145395	0.151246	0.155901	0.137389	0.13813	0.144774	0.140274	0.163072	0.151336	0.161123	0.139605	0.142882	0.145291	0.141886	0.131213	0.165118	0.140805	0.141003	0.138394	0.136548	0.142699	0.136025	0.162369	0.154383
164	0.145535	0.160719	0.145118	0.142966	0.1463	0.144134	0.152438	0.145664	0.150928	0.15884	0.136933	0.161778	0.145761	0.148252	0.147419	0.149724	0.145746	0.178341	0.164528	0.138936	0.170901	0.145758	0.155773	0.139116	0.148756	0.144929	0.150851	0.152411	0.135007	0.139	0.141828	0.139115	0.161458	0.150632	0.162037	0.140019	0.141777	0.146487	0.142065	0.13025	0.163227	0.140078	0.141005	0.135812	0.13701	0.13943	0.13704	0.163713	0.151466
165	0.145276	0.159821	0.14614	0.141957	0.146918	0.143857	0.151306	0.146836	0.148525	0.156187	0.137003	0.162951	0.143845	0.147097	0.146377	0.147209	0.145907	0.179485	0.163725	0.137027	0.171492	0.146249	0.154714	0.137663	0.14843	0.146129	0.151079	0.152639	0.136471	0.137937	0.143286	0.138902	0.160324	0.152058	0.160143	0.138632	0.141429	0.145824	0.139675	0.130446	0.164048	0.138694	0.141423	0.135431	0.137905	0.139931	0.136496	0.163934	0.151569
166	0.143054	0.159786	0.145745	0.140981	0.147671	0.142137	0.150171	0.147155	0.148825	0.154832	0.135437	0.163537	0.142354	0.146987	0.144705	0.148978	0.143191	0.179343	0.16287	0.137675	0.169722	0.145872	0.155966	0.136718	0.146588	0.146904	0.150693	0.152841	0.13767	0.136626	0.143454	0.138356	0.159481	0.154375	0.160447	0.140394	0.141574	0.144506	0.139304	0.130373	0.165939	0.137526	0.141399	0.134331	0.13814	0.138354	0.136188	0.162996	0.150931
167	0.143049	0.158915	0.144852	0.140305	0.147285	0.142468	0.150181	0.147868	0.149113	0.153178	0.13571	0.162197	0.143795	0.147814	0.144694	0.148764	0.143175	0.18262	0.159008	0.13733	0.167832	0.147345	0.154869	0.138528	0.144953	0.147723	0.149243	0.151995	0.13984	0.135425	0.142287	0.137382	0.159601	0.154688	0.160865	0.141445	0.141898	0.145186	0.139641	0.129643	0.16536	0.138826	0.142461	0.133702	0.137098	0.13772	0.136236	0.161225	0.152026
168	0.143325	0.157709	0.143105	0.140655	0.146084	0.142578	0.152527	0.150002	0.148767	0.152412	0.133969	0.163506	0.143266	0.148096	0.145819	0.147305	0.141191	0.182049	0.157715	0.136981	0.167349	0.146437	0.153539	0.138306	0.14515	0.146444	0.149158	0.150925	0.140438	0.136894	0.139952	0.13655	0.161805	0.152954	0.160708	0.143132	0.141425	0.144733	0.142141	0.129457	0.172945	0.139789	0.143124	0.132727	0.137754	0.13567	0.134461	0.164598	0.151643
169	0.142938	0.156411	0.142277	0.140153	0.144778	0.143447	0.152956	0.151436	0.148452	0.150986	0.132265	0.16358	0.144314	0.147993	0.14604	0.145805	0.141033	0.180847	0.156346	0.137009	0.166464	0.14357	0.150629	0.139434	0.144038	0.145601	0.148746	0.148866	0.141432	0.135236	0.137082	0.135787	0.163158	0.150851	0.160893	0.145569	0.140022	0.142785	0.141542	0.129141	0.174006	0.138596	0.144338	0.131506	0.13772	0.135465	0.134251	0.162836	0.152553
170	0.142753	0.156541	0.140604	0.139684	0.144886	0.144608	0.152217	0.15071	0.147703	0.153619	0.133122	0.164979	0.143326	0.146677	0.146108	0.146331	0.140672	0.183529	0.156545	0.135603	0.166031	0.143633	0.14842	0.140218	0.144102	0.145745	0.14983	0.148527	0.140487	0.135057	0.13482	0.134942	0.16366	0.1501	0.159611	0.144284	0.138788	0.142005	0.139965	0.129589	0.176365	0.139608	0.145593	0.130755	0.13597	0.135251	0.133036	0.164691	0.151257
171	0.143332	0.155682	0.140766	0.14124	0.145078	0.144169	0.152571	0.149529	0.145339	0.15583	0.136064	0.163349	0.14281	0.145374	0.143432	0.144301	0.139873	0.186137	0.155796	0.135022	0.16603	0.142756	0.149923	0.138055	0.144127	0.144287	0.148877	0.147295	0.139794	0.13738	0.135587	0.135212	0.161384	0.149608	0.158979	0.14293	0.139213	0.140599	0.139097	0.129011	0.177348	0.138917	0.144678	0.132762	0.135776	0.137142	0.132707	0.168012	0.150191
172	0.14387	0.156176	0.139736	0.141422	0.143204	0.141885	0.152063	0.150086	0.143984	0.155974	0.134702	0.164486	0.142455	0.145162	0.142734	0.145672	0.138262	0.187799	0.156458	0.133419	0.164761	0.142127	0.149615	0.138335	0.143964	0.143092	0.148378	0.146357	0.139704	0.137749	0.137114	0.135753	0.159026	0.149582	0.157986	0.143122	0.141106	0.141632	0.140125	0.130118	0.178217	0.139663	0.144216	0.134028	0.134713	0.13629	0.13358	0.169096	0.149253
173	0.141909	0.157725	0.140202	0.143883	0.141915	0.142169	0.151713	0.147358	0.14237	0.155662	0.135555	0.162425	0.144378	0.144375	0.1417	0.145605	0.139216	0.188844	0.155595	0.13168	0.163032	0.142572	0.148076	0.13747	0.142206	0.144689	0.147967	0.14476	0.138327	0.136215	0.136825	0.135663	0.161828	0.156906	0.158737	0.140579	0.14176	0.141063	0.138842	0.132679	0.178808	0.141908	0.142704	0.133475	0.134666	0.136538	0.132304	0.167454	0.145589
174	0.14507	0.158334	0.141781	0.142697	0.140651	0.140892	0.152032	0.142628	0.142776	0.155973	0.134989	0.161933	0.14522	0.144903	0.14219	0.148167	0.138664	0.18753	0.154834	0.131686	0.16234	0.14333	0.146643	0.137216	0.143809	0.144544	0.1461	0.144609	0.137853	0.136472	0.134308	0.133837	0.16542	0.157334	0.159737	0.139823	0.139999	0.138917	0.136375	0.130991	0.18037	0.140735	0.142455	0.133937	0.135412	0.136983	0.131646	0.167032	0.143647
175	0.143823	0.160683	0.141006	0.142588	0.141462	0.141631	0.152169	0.141434	0.141943	0.155964	0.134112	0.160159	0.144635	0.144123	0.141469	0.148616	0.137783	0.186041	0.154259	0.131858	0.164923	0.140219	0.145832	0.136267	0.144116	0.145428	0.145208	0.143667	0.139352	0.137893	0.133063	0.13461	0.165977	0.155515	0.158829	0.142977	0.139346	0.140407	0.135443	0.129437	0.18392	0.140721	0.14517	0.134111	0.136251	0.138677	0.131222	0.166937	0.143944
176	0.143932	0.16109	0.142721	0.141143	0.14173	0.142555	0.151575	0.140645	0.141228	0.156308	0.136285	0.159238	0.144378	0.145988	0.139971	0.147362	0.136718	0.186019	0.152296	0.131936	0.166669	0.138678	0.143933	0.133534	0.144383	0.147611	0.144308	0.143532	0.13951	0.138432	0.133115	0.133989	0.165764	0.154543	0.160503	0.140581	0.139023	0.141401	0.136142	0.127375	0.18395	0.14287	0.146025	0.132824	0.136578	0.141108	0.130814	0.164367	0.154769
177	0.143077	0.1594	0.143066	0.139554	0.141499	0.144879	0.149699	0.141133	0.142258	0.15639	0.13538	0.159045	0.145459	0.145596	0.138974	0.145515	0.13722	0.186042	0.152084	0.130549	0.168077	0.137007	0.143194	0.130761	0.144712	0.146417	0.142665	0.142317	0.139821	0.137786	0.131861	0.133226	0.166717	0.155191	0.161428	0.136888	0.138211	0.14058	0.13563	0.127001	0.184434	0.140665	0.147923	0.131722	0.137826	0.142153	0.129515	0.162255	0.153766
178	0.142186	0.158303	0.142802	0.13819	0.141298	0.143121	0.148935	0.140776	0.140762	0.15783	0.136317	0.159972	0.14404	0.145948	0.139555	0.146174	0.136205	0.190595	0.151915	0.128153	0.176559	0.135965	0.141994	0.129224	0.143963	0.146636	0.139589	0.141206	0.140707	0.138479	0.1322	0.132781	0.16835	0.155255	0.162143	0.136028	0.1357	0.138107	0.134787	0.127408	0.185359	0.140781	0.146388	0.130958	0.137778	0.147282	0.128201	0.161662	0.153344
179	0.142192	0.159055	0.142313	0.136528	0.14087	0.143356	0.148084	0.142355	0.141301	0.157685	0.138949	0.156486	0.142827	0.144129	0.138281	0.145893	0.135336	0.191999	0.1521	0.126296	0.1762	0.136182	0.140799	0.127906	0.14559	0.145418	0.137251	0.141548	0.140841	0.138825	0.131229	0.133139	0.167024	0.155462	0.163681	0.135382	0.134147	0.137425	0.134043	0.127568	0.185444	0.140778	0.146648	0.131348	0.138096	0.148411	0.128359	0.162961	0.153906
180	0.140095	0.157777	0.14425	0.139288	0.13946	0.144363	0.148449	0.142234	0.14077	0.159095	0.139373	0.155736	0.143856	0.142231	0.136796	0.147583	0.134042	0.192499	0.1536	0.126393	0.174687	0.136454	0.140751	0.12852	0.145032	0.144211	0.136579	0.140668	0.141765	0.138358	0.129785	0.133329	0.16686	0.154228	0.161388	0.133524	0.134943	0.136621	0.13342	0.12777	0.183857	0.140227	0.147823	0.132077	0.137898	0.147839	0.127324	0.161231	0.153703
181	0.141951	0.159461	0.147452	0.13985	0.139858	0.143545	0.147653	0.14422	0.141669	0.156867	0.138547	0.157089	0.145189	0.142744	0.134996	0.145378	0.134355	0.193554	0.153943	0.124015	0.17334	0.135934	0.138847	0.1277	0.145523	0.145142	0.136523	0.139516	0.140782	0.13722	0.130111	0.133924	0.167727	0.155066	0.163107	0.131502	0.134913	0.13573	0.13419	0.128077	0.182409	0.141194	0.148996	0.133146	0.136991	0.148233	0.126524	0.159843	0.153246
182	0.14197	0.160447	0.146495	0.14247	0.140319	0.14322	0.148754	0.146099	0.141403	0.158032	0.138256	0.155447	0.146522	0.143157	0.134739	0.147509	0.133268	0.195927	0.154402	0.124045	0.17205	0.135473	0.137122	0.126024	0.145553	0.144073	0.13655	0.137545	0.139707	0.139633	0.129808	0.133347	0.167387	0.155508	0.165085	0.130388	0.134748	0.134591	0.133015	0.127991	0.181593	0.142241	0.14742	0.133699	0.136191	0.147215	0.126168	0.15872	0.154138
183	0.141622	0.163379	0.148429	0.141987	0.14251	0.141382	0.149024	0.144795	0.144524	0.157059	0.136874	0.155517	0.148099	0.142453	0.13414	0.147521	0.13411	0.197193	0.153762	0.125989	0.173241	0.134694	0.137345	0.130267	0.142837	0.143018	0.13688	0.137045	0.140887	0.145616	0.130157	0.132946	0.168291	0.154425	0.164566	0.129125	0.13367	0.133793	0.131799	0.128293	0.182469	0.142619	0.146983	0.134995	0.135969	0.146887	0.124564	0.159118	0.152694
184	0.141085	0.164516	0.148118	0.143175	0.14207	0.138975	0.148998	0.147293	0.146416	0.154914	0.137948	0.154575	0.146983	0.142456	0.133097	0.1478	0.13378	0.20076	0.154086	0.125981	0.170491	0.134855	0.1382	0.136076	0.142346	0.142746	0.137842	0.135999	0.142163	0.144931	0.128312	0.13183	0.167008	0.154497	0.166204	0.129061	0.131933	0.134362	0.133063	0.127361	0.183056	0.143488	0.154697	0.134095	0.135696	0.147458	0.124576	0.160889	0.153869
185	0.141457	0.165887	0.149723	0.142433	0.143181	0.137393	0.147947	0.14842	0.146896	0.154543	0.138696	0.154894	0.147409	0.143411	0.133328	0.149243	0.133597	0.202847	0.155273	0.124796	0.171076	0.134945	0.138554	0.137297	0.14211	0.141689	0.137368	0.137173	0.143195	0.145338	0.130094	0.129584	0.169175	0.156054	0.171812	0.128736	0.132997	0.133814	0.133285	0.12659	0.18276	0.143638	0.153588	0.132069	0.137245	0.147664	0.124842	0.160007	0.15522
186	0.14227	0.165455	0.149674	0.142703	0.142243	0.137567	0.146772	0.148465	0.147189	0.154888	0.138624	0.154535	0.146897	0.143215	0.133645	0.148301	0.133804	0.205589	0.155334	0.125514	0.170604	0.135128	0.138362	0.136268	0.141203	0.140777	0.138346	0.136657	0.142257	0.143187	0.128771	0.131127	0.169935	0.155402	0.173432	0.12624	0.13438	0.133775	0.132611	0.125167	0.184838	0.14286	0.154198	0.131671	0.137196	0.146693	0.126883	0.161353	0.154836
187	0.142695	0.165475	0.148553	0.143527	0.142199	0.136215	0.146686	0.145831	0.152811	0.156143	0.137085	0.152453	0.14662	0.141177	0.132302	0.147391	0.133718	0.210333	0.156425	0.124841	0.1693	0.136196	0.135252	0.135309	0.140668	0.139707	0.138142	0.135773	0.142143	0.143481	0.129318	0.13232	0.168732	0.155001	0.173747	0.126468	0.134585	0.133453	0.133284	0.126511	0.185662	0.141795	0.153125	0.130025	0.137268	0.144445	0.127817	0.162333	0.153789
188	0.143157	0.164482	0.145941	0.141947	0.140473	0.135726	0.148499	0.147071	0.154339	0.158227	0.136904	0.151735	0.148955	0.142563	0.131643	0.148297	0.131883	0.212272	0.154191	0.124073	0.171814	0.135092	0.134204	0.133538	0.139524	0.139602	0.139289	0.137014	0.139842	0.140743	0.128419	0.131433	0.168394	0.155085	0.17254	0.126597	0.134365	0.133041	0.132248	0.126686	0.188118	0.14213	0.153255	0.129684	0.135172	0.14413	0.127388	0.159521	0.154864
189	0.143315	0.163535	0.142728	0.139996	0.139148	0.136585	0.147996	0.147111	0.156399	0.160521	0.137443	0.151123	0.152686	0.140978	0.131648	0.148607	0.12985	0.211494	0.152458	0.123531	0.172009	0.134528	0.133069	0.133907	0.139901	0.139951	0.138192	0.136789	0.140439	0.141633	0.128983	0.131504	0.168168	0.152909	0.171864	0.127846	0.134326	0.131113	0.13238	0.127148	0.18919	0.143125	0.152459	0.129709	0.135717	0.143311	0.126587	0.161832	0.155306
190	0.144707	0.162694	0.142664	0.141669	0.140355	0.135104	0.148515	0.150103	0.156494	0.159625	0.136297	0.149944	0.153179	0.139088	0.132478	0.14952	0.127321	0.209547	0.150831	0.122191	0.172924	0.134399	0.132412	0.133895	0.140233	0.139994	0.136655	0.136177	0.140129	0.140302	0.129852	0.131271	0.16662	0.156315	0.172291	0.127316	0.135195	0.131326	0.133865	0.125703	0.188182	0.145533	0.151416	0.130888	0.136845	0.144046	0.126831	0.163649	0.154264
191	0.145194	0.16197	0.142927	0.140952	0.140768	0.135898	0.148803	0.150704	0.156453	0.159601	0.137404	0.14941	0.152585	0.139679	0.133571	0.149517	0.126197	0.20906	0.15099	0.122028	0.1709	0.132655	0.131958	0.134816	0.138798	0.138943	0.136282	0.136321	0.139624	0.141704	0.130079	0.132246	0.164872	0.155989	0.170916	0.126923	0.135065	0.131086	0.135475	0.12672	0.185644	0.147258	0.150656	0.129187	0.135874	0.142523	0.126266	0.165446	0.154743
192	0.144973	0.161822	0.139603	0.141588	0.139955	0.135335	0.150364	0.153102	0.157242	0.16047	0.138371	0.151016	0.151662	0.139131	0.141099	0.150615	0.129305	0.210671	0.151483	0.120652	0.171381	0.13135	0.132409	0.135868	0.136407	0.136706	0.13687	0.136028	0.136818	0.144309	0.127254	0.13405	0.164436	0.156608	0.172794	0.126628	0.136193	0.131494	0.136319	0.125699	0.184856	0.146892	0.149685	0.12855	0.135279	0.14384	0.126826	0.16464	0.153614
193	0.14288	0.162925	0.139945	0.142288	0.139509	0.134713	0.149299	0.154357	0.157371	0.159333	0.139599	0.151055	0.152246	0.138596	0.140675	0.15061	0.130641	0.210201	0.151976	0.120492	0.170032	0.130701	0.131509	0.134497	0.135735	0.135342	0.135601	0.135161	0.137191	0.143599	0.126198	0.133332	0.165167	0.157044	0.169904	0.12618	0.136604	0.12919	0.137122	0.12568	0.185278	0.148167	0.149101	0.128705	0.135452	0.143429	0.12835	0.163019	0.153076
194	0.143567	0.16185	0.137782	0.142008	0.136097	0.132914	0.150536	0.157153	0.156749	0.157733	0.139459	0.151185	0.153428	0.138202	0.139516	0.148639	0.129229	0.210542	0.151337	0.12227	0.169939	0.13129	0.130955	0.133148	0.134078	0.135606	0.134789	0.134399	0.13668	0.144221	0.1263	0.132855	0.167918	0.157635	0.172472	0.125184	0.134898	0.127751	0.13676	0.127386	0.184495	0.147567	0.148269	0.129115	0.135801	0.144442	0.130226	0.162502	0.153489
195	0.143735	0.161231	0.135885	0.142308	0.134295	0.133233	0.14991	0.157838	0.15788	0.156168	0.140118	0.153555	0.15315	0.138407	0.141333	0.149271	0.129985	0.212755	0.150301	0.121746	0.166855	0.131217	0.13103	0.133206	0.133524	0.135942	0.133025	0.134511	0.135474	0.144154	0.127581	0.135118	0.169543	0.15674	0.174111	0.124212	0.133958	0.129652	0.13642	0.128133	0.182759	0.150718	0.146066	0.128455	0.135148	0.144265	0.129112	0.160602	0.151451
196	0.144344	0.161062	0.134556	0.141885	0.13351	0.133239	0.149912	0.158519	0.158919	0.154722	0.140287	0.154975	0.153386	0.13767	0.142168	0.148563	0.130464	0.212168	0.150413	0.122558	0.163926	0.130633	0.132089	0.134227	0.134934	0.135201	0.135067	0.134177	0.134062	0.144225	0.127211	0.134526	0.171536	0.15948	0.17276	0.123659	0.135043	0.131291	0.135738	0.128345	0.179371	0.150472	0.145526	0.127803	0.135652	0.145747	0.130045	0.160369	0.150268
197	0.144424	0.160309	0.134581	0.140023	0.132967	0.132905	0.149638	0.157132	0.156893	0.15397	0.141195	0.154319	0.151649	0.13749	0.141799	0.147402	0.131588	0.210978	0.151792	0.12244	0.160843	0.132319	0.131268	0.134653	0.132218	0.136063	0.134241	0.134787	0.134364	0.145997	0.126567	0.134521	0.170319	0.160021	0.173135	0.124206	0.136512	0.131777	0.136611	0.126958	0.178099	0.150157	0.144975	0.12834	0.135311	0.14442	0.130668	0.159516	0.151506
198	0.144601	0.158612	0.133951	0.139779	0.132623	0.131565	0.149862	0.155359	0.155509	0.153531	0.140119	0.155472	0.152115	0.137454	0.143676	0.146867	0.132042	0.212151	0.1503	0.124683	0.159431	0.131852	0.131707	0.133818	0.133747	0.136801	0.134572	0.135087	0.135855	0.145677	0.125969	0.134579	0.170332	0.16057	0.171511	0.123677	0.137946	0.131491	0.135816	0.128087	0.178178	0.149598	0.144567	0.128308	0.134792	0.144569	0.130473	0.157887	0.152195
199	0.146448	0.15956	0.134955	0.13945	0.13408	0.132093	0.153111	0.154465	0.156125	0.152231	0.139758	0.154233	0.153218	0.137879	0.144275	0.146123	0.133614	0.212778	0.15107	0.125406	0.160376	0.130592	0.130782	0.133287	0.13878	0.137416	0.13283	0.134914	0.136739	0.147019	0.12549	0.134992	0.169515	0.160032	0.17008	0.124552	0.139653	0.130763	0.134595	0.130342	0.17761	0.149247	0.143934	0.127816	0.132734	0.143418	0.133206	0.156274	0.153167
200	0.147227	0.160788	0.135436	0.140132	0.132589	0.131089	0.153712	0.155239	0.155818	0.151623	0.138874	0.15251	0.152145	0.139649	0.145303	0.145002	0.135055	0.21211	0.151036	0.127177	0.157643	0.130714	0.129667	0.131979	0.137225	0.137188	0.133656	0.133326	0.13808	0.146245	0.126913	0.135567	0.168096	0.161167	0.171424	0.123359	0.137576	0.129742	0.136297	0.130498	0.177981	0.149631	0.143199	0.128559	0.131337	0.143757	0.137304	0.156481	0.152636
201	0.146866	0.159116	0.133688	0.140591	0.132654	0.132242	0.156094	0.154269	0.155049	0.150036	0.138292	0.150266	0.152939	0.137516	0.147029	0.144841	0.135606	0.209652	0.15118	0.1274	0.154336	0.133335	0.130094	0.130415	0.137439	0.138107	0.134815	0.133151	0.13689	0.147733	0.127565	0.136062	0.167335	0.160885	0.169389	0.123639	0.138832	0.130538	0.134977	0.131306	0.178149	0.148346	0.143848	0.128158	0.132558	0.144258	0.137676	0.157661	0.152323
202	0.146548	0.158527	0.134328	0.141175	0.132878	0.132569	0.156237	0.152634	0.154454	0.148932	0.137778	0.149652	0.151978	0.13724	0.146499	0.146079	0.134564	0.211414	0.152224	0.128026	0.152756	0.13313	0.129968	0.130105	0.136696	0.139325	0.133998	0.131998	0.136529	0.148089	0.12834	0.136904	0.162548	0.161246	0.170469	0.124206	0.139904	0.130348	0.134127	0.129705	0.178733	0.148963	0.143225	0.126743	0.132998	0.145013	0.13819	0.159031	0.148993
203	0.146193	0.15739	0.133435	0.142564	0.133759	0.133452	0.155764	0.149545	0.154364	0.148298	0.136914	0.148443	0.152291	0.136699	0.149134	0.147377	0.134242	0.212354	0.151948	0.127513	0.150901	0.13366	0.130644	0.131159	0.135139	0.137433	0.134785	0.132211	0.139144	0.146343	0.127618	0.137789	0.162203	0.160775	0.171825	0.126601	0.141011	0.130495	0.133714	0.129555	0.178949	0.150189	0.142888	0.128009	0.134991	0.14472	0.139488	0.158399	0.149123
204	0.146441	0.157486	0.134954	0.143787	0.134015	0.134343	0.15551	0.147377	0.153905	0.148298	0.135832	0.149561	0.151898	0.135991	0.149448	0.145343	0.133775	0.212461	0.151496	0.128753	0.149913	0.135708	0.13039	0.129713	0.135361	0.136814	0.134793	0.133045	0.140673	0.145698	0.126297	0.138283	0.162338	0.160386	0.172498	0.125841	0.140656	0.130393	0.133831	0.129176	0.178085	0.14868	0.140939	0.12856	0.134145	0.144439	0.139588	0.159991	0.148236
205	0.146109	0.157072	0.133291	0.14412	0.133589	0.134269	0.15567	0.143984	0.152729	0.145134	0.139855	0.149553	0.151694	0.136398	0.15134	0.144571	0.132111	0.208487	0.150462	0.129485	0.149522	0.13681	0.128805	0.128355	0.134959	0.136956	0.135723	0.132688	0.141031	0.147167	0.124856	0.138474	0.161897	0.159242	0.1734	0.126054	0.138812	0.132118	0.135081	0.129372	0.176294	0.148473	0.139085	0.12925	0.134189	0.145551	0.141279	0.162223	0.148953
206	0.145254	0.158723	0.132801	0.144255	0.134458	0.135242	0.156345	0.141945	0.151416	0.142926	0.137706	0.149644	0.150854	0.136253	0.15054	0.145636	0.131992	0.205296	0.150142	0.129806	0.146374	0.136253	0.12854	0.127345	0.133868	0.136982	0.134954	0.134254	0.13935	0.147267	0.126788	0.136547	0.159846	0.161201	0.176024	0.125766	0.138363	0.132042	0.135784	0.127916	0.176983	0.14672	0.139848	0.130722	0.133444	0.145296	0.142375	0.162712	0.148797
207	0.144206	0.159688	0.131385	0.143928	0.135601	0.133852	0.156762	0.140461	0.148838	0.140978	0.137563	0.150039	0.149565	0.135649	0.150251	0.144781	0.132191	0.208555	0.147106	0.130103	0.143458	0.136871	0.127616	0.129642	0.131402	0.139056	0.134428	0.13306	0.137635	0.147627	0.127154	0.134661	0.159915	0.160572	0.1781	0.126255	0.137163	0.134484	0.136048	0.126235	0.178599	0.146431	0.141562	0.130741	0.133943	0.145825	0.141935	0.161859	0.147415
208	0.143535	0.159168	0.131305	0.143686	0.135779	0.134766	0.156841	0.137041	0.149653	0.141031	0.136662	0.147651	0.150111	0.134634	0.148542	0.143989	0.130973	0.207801	0.146295	0.132393	0.141553	0.134775	0.128242	0.130008	0.130648	0.136643	0.133424	0.133012	0.138012	0.147915	0.127013	0.13464	0.159703	0.16	0.179746	0.125665	0.136332	0.135849	0.137179	0.126846	0.181018	0.147666	0.142149	0.134656	0.133897	0.147235	0.140711	0.161904	0.14526
209	0.143915	0.158441	0.128669	0.143409	0.134579	0.135283	0.15467	0.136595	0.150233	0.140051	0.135292	0.147599	0.149851	0.13295	0.145979	0.145857	0.130473	0.206654	0.145961	0.132257	0.138833	0.134814	0.129457	0.131766	0.129739	0.13779	0.132832	0.131037	0.138492	0.147755	0.126902	0.133163	0.159369	0.158227	0.17925	0.126081	0.136508	0.135189	0.137591	0.125829	0.183433	0.147672	0.140852	0.13403	0.132841	0.147858	0.140974	0.160065	0.144471
210	0.142891	0.15723	0.128246	0.143562	0.135893	0.136562	0.152318	0.137192	0.150433	0.145042	0.134638	0.148947	0.149491	0.134405	0.145127	0.14537	0.130406	0.205482	0.146066	0.132452	0.137674	0.134591	0.130005	0.130963	0.129677	0.138259	0.133324	0.130383	0.13722	0.148997	0.131132	0.135033	0.158745	0.158594	0.180845	0.126931	0.136602	0.137248	0.139044	0.126128	0.185931	0.146365	0.140414	0.135133	0.135455	0.147955	0.140713	0.160048	0.145273
211	0.142811	0.158415	0.127367	0.142642	0.134159	0.136347	0.151095	0.13808	0.15201	0.144995	0.134933	0.148357	0.148217	0.136039	0.147182	0.142441	0.129145	0.205257	0.144613	0.133731	0.138735	0.135276	0.130261	0.133317	0.129672	0.137968	0.132214	0.130238	0.137256	0.148927	0.12868	0.134618	0.159789	0.157715	0.18232	0.1252	0.141191	0.137994	0.138459	0.125269	0.185464	0.145982	0.140493	0.134783	0.134574	0.147384	0.142464	0.161273	0.145741
212	0.142595	0.158684	0.12817	0.139517	0.133409	0.136926	0.14784	0.138991	0.151954	0.147135	0.13394	0.148634	0.148374	0.136508	0.149151	0.141047	0.126823	0.20398	0.144706	0.13326	0.140221	0.136365	0.130441	0.132517	0.129842	0.139018	0.131189	0.13166	0.13703	0.149305	0.126423	0.133723	0.159439	0.157735	0.182744	0.124114	0.140987	0.13733	0.13803	0.126177	0.184634	0.148699	0.140821	0.136347	0.135066	0.146752	0.143347	0.159737	0.146246
213	0.141083	0.160254	0.129016	0.140806	0.133463	0.136933	0.147665	0.135495	0.152855	0.148858	0.1337	0.147603	0.150278	0.136846	0.148536	0.141273	0.125835	0.204676	0.145501	0.133491	0.141922	0.135723	0.129571	0.13058	0.12972	0.140739	0.132158	0.131654	0.135492	0.150565	0.125044	0.133635	0.156832	0.158642	0.183854	0.124527	0.14185	0.136743	0.137263	0.12557	0.181754	0.148856	0.141132	0.137311	0.134804	0.148687	0.144107	0.158796	0.144545
214	0.14121	0.160625	0.134456	0.142519	0.133641	0.138019	0.147686	0.135958	0.152724	0.148471	0.134642	0.149842	0.15128	0.135991	0.150941	0.140252	0.124606	0.203519	0.146138	0.132144	0.14405	0.137041	0.130169	0.130828	0.128841	0.139865	0.133418	0.1328	0.135906	0.149728	0.122674	0.132179	0.155803	0.157784	0.185406	0.122774	0.141827	0.135411	0.137352	0.126785	0.185467	0.148702	0.139097	0.137372	0.135136	0.148745	0.144113	0.158785	0.1441
215	0.140938	0.161619	0.13323	0.141376	0.13323	0.13862	0.147276	0.135821	0.153632	0.149089	0.136294	0.148401	0.15143	0.135029	0.150092	0.140258	0.124095	0.204009	0.145793	0.13248	0.144607	0.134674	0.129808	0.130559	0.128506	0.138873	0.134104	0.134246	0.136166	0.149821	0.121366	0.130258	0.156152	0.157163	0.186049	0.12233	0.142942	0.134289	0.137525	0.12789	0.183595	0.148358	0.141363	0.137363	0.134021	0.149957	0.14619	0.158952	0.144511
216	0.140356	0.166707	0.133544	0.14201	0.134313	0.140331	0.14599	0.136299	0.151678	0.150687	0.136511	0.148371	0.152315	0.135508	0.151584	0.141358	0.124093	0.203156	0.146712	0.132694	0.1415	0.135433	0.128873	0.130662	0.129641	0.137463	0.134046	0.132935	0.136889	0.147981	0.120644	0.128746	0.156872	0.158244	0.186259	0.122627	0.140049	0.135204	0.144381	0.128927	0.184524	0.148703	0.140393	0.136409	0.133729	0.150785	0.146873	0.159867	0.145351
217	0.139206	0.167638	0.132841	0.141201	0.135704	0.139962	0.146435	0.134653	0.150966	0.150219	0.136739	0.148048	0.154185	0.135017	0.152116	0.142822	0.12307	0.201838	0.148436	0.131838	0.140202	0.136131	0.130397	0.13144	0.129251	0.138582	0.134732	0.13266	0.136728	0.148076	0.120879	0.12787	0.156681	0.156851	0.186309	0.122702	0.138995	0.135622	0.144887	0.128858	0.186876	0.149904	0.138875	0.13645	0.134001	0.154298	0.147382	0.15911	0.147416
218	0.138655	0.167048	0.133132	0.141447	0.133869	0.140417	0.146188	0.134626	0.149618	0.150131	0.136584	0.145633	0.154554	0.132616	0.151975	0.14373	0.12155	0.203938	0.148826	0.132661	0.141498	0.135711	0.130244	0.13159	0.129252	0.142548	0.134554	0.136558	0.13694	0.149084	0.121963	0.129854	0.15794	0.155387	0.187653	0.122683	0.137697	0.134431	0.144401	0.128318	0.188991	0.14873	0.138597	0.137334	0.134096	0.154158	0.149703	0.15751	0.147761
219	0.139384	0.165484	0.133577	0.141726	0.134247	0.140527	0.146875	0.133864	0.147419	0.149683	0.136538	0.145126	0.15335	0.13008	0.1523	0.142681	0.122661	0.204154	0.149542	0.132155	0.141173	0.135022	0.128351	0.130779	0.129288	0.141489	0.133984	0.135006	0.137126	0.147508	0.122699	0.12825	0.157184	0.154959	0.187713	0.12203	0.137815	0.134271	0.144846	0.129538	0.192249	0.148677	0.137551	0.137314	0.134037	0.155939	0.152095	0.159232	0.149405
220	0.140338	0.164372	0.132164	0.140862	0.13514	0.140489	0.144214	0.133068	0.146533	0.150414	0.136135	0.144039	0.155178	0.129699	0.154526	0.141371	0.12268	0.208147	0.1479	0.133205	0.141311	0.134863	0.126752	0.1297	0.130453	0.139333	0.134607	0.133573	0.137541	0.146197	0.12179	0.127788	0.155674	0.155733	0.185857	0.122423	0.137634	0.134971	0.145238	0.130508	0.198887	0.147082	0.13827	0.136908	0.133252	0.154803	0.151888	0.160063	0.150645
221	0.140351	0.163967	0.132176	0.140247	0.136503	0.141845	0.144598	0.134616	0.147417	0.149574	0.135593	0.144102	0.155568	0.128432	0.153228	0.140419	0.123208	0.205536	0.146118	0.134588	0.140522	0.134453	0.125465	0.129247	0.130508	0.141323	0.135511	0.134043	0.138398	0.146035	0.120966	0.128086	0.153694	0.155578	0.187238	0.121997	0.137737	0.134877	0.145301	0.130527	0.19774	0.146277	0.137535	0.13653	0.133815	0.15606	0.151844	0.157309	0.148759
222	0.140322	0.164054	0.132353	0.139915	0.135913	0.142807	0.145244	0.1363	0.147033	0.149305	0.136009	0.143794	0.156311	0.128735	0.152946	0.1409	0.123492	0.206831	0.143717	0.134043	0.141115	0.133759	0.125409	0.130024	0.129453	0.139746	0.135229	0.133933	0.139298	0.145656	0.118815	0.128567	0.153905	0.155296	0.184619	0.121389	0.13783	0.135657	0.144362	0.129503	0.19692	0.146774	0.139296	0.137114	0.131914	0.154279	0.154462	0.15306	0.146376
223	0.138795	0.163762	0.131492	0.13903	0.136157	0.143747	0.146712	0.135667	0.1479	0.14876	0.137021	0.144278	0.156415	0.128778	0.153452	0.141018	0.125063	0.206524	0.143183	0.13382	0.141047	0.132988	0.123817	0.12974	0.129528	0.140296	0.135995	0.133306	0.139128	0.144571	0.116894	0.128723	0.15272	0.153039	0.184	0.120808	0.138992	0.135968	0.143446	0.1294	0.193347	0.146213	0.139749	0.138686	0.13046	0.154117	0.155636	0.154396	0.144341
224	0.138972	0.161624	0.131586	0.138264	0.134193	0.143589	0.145071	0.13634	0.145242	0.149743	0.136651	0.144831	0.158298	0.128624	0.155438	0.141231	0.123946	0.20723	0.141723	0.133724	0.142495	0.131192	0.124159	0.130553	0.130255	0.138745	0.136438	0.133131	0.13967	0.14381	0.116226	0.128734	0.151758	0.152838	0.184413	0.119146	0.138397	0.133985	0.143667	0.129201	0.190051	0.148104	0.140119	0.138635	0.129871	0.154966	0.154177	0.15542	0.145284
225	0.139082	0.160586	0.130923	0.138258	0.132882	0.142013	0.14411	0.136423	0.144661	0.150498	0.13711	0.146061	0.157489	0.12903	0.153924	0.141175	0.122524	0.206169	0.139489	0.134774	0.140083	0.130176	0.124623	0.132377	0.129797	0.138573	0.136734	0.131574	0.141051	0.143001	0.117274	0.127252	0.149955	0.153173	0.185182	0.119053	0.140003	0.13537	0.144883	0.130266	0.190927	0.147648	0.140247	0.138334	0.129482	0.154492	0.153335	0.153981	0.145546
226	0.14018	0.158206	0.128984	0.136762	0.131863	0.140552	0.144963	0.135596	0.146372	0.150667	0.135721	0.143942	0.159021	0.127819	0.154922	0.14212	0.121833	0.207115	0.139782	0.135159	0.140315	0.129261	0.123512	0.132385	0.130262	0.138457	0.135737	0.129285	0.140596	0.140843	0.117956	0.126465	0.148479	0.153451	0.18382	0.124392	0.14056	0.13505	0.145163	0.129248	0.196174	0.147608	0.140237	0.136127	0.128385	0.156736	0.153697	0.153446	0.146011
227	0.142516	0.157262	0.130447	0.1348	0.130451	0.141516	0.147224	0.136884	0.14671	0.153239	0.136611	0.144431	0.158254	0.127982	0.155343	0.144505	0.12092	0.204798	0.140069	0.134112	0.139442	0.12769	0.124084	0.133001	0.130256	0.136049	0.134542	0.129299	0.142167	0.141069	0.116913	0.12628	0.148409	0.156558	0.184705	0.123831	0.141406	0.13446	0.143634	0.129525	0.197562	0.148103	0.140973	0.136744	0.128087	0.156916	0.152848	0.154954	0.145602
228	0.144839	0.158878	0.12956	0.136927	0.129567	0.139563	0.144617	0.136645	0.147414	0.153863	0.1361	0.144986	0.156683	0.127849	0.155382	0.142965	0.121036	0.206135	0.141322	0.134022	0.140029	0.130392	0.125459	0.132781	0.131842	0.135429	0.133816	0.128992	0.142381	0.143024	0.11689	0.124796	0.147089	0.157397	0.182943	0.124664	0.141966	0.134181	0.144	0.130403	0.198188	0.145772	0.140188	0.134851	0.127109	0.158014	0.15219	0.154242	0.14568
229	0.143872	0.160095	0.129659	0.13837	0.128837	0.140289	0.143138	0.137811	0.146505	0.15544	0.13557	0.145818	0.157432	0.128453	0.155481	0.143512	0.120861	0.206915	0.141215	0.134087	0.139036	0.129667	0.125273	0.133335	0.131973	0.135317	0.133502	0.126587	0.141951	0.143593	0.116944	0.125126	0.147523	0.157652	0.182607	0.124256	0.142984	0.134737	0.142319	0.129602	0.200632	0.144044	0.138477	0.132467	0.127073	0.157041	0.152213	0.156172	0.145395
230	0.14335	0.160316	0.130375	0.13904	0.127705	0.139358	0.142497	0.13879	0.147227	0.15418	0.137001	0.144529	0.156265	0.128538	0.155202	0.143054	0.119871	0.206315	0.140591	0.135109	0.137571	0.129616	0.125224	0.134276	0.132558	0.134169	0.134835	0.125728	0.141806	0.14311	0.116061	0.125263	0.148237	0.155358	0.181508	0.123679	0.144133	0.135683	0.14296	0.129958	0.200274	0.144243	0.141017	0.134338	0.127705	0.155115	0.150195	0.156031	0.145974
231	0.143683	0.162621	0.130714	0.138685	0.127066	0.138259	0.143022	0.137998	0.146548	0.153258	0.137522	0.142688	0.15508	0.12782	0.155617	0.143799	0.118878	0.209607	0.139539	0.13441	0.139186	0.130146	0.125515	0.135691	0.132436	0.134255	0.135443	0.124054	0.141978	0.143614	0.11546	0.127553	0.148332	0.153483	0.178995	0.123262	0.143378	0.135836	0.142971	0.128194	0.198423	0.143128	0.141619	0.133396	0.128081	0.155714	0.149842	0.15415	0.146684
232	0.143134	0.16221	0.13047	0.137347	0.12648	0.139926	0.144501	0.138627	0.144556	0.152476	0.138806	0.141409	0.155966	0.127567	0.155213	0.145333	0.117112	0.213003	0.13821	0.132198	0.139929	0.129642	0.125743	0.134815	0.133715	0.133454	0.135729	0.122683	0.140532	0.143252	0.116538	0.127767	0.150266	0.152151	0.180126	0.122969	0.14371	0.13582	0.143573	0.129002	0.197993	0.144008	0.141493	0.134045	0.129164	0.155869	0.149903	0.152478	0.148201
233	0.140194	0.164033	0.129804	0.137207	0.124734	0.14186	0.143839	0.138762	0.145985	0.151904	0.139158	0.140333	0.155154	0.130153	0.156253	0.144972	0.117736	0.214564	0.136642	0.131429	0.141699	0.130194	0.126265	0.134452	0.134813	0.132293	0.135528	0.121378	0.140738	0.141854	0.1165	0.127857	0.151588	0.151656	0.179929	0.123754	0.145833	0.135843	0.142857	0.129794	0.197754	0.143206	0.141064	0.134969	0.130062	0.156407	0.150801	0.150374	0.147929
234	0.137629	0.165965	0.130522	0.135994	0.123709	0.141628	0.143642	0.141505	0.145872	0.15247	0.138899	0.140172	0.155617	0.129776	0.156166	0.144032	0.114843	0.219092	0.133999	0.130488	0.142102	0.130866	0.125863	0.134699	0.135683	0.13232	0.135455	0.120629	0.140079	0.142543	0.116057	0.127456	0.150031	0.151509	0.176856	0.124455	0.145539	0.135968	0.142042	0.12935	0.198368	0.144376	0.141562	0.134578	0.130666	0.155903	0.150386	0.151659	0.146167
235	0.136409	0.165347	0.130193	0.134488	0.12285	0.140382	0.143092	0.141515	0.146847	0.151804	0.137632	0.139303	0.153557	0.129277	0.1562	0.14187	0.114211	0.220181	0.133386	0.129056	0.142836	0.130352	0.1263	0.134592	0.135759	0.132815	0.134325	0.119594	0.140418	0.150761	0.116995	0.128853	0.150759	0.14969	0.175725	0.125026	0.145582	0.135723	0.141663	0.128408	0.199549	0.142692	0.140024	0.133503	0.130331	0.154739	0.15177	0.156175	0.144999
236	0.135295	0.16452	0.130558	0.133736	0.120515	0.139179	0.142655	0.142765	0.145342	0.151099	0.136128	0.139979	0.153548	0.127054	0.155644	0.143283	0.113038	0.219829	0.134373	0.129796	0.142245	0.130538	0.127585	0.132705	0.135887	0.13109	0.134183	0.119769	0.140045	0.151323	0.118023	0.130001	0.152114	0.150943	0.176034	0.12698	0.145941	0.136251	0.141354	0.127665	0.195645	0.141082	0.139317	0.1341	0.129626	0.156121	0.150454	0.156544	0.144025
237	0.136171	0.165663	0.131262	0.133575	0.119589	0.13894	0.142421	0.143001	0.146921	0.149204	0.135375	0.139878	0.152105	0.128323	0.155077	0.143559	0.113831	0.219386	0.133416	0.128689	0.144165	0.129787	0.128289	0.133066	0.136811	0.130822	0.134219	0.120917	0.139146	0.149919	0.117606	0.129246	0.153896	0.150406	0.177953	0.128776	0.145213	0.136119	0.140723	0.128155	0.193136	0.140715	0.138875	0.133081	0.131674	0.155754	0.152148	0.158625	0.143494
238	0.135295	0.166451	0.128909	0.133248	0.120666	0.137328	0.140563	0.141353	0.146234	0.149517	0.135708	0.142104	0.150716	0.127956	0.156152	0.143343	0.114578	0.220686	0.134982	0.128566	0.145008	0.129056	0.128718	0.133518	0.137139	0.130774	0.133959	0.121426	0.140605	0.147553	0.118155	0.129129	0.153691	0.15064	0.176549	0.1289	0.144346	0.137077	0.141662	0.128481	0.189714	0.142405	0.138337	0.134259	0.131823	0.154677	0.151458	0.159379	0.142844
239	0.13325	0.168062	0.12766	0.134233	0.120061	0.136303	0.140611	0.140854	0.147313	0.149856	0.134706	0.142291	0.150518	0.126767	0.160879	0.143457	0.114198	0.221226	0.134437	0.128584	0.144549	0.128916	0.129263	0.132944	0.136404	0.129025	0.134951	0.121119	0.140486	0.146327	0.11722	0.128761	0.15142	0.149099	0.175356	0.128239	0.143581	0.136533	0.141481	0.127147	0.188532	0.143182	0.139009	0.134806	0.131216	0.155108	0.150993	0.160733	0.143094
240	0.129993	0.169989	0.127928	0.135384	0.11965	0.136657	0.138278	0.139359	0.14781	0.150113	0.134369	0.140762	0.151223	0.12703	0.161301	0.143927	0.116802	0.221386	0.137725	0.12768	0.143634	0.12754	0.127507	0.134372	0.136788	0.128764	0.134662	0.120823	0.140334	0.146831	0.117187	0.127723	0.150483	0.147217	0.175993	0.128192	0.143849	0.134359	0.142378	0.126581	0.187907	0.14307	0.13783	0.13634	0.130258	0.152768	0.151099	0.162978	0.142929
241	0.127612	0.17165	0.129198	0.136422	0.119906	0.137296	0.139898	0.137882	0.147965	0.150408	0.136381	0.140505	0.152787	0.126785	0.160631	0.144044	0.117019	0.223183	0.135639	0.128512	0.145098	0.127689	0.126301	0.134964	0.13582	0.127327	0.134962	0.11897	0.138467	0.148503	0.118653	0.127544	0.149864	0.147955	0.176371	0.127623	0.144561	0.132693	0.141251	0.126843	0.187137	0.142897	0.136822	0.134237	0.12976	0.152936	0.150844	0.164723	0.143317
242	0.127139	0.171167	0.128612	0.1376	0.119888	0.135388	0.140617	0.136125	0.146603	0.148174	0.137378	0.140579	0.151271	0.127956	0.159262	0.14416	0.119427	0.220191	0.136347	0.130261	0.145146	0.128149	0.126268	0.133556	0.134027	0.128091	0.13501	0.120432	0.138772	0.148619	0.117147	0.128141	0.150886	0.146959	0.176762	0.127915	0.143926	0.132789	0.142106	0.12451	0.185024	0.143057	0.13745	0.134168	0.129349	0.152437	0.149373	0.165446	0.141623
243	0.128272	0.168491	0.128693	0.135549	0.119481	0.134411	0.140713	0.136523	0.145057	0.149511	0.13732	0.140598	0.150601	0.12803	0.157346	0.142309	0.118566	0.220609	0.136903	0.128475	0.145727	0.130079	0.126952	0.132843	0.134519	0.127847	0.134284	0.121943	0.137992	0.148412	0.118104	0.128843	0.152327	0.145544	0.176942	0.128288	0.1435	0.133427	0.14184	0.124843	0.183228	0.142321	0.139638	0.132854	0.12942	0.149339	0.147503	0.168961	0.14084
244	0.130063	0.16779	0.127532	0.134435	0.119445	0.132482	0.138579	0.137105	0.146614	0.150407	0.139637	0.138559	0.149846	0.127718	0.156647	0.142124	0.119055	0.221121	0.135082	0.129127	0.147949	0.130311	0.127404	0.132497	0.135142	0.12562	0.133914	0.121768	0.136586	0.146296	0.119001	0.129388	0.149446	0.144193	0.174701	0.128756	0.14178	0.13418	0.139812	0.124639	0.183963	0.142404	0.139966	0.13146	0.129134	0.149025	0.148597	0.170413	0.138488
245	0.130565	0.167794	0.126606	0.133549	0.118602	0.132721	0.13638	0.137218	0.148162	0.15099	0.13932	0.140082	0.151089	0.128023	0.155037	0.140808	0.119181	0.222397	0.134963	0.128875	0.149685	0.13026	0.129029	0.132448	0.135128	0.123779	0.133922	0.120572	0.137241	0.145932	0.120722	0.12899	0.150807	0.143565	0.170782	0.127601	0.141922	0.133616	0.139224	0.124024	0.184727	0.141162	0.140812	0.13144	0.127437	0.146252	0.146964	0.169379	0.138695
246	0.130638	0.169139	0.127438	0.132434	0.117432	0.131649	0.134968	0.138802	0.150234	0.155313	0.137906	0.140811	0.151244	0.127693	0.15533	0.13926	0.120799	0.221593	0.133997	0.12785	0.148446	0.129841	0.13089	0.133389	0.135116	0.124151	0.134203	0.121756	0.137744	0.145196	0.121493	0.129682	0.14964	0.142769	0.168843	0.127322	0.14189	0.133342	0.138254	0.123235	0.184743	0.142115	0.140422	0.131248	0.127276	0.144855	0.146175	0.170243	0.140668
247	0.130182	0.169674	0.12915	0.13238	0.116111	0.130584	0.135017	0.137232	0.151139	0.157377	0.136976	0.14026	0.150584	0.126879	0.155096	0.138509	0.12249	0.223547	0.135393	0.127664	0.14786	0.129509	0.130261	0.1336	0.134464	0.124191	0.133445	0.122799	0.13701	0.146191	0.121263	0.13071	0.151824	0.14188	0.167214	0.127001	0.141023	0.132654	0.137934	0.122845	0.183736	0.14137	0.139373	0.13004	0.126009	0.145785	0.145435	0.170209	0.141691
248	0.130579	0.170619	0.130014	0.131931	0.117375	0.131397	0.135537	0.138669	0.152182	0.157351	0.136746	0.142284	0.150607	0.130185	0.155308	0.138375	0.120557	0.222152	0.135153	0.126746	0.148287	0.129277	0.129038	0.133777	0.134935	0.124946	0.132507	0.122812	0.137477	0.145993	0.121793	0.129115	0.151433	0.140238	0.166671	0.126091	0.141693	0.133337	0.136985	0.123399	0.184656	0.140282	0.138287	0.128664	0.125063	0.145668	0.146002	0.170721	0.141673
249	0.130514	0.170493	0.130158	0.13167	0.117869	0.132447	0.134485	0.139771	0.153716	0.157868	0.13725	0.144992	0.151975	0.130315	0.153344	0.136931	0.121171	0.219843	0.134184	0.126446	0.148683	0.13019	0.127155	0.132792	0.13584	0.124575	0.131515	0.12392	0.137483	0.147407	0.12171	0.128532	0.150195	0.140547	0.166535	0.125566	0.144485	0.132877	0.136277	0.124217	0.184921	0.140324	0.138883	0.128687	0.123784	0.146083	0.144886	0.172661	0.140196
250	0.131356	0.170714	0.130202	0.131602	0.117889	0.131457	0.133009	0.139139	0.153411	0.160319	0.137262	0.144647	0.15071	0.131489	0.15183	0.137671	0.122362	0.21666	0.134785	0.127233	0.148685	0.131164	0.127402	0.132663	0.135368	0.125052	0.131829	0.123808	0.137554	0.148854	0.121242	0.128445	0.150069	0.141261	0.16738	0.126147	0.143525	0.131644	0.135476	0.124825	0.186275	0.140786	0.138899	0.128935	0.123619	0.145609	0.144962	0.171796	0.141136
251	0.129824	0.169492	0.132353	0.131616	0.118709	0.132151	0.133671	0.13894	0.151703	0.159283	0.136662	0.144363	0.150905	0.131723	0.151689	0.137264	0.121372	0.213962	0.133336	0.127287	0.149877	0.131781	0.128245	0.131521	0.134738	0.125547	0.131379	0.125012	0.136137	0.149615	0.121445	0.129487	0.148257	0.141263	0.169504	0.126224	0.143294	0.131547	0.134934	0.124783	0.187368	0.138823	0.140864	0.129002	0.122781	0.146276	0.146534	0.170943	0.143615
252	0.129829	0.16949	0.130441	0.131047	0.118236	0.129538	0.134492	0.138772	0.152816	0.160026	0.137853	0.142913	0.150727	0.131856	0.150642	0.139056	0.121077	0.216058	0.131497	0.127833	0.151204	0.130563	0.127019	0.129524	0.133785	0.12577	0.131404	0.124596	0.134601	0.14916	0.120429	0.128928	0.149058	0.141157	0.168805	0.126427	0.145182	0.130812	0.135207	0.124797	0.188027	0.137297	0.142228	0.127458	0.122702	0.145392	0.146713	0.172385	0.144489
253	0.129002	0.166153	0.13038	0.131146	0.118476	0.12794	0.135342	0.138973	0.153001	0.159033	0.138508	0.141314	0.149544	0.131538	0.152048	0.139676	0.121124	0.215275	0.131243	0.12771	0.152178	0.130244	0.126559	0.128934	0.133698	0.125903	0.131206	0.124951	0.133109	0.148462	0.120827	0.130192	0.149697	0.141204	0.165981	0.125448	0.146411	0.131767	0.134375	0.124702	0.189239	0.136895	0.142245	0.127185	0.123514	0.144542	0.144936	0.171052	0.148677
254	0.128675	0.164185	0.13089	0.129524	0.119222	0.128125	0.136092	0.139952	0.152956	0.159264	0.137631	0.141425	0.148979	0.131914	0.151051	0.139682	0.122268	0.216136	0.132087	0.127368	0.156519	0.130695	0.126615	0.127271	0.132085	0.126627	0.131611	0.124509	0.131171	0.149609	0.119734	0.13029	0.150429	0.139734	0.164083	0.12547	0.146533	0.131311	0.133542	0.123458	0.19195	0.13583	0.142721	0.12687	0.122399	0.145061	0.144491	0.17179	0.150689
255	0.1278	0.163251	0.13263	0.129597	0.119526	0.127027	0.13666	0.138629	0.15304	0.160773	0.139034	0.141555	0.147496	0.131508	0.150965	0.141679	0.122034	0.214292	0.132061	0.1259	0.157688	0.130583	0.127113	0.126163	0.132623	0.126542	0.133166	0.124688	0.130841	0.149597	0.121596	0.130086	0.152472	0.140394	0.164059	0.127526	0.144503	0.1322	0.133413	0.128204	0.19251	0.135991	0.141546	0.126799	0.12229	0.146609	0.144132	0.172191	0.152099
256	0.128393	0.161226	0.133143	0.129343	0.119044	0.127199	0.136202	0.137825	0.151967	0.16074	0.139236	0.142771	0.147961	0.13022	0.153226	0.142014	0.121518	0.216272	0.132879	0.12692	0.16143	0.130031	0.128053	0.125964	0.131854	0.128379	0.134426	0.123181	0.129709	0.151795	0.122871	0.131754	0.153325	0.139843	0.168712	0.128707	0.144554	0.131751	0.133035	0.126953	0.190688	0.133166	0.141147	0.126584	0.12264	0.147607	0.14349	0.171213	0.152333
257	0.128873	0.160893	0.135171	0.129424	0.119955	0.127293	0.136952	0.137928	0.151377	0.160551	0.139429	0.142074	0.150319	0.131727	0.153791	0.142726	0.121429	0.214305	0.131517	0.125019	0.162099	0.129951	0.126538	0.123962	0.131136	0.128585	0.13414	0.123476	0.129044	0.152992	0.122817	0.132529	0.154177	0.139376	0.168825	0.128103	0.14302	0.131288	0.132765	0.127415	0.193844	0.134559	0.141359	0.127621	0.122341	0.148035	0.141846	0.171837	0.151195
258	0.12972	0.158895	0.135571	0.131223	0.119291	0.127331	0.137224	0.138393	0.149963	0.161249	0.138419	0.142493	0.151581	0.131075	0.152633	0.140196	0.122234	0.214668	0.131992	0.125473	0.163176	0.129887	0.129771	0.125059	0.132102	0.127276	0.134215	0.122896	0.130206	0.152403	0.120729	0.134266	0.153365	0.138313	0.168005	0.126764	0.142086	0.13221	0.133064	0.127333	0.196255	0.133688	0.139159	0.12636	0.121377	0.147156	0.142187	0.169614	0.152791
259	0.128969	0.158905	0.13649	0.131522	0.119352	0.127687	0.136706	0.138038	0.146606	0.161654	0.139082	0.141911	0.150248	0.13001	0.154166	0.139786	0.122877	0.214921	0.130334	0.125674	0.162495	0.12979	0.130633	0.124384	0.131364	0.128354	0.133034	0.123085	0.130961	0.153324	0.118485	0.137691	0.155024	0.136049	0.170075	0.124468	0.140371	0.131722	0.133432	0.125262	0.196848	0.134386	0.140869	0.124254	0.120228	0.147387	0.141566	0.169907	0.154168
260	0.128936	0.159207	0.13577	0.129625	0.120451	0.129234	0.137033	0.137872	0.146127	0.161496	0.139454	0.14064	0.152081	0.129988	0.154128	0.138686	0.123183	0.216468	0.130062	0.125658	0.162647	0.132765	0.130352	0.125184	0.130881	0.127563	0.131693	0.123468	0.131634	0.155424	0.119577	0.137065	0.153091	0.134373	0.170242	0.123922	0.140267	0.131997	0.133838	0.125768	0.198173	0.133349	0.140306	0.1247	0.120358	0.148423	0.140809	0.171889	0.15381
261	0.12727	0.15602	0.133893	0.131324	0.12137	0.128502	0.137146	0.137805	0.146404	0.162916	0.138953	0.141194	0.151953	0.130345	0.154602	0.141025	0.124567	0.21558	0.129565	0.128908	0.16378	0.133843	0.128953	0.124929	0.129754	0.128281	0.130382	0.123354	0.13251	0.154046	0.121163	0.136158	0.152157	0.135503	0.169202	0.123236	0.14007	0.130256	0.133715	0.122547	0.200834	0.132705	0.139391	0.125482	0.119504	0.148547	0.140191	0.173214	0.153551
262	0.127531	0.155774	0.135118	0.133022	0.122307	0.127043	0.136324	0.136782	0.146179	0.160769	0.139445	0.139837	0.151696	0.132064	0.15449	0.141294	0.124879	0.213467	0.129864	0.130658	0.162694	0.134888	0.130017	0.126811	0.129836	0.129049	0.128811	0.123519	0.134483	0.15488	0.120717	0.136197	0.152335	0.138073	0.171096	0.1232	0.138692	0.130078	0.132841	0.122048	0.202828	0.132314	0.139257	0.12461	0.119157	0.149649	0.139229	0.173311	0.15136
263	0.1271	0.15336	0.135623	0.134437	0.121569	0.127332	0.136398	0.138483	0.147008	0.159409	0.137556	0.140728	0.150511	0.13065	0.154548	0.141957	0.124984	0.212491	0.129561	0.129635	0.160439	0.134669	0.12936	0.124965	0.130409	0.129788	0.128191	0.12359	0.133709	0.1549	0.12269	0.136391	0.152217	0.139213	0.17044	0.121627	0.137601	0.131571	0.134769	0.12103	0.203358	0.133121	0.138732	0.125839	0.119627	0.151239	0.138518	0.171134	0.1508
264	0.127847	0.153543	0.135072	0.135508	0.121922	0.1268	0.13572	0.139048	0.145848	0.158862	0.139238	0.142316	0.150318	0.130513	0.153995	0.14183	0.124576	0.211384	0.129251	0.130499	0.160325	0.133328	0.127917	0.123414	0.129821	0.130133	0.127723	0.123251	0.13465	0.152597	0.123852	0.135758	0.15257	0.140165	0.170552	0.121901	0.136852	0.130462	0.135546	0.120766	0.20223	0.132386	0.138971	0.124283	0.118787	0.151826	0.136855	0.170874	0.150491
265	0.128409	0.153422	0.133703	0.134641	0.122422	0.128172	0.135657	0.139326	0.147696	0.160385	0.140324	0.143111	0.148337	0.129439	0.155865	0.143497	0.125092	0.212035	0.129123	0.129255	0.162972	0.134221	0.126969	0.122128	0.129564	0.130964	0.127179	0.124759	0.133352	0.151427	0.12544	0.135314	0.153456	0.141197	0.171466	0.122884	0.137571	0.131319	0.135269	0.119341	0.202555	0.129431	0.137834	0.126053	0.11916	0.150789	0.136843	0.169455	0.150582
266	0.126432	0.152566	0.133793	0.135461	0.122998	0.126092	0.135154	0.139365	0.149105	0.162568	0.141632	0.142118	0.148111	0.128859	0.155636	0.142136	0.12558	0.209406	0.129175	0.128804	0.162654	0.134343	0.126	0.121526	0.129129	0.131177	0.12862	0.124086	0.131836	0.152727	0.126702	0.135072	0.152581	0.143655	0.170305	0.122791	0.137872	0.132215	0.136313	0.118292	0.205934	0.129394	0.137085	0.12762	0.118755	0.148976	0.134788	0.167307	0.151423
267	0.127141	0.153002	0.134646	0.135459	0.123705	0.125912	0.135839	0.138447	0.150232	0.162677	0.14158	0.142824	0.14878	0.128214	0.155134	0.141657	0.126295	0.20955	0.130306	0.129452	0.163994	0.134917	0.127384	0.121188	0.128828	0.131843	0.130383	0.125212	0.130768	0.151822	0.126907	0.135633	0.15141	0.145792	0.170649	0.122701	0.138125	0.132852	0.135686	0.11926	0.206029	0.128344	0.136818	0.128442	0.119195	0.147406	0.134326	0.167528	0.152982
268	0.128536	0.153702	0.132757	0.134833	0.123893	0.12662	0.134745	0.137493	0.149858	0.162706	0.140082	0.141667	0.148393	0.128199	0.156948	0.146804	0.126181	0.210903	0.12997	0.128268	0.163201	0.133727	0.128872	0.121279	0.129711	0.131958	0.129616	0.123904	0.133326	0.149466	0.125979	0.136116	0.148873	0.145961	0.171293	0.123406	0.136737	0.133412	0.136347	0.11712	0.206726	0.128062	0.137284	0.131132	0.117817	0.146853	0.134292	0.169574	0.153577
269	0.129017	0.153159	0.131716	0.134473	0.123433	0.126985	0.136379	0.136564	0.147429	0.161916	0.141175	0.142088	0.147579	0.128138	0.158984	0.14575	0.126548	0.212388	0.130359	0.128291	0.16404	0.132267	0.128797	0.120463	0.129114	0.132361	0.128521	0.123558	0.1338	0.149425	0.126602	0.136518	0.147534	0.145845	0.171361	0.12258	0.13573	0.134823	0.13519	0.115879	0.206336	0.128404	0.136685	0.13146	0.117854	0.144933	0.132577	0.167717	0.155633
270	0.12867	0.154283	0.130478	0.136577	0.124907	0.128381	0.13686	0.135257	0.146661	0.161821	0.141919	0.143696	0.148081	0.127852	0.158043	0.145418	0.125578	0.21507	0.129604	0.128451	0.163468	0.132128	0.129692	0.122175	0.131714	0.132592	0.126927	0.122438	0.133646	0.150746	0.125352	0.137417	0.146418	0.14719	0.170651	0.122622	0.135491	0.134	0.134158	0.116243	0.207921	0.127212	0.136743	0.13216	0.118519	0.145321	0.132277	0.1675	0.156452
271	0.128778	0.154776	0.129309	0.135373	0.125714	0.128049	0.13677	0.134601	0.145218	0.160752	0.141644	0.144044	0.147698	0.12762	0.160148	0.146882	0.125813	0.219277	0.12736	0.127387	0.162758	0.132792	0.129584	0.122391	0.130973	0.133305	0.128041	0.121258	0.133722	0.151341	0.127111	0.136712	0.146797	0.147613	0.16895	0.123908	0.13316	0.134706	0.135566	0.116955	0.207364	0.127095	0.135319	0.132996	0.118235	0.144236	0.131496	0.166051	0.156755
272	0.127804	0.155077	0.128052	0.135421	0.125518	0.128253	0.137049	0.134056	0.143759	0.16102	0.142138	0.145774	0.146551	0.127572	0.160436	0.145669	0.125899	0.220925	0.128771	0.129647	0.161304	0.133712	0.131123	0.124243	0.132161	0.133201	0.128262	0.119879	0.131401	0.151507	0.126347	0.137665	0.146209	0.145305	0.170316	0.123882	0.132504	0.135603	0.132897	0.117291	0.208492	0.126171	0.13507	0.132233	0.117201	0.143529	0.130314	0.164978	0.157306
273	0.127708	0.155896	0.12748	0.135673	0.125628	0.12742	0.138594	0.134619	0.144257	0.163042	0.141039	0.146867	0.143606	0.12775	0.15983	0.144426	0.124377	0.222811	0.129656	0.130491	0.160096	0.133445	0.13142	0.124031	0.133098	0.134074	0.127801	0.119185	0.131951	0.151018	0.125595	0.137607	0.146645	0.145938	0.170433	0.124768	0.131671	0.1361	0.132158	0.118021	0.209985	0.127206	0.134172	0.132001	0.118166	0.14321	0.130207	0.163279	0.156482
274	0.129552	0.155683	0.12837	0.134711	0.124886	0.126808	0.139184	0.134128	0.145376	0.162021	0.140773	0.148297	0.142534	0.128197	0.158375	0.144274	0.124587	0.224189	0.129386	0.13087	0.160123	0.133479	0.132469	0.124432	0.133472	0.133504	0.126984	0.116648	0.131737	0.149188	0.126517	0.138688	0.150247	0.146185	0.171752	0.124371	0.131694	0.136407	0.132111	0.118577	0.211873	0.124837	0.138548	0.133102	0.11998	0.144176	0.129128	0.164466	0.155694
275	0.127675	0.157331	0.129609	0.134717	0.123871	0.126244	0.1381	0.134372	0.145898	0.16133	0.14013	0.15002	0.142817	0.128073	0.158352	0.144838	0.123744	0.22271	0.128552	0.132481	0.159692	0.133468	0.132406	0.127356	0.135074	0.134532	0.126804	0.11728	0.131311	0.149102	0.125714	0.138152	0.150996	0.144962	0.172947	0.12493	0.131468	0.1366	0.131304	0.118855	0.210875	0.12332	0.140379	0.132484	0.120616	0.143045	0.128918	0.166255	0.156585
276	0.127982	0.158615	0.129122	0.134607	0.125229	0.126634	0.139144	0.135343	0.145084	0.161502	0.141754	0.149661	0.141372	0.127125	0.158908	0.145433	0.124029	0.224424	0.128919	0.132279	0.159632	0.134618	0.132876	0.12977	0.135021	0.134201	0.126261	0.117312	0.131592	0.147499	0.124584	0.136969	0.150556	0.144191	0.173082	0.124158	0.131217	0.136845	0.129179	0.1182	0.212625	0.123044	0.141383	0.132554	0.123718	0.14159	0.128897	0.167565	0.156513
277	0.133039	0.157015	0.129522	0.133907	0.124215	0.12738	0.14093	0.135119	0.142737	0.161468	0.143532	0.150275	0.13986	0.127214	0.15845	0.143484	0.121452	0.227653	0.127162	0.13331	0.158612	0.135058	0.133641	0.129448	0.135292	0.133062	0.125695	0.117675	0.133168	0.14709	0.123894	0.136888	0.149979	0.143066	0.171168	0.123457	0.129792	0.136553	0.130795	0.117136	0.214296	0.123519	0.142695	0.132241	0.124228	0.140298	0.130441	0.167918	0.156145
278	0.131993	0.157342	0.128651	0.13327	0.123972	0.127203	0.141883	0.136962	0.142282	0.163394	0.143813	0.150571	0.140123	0.127506	0.158594	0.142637	0.121259	0.228778	0.129239	0.134723	0.159846	0.135241	0.134201	0.129035	0.136888	0.131883	0.1251	0.117979	0.131777	0.145871	0.124372	0.135019	0.151273	0.141808	0.169978	0.123845	0.131166	0.136704	0.130769	0.116341	0.213039	0.122302	0.142906	0.134044	0.12412	0.140996	0.129307	0.167157	0.153642
279	0.131402	0.158182	0.128672	0.132984	0.12365	0.126988	0.142301	0.137496	0.143239	0.162688	0.144377	0.150714	0.138709	0.126841	0.159544	0.142542	0.121627	0.229189	0.131121	0.134235	0.159508	0.13636	0.133503	0.128476	0.138791	0.132154	0.124385	0.117221	0.131362	0.145603	0.123124	0.134571	0.151501	0.140938	0.171614	0.124798	0.132221	0.134536	0.130316	0.117204	0.214235	0.122965	0.144589	0.13294	0.124014	0.140711	0.128207	0.168089	0.151737
280	0.133051	0.158286	0.128198	0.134126	0.123298	0.126873	0.141226	0.137024	0.144644	0.164933	0.14507	0.151371	0.138065	0.12572	0.161262	0.141318	0.120702	0.227785	0.131083	0.134711	0.159128	0.137666	0.134117	0.129729	0.138896	0.132508	0.125273	0.117787	0.133229	0.145036	0.123899	0.133331	0.149501	0.1408	0.172023	0.124486	0.131808	0.135001	0.131227	0.117411	0.213753	0.122902	0.144901	0.132252	0.125232	0.138965	0.126169	0.167752	0.151889
281	0.132283	0.156027	0.129667	0.133229	0.123758	0.126782	0.141182	0.138326	0.145263	0.167226	0.144248	0.152402	0.137139	0.126337	0.161224	0.142326	0.122274	0.228677	0.130929	0.134841	0.158323	0.139433	0.133245	0.130913	0.138582	0.131099	0.125443	0.117221	0.130982	0.144911	0.122968	0.133722	0.148511	0.141396	0.172746	0.124736	0.132229	0.133725	0.130665	0.118449	0.214246	0.124392	0.145004	0.132096	0.125779	0.140754	0.127415	0.167063	0.150908
282	0.130802	0.154106	0.131863	0.13206	0.124159	0.127406	0.140746	0.138871	0.146099	0.166363	0.143875	0.152306	0.137072	0.126355	0.162456	0.141132	0.123158	0.227706	0.131874	0.1351	0.157252	0.139651	0.133517	0.130769	0.138662	0.130307	0.127209	0.117022	0.13163	0.143677	0.124291	0.133615	0.146911	0.14145	0.172601	0.125398	0.132908	0.135367	0.129312	0.118642	0.212102	0.125377	0.146327	0.132592	0.125846	0.14263	0.128032	0.165707	0.150555
283	0.131809	0.152992	0.132082	0.132109	0.124564	0.127376	0.142425	0.140777	0.143912	0.166115	0.142676	0.151898	0.136468	0.127502	0.163156	0.14009	0.123219	0.22655	0.132168	0.134133	0.158599	0.139607	0.132809	0.130157	0.137873	0.129454	0.127465	0.117414	0.133191	0.143022	0.123854	0.133285	0.144955	0.14083	0.174612	0.125767	0.134577	0.136112	0.128638	0.118621	0.210464	0.127396	0.147269	0.133329	0.127227	0.144451	0.128238	0.164581	0.150202
284	0.13153	0.153384	0.132313	0.129555	0.12386	0.127808	0.142584	0.143204	0.143908	0.164191	0.141929	0.152931	0.134005	0.126306	0.161866	0.138477	0.123949	0.226126	0.132558	0.133741	0.156854	0.140426	0.132116	0.129141	0.137659	0.130241	0.126001	0.117439	0.13451	0.142226	0.122421	0.132994	0.141962	0.140413	0.175338	0.126294	0.133751	0.136626	0.127722	0.118999	0.211065	0.126024	0.146206	0.132738	0.127025	0.145645	0.129124	0.16468	0.15104
285	0.13198	0.153586	0.132913	0.13017	0.123744	0.127819	0.143362	0.143821	0.144252	0.16297	0.142392	0.151696	0.133178	0.127717	0.163278	0.13888	0.1243	0.226139	0.133814	0.13293	0.157052	0.140986	0.129939	0.129818	0.137948	0.130357	0.125074	0.118183	0.133567	0.144205	0.123308	0.132678	0.140609	0.138691	0.175209	0.125453	0.134435	0.13539	0.126443	0.120491	0.209172	0.126545	0.147579	0.133787	0.127913	0.146196	0.129671	0.163158	0.152478
286	0.131207	0.153248	0.133546	0.129638	0.12286	0.128551	0.142081	0.142999	0.143725	0.162582	0.141975	0.150978	0.132087	0.126938	0.162466	0.137301	0.125115	0.226136	0.132485	0.132381	0.157233	0.139881	0.127672	0.129888	0.13767	0.13105	0.124073	0.117759	0.132402	0.143657	0.122993	0.13229	0.139844	0.139004	0.175518	0.125023	0.134338	0.13532	0.124701	0.120133	0.208312	0.127494	0.145109	0.13552	0.128608	0.148033	0.130508	0.161516	0.153199
287	0.131678	0.151035	0.133428	0.128559	0.123403	0.128411	0.141773	0.14542	0.142432	0.161872	0.140919	0.14938	0.133981	0.127897	0.160573	0.137877	0.126163	0.224694	0.132111	0.132919	0.156326	0.13912	0.126948	0.1316	0.137033	0.131644	0.122973	0.1181	0.132312	0.144726	0.123255	0.130948	0.138617	0.140235	0.174136	0.125192	0.133216	0.134019	0.124056	0.119373	0.208543	0.127765	0.145201	0.135726	0.127733	0.150177	0.131087	0.161476	0.154614
288	0.132341	0.150801	0.132764	0.126821	0.122309	0.12932	0.14275	0.14827	0.141792	0.160353	0.14047	0.149271	0.133802	0.127181	0.159861	0.138336	0.126764	0.225622	0.131611	0.133988	0.157166	0.13985	0.125586	0.130045	0.139022	0.131789	0.121918	0.117519	0.132014	0.144379	0.122958	0.130474	0.138747	0.13905	0.176636	0.125975	0.132893	0.13456	0.125924	0.119726	0.207392	0.128793	0.147989	0.137867	0.127451	0.150517	0.131627	0.159605	0.154565
289	0.131963	0.154546	0.133625	0.126384	0.122959	0.12931	0.142073	0.147913	0.140893	0.159033	0.140077	0.1484	0.133419	0.1269	0.161307	0.139482	0.126137	0.227029	0.131556	0.133563	0.157027	0.140397	0.125362	0.129735	0.138907	0.130906	0.120984	0.117162	0.131441	0.143438	0.12159	0.129887	0.139683	0.138662	0.177869	0.126811	0.132111	0.135348	0.127345	0.118344	0.206553	0.131069	0.147193	0.139273	0.127057	0.151274	0.131777	0.157451	0.153349
290	0.13194	0.153295	0.134451	0.125182	0.123019	0.128711	0.14215	0.146559	0.142619	0.156431	0.140229	0.147875	0.13155	0.126963	0.160917	0.138622	0.125458	0.228177	0.131428	0.133096	0.158448	0.141209	0.127135	0.127569	0.139388	0.129968	0.121362	0.117008	0.131123	0.144431	0.120854	0.13019	0.140217	0.139273	0.178715	0.126687	0.130813	0.13534	0.129168	0.118832	0.209979	0.129513	0.147668	0.139873	0.127177	0.150489	0.13098	0.156691	0.152715
291	0.130852	0.153343	0.134031	0.124823	0.123556	0.127483	0.142048	0.146996	0.141248	0.153598	0.141359	0.148199	0.130545	0.127019	0.162236	0.139707	0.125902	0.229178	0.132845	0.134458	0.159352	0.141162	0.126864	0.127264	0.139965	0.128964	0.122986	0.117075	0.129653	0.144186	0.122137	0.130295	0.139855	0.141667	0.179636	0.126288	0.128557	0.135903	0.129231	0.118611	0.211192	0.128978	0.146088	0.140001	0.126799	0.150172	0.131946	0.156252	0.153141
292	0.128761	0.15302	0.134723	0.123412	0.123907	0.126882	0.140299	0.145532	0.140148	0.15412	0.140936	0.146384	0.129529	0.128475	0.16124	0.13881	0.126348	0.229365	0.1326	0.134476	0.15922	0.142776	0.127537	0.126757	0.141153	0.128204	0.121568	0.116139	0.128874	0.144063	0.122536	0.129558	0.138226	0.140307	0.181287	0.125311	0.129149	0.135123	0.128924	0.118544	0.212334	0.129785	0.146007	0.142254	0.126286	0.151585	0.132882	0.157674	0.153757
293	0.12973	0.152268	0.13459	0.12238	0.123679	0.13176	0.140217	0.146182	0.141604	0.154251	0.141571	0.14703	0.127927	0.128991	0.16108	0.138177	0.128205	0.22993	0.132375	0.134638	0.161076	0.143641	0.127723	0.126216	0.14171	0.12833	0.121336	0.116188	0.128021	0.1442	0.123138	0.129354	0.137897	0.138611	0.183187	0.125205	0.128352	0.136352	0.128661	0.119537	0.212489	0.129237	0.147129	0.141506	0.126023	0.15122	0.134034	0.158051	0.154811
294	0.130025	0.152019	0.133863	0.122552	0.124097	0.12985	0.139881	0.14637	0.141628	0.152078	0.142045	0.147673	0.128482	0.129323	0.161538	0.137333	0.129547	0.231323	0.132718	0.135028	0.162626	0.143024	0.126981	0.125477	0.140827	0.128113	0.1219	0.115209	0.126953	0.14202	0.123091	0.129911	0.137334	0.138383	0.184876	0.125907	0.127841	0.135693	0.127588	0.118901	0.212552	0.129302	0.147484	0.142895	0.126954	0.150577	0.134336	0.159385	0.15497
295	0.130484	0.149966	0.133237	0.120443	0.124934	0.128763	0.138637	0.14692	0.142029	0.152029	0.140228	0.146358	0.128804	0.129366	0.160627	0.137852	0.131098	0.23221	0.133188	0.134384	0.164388	0.145441	0.126571	0.125417	0.139502	0.127979	0.120665	0.115596	0.127219	0.141265	0.124696	0.130594	0.137199	0.138758	0.184774	0.126284	0.127258	0.136346	0.126882	0.118214	0.2116	0.129975	0.149018	0.143696	0.127096	0.151206	0.135531	0.158721	0.157049
296	0.13123	0.14976	0.133867	0.12028	0.125736	0.128192	0.137109	0.149657	0.142873	0.151504	0.139252	0.146169	0.129358	0.129706	0.161316	0.13699	0.131698	0.231726	0.134006	0.134563	0.164728	0.145083	0.126656	0.126456	0.139139	0.126456	0.122417	0.116409	0.128081	0.141071	0.126383	0.130692	0.137928	0.138562	0.184535	0.125445	0.126546	0.134781	0.127301	0.118714	0.21371	0.131387	0.149367	0.143349	0.126359	0.152182	0.13509	0.159023	0.157515
297	0.131961	0.150863	0.133879	0.119679	0.12731	0.127615	0.136343	0.15063	0.143771	0.149356	0.13997	0.145926	0.128678	0.130366	0.162591	0.135121	0.132649	0.233596	0.133676	0.135026	0.166334	0.145062	0.127871	0.126576	0.138129	0.125428	0.12233	0.117056	0.129437	0.14116	0.127389	0.131031	0.136709	0.138488	0.185323	0.125978	0.126973	0.132632	0.127085	0.119473	0.213771	0.129749	0.149771	0.143645	0.124887	0.151527	0.13667	0.157836	0.1572
298	0.132473	0.151158	0.134967	0.118322	0.127407	0.128677	0.134544	0.152021	0.143798	0.147902	0.139544	0.146709	0.128984	0.130545	0.162961	0.134403	0.132913	0.232219	0.132815	0.134252	0.166584	0.143224	0.12744	0.125989	0.136941	0.127064	0.122371	0.117284	0.129522	0.142248	0.12806	0.132017	0.1366	0.139139	0.183775	0.124879	0.12811	0.133618	0.126808	0.119451	0.217203	0.128997	0.14988	0.144205	0.124189	0.151719	0.134889	0.155871	0.158061
299	0.133031	0.150212	0.13442	0.116962	0.127088	0.130233	0.132574	0.151355	0.143892	0.146506	0.138005	0.149356	0.129845	0.129948	0.164269	0.134059	0.134152	0.234518	0.132384	0.13492	0.168492	0.142688	0.128445	0.126877	0.136582	0.127208	0.121499	0.116076	0.128462	0.141825	0.128013	0.13187	0.137966	0.137544	0.184397	0.124428	0.128665	0.133982	0.126545	0.12072	0.216656	0.127873	0.149689	0.145954	0.124295	0.152904	0.134506	0.15559	0.156668
300	0.132725	0.150116	0.133436	0.117958	0.127293	0.131249	0.132087	0.15248	0.143159	0.145433	0.138241	0.150602	0.130441	0.130596	0.165364	0.134766	0.135205	0.236192	0.131658	0.133621	0.16949	0.142949	0.128541	0.125572	0.135332	0.125606	0.120605	0.115509	0.128136	0.140843	0.128044	0.130959	0.139647	0.138192	0.18608	0.125522	0.12806	0.132093	0.128101	0.119697	0.213888	0.127177	0.148155	0.146411	0.122935	0.152787	0.133088	0.153212	0.156022
301	0.132857	0.151481	0.132469	0.118095	0.127296	0.13104	0.131878	0.151966	0.142913	0.145288	0.13871	0.151606	0.130645	0.129833	0.165458	0.13445	0.133134	0.238791	0.131378	0.134633	0.168344	0.142561	0.128386	0.12618	0.132772	0.12733	0.119032	0.115636	0.128164	0.13862	0.126874	0.131442	0.1392	0.138794	0.187413	0.124559	0.127434	0.132636	0.127452	0.119277	0.215796	0.127417	0.146324	0.14501	0.124433	0.152719	0.133003	0.15272	0.154548
302	0.131852	0.150545	0.132935	0.118701	0.125769	0.131197	0.133191	0.150137	0.144097	0.143933	0.139946	0.151631	0.132581	0.128946	0.166352	0.13379	0.134589	0.240032	0.132676	0.136016	0.166317	0.142093	0.127843	0.125488	0.133069	0.126235	0.118094	0.11584	0.129192	0.137405	0.126642	0.129485	0.139812	0.139923	0.188091	0.124125	0.12704	0.133983	0.127568	0.119343	0.215237	0.126659	0.146236	0.143615	0.122749	0.154645	0.132447	0.151487	0.153385
303	0.132447	0.148741	0.13383	0.119596	0.126413	0.130726	0.131302	0.152463	0.145436	0.144721	0.140451	0.151451	0.134071	0.128	0.167884	0.133022	0.135489	0.240264	0.133797	0.13603	0.166242	0.14112	0.127043	0.124132	0.132922	0.127061	0.116963	0.116776	0.128169	0.137102	0.126699	0.128159	0.139762	0.140327	0.187173	0.123301	0.126952	0.13453	0.127492	0.120059	0.212536	0.125205	0.146735	0.142736	0.12338	0.156352	0.133167	0.153373	0.154141
304	0.132938	0.149974	0.133407	0.118686	0.125844	0.128985	0.130552	0.150419	0.146532	0.146242	0.141195	0.150683	0.135538	0.12773	0.168263	0.132295	0.135878	0.241793	0.13473	0.136643	0.168403	0.141294	0.126763	0.124957	0.132138	0.126096	0.117111	0.118227	0.128275	0.135163	0.12783	0.12903	0.139675	0.140198	0.189108	0.121896	0.128204	0.13578	0.127668	0.120557	0.213314	0.124395	0.14763	0.141187	0.122112	0.156762	0.132755	0.155411	0.154002
305	0.132603	0.150818	0.135265	0.119255	0.126431	0.127683	0.132455	0.149969	0.146919	0.147307	0.142061	0.149235	0.135723	0.127253	0.166381	0.13136	0.136193	0.243888	0.135929	0.137195	0.168448	0.142488	0.127051	0.125338	0.131234	0.129716	0.118206	0.119446	0.127652	0.133523	0.129502	0.128143	0.141298	0.138797	0.190958	0.121585	0.128045	0.136647	0.128443	0.121084	0.213268	0.124345	0.146671	0.140011	0.120455	0.158114	0.132139	0.157327	0.153108
306	0.132725	0.14893	0.137257	0.119748	0.125997	0.124714	0.134298	0.150031	0.147176	0.150668	0.140955	0.148952	0.135918	0.125694	0.165259	0.130817	0.134508	0.245656	0.13485	0.136733	0.168404	0.142947	0.126451	0.125387	0.130738	0.129599	0.119317	0.120391	0.128138	0.132105	0.128593	0.128669	0.141465	0.137756	0.193714	0.121851	0.127836	0.136061	0.127041	0.12233	0.211251	0.125154	0.146912	0.139282	0.121453	0.159464	0.131229	0.159852	0.150599
307	0.133687	0.149778	0.138275	0.119554	0.125434	0.125726	0.135481	0.152748	0.148064	0.151335	0.138695	0.147519	0.137475	0.127053	0.165691	0.130225	0.134449	0.243347	0.137007	0.136215	0.16506	0.144822	0.126845	0.126013	0.131364	0.129177	0.120735	0.120231	0.128652	0.132765	0.128543	0.129042	0.14082	0.1395	0.191186	0.125561	0.127139	0.136581	0.127412	0.122928	0.21096	0.125647	0.147807	0.137609	0.121887	0.159794	0.129803	0.159596	0.150128
308	0.133804	0.151275	0.137605	0.120996	0.128465	0.126769	0.136338	0.153035	0.147837	0.151223	0.139223	0.145062	0.13823	0.126861	0.165468	0.130751	0.133535	0.244635	0.137845	0.136746	0.167462	0.145624	0.126444	0.124699	0.131391	0.128695	0.120163	0.121039	0.129345	0.13267	0.128403	0.129526	0.139134	0.141232	0.192328	0.126247	0.125062	0.136355	0.125483	0.123044	0.208723	0.126681	0.148796	0.136882	0.121158	0.159067	0.130051	0.160641	0.149636
309	0.134843	0.15144	0.136733	0.120642	0.128411	0.127762	0.137229	0.151842	0.148566	0.150573	0.138844	0.146274	0.13916	0.127855	0.164759	0.131414	0.134312	0.244915	0.138242	0.136579	0.168291	0.146519	0.126594	0.123956	0.131891	0.129049	0.121075	0.121454	0.130293	0.1325	0.128392	0.12916	0.139872	0.142224	0.195862	0.125366	0.126144	0.136046	0.126041	0.121846	0.21018	0.126344	0.14901	0.136425	0.121994	0.160509	0.129097	0.161561	0.147171
310	0.135422	0.152289	0.137747	0.120516	0.129962	0.128054	0.139329	0.151445	0.148661	0.150479	0.137862	0.147227	0.140276	0.128122	0.16648	0.131	0.134376	0.246216	0.137967	0.136705	0.170231	0.146407	0.126545	0.122175	0.131165	0.127787	0.121342	0.121716	0.129675	0.133229	0.128262	0.12865	0.139918	0.142599	0.197258	0.12583	0.126804	0.135932	0.125544	0.122983	0.214245	0.125557	0.149154	0.137435	0.120711	0.160605	0.129663	0.161537	0.147366
311	0.136702	0.153079	0.137003	0.121976	0.128654	0.126832	0.139013	0.152088	0.147509	0.149394	0.135786	0.147747	0.141912	0.129392	0.168196	0.130301	0.133862	0.247745	0.138901	0.137055	0.169171	0.147642	0.127361	0.12199	0.130783	0.126492	0.122592	0.121452	0.130015	0.13378	0.127603	0.128804	0.139645	0.143534	0.196767	0.125387	0.126445	0.13651	0.124454	0.122038	0.217318	0.12581	0.14965	0.137915	0.121127	0.160918	0.129128	0.161917	0.146854
312	0.136933	0.153556	0.135788	0.122866	0.128374	0.127217	0.14046	0.151586	0.148579	0.149204	0.133663	0.147722	0.143471	0.1286	0.167968	0.129117	0.132964	0.246365	0.137955	0.135294	0.167639	0.147725	0.127201	0.119649	0.131692	0.127011	0.123762	0.120302	0.129519	0.133292	0.12707	0.127525	0.137891	0.142733	0.197959	0.125309	0.126528	0.13769	0.125004	0.121301	0.219921	0.125854	0.14959	0.138528	0.121686	0.162252	0.128854	0.161362	0.147384
313	0.137524	0.154206	0.134911	0.124347	0.126874	0.126652	0.139503	0.152888	0.149171	0.147517	0.133201	0.147509	0.143861	0.127732	0.166946	0.12828	0.132534	0.245199	0.137147	0.133081	0.169691	0.148983	0.12853	0.118991	0.134396	0.126115	0.124005	0.119882	0.128756	0.133564	0.128641	0.127489	0.136209	0.144912	0.196898	0.125848	0.125698	0.136494	0.123536	0.122168	0.220799	0.126651	0.148407	0.13749	0.122009	0.163029	0.127911	0.163351	0.146288
314	0.137557	0.155714	0.13435	0.123424	0.127307	0.127126	0.140471	0.153157	0.147695	0.147648	0.134097	0.148867	0.143568	0.128034	0.166142	0.128682	0.132728	0.242386	0.138343	0.132354	0.167733	0.149342	0.128999	0.118339	0.137512	0.125742	0.123071	0.120214	0.127232	0.133399	0.129022	0.126725	0.136597	0.145729	0.195259	0.126188	0.127028	0.134572	0.121825	0.122231	0.222434	0.126187	0.147551	0.138217	0.12085	0.163309	0.12767	0.16699	0.146668
315	0.136165	0.157179	0.1329	0.123243	0.127343	0.128568	0.139237	0.153747	0.146213	0.147233	0.13277	0.153181	0.144639	0.127843	0.166526	0.129144	0.132901	0.244064	0.136612	0.132332	0.166904	0.150429	0.127523	0.119284	0.135856	0.126121	0.122615	0.119637	0.127763	0.13216	0.128955	0.126212	0.137481	0.146364	0.194448	0.125943	0.12668	0.133372	0.121607	0.123599	0.223256	0.126625	0.145794	0.137402	0.122271	0.163854	0.131172	0.168417	0.147803
316	0.134692	0.157956	0.133518	0.124788	0.128251	0.130258	0.138176	0.15529	0.145423	0.148836	0.131963	0.153691	0.145264	0.127936	0.16672	0.12751	0.134145	0.246733	0.136299	0.132004	0.167861	0.152091	0.128376	0.118891	0.134056	0.124502	0.122789	0.118932	0.127176	0.134343	0.129206	0.125612	0.13763	0.147619	0.193241	0.125203	0.127093	0.132956	0.119386	0.123968	0.222724	0.127411	0.145502	0.136194	0.121583	0.165409	0.13113	0.170078	0.145999
317	0.13517	0.160484	0.132909	0.125132	0.127564	0.132207	0.13641	0.156516	0.144676	0.14905	0.132355	0.152012	0.145176	0.127355	0.166997	0.128666	0.133515	0.248985	0.1363	0.131344	0.169444	0.151666	0.129436	0.118102	0.133894	0.123925	0.123359	0.120764	0.127218	0.135761	0.128949	0.125968	0.138763	0.147463	0.191974	0.125028	0.127485	0.133323	0.117843	0.123533	0.224049	0.127864	0.145514	0.13708	0.120276	0.165413	0.131543	0.172081	0.145879
318	0.135585	0.159793	0.13293	0.124757	0.126306	0.132261	0.135451	0.156518	0.144611	0.147918	0.131896	0.148705	0.143646	0.12717	0.167978	0.129237	0.133265	0.251667	0.1366	0.130049	0.170879	0.151087	0.128185	0.118485	0.132608	0.124212	0.123732	0.120008	0.127575	0.136649	0.127661	0.129527	0.138418	0.147362	0.189704	0.125301	0.127717	0.134774	0.11732	0.122877	0.224087	0.127542	0.14725	0.136679	0.119496	0.164545	0.132146	0.17352	0.143987
319	0.136476	0.160639	0.133234	0.125299	0.126215	0.132234	0.135447	0.155612	0.143347	0.146342	0.130637	0.14952	0.143441	0.127276	0.169982	0.129623	0.135207	0.252409	0.134334	0.130023	0.170721	0.151671	0.12789	0.120233	0.132543	0.124578	0.124811	0.121979	0.127651	0.136978	0.127527	0.129004	0.139786	0.146389	0.188209	0.125213	0.126248	0.135826	0.117946	0.122381	0.22379	0.127837	0.147417	0.136681	0.120276	0.163861	0.131562	0.174956	0.142467
320	0.136217	0.159641	0.133567	0.125201	0.127058	0.132449	0.13396	0.154173	0.141591	0.144021	0.130085	0.148256	0.144249	0.127792	0.171605	0.129026	0.135174	0.254147	0.132207	0.131573	0.170396	0.153931	0.128069	0.121383	0.1337	0.124032	0.123352	0.122725	0.126494	0.137363	0.126841	0.129909	0.139626	0.147471	0.186685	0.12684	0.1267	0.134723	0.117312	0.121717	0.22218	0.126886	0.149042	0.137255	0.120939	0.163785	0.130857	0.176333	0.14099
321	0.137914	0.159055	0.135181	0.126609	0.127578	0.132316	0.133666	0.154944	0.141642	0.142651	0.131926	0.146824	0.144753	0.127795	0.175404	0.12903	0.136546	0.25629	0.132489	0.131522	0.167973	0.154801	0.129242	0.122047	0.134107	0.124299	0.123786	0.122437	0.124104	0.136205	0.127173	0.130253	0.139306	0.148721	0.186456	0.127545	0.127742	0.133751	0.118499	0.120653	0.219572	0.126439	0.150584	0.13708	0.121538	0.164312	0.129129	0.176452	0.139433
322	0.138358	0.159255	0.135283	0.126319	0.128548	0.131352	0.133237	0.156194	0.140718	0.141595	0.131624	0.146779	0.143222	0.128376	0.17604	0.129165	0.135891	0.255012	0.131888	0.131464	0.168996	0.153426	0.129392	0.124038	0.132519	0.124305	0.12758	0.123498	0.123061	0.134659	0.126267	0.130502	0.13938	0.148332	0.187645	0.128085	0.129054	0.133047	0.118579	0.120697	0.217832	0.127825	0.151459	0.136622	0.120329	0.164932	0.126968	0.177133	0.139181
323	0.139381	0.161982	0.135218	0.126849	0.127849	0.13217	0.133742	0.157711	0.140592	0.140295	0.132129	0.147153	0.143811	0.128467	0.176312	0.129414	0.135055	0.255205	0.131507	0.131571	0.170447	0.154848	0.129112	0.124293	0.131888	0.12445	0.126433	0.123962	0.122979	0.133454	0.125515	0.130766	0.140558	0.148479	0.189316	0.129414	0.128415	0.132945	0.118548	0.120325	0.216021	0.128845	0.151499	0.137657	0.120187	0.165724	0.125783	0.177334	0.142045
324	0.139861	0.163248	0.13437	0.125374	0.127057	0.132028	0.134547	0.156943	0.141243	0.140648	0.133225	0.148524	0.144187	0.129489	0.174928	0.129807	0.134406	0.25603	0.132293	0.131939	0.171996	0.157579	0.128968	0.123787	0.132128	0.122475	0.127145	0.123714	0.12244	0.133701	0.125413	0.132763	0.140782	0.146982	0.191509	0.129534	0.129214	0.1336	0.119189	0.119167	0.215205	0.128234	0.151279	0.137327	0.120196	0.163679	0.12524	0.176282	0.143922
325	0.139655	0.165098	0.133654	0.125626	0.127824	0.13153	0.134617	0.158807	0.139826	0.139024	0.132113	0.148713	0.143711	0.129364	0.174211	0.130002	0.132817	0.256382	0.132062	0.134931	0.172756	0.156987	0.12982	0.124712	0.131113	0.121233	0.127981	0.123228	0.122625	0.134578	0.124443	0.1348	0.139926	0.146214	0.191957	0.129856	0.129957	0.133314	0.119985	0.120097	0.211811	0.128389	0.149935	0.136455	0.119812	0.165182	0.125289	0.175855	0.144998
326	0.139339	0.164072	0.133298	0.125711	0.127413	0.132568	0.135596	0.15951	0.139139	0.139875	0.131781	0.147187	0.143215	0.128297	0.171909	0.13035	0.131771	0.256489	0.131916	0.135394	0.173753	0.157009	0.12938	0.125164	0.13029	0.121615	0.129495	0.125563	0.122525	0.13541	0.125656	0.135343	0.139492	0.144365	0.192345	0.130905	0.130605	0.133651	0.120087	0.120174	0.209145	0.126958	0.149158	0.136497	0.119173	0.167114	0.12469	0.175946	0.148476
327	0.137318	0.163334	0.132961	0.126417	0.127434	0.132664	0.136268	0.160425	0.138894	0.140167	0.132471	0.147848	0.142833	0.129381	0.170561	0.129232	0.13145	0.255448	0.133437	0.135675	0.174802	0.157343	0.128284	0.124952	0.131054	0.121398	0.130119	0.126125	0.125764	0.136249	0.124627	0.13578	0.138402	0.145705	0.191744	0.130439	0.131961	0.134856	0.120728	0.120624	0.206473	0.128307	0.148188	0.1363	0.119157	0.169419	0.123488	0.176646	0.148689
328	0.137983	0.164419	0.133997	0.127011	0.126888	0.132908	0.13582	0.160491	0.139992	0.140724	0.132458	0.14779	0.142482	0.128906	0.170019	0.13101	0.130122	0.255129	0.133517	0.134702	0.175705	0.156528	0.1266	0.126125	0.131281	0.122186	0.130523	0.1262	0.125256	0.138415	0.12607	0.13522	0.137225	0.145952	0.19265	0.130238	0.13118	0.135019	0.119612	0.121893	0.20569	0.127373	0.150019	0.136729	0.11949	0.169115	0.122348	0.176843	0.149009
329	0.138038	0.165445	0.135158	0.125744	0.127285	0.132919	0.13386	0.160896	0.141407	0.143399	0.132965	0.147465	0.143389	0.127884	0.171242	0.130951	0.130434	0.255774	0.133866	0.133442	0.177525	0.156129	0.12677	0.125959	0.133314	0.121438	0.130497	0.125336	0.12513	0.141221	0.12748	0.133918	0.135916	0.145009	0.192458	0.131087	0.131972	0.135864	0.119086	0.122631	0.203905	0.128096	0.151688	0.137445	0.118799	0.167358	0.121727	0.178691	0.150287
330	0.138433	0.167208	0.134808	0.125541	0.125524	0.132215	0.132196	0.162318	0.140381	0.144793	0.132186	0.147828	0.145882	0.127632	0.171066	0.131519	0.131535	0.25548	0.132931	0.131819	0.179509	0.156582	0.127143	0.126139	0.133751	0.120447	0.12938	0.125814	0.123999	0.143147	0.128236	0.133587	0.136831	0.143862	0.193534	0.130771	0.131901	0.136718	0.120449	0.121649	0.203342	0.12798	0.152157	0.136157	0.119675	0.169009	0.121194	0.180489	0.152279
331	0.138642	0.168251	0.13389	0.125385	0.125071	0.131437	0.134105	0.160829	0.138653	0.144231	0.133432	0.147782	0.146426	0.127024	0.170568	0.132395	0.132056	0.256069	0.132666	0.131661	0.18089	0.155264	0.126753	0.126345	0.133605	0.120779	0.127518	0.125761	0.123882	0.142465	0.129243	0.134788	0.135594	0.144384	0.192831	0.129329	0.130293	0.138389	0.119327	0.121182	0.20508	0.127669	0.15217	0.135607	0.119161	0.168568	0.121944	0.181229	0.153248
332	0.139331	0.169003	0.136267	0.125523	0.125304	0.129725	0.133663	0.160818	0.139004	0.144564	0.132858	0.148033	0.146731	0.126572	0.171541	0.132195	0.130534	0.258867	0.132618	0.129632	0.182151	0.155016	0.127787	0.125527	0.133885	0.11981	0.12746	0.124897	0.122667	0.142341	0.128894	0.134985	0.13607	0.146583	0.192434	0.130321	0.131427	0.13887	0.119333	0.12113	0.207151	0.127378	0.152284	0.13594	0.119486	0.168701	0.122682	0.1813	0.154088
333	0.138283	0.170889	0.136809	0.12553	0.126196	0.128324	0.134436	0.164368	0.137992	0.146205	0.131861	0.14922	0.146653	0.125747	0.171839	0.132815	0.13105	0.259762	0.133319	0.130384	0.183409	0.155334	0.128212	0.12493	0.13418	0.120444	0.12728	0.125255	0.121091	0.140172	0.129171	0.133843	0.134832	0.144802	0.193804	0.129084	0.13101	0.13914	0.119774	0.121202	0.209575	0.12647	0.151937	0.136962	0.119142	0.169419	0.122139	0.181789	0.15426
334	0.137397	0.171258	0.136235	0.125767	0.125073	0.128038	0.134689	0.164889	0.137123	0.147105	0.131078	0.149331	0.146932	0.125385	0.172199	0.132582	0.130216	0.25693	0.132812	0.130244	0.183916	0.153483	0.128878	0.125287	0.134957	0.120607	0.127147	0.124882	0.122016	0.140401	0.128759	0.133133	0.134702	0.143828	0.191813	0.130448	0.132513	0.137981	0.120831	0.121004	0.211628	0.125188	0.151854	0.136477	0.119176	0.171026	0.121652	0.181806	0.154681
335	0.137408	0.17357	0.136	0.125192	0.125728	0.128505	0.135165	0.164254	0.13614	0.14752	0.1307	0.149308	0.147391	0.124904	0.17324	0.133162	0.130829	0.254919	0.132792	0.129902	0.183939	0.15318	0.127508	0.125566	0.135505	0.120024	0.127712	0.123421	0.122999	0.140694	0.129942	0.133268	0.13515	0.144245	0.1896	0.131433	0.132624	0.138796	0.125844	0.119567	0.213855	0.12592	0.152665	0.135736	0.120207	0.172278	0.122403	0.180812	0.156106
336	0.137316	0.174186	0.136594	0.12596	0.12566	0.129029	0.137366	0.163523	0.136861	0.146849	0.130494	0.149814	0.147635	0.124036	0.172096	0.134259	0.130631	0.253699	0.133626	0.128907	0.183042	0.154452	0.126975	0.125299	0.136566	0.120802	0.128217	0.12353	0.123656	0.141636	0.128841	0.132305	0.13592	0.14513	0.187342	0.13122	0.132842	0.138268	0.126289	0.118039	0.212801	0.125211	0.151992	0.135193	0.120735	0.172024	0.121861	0.182001	0.156079
337	0.137085	0.173077	0.13678	0.125463	0.124079	0.129776	0.138196	0.164754	0.135811	0.147115	0.130941	0.151682	0.145816	0.123626	0.172007	0.134554	0.131319	0.2516	0.133947	0.129063	0.18584	0.154636	0.130641	0.125649	0.13606	0.120731	0.126907	0.124218	0.123431	0.140169	0.129193	0.132011	0.1356	0.144307	0.188208	0.131777	0.13278	0.136343	0.126666	0.117779	0.214955	0.124234	0.1528	0.135038	0.121128	0.172726	0.121028	0.180285	0.154835
338	0.138131	0.173246	0.135844	0.125813	0.123875	0.130394	0.138333	0.164667	0.134443	0.146779	0.133089	0.153144	0.145601	0.122505	0.170722	0.134441	0.130388	0.248365	0.133794	0.129432	0.18728	0.154783	0.131778	0.12551	0.135832	0.1218	0.126699	0.124383	0.122699	0.139948	0.128759	0.131855	0.135561	0.14445	0.187521	0.13273	0.133564	0.134892	0.126583	0.116567	0.215194	0.123827	0.15226	0.134649	0.121367	0.172025	0.120857	0.178194	0.155042
339	0.138546	0.172483	0.136812	0.124248	0.124065	0.129462	0.138587	0.164075	0.134955	0.149191	0.133136	0.153392	0.146567	0.12228	0.172516	0.134675	0.130031	0.245856	0.133697	0.129999	0.186179	0.1553	0.130759	0.125291	0.135686	0.122183	0.127044	0.124252	0.121873	0.140342	0.128703	0.132524	0.136165	0.144564	0.186085	0.133913	0.136344	0.134148	0.126672	0.116301	0.21718	0.123485	0.153679	0.133202	0.121172	0.171065	0.120954	0.179234	0.157164
340	0.138115	0.172634	0.136837	0.124404	0.124416	0.128127	0.138432	0.165344	0.133522	0.150569	0.133697	0.152467	0.146562	0.120397	0.173878	0.13464	0.129503	0.241851	0.135172	0.130166	0.186364	0.153421	0.130079	0.123875	0.136212	0.122295	0.128525	0.12497	0.121409	0.139848	0.128457	0.131616	0.134972	0.144008	0.186198	0.134221	0.136487	0.132692	0.126536	0.116562	0.2174	0.122122	0.152315	0.135003	0.121979	0.171856	0.119958	0.180252	0.15679
341	0.138936	0.171865	0.137439	0.123336	0.124312	0.126966	0.138441	0.165449	0.133317	0.150545	0.134309	0.152914	0.146756	0.119809	0.175263	0.136447	0.129176	0.238342	0.134717	0.132692	0.186758	0.154933	0.128748	0.12439	0.135916	0.122179	0.129786	0.124286	0.121584	0.139214	0.127971	0.132142	0.133004	0.144678	0.184808	0.134806	0.135362	0.133838	0.126259	0.115971	0.218119	0.120398	0.151282	0.132859	0.122728	0.173115	0.121142	0.179382	0.156629
342	0.139505	0.17086	0.136827	0.123522	0.124385	0.12757	0.138976	0.165516	0.134111	0.150668	0.134741	0.152923	0.146737	0.120771	0.175315	0.138218	0.129234	0.23966	0.134184	0.132646	0.188428	0.154196	0.129694	0.126247	0.136653	0.122501	0.129054	0.123249	0.121572	0.139525	0.127985	0.132577	0.132948	0.143483	0.186101	0.133331	0.135421	0.134605	0.125175	0.115467	0.215781	0.120929	0.150624	0.133477	0.122593	0.172037	0.121051	0.178472	0.157145
343	0.140946	0.170501	0.134751	0.123609	0.124422	0.127938	0.139408	0.167739	0.134122	0.149631	0.133784	0.15285	0.147166	0.118803	0.176705	0.137523	0.127865	0.237386	0.132883	0.13323	0.18815	0.152828	0.13012	0.126613	0.138398	0.122826	0.129769	0.124762	0.12068	0.139442	0.128422	0.134221	0.133195	0.144867	0.187701	0.132762	0.1348	0.133968	0.125409	0.114404	0.217247	0.120311	0.152004	0.134055	0.123949	0.171054	0.120377	0.179355	0.156237
344	0.140923	0.170364	0.135066	0.123699	0.123945	0.127264	0.139288	0.167276	0.133432	0.148711	0.13388	0.154306	0.147309	0.118406	0.175759	0.13678	0.129284	0.234135	0.132854	0.133945	0.18756	0.152384	0.129563	0.127571	0.140152	0.122627	0.129744	0.124819	0.119147	0.140271	0.129015	0.134543	0.133637	0.146646	0.188909	0.133739	0.134432	0.133275	0.125138	0.11539	0.217834	0.120442	0.150413	0.132934	0.124563	0.17156	0.121544	0.178524	0.155733
345	0.141045	0.169792	0.133649	0.124476	0.123939	0.127129	0.139302	0.167609	0.132816	0.149899	0.132638	0.154209	0.147425	0.118796	0.175838	0.140838	0.130232	0.23061	0.136297	0.133068	0.189747	0.153556	0.1294	0.128859	0.141049	0.123156	0.128908	0.125667	0.119658	0.140718	0.128329	0.134613	0.132409	0.147083	0.190046	0.133608	0.134647	0.133217	0.124627	0.115204	0.218293	0.119934	0.148526	0.132892	0.126089	0.171841	0.121479	0.177083	0.156931
346	0.14151	0.171047	0.132884	0.125678	0.124462	0.128001	0.139026	0.168569	0.133965	0.149824	0.133747	0.152984	0.147334	0.118593	0.176471	0.142237	0.130651	0.227455	0.135084	0.131672	0.191536	0.153411	0.130049	0.12854	0.139418	0.122567	0.126217	0.126313	0.120489	0.140531	0.129597	0.13389	0.131092	0.150346	0.190345	0.134493	0.135134	0.133379	0.122919	0.115443	0.218846	0.118579	0.149276	0.133227	0.125823	0.170824	0.121552	0.178359	0.157452
347	0.140696	0.171516	0.131461	0.127786	0.125171	0.128435	0.140181	0.16749	0.134396	0.150539	0.134246	0.152225	0.147272	0.118411	0.176464	0.141563	0.131485	0.226245	0.135516	0.130512	0.191087	0.153419	0.130517	0.129129	0.137785	0.122125	0.126996	0.127459	0.121358	0.139721	0.128533	0.133234	0.131725	0.151059	0.191512	0.134473	0.134338	0.133051	0.122071	0.115973	0.218511	0.118903	0.146328	0.132047	0.125268	0.170605	0.121333	0.179925	0.157871
348	0.1404	0.170999	0.130182	0.127175	0.126011	0.128485	0.138842	0.165007	0.134577	0.150684	0.136051	0.150076	0.147438	0.118727	0.17479	0.141797	0.132971	0.224379	0.134831	0.130464	0.19093	0.151808	0.130729	0.130662	0.137741	0.122223	0.127612	0.128385	0.122808	0.139881	0.127301	0.133027	0.131614	0.153009	0.191552	0.134251	0.13601	0.133364	0.122608	0.11694	0.217287	0.118083	0.147168	0.132729	0.125723	0.170638	0.121822	0.179869	0.157975
349	0.140604	0.168816	0.131595	0.126538	0.125595	0.128143	0.138383	0.162312	0.135355	0.150924	0.137268	0.149578	0.147073	0.117782	0.172757	0.140428	0.13374	0.225458	0.136227	0.128785	0.188171	0.152583	0.131358	0.130465	0.137199	0.123751	0.127202	0.128196	0.120458	0.138613	0.126367	0.13376	0.132522	0.153621	0.192814	0.13299	0.136066	0.133615	0.122948	0.11739	0.218234	0.117018	0.147075	0.134088	0.125346	0.167736	0.122787	0.178574	0.158005
350	0.140711	0.169249	0.129752	0.126866	0.126313	0.128797	0.13952	0.163359	0.134555	0.150284	0.137039	0.150389	0.148029	0.117473	0.172517	0.140596	0.134741	0.224947	0.13632	0.128629	0.189331	0.150628	0.130148	0.131785	0.136934	0.123199	0.127244	0.129168	0.121263	0.137585	0.125548	0.134403	0.133898	0.151889	0.193357	0.132272	0.136595	0.133665	0.123309	0.118576	0.218009	0.117855	0.14705	0.133546	0.124979	0.168317	0.12343	0.179494	0.15649
351	0.140756	0.166419	0.131279	0.12638	0.125676	0.128629	0.139439	0.164189	0.133717	0.14951	0.136698	0.151712	0.148178	0.117611	0.171745	0.139773	0.136144	0.228453	0.137185	0.126872	0.18884	0.150853	0.128915	0.131947	0.136702	0.123266	0.127019	0.129789	0.122402	0.138044	0.125048	0.13537	0.134374	0.151874	0.193817	0.133234	0.136772	0.135227	0.122564	0.119575	0.219613	0.118545	0.146838	0.132852	0.125565	0.168492	0.124439	0.180811	0.154704
352	0.142141	0.167296	0.130145	0.127697	0.127596	0.128549	0.138558	0.165455	0.132939	0.149727	0.137453	0.151527	0.146911	0.116264	0.169153	0.137702	0.135682	0.230332	0.136408	0.126089	0.188034	0.149945	0.128556	0.13091	0.136543	0.123401	0.126046	0.129936	0.122603	0.137813	0.124547	0.135154	0.136137	0.150242	0.194402	0.133168	0.135984	0.136758	0.123078	0.119491	0.221001	0.117914	0.145891	0.133534	0.126677	0.166947	0.125294	0.179072	0.154913
353	0.141532	0.167309	0.129078	0.127276	0.126384	0.128873	0.13843	0.166719	0.131253	0.149259	0.137943	0.151405	0.146196	0.114757	0.168895	0.135991	0.13479	0.234701	0.135513	0.125445	0.186406	0.150668	0.128789	0.131642	0.137698	0.124297	0.125168	0.129561	0.123236	0.139127	0.125748	0.136946	0.136186	0.151343	0.193152	0.132502	0.136171	0.138124	0.123331	0.119895	0.221418	0.118702	0.146325	0.133605	0.126151	0.168306	0.127173	0.178283	0.152571
354	0.142598	0.165948	0.128804	0.12626	0.12747	0.128165	0.137571	0.167678	0.130775	0.150108	0.138613	0.151041	0.146563	0.114924	0.167935	0.136291	0.136188	0.237921	0.135133	0.125358	0.187156	0.148896	0.129914	0.131507	0.137528	0.124153	0.124222	0.131143	0.123923	0.140431	0.125551	0.136696	0.136864	0.151374	0.192138	0.131941	0.135821	0.137907	0.12338	0.119814	0.220785	0.119896	0.148676	0.134046	0.12598	0.167939	0.126898	0.180687	0.152692
355	0.143973	0.165244	0.128669	0.127391	0.127512	0.127683	0.136221	0.167615	0.130452	0.14921	0.13831	0.150333	0.146934	0.114584	0.166005	0.136568	0.137379	0.239778	0.134885	0.12466	0.18458	0.148964	0.130334	0.131041	0.138372	0.122866	0.124848	0.129843	0.124781	0.142831	0.125634	0.138104	0.135666	0.153147	0.194242	0.131688	0.135868	0.136723	0.123659	0.120292	0.222577	0.121115	0.148778	0.13215	0.125768	0.169635	0.127534	0.181719	0.153694
356	0.143995	0.165941	0.127215	0.126435	0.126661	0.128126	0.136095	0.169998	0.131047	0.149634	0.138173	0.148846	0.147707	0.117923	0.164013	0.136369	0.139134	0.238406	0.134284	0.125095	0.185446	0.149208	0.131113	0.129604	0.139169	0.123642	0.124328	0.129151	0.124231	0.144556	0.126369	0.138349	0.135139	0.152835	0.1959	0.131794	0.136935	0.137568	0.123982	0.120933	0.224297	0.12126	0.147686	0.13302	0.124961	0.169508	0.126027	0.181299	0.15454
357	0.14376	0.166481	0.126448	0.126051	0.125416	0.127525	0.135498	0.171504	0.131841	0.149738	0.138205	0.14981	0.147886	0.118088	0.164032	0.137803	0.140109	0.239481	0.133544	0.125993	0.183778	0.149869	0.132343	0.13037	0.139049	0.123428	0.124278	0.128819	0.12495	0.14392	0.126517	0.137536	0.136413	0.154806	0.197431	0.131554	0.136929	0.13752	0.123486	0.121115	0.226076	0.121574	0.146143	0.132927	0.124493	0.168441	0.12549	0.181155	0.154174
358	0.14352	0.168424	0.125785	0.126299	0.126865	0.127727	0.134801	0.17333	0.132569	0.148718	0.13789	0.150131	0.147909	0.117943	0.165195	0.139108	0.138387	0.236436	0.133844	0.125152	0.182748	0.149883	0.133276	0.129418	0.138382	0.123255	0.124382	0.128781	0.125108	0.1455	0.127255	0.137099	0.136689	0.156691	0.197496	0.130853	0.135363	0.138086	0.122532	0.122346	0.227724	0.122357	0.145778	0.132183	0.125164	0.166089	0.125897	0.180581	0.154246
359	0.143864	0.167267	0.126019	0.127019	0.12623	0.127734	0.134502	0.173686	0.132749	0.151014	0.138234	0.150211	0.150175	0.120068	0.166351	0.140743	0.137426	0.233385	0.132272	0.125006	0.185132	0.147331	0.134519	0.130105	0.139615	0.124972	0.124037	0.128278	0.125649	0.146086	0.12707	0.136356	0.137627	0.156104	0.199675	0.130058	0.13622	0.136096	0.121406	0.121138	0.22814	0.123012	0.145652	0.13168	0.125738	0.167418	0.126024	0.180847	0.154226
360	0.143044	0.166894	0.126646	0.127193	0.126168	0.1267	0.135345	0.17275	0.133063	0.152138	0.138072	0.149579	0.149234	0.120157	0.166438	0.141417	0.136752	0.229932	0.130655	0.125049	0.185123	0.146287	0.135321	0.13091	0.14088	0.125078	0.123338	0.127519	0.126777	0.146718	0.128184	0.137867	0.139071	0.156586	0.199973	0.129773	0.13771	0.136679	0.121974	0.121767	0.230042	0.123283	0.146203	0.132507	0.12557	0.168305	0.126183	0.18199	0.156012
361	0.143926	0.166512	0.126931	0.128182	0.125423	0.125648	0.13628	0.171403	0.133282	0.152291	0.138387	0.147962	0.149726	0.120756	0.167126	0.142253	0.136465	0.225986	0.130549	0.125454	0.185361	0.14683	0.136383	0.131498	0.141067	0.124419	0.123645	0.127255	0.126234	0.147125	0.129658	0.138458	0.140247	0.156595	0.199365	0.130877	0.136199	0.136944	0.123715	0.121882	0.23313	0.123794	0.144618	0.133295	0.126021	0.16919	0.126385	0.181838	0.157028
362	0.143804	0.165144	0.125689	0.128226	0.125156	0.125817	0.137168	0.170129	0.133634	0.151442	0.137672	0.145917	0.150637	0.12065	0.166665	0.144512	0.134887	0.228486	0.130173	0.125601	0.183131	0.147666	0.137145	0.130573	0.141437	0.127469	0.124519	0.127476	0.126158	0.146168	0.130605	0.139166	0.141355	0.155388	0.197947	0.13255	0.135985	0.13818	0.125289	0.122738	0.233417	0.124267	0.142495	0.133692	0.128404	0.169417	0.127719	0.180602	0.157596
363	0.142229	0.163253	0.124066	0.12738	0.125362	0.125976	0.137564	0.169382	0.132787	0.150988	0.137745	0.145526	0.151481	0.120474	0.168332	0.145186	0.134128	0.227934	0.129543	0.125941	0.180838	0.14779	0.138076	0.130289	0.141113	0.12784	0.125409	0.126855	0.126093	0.146871	0.130862	0.140173	0.141028	0.155951	0.198324	0.1322	0.134832	0.138627	0.125225	0.123657	0.232831	0.124959	0.142356	0.134138	0.127976	0.169565	0.129652	0.179515	0.158709
364	0.14245	0.161628	0.123082	0.126022	0.126307	0.127117	0.138014	0.169625	0.132986	0.152772	0.137823	0.14539	0.151373	0.120265	0.169089	0.144792	0.13407	0.227589	0.12945	0.126851	0.180881	0.148074	0.138597	0.130209	0.141696	0.128917	0.124195	0.12717	0.125398	0.145782	0.130579	0.140767	0.140575	0.155537	0.19617	0.132608	0.134365	0.138898	0.12478	0.123346	0.234066	0.125824	0.141565	0.134099	0.128147	0.166939	0.129732	0.180983	0.157901
365	0.142099	0.160559	0.121773	0.126178	0.126254	0.12821	0.138158	0.17067	0.132152	0.153054	0.139444	0.146281	0.150973	0.120815	0.167485	0.144639	0.133727	0.226013	0.130106	0.12727	0.182605	0.148462	0.137879	0.128756	0.142613	0.128234	0.124224	0.126973	0.125648	0.144998	0.129963	0.140368	0.141314	0.155369	0.193323	0.13214	0.133961	0.140457	0.123696	0.124328	0.236316	0.125326	0.142232	0.135047	0.127973	0.165461	0.130591	0.181701	0.15697
366	0.143342	0.158594	0.121306	0.126867	0.12677	0.128739	0.140329	0.169475	0.130381	0.154405	0.139874	0.14634	0.151396	0.120465	0.166738	0.144486	0.133724	0.224944	0.130624	0.127511	0.18145	0.14845	0.137461	0.130014	0.143505	0.129991	0.123394	0.126779	0.126106	0.144295	0.131137	0.14017	0.14153	0.154502	0.190767	0.132576	0.134974	0.140827	0.123462	0.124507	0.235495	0.125553	0.142301	0.135805	0.128715	0.164689	0.131714	0.182612	0.156885
367	0.142995	0.15691	0.121185	0.1274	0.12674	0.126921	0.140578	0.167337	0.128921	0.156062	0.140188	0.146431	0.151986	0.120649	0.16544	0.143795	0.133618	0.227715	0.131247	0.128418	0.181253	0.14638	0.138902	0.131404	0.143451	0.128833	0.123179	0.126718	0.128643	0.144375	0.131287	0.140193	0.142174	0.154799	0.191436	0.132353	0.13508	0.141543	0.123245	0.123963	0.234223	0.125939	0.142948	0.136229	0.129097	0.165448	0.130098	0.181841	0.156815
368	0.143603	0.156189	0.12175	0.128239	0.128453	0.126331	0.14173	0.169218	0.126988	0.15703	0.139972	0.148459	0.152461	0.121224	0.1645	0.142902	0.133473	0.229502	0.129844	0.128065	0.181351	0.147391	0.139488	0.133086	0.142304	0.127092	0.123169	0.12655	0.129544	0.143554	0.131857	0.140543	0.14216	0.154654	0.191787	0.132651	0.135131	0.140917	0.123235	0.123469	0.235124	0.124827	0.141974	0.137392	0.128907	0.163864	0.131019	0.183603	0.157349
369	0.145261	0.157494	0.121446	0.128004	0.127961	0.126066	0.141226	0.171542	0.126509	0.157187	0.14038	0.146728	0.151367	0.1217	0.164517	0.142676	0.133253	0.230235	0.129204	0.129757	0.1803	0.146091	0.138176	0.133608	0.142919	0.127423	0.122914	0.126796	0.129379	0.144841	0.132442	0.139796	0.143846	0.155109	0.191802	0.131646	0.135487	0.140795	0.122946	0.123083	0.23656	0.125236	0.141783	0.136831	0.129349	0.162718	0.130683	0.185578	0.1591
370	0.145591	0.157268	0.12202	0.129225	0.128745	0.1244	0.141864	0.172258	0.128359	0.158726	0.139958	0.147837	0.150623	0.121609	0.163494	0.144123	0.132813	0.230542	0.129367	0.129554	0.182159	0.146171	0.137173	0.132906	0.142897	0.128668	0.122873	0.127095	0.128783	0.146203	0.131446	0.140933	0.144933	0.157248	0.193292	0.130904	0.136444	0.141099	0.121927	0.123108	0.237993	0.125464	0.143665	0.138728	0.129782	0.162012	0.129835	0.183583	0.159685
371	0.144725	0.157183	0.122136	0.12959	0.129628	0.124342	0.141484	0.17195	0.127608	0.157935	0.140216	0.149098	0.150815	0.120997	0.16355	0.14423	0.132142	0.232584	0.127713	0.129344	0.180373	0.145878	0.136052	0.133326	0.142585	0.129436	0.123022	0.127659	0.12758	0.146514	0.131864	0.142325	0.145143	0.156082	0.193867	0.13327	0.135977	0.139194	0.121553	0.122376	0.241013	0.1258	0.144556	0.139378	0.12946	0.160942	0.129316	0.184243	0.160369
372	0.144615	0.158443	0.122368	0.130691	0.128788	0.125527	0.142213	0.173196	0.128707	0.157886	0.140085	0.148579	0.151238	0.121039	0.162079	0.144081	0.131858	0.232954	0.127508	0.129857	0.184501	0.145056	0.13611	0.133409	0.142346	0.128926	0.123618	0.127749	0.126903	0.147433	0.132591	0.142987	0.146293	0.157302	0.196457	0.133043	0.135724	0.14037	0.121325	0.121223	0.242967	0.126417	0.145372	0.139128	0.129721	0.159302	0.129387	0.187562	0.161312
373	0.145682	0.157696	0.121874	0.130761	0.129509	0.123733	0.143167	0.173167	0.12908	0.157102	0.141615	0.149005	0.150169	0.120524	0.159864	0.144487	0.130794	0.234965	0.127972	0.130091	0.186573	0.14491	0.135757	0.132685	0.14257	0.129804	0.124275	0.127846	0.127252	0.149065	0.132891	0.14302	0.147033	0.158497	0.198034	0.133286	0.134805	0.140724	0.121765	0.121503	0.245376	0.126947	0.146442	0.140625	0.128721	0.160637	0.129306	0.186701	0.160713
374	0.14552	0.157064	0.122796	0.131292	0.129326	0.123987	0.143004	0.172634	0.130125	0.154972	0.142889	0.148852	0.148196	0.120704	0.157706	0.144692	0.128453	0.235917	0.128396	0.129933	0.189319	0.145499	0.135069	0.131605	0.141262	0.129195	0.124599	0.127499	0.127922	0.149352	0.133176	0.143403	0.14662	0.160885	0.199604	0.132576	0.134201	0.140928	0.121993	0.121779	0.245605	0.129078	0.147238	0.141694	0.127785	0.161699	0.127779	0.187912	0.160276
375	0.14572	0.155285	0.1229	0.131296	0.129575	0.12379	0.143044	0.170678	0.131431	0.155984	0.143954	0.152464	0.14728	0.121111	0.155962	0.144019	0.129329	0.238424	0.127952	0.130893	0.187906	0.146415	0.134236	0.131219	0.138945	0.129629	0.124962	0.128548	0.127412	0.149034	0.133533	0.142673	0.146382	0.162752	0.20102	0.132965	0.13404	0.140541	0.122459	0.122148	0.250686	0.129999	0.145741	0.14238	0.127465	0.16357	0.128365	0.189091	0.160532
376	0.146086	0.153569	0.12225	0.130234	0.12982	0.123935	0.143027	0.169273	0.131036	0.155955	0.14401	0.151954	0.146189	0.121901	0.157299	0.144367	0.130006	0.237716	0.127686	0.130141	0.187522	0.143471	0.133976	0.130296	0.139741	0.130524	0.125022	0.12872	0.127223	0.149286	0.134796	0.142179	0.145686	0.163992	0.201653	0.132419	0.133418	0.141282	0.122425	0.121694	0.251166	0.130814	0.146533	0.140944	0.12761	0.165326	0.130139	0.190614	0.159118
377	0.145979	0.150611	0.121991	0.129035	0.13049	0.124016	0.144298	0.169459	0.130075	0.155704	0.142282	0.1529	0.145954	0.122175	0.156721	0.144732	0.129625	0.24054	0.127299	0.130966	0.186432	0.143771	0.134122	0.130646	0.139271	0.13174	0.125574	0.128047	0.125483	0.149552	0.133954	0.143069	0.145739	0.163904	0.200617	0.132061	0.133318	0.141546	0.122907	0.123438	0.250164	0.131131	0.146187	0.140721	0.125476	0.165745	0.131711	0.191021	0.158242
378	0.145674	0.149881	0.120628	0.128521	0.131589	0.124289	0.146007	0.171233	0.131028	0.155488	0.142683	0.154287	0.145933	0.121838	0.156623	0.14355	0.131538	0.240537	0.12798	0.130353	0.18737	0.144814	0.13448	0.13057	0.139758	0.131936	0.126445	0.127412	0.126001	0.150494	0.132427	0.144192	0.146154	0.167059	0.199717	0.132444	0.132475	0.142325	0.123062	0.123317	0.251284	0.130555	0.1465	0.141777	0.126005	0.16578	0.131431	0.191367	0.15625
379	0.144854	0.150206	0.119244	0.128669	0.130121	0.123737	0.147678	0.171835	0.131751	0.154921	0.14173	0.155054	0.14631	0.122532	0.155681	0.142568	0.13223	0.240604	0.127983	0.130791	0.188498	0.146029	0.135511	0.129973	0.139348	0.131348	0.127003	0.126616	0.127035	0.149537	0.13263	0.147062	0.146667	0.167267	0.200128	0.132386	0.133816	0.141463	0.126484	0.123345	0.250415	0.131154	0.146984	0.140168	0.126137	0.166211	0.131778	0.192163	0.156369
380	0.144807	0.150487	0.119138	0.128288	0.129604	0.123539	0.146941	0.172463	0.13216	0.152625	0.142947	0.155461	0.145687	0.123721	0.153114	0.14123	0.133081	0.240699	0.127453	0.130536	0.190617	0.146492	0.136126	0.130309	0.139561	0.131793	0.126302	0.125232	0.128996	0.149856	0.133816	0.147675	0.147553	0.167756	0.20212	0.132736	0.134232	0.140985	0.127815	0.122994	0.252201	0.131395	0.147962	0.138712	0.124887	0.16686	0.132608	0.192462	0.157019
381	0.146207	0.149594	0.119488	0.12713	0.129827	0.123479	0.145836	0.171692	0.131629	0.153244	0.14195	0.154851	0.14471	0.123663	0.153326	0.141952	0.132741	0.240735	0.126248	0.128601	0.192494	0.147059	0.13605	0.130663	0.140763	0.132029	0.12699	0.124929	0.128819	0.149596	0.135105	0.148064	0.146836	0.168798	0.203567	0.133033	0.133985	0.141368	0.129993	0.123356	0.252205	0.1314	0.148981	0.138765	0.124143	0.165171	0.132937	0.193886	0.156385
382	0.145802	0.149418	0.120312	0.127451	0.130153	0.122902	0.146937	0.172038	0.131534	0.154545	0.141226	0.15517	0.145029	0.124328	0.152476	0.142847	0.133881	0.239028	0.125419	0.128859	0.191396	0.147429	0.136499	0.131436	0.141882	0.132415	0.127043	0.125719	0.129268	0.148642	0.13485	0.148859	0.147017	0.169974	0.204168	0.134075	0.135453	0.141236	0.128869	0.12248	0.25259	0.133295	0.149276	0.138451	0.123333	0.163272	0.133708	0.195845	0.156522
383	0.146915	0.149871	0.119626	0.126907	0.129813	0.125064	0.147198	0.174878	0.133588	0.155493	0.14103	0.156775	0.146234	0.124723	0.153139	0.143129	0.134664	0.23976	0.125549	0.130323	0.190373	0.147838	0.135726	0.131376	0.141468	0.132243	0.126504	0.125682	0.12983	0.147507	0.133756	0.148254	0.147833	0.1695	0.206349	0.135443	0.135009	0.141487	0.128802	0.12173	0.252588	0.134454	0.148609	0.137525	0.123852	0.160769	0.133567	0.197075	0.15567
384	0.147826	0.150971	0.120372	0.126481	0.129505	0.125441	0.149377	0.176996	0.13351	0.155748	0.140249	0.157509	0.145515	0.123658	0.151568	0.144053	0.136139	0.240883	0.125933	0.130904	0.191136	0.146431	0.136805	0.131478	0.141049	0.130977	0.125553	0.12489	0.130123	0.146514	0.132111	0.146712	0.147204	0.169935	0.20785	0.134828	0.135464	0.143175	0.128539	0.121748	0.252641	0.135164	0.149903	0.137642	0.12359	0.159007	0.134411	0.198882	0.15753
385	0.147703	0.151273	0.120556	0.128188	0.130089	0.124075	0.149185	0.178009	0.133349	0.155168	0.14052	0.157598	0.143583	0.12251	0.151423	0.14524	0.137101	0.238997	0.127953	0.131155	0.19233	0.14615	0.137853	0.130897	0.142351	0.130472	0.125662	0.123323	0.129517	0.147153	0.133247	0.146186	0.145673	0.171104	0.207299	0.13594	0.136	0.143416	0.12898	0.121438	0.25197	0.134004	0.151019	0.137249	0.123013	0.158247	0.134319	0.199378	0.158858
386	0.147585	0.153947	0.120475	0.12861	0.130171	0.125404	0.147482	0.178491	0.1321	0.156726	0.140892	0.158072	0.14434	0.122794	0.152489	0.144611	0.138691	0.237819	0.129981	0.131359	0.194638	0.14714	0.138146	0.130718	0.14234	0.130962	0.12696	0.122451	0.129219	0.148053	0.133912	0.148614	0.14599	0.171574	0.209823	0.135879	0.13574	0.143697	0.129116	0.12087	0.249309	0.133565	0.152182	0.137181	0.123796	0.159117	0.134516	0.198606	0.159247
387	0.147148	0.155252	0.121809	0.128059	0.130864	0.125688	0.146782	0.179486	0.131544	0.15747	0.141711	0.158102	0.144838	0.123345	0.153566	0.142785	0.139454	0.235643	0.131056	0.131226	0.195873	0.147981	0.138348	0.130908	0.141039	0.13129	0.127936	0.123094	0.127827	0.14893	0.133607	0.149209	0.147045	0.172366	0.211653	0.136426	0.134654	0.144213	0.129251	0.119605	0.250699	0.133143	0.15202	0.138001	0.124297	0.160211	0.134155	0.197358	0.15993
388	0.147081	0.154788	0.12554	0.127144	0.130957	0.125634	0.146086	0.18109	0.13241	0.157199	0.140608	0.156377	0.145157	0.123143	0.153527	0.143038	0.140059	0.236747	0.131316	0.130085	0.1975	0.14748	0.137835	0.130867	0.139722	0.130758	0.128976	0.123094	0.128406	0.148952	0.132953	0.147717	0.146691	0.171946	0.212187	0.136003	0.134934	0.144936	0.130198	0.119979	0.254334	0.13232	0.152716	0.139004	0.124744	0.160725	0.132654	0.197332	0.158348
389	0.148216	0.155346	0.124535	0.127412	0.130678	0.125496	0.145031	0.182024	0.133758	0.156824	0.141634	0.15548	0.146326	0.12218	0.152238	0.143235	0.140448	0.235551	0.133112	0.130004	0.196022	0.147557	0.138803	0.131503	0.140042	0.131021	0.129389	0.122948	0.130386	0.151681	0.133664	0.147285	0.147699	0.17177	0.21187	0.136154	0.133969	0.143576	0.130998	0.121855	0.255428	0.13239	0.152825	0.139129	0.12522	0.159599	0.134497	0.198962	0.157513
390	0.146777	0.155179	0.12581	0.127808	0.129661	0.12523	0.14545	0.182863	0.133111	0.156452	0.141494	0.155663	0.145139	0.12246	0.150505	0.143282	0.141359	0.234633	0.132968	0.130468	0.198269	0.1496	0.139079	0.12996	0.141043	0.130189	0.128912	0.121645	0.130082	0.153523	0.1337	0.147991	0.148316	0.173301	0.212855	0.137151	0.134038	0.144542	0.130178	0.122108	0.256752	0.130952	0.152477	0.139851	0.123971	0.160348	0.133952	0.198283	0.155612
391	0.146729	0.154313	0.124951	0.127405	0.128963	0.125191	0.143594	0.182152	0.132821	0.157577	0.141409	0.154031	0.145648	0.12328	0.149212	0.143459	0.14172	0.233108	0.133732	0.129922	0.196134	0.150294	0.138324	0.129115	0.141702	0.130198	0.128679	0.121182	0.130943	0.155288	0.135308	0.146011	0.147377	0.174058	0.21177	0.136531	0.135862	0.14424	0.130863	0.122923	0.257991	0.129401	0.153499	0.139875	0.125093	0.160097	0.133867	0.195995	0.155809
392	0.146149	0.154267	0.123517	0.128108	0.130052	0.125374	0.143784	0.181071	0.131801	0.158444	0.140673	0.154406	0.144791	0.123035	0.148619	0.14406	0.142533	0.231771	0.133878	0.130804	0.194288	0.150099	0.13789	0.129987	0.144398	0.128947	0.130158	0.12174	0.130366	0.156603	0.136742	0.145683	0.148571	0.175128	0.211827	0.135652	0.13597	0.144531	0.131364	0.12233	0.259679	0.129532	0.153424	0.139509	0.125211	0.158878	0.13417	0.194049	0.155475
393	0.145551	0.153953	0.1227	0.129487	0.130138	0.124525	0.143261	0.182817	0.132421	0.158259	0.140246	0.155199	0.142849	0.123349	0.14943	0.145101	0.143855	0.232247	0.13419	0.13027	0.193042	0.14972	0.139645	0.129421	0.144393	0.128567	0.129276	0.122157	0.128693	0.157347	0.137288	0.146368	0.148195	0.175328	0.214713	0.135965	0.136784	0.145048	0.12985	0.121978	0.259217	0.1297	0.152049	0.140585	0.125793	0.159493	0.13379	0.193648	0.154652
394	0.145465	0.15435	0.122455	0.130228	0.129753	0.124765	0.14212	0.183093	0.133338	0.159618	0.139795	0.154451	0.143082	0.124614	0.148754	0.146544	0.143649	0.230047	0.13402	0.130784	0.190357	0.149838	0.138297	0.130113	0.143934	0.127272	0.130076	0.122618	0.129097	0.157672	0.136933	0.145475	0.147822	0.174623	0.216656	0.135999	0.137278	0.144357	0.129792	0.122174	0.257881	0.130538	0.150627	0.141507	0.126923	0.159303	0.134537	0.192191	0.153652
395	0.144989	0.153782	0.123447	0.128391	0.129045	0.126414	0.143183	0.185732	0.1333	0.161785	0.139252	0.155723	0.143979	0.124498	0.149252	0.145791	0.143319	0.229982	0.133903	0.131268	0.190162	0.150603	0.138192	0.129447	0.143391	0.126674	0.130512	0.123544	0.129845	0.159076	0.137337	0.144403	0.148108	0.172896	0.217531	0.135728	0.136501	0.1442	0.130175	0.123996	0.255294	0.130732	0.148913	0.14284	0.127595	0.158028	0.13463	0.190716	0.150527
396	0.143957	0.155345	0.124136	0.127839	0.128827	0.127567	0.141485	0.186084	0.132827	0.162203	0.139493	0.156847	0.144679	0.125444	0.149062	0.146596	0.142904	0.232437	0.134226	0.130953	0.190226	0.150739	0.138801	0.129424	0.144495	0.126647	0.129901	0.1237	0.12875	0.159229	0.137069	0.143498	0.147077	0.172287	0.218107	0.135224	0.136928	0.144103	0.130854	0.125099	0.254647	0.13086	0.148231	0.142102	0.128434	0.157519	0.135071	0.191654	0.148535
397	0.143555	0.154488	0.124581	0.128137	0.12915	0.128088	0.141516	0.185664	0.133522	0.163713	0.140495	0.157839	0.144886	0.125432	0.151878	0.147033	0.143222	0.233905	0.134269	0.130214	0.189875	0.151672	0.140057	0.127863	0.145393	0.125734	0.129665	0.124315	0.129742	0.159479	0.138193	0.144286	0.146944	0.171472	0.217357	0.136101	0.136948	0.144637	0.129833	0.12635	0.25431	0.129788	0.148975	0.14176	0.128804	0.158631	0.134477	0.191919	0.149771
398	0.144391	0.153749	0.125198	0.127783	0.12642	0.128229	0.141873	0.187208	0.134248	0.163536	0.14003	0.155889	0.14499	0.12502	0.152111	0.147968	0.14328	0.235345	0.134584	0.130231	0.18945	0.152508	0.141149	0.128773	0.144284	0.125579	0.129479	0.124554	0.130393	0.159243	0.13973	0.143309	0.146028	0.171453	0.216468	0.135214	0.136414	0.144674	0.130356	0.127433	0.256334	0.131534	0.150555	0.14241	0.128822	0.159483	0.134064	0.193575	0.149412
399	0.14381	0.153612	0.124521	0.12872	0.126732	0.128049	0.141294	0.188297	0.133289	0.164778	0.140266	0.155194	0.145358	0.125439	0.153788	0.148113	0.143823	0.237241	0.134617	0.130465	0.188911	0.153848	0.141248	0.128993	0.142805	0.124964	0.1299	0.125042	0.131043	0.159183	0.139047	0.143321	0.147572	0.169942	0.215875	0.134355	0.136615	0.145563	0.13151	0.127992	0.256772	0.131538	0.149906	0.143659	0.12778	0.159909	0.135348	0.192927	0.151254
400	0.144325	0.152645	0.124936	0.129781	0.126876	0.128347	0.140994	0.188129	0.134212	0.165137	0.140654	0.156302	0.145577	0.126224	0.155659	0.148936	0.143384	0.239302	0.134547	0.130961	0.190332	0.154784	0.142694	0.127707	0.142826	0.124506	0.132277	0.125403	0.13127	0.159413	0.140027	0.143207	0.1484	0.169655	0.214462	0.133862	0.136229	0.145194	0.13267	0.128467	0.255985	0.131925	0.150834	0.143816	0.12845	0.159958	0.136481	0.190878	0.153044
401	0.144833	0.152793	0.126203	0.130723	0.127706	0.128795	0.14243	0.189946	0.135465	0.16563	0.141138	0.155764	0.144187	0.125973	0.15553	0.148824	0.144295	0.240214	0.134997	0.13157	0.189544	0.155616	0.144068	0.127178	0.143277	0.125606	0.133186	0.126126	0.131522	0.158423	0.141077	0.142296	0.1476	0.17038	0.213455	0.13311	0.135534	0.144906	0.132138	0.129744	0.253882	0.131662	0.149879	0.146529	0.129301	0.1604	0.137517	0.188394	0.154557
402	0.142907	0.153138	0.12635	0.130925	0.127685	0.130269	0.142335	0.190476	0.134453	0.166294	0.142899	0.156782	0.143393	0.125156	0.155745	0.149863	0.142626	0.241371	0.13543	0.131507	0.189503	0.155522	0.147272	0.126754	0.143017	0.126178	0.13235	0.126583	0.131994	0.15867	0.142507	0.142836	0.146607	0.170127	0.21484	0.133083	0.135026	0.146734	0.131341	0.129476	0.252468	0.133097	0.149901	0.147531	0.129317	0.160343	0.137576	0.186894	0.155038
403	0.142413	0.153247	0.127015	0.130656	0.130929	0.129873	0.140873	0.191236	0.133461	0.166788	0.143459	0.156234	0.141811	0.124355	0.156157	0.148749	0.141374	0.240642	0.13541	0.132204	0.19148	0.155846	0.147839	0.126758	0.143418	0.125425	0.133183	0.127929	0.132762	0.159504	0.142147	0.14274	0.145398	0.169219	0.216239	0.13315	0.135676	0.146796	0.130131	0.129935	0.251925	0.132657	0.150037	0.148733	0.130027	0.160976	0.136754	0.184818	0.155088
404	0.141345	0.15347	0.127651	0.132206	0.131856	0.130218	0.139351	0.192739	0.13262	0.163794	0.144468	0.155878	0.140238	0.124609	0.155679	0.148231	0.142265	0.243689	0.135144	0.132948	0.191838	0.153659	0.14918	0.12661	0.143138	0.125503	0.134194	0.128308	0.133116	0.158622	0.141996	0.14216	0.144739	0.168862	0.213471	0.133108	0.135729	0.148217	0.130502	0.129821	0.252038	0.133399	0.150643	0.148228	0.130202	0.160803	0.137146	0.183486	0.155696
405	0.141869	0.153932	0.12836	0.133182	0.131746	0.13113	0.139634	0.192179	0.133804	0.163758	0.145365	0.157145	0.139859	0.124387	0.153705	0.14855	0.142388	0.243924	0.135347	0.132358	0.193608	0.154794	0.149092	0.127322	0.143384	0.124981	0.135288	0.128159	0.133119	0.160354	0.14143	0.141508	0.146838	0.170854	0.211517	0.131894	0.135569	0.148559	0.129727	0.129624	0.253503	0.133373	0.152921	0.147778	0.129556	0.159818	0.137003	0.181057	0.154627
406	0.142129	0.153572	0.128324	0.131864	0.132941	0.132173	0.14058	0.192298	0.135008	0.16375	0.145304	0.157095	0.138133	0.12477	0.154889	0.148877	0.142246	0.24406	0.1358	0.13188	0.194493	0.155589	0.149778	0.127237	0.144013	0.124363	0.135574	0.127522	0.132604	0.160661	0.140494	0.141126	0.148669	0.169056	0.209804	0.131801	0.136218	0.148965	0.130289	0.128335	0.255042	0.132183	0.153925	0.149541	0.129483	0.157355	0.136862	0.181468	0.155255
407	0.142326	0.153136	0.128695	0.132977	0.133107	0.131866	0.139523	0.194181	0.13501	0.162869	0.14451	0.156847	0.136368	0.125228	0.155088	0.148179	0.143113	0.246413	0.136513	0.13189	0.193518	0.156386	0.150006	0.128315	0.143603	0.124595	0.136265	0.126857	0.133291	0.164807	0.140833	0.140637	0.148958	0.169935	0.208887	0.132528	0.136691	0.149575	0.130275	0.127444	0.256508	0.133135	0.154887	0.148923	0.12986	0.1585	0.136972	0.182504	0.154961
408	0.143535	0.153119	0.128401	0.132144	0.132605	0.131567	0.140606	0.195177	0.135492	0.161437	0.143621	0.155708	0.133703	0.125875	0.156097	0.147177	0.144179	0.245787	0.136954	0.132836	0.194026	0.156376	0.150412	0.128678	0.143714	0.124579	0.137047	0.126667	0.133996	0.16425	0.140954	0.139035	0.150014	0.169721	0.208627	0.131641	0.136871	0.148652	0.130906	0.128628	0.258062	0.132328	0.154934	0.149113	0.130764	0.159893	0.13657	0.181824	0.156129
409	0.144058	0.153195	0.12979	0.130502	0.133357	0.131352	0.140691	0.194587	0.134742	0.162444	0.14359	0.153329	0.133912	0.125946	0.155159	0.146707	0.14347	0.246549	0.137457	0.133374	0.194419	0.156671	0.148875	0.12894	0.144213	0.124069	0.136349	0.127308	0.133497	0.162858	0.140633	0.137855	0.150732	0.167723	0.207507	0.131405	0.138524	0.148625	0.13222	0.127766	0.256657	0.130499	0.156319	0.147687	0.130569	0.159708	0.136154	0.182797	0.156484
410	0.144424	0.15334	0.129797	0.131275	0.134406	0.131189	0.140463	0.192679	0.135658	0.161136	0.143992	0.152392	0.134519	0.125412	0.15261	0.146356	0.143494	0.246426	0.136784	0.134149	0.195375	0.156462	0.148632	0.12983	0.143665	0.124009	0.135551	0.127458	0.13466	0.161824	0.141775	0.136581	0.153495	0.166847	0.208091	0.13252	0.138161	0.149428	0.132305	0.127672	0.258798	0.131468	0.154046	0.147091	0.130253	0.158912	0.136539	0.185001	0.155658
411	0.143982	0.154276	0.129668	0.129927	0.134745	0.131187	0.139445	0.19423	0.136248	0.161243	0.146894	0.154267	0.134671	0.125273	0.151637	0.147411	0.142561	0.243785	0.13597	0.134822	0.199648	0.155555	0.147722	0.130641	0.143987	0.123775	0.134213	0.127019	0.134242	0.161851	0.141192	0.136218	0.155885	0.166849	0.209006	0.133575	0.138017	0.150032	0.131978	0.129237	0.257732	0.132384	0.151422	0.147562	0.130672	0.158375	0.137047	0.187358	0.156874
412	0.144069	0.154262	0.129064	0.129595	0.13501	0.132789	0.138549	0.193314	0.136516	0.160727	0.148013	0.155244	0.135101	0.124793	0.152978	0.147202	0.143204	0.244753	0.137036	0.134965	0.199973	0.153965	0.147526	0.129876	0.143205	0.124115	0.133446	0.128031	0.134898	0.162615	0.14127	0.135809	0.15638	0.167695	0.207563	0.134321	0.139105	0.148452	0.132408	0.129883	0.260876	0.130936	0.152281	0.148965	0.129334	0.157034	0.136173	0.189111	0.15785
413	0.142977	0.152783	0.129408	0.128767	0.13552	0.131796	0.137823	0.194837	0.136838	0.161385	0.148773	0.15499	0.135363	0.12454	0.153797	0.147416	0.142914	0.244602	0.137882	0.135534	0.20146	0.153448	0.147808	0.130033	0.143219	0.124214	0.133556	0.12794	0.134087	0.16172	0.141503	0.135666	0.155678	0.167234	0.206747	0.134354	0.138246	0.147855	0.133067	0.129473	0.263806	0.131072	0.152709	0.148598	0.129236	0.157831	0.136772	0.188855	0.158612
414	0.143053	0.152427	0.130808	0.129352	0.135561	0.130889	0.137973	0.195273	0.137906	0.159442	0.148912	0.155802	0.134659	0.124818	0.154845	0.147765	0.142884	0.242766	0.138138	0.135253	0.200706	0.152573	0.148848	0.130002	0.144208	0.124901	0.133561	0.127674	0.134134	0.160767	0.141062	0.135477	0.155711	0.166444	0.207945	0.136043	0.137831	0.148856	0.133092	0.130647	0.264993	0.131778	0.152069	0.150007	0.128813	0.158137	0.136954	0.188976	0.15974
415	0.142404	0.153355	0.131172	0.129167	0.135355	0.131105	0.13734	0.197313	0.138637	0.158957	0.149371	0.156408	0.135302	0.125047	0.155612	0.148125	0.142249	0.24065	0.138549	0.134678	0.199868	0.153154	0.147167	0.129693	0.143484	0.125535	0.13469	0.127854	0.134025	0.16	0.143681	0.136624	0.154349	0.165112	0.209079	0.137176	0.137861	0.15015	0.133512	0.131167	0.264066	0.132285	0.150577	0.149166	0.128605	0.157918	0.137679	0.18736	0.161723
416	0.141862	0.155025	0.131353	0.130286	0.134946	0.129425	0.138983	0.198551	0.138396	0.157486	0.150732	0.156028	0.13534	0.125757	0.154004	0.147325	0.142809	0.239308	0.139457	0.13555	0.201981	0.151746	0.148321	0.129625	0.143948	0.127092	0.135082	0.129253	0.135034	0.16137	0.143678	0.137077	0.154444	0.164442	0.210375	0.137845	0.136679	0.151318	0.133852	0.13187	0.264773	0.133619	0.14937	0.148635	0.128989	0.157621	0.137067	0.187241	0.163117
417	0.141471	0.156012	0.130164	0.130946	0.13526	0.12944	0.138748	0.200477	0.138535	0.157652	0.150577	0.15637	0.134855	0.125667	0.153488	0.1487	0.142486	0.238698	0.140076	0.135236	0.204455	0.153641	0.147737	0.131054	0.144145	0.128829	0.135459	0.128101	0.133687	0.162198	0.143867	0.137058	0.155619	0.16409	0.21095	0.138072	0.136023	0.151484	0.135379	0.132422	0.267454	0.133906	0.150734	0.148206	0.129137	0.156897	0.137122	0.187535	0.164015
418	0.141956	0.157543	0.130359	0.12976	0.136275	0.130042	0.140128	0.200187	0.138653	0.157169	0.150381	0.156129	0.136205	0.124524	0.152657	0.149133	0.142197	0.238035	0.140099	0.135212	0.20473	0.154791	0.147734	0.132171	0.144623	0.128945	0.134734	0.129063	0.134026	0.162411	0.142204	0.136375	0.156358	0.162249	0.212893	0.138958	0.13586	0.151398	0.134986	0.132055	0.268874	0.13317	0.150297	0.147775	0.129846	0.156132	0.136394	0.188655	0.16388
419	0.140486	0.157974	0.128815	0.129225	0.136407	0.129547	0.140159	0.201742	0.138919	0.156892	0.151588	0.155949	0.134751	0.125916	0.150902	0.149317	0.142899	0.238703	0.139206	0.13549	0.206546	0.155347	0.147053	0.13345	0.145874	0.128958	0.133302	0.128796	0.133801	0.164065	0.141411	0.136073	0.157823	0.161915	0.214882	0.138366	0.136988	0.152225	0.134639	0.132778	0.271435	0.133253	0.150886	0.147062	0.130111	0.156685	0.135865	0.187298	0.164397
420	0.141205	0.158944	0.12991	0.129264	0.136669	0.128883	0.139699	0.200891	0.140625	0.156263	0.151955	0.156216	0.134783	0.125073	0.15137	0.148361	0.143265	0.241352	0.138502	0.136414	0.207269	0.153737	0.147064	0.134892	0.145429	0.129602	0.133837	0.128894	0.134427	0.164795	0.141793	0.136133	0.157111	0.16037	0.216537	0.138534	0.137017	0.153438	0.135732	0.131621	0.271313	0.13349	0.151961	0.148001	0.129161	0.157357	0.136414	0.186379	0.165138
421	0.142472	0.160443	0.130691	0.128818	0.136056	0.130054	0.141217	0.199886	0.139911	0.1557	0.152735	0.155165	0.135398	0.124057	0.151886	0.14927	0.143262	0.243113	0.139502	0.136747	0.207456	0.15298	0.147983	0.134411	0.144136	0.130283	0.13336	0.129608	0.135106	0.166607	0.141843	0.135314	0.156204	0.159985	0.216983	0.138836	0.136351	0.152842	0.13511	0.130798	0.269578	0.134588	0.152373	0.147564	0.128378	0.157242	0.137094	0.187468	0.164956
422	0.142348	0.161903	0.131369	0.12915	0.136817	0.129887	0.142755	0.200076	0.140206	0.156238	0.153705	0.155334	0.133995	0.12333	0.152494	0.148668	0.143721	0.240479	0.139581	0.13702	0.2065	0.152019	0.148915	0.134162	0.144373	0.130402	0.132367	0.12951	0.136509	0.167948	0.142108	0.135712	0.154903	0.159365	0.217487	0.139516	0.138317	0.152021	0.136254	0.130611	0.26903	0.134161	0.152741	0.147017	0.12917	0.156292	0.138188	0.188368	0.165092
423	0.142368	0.162763	0.132385	0.129391	0.137996	0.131395	0.143457	0.198416	0.1398	0.155298	0.155416	0.155822	0.132558	0.123791	0.152972	0.147931	0.144189	0.241845	0.138891	0.135574	0.207846	0.152006	0.149925	0.135376	0.142933	0.131741	0.131609	0.129935	0.136058	0.168031	0.140385	0.136038	0.153875	0.15968	0.216371	0.139126	0.138578	0.151271	0.13684	0.131418	0.270003	0.135591	0.153793	0.145938	0.130421	0.154906	0.139613	0.189257	0.164009
424	0.143115	0.161466	0.132877	0.129976	0.138722	0.133457	0.145317	0.197165	0.139425	0.15625	0.155475	0.154914	0.132215	0.123785	0.151756	0.145772	0.143664	0.242344	0.138261	0.135603	0.208081	0.150543	0.150144	0.134636	0.143562	0.131433	0.132001	0.130963	0.136377	0.167447	0.141592	0.135918	0.154416	0.160164	0.216387	0.138676	0.138825	0.151048	0.137573	0.132242	0.266949	0.136708	0.153061	0.146719	0.130785	0.152919	0.138894	0.190883	0.16279
425	0.144941	0.160963	0.133588	0.130402	0.138658	0.133572	0.14604	0.196946	0.137672	0.156106	0.154252	0.15585	0.133128	0.122862	0.151829	0.1433	0.143482	0.242675	0.138627	0.13631	0.207302	0.148517	0.151018	0.133754	0.143397	0.131772	0.131638	0.131332	0.135835	0.166463	0.141577	0.136467	0.153959	0.16087	0.216236	0.138744	0.139665	0.150488	0.138994	0.131019	0.265518	0.135936	0.152958	0.147578	0.131048	0.155961	0.139242	0.191017	0.163642
426	0.145071	0.160695	0.132639	0.130679	0.138184	0.133434	0.146982	0.1966	0.135713	0.154616	0.154066	0.15667	0.133229	0.122885	0.151763	0.141833	0.142709	0.244149	0.138318	0.137077	0.206444	0.148574	0.149856	0.134747	0.143787	0.132126	0.13258	0.132286	0.136106	0.167591	0.142167	0.135429	0.154525	0.162776	0.218106	0.139117	0.139269	0.149094	0.139988	0.130652	0.266408	0.135028	0.153196	0.14838	0.130766	0.154209	0.138449	0.192413	0.164171
427	0.14442	0.160801	0.132663	0.13135	0.138615	0.134482	0.148609	0.195035	0.13441	0.154256	0.154599	0.157037	0.133569	0.12194	0.150975	0.141241	0.142509	0.245891	0.13959	0.137821	0.205833	0.14889	0.147993	0.134682	0.143935	0.133236	0.132035	0.131844	0.137906	0.166561	0.143134	0.135356	0.155547	0.163612	0.216858	0.138723	0.138757	0.148802	0.140261	0.131182	0.267015	0.135461	0.15208	0.148957	0.131539	0.155134	0.137799	0.191953	0.163373
428	0.144217	0.162609	0.132071	0.130938	0.139319	0.135525	0.149107	0.196377	0.136545	0.152895	0.153691	0.155535	0.132632	0.121201	0.148887	0.141473	0.142388	0.246366	0.139939	0.137808	0.208447	0.148559	0.148486	0.134794	0.142637	0.1346	0.131588	0.132731	0.138858	0.165978	0.143917	0.13698	0.155922	0.164044	0.21814	0.139025	0.138148	0.148449	0.144301	0.131844	0.264378	0.134329	0.153334	0.148701	0.13171	0.156233	0.137975	0.190855	0.161854
429	0.144761	0.163897	0.132477	0.131396	0.138472	0.136012	0.149701	0.19629	0.138563	0.153347	0.154484	0.156304	0.133388	0.120913	0.148539	0.141901	0.142328	0.246385	0.139846	0.137841	0.209224	0.149117	0.148231	0.134874	0.141693	0.135158	0.132827	0.133365	0.138346	0.165884	0.143726	0.137489	0.156858	0.163187	0.219189	0.138551	0.138675	0.148711	0.144387	0.131551	0.260926	0.134891	0.154848	0.14822	0.133363	0.157322	0.138467	0.1894	0.16241
430	0.144261	0.164531	0.13241	0.132004	0.13887	0.13552	0.150072	0.193898	0.139428	0.154347	0.15628	0.156934	0.134299	0.122085	0.1483	0.142598	0.141982	0.246814	0.139193	0.138713	0.209658	0.148919	0.147176	0.134855	0.141027	0.135155	0.133833	0.133378	0.137721	0.164879	0.142408	0.137212	0.155788	0.163714	0.219135	0.139421	0.13888	0.148466	0.145061	0.130885	0.258634	0.13549	0.156506	0.149379	0.13394	0.158247	0.138096	0.18925	0.159783
431	0.144936	0.164512	0.132323	0.131997	0.138909	0.135962	0.151579	0.193742	0.139484	0.153362	0.157558	0.157912	0.133869	0.122042	0.146573	0.143024	0.142452	0.24771	0.137423	0.137455	0.210709	0.149846	0.146847	0.13475	0.139728	0.135264	0.134716	0.133354	0.137968	0.16536	0.142375	0.138724	0.154148	0.164611	0.220088	0.139773	0.139355	0.148227	0.144569	0.130249	0.255588	0.135202	0.158066	0.149489	0.133594	0.157831	0.13921	0.190231	0.160492
432	0.142635	0.16461	0.133015	0.131854	0.138736	0.135243	0.151875	0.194133	0.138371	0.15306	0.155646	0.157759	0.134324	0.121946	0.146714	0.142539	0.142431	0.246899	0.136149	0.137493	0.211504	0.15119	0.148351	0.135652	0.139298	0.135599	0.134405	0.133033	0.136703	0.166338	0.142986	0.138991	0.154294	0.164287	0.218152	0.140302	0.139636	0.148401	0.146054	0.129589	0.252639	0.134543	0.157295	0.148612	0.134332	0.158879	0.140575	0.189973	0.160933
433	0.143045	0.16314	0.132351	0.131395	0.139301	0.135048	0.15262	0.192131	0.140629	0.151493	0.155833	0.157686	0.135096	0.121453	0.147367	0.143566	0.141273	0.247703	0.135229	0.136806	0.210203	0.150781	0.148685	0.136224	0.140652	0.135416	0.134116	0.132755	0.137315	0.166023	0.143685	0.137683	0.155339	0.165221	0.219208	0.139519	0.140102	0.146579	0.145279	0.130198	0.249793	0.134338	0.155579	0.150071	0.135731	0.160115	0.140366	0.191152	0.161767
434	0.143921	0.163835	0.134218	0.130456	0.138175	0.135818	0.152662	0.191096	0.1411	0.151159	0.156177	0.158784	0.134684	0.121647	0.148195	0.144088	0.142211	0.24984	0.135939	0.13744	0.212369	0.151095	0.147037	0.13655	0.141405	0.136889	0.134452	0.133813	0.138898	0.166054	0.144539	0.137507	0.153591	0.164722	0.219318	0.139086	0.138442	0.145991	0.145114	0.130361	0.249879	0.133963	0.155057	0.150629	0.135342	0.161257	0.139776	0.190292	0.162127
435	0.143897	0.164938	0.135946	0.130239	0.137266	0.135236	0.151801	0.19044	0.141574	0.153377	0.1569	0.159957	0.135299	0.121114	0.148913	0.144995	0.140789	0.250317	0.136252	0.13624	0.214275	0.151231	0.145668	0.13655	0.141444	0.136786	0.135147	0.136069	0.139679	0.165256	0.145521	0.136822	0.154909	0.164075	0.219941	0.139972	0.138366	0.145797	0.143458	0.129705	0.252895	0.133742	0.154441	0.150426	0.135412	0.161496	0.139787	0.190434	0.161202
436	0.144831	0.164465	0.136566	0.130099	0.136601	0.135715	0.150423	0.18885	0.140796	0.154962	0.156819	0.160826	0.135061	0.121075	0.148721	0.146039	0.139897	0.250664	0.13556	0.136121	0.213844	0.149948	0.145547	0.135828	0.141094	0.13737	0.135092	0.134915	0.13896	0.165152	0.146443	0.135631	0.155116	0.164303	0.222419	0.13974	0.138462	0.145699	0.142452	0.130023	0.255443	0.133292	0.153809	0.150125	0.135318	0.160456	0.139705	0.190831	0.160738
437	0.144755	0.165949	0.137244	0.13035	0.13598	0.135644	0.15053	0.190316	0.14105	0.155464	0.15543	0.161546	0.135105	0.120924	0.149267	0.147238	0.139523	0.251462	0.136199	0.135421	0.213084	0.149263	0.146773	0.135327	0.140412	0.136764	0.135285	0.136204	0.138468	0.165262	0.145181	0.135991	0.155079	0.163303	0.223345	0.140097	0.140594	0.146705	0.142804	0.12948	0.258077	0.13251	0.153451	0.149996	0.134528	0.160016	0.139532	0.191862	0.159966
438	0.145094	0.165808	0.13822	0.130075	0.136457	0.134907	0.150824	0.19295	0.141398	0.156006	0.154284	0.161324	0.135791	0.12036	0.149333	0.146218	0.138818	0.252612	0.136245	0.135437	0.213552	0.148063	0.147377	0.136609	0.141537	0.135443	0.134838	0.137258	0.137748	0.164137	0.144685	0.136843	0.15491	0.164406	0.224546	0.14085	0.141146	0.14641	0.142689	0.130397	0.259899	0.133523	0.154467	0.150602	0.135198	0.161135	0.141005	0.190907	0.1611
439	0.145583	0.167235	0.13918	0.12951	0.136973	0.134605	0.15158	0.194301	0.141701	0.155677	0.153541	0.161769	0.136517	0.119739	0.15075	0.147981	0.138481	0.253287	0.134891	0.13496	0.213195	0.149326	0.149189	0.136525	0.141391	0.135314	0.134797	0.138163	0.138079	0.163609	0.146518	0.136824	0.155081	0.164098	0.226632	0.141509	0.142558	0.146869	0.143042	0.129542	0.259021	0.133438	0.156031	0.149756	0.13648	0.161732	0.141742	0.191248	0.16268
440	0.145548	0.167965	0.138972	0.128928	0.137805	0.133605	0.151752	0.195826	0.142043	0.156248	0.153145	0.162296	0.136893	0.120151	0.151012	0.149352	0.137678	0.251423	0.134922	0.13425	0.212979	0.149771	0.14859	0.136995	0.142304	0.135864	0.134852	0.138624	0.137662	0.163505	0.147534	0.137827	0.155205	0.164431	0.227867	0.14264	0.142707	0.147487	0.142917	0.130875	0.260364	0.132519	0.156632	0.149536	0.13737	0.161641	0.141861	0.191547	0.162415
441	0.1454	0.166811	0.138157	0.12968	0.137421	0.134001	0.153444	0.197383	0.142518	0.156417	0.154308	0.162081	0.139035	0.120374	0.150619	0.150634	0.138951	0.250464	0.13494	0.133011	0.211635	0.150475	0.149948	0.137196	0.143156	0.136255	0.135818	0.139433	0.137718	0.16535	0.148689	0.138374	0.154512	0.164709	0.226806	0.142881	0.14342	0.14779	0.142861	0.130541	0.260838	0.132347	0.156654	0.149992	0.137911	0.162645	0.141487	0.192784	0.162204
442	0.146545	0.166819	0.137654	0.130857	0.13641	0.134414	0.151632	0.198283	0.143282	0.155678	0.154394	0.163352	0.139089	0.121454	0.150254	0.151601	0.140351	0.251017	0.133962	0.133521	0.213729	0.150981	0.149098	0.13766	0.144163	0.137566	0.136212	0.140577	0.137189	0.164753	0.150098	0.138487	0.155538	0.165034	0.226964	0.14287	0.14393	0.14776	0.14273	0.13033	0.26164	0.132814	0.155937	0.150776	0.137435	0.163181	0.141248	0.192918	0.162773
443	0.146744	0.166674	0.136797	0.131839	0.136059	0.133861	0.151853	0.198978	0.144878	0.15515	0.153061	0.164849	0.139515	0.122935	0.149549	0.153907	0.142867	0.253842	0.134787	0.133067	0.213084	0.151443	0.149297	0.135797	0.144468	0.138181	0.136401	0.140766	0.137207	0.166779	0.151312	0.139246	0.154138	0.166511	0.225035	0.143102	0.143608	0.148312	0.142454	0.130097	0.261855	0.134325	0.154938	0.151126	0.138197	0.164217	0.141894	0.192785	0.163273
444	0.146499	0.166543	0.136334	0.131159	0.136268	0.134165	0.152884	0.201738	0.145152	0.156412	0.151778	0.165694	0.14002	0.123071	0.149752	0.153772	0.143745	0.256316	0.134751	0.1328	0.212386	0.151424	0.149416	0.136205	0.145095	0.1382	0.138022	0.140508	0.136374	0.167225	0.150691	0.139656	0.153228	0.168441	0.225904	0.143211	0.143361	0.148212	0.142233	0.131072	0.260989	0.134289	0.15585	0.15184	0.137365	0.165739	0.142481	0.193028	0.164649
445	0.146811	0.165233	0.135487	0.132102	0.136364	0.134443	0.153226	0.203426	0.145048	0.155257	0.151587	0.167734	0.140306	0.121895	0.150132	0.155023	0.143505	0.258887	0.133795	0.132497	0.214278	0.151342	0.149517	0.136072	0.144365	0.138677	0.139461	0.142163	0.136685	0.167423	0.150478	0.140929	0.153215	0.169987	0.226557	0.144352	0.142879	0.14939	0.141938	0.131506	0.259121	0.132672	0.157322	0.152667	0.137406	0.16556	0.142905	0.192419	0.16224
446	0.147171	0.16445	0.135717	0.132417	0.137646	0.134364	0.153018	0.20462	0.146429	0.154992	0.152094	0.169603	0.140872	0.121945	0.149524	0.155022	0.144313	0.261197	0.134907	0.132116	0.216492	0.151795	0.148613	0.135198	0.144469	0.138439	0.138877	0.143773	0.135601	0.168759	0.1494	0.139945	0.153394	0.169963	0.227511	0.144635	0.143422	0.14804	0.141025	0.131295	0.258575	0.133381	0.158414	0.152983	0.13696	0.164534	0.143841	0.190938	0.161906
447	0.148184	0.165169	0.135754	0.133334	0.138079	0.134529	0.15367	0.205824	0.147292	0.155306	0.150791	0.169579	0.142379	0.122332	0.14951	0.155988	0.144687	0.262864	0.135893	0.131394	0.215636	0.152178	0.146552	0.135988	0.143833	0.137999	0.138988	0.143899	0.136196	0.169903	0.148554	0.138789	0.152675	0.17298	0.229116	0.145016	0.144297	0.147796	0.140743	0.131604	0.257131	0.134014	0.15927	0.152932	0.13815	0.164613	0.144318	0.189018	0.161205
448	0.147327	0.164552	0.134954	0.132975	0.137092	0.134097	0.153287	0.204868	0.146563	0.156079	0.151081	0.170117	0.142188	0.122185	0.148723	0.156553	0.144446	0.263957	0.137089	0.132458	0.217692	0.152949	0.145998	0.137066	0.143637	0.138485	0.140271	0.143791	0.135978	0.171024	0.147478	0.13927	0.151945	0.172921	0.231228	0.145492	0.14525	0.148095	0.139959	0.131195	0.256579	0.133529	0.159081	0.153502	0.138682	0.165116	0.143894	0.191087	0.161755
449	0.146483	0.16671	0.134593	0.133409	0.1364	0.134354	0.154251	0.204643	0.146314	0.156603	0.15118	0.17098	0.143288	0.121927	0.148274	0.155999	0.143875	0.266765	0.139366	0.132886	0.219265	0.151857	0.145264	0.13786	0.142599	0.138505	0.140347	0.143687	0.136099	0.170862	0.147153	0.140337	0.152821	0.172932	0.232881	0.146121	0.145629	0.148534	0.140509	0.131625	0.258237	0.133699	0.160134	0.153382	0.138909	0.164122	0.143614	0.192531	0.160997
450	0.147095	0.167464	0.134969	0.132079	0.135094	0.133411	0.154231	0.205204	0.146574	0.155608	0.150539	0.171598	0.144509	0.122487	0.147172	0.157118	0.145302	0.26894	0.141027	0.133111	0.219828	0.152483	0.144761	0.138399	0.143043	0.139833	0.140366	0.142771	0.135739	0.171256	0.146243	0.140392	0.153304	0.172079	0.233436	0.146648	0.145392	0.148848	0.140897	0.13205	0.260822	0.134828	0.161449	0.153825	0.139572	0.164263	0.142949	0.193743	0.160739
451	0.148886	0.167629	0.134763	0.132657	0.136227	0.13421	0.153214	0.206539	0.146548	0.15675	0.150437	0.172442	0.144878	0.122961	0.145987	0.157913	0.145382	0.271014	0.14206	0.132641	0.219159	0.151819	0.143758	0.138298	0.143567	0.140064	0.138984	0.143445	0.137049	0.170444	0.146519	0.141491	0.153243	0.170668	0.233508	0.146228	0.145598	0.148544	0.141599	0.13179	0.259072	0.135478	0.162333	0.154306	0.140695	0.165569	0.141463	0.194656	0.161588
452	0.149246	0.16796	0.135015	0.133698	0.137348	0.134412	0.153805	0.206882	0.147284	0.156976	0.150346	0.172487	0.146113	0.123571	0.145425	0.158754	0.146303	0.271822	0.143953	0.132081	0.219613	0.151234	0.144049	0.137935	0.142156	0.13937	0.138002	0.144121	0.137443	0.171927	0.146599	0.141239	0.153056	0.172459	0.234843	0.147883	0.145407	0.149005	0.141978	0.132138	0.258848	0.137742	0.164104	0.153908	0.14191	0.164101	0.140152	0.193443	0.16277
453	0.149505	0.167833	0.135752	0.134558	0.136524	0.13465	0.154163	0.209982	0.147521	0.157133	0.150073	0.173525	0.147665	0.123832	0.146183	0.157807	0.146147	0.272936	0.145118	0.133139	0.219215	0.15209	0.144779	0.137069	0.142132	0.139406	0.139297	0.144234	0.137535	0.171333	0.146322	0.141121	0.152545	0.171891	0.235139	0.147785	0.14504	0.150269	0.142223	0.132243	0.257223	0.141194	0.162746	0.154188	0.141219	0.16527	0.139178	0.193141	0.16113
454	0.149959	0.167809	0.136072	0.135065	0.136783	0.134704	0.154101	0.210049	0.146627	0.157798	0.149248	0.173361	0.147607	0.124507	0.146761	0.157913	0.145882	0.27437	0.1447	0.131844	0.220323	0.151814	0.145055	0.136919	0.142144	0.139887	0.137293	0.144844	0.138484	0.172334	0.145128	0.140914	0.151232	0.170554	0.236933	0.147793	0.145371	0.150114	0.144046	0.132501	0.256321	0.140848	0.162603	0.152683	0.142357	0.16579	0.139286	0.194556	0.158295
455	0.15021	0.167349	0.136382	0.136413	0.137405	0.134861	0.15255	0.208624	0.146796	0.158745	0.14916	0.172988	0.147011	0.123494	0.147383	0.157726	0.147083	0.274794	0.144327	0.132909	0.219388	0.153208	0.145017	0.137201	0.142401	0.138911	0.135353	0.144842	0.139204	0.172015	0.144933	0.140554	0.150848	0.170954	0.239705	0.148284	0.145343	0.151092	0.145026	0.132577	0.258416	0.142264	0.161841	0.151661	0.141863	0.166051	0.139411	0.196158	0.157354
456	0.151385	0.167366	0.136611	0.137262	0.13629	0.133514	0.152906	0.209497	0.14738	0.160393	0.149583	0.171859	0.14694	0.122784	0.148396	0.159053	0.148142	0.277803	0.143949	0.133028	0.218018	0.154718	0.144878	0.138937	0.143126	0.140019	0.13532	0.145164	0.13842	0.170474	0.145424	0.140773	0.152593	0.170786	0.238643	0.148979	0.145532	0.151168	0.145599	0.132774	0.259668	0.142523	0.161382	0.150645	0.141827	0.165152	0.140929	0.195077	0.15844
457	0.151801	0.168657	0.137227	0.138303	0.13635	0.133294	0.154199	0.211523	0.145828	0.161762	0.15009	0.170713	0.147337	0.122298	0.148631	0.157697	0.149136	0.281586	0.142884	0.132873	0.217227	0.156031	0.14377	0.140036	0.142634	0.140567	0.135394	0.145409	0.139194	0.169871	0.144882	0.139544	0.150782	0.170154	0.239661	0.148984	0.146342	0.150967	0.146975	0.132199	0.257235	0.14195	0.161667	0.151727	0.143244	0.165312	0.141553	0.195122	0.160087
458	0.152397	0.169441	0.137128	0.139006	0.137351	0.132147	0.15428	0.208684	0.146583	0.163009	0.149543	0.171425	0.146983	0.122018	0.147285	0.156872	0.149358	0.283037	0.143669	0.13305	0.218993	0.155546	0.142434	0.14073	0.142484	0.140558	0.135189	0.145699	0.139234	0.168913	0.143473	0.13973	0.149821	0.170828	0.236644	0.150011	0.146651	0.14993	0.147745	0.132397	0.259563	0.142435	0.161804	0.152328	0.143665	0.16465	0.14076	0.195528	0.160212
459	0.152285	0.17182	0.136022	0.139458	0.137691	0.13215	0.152673	0.205507	0.148052	0.162904	0.147749	0.172069	0.147497	0.121666	0.145925	0.155551	0.149065	0.284468	0.143152	0.133428	0.220568	0.154429	0.143358	0.141379	0.142015	0.140294	0.135321	0.145227	0.138786	0.169136	0.14342	0.140206	0.151062	0.169369	0.238492	0.150732	0.148382	0.148999	0.148488	0.132927	0.261224	0.142956	0.161255	0.15314	0.144473	0.163417	0.140623	0.194649	0.159528
460	0.151452	0.172263	0.137915	0.140232	0.136977	0.13302	0.151251	0.201923	0.146321	0.163463	0.146238	0.170667	0.147902	0.121224	0.144746	0.154885	0.148726	0.284795	0.14366	0.133195	0.223805	0.154702	0.143197	0.140069	0.142688	0.140455	0.134703	0.144052	0.137718	0.170211	0.143027	0.139043	0.150541	0.167438	0.238808	0.150536	0.149689	0.149318	0.149315	0.133926	0.260011	0.14347	0.161763	0.154503	0.143312	0.162007	0.141966	0.195473	0.160098
461	0.151976	0.170736	0.138605	0.140868	0.1366	0.131859	0.150737	0.204341	0.146709	0.164115	0.145172	0.170473	0.14855	0.121766	0.142447	0.154003	0.149856	0.283204	0.145084	0.132377	0.223285	0.15454	0.142968	0.140603	0.143567	0.139317	0.135517	0.144036	0.137667	0.169619	0.144793	0.138112	0.149561	0.16883	0.239606	0.15096	0.149306	0.149064	0.149478	0.134028	0.256459	0.143602	0.161757	0.155345	0.143651	0.16357	0.142976	0.196946	0.161361
462	0.152886	0.170097	0.140092	0.140514	0.135851	0.131865	0.149212	0.206064	0.147754	0.164288	0.145778	0.170802	0.148138	0.122501	0.141812	0.154059	0.149577	0.28333	0.145721	0.132478	0.224319	0.154416	0.141358	0.140877	0.144217	0.139946	0.134486	0.143152	0.136949	0.169767	0.146246	0.137738	0.150615	0.170467	0.23772	0.151465	0.148996	0.148497	0.149998	0.134008	0.258703	0.144193	0.160812	0.156141	0.144469	0.164018	0.142236	0.197715	0.162427
463	0.152137	0.170873	0.140613	0.140923	0.135288	0.131882	0.15031	0.205822	0.148846	0.164842	0.145022	0.17114	0.147299	0.123037	0.142105	0.153631	0.150499	0.284907	0.146366	0.133291	0.224296	0.152263	0.14057	0.141416	0.144837	0.139182	0.134485	0.143139	0.138619	0.172074	0.145633	0.13778	0.151156	0.17016	0.239165	0.152779	0.149183	0.149394	0.150969	0.13336	0.256979	0.142662	0.163004	0.15578	0.143697	0.164252	0.141508	0.198129	0.162962
464	0.151878	0.171637	0.142326	0.140892	0.135284	0.131465	0.150428	0.208043	0.148702	0.164043	0.145677	0.169668	0.146466	0.123854	0.142063	0.151917	0.151411	0.285563	0.147608	0.13355	0.224819	0.153302	0.140465	0.141918	0.146956	0.13929	0.134773	0.143524	0.139541	0.174191	0.144537	0.137963	0.15146	0.171282	0.239531	0.152616	0.149543	0.150273	0.151677	0.133719	0.258038	0.143038	0.163726	0.154726	0.143285	0.16533	0.141513	0.198847	0.163434
465	0.152793	0.172113	0.14291	0.141069	0.135427	0.133016	0.150994	0.207893	0.14926	0.164405	0.144848	0.169008	0.146934	0.123978	0.142464	0.151306	0.151391	0.285286	0.149095	0.134124	0.222563	0.154991	0.140559	0.142056	0.147301	0.137981	0.133775	0.143861	0.139781	0.173221	0.144047	0.138967	0.151676	0.172544	0.239973	0.15349	0.150335	0.151399	0.152017	0.134053	0.259794	0.143101	0.163272	0.155536	0.143566	0.166286	0.141868	0.198573	0.16453
466	0.152644	0.172904	0.142373	0.140922	0.136297	0.132876	0.15022	0.209383	0.149967	0.164625	0.144513	0.168362	0.146657	0.124388	0.143255	0.151128	0.150924	0.283829	0.149087	0.134669	0.220448	0.156521	0.140401	0.141643	0.146399	0.137851	0.132514	0.143473	0.140766	0.174696	0.14269	0.139297	0.15233	0.172237	0.241288	0.155475	0.15155	0.152052	0.151153	0.133709	0.260833	0.143007	0.164619	0.156721	0.143924	0.16694	0.141494	0.199172	0.164439
467	0.150731	0.17309	0.142598	0.141098	0.135019	0.133146	0.150891	0.209309	0.15078	0.166587	0.144057	0.165825	0.146812	0.124516	0.144609	0.149927	0.150946	0.282125	0.15012	0.13516	0.219207	0.157312	0.138871	0.143292	0.145112	0.138866	0.131814	0.144167	0.141097	0.175185	0.142329	0.139185	0.153649	0.171371	0.240244	0.155085	0.152393	0.151865	0.151018	0.133649	0.261008	0.144167	0.166092	0.158214	0.141713	0.167678	0.14083	0.199612	0.163623
468	0.149298	0.174158	0.142183	0.139411	0.134868	0.132222	0.152118	0.207839	0.15063	0.167197	0.144292	0.164087	0.148446	0.124572	0.142723	0.148706	0.150549	0.281527	0.151013	0.135213	0.218744	0.157674	0.138764	0.143719	0.144748	0.138939	0.131385	0.145151	0.142483	0.17685	0.141795	0.13997	0.1549	0.173298	0.242811	0.155232	0.152442	0.151911	0.150704	0.135095	0.260851	0.144781	0.165597	0.158787	0.140912	0.168992	0.140366	0.200795	0.164172
469	0.15002	0.176469	0.142857	0.138754	0.135396	0.132444	0.153247	0.209804	0.151822	0.167939	0.143525	0.162483	0.148819	0.124302	0.143172	0.148768	0.151093	0.277322	0.151151	0.134848	0.217116	0.157721	0.138765	0.14409	0.144848	0.138092	0.131279	0.145092	0.1424	0.177404	0.14135	0.140683	0.155372	0.172679	0.244056	0.155215	0.152242	0.15052	0.15111	0.13575	0.262189	0.14627	0.164885	0.158824	0.141978	0.169337	0.140277	0.202096	0.164299
470	0.149569	0.177368	0.142808	0.139224	0.135435	0.132853	0.15296	0.210282	0.15203	0.16872	0.142363	0.162007	0.14938	0.124513	0.142739	0.148851	0.150401	0.277826	0.150269	0.135679	0.215465	0.158519	0.138777	0.143485	0.144447	0.138017	0.131945	0.145178	0.143118	0.178333	0.142873	0.140912	0.154411	0.172779	0.244496	0.156007	0.150901	0.149563	0.150341	0.134979	0.262581	0.145957	0.164194	0.158242	0.141908	0.169599	0.141072	0.202153	0.165609
471	0.148801	0.176665	0.143579	0.13845	0.134975	0.133887	0.151024	0.212247	0.152318	0.168957	0.142577	0.160586	0.149609	0.126088	0.143642	0.149261	0.148958	0.279832	0.150327	0.13666	0.214661	0.158481	0.137676	0.143418	0.143766	0.137516	0.132685	0.144412	0.144103	0.179004	0.143126	0.141115	0.15564	0.172711	0.244689	0.156869	0.152488	0.150681	0.14908	0.135582	0.261388	0.145919	0.16321	0.15863	0.143067	0.170289	0.140284	0.202064	0.166074
472	0.148488	0.177559	0.143563	0.137248	0.13578	0.133715	0.150382	0.212146	0.151828	0.169455	0.14188	0.159406	0.149466	0.126723	0.144327	0.148451	0.149129	0.276712	0.149851	0.135684	0.212883	0.159178	0.1371	0.143452	0.143985	0.137602	0.131182	0.144613	0.145357	0.179778	0.142274	0.141534	0.156179	0.173833	0.243436	0.156962	0.152815	0.151897	0.148255	0.136553	0.25984	0.145211	0.163298	0.158998	0.142988	0.170191	0.141138	0.203756	0.166299
473	0.147882	0.175866	0.144312	0.136937	0.136065	0.133874	0.149227	0.214087	0.152224	0.170093	0.139897	0.159087	0.150295	0.127167	0.144796	0.148319	0.149053	0.273359	0.150278	0.136071	0.212715	0.160944	0.136733	0.144338	0.143858	0.139153	0.13362	0.145113	0.146495	0.179275	0.142246	0.142509	0.157699	0.174221	0.245298	0.157298	0.153523	0.152806	0.146786	0.137645	0.260911	0.145095	0.162336	0.15873	0.142179	0.168423	0.141973	0.204413	0.164612
474	0.147876	0.173103	0.144071	0.136379	0.136722	0.13426	0.149416	0.213877	0.152611	0.169304	0.14057	0.158608	0.148384	0.127124	0.144595	0.148092	0.149337	0.272336	0.149934	0.136611	0.212425	0.162902	0.137291	0.14619	0.144741	0.139484	0.13453	0.146483	0.146977	0.178774	0.142506	0.1431	0.157362	0.174642	0.24551	0.157337	0.153111	0.153515	0.146987	0.138438	0.261754	0.144944	0.162404	0.159541	0.142376	0.169635	0.141888	0.202939	0.165448
475	0.147896	0.174673	0.144459	0.137172	0.136021	0.134738	0.149921	0.211362	0.152521	0.170021	0.141277	0.157981	0.148225	0.127292	0.144365	0.148044	0.149091	0.269637	0.14862	0.135987	0.211091	0.164209	0.138227	0.146447	0.145151	0.140095	0.134611	0.146984	0.147294	0.179476	0.142132	0.143943	0.157118	0.175385	0.246245	0.157058	0.152229	0.154127	0.14712	0.138226	0.260603	0.143786	0.163587	0.158587	0.141868	0.170802	0.143948	0.201578	0.165308
476	0.147226	0.175711	0.143685	0.137781	0.135358	0.134067	0.149619	0.211485	0.152622	0.168887	0.139243	0.156071	0.148282	0.126807	0.143658	0.148017	0.149782	0.268245	0.149059	0.136358	0.211385	0.164672	0.139334	0.145609	0.144196	0.138976	0.13409	0.146676	0.147326	0.180167	0.143648	0.144875	0.157151	0.173616	0.245092	0.158228	0.152419	0.153815	0.148575	0.138056	0.260604	0.142777	0.162871	0.15887	0.142104	0.171099	0.142844	0.199625	0.16703
477	0.148355	0.175679	0.144806	0.137961	0.134547	0.135444	0.150842	0.212382	0.152854	0.168877	0.140406	0.155439	0.148683	0.126138	0.144165	0.148014	0.148369	0.266086	0.149463	0.136174	0.212406	0.165151	0.138821	0.145319	0.143327	0.138942	0.134017	0.146062	0.148275	0.18024	0.143935	0.144866	0.157627	0.174678	0.246046	0.158054	0.152256	0.154556	0.149445	0.137931	0.26093	0.143154	0.162562	0.158941	0.141467	0.171518	0.142223	0.19933	0.168634
478	0.148678	0.173551	0.145674	0.138466	0.134698	0.135857	0.151685	0.213987	0.153295	0.170235	0.13979	0.15531	0.149533	0.127307	0.144795	0.147095	0.149366	0.263114	0.149296	0.136927	0.211247	0.165639	0.137498	0.144533	0.142592	0.140031	0.134508	0.146548	0.15067	0.180967	0.146365	0.144431	0.158036	0.175821	0.247374	0.159	0.152188	0.1545	0.149093	0.137311	0.262921	0.143667	0.163545	0.159687	0.140387	0.172175	0.141227	0.198984	0.170422
479	0.148331	0.174909	0.145514	0.137493	0.135212	0.136008	0.153393	0.214826	0.154318	0.169069	0.138743	0.153618	0.149872	0.127183	0.145446	0.14794	0.149296	0.265669	0.14931	0.137557	0.213542	0.164187	0.136503	0.14393	0.143848	0.140303	0.135416	0.147961	0.150752	0.179875	0.145622	0.143984	0.156964	0.178158	0.24512	0.159409	0.151799	0.155513	0.15001	0.137199	0.263984	0.144439	0.163142	0.159395	0.14078	0.171665	0.14101	0.199048	0.171971
480	0.148612	0.174921	0.146543	0.138133	0.134286	0.136787	0.152546	0.215337	0.155319	0.170505	0.139327	0.152425	0.150996	0.126928	0.146171	0.146814	0.148911	0.266369	0.149165	0.13719	0.21297	0.162466	0.136435	0.142787	0.144609	0.139523	0.136005	0.148984	0.151894	0.178133	0.144543	0.144563	0.157229	0.179759	0.245795	0.15915	0.152527	0.155525	0.150099	0.136772	0.268223	0.144521	0.162815	0.159131	0.141235	0.170064	0.14038	0.198383	0.173583
481	0.146991	0.175519	0.146616	0.13866	0.133737	0.137274	0.150716	0.216844	0.156066	0.170065	0.139603	0.153557	0.152421	0.127888	0.147119	0.14597	0.149693	0.268722	0.148285	0.137068	0.212713	0.162174	0.135817	0.142433	0.145664	0.140605	0.136304	0.148489	0.151993	0.178644	0.145184	0.145146	0.156966	0.178903	0.244522	0.158101	0.152822	0.155474	0.150153	0.136873	0.270529	0.144407	0.163722	0.158681	0.141226	0.171017	0.139698	0.199849	0.174876
482	0.14801	0.175852	0.148434	0.136949	0.133524	0.137088	0.150228	0.214712	0.156155	0.169377	0.140443	0.152875	0.152099	0.128577	0.147433	0.14623	0.14911	0.269841	0.145629	0.136822	0.209923	0.160625	0.136949	0.141606	0.147685	0.14112	0.136918	0.148902	0.153511	0.180144	0.145596	0.145364	0.156372	0.177408	0.244057	0.156954	0.153515	0.157149	0.151994	0.135698	0.272985	0.144474	0.163976	0.159168	0.142709	0.171774	0.138614	0.199699	0.173849
483	0.148242	0.175852	0.147773	0.137111	0.134142	0.138325	0.150268	0.213082	0.156557	0.168793	0.13993	0.152644	0.152397	0.127932	0.148	0.148224	0.148666	0.270331	0.145923	0.137481	0.207638	0.160075	0.137268	0.1414	0.148771	0.141014	0.137349	0.150271	0.153694	0.180852	0.145319	0.146353	0.155361	0.178251	0.243013	0.157389	0.154302	0.158234	0.15309	0.13489	0.273715	0.14488	0.163515	0.159159	0.143001	0.172235	0.139758	0.200858	0.173078
484	0.148292	0.177796	0.148669	0.137387	0.134884	0.139378	0.150618	0.21142	0.157854	0.168728	0.141111	0.152824	0.153719	0.128157	0.148842	0.148579	0.14856	0.268719	0.146348	0.137059	0.207449	0.158429	0.138233	0.142315	0.149687	0.140637	0.137813	0.15057	0.153613	0.180995	0.145756	0.14699	0.155658	0.178848	0.243446	0.157374	0.154213	0.157552	0.153756	0.136011	0.274778	0.145047	0.164467	0.157995	0.14196	0.172594	0.139656	0.200493	0.171793
485	0.147886	0.178998	0.148955	0.137917	0.135261	0.140158	0.150486	0.21033	0.157935	0.168406	0.141885	0.153849	0.154366	0.127388	0.150901	0.148946	0.14864	0.266505	0.145935	0.137296	0.207703	0.159288	0.139297	0.141996	0.150739	0.140548	0.137298	0.151066	0.152929	0.181337	0.14475	0.147803	0.156618	0.180123	0.2448	0.157008	0.15574	0.157135	0.154897	0.135702	0.274624	0.144444	0.16377	0.158053	0.140878	0.173838	0.140386	0.198865	0.172887
486	0.147667	0.178238	0.147708	0.13669	0.136028	0.140768	0.150226	0.209634	0.157426	0.169372	0.142998	0.155352	0.154035	0.126885	0.15131	0.148472	0.14861	0.264517	0.145583	0.136645	0.207048	0.160465	0.13995	0.14234	0.151864	0.140331	0.137331	0.151828	0.153845	0.182111	0.145581	0.147538	0.156231	0.180279	0.244203	0.156615	0.155991	0.156197	0.155317	0.136198	0.274552	0.143765	0.162938	0.158392	0.140496	0.173973	0.140185	0.199769	0.172905
487	0.14895	0.177818	0.146232	0.137955	0.135808	0.140285	0.149122	0.210025	0.158467	0.169862	0.14291	0.156339	0.154268	0.127125	0.15059	0.148166	0.1491	0.265635	0.144432	0.135908	0.206649	0.160515	0.140075	0.14207	0.151919	0.14031	0.137901	0.151095	0.152748	0.181535	0.145842	0.147845	0.15615	0.179714	0.243079	0.157127	0.156135	0.156705	0.154923	0.136371	0.272747	0.143892	0.162444	0.158356	0.139879	0.174066	0.139441	0.200574	0.173455
488	0.148809	0.177499	0.146052	0.137008	0.135894	0.140119	0.147577	0.210689	0.157533	0.17032	0.143592	0.15731	0.154361	0.126725	0.150191	0.149064	0.148182	0.266283	0.144483	0.135759	0.207091	0.15974	0.142087	0.141778	0.151322	0.140626	0.138939	0.15218	0.151395	0.182261	0.145579	0.148828	0.156525	0.180834	0.242702	0.156738	0.1561	0.157081	0.155208	0.136085	0.27304	0.144835	0.161492	0.158909	0.139661	0.174905	0.138398	0.200154	0.175045
489	0.149377	0.177141	0.145365	0.137559	0.136646	0.1399	0.147469	0.211362	0.156371	0.169336	0.144628	0.157723	0.153117	0.127267	0.150239	0.149163	0.147691	0.269304	0.144399	0.136147	0.207222	0.1611	0.142252	0.141735	0.151763	0.140727	0.139634	0.152168	0.151295	0.183747	0.145498	0.149327	0.155925	0.181151	0.244534	0.155936	0.155005	0.158337	0.156422	0.136584	0.274009	0.145335	0.160089	0.159273	0.139405	0.175888	0.138273	0.200812	0.174938
490	0.149439	0.175786	0.144721	0.138072	0.137646	0.140626	0.147964	0.210186	0.156984	0.168186	0.144278	0.158374	0.153786	0.128202	0.150287	0.149233	0.145845	0.269052	0.145052	0.135271	0.20643	0.161654	0.142739	0.141989	0.152095	0.140772	0.139766	0.151565	0.1509	0.184105	0.144835	0.149404	0.156285	0.180558	0.245639	0.154531	0.154239	0.159326	0.157601	0.13623	0.274343	0.144737	0.161352	0.159849	0.139652	0.17712	0.137198	0.19923	0.175668
491	0.149552	0.175922	0.144961	0.13846	0.136644	0.140192	0.148529	0.211263	0.157023	0.167281	0.144138	0.15756	0.154579	0.128455	0.150543	0.149737	0.144678	0.269621	0.145013	0.135189	0.206278	0.161638	0.14339	0.140397	0.15236	0.139814	0.139784	0.150874	0.151168	0.184096	0.144319	0.150209	0.157458	0.181193	0.243391	0.154969	0.153838	0.157959	0.158117	0.136128	0.273377	0.144833	0.162327	0.161471	0.139068	0.179644	0.136	0.19762	0.17555
492	0.150414	0.176212	0.143744	0.138453	0.136192	0.140926	0.149101	0.210887	0.156494	0.166182	0.145669	0.157594	0.154641	0.128934	0.148987	0.149692	0.144568	0.271182	0.14466	0.135043	0.20691	0.162123	0.144268	0.142066	0.15218	0.140926	0.140682	0.151232	0.151054	0.184606	0.142609	0.149714	0.158854	0.182374	0.242139	0.155291	0.15394	0.158094	0.158704	0.135331	0.270648	0.144208	0.162285	0.160394	0.137893	0.180235	0.136222	0.19564	0.176097
493	0.151291	0.175661	0.142982	0.138786	0.136759	0.14025	0.149046	0.21173	0.156884	0.164938	0.146147	0.157121	0.154405	0.129014	0.148886	0.150525	0.144585	0.272846	0.144852	0.134092	0.205151	0.161741	0.144171	0.142145	0.152485	0.140283	0.140094	0.151698	0.151297	0.184614	0.141497	0.150522	0.159333	0.182922	0.242157	0.155779	0.15454	0.158755	0.158936	0.136545	0.267106	0.143865	0.162335	0.160346	0.137511	0.181554	0.136439	0.193967	0.174689
494	0.151564	0.174885	0.143692	0.13907	0.137085	0.140088	0.148436	0.212075	0.157251	0.163724	0.146525	0.155962	0.153785	0.129828	0.148153	0.150687	0.14415	0.272392	0.145442	0.132905	0.206374	0.16123	0.144394	0.142399	0.152598	0.140535	0.139546	0.151336	0.151366	0.184585	0.140859	0.151404	0.160449	0.183473	0.242314	0.156105	0.153978	0.159118	0.158819	0.136521	0.269692	0.144642	0.162293	0.160479	0.138029	0.182602	0.137301	0.195416	0.174079
495	0.152442	0.174471	0.144444	0.139194	0.136943	0.140688	0.149677	0.211964	0.155407	0.164272	0.14556	0.155009	0.153451	0.129853	0.14863	0.150402	0.14347	0.274358	0.14582	0.132429	0.20535	0.161712	0.144585	0.141527	0.15264	0.140799	0.137857	0.151229	0.151377	0.184158	0.141053	0.151427	0.160901	0.183053	0.241295	0.155015	0.15365	0.158825	0.157765	0.138076	0.272062	0.144848	0.161687	0.15997	0.138492	0.182431	0.13801	0.194959	0.173839
496	0.153268	0.172987	0.145353	0.139664	0.137266	0.139874	0.148729	0.210131	0.154744	0.162788	0.145674	0.155952	0.154504	0.12972	0.147144	0.150977	0.141893	0.273815	0.145775	0.133516	0.203598	0.160151	0.145079	0.14263	0.153466	0.141154	0.137778	0.151562	0.151481	0.183866	0.140708	0.151635	0.160833	0.182344	0.23914	0.154974	0.15439	0.158567	0.156127	0.13904	0.272963	0.144151	0.16073	0.160775	0.138641	0.182642	0.13938	0.195425	0.172567
497	0.154224	0.172196	0.145459	0.138285	0.137289	0.138881	0.150398	0.211978	0.153957	0.163028	0.146476	0.1548	0.154437	0.128845	0.147753	0.149857	0.141676	0.273332	0.146347	0.133852	0.204241	0.15955	0.146005	0.143665	0.153765	0.141696	0.138713	0.151486	0.152483	0.18303	0.140221	0.150883	0.161861	0.18037	0.237042	0.154212	0.154029	0.158467	0.156151	0.138754	0.274966	0.144094	0.160153	0.161415	0.138109	0.183688	0.140039	0.194216	0.171498
498	0.153479	0.170961	0.145881	0.137492	0.137774	0.139385	0.150146	0.21145	0.155733	0.162628	0.145284	0.153858	0.155367	0.129498	0.148875	0.149173	0.141735	0.270184	0.147268	0.134566	0.205518	0.159563	0.146505	0.143866	0.153566	0.142115	0.138074	0.15079	0.152485	0.182122	0.139695	0.151013	0.161655	0.17968	0.234849	0.153383	0.154333	0.159635	0.156204	0.138859	0.276708	0.144755	0.160163	0.162655	0.139054	0.183449	0.141408	0.193915	0.172214
499	0.154758	0.170542	0.146035	0.137716	0.137508	0.139107	0.149908	0.208815	0.156669	0.16164	0.145591	0.154383	0.156982	0.129144	0.149461	0.149247	0.14221	0.267677	0.149254	0.134877	0.206813	0.158993	0.147396	0.143001	0.155177	0.141885	0.13862	0.149681	0.153426	0.180172	0.14112	0.151078	0.161501	0.178757	0.235158	0.152128	0.155254	0.159608	0.156574	0.137822	0.276643	0.144458	0.15929	0.162545	0.139048	0.184466	0.141115	0.193851	0.173598
500	0.153921	0.168717	0.147019	0.138407	0.137569	0.140248	0.149663	0.207575	0.1555	0.160745	0.146405	0.153777	0.157532	0.128745	0.149832	0.150099	0.14307	0.267685	0.149091	0.134453	0.20764	0.158829	0.146296	0.142612	0.155529	0.142145	0.139191	0.149273	0.153594	0.178095	0.142494	0.150195	0.162985	0.179311	0.236556	0.152243	0.155178	0.158197	0.154875	0.137156	0.276972	0.145029	0.159193	0.164118	0.1392	0.185983	0.14221	0.193607	0.174412
[truncated: 151 more columns]
